# Supplementary material for: Using structure prediction of negative sense RNA virus nucleoproteins to assess evolutionary relationships
Source: bioRxiv. 2024 May 22:2024.02.16.580771. Originally published 2024 Feb 17. Preprint. [Version 2] doi: 10.1101/2024.02.16.580771 (PMC10888975; doi:10.1101/2024.02.16.580771)
Supplement: Supplement 2 — Supplementary File 2: Full NSV Dataset NP AlphaFold PDBs (.pdb files) [file media-2.zip › Full NSV Dataset NP AlphaFold PDBs/GaV.pdb]

ATOM      1  N   MET A   1      32.961 -17.659  -8.182  1.00 51.70           N  
ATOM      2  H   MET A   1      33.084 -17.817  -9.172  1.00 51.70           H  
ATOM      3  H2  MET A   1      31.976 -17.586  -7.971  1.00 51.70           H  
ATOM      4  H3  MET A   1      33.351 -18.447  -7.685  1.00 51.70           H  
ATOM      5  CA  MET A   1      33.676 -16.433  -7.765  1.00 51.70           C  
ATOM      6  HA  MET A   1      33.335 -15.580  -8.351  1.00 51.70           H  
ATOM      7  C   MET A   1      35.154 -16.633  -8.031  1.00 51.70           C  
ATOM      8  CB  MET A   1      33.468 -16.126  -6.275  1.00 51.70           C  
ATOM      9  HB2 MET A   1      34.224 -15.411  -5.951  1.00 51.70           H  
ATOM     10  HB3 MET A   1      33.589 -17.037  -5.690  1.00 51.70           H  
ATOM     11  O   MET A   1      35.695 -17.640  -7.595  1.00 51.70           O  
ATOM     12  CG  MET A   1      32.096 -15.513  -5.988  1.00 51.70           C  
ATOM     13  HG2 MET A   1      31.318 -16.192  -6.337  1.00 51.70           H  
ATOM     14  HG3 MET A   1      32.002 -14.568  -6.523  1.00 51.70           H  
ATOM     15  SD  MET A   1      31.842 -15.212  -4.225  1.00 51.70           S  
ATOM     16  CE  MET A   1      30.094 -14.727  -4.225  1.00 51.70           C  
ATOM     17  HE1 MET A   1      29.483 -15.530  -4.637  1.00 51.70           H  
ATOM     18  HE2 MET A   1      29.776 -14.527  -3.202  1.00 51.70           H  
ATOM     19  HE3 MET A   1      29.962 -13.824  -4.820  1.00 51.70           H  
ATOM     20  N   THR A   2      35.781 -15.734  -8.782  1.00 54.65           N  
ATOM     21  H   THR A   2      35.287 -14.946  -9.175  1.00 54.65           H  
ATOM     22  CA  THR A   2      37.220 -15.785  -9.071  1.00 54.65           C  
ATOM     23  HA  THR A   2      37.487 -16.792  -9.393  1.00 54.65           H  
ATOM     24  C   THR A   2      37.993 -15.440  -7.798  1.00 54.65           C  
ATOM     25  CB  THR A   2      37.572 -14.796 -10.200  1.00 54.65           C  
ATOM     26  HB  THR A   2      37.658 -13.788  -9.794  1.00 54.65           H  
ATOM     27  O   THR A   2      37.791 -14.365  -7.239  1.00 54.65           O  
ATOM     28  CG2 THR A   2      38.871 -15.167 -10.910  1.00 54.65           C  
ATOM     29 HG21 THR A   2      39.091 -14.435 -11.687  1.00 54.65           H  
ATOM     30 HG22 THR A   2      38.784 -16.156 -11.361  1.00 54.65           H  
ATOM     31 HG23 THR A   2      39.693 -15.170 -10.195  1.00 54.65           H  
ATOM     32  OG1 THR A   2      36.548 -14.796 -11.174  1.00 54.65           O  
ATOM     33  HG1 THR A   2      36.856 -14.269 -11.915  1.00 54.65           H  
ATOM     34  N   THR A   3      38.838 -16.346  -7.305  1.00 79.62           N  
ATOM     35  H   THR A   3      38.903 -17.260  -7.731  1.00 79.62           H  
ATOM     36  CA  THR A   3      39.677 -16.093  -6.125  1.00 79.62           C  
ATOM     37  HA  THR A   3      39.039 -15.766  -5.303  1.00 79.62           H  
ATOM     38  C   THR A   3      40.676 -14.982  -6.444  1.00 79.62           C  
ATOM     39  CB  THR A   3      40.407 -17.373  -5.690  1.00 79.62           C  
ATOM     40  HB  THR A   3      41.110 -17.671  -6.468  1.00 79.62           H  
ATOM     41  O   THR A   3      41.460 -15.101  -7.385  1.00 79.62           O  
ATOM     42  CG2 THR A   3      41.152 -17.223  -4.365  1.00 79.62           C  
ATOM     43 HG21 THR A   3      40.476 -16.877  -3.583  1.00 79.62           H  
ATOM     44 HG22 THR A   3      41.584 -18.183  -4.082  1.00 79.62           H  
ATOM     45 HG23 THR A   3      41.964 -16.505  -4.482  1.00 79.62           H  
ATOM     46  OG1 THR A   3      39.465 -18.408  -5.518  1.00 79.62           O  
ATOM     47  HG1 THR A   3      39.241 -18.455  -4.586  1.00 79.62           H  
ATOM     48  N   LEU A   4      40.636 -13.886  -5.685  1.00 85.05           N  
ATOM     49  H   LEU A   4      39.977 -13.843  -4.921  1.00 85.05           H  
ATOM     50  CA  LEU A   4      41.603 -12.796  -5.812  1.00 85.05           C  
ATOM     51  HA  LEU A   4      41.828 -12.638  -6.867  1.00 85.05           H  
ATOM     52  C   LEU A   4      42.903 -13.198  -5.117  1.00 85.05           C  
ATOM     53  CB  LEU A   4      41.019 -11.502  -5.218  1.00 85.05           C  
ATOM     54  HB2 LEU A   4      40.736 -11.695  -4.184  1.00 85.05           H  
ATOM     55  HB3 LEU A   4      41.793 -10.734  -5.207  1.00 85.05           H  
ATOM     56  O   LEU A   4      42.864 -13.902  -4.115  1.00 85.05           O  
ATOM     57  CG  LEU A   4      39.795 -10.959  -5.977  1.00 85.05           C  
ATOM     58  HG  LEU A   4      39.057 -11.750  -6.108  1.00 85.05           H  
ATOM     59  CD1 LEU A   4      39.146  -9.839  -5.167  1.00 85.05           C  
ATOM     60 HD11 LEU A   4      38.816 -10.239  -4.208  1.00 85.05           H  
ATOM     61 HD12 LEU A   4      38.275  -9.457  -5.699  1.00 85.05           H  
ATOM     62 HD13 LEU A   4      39.855  -9.027  -5.002  1.00 85.05           H  
ATOM     63  CD2 LEU A   4      40.182 -10.403  -7.349  1.00 85.05           C  
ATOM     64 HD21 LEU A   4      39.302  -9.976  -7.829  1.00 85.05           H  
ATOM     65 HD22 LEU A   4      40.943  -9.630  -7.245  1.00 85.05           H  
ATOM     66 HD23 LEU A   4      40.556 -11.205  -7.986  1.00 85.05           H  
ATOM     67  N   TYR A   5      44.049 -12.735  -5.614  1.00 89.81           N  
ATOM     68  H   TYR A   5      44.029 -12.144  -6.433  1.00 89.81           H  
ATOM     69  CA  TYR A   5      45.346 -12.981  -4.981  1.00 89.81           C  
ATOM     70  HA  TYR A   5      45.172 -13.422  -4.000  1.00 89.81           H  
ATOM     71  C   TYR A   5      46.101 -11.667  -4.764  1.00 89.81           C  
ATOM     72  CB  TYR A   5      46.181 -13.986  -5.793  1.00 89.81           C  
ATOM     73  HB2 TYR A   5      46.270 -13.630  -6.819  1.00 89.81           H  
ATOM     74  HB3 TYR A   5      47.187 -14.014  -5.373  1.00 89.81           H  
ATOM     75  O   TYR A   5      46.124 -10.803  -5.637  1.00 89.81           O  
ATOM     76  CG  TYR A   5      45.637 -15.406  -5.808  1.00 89.81           C  
ATOM     77  CD1 TYR A   5      46.153 -16.379  -4.927  1.00 89.81           C  
ATOM     78  HD1 TYR A   5      46.950 -16.125  -4.244  1.00 89.81           H  
ATOM     79  CD2 TYR A   5      44.622 -15.760  -6.717  1.00 89.81           C  
ATOM     80  HD2 TYR A   5      44.218 -15.027  -7.400  1.00 89.81           H  
ATOM     81  CE1 TYR A   5      45.648 -17.694  -4.945  1.00 89.81           C  
ATOM     82  HE1 TYR A   5      46.053 -18.438  -4.275  1.00 89.81           H  
ATOM     83  CE2 TYR A   5      44.113 -17.071  -6.737  1.00 89.81           C  
ATOM     84  HE2 TYR A   5      43.331 -17.342  -7.431  1.00 89.81           H  
ATOM     85  OH  TYR A   5      44.122 -19.303  -5.878  1.00 89.81           O  
ATOM     86  HH  TYR A   5      44.577 -19.894  -5.274  1.00 89.81           H  
ATOM     87  CZ  TYR A   5      44.622 -18.041  -5.851  1.00 89.81           C  
ATOM     88  N   ARG A   6      46.768 -11.530  -3.613  1.00 86.05           N  
ATOM     89  H   ARG A   6      46.669 -12.274  -2.938  1.00 86.05           H  
ATOM     90  CA  ARG A   6      47.735 -10.461  -3.322  1.00 86.05           C  
ATOM     91  HA  ARG A   6      47.970  -9.942  -4.251  1.00 86.05           H  
ATOM     92  C   ARG A   6      49.013 -11.094  -2.784  1.00 86.05           C  
ATOM     93  CB  ARG A   6      47.117  -9.446  -2.344  1.00 86.05           C  
ATOM     94  HB2 ARG A   6      46.163  -9.110  -2.752  1.00 86.05           H  
ATOM     95  HB3 ARG A   6      46.934  -9.934  -1.387  1.00 86.05           H  
ATOM     96  O   ARG A   6      48.972 -11.817  -1.793  1.00 86.05           O  
ATOM     97  CG  ARG A   6      48.016  -8.219  -2.127  1.00 86.05           C  
ATOM     98  HG2 ARG A   6      48.206  -7.741  -3.088  1.00 86.05           H  
ATOM     99  HG3 ARG A   6      48.966  -8.531  -1.693  1.00 86.05           H  
ATOM    100  CD  ARG A   6      47.345  -7.210  -1.186  1.00 86.05           C  
ATOM    101  HD2 ARG A   6      46.376  -6.937  -1.604  1.00 86.05           H  
ATOM    102  HD3 ARG A   6      47.187  -7.685  -0.218  1.00 86.05           H  
ATOM    103  NE  ARG A   6      48.166  -5.993  -1.018  1.00 86.05           N  
ATOM    104  HE  ARG A   6      49.025  -5.951  -1.547  1.00 86.05           H  
ATOM    105  NH1 ARG A   6      46.764  -4.873   0.420  1.00 86.05           N  
ATOM    106 HH11 ARG A   6      46.540  -4.048   0.958  1.00 86.05           H  
ATOM    107 HH12 ARG A   6      46.116  -5.647   0.389  1.00 86.05           H  
ATOM    108  NH2 ARG A   6      48.662  -3.908  -0.241  1.00 86.05           N  
ATOM    109 HH21 ARG A   6      48.418  -3.096   0.308  1.00 86.05           H  
ATOM    110 HH22 ARG A   6      49.507  -3.893  -0.794  1.00 86.05           H  
ATOM    111  CZ  ARG A   6      47.861  -4.936  -0.283  1.00 86.05           C  
ATOM    112  N   ASN A   7      50.148 -10.835  -3.436  1.00 90.99           N  
ATOM    113  H   ASN A   7      50.121 -10.181  -4.205  1.00 90.99           H  
ATOM    114  CA  ASN A   7      51.454 -11.426  -3.098  1.00 90.99           C  
ATOM    115  HA  ASN A   7      52.140 -11.186  -3.910  1.00 90.99           H  
ATOM    116  C   ASN A   7      51.420 -12.968  -3.021  1.00 90.99           C  
ATOM    117  CB  ASN A   7      52.014 -10.768  -1.819  1.00 90.99           C  
ATOM    118  HB2 ASN A   7      51.371 -11.014  -0.975  1.00 90.99           H  
ATOM    119  HB3 ASN A   7      53.004 -11.177  -1.617  1.00 90.99           H  
ATOM    120  O   ASN A   7      51.947 -13.563  -2.083  1.00 90.99           O  
ATOM    121  CG  ASN A   7      52.153  -9.262  -1.909  1.00 90.99           C  
ATOM    122  ND2 ASN A   7      52.339  -8.598  -0.793  1.00 90.99           N  
ATOM    123 HD21 ASN A   7      52.568  -7.621  -0.905  1.00 90.99           H  
ATOM    124 HD22 ASN A   7      52.490  -9.097   0.072  1.00 90.99           H  
ATOM    125  OD1 ASN A   7      52.082  -8.652  -2.959  1.00 90.99           O  
ATOM    126  N   GLY A   8      50.726 -13.612  -3.965  1.00 86.34           N  
ATOM    127  H   GLY A   8      50.322 -13.075  -4.719  1.00 86.34           H  
ATOM    128  CA  GLY A   8      50.578 -15.072  -4.010  1.00 86.34           C  
ATOM    129  HA2 GLY A   8      51.555 -15.534  -3.863  1.00 86.34           H  
ATOM    130  HA3 GLY A   8      50.215 -15.362  -4.996  1.00 86.34           H  
ATOM    131  C   GLY A   8      49.623 -15.666  -2.968  1.00 86.34           C  
ATOM    132  O   GLY A   8      49.421 -16.876  -2.961  1.00 86.34           O  
ATOM    133  N   LYS A   9      49.000 -14.847  -2.110  1.00 86.34           N  
ATOM    134  H   LYS A   9      49.204 -13.859  -2.146  1.00 86.34           H  
ATOM    135  CA  LYS A   9      48.016 -15.303  -1.120  1.00 86.34           C  
ATOM    136  HA  LYS A   9      48.124 -16.381  -1.001  1.00 86.34           H  
ATOM    137  C   LYS A   9      46.595 -15.008  -1.592  1.00 86.34           C  
ATOM    138  CB  LYS A   9      48.271 -14.652   0.242  1.00 86.34           C  
ATOM    139  HB2 LYS A   9      47.486 -14.966   0.931  1.00 86.34           H  
ATOM    140  HB3 LYS A   9      48.230 -13.567   0.145  1.00 86.34           H  
ATOM    141  O   LYS A   9      46.367 -13.895  -2.071  1.00 86.34           O  
ATOM    142  CG  LYS A   9      49.631 -15.072   0.809  1.00 86.34           C  
ATOM    143  HG2 LYS A   9      50.429 -14.705   0.163  1.00 86.34           H  
ATOM    144  HG3 LYS A   9      49.683 -16.160   0.851  1.00 86.34           H  
ATOM    145  CD  LYS A   9      49.829 -14.505   2.216  1.00 86.34           C  
ATOM    146  HD2 LYS A   9      49.042 -14.882   2.869  1.00 86.34           H  
ATOM    147  HD3 LYS A   9      49.777 -13.417   2.177  1.00 86.34           H  
ATOM    148  CE  LYS A   9      51.199 -14.946   2.740  1.00 86.34           C  
ATOM    149  HE2 LYS A   9      51.248 -16.034   2.703  1.00 86.34           H  
ATOM    150  HE3 LYS A   9      51.967 -14.561   2.069  1.00 86.34           H  
ATOM    151  NZ  LYS A   9      51.437 -14.473   4.126  1.00 86.34           N  
ATOM    152  HZ1 LYS A   9      50.738 -14.849   4.750  1.00 86.34           H  
ATOM    153  HZ2 LYS A   9      51.407 -13.464   4.171  1.00 86.34           H  
ATOM    154  HZ3 LYS A   9      52.343 -14.782   4.449  1.00 86.34           H  
ATOM    155  N   PRO A  10      45.649 -15.949  -1.446  1.00 89.87           N  
ATOM    156  CA  PRO A  10      44.255 -15.687  -1.759  1.00 89.87           C  
ATOM    157  HA  PRO A  10      44.178 -15.355  -2.795  1.00 89.87           H  
ATOM    158  C   PRO A  10      43.702 -14.605  -0.823  1.00 89.87           C  
ATOM    159  CB  PRO A  10      43.535 -17.029  -1.618  1.00 89.87           C  
ATOM    160  HB2 PRO A  10      42.501 -16.912  -1.294  1.00 89.87           H  
ATOM    161  HB3 PRO A  10      43.578 -17.562  -2.568  1.00 89.87           H  
ATOM    162  O   PRO A  10      43.997 -14.584   0.373  1.00 89.87           O  
ATOM    163  CG  PRO A  10      44.379 -17.770  -0.584  1.00 89.87           C  
ATOM    164  HG2 PRO A  10      44.083 -17.462   0.419  1.00 89.87           H  
ATOM    165  HG3 PRO A  10      44.294 -18.851  -0.692  1.00 89.87           H  
ATOM    166  CD  PRO A  10      45.797 -17.281  -0.874  1.00 89.87           C  
ATOM    167  HD2 PRO A  10      46.272 -17.936  -1.603  1.00 89.87           H  
ATOM    168  HD3 PRO A  10      46.374 -17.259   0.051  1.00 89.87           H  
ATOM    169  N   VAL A  11      42.911 -13.697  -1.380  1.00 89.55           N  
ATOM    170  H   VAL A  11      42.708 -13.803  -2.363  1.00 89.55           H  
ATOM    171  CA  VAL A  11      42.208 -12.626  -0.680  1.00 89.55           C  
ATOM    172  HA  VAL A  11      42.400 -12.707   0.390  1.00 89.55           H  
ATOM    173  C   VAL A  11      40.720 -12.820  -0.918  1.00 89.55           C  
ATOM    174  CB  VAL A  11      42.667 -11.232  -1.146  1.00 89.55           C  
ATOM    175  HB  VAL A  11      42.480 -11.126  -2.215  1.00 89.55           H  
ATOM    176  O   VAL A  11      40.270 -12.962  -2.054  1.00 89.55           O  
ATOM    177  CG1 VAL A  11      41.921 -10.114  -0.404  1.00 89.55           C  
ATOM    178 HG11 VAL A  11      42.059 -10.216   0.672  1.00 89.55           H  
ATOM    179 HG12 VAL A  11      42.292  -9.141  -0.726  1.00 89.55           H  
ATOM    180 HG13 VAL A  11      40.856 -10.155  -0.632  1.00 89.55           H  
ATOM    181  CG2 VAL A  11      44.167 -11.029  -0.896  1.00 89.55           C  
ATOM    182 HG21 VAL A  11      44.740 -11.741  -1.490  1.00 89.55           H  
ATOM    183 HG22 VAL A  11      44.452 -10.018  -1.189  1.00 89.55           H  
ATOM    184 HG23 VAL A  11      44.393 -11.185   0.159  1.00 89.55           H  
ATOM    185  N   GLU A  12      39.957 -12.807   0.165  1.00 86.19           N  
ATOM    186  H   GLU A  12      40.384 -12.676   1.071  1.00 86.19           H  
ATOM    187  CA  GLU A  12      38.504 -12.875   0.126  1.00 86.19           C  
ATOM    188  HA  GLU A  12      38.177 -13.199  -0.861  1.00 86.19           H  
ATOM    189  C   GLU A  12      37.940 -11.480   0.401  1.00 86.19           C  
ATOM    190  CB  GLU A  12      38.035 -13.926   1.139  1.00 86.19           C  
ATOM    191  HB2 GLU A  12      38.654 -14.816   1.036  1.00 86.19           H  
ATOM    192  HB3 GLU A  12      38.157 -13.532   2.148  1.00 86.19           H  
ATOM    193  O   GLU A  12      38.233 -10.873   1.432  1.00 86.19           O  
ATOM    194  CG  GLU A  12      36.576 -14.332   0.908  1.00 86.19           C  
ATOM    195  HG2 GLU A  12      35.952 -13.440   0.954  1.00 86.19           H  
ATOM    196  HG3 GLU A  12      36.485 -14.758  -0.092  1.00 86.19           H  
ATOM    197  CD  GLU A  12      36.072 -15.349   1.944  1.00 86.19           C  
ATOM    198  OE1 GLU A  12      34.873 -15.688   1.878  1.00 86.19           O  
ATOM    199  OE2 GLU A  12      36.804 -15.675   2.911  1.00 86.19           O  
ATOM    200  N   VAL A  13      37.143 -10.955  -0.529  1.00 82.69           N  
ATOM    201  H   VAL A  13      36.918 -11.502  -1.348  1.00 82.69           H  
ATOM    202  CA  VAL A  13      36.395  -9.713  -0.314  1.00 82.69           C  
ATOM    203  HA  VAL A  13      36.877  -9.124   0.467  1.00 82.69           H  
ATOM    204  C   VAL A  13      35.009 -10.101   0.172  1.00 82.69           C  
ATOM    205  CB  VAL A  13      36.351  -8.832  -1.575  1.00 82.69           C  
ATOM    206  HB  VAL A  13      35.900  -9.388  -2.397  1.00 82.69           H  
ATOM    207  O   VAL A  13      34.183 -10.574  -0.604  1.00 82.69           O  
ATOM    208  CG1 VAL A  13      35.542  -7.551  -1.328  1.00 82.69           C  
ATOM    209 HG11 VAL A  13      35.573  -6.918  -2.216  1.00 82.69           H  
ATOM    210 HG12 VAL A  13      34.499  -7.796  -1.129  1.00 82.69           H  
ATOM    211 HG13 VAL A  13      35.950  -7.000  -0.481  1.00 82.69           H  
ATOM    212  CG2 VAL A  13      37.769  -8.412  -1.987  1.00 82.69           C  
ATOM    213 HG21 VAL A  13      37.726  -7.827  -2.905  1.00 82.69           H  
ATOM    214 HG22 VAL A  13      38.389  -9.291  -2.162  1.00 82.69           H  
ATOM    215 HG23 VAL A  13      38.224  -7.813  -1.198  1.00 82.69           H  
ATOM    216  N   LYS A  14      34.767  -9.917   1.470  1.00 82.60           N  
ATOM    217  H   LYS A  14      35.506  -9.537   2.044  1.00 82.60           H  
ATOM    218  CA  LYS A  14      33.446 -10.100   2.074  1.00 82.60           C  
ATOM    219  HA  LYS A  14      32.859 -10.779   1.456  1.00 82.60           H  
ATOM    220  C   LYS A  14      32.727  -8.764   2.102  1.00 82.60           C  
ATOM    221  CB  LYS A  14      33.552 -10.711   3.478  1.00 82.60           C  
ATOM    222  HB2 LYS A  14      32.554 -10.774   3.913  1.00 82.60           H  
ATOM    223  HB3 LYS A  14      34.172 -10.078   4.113  1.00 82.60           H  
ATOM    224  O   LYS A  14      33.284  -7.771   2.567  1.00 82.60           O  
ATOM    225  CG  LYS A  14      34.153 -12.117   3.403  1.00 82.60           C  
ATOM    226  HG2 LYS A  14      35.170 -12.047   3.016  1.00 82.60           H  
ATOM    227  HG3 LYS A  14      33.560 -12.714   2.710  1.00 82.60           H  
ATOM    228  CD  LYS A  14      34.192 -12.824   4.763  1.00 82.60           C  
ATOM    229  HD2 LYS A  14      34.802 -12.257   5.466  1.00 82.60           H  
ATOM    230  HD3 LYS A  14      33.181 -12.962   5.147  1.00 82.60           H  
ATOM    231  CE  LYS A  14      34.838 -14.166   4.445  1.00 82.60           C  
ATOM    232  HE2 LYS A  14      34.226 -14.669   3.695  1.00 82.60           H  
ATOM    233  HE3 LYS A  14      35.802 -13.968   3.976  1.00 82.60           H  
ATOM    234  NZ  LYS A  14      35.049 -15.081   5.579  1.00 82.60           N  
ATOM    235  HZ1 LYS A  14      35.540 -15.873   5.189  1.00 82.60           H  
ATOM    236  HZ2 LYS A  14      35.630 -14.657   6.287  1.00 82.60           H  
ATOM    237  HZ3 LYS A  14      34.165 -15.399   5.951  1.00 82.60           H  
ATOM    238  N   LEU A  15      31.493  -8.748   1.617  1.00 78.32           N  
ATOM    239  H   LEU A  15      31.089  -9.611   1.284  1.00 78.32           H  
ATOM    240  CA  LEU A  15      30.611  -7.604   1.805  1.00 78.32           C  
ATOM    241  HA  LEU A  15      31.183  -6.685   1.673  1.00 78.32           H  
ATOM    242  C   LEU A  15      30.093  -7.610   3.246  1.00 78.32           C  
ATOM    243  CB  LEU A  15      29.482  -7.632   0.761  1.00 78.32           C  
ATOM    244  HB2 LEU A  15      28.921  -8.558   0.882  1.00 78.32           H  
ATOM    245  HB3 LEU A  15      28.800  -6.806   0.963  1.00 78.32           H  
ATOM    246  O   LEU A  15      29.831  -8.672   3.814  1.00 78.32           O  
ATOM    247  CG  LEU A  15      29.973  -7.527  -0.697  1.00 78.32           C  
ATOM    248  HG  LEU A  15      30.669  -8.339  -0.908  1.00 78.32           H  
ATOM    249  CD1 LEU A  15      28.790  -7.665  -1.652  1.00 78.32           C  
ATOM    250 HD11 LEU A  15      28.073  -6.863  -1.479  1.00 78.32           H  
ATOM    251 HD12 LEU A  15      29.136  -7.623  -2.685  1.00 78.32           H  
ATOM    252 HD13 LEU A  15      28.295  -8.623  -1.489  1.00 78.32           H  
ATOM    253  CD2 LEU A  15      30.673  -6.195  -0.985  1.00 78.32           C  
ATOM    254 HD21 LEU A  15      30.016  -5.366  -0.721  1.00 78.32           H  
ATOM    255 HD22 LEU A  15      31.600  -6.125  -0.417  1.00 78.32           H  
ATOM    256 HD23 LEU A  15      30.918  -6.132  -2.045  1.00 78.32           H  
ATOM    257  N   ALA A  16      29.965  -6.426   3.842  1.00 82.87           N  
ATOM    258  H   ALA A  16      30.147  -5.587   3.310  1.00 82.87           H  
ATOM    259  CA  ALA A  16      29.264  -6.288   5.109  1.00 82.87           C  
ATOM    260  HA  ALA A  16      29.651  -7.027   5.812  1.00 82.87           H  
ATOM    261  C   ALA A  16      27.770  -6.562   4.889  1.00 82.87           C  
ATOM    262  CB  ALA A  16      29.518  -4.889   5.683  1.00 82.87           C  
ATOM    263  HB1 ALA A  16      29.007  -4.789   6.640  1.00 82.87           H  
ATOM    264  HB2 ALA A  16      29.131  -4.133   5.000  1.00 82.87           H  
ATOM    265  HB3 ALA A  16      30.587  -4.735   5.830  1.00 82.87           H  
ATOM    266  O   ALA A  16      27.207  -6.135   3.883  1.00 82.87           O  
ATOM    267  N   VAL A  17      27.129  -7.252   5.834  1.00 77.11           N  
ATOM    268  H   VAL A  17      27.641  -7.573   6.644  1.00 77.11           H  
ATOM    269  CA  VAL A  17      25.668  -7.382   5.843  1.00 77.11           C  
ATOM    270  HA  VAL A  17      25.319  -7.605   4.835  1.00 77.11           H  
ATOM    271  C   VAL A  17      25.096  -6.030   6.266  1.00 77.11           C  
ATOM    272  CB  VAL A  17      25.202  -8.520   6.773  1.00 77.11           C  
ATOM    273  HB  VAL A  17      25.513  -8.306   7.796  1.00 77.11           H  
ATOM    274  O   VAL A  17      25.174  -5.667   7.438  1.00 77.11           O  
ATOM    275  CG1 VAL A  17      23.676  -8.669   6.743  1.00 77.11           C  
ATOM    276 HG11 VAL A  17      23.368  -9.495   7.383  1.00 77.11           H  
ATOM    277 HG12 VAL A  17      23.333  -8.863   5.727  1.00 77.11           H  
ATOM    278 HG13 VAL A  17      23.197  -7.760   7.109  1.00 77.11           H  
ATOM    279  CG2 VAL A  17      25.816  -9.866   6.362  1.00 77.11           C  
ATOM    280 HG21 VAL A  17      25.447 -10.655   7.018  1.00 77.11           H  
ATOM    281 HG22 VAL A  17      26.903  -9.831   6.440  1.00 77.11           H  
ATOM    282 HG23 VAL A  17      25.538 -10.101   5.335  1.00 77.11           H  
ATOM    283  N   ASP A  18      24.576  -5.263   5.309  1.00 76.21           N  
ATOM    284  H   ASP A  18      24.663  -5.553   4.346  1.00 76.21           H  
ATOM    285  CA  ASP A  18      24.052  -3.907   5.524  1.00 76.21           C  
ATOM    286  HA  ASP A  18      24.278  -3.602   6.545  1.00 76.21           H  
ATOM    287  C   ASP A  18      22.522  -3.813   5.384  1.00 76.21           C  
ATOM    288  CB  ASP A  18      24.789  -2.923   4.595  1.00 76.21           C  
ATOM    289  HB2 ASP A  18      24.566  -1.910   4.932  1.00 76.21           H  
ATOM    290  HB3 ASP A  18      25.863  -3.072   4.699  1.00 76.21           H  
ATOM    291  O   ASP A  18      21.937  -2.764   5.665  1.00 76.21           O  
ATOM    292  CG  ASP A  18      24.408  -3.039   3.111  1.00 76.21           C  
ATOM    293  OD1 ASP A  18      23.935  -4.120   2.690  1.00 76.21           O  
ATOM    294  OD2 ASP A  18      24.566  -2.028   2.389  1.00 76.21           O  
ATOM    295  N   LYS A  19      21.855  -4.906   4.989  1.00 72.74           N  
ATOM    296  H   LYS A  19      22.404  -5.724   4.766  1.00 72.74           H  
ATOM    297  CA  LYS A  19      20.404  -4.971   4.776  1.00 72.74           C  
ATOM    298  HA  LYS A  19      19.949  -4.080   5.209  1.00 72.74           H  
ATOM    299  C   LYS A  19      19.784  -6.175   5.475  1.00 72.74           C  
ATOM    300  CB  LYS A  19      20.096  -4.986   3.273  1.00 72.74           C  
ATOM    301  HB2 LYS A  19      19.032  -5.176   3.125  1.00 72.74           H  
ATOM    302  HB3 LYS A  19      20.657  -5.793   2.802  1.00 72.74           H  
ATOM    303  O   LYS A  19      20.365  -7.254   5.526  1.00 72.74           O  
ATOM    304  CG  LYS A  19      20.458  -3.646   2.617  1.00 72.74           C  
ATOM    305  HG2 LYS A  19      19.847  -2.853   3.048  1.00 72.74           H  
ATOM    306  HG3 LYS A  19      21.507  -3.413   2.802  1.00 72.74           H  
ATOM    307  CD  LYS A  19      20.231  -3.702   1.109  1.00 72.74           C  
ATOM    308  HD2 LYS A  19      19.164  -3.783   0.903  1.00 72.74           H  
ATOM    309  HD3 LYS A  19      20.747  -4.574   0.707  1.00 72.74           H  
ATOM    310  CE  LYS A  19      20.811  -2.437   0.475  1.00 72.74           C  
ATOM    311  HE2 LYS A  19      21.871  -2.395   0.725  1.00 72.74           H  
ATOM    312  HE3 LYS A  19      20.329  -1.565   0.916  1.00 72.74           H  
ATOM    313  NZ  LYS A  19      20.626  -2.463  -0.995  1.00 72.74           N  
ATOM    314  HZ1 LYS A  19      21.082  -3.285  -1.364  1.00 72.74           H  
ATOM    315  HZ2 LYS A  19      19.646  -2.510  -1.233  1.00 72.74           H  
ATOM    316  HZ3 LYS A  19      21.050  -1.649  -1.417  1.00 72.74           H  
ATOM    317  N   LEU A  20      18.581  -5.964   6.005  1.00 81.33           N  
ATOM    318  H   LEU A  20      18.162  -5.056   5.862  1.00 81.33           H  
ATOM    319  CA  LEU A  20      17.718  -7.043   6.477  1.00 81.33           C  
ATOM    320  HA  LEU A  20      18.313  -7.757   7.047  1.00 81.33           H  
ATOM    321  C   LEU A  20      17.132  -7.790   5.275  1.00 81.33           C  
ATOM    322  CB  LEU A  20      16.599  -6.471   7.367  1.00 81.33           C  
ATOM    323  HB2 LEU A  20      15.876  -7.260   7.571  1.00 81.33           H  
ATOM    324  HB3 LEU A  20      16.084  -5.693   6.803  1.00 81.33           H  
ATOM    325  O   LEU A  20      16.813  -7.172   4.258  1.00 81.33           O  
ATOM    326  CG  LEU A  20      17.075  -5.879   8.704  1.00 81.33           C  
ATOM    327  HG  LEU A  20      17.869  -5.154   8.524  1.00 81.33           H  
ATOM    328  CD1 LEU A  20      15.915  -5.152   9.387  1.00 81.33           C  
ATOM    329 HD11 LEU A  20      16.257  -4.712  10.323  1.00 81.33           H  
ATOM    330 HD12 LEU A  20      15.105  -5.853   9.587  1.00 81.33           H  
ATOM    331 HD13 LEU A  20      15.549  -4.356   8.738  1.00 81.33           H  
ATOM    332  CD2 LEU A  20      17.591  -6.958   9.658  1.00 81.33           C  
ATOM    333 HD21 LEU A  20      16.824  -7.716   9.818  1.00 81.33           H  
ATOM    334 HD22 LEU A  20      17.863  -6.507  10.613  1.00 81.33           H  
ATOM    335 HD23 LEU A  20      18.481  -7.429   9.240  1.00 81.33           H  
ATOM    336  N   GLU A  21      16.952  -9.099   5.421  1.00 88.44           N  
ATOM    337  H   GLU A  21      17.252  -9.553   6.272  1.00 88.44           H  
ATOM    338  CA  GLU A  21      16.255  -9.912   4.426  1.00 88.44           C  
ATOM    339  HA  GLU A  21      16.649  -9.655   3.443  1.00 88.44           H  
ATOM    340  C   GLU A  21      14.745  -9.620   4.455  1.00 88.44           C  
ATOM    341  CB  GLU A  21      16.518 -11.405   4.673  1.00 88.44           C  
ATOM    342  HB2 GLU A  21      16.305 -11.637   5.716  1.00 88.44           H  
ATOM    343  HB3 GLU A  21      15.838 -11.997   4.061  1.00 88.44           H  
ATOM    344  O   GLU A  21      14.167  -9.478   5.540  1.00 88.44           O  
ATOM    345  CG  GLU A  21      17.965 -11.822   4.358  1.00 88.44           C  
ATOM    346  HG2 GLU A  21      18.642 -11.258   5.000  1.00 88.44           H  
ATOM    347  HG3 GLU A  21      18.078 -12.875   4.613  1.00 88.44           H  
ATOM    348  CD  GLU A  21      18.350 -11.624   2.881  1.00 88.44           C  
ATOM    349  OE1 GLU A  21      19.552 -11.394   2.627  1.00 88.44           O  
ATOM    350  OE2 GLU A  21      17.441 -11.692   2.023  1.00 88.44           O  
ATOM    351  N   PRO A  22      14.082  -9.512   3.291  1.00 93.76           N  
ATOM    352  CA  PRO A  22      12.640  -9.327   3.234  1.00 93.76           C  
ATOM    353  HA  PRO A  22      12.355  -8.486   3.866  1.00 93.76           H  
ATOM    354  C   PRO A  22      11.888 -10.576   3.720  1.00 93.76           C  
ATOM    355  CB  PRO A  22      12.341  -8.982   1.778  1.00 93.76           C  
ATOM    356  HB2 PRO A  22      12.417  -7.903   1.639  1.00 93.76           H  
ATOM    357  HB3 PRO A  22      11.354  -9.341   1.487  1.00 93.76           H  
ATOM    358  O   PRO A  22      12.325 -11.711   3.533  1.00 93.76           O  
ATOM    359  CG  PRO A  22      13.457  -9.681   1.001  1.00 93.76           C  
ATOM    360  HG2 PRO A  22      13.189 -10.724   0.836  1.00 93.76           H  
ATOM    361  HG3 PRO A  22      13.669  -9.184   0.054  1.00 93.76           H  
ATOM    362  CD  PRO A  22      14.647  -9.605   1.952  1.00 93.76           C  
ATOM    363  HD2 PRO A  22      15.238  -8.714   1.742  1.00 93.76           H  
ATOM    364  HD3 PRO A  22      15.259 -10.500   1.842  1.00 93.76           H  
ATOM    365  N   GLU A  23      10.718 -10.371   4.324  1.00 95.30           N  
ATOM    366  H   GLU A  23      10.372  -9.424   4.392  1.00 95.30           H  
ATOM    367  CA  GLU A  23       9.932 -11.431   4.963  1.00 95.30           C  
ATOM    368  HA  GLU A  23      10.503 -12.360   4.966  1.00 95.30           H  
ATOM    369  C   GLU A  23       8.629 -11.684   4.193  1.00 95.30           C  
ATOM    370  CB  GLU A  23       9.652 -11.069   6.433  1.00 95.30           C  
ATOM    371  HB2 GLU A  23       9.175 -10.089   6.458  1.00 95.30           H  
ATOM    372  HB3 GLU A  23       8.956 -11.801   6.843  1.00 95.30           H  
ATOM    373  O   GLU A  23       7.737 -10.841   4.141  1.00 95.30           O  
ATOM    374  CG  GLU A  23      10.910 -11.042   7.327  1.00 95.30           C  
ATOM    375  HG2 GLU A  23      11.643 -10.363   6.890  1.00 95.30           H  
ATOM    376  HG3 GLU A  23      11.342 -12.043   7.349  1.00 95.30           H  
ATOM    377  CD  GLU A  23      10.619 -10.577   8.770  1.00 95.30           C  
ATOM    378  OE1 GLU A  23      11.528 -10.640   9.633  1.00 95.30           O  
ATOM    379  OE2 GLU A  23       9.485 -10.115   9.044  1.00 95.30           O  
ATOM    380  N   PHE A  24       8.494 -12.864   3.588  1.00 97.08           N  
ATOM    381  H   PHE A  24       9.261 -13.520   3.613  1.00 97.08           H  
ATOM    382  CA  PHE A  24       7.260 -13.249   2.902  1.00 97.08           C  
ATOM    383  HA  PHE A  24       6.939 -12.399   2.300  1.00 97.08           H  
ATOM    384  C   PHE A  24       6.128 -13.584   3.888  1.00 97.08           C  
ATOM    385  CB  PHE A  24       7.543 -14.413   1.953  1.00 97.08           C  
ATOM    386  HB2 PHE A  24       6.603 -14.908   1.706  1.00 97.08           H  
ATOM    387  HB3 PHE A  24       8.161 -15.155   2.458  1.00 97.08           H  
ATOM    388  O   PHE A  24       6.369 -14.301   4.864  1.00 97.08           O  
ATOM    389  CG  PHE A  24       8.205 -13.980   0.664  1.00 97.08           C  
ATOM    390  CD1 PHE A  24       7.435 -13.402  -0.363  1.00 97.08           C  
ATOM    391  HD1 PHE A  24       6.371 -13.270  -0.231  1.00 97.08           H  
ATOM    392  CD2 PHE A  24       9.591 -14.142   0.492  1.00 97.08           C  
ATOM    393  HD2 PHE A  24      10.194 -14.577   1.275  1.00 97.08           H  
ATOM    394  CE1 PHE A  24       8.044 -13.009  -1.567  1.00 97.08           C  
ATOM    395  HE1 PHE A  24       7.456 -12.586  -2.368  1.00 97.08           H  
ATOM    396  CE2 PHE A  24      10.199 -13.751  -0.713  1.00 97.08           C  
ATOM    397  HE2 PHE A  24      11.259 -13.898  -0.859  1.00 97.08           H  
ATOM    398  CZ  PHE A  24       9.424 -13.195  -1.744  1.00 97.08           C  
ATOM    399  HZ  PHE A  24       9.885 -12.934  -2.685  1.00 97.08           H  
ATOM    400  N   PRO A  25       4.880 -13.143   3.624  1.00 96.66           N  
ATOM    401  CA  PRO A  25       3.768 -13.327   4.555  1.00 96.66           C  
ATOM    402  HA  PRO A  25       4.025 -12.885   5.517  1.00 96.66           H  
ATOM    403  C   PRO A  25       3.414 -14.795   4.792  1.00 96.66           C  
ATOM    404  CB  PRO A  25       2.589 -12.563   3.947  1.00 96.66           C  
ATOM    405  HB2 PRO A  25       1.633 -13.050   4.138  1.00 96.66           H  
ATOM    406  HB3 PRO A  25       2.582 -11.550   4.348  1.00 96.66           H  
ATOM    407  O   PRO A  25       3.047 -15.135   5.912  1.00 96.66           O  
ATOM    408  CG  PRO A  25       2.912 -12.513   2.454  1.00 96.66           C  
ATOM    409  HG2 PRO A  25       2.607 -13.444   1.977  1.00 96.66           H  
ATOM    410  HG3 PRO A  25       2.444 -11.658   1.966  1.00 96.66           H  
ATOM    411  CD  PRO A  25       4.435 -12.409   2.448  1.00 96.66           C  
ATOM    412  HD2 PRO A  25       4.741 -11.367   2.541  1.00 96.66           H  
ATOM    413  HD3 PRO A  25       4.837 -12.836   1.529  1.00 96.66           H  
ATOM    414  N   ALA A  26       3.557 -15.678   3.794  1.00 96.94           N  
ATOM    415  H   ALA A  26       3.858 -15.356   2.885  1.00 96.94           H  
ATOM    416  CA  ALA A  26       3.230 -17.099   3.950  1.00 96.94           C  
ATOM    417  HA  ALA A  26       2.159 -17.196   4.127  1.00 96.94           H  
ATOM    418  C   ALA A  26       3.950 -17.741   5.148  1.00 96.94           C  
ATOM    419  CB  ALA A  26       3.588 -17.834   2.653  1.00 96.94           C  
ATOM    420  HB1 ALA A  26       3.293 -18.879   2.736  1.00 96.94           H  
ATOM    421  HB2 ALA A  26       3.064 -17.389   1.808  1.00 96.94           H  
ATOM    422  HB3 ALA A  26       4.663 -17.783   2.480  1.00 96.94           H  
ATOM    423  O   ALA A  26       3.342 -18.507   5.891  1.00 96.94           O  
ATOM    424  N   LYS A  27       5.210 -17.348   5.383  1.00 95.47           N  
ATOM    425  H   LYS A  27       5.605 -16.644   4.776  1.00 95.47           H  
ATOM    426  CA  LYS A  27       6.037 -17.854   6.483  1.00 95.47           C  
ATOM    427  HA  LYS A  27       6.101 -18.939   6.400  1.00 95.47           H  
ATOM    428  C   LYS A  27       5.444 -17.544   7.859  1.00 95.47           C  
ATOM    429  CB  LYS A  27       7.446 -17.269   6.336  1.00 95.47           C  
ATOM    430  HB2 LYS A  27       7.801 -17.463   5.324  1.00 95.47           H  
ATOM    431  HB3 LYS A  27       7.412 -16.191   6.495  1.00 95.47           H  
ATOM    432  O   LYS A  27       5.558 -18.345   8.777  1.00 95.47           O  
ATOM    433  CG  LYS A  27       8.427 -17.902   7.330  1.00 95.47           C  
ATOM    434  HG2 LYS A  27       8.113 -17.689   8.352  1.00 95.47           H  
ATOM    435  HG3 LYS A  27       8.448 -18.981   7.180  1.00 95.47           H  
ATOM    436  CD  LYS A  27       9.828 -17.331   7.118  1.00 95.47           C  
ATOM    437  HD2 LYS A  27      10.145 -17.536   6.095  1.00 95.47           H  
ATOM    438  HD3 LYS A  27       9.807 -16.253   7.283  1.00 95.47           H  
ATOM    439  CE  LYS A  27      10.793 -17.994   8.101  1.00 95.47           C  
ATOM    440  HE2 LYS A  27      10.446 -17.798   9.116  1.00 95.47           H  
ATOM    441  HE3 LYS A  27      10.754 -19.071   7.940  1.00 95.47           H  
ATOM    442  NZ  LYS A  27      12.173 -17.487   7.908  1.00 95.47           N  
ATOM    443  HZ1 LYS A  27      12.205 -16.487   8.052  1.00 95.47           H  
ATOM    444  HZ2 LYS A  27      12.477 -17.680   6.965  1.00 95.47           H  
ATOM    445  HZ3 LYS A  27      12.809 -17.939   8.549  1.00 95.47           H  
ATOM    446  N   PHE A  28       4.796 -16.389   8.019  1.00 95.62           N  
ATOM    447  H   PHE A  28       4.664 -15.793   7.214  1.00 95.62           H  
ATOM    448  CA  PHE A  28       4.154 -16.016   9.282  1.00 95.62           C  
ATOM    449  HA  PHE A  28       4.876 -16.110  10.093  1.00 95.62           H  
ATOM    450  C   PHE A  28       2.971 -16.933   9.625  1.00 95.62           C  
ATOM    451  CB  PHE A  28       3.700 -14.555   9.194  1.00 95.62           C  
ATOM    452  HB2 PHE A  28       3.066 -14.427   8.317  1.00 95.62           H  
ATOM    453  HB3 PHE A  28       4.577 -13.921   9.066  1.00 95.62           H  
ATOM    454  O   PHE A  28       2.735 -17.226  10.796  1.00 95.62           O  
ATOM    455  CG  PHE A  28       2.920 -14.086  10.405  1.00 95.62           C  
ATOM    456  CD1 PHE A  28       1.518 -14.201  10.427  1.00 95.62           C  
ATOM    457  HD1 PHE A  28       1.000 -14.626   9.580  1.00 95.62           H  
ATOM    458  CD2 PHE A  28       3.596 -13.561  11.521  1.00 95.62           C  
ATOM    459  HD2 PHE A  28       4.672 -13.470  11.504  1.00 95.62           H  
ATOM    460  CE1 PHE A  28       0.793 -13.808  11.564  1.00 95.62           C  
ATOM    461  HE1 PHE A  28      -0.279 -13.940  11.584  1.00 95.62           H  
ATOM    462  CE2 PHE A  28       2.870 -13.148  12.652  1.00 95.62           C  
ATOM    463  HE2 PHE A  28       3.394 -12.741  13.504  1.00 95.62           H  
ATOM    464  CZ  PHE A  28       1.470 -13.279  12.676  1.00 95.62           C  
ATOM    465  HZ  PHE A  28       0.915 -12.987  13.556  1.00 95.62           H  
ATOM    466  N   PHE A  29       2.239 -17.385   8.607  1.00 95.90           N  
ATOM    467  H   PHE A  29       2.524 -17.147   7.668  1.00 95.90           H  
ATOM    468  CA  PHE A  29       1.034 -18.200   8.761  1.00 95.90           C  
ATOM    469  HA  PHE A  29       0.574 -17.963   9.720  1.00 95.90           H  
ATOM    470  C   PHE A  29       1.317 -19.709   8.798  1.00 95.90           C  
ATOM    471  CB  PHE A  29       0.038 -17.812   7.663  1.00 95.90           C  
ATOM    472  HB2 PHE A  29       0.512 -17.963   6.694  1.00 95.90           H  
ATOM    473  HB3 PHE A  29      -0.828 -18.472   7.717  1.00 95.90           H  
ATOM    474  O   PHE A  29       0.388 -20.508   8.944  1.00 95.90           O  
ATOM    475  CG  PHE A  29      -0.453 -16.381   7.777  1.00 95.90           C  
ATOM    476  CD1 PHE A  29      -1.362 -16.035   8.790  1.00 95.90           C  
ATOM    477  HD1 PHE A  29      -1.715 -16.794   9.472  1.00 95.90           H  
ATOM    478  CD2 PHE A  29       0.005 -15.389   6.891  1.00 95.90           C  
ATOM    479  HD2 PHE A  29       0.678 -15.659   6.091  1.00 95.90           H  
ATOM    480  CE1 PHE A  29      -1.806 -14.709   8.922  1.00 95.90           C  
ATOM    481  HE1 PHE A  29      -2.521 -14.461   9.692  1.00 95.90           H  
ATOM    482  CE2 PHE A  29      -0.416 -14.055   7.037  1.00 95.90           C  
ATOM    483  HE2 PHE A  29      -0.049 -13.301   6.358  1.00 95.90           H  
ATOM    484  CZ  PHE A  29      -1.323 -13.714   8.057  1.00 95.90           C  
ATOM    485  HZ  PHE A  29      -1.658 -12.693   8.170  1.00 95.90           H  
ATOM    486  N   GLU A  30       2.588 -20.117   8.722  1.00 92.42           N  
ATOM    487  H   GLU A  30       3.317 -19.428   8.603  1.00 92.42           H  
ATOM    488  CA  GLU A  30       2.991 -21.506   8.930  1.00 92.42           C  
ATOM    489  HA  GLU A  30       2.538 -22.113   8.146  1.00 92.42           H  
ATOM    490  C   GLU A  30       2.476 -22.015  10.289  1.00 92.42           C  
ATOM    491  CB  GLU A  30       4.518 -21.662   8.821  1.00 92.42           C  
ATOM    492  HB2 GLU A  30       4.790 -22.650   9.192  1.00 92.42           H  
ATOM    493  HB3 GLU A  30       4.999 -20.913   9.450  1.00 92.42           H  
ATOM    494  O   GLU A  30       2.664 -21.400  11.342  1.00 92.42           O  
ATOM    495  CG  GLU A  30       5.017 -21.537   7.370  1.00 92.42           C  
ATOM    496  HG2 GLU A  30       4.646 -20.602   6.951  1.00 92.42           H  
ATOM    497  HG3 GLU A  30       4.589 -22.354   6.788  1.00 92.42           H  
ATOM    498  CD  GLU A  30       6.552 -21.571   7.237  1.00 92.42           C  
ATOM    499  OE1 GLU A  30       7.037 -21.267   6.122  1.00 92.42           O  
ATOM    500  OE2 GLU A  30       7.247 -21.876   8.233  1.00 92.42           O  
ATOM    501  N   GLY A  31       1.771 -23.149  10.267  1.00 85.76           N  
ATOM    502  H   GLY A  31       1.632 -23.609   9.379  1.00 85.76           H  
ATOM    503  CA  GLY A  31       1.133 -23.718  11.458  1.00 85.76           C  
ATOM    504  HA2 GLY A  31       1.013 -24.791  11.306  1.00 85.76           H  
ATOM    505  HA3 GLY A  31       1.783 -23.572  12.321  1.00 85.76           H  
ATOM    506  C   GLY A  31      -0.247 -23.143  11.801  1.00 85.76           C  
ATOM    507  O   GLY A  31      -0.760 -23.441  12.876  1.00 85.76           O  
ATOM    508  N   GLY A  32      -0.863 -22.347  10.918  1.00 87.86           N  
ATOM    509  H   GLY A  32      -0.352 -22.036  10.104  1.00 87.86           H  
ATOM    510  CA  GLY A  32      -2.285 -21.991  11.006  1.00 87.86           C  
ATOM    511  HA2 GLY A  32      -2.608 -21.650  10.023  1.00 87.86           H  
ATOM    512  HA3 GLY A  32      -2.862 -22.881  11.259  1.00 87.86           H  
ATOM    513  C   GLY A  32      -2.627 -20.906  12.033  1.00 87.86           C  
ATOM    514  O   GLY A  32      -3.767 -20.831  12.489  1.00 87.86           O  
ATOM    515  N   LYS A  33      -1.654 -20.078  12.428  1.00 86.96           N  
ATOM    516  H   LYS A  33      -0.758 -20.158  11.969  1.00 86.96           H  
ATOM    517  CA  LYS A  33      -1.832 -19.053  13.469  1.00 86.96           C  
ATOM    518  HA  LYS A  33      -2.524 -19.438  14.219  1.00 86.96           H  
ATOM    519  C   LYS A  33      -2.448 -17.776  12.906  1.00 86.96           C  
ATOM    520  CB  LYS A  33      -0.495 -18.754  14.155  1.00 86.96           C  
ATOM    521  HB2 LYS A  33      -0.639 -17.944  14.870  1.00 86.96           H  
ATOM    522  HB3 LYS A  33       0.230 -18.431  13.407  1.00 86.96           H  
ATOM    523  O   LYS A  33      -1.990 -17.263  11.886  1.00 86.96           O  
ATOM    524  CG  LYS A  33       0.037 -19.986  14.897  1.00 86.96           C  
ATOM    525  HG2 LYS A  33       0.185 -20.804  14.192  1.00 86.96           H  
ATOM    526  HG3 LYS A  33      -0.687 -20.295  15.651  1.00 86.96           H  
ATOM    527  CD  LYS A  33       1.373 -19.673  15.570  1.00 86.96           C  
ATOM    528  HD2 LYS A  33       1.233 -18.886  16.311  1.00 86.96           H  
ATOM    529  HD3 LYS A  33       2.079 -19.340  14.810  1.00 86.96           H  
ATOM    530  CE  LYS A  33       1.891 -20.947  16.239  1.00 86.96           C  
ATOM    531  HE2 LYS A  33       1.193 -21.243  17.022  1.00 86.96           H  
ATOM    532  HE3 LYS A  33       1.904 -21.739  15.490  1.00 86.96           H  
ATOM    533  NZ  LYS A  33       3.252 -20.748  16.789  1.00 86.96           N  
ATOM    534  HZ1 LYS A  33       3.588 -21.607  17.201  1.00 86.96           H  
ATOM    535  HZ2 LYS A  33       3.878 -20.491  16.039  1.00 86.96           H  
ATOM    536  HZ3 LYS A  33       3.247 -20.016  17.485  1.00 86.96           H  
ATOM    537  N   LYS A  34      -3.442 -17.218  13.601  1.00 95.45           N  
ATOM    538  H   LYS A  34      -3.732 -17.648  14.468  1.00 95.45           H  
ATOM    539  CA  LYS A  34      -3.980 -15.889  13.288  1.00 95.45           C  
ATOM    540  HA  LYS A  34      -3.998 -15.785  12.203  1.00 95.45           H  
ATOM    541  C   LYS A  34      -3.059 -14.793  13.850  1.00 95.45           C  
ATOM    542  CB  LYS A  34      -5.423 -15.759  13.806  1.00 95.45           C  
ATOM    543  HB2 LYS A  34      -5.734 -14.717  13.740  1.00 95.45           H  
ATOM    544  HB3 LYS A  34      -5.468 -16.067  14.850  1.00 95.45           H  
ATOM    545  O   LYS A  34      -2.307 -15.027  14.800  1.00 95.45           O  
ATOM    546  CG  LYS A  34      -6.401 -16.600  12.975  1.00 95.45           C  
ATOM    547  HG2 LYS A  34      -6.094 -17.645  13.001  1.00 95.45           H  
ATOM    548  HG3 LYS A  34      -6.371 -16.245  11.945  1.00 95.45           H  
ATOM    549  CD  LYS A  34      -7.844 -16.493  13.483  1.00 95.45           C  
ATOM    550  HD2 LYS A  34      -7.888 -16.817  14.523  1.00 95.45           H  
ATOM    551  HD3 LYS A  34      -8.178 -15.457  13.418  1.00 95.45           H  
ATOM    552  CE  LYS A  34      -8.738 -17.389  12.613  1.00 95.45           C  
ATOM    553  HE2 LYS A  34      -8.621 -17.092  11.571  1.00 95.45           H  
ATOM    554  HE3 LYS A  34      -8.393 -18.419  12.702  1.00 95.45           H  
ATOM    555  NZ  LYS A  34     -10.168 -17.304  12.992  1.00 95.45           N  
ATOM    556  HZ1 LYS A  34     -10.498 -16.359  12.854  1.00 95.45           H  
ATOM    557  HZ2 LYS A  34     -10.726 -17.905  12.403  1.00 95.45           H  
ATOM    558  HZ3 LYS A  34     -10.303 -17.551  13.962  1.00 95.45           H  
ATOM    559  N   PRO A  35      -3.085 -13.569  13.293  1.00 96.49           N  
ATOM    560  CA  PRO A  35      -2.379 -12.439  13.879  1.00 96.49           C  
ATOM    561  HA  PRO A  35      -1.317 -12.681  13.932  1.00 96.49           H  
ATOM    562  C   PRO A  35      -2.922 -12.141  15.280  1.00 96.49           C  
ATOM    563  CB  PRO A  35      -2.588 -11.261  12.916  1.00 96.49           C  
ATOM    564  HB2 PRO A  35      -3.413 -10.634  13.253  1.00 96.49           H  
ATOM    565  HB3 PRO A  35      -1.681 -10.666  12.804  1.00 96.49           H  
ATOM    566  O   PRO A  35      -4.128 -12.016  15.466  1.00 96.49           O  
ATOM    567  CG  PRO A  35      -2.981 -11.936  11.600  1.00 96.49           C  
ATOM    568  HG2 PRO A  35      -2.087 -12.253  11.064  1.00 96.49           H  
ATOM    569  HG3 PRO A  35      -3.598 -11.290  10.975  1.00 96.49           H  
ATOM    570  CD  PRO A  35      -3.761 -13.154  12.078  1.00 96.49           C  
ATOM    571  HD2 PRO A  35      -3.772 -13.928  11.311  1.00 96.49           H  
ATOM    572  HD3 PRO A  35      -4.779 -12.859  12.329  1.00 96.49           H  
ATOM    573  N   LYS A  36      -2.034 -11.983  16.263  1.00 97.56           N  
ATOM    574  H   LYS A  36      -1.071 -12.213  16.065  1.00 97.56           H  
ATOM    575  CA  LYS A  36      -2.415 -11.630  17.637  1.00 97.56           C  
ATOM    576  HA  LYS A  36      -3.383 -12.086  17.846  1.00 97.56           H  
ATOM    577  C   LYS A  36      -2.561 -10.119  17.811  1.00 97.56           C  
ATOM    578  CB  LYS A  36      -1.401 -12.241  18.607  1.00 97.56           C  
ATOM    579  HB2 LYS A  36      -1.332 -13.309  18.404  1.00 97.56           H  
ATOM    580  HB3 LYS A  36      -0.423 -11.790  18.436  1.00 97.56           H  
ATOM    581  O   LYS A  36      -1.654  -9.377  17.411  1.00 97.56           O  
ATOM    582  CG  LYS A  36      -1.801 -12.048  20.075  1.00 97.56           C  
ATOM    583  HG2 LYS A  36      -1.847 -10.985  20.315  1.00 97.56           H  
ATOM    584  HG3 LYS A  36      -2.778 -12.498  20.249  1.00 97.56           H  
ATOM    585  CD  LYS A  36      -0.758 -12.720  20.968  1.00 97.56           C  
ATOM    586  HD2 LYS A  36      -0.719 -13.785  20.735  1.00 97.56           H  
ATOM    587  HD3 LYS A  36       0.220 -12.272  20.790  1.00 97.56           H  
ATOM    588  CE  LYS A  36      -1.146 -12.537  22.428  1.00 97.56           C  
ATOM    589  HE2 LYS A  36      -1.220 -11.475  22.664  1.00 97.56           H  
ATOM    590  HE3 LYS A  36      -2.136 -12.963  22.593  1.00 97.56           H  
ATOM    591  NZ  LYS A  36      -0.180 -13.186  23.343  1.00 97.56           N  
ATOM    592  HZ1 LYS A  36      -0.556 -13.040  24.269  1.00 97.56           H  
ATOM    593  HZ2 LYS A  36      -0.154 -14.187  23.214  1.00 97.56           H  
ATOM    594  HZ3 LYS A  36       0.733 -12.753  23.327  1.00 97.56           H  
ATOM    595  N   ILE A  37      -3.637  -9.672  18.454  1.00 98.44           N  
ATOM    596  H   ILE A  37      -4.318 -10.356  18.754  1.00 98.44           H  
ATOM    597  CA  ILE A  37      -3.911  -8.268  18.784  1.00 98.44           C  
ATOM    598  HA  ILE A  37      -3.045  -7.659  18.521  1.00 98.44           H  
ATOM    599  C   ILE A  37      -4.138  -8.134  20.288  1.00 98.44           C  
ATOM    600  CB  ILE A  37      -5.121  -7.733  17.987  1.00 98.44           C  
ATOM    601  HB  ILE A  37      -5.980  -8.364  18.217  1.00 98.44           H  
ATOM    602  O   ILE A  37      -4.952  -8.843  20.869  1.00 98.44           O  
ATOM    603  CG1 ILE A  37      -4.856  -7.836  16.472  1.00 98.44           C  
ATOM    604 HG12 ILE A  37      -4.742  -8.885  16.199  1.00 98.44           H  
ATOM    605 HG13 ILE A  37      -3.921  -7.322  16.251  1.00 98.44           H  
ATOM    606  CG2 ILE A  37      -5.457  -6.280  18.382  1.00 98.44           C  
ATOM    607 HG21 ILE A  37      -4.675  -5.601  18.041  1.00 98.44           H  
ATOM    608 HG22 ILE A  37      -5.586  -6.179  19.460  1.00 98.44           H  
ATOM    609 HG23 ILE A  37      -6.409  -5.995  17.935  1.00 98.44           H  
ATOM    610  CD1 ILE A  37      -5.962  -7.249  15.588  1.00 98.44           C  
ATOM    611 HD11 ILE A  37      -5.951  -6.160  15.643  1.00 98.44           H  
ATOM    612 HD12 ILE A  37      -5.792  -7.547  14.553  1.00 98.44           H  
ATOM    613 HD13 ILE A  37      -6.937  -7.614  15.912  1.00 98.44           H  
ATOM    614  N   ILE A  38      -3.431  -7.188  20.905  1.00 98.36           N  
ATOM    615  H   ILE A  38      -2.770  -6.654  20.357  1.00 98.36           H  
ATOM    616  CA  ILE A  38      -3.593  -6.846  22.318  1.00 98.36           C  
ATOM    617  HA  ILE A  38      -4.097  -7.675  22.814  1.00 98.36           H  
ATOM    618  C   ILE A  38      -4.475  -5.604  22.450  1.00 98.36           C  
ATOM    619  CB  ILE A  38      -2.234  -6.676  23.021  1.00 98.36           C  
ATOM    620  HB  ILE A  38      -1.689  -5.865  22.540  1.00 98.36           H  
ATOM    621  O   ILE A  38      -4.127  -4.520  21.958  1.00 98.36           O  
ATOM    622  CG1 ILE A  38      -1.392  -7.970  22.928  1.00 98.36           C  
ATOM    623 HG12 ILE A  38      -1.843  -8.743  23.551  1.00 98.36           H  
ATOM    624 HG13 ILE A  38      -1.379  -8.334  21.901  1.00 98.36           H  
ATOM    625  CG2 ILE A  38      -2.471  -6.301  24.492  1.00 98.36           C  
ATOM    626 HG21 ILE A  38      -2.987  -5.345  24.579  1.00 98.36           H  
ATOM    627 HG22 ILE A  38      -1.525  -6.214  25.028  1.00 98.36           H  
ATOM    628 HG23 ILE A  38      -3.082  -7.072  24.961  1.00 98.36           H  
ATOM    629  CD1 ILE A  38       0.070  -7.783  23.350  1.00 98.36           C  
ATOM    630 HD11 ILE A  38       0.530  -6.992  22.758  1.00 98.36           H  
ATOM    631 HD12 ILE A  38       0.140  -7.538  24.410  1.00 98.36           H  
ATOM    632 HD13 ILE A  38       0.612  -8.713  23.179  1.00 98.36           H  
ATOM    633  N   VAL A  39      -5.587  -5.753  23.163  1.00 98.01           N  
ATOM    634  H   VAL A  39      -5.761  -6.656  23.580  1.00 98.01           H  
ATOM    635  CA  VAL A  39      -6.554  -4.687  23.448  1.00 98.01           C  
ATOM    636  HA  VAL A  39      -6.190  -3.765  22.994  1.00 98.01           H  
ATOM    637  C   VAL A  39      -6.657  -4.461  24.959  1.00 98.01           C  
ATOM    638  CB  VAL A  39      -7.932  -4.978  22.821  1.00 98.01           C  
ATOM    639  HB  VAL A  39      -8.579  -4.119  23.002  1.00 98.01           H  
ATOM    640  O   VAL A  39      -6.498  -5.405  25.729  1.00 98.01           O  
ATOM    641  CG1 VAL A  39      -7.814  -5.154  21.303  1.00 98.01           C  
ATOM    642 HG11 VAL A  39      -7.273  -6.072  21.074  1.00 98.01           H  
ATOM    643 HG12 VAL A  39      -7.297  -4.301  20.862  1.00 98.01           H  
ATOM    644 HG13 VAL A  39      -8.809  -5.231  20.865  1.00 98.01           H  
ATOM    645  CG2 VAL A  39      -8.609  -6.214  23.418  1.00 98.01           C  
ATOM    646 HG21 VAL A  39      -7.932  -7.069  23.410  1.00 98.01           H  
ATOM    647 HG22 VAL A  39      -8.909  -6.009  24.445  1.00 98.01           H  
ATOM    648 HG23 VAL A  39      -9.499  -6.470  22.843  1.00 98.01           H  
ATOM    649  N   PRO A  40      -6.897  -3.226  25.423  1.00 97.34           N  
ATOM    650  CA  PRO A  40      -7.154  -2.996  26.837  1.00 97.34           C  
ATOM    651  HA  PRO A  40      -6.403  -3.497  27.448  1.00 97.34           H  
ATOM    652  C   PRO A  40      -8.536  -3.528  27.229  1.00 97.34           C  
ATOM    653  CB  PRO A  40      -7.032  -1.488  27.033  1.00 97.34           C  
ATOM    654  HB2 PRO A  40      -7.664  -1.127  27.844  1.00 97.34           H  
ATOM    655  HB3 PRO A  40      -5.989  -1.227  27.212  1.00 97.34           H  
ATOM    656  O   PRO A  40      -9.510  -3.381  26.485  1.00 97.34           O  
ATOM    657  CG  PRO A  40      -7.475  -0.946  25.677  1.00 97.34           C  
ATOM    658  HG2 PRO A  40      -8.565  -0.921  25.650  1.00 97.34           H  
ATOM    659  HG3 PRO A  40      -7.046   0.037  25.484  1.00 97.34           H  
ATOM    660  CD  PRO A  40      -6.992  -1.987  24.670  1.00 97.34           C  
ATOM    661  HD2 PRO A  40      -7.705  -2.072  23.851  1.00 97.34           H  
ATOM    662  HD3 PRO A  40      -6.006  -1.712  24.296  1.00 97.34           H  
ATOM    663  N   LYS A  41      -8.626  -4.089  28.433  1.00 95.60           N  
ATOM    664  H   LYS A  41      -7.785  -4.168  28.986  1.00 95.60           H  
ATOM    665  CA  LYS A  41      -9.890  -4.420  29.080  1.00 95.60           C  
ATOM    666  HA  LYS A  41     -10.473  -5.033  28.392  1.00 95.60           H  
ATOM    667  C   LYS A  41     -10.661  -3.134  29.382  1.00 95.60           C  
ATOM    668  CB  LYS A  41      -9.607  -5.243  30.347  1.00 95.60           C  
ATOM    669  HB2 LYS A  41      -9.113  -4.611  31.085  1.00 95.60           H  
ATOM    670  HB3 LYS A  41      -8.935  -6.063  30.092  1.00 95.60           H  
ATOM    671  O   LYS A  41     -10.084  -2.134  29.807  1.00 95.60           O  
ATOM    672  CG  LYS A  41     -10.887  -5.839  30.951  1.00 95.60           C  
ATOM    673  HG2 LYS A  41     -11.349  -6.512  30.230  1.00 95.60           H  
ATOM    674  HG3 LYS A  41     -11.588  -5.039  31.188  1.00 95.60           H  
ATOM    675  CD  LYS A  41     -10.576  -6.602  32.242  1.00 95.60           C  
ATOM    676  HD2 LYS A  41      -9.838  -7.380  32.047  1.00 95.60           H  
ATOM    677  HD3 LYS A  41     -10.171  -5.897  32.968  1.00 95.60           H  
ATOM    678  CE  LYS A  41     -11.857  -7.238  32.795  1.00 95.60           C  
ATOM    679  HE2 LYS A  41     -12.036  -8.175  32.268  1.00 95.60           H  
ATOM    680  HE3 LYS A  41     -12.692  -6.568  32.591  1.00 95.60           H  
ATOM    681  NZ  LYS A  41     -11.769  -7.457  34.260  1.00 95.60           N  
ATOM    682  HZ1 LYS A  41     -12.589  -7.924  34.620  1.00 95.60           H  
ATOM    683  HZ2 LYS A  41     -10.928  -7.948  34.530  1.00 95.60           H  
ATOM    684  HZ3 LYS A  41     -11.770  -6.566  34.735  1.00 95.60           H  
ATOM    685  N   TYR A  42     -11.971  -3.177  29.180  1.00 95.67           N  
ATOM    686  H   TYR A  42     -12.369  -4.048  28.860  1.00 95.67           H  
ATOM    687  CA  TYR A  42     -12.900  -2.123  29.579  1.00 95.67           C  
ATOM    688  HA  TYR A  42     -12.404  -1.423  30.251  1.00 95.67           H  
ATOM    689  C   TYR A  42     -14.062  -2.771  30.328  1.00 95.67           C  
ATOM    690  CB  TYR A  42     -13.368  -1.349  28.342  1.00 95.67           C  
ATOM    691  HB2 TYR A  42     -13.820  -2.040  27.631  1.00 95.67           H  
ATOM    692  HB3 TYR A  42     -12.500  -0.899  27.861  1.00 95.67           H  
ATOM    693  O   TYR A  42     -14.717  -3.659  29.779  1.00 95.67           O  
ATOM    694  CG  TYR A  42     -14.357  -0.250  28.669  1.00 95.67           C  
ATOM    695  CD1 TYR A  42     -15.720  -0.402  28.365  1.00 95.67           C  
ATOM    696  HD1 TYR A  42     -16.085  -1.309  27.907  1.00 95.67           H  
ATOM    697  CD2 TYR A  42     -13.914   0.916  29.320  1.00 95.67           C  
ATOM    698  HD2 TYR A  42     -12.868   1.028  29.566  1.00 95.67           H  
ATOM    699  CE1 TYR A  42     -16.623   0.621  28.699  1.00 95.67           C  
ATOM    700  HE1 TYR A  42     -17.672   0.508  28.470  1.00 95.67           H  
ATOM    701  CE2 TYR A  42     -14.819   1.938  29.661  1.00 95.67           C  
ATOM    702  HE2 TYR A  42     -14.466   2.825  30.165  1.00 95.67           H  
ATOM    703  OH  TYR A  42     -17.072   2.759  29.679  1.00 95.67           O  
ATOM    704  HH  TYR A  42     -16.648   3.520  30.082  1.00 95.67           H  
ATOM    705  CZ  TYR A  42     -16.183   1.791  29.345  1.00 95.67           C  
ATOM    706  N   GLU A  43     -14.265  -2.368  31.584  1.00 90.83           N  
ATOM    707  H   GLU A  43     -13.651  -1.670  31.978  1.00 90.83           H  
ATOM    708  CA  GLU A  43     -15.251  -2.983  32.488  1.00 90.83           C  
ATOM    709  HA  GLU A  43     -15.392  -4.026  32.206  1.00 90.83           H  
ATOM    710  C   GLU A  43     -16.639  -2.335  32.401  1.00 90.83           C  
ATOM    711  CB  GLU A  43     -14.729  -2.964  33.935  1.00 90.83           C  
ATOM    712  HB2 GLU A  43     -14.643  -1.935  34.285  1.00 90.83           H  
ATOM    713  HB3 GLU A  43     -15.453  -3.489  34.558  1.00 90.83           H  
ATOM    714  O   GLU A  43     -17.632  -2.945  32.792  1.00 90.83           O  
ATOM    715  CG  GLU A  43     -13.365  -3.664  34.057  1.00 90.83           C  
ATOM    716  HG2 GLU A  43     -13.375  -4.545  33.416  1.00 90.83           H  
ATOM    717  HG3 GLU A  43     -12.584  -3.000  33.685  1.00 90.83           H  
ATOM    718  CD  GLU A  43     -13.022  -4.111  35.484  1.00 90.83           C  
ATOM    719  OE1 GLU A  43     -12.271  -5.121  35.565  1.00 90.83           O  
ATOM    720  OE2 GLU A  43     -13.540  -3.516  36.449  1.00 90.83           O  
ATOM    721  N   GLY A  44     -16.725  -1.119  31.854  1.00 90.93           N  
ATOM    722  H   GLY A  44     -15.879  -0.694  31.502  1.00 90.93           H  
ATOM    723  CA  GLY A  44     -17.998  -0.454  31.598  1.00 90.93           C  
ATOM    724  HA2 GLY A  44     -18.615  -0.513  32.495  1.00 90.93           H  
ATOM    725  HA3 GLY A  44     -17.821   0.599  31.378  1.00 90.93           H  
ATOM    726  C   GLY A  44     -18.776  -1.073  30.431  1.00 90.93           C  
ATOM    727  O   GLY A  44     -18.280  -1.909  29.672  1.00 90.93           O  
ATOM    728  N   ASN A  45     -20.015  -0.615  30.248  1.00 93.97           N  
ATOM    729  H   ASN A  45     -20.342   0.130  30.846  1.00 93.97           H  
ATOM    730  CA  ASN A  45     -20.823  -0.981  29.086  1.00 93.97           C  
ATOM    731  HA  ASN A  45     -20.551  -1.996  28.798  1.00 93.97           H  
ATOM    732  C   ASN A  45     -20.510  -0.090  27.868  1.00 93.97           C  
ATOM    733  CB  ASN A  45     -22.311  -1.019  29.481  1.00 93.97           C  
ATOM    734  HB2 ASN A  45     -22.425  -1.704  30.321  1.00 93.97           H  
ATOM    735  HB3 ASN A  45     -22.899  -1.413  28.652  1.00 93.97           H  
ATOM    736  O   ASN A  45     -19.924   0.985  27.985  1.00 93.97           O  
ATOM    737  CG  ASN A  45     -22.890   0.332  29.859  1.00 93.97           C  
ATOM    738  ND2 ASN A  45     -23.784   0.377  30.816  1.00 93.97           N  
ATOM    739 HD21 ASN A  45     -24.162   1.287  31.034  1.00 93.97           H  
ATOM    740 HD22 ASN A  45     -24.076  -0.464  31.293  1.00 93.97           H  
ATOM    741  OD1 ASN A  45     -22.567   1.362  29.301  1.00 93.97           O  
ATOM    742  N   LEU A  46     -20.923  -0.537  26.681  1.00 95.22           N  
ATOM    743  H   LEU A  46     -21.404  -1.424  26.633  1.00 95.22           H  
ATOM    744  CA  LEU A  46     -20.634   0.160  25.426  1.00 95.22           C  
ATOM    745  HA  LEU A  46     -19.551   0.248  25.338  1.00 95.22           H  
ATOM    746  C   LEU A  46     -21.202   1.594  25.387  1.00 95.22           C  
ATOM    747  CB  LEU A  46     -21.155  -0.726  24.282  1.00 95.22           C  
ATOM    748  HB2 LEU A  46     -20.731  -1.724  24.399  1.00 95.22           H  
ATOM    749  HB3 LEU A  46     -22.238  -0.807  24.371  1.00 95.22           H  
ATOM    750  O   LEU A  46     -20.576   2.478  24.814  1.00 95.22           O  
ATOM    751  CG  LEU A  46     -20.824  -0.228  22.866  1.00 95.22           C  
ATOM    752  HG  LEU A  46     -21.322   0.729  22.712  1.00 95.22           H  
ATOM    753  CD1 LEU A  46     -19.325  -0.056  22.615  1.00 95.22           C  
ATOM    754 HD11 LEU A  46     -18.939   0.752  23.237  1.00 95.22           H  
ATOM    755 HD12 LEU A  46     -19.164   0.222  21.573  1.00 95.22           H  
ATOM    756 HD13 LEU A  46     -18.800  -0.987  22.829  1.00 95.22           H  
ATOM    757  CD2 LEU A  46     -21.361  -1.241  21.856  1.00 95.22           C  
ATOM    758 HD21 LEU A  46     -20.901  -2.217  22.012  1.00 95.22           H  
ATOM    759 HD22 LEU A  46     -21.141  -0.910  20.841  1.00 95.22           H  
ATOM    760 HD23 LEU A  46     -22.443  -1.325  21.959  1.00 95.22           H  
ATOM    761  N   GLU A  47     -22.324   1.850  26.065  1.00 95.78           N  
ATOM    762  H   GLU A  47     -22.770   1.095  26.566  1.00 95.78           H  
ATOM    763  CA  GLU A  47     -22.918   3.188  26.171  1.00 95.78           C  
ATOM    764  HA  GLU A  47     -23.036   3.599  25.168  1.00 95.78           H  
ATOM    765  C   GLU A  47     -22.025   4.162  26.955  1.00 95.78           C  
ATOM    766  CB  GLU A  47     -24.313   3.056  26.804  1.00 95.78           C  
ATOM    767  HB2 GLU A  47     -24.216   2.646  27.810  1.00 95.78           H  
ATOM    768  HB3 GLU A  47     -24.902   2.349  26.221  1.00 95.78           H  
ATOM    769  O   GLU A  47     -21.792   5.293  26.529  1.00 95.78           O  
ATOM    770  CG  GLU A  47     -25.085   4.378  26.908  1.00 95.78           C  
ATOM    771  HG2 GLU A  47     -26.048   4.174  27.376  1.00 95.78           H  
ATOM    772  HG3 GLU A  47     -24.546   5.050  27.577  1.00 95.78           H  
ATOM    773  CD  GLU A  47     -25.325   5.068  25.559  1.00 95.78           C  
ATOM    774  OE1 GLU A  47     -25.490   6.310  25.609  1.00 95.78           O  
ATOM    775  OE2 GLU A  47     -25.343   4.364  24.526  1.00 95.78           O  
ATOM    776  N   ALA A  48     -21.467   3.723  28.085  1.00 96.32           N  
ATOM    777  H   ALA A  48     -21.668   2.781  28.390  1.00 96.32           H  
ATOM    778  CA  ALA A  48     -20.489   4.503  28.838  1.00 96.32           C  
ATOM    779  HA  ALA A  48     -20.917   5.479  29.065  1.00 96.32           H  
ATOM    780  C   ALA A  48     -19.212   4.744  28.016  1.00 96.32           C  
ATOM    781  CB  ALA A  48     -20.202   3.776  30.156  1.00 96.32           C  
ATOM    782  HB1 ALA A  48     -19.794   2.785  29.956  1.00 96.32           H  
ATOM    783  HB2 ALA A  48     -19.481   4.349  30.738  1.00 96.32           H  
ATOM    784  HB3 ALA A  48     -21.124   3.673  30.729  1.00 96.32           H  
ATOM    785  O   ALA A  48     -18.638   5.833  28.071  1.00 96.32           O  
ATOM    786  N   LEU A  49     -18.809   3.763  27.201  1.00 97.30           N  
ATOM    787  H   LEU A  49     -19.311   2.887  27.229  1.00 97.30           H  
ATOM    788  CA  LEU A  49     -17.661   3.892  26.309  1.00 97.30           C  
ATOM    789  HA  LEU A  49     -16.821   4.226  26.918  1.00 97.30           H  
ATOM    790  C   LEU A  49     -17.897   4.949  25.226  1.00 97.30           C  
ATOM    791  CB  LEU A  49     -17.333   2.518  25.708  1.00 97.30           C  
ATOM    792  HB2 LEU A  49     -17.301   1.795  26.522  1.00 97.30           H  
ATOM    793  HB3 LEU A  49     -18.138   2.219  25.037  1.00 97.30           H  
ATOM    794  O   LEU A  49     -17.015   5.770  24.991  1.00 97.30           O  
ATOM    795  CG  LEU A  49     -16.016   2.434  24.920  1.00 97.30           C  
ATOM    796  HG  LEU A  49     -16.101   3.004  23.995  1.00 97.30           H  
ATOM    797  CD1 LEU A  49     -14.813   2.944  25.700  1.00 97.30           C  
ATOM    798 HD11 LEU A  49     -14.909   4.018  25.860  1.00 97.30           H  
ATOM    799 HD12 LEU A  49     -14.748   2.430  26.659  1.00 97.30           H  
ATOM    800 HD13 LEU A  49     -13.901   2.772  25.128  1.00 97.30           H  
ATOM    801  CD2 LEU A  49     -15.762   0.966  24.582  1.00 97.30           C  
ATOM    802 HD21 LEU A  49     -15.818   0.361  25.487  1.00 97.30           H  
ATOM    803 HD22 LEU A  49     -16.515   0.625  23.871  1.00 97.30           H  
ATOM    804 HD23 LEU A  49     -14.767   0.836  24.156  1.00 97.30           H  
ATOM    805  N   TYR A  50     -19.081   4.992  24.607  1.00 98.14           N  
ATOM    806  H   TYR A  50     -19.768   4.278  24.805  1.00 98.14           H  
ATOM    807  CA  TYR A  50     -19.416   6.043  23.640  1.00 98.14           C  
ATOM    808  HA  TYR A  50     -18.705   5.997  22.815  1.00 98.14           H  
ATOM    809  C   TYR A  50     -19.286   7.434  24.262  1.00 98.14           C  
ATOM    810  CB  TYR A  50     -20.837   5.850  23.093  1.00 98.14           C  
ATOM    811  HB2 TYR A  50     -21.544   5.878  23.922  1.00 98.14           H  
ATOM    812  HB3 TYR A  50     -21.072   6.690  22.441  1.00 98.14           H  
ATOM    813  O   TYR A  50     -18.661   8.318  23.670  1.00 98.14           O  
ATOM    814  CG  TYR A  50     -21.075   4.599  22.274  1.00 98.14           C  
ATOM    815  CD1 TYR A  50     -20.202   4.252  21.225  1.00 98.14           C  
ATOM    816  HD1 TYR A  50     -19.335   4.864  21.024  1.00 98.14           H  
ATOM    817  CD2 TYR A  50     -22.251   3.857  22.479  1.00 98.14           C  
ATOM    818  HD2 TYR A  50     -22.981   4.187  23.203  1.00 98.14           H  
ATOM    819  CE1 TYR A  50     -20.502   3.148  20.400  1.00 98.14           C  
ATOM    820  HE1 TYR A  50     -19.896   2.895  19.543  1.00 98.14           H  
ATOM    821  CE2 TYR A  50     -22.535   2.739  21.679  1.00 98.14           C  
ATOM    822  HE2 TYR A  50     -23.449   2.183  21.827  1.00 98.14           H  
ATOM    823  OH  TYR A  50     -21.966   1.356  19.818  1.00 98.14           O  
ATOM    824  HH  TYR A  50     -21.355   1.287  19.081  1.00 98.14           H  
ATOM    825  CZ  TYR A  50     -21.660   2.389  20.638  1.00 98.14           C  
ATOM    826  N   LYS A  51     -19.819   7.622  25.474  1.00 97.92           N  
ATOM    827  H   LYS A  51     -20.339   6.859  25.883  1.00 97.92           H  
ATOM    828  CA  LYS A  51     -19.765   8.909  26.181  1.00 97.92           C  
ATOM    829  HA  LYS A  51     -20.161   9.676  25.516  1.00 97.92           H  
ATOM    830  C   LYS A  51     -18.339   9.329  26.516  1.00 97.92           C  
ATOM    831  CB  LYS A  51     -20.624   8.852  27.450  1.00 97.92           C  
ATOM    832  HB2 LYS A  51     -20.508   9.785  28.001  1.00 97.92           H  
ATOM    833  HB3 LYS A  51     -20.287   8.031  28.083  1.00 97.92           H  
ATOM    834  O   LYS A  51     -17.994  10.503  26.355  1.00 97.92           O  
ATOM    835  CG  LYS A  51     -22.106   8.665  27.106  1.00 97.92           C  
ATOM    836  HG2 LYS A  51     -22.465   9.511  26.520  1.00 97.92           H  
ATOM    837  HG3 LYS A  51     -22.232   7.767  26.501  1.00 97.92           H  
ATOM    838  CD  LYS A  51     -22.957   8.531  28.367  1.00 97.92           C  
ATOM    839  HD2 LYS A  51     -22.577   7.706  28.970  1.00 97.92           H  
ATOM    840  HD3 LYS A  51     -22.931   9.459  28.938  1.00 97.92           H  
ATOM    841  CE  LYS A  51     -24.374   8.223  27.886  1.00 97.92           C  
ATOM    842  HE2 LYS A  51     -24.756   9.069  27.314  1.00 97.92           H  
ATOM    843  HE3 LYS A  51     -24.316   7.386  27.190  1.00 97.92           H  
ATOM    844  NZ  LYS A  51     -25.285   7.876  28.995  1.00 97.92           N  
ATOM    845  HZ1 LYS A  51     -25.418   8.660  29.618  1.00 97.92           H  
ATOM    846  HZ2 LYS A  51     -26.167   7.594  28.591  1.00 97.92           H  
ATOM    847  HZ3 LYS A  51     -24.911   7.083  29.496  1.00 97.92           H  
ATOM    848  N   ALA A  52     -17.506   8.378  26.934  1.00 97.95           N  
ATOM    849  H   ALA A  52     -17.877   7.452  27.093  1.00 97.95           H  
ATOM    850  CA  ALA A  52     -16.091   8.608  27.195  1.00 97.95           C  
ATOM    851  HA  ALA A  52     -15.990   9.424  27.912  1.00 97.95           H  
ATOM    852  C   ALA A  52     -15.338   9.047  25.935  1.00 97.95           C  
ATOM    853  CB  ALA A  52     -15.491   7.339  27.807  1.00 97.95           C  
ATOM    854  HB1 ALA A  52     -15.942   7.153  28.782  1.00 97.95           H  
ATOM    855  HB2 ALA A  52     -15.662   6.481  27.158  1.00 97.95           H  
ATOM    856  HB3 ALA A  52     -14.416   7.475  27.927  1.00 97.95           H  
ATOM    857  O   ALA A  52     -14.669  10.080  25.938  1.00 97.95           O  
ATOM    858  N   ILE A  53     -15.515   8.322  24.828  1.00 98.14           N  
ATOM    859  H   ILE A  53     -16.084   7.490  24.891  1.00 98.14           H  
ATOM    860  CA  ILE A  53     -14.855   8.624  23.552  1.00 98.14           C  
ATOM    861  HA  ILE A  53     -13.784   8.722  23.733  1.00 98.14           H  
ATOM    862  C   ILE A  53     -15.311   9.970  22.991  1.00 98.14           C  
ATOM    863  CB  ILE A  53     -15.087   7.467  22.559  1.00 98.14           C  
ATOM    864  HB  ILE A  53     -16.161   7.294  22.489  1.00 98.14           H  
ATOM    865  O   ILE A  53     -14.477  10.745  22.520  1.00 98.14           O  
ATOM    866  CG1 ILE A  53     -14.436   6.164  23.069  1.00 98.14           C  
ATOM    867 HG12 ILE A  53     -14.802   5.931  24.069  1.00 98.14           H  
ATOM    868 HG13 ILE A  53     -14.767   5.357  22.416  1.00 98.14           H  
ATOM    869  CG2 ILE A  53     -14.583   7.784  21.139  1.00 98.14           C  
ATOM    870 HG21 ILE A  53     -15.162   8.599  20.705  1.00 98.14           H  
ATOM    871 HG22 ILE A  53     -14.704   6.908  20.502  1.00 98.14           H  
ATOM    872 HG23 ILE A  53     -13.532   8.072  21.163  1.00 98.14           H  
ATOM    873  CD1 ILE A  53     -12.903   6.157  23.162  1.00 98.14           C  
ATOM    874 HD11 ILE A  53     -12.582   5.219  23.615  1.00 98.14           H  
ATOM    875 HD12 ILE A  53     -12.457   6.237  22.170  1.00 98.14           H  
ATOM    876 HD13 ILE A  53     -12.547   6.972  23.792  1.00 98.14           H  
ATOM    877  N   ARG A  54     -16.602  10.310  23.098  1.00 97.80           N  
ATOM    878  H   ARG A  54     -17.254   9.623  23.450  1.00 97.80           H  
ATOM    879  CA  ARG A  54     -17.094  11.635  22.697  1.00 97.80           C  
ATOM    880  HA  ARG A  54     -16.792  11.801  21.663  1.00 97.80           H  
ATOM    881  C   ARG A  54     -16.449  12.743  23.530  1.00 97.80           C  
ATOM    882  CB  ARG A  54     -18.628  11.682  22.777  1.00 97.80           C  
ATOM    883  HB2 ARG A  54     -19.046  10.819  22.260  1.00 97.80           H  
ATOM    884  HB3 ARG A  54     -18.948  11.645  23.819  1.00 97.80           H  
ATOM    885  O   ARG A  54     -16.028  13.755  22.966  1.00 97.80           O  
ATOM    886  CG  ARG A  54     -19.148  12.964  22.107  1.00 97.80           C  
ATOM    887  HG2 ARG A  54     -18.859  12.954  21.056  1.00 97.80           H  
ATOM    888  HG3 ARG A  54     -18.704  13.837  22.586  1.00 97.80           H  
ATOM    889  CD  ARG A  54     -20.667  13.094  22.206  1.00 97.80           C  
ATOM    890  HD2 ARG A  54     -20.931  13.115  23.263  1.00 97.80           H  
ATOM    891  HD3 ARG A  54     -21.130  12.230  21.729  1.00 97.80           H  
ATOM    892  NE  ARG A  54     -21.140  14.324  21.539  1.00 97.80           N  
ATOM    893  HE  ARG A  54     -20.434  14.996  21.274  1.00 97.80           H  
ATOM    894  NH1 ARG A  54     -23.388  13.843  21.440  1.00 97.80           N  
ATOM    895 HH11 ARG A  54     -23.263  13.298  22.281  1.00 97.80           H  
ATOM    896 HH12 ARG A  54     -23.807  13.351  20.664  1.00 97.80           H  
ATOM    897  NH2 ARG A  54     -22.640  15.568  20.345  1.00 97.80           N  
ATOM    898 HH21 ARG A  54     -21.904  16.112  19.918  1.00 97.80           H  
ATOM    899 HH22 ARG A  54     -23.594  15.652  20.024  1.00 97.80           H  
ATOM    900  CZ  ARG A  54     -22.372  14.570  21.128  1.00 97.80           C  
ATOM    901  N   GLY A  55     -16.343  12.539  24.844  1.00 97.36           N  
ATOM    902  H   GLY A  55     -16.721  11.682  25.222  1.00 97.36           H  
ATOM    903  CA  GLY A  55     -15.640  13.439  25.757  1.00 97.36           C  
ATOM    904  HA2 GLY A  55     -16.119  14.418  25.764  1.00 97.36           H  
ATOM    905  HA3 GLY A  55     -15.672  13.017  26.762  1.00 97.36           H  
ATOM    906  C   GLY A  55     -14.183  13.642  25.361  1.00 97.36           C  
ATOM    907  O   GLY A  55     -13.746  14.778  25.201  1.00 97.36           O  
ATOM    908  N   GLU A  56     -13.456  12.555  25.113  1.00 97.45           N  
ATOM    909  H   GLU A  56     -13.874  11.651  25.281  1.00 97.45           H  
ATOM    910  CA  GLU A  56     -12.051  12.592  24.698  1.00 97.45           C  
ATOM    911  HA  GLU A  56     -11.484  13.185  25.415  1.00 97.45           H  
ATOM    912  C   GLU A  56     -11.836  13.242  23.329  1.00 97.45           C  
ATOM    913  CB  GLU A  56     -11.484  11.170  24.678  1.00 97.45           C  
ATOM    914  HB2 GLU A  56     -12.176  10.501  24.167  1.00 97.45           H  
ATOM    915  HB3 GLU A  56     -10.543  11.185  24.128  1.00 97.45           H  
ATOM    916  O   GLU A  56     -10.855  13.958  23.145  1.00 97.45           O  
ATOM    917  CG  GLU A  56     -11.204  10.660  26.093  1.00 97.45           C  
ATOM    918  HG2 GLU A  56     -10.463  11.317  26.549  1.00 97.45           H  
ATOM    919  HG3 GLU A  56     -12.117  10.701  26.687  1.00 97.45           H  
ATOM    920  CD  GLU A  56     -10.644   9.239  26.114  1.00 97.45           C  
ATOM    921  OE1 GLU A  56     -10.746   8.594  27.185  1.00 97.45           O  
ATOM    922  OE2 GLU A  56     -10.095   8.781  25.084  1.00 97.45           O  
ATOM    923  N   ILE A  57     -12.740  13.054  22.365  1.00 97.32           N  
ATOM    924  H   ILE A  57     -13.492  12.400  22.531  1.00 97.32           H  
ATOM    925  CA  ILE A  57     -12.665  13.761  21.078  1.00 97.32           C  
ATOM    926  HA  ILE A  57     -11.666  13.625  20.663  1.00 97.32           H  
ATOM    927  C   ILE A  57     -12.851  15.266  21.292  1.00 97.32           C  
ATOM    928  CB  ILE A  57     -13.688  13.185  20.073  1.00 97.32           C  
ATOM    929  HB  ILE A  57     -14.661  13.110  20.559  1.00 97.32           H  
ATOM    930  O   ILE A  57     -12.076  16.066  20.767  1.00 97.32           O  
ATOM    931  CG1 ILE A  57     -13.230  11.785  19.623  1.00 97.32           C  
ATOM    932 HG12 ILE A  57     -12.889  11.214  20.487  1.00 97.32           H  
ATOM    933 HG13 ILE A  57     -12.393  11.907  18.936  1.00 97.32           H  
ATOM    934  CG2 ILE A  57     -13.817  14.091  18.834  1.00 97.32           C  
ATOM    935 HG21 ILE A  57     -12.834  14.284  18.403  1.00 97.32           H  
ATOM    936 HG22 ILE A  57     -14.442  13.618  18.076  1.00 97.32           H  
ATOM    937 HG23 ILE A  57     -14.281  15.041  19.102  1.00 97.32           H  
ATOM    938  CD1 ILE A  57     -14.310  10.954  18.928  1.00 97.32           C  
ATOM    939 HD11 ILE A  57     -15.193  10.902  19.565  1.00 97.32           H  
ATOM    940 HD12 ILE A  57     -14.571  11.390  17.963  1.00 97.32           H  
ATOM    941 HD13 ILE A  57     -13.934   9.945  18.758  1.00 97.32           H  
ATOM    942  N   LYS A  58     -13.850  15.661  22.090  1.00 95.69           N  
ATOM    943  H   LYS A  58     -14.419  14.943  22.516  1.00 95.69           H  
ATOM    944  CA  LYS A  58     -14.171  17.068  22.371  1.00 95.69           C  
ATOM    945  HA  LYS A  58     -14.324  17.589  21.426  1.00 95.69           H  
ATOM    946  C   LYS A  58     -13.028  17.787  23.092  1.00 95.69           C  
ATOM    947  CB  LYS A  58     -15.472  17.098  23.184  1.00 95.69           C  
ATOM    948  HB2 LYS A  58     -15.295  16.612  24.144  1.00 95.69           H  
ATOM    949  HB3 LYS A  58     -16.226  16.519  22.652  1.00 95.69           H  
ATOM    950  O   LYS A  58     -12.731  18.933  22.762  1.00 95.69           O  
ATOM    951  CG  LYS A  58     -16.036  18.507  23.434  1.00 95.69           C  
ATOM    952  HG2 LYS A  58     -15.294  19.126  23.939  1.00 95.69           H  
ATOM    953  HG3 LYS A  58     -16.316  18.968  22.487  1.00 95.69           H  
ATOM    954  CD  LYS A  58     -17.269  18.365  24.336  1.00 95.69           C  
ATOM    955  HD2 LYS A  58     -16.955  17.875  25.258  1.00 95.69           H  
ATOM    956  HD3 LYS A  58     -18.003  17.724  23.847  1.00 95.69           H  
ATOM    957  CE  LYS A  58     -17.938  19.692  24.704  1.00 95.69           C  
ATOM    958  HE2 LYS A  58     -17.181  20.366  25.105  1.00 95.69           H  
ATOM    959  HE3 LYS A  58     -18.371  20.139  23.809  1.00 95.69           H  
ATOM    960  NZ  LYS A  58     -18.988  19.450  25.731  1.00 95.69           N  
ATOM    961  HZ1 LYS A  58     -19.475  20.278  26.042  1.00 95.69           H  
ATOM    962  HZ2 LYS A  58     -19.655  18.740  25.463  1.00 95.69           H  
ATOM    963  HZ3 LYS A  58     -18.607  18.983  26.541  1.00 95.69           H  
ATOM    964  N   THR A  59     -12.378  17.120  24.044  1.00 95.37           N  
ATOM    965  H   THR A  59     -12.706  16.199  24.296  1.00 95.37           H  
ATOM    966  CA  THR A  59     -11.261  17.672  24.830  1.00 95.37           C  
ATOM    967  HA  THR A  59     -11.362  18.757  24.870  1.00 95.37           H  
ATOM    968  C   THR A  59      -9.884  17.397  24.224  1.00 95.37           C  
ATOM    969  CB  THR A  59     -11.295  17.164  26.277  1.00 95.37           C  
ATOM    970  HB  THR A  59     -10.470  17.607  26.834  1.00 95.37           H  
ATOM    971  O   THR A  59      -8.886  17.840  24.785  1.00 95.37           O  
ATOM    972  CG2 THR A  59     -12.601  17.514  26.994  1.00 95.37           C  
ATOM    973 HG21 THR A  59     -12.543  17.190  28.033  1.00 95.37           H  
ATOM    974 HG22 THR A  59     -13.449  17.022  26.516  1.00 95.37           H  
ATOM    975 HG23 THR A  59     -12.752  18.593  26.971  1.00 95.37           H  
ATOM    976  OG1 THR A  59     -11.148  15.768  26.277  1.00 95.37           O  
ATOM    977  HG1 THR A  59     -11.327  15.453  27.166  1.00 95.37           H  
ATOM    978  N   ARG A  60      -9.815  16.710  23.072  1.00 95.54           N  
ATOM    979  H   ARG A  60     -10.685  16.354  22.702  1.00 95.54           H  
ATOM    980  CA  ARG A  60      -8.573  16.284  22.396  1.00 95.54           C  
ATOM    981  HA  ARG A  60      -8.868  15.649  21.560  1.00 95.54           H  
ATOM    982  C   ARG A  60      -7.674  15.393  23.268  1.00 95.54           C  
ATOM    983  CB  ARG A  60      -7.813  17.486  21.812  1.00 95.54           C  
ATOM    984  HB2 ARG A  60      -6.988  17.111  21.207  1.00 95.54           H  
ATOM    985  HB3 ARG A  60      -7.389  18.072  22.628  1.00 95.54           H  
ATOM    986  O   ARG A  60      -6.454  15.466  23.192  1.00 95.54           O  
ATOM    987  CG  ARG A  60      -8.681  18.397  20.939  1.00 95.54           C  
ATOM    988  HG2 ARG A  60      -9.107  17.823  20.117  1.00 95.54           H  
ATOM    989  HG3 ARG A  60      -9.484  18.834  21.534  1.00 95.54           H  
ATOM    990  CD  ARG A  60      -7.801  19.518  20.389  1.00 95.54           C  
ATOM    991  HD2 ARG A  60      -7.316  20.022  21.225  1.00 95.54           H  
ATOM    992  HD3 ARG A  60      -7.035  19.075  19.753  1.00 95.54           H  
ATOM    993  NE  ARG A  60      -8.591  20.491  19.616  1.00 95.54           N  
ATOM    994  HE  ARG A  60      -9.584  20.317  19.562  1.00 95.54           H  
ATOM    995  NH1 ARG A  60      -6.837  21.870  19.083  1.00 95.54           N  
ATOM    996 HH11 ARG A  60      -6.457  22.686  18.624  1.00 95.54           H  
ATOM    997 HH12 ARG A  60      -6.217  21.245  19.578  1.00 95.54           H  
ATOM    998  NH2 ARG A  60      -8.894  22.360  18.358  1.00 95.54           N  
ATOM    999 HH21 ARG A  60      -8.513  23.183  17.913  1.00 95.54           H  
ATOM   1000 HH22 ARG A  60      -9.884  22.166  18.322  1.00 95.54           H  
ATOM   1001  CZ  ARG A  60      -8.105  21.566  19.025  1.00 95.54           C  
ATOM   1002  N   ALA A  61      -8.288  14.536  24.077  1.00 95.74           N  
ATOM   1003  H   ALA A  61      -9.298  14.530  24.051  1.00 95.74           H  
ATOM   1004  CA  ALA A  61      -7.628  13.633  25.019  1.00 95.74           C  
ATOM   1005  HA  ALA A  61      -6.590  13.946  25.132  1.00 95.74           H  
ATOM   1006  C   ALA A  61      -7.580  12.163  24.550  1.00 95.74           C  
ATOM   1007  CB  ALA A  61      -8.306  13.800  26.383  1.00 95.74           C  
ATOM   1008  HB1 ALA A  61      -7.785  13.201  27.131  1.00 95.74           H  
ATOM   1009  HB2 ALA A  61      -9.344  13.473  26.326  1.00 95.74           H  
ATOM   1010  HB3 ALA A  61      -8.274  14.847  26.685  1.00 95.74           H  
ATOM   1011  O   ALA A  61      -7.239  11.281  25.336  1.00 95.74           O  
ATOM   1012  N   LEU A  62      -7.925  11.878  23.286  1.00 96.56           N  
ATOM   1013  H   LEU A  62      -8.200  12.641  22.684  1.00 96.56           H  
ATOM   1014  CA  LEU A  62      -7.877  10.517  22.743  1.00 96.56           C  
ATOM   1015  HA  LEU A  62      -8.532   9.888  23.346  1.00 96.56           H  
ATOM   1016  C   LEU A  62      -6.467   9.917  22.825  1.00 96.56           C  
ATOM   1017  CB  LEU A  62      -8.332  10.486  21.277  1.00 96.56           C  
ATOM   1018  HB2 LEU A  62      -7.928   9.578  20.830  1.00 96.56           H  
ATOM   1019  HB3 LEU A  62      -7.884  11.335  20.760  1.00 96.56           H  
ATOM   1020  O   LEU A  62      -5.474  10.557  22.474  1.00 96.56           O  
ATOM   1021  CG  LEU A  62      -9.844  10.474  21.016  1.00 96.56           C  
ATOM   1022  HG  LEU A  62     -10.310  11.359  21.449  1.00 96.56           H  
ATOM   1023  CD1 LEU A  62     -10.023  10.492  19.496  1.00 96.56           C  
ATOM   1024 HD11 LEU A  62     -11.049  10.230  19.235  1.00 96.56           H  
ATOM   1025 HD12 LEU A  62      -9.368   9.757  19.028  1.00 96.56           H  
ATOM   1026 HD13 LEU A  62      -9.784  11.489  19.128  1.00 96.56           H  
ATOM   1027  CD2 LEU A  62     -10.532   9.218  21.548  1.00 96.56           C  
ATOM   1028 HD21 LEU A  62     -10.472   9.186  22.636  1.00 96.56           H  
ATOM   1029 HD22 LEU A  62     -11.590   9.244  21.285  1.00 96.56           H  
ATOM   1030 HD23 LEU A  62     -10.074   8.319  21.137  1.00 96.56           H  
ATOM   1031  N   THR A  63      -6.401   8.635  23.180  1.00 96.37           N  
ATOM   1032  H   THR A  63      -7.267   8.152  23.371  1.00 96.37           H  
ATOM   1033  CA  THR A  63      -5.162   7.856  23.261  1.00 96.37           C  
ATOM   1034  HA  THR A  63      -4.343   8.440  22.840  1.00 96.37           H  
ATOM   1035  C   THR A  63      -5.275   6.564  22.455  1.00 96.37           C  
ATOM   1036  CB  THR A  63      -4.797   7.524  24.718  1.00 96.37           C  
ATOM   1037  HB  THR A  63      -3.820   7.039  24.718  1.00 96.37           H  
ATOM   1038  O   THR A  63      -6.367   6.095  22.135  1.00 96.37           O  
ATOM   1039  CG2 THR A  63      -4.716   8.746  25.629  1.00 96.37           C  
ATOM   1040 HG21 THR A  63      -4.322   8.453  26.603  1.00 96.37           H  
ATOM   1041 HG22 THR A  63      -4.057   9.493  25.188  1.00 96.37           H  
ATOM   1042 HG23 THR A  63      -5.703   9.187  25.767  1.00 96.37           H  
ATOM   1043  OG1 THR A  63      -5.731   6.623  25.270  1.00 96.37           O  
ATOM   1044  HG1 THR A  63      -6.504   7.152  25.480  1.00 96.37           H  
ATOM   1045  N   ALA A  64      -4.143   5.909  22.175  1.00 96.82           N  
ATOM   1046  H   ALA A  64      -3.254   6.340  22.386  1.00 96.82           H  
ATOM   1047  CA  ALA A  64      -4.163   4.583  21.553  1.00 96.82           C  
ATOM   1048  HA  ALA A  64      -4.667   4.656  20.589  1.00 96.82           H  
ATOM   1049  C   ALA A  64      -4.946   3.553  22.390  1.00 96.82           C  
ATOM   1050  CB  ALA A  64      -2.719   4.124  21.315  1.00 96.82           C  
ATOM   1051  HB1 ALA A  64      -2.192   4.846  20.692  1.00 96.82           H  
ATOM   1052  HB2 ALA A  64      -2.722   3.162  20.802  1.00 96.82           H  
ATOM   1053  HB3 ALA A  64      -2.192   4.016  22.263  1.00 96.82           H  
ATOM   1054  O   ALA A  64      -5.593   2.672  21.830  1.00 96.82           O  
ATOM   1055  N   LYS A  65      -4.927   3.660  23.727  1.00 97.00           N  
ATOM   1056  H   LYS A  65      -4.470   4.465  24.132  1.00 97.00           H  
ATOM   1057  CA  LYS A  65      -5.705   2.771  24.603  1.00 97.00           C  
ATOM   1058  HA  LYS A  65      -5.529   1.735  24.314  1.00 97.00           H  
ATOM   1059  C   LYS A  65      -7.206   2.993  24.434  1.00 97.00           C  
ATOM   1060  CB  LYS A  65      -5.307   2.949  26.074  1.00 97.00           C  
ATOM   1061  HB2 LYS A  65      -6.053   2.446  26.690  1.00 97.00           H  
ATOM   1062  HB3 LYS A  65      -5.320   4.008  26.333  1.00 97.00           H  
ATOM   1063  O   LYS A  65      -7.917   2.017  24.208  1.00 97.00           O  
ATOM   1064  CG  LYS A  65      -3.933   2.348  26.403  1.00 97.00           C  
ATOM   1065  HG2 LYS A  65      -3.920   1.295  26.123  1.00 97.00           H  
ATOM   1066  HG3 LYS A  65      -3.157   2.878  25.850  1.00 97.00           H  
ATOM   1067  CD  LYS A  65      -3.674   2.477  27.910  1.00 97.00           C  
ATOM   1068  HD2 LYS A  65      -3.696   3.532  28.184  1.00 97.00           H  
ATOM   1069  HD3 LYS A  65      -4.470   1.964  28.450  1.00 97.00           H  
ATOM   1070  CE  LYS A  65      -2.325   1.875  28.318  1.00 97.00           C  
ATOM   1071  HE2 LYS A  65      -2.309   0.825  28.024  1.00 97.00           H  
ATOM   1072  HE3 LYS A  65      -1.529   2.393  27.782  1.00 97.00           H  
ATOM   1073  NZ  LYS A  65      -2.121   1.994  29.785  1.00 97.00           N  
ATOM   1074  HZ1 LYS A  65      -1.253   1.566  30.074  1.00 97.00           H  
ATOM   1075  HZ2 LYS A  65      -2.877   1.543  30.282  1.00 97.00           H  
ATOM   1076  HZ3 LYS A  65      -2.114   2.962  30.071  1.00 97.00           H  
ATOM   1077  N   SER A  66      -7.667   4.243  24.487  1.00 97.24           N  
ATOM   1078  H   SER A  66      -7.027   5.013  24.615  1.00 97.24           H  
ATOM   1079  CA  SER A  66      -9.095   4.545  24.360  1.00 97.24           C  
ATOM   1080  HA  SER A  66      -9.637   3.960  25.102  1.00 97.24           H  
ATOM   1081  C   SER A  66      -9.645   4.145  22.996  1.00 97.24           C  
ATOM   1082  CB  SER A  66      -9.375   6.014  24.661  1.00 97.24           C  
ATOM   1083  HB2 SER A  66     -10.455   6.165  24.660  1.00 97.24           H  
ATOM   1084  HB3 SER A  66      -9.000   6.249  25.657  1.00 97.24           H  
ATOM   1085  O   SER A  66     -10.662   3.459  22.911  1.00 97.24           O  
ATOM   1086  OG  SER A  66      -8.790   6.944  23.783  1.00 97.24           O  
ATOM   1087  HG  SER A  66      -9.215   7.747  24.095  1.00 97.24           H  
ATOM   1088  N   ILE A  67      -8.901   4.443  21.928  1.00 98.25           N  
ATOM   1089  H   ILE A  67      -8.116   5.063  22.067  1.00 98.25           H  
ATOM   1090  CA  ILE A  67      -9.279   4.062  20.565  1.00 98.25           C  
ATOM   1091  HA  ILE A  67     -10.282   4.442  20.373  1.00 98.25           H  
ATOM   1092  C   ILE A  67      -9.347   2.540  20.411  1.00 98.25           C  
ATOM   1093  CB  ILE A  67      -8.320   4.708  19.546  1.00 98.25           C  
ATOM   1094  HB  ILE A  67      -7.294   4.467  19.824  1.00 98.25           H  
ATOM   1095  O   ILE A  67     -10.321   2.036  19.859  1.00 98.25           O  
ATOM   1096  CG1 ILE A  67      -8.505   6.241  19.560  1.00 98.25           C  
ATOM   1097 HG12 ILE A  67      -9.431   6.504  19.048  1.00 98.25           H  
ATOM   1098 HG13 ILE A  67      -8.582   6.601  20.585  1.00 98.25           H  
ATOM   1099  CG2 ILE A  67      -8.594   4.159  18.134  1.00 98.25           C  
ATOM   1100 HG21 ILE A  67      -9.662   4.214  17.924  1.00 98.25           H  
ATOM   1101 HG22 ILE A  67      -8.048   4.732  17.384  1.00 98.25           H  
ATOM   1102 HG23 ILE A  67      -8.273   3.120  18.064  1.00 98.25           H  
ATOM   1103  CD1 ILE A  67      -7.342   6.993  18.918  1.00 98.25           C  
ATOM   1104 HD11 ILE A  67      -7.562   8.061  18.909  1.00 98.25           H  
ATOM   1105 HD12 ILE A  67      -7.164   6.661  17.895  1.00 98.25           H  
ATOM   1106 HD13 ILE A  67      -6.454   6.827  19.528  1.00 98.25           H  
ATOM   1107  N   LYS A  68      -8.362   1.782  20.910  1.00 98.48           N  
ATOM   1108  H   LYS A  68      -7.581   2.236  21.362  1.00 98.48           H  
ATOM   1109  CA  LYS A  68      -8.399   0.312  20.832  1.00 98.48           C  
ATOM   1110  HA  LYS A  68      -8.583   0.016  19.799  1.00 98.48           H  
ATOM   1111  C   LYS A  68      -9.555  -0.281  21.636  1.00 98.48           C  
ATOM   1112  CB  LYS A  68      -7.068  -0.297  21.279  1.00 98.48           C  
ATOM   1113  HB2 LYS A  68      -7.203  -1.371  21.405  1.00 98.48           H  
ATOM   1114  HB3 LYS A  68      -6.787   0.132  22.241  1.00 98.48           H  
ATOM   1115  O   LYS A  68     -10.229  -1.168  21.122  1.00 98.48           O  
ATOM   1116  CG  LYS A  68      -5.956  -0.077  20.240  1.00 98.48           C  
ATOM   1117  HG2 LYS A  68      -6.278  -0.477  19.279  1.00 98.48           H  
ATOM   1118  HG3 LYS A  68      -5.771   0.987  20.091  1.00 98.48           H  
ATOM   1119  CD  LYS A  68      -4.651  -0.774  20.634  1.00 98.48           C  
ATOM   1120  HD2 LYS A  68      -4.815  -1.851  20.661  1.00 98.48           H  
ATOM   1121  HD3 LYS A  68      -3.911  -0.554  19.864  1.00 98.48           H  
ATOM   1122  CE  LYS A  68      -4.114  -0.299  21.987  1.00 98.48           C  
ATOM   1123  HE2 LYS A  68      -4.812  -0.599  22.769  1.00 98.48           H  
ATOM   1124  HE3 LYS A  68      -4.052   0.789  21.972  1.00 98.48           H  
ATOM   1125  NZ  LYS A  68      -2.777  -0.877  22.240  1.00 98.48           N  
ATOM   1126  HZ1 LYS A  68      -2.422  -0.614  23.148  1.00 98.48           H  
ATOM   1127  HZ2 LYS A  68      -2.124  -0.479  21.580  1.00 98.48           H  
ATOM   1128  HZ3 LYS A  68      -2.791  -1.882  22.133  1.00 98.48           H  
ATOM   1129  N   ALA A  69      -9.817   0.215  22.849  1.00 98.22           N  
ATOM   1130  H   ALA A  69      -9.240   0.961  23.210  1.00 98.22           H  
ATOM   1131  CA  ALA A  69     -10.966  -0.221  23.649  1.00 98.22           C  
ATOM   1132  HA  ALA A  69     -10.860  -1.280  23.885  1.00 98.22           H  
ATOM   1133  C   ALA A  69     -12.276  -0.026  22.873  1.00 98.22           C  
ATOM   1134  CB  ALA A  69     -11.016   0.582  24.958  1.00 98.22           C  
ATOM   1135  HB1 ALA A  69     -10.066   0.537  25.492  1.00 98.22           H  
ATOM   1136  HB2 ALA A  69     -11.802   0.182  25.598  1.00 98.22           H  
ATOM   1137  HB3 ALA A  69     -11.234   1.631  24.755  1.00 98.22           H  
ATOM   1138  O   ALA A  69     -13.082  -0.949  22.742  1.00 98.22           O  
ATOM   1139  N   PHE A  70     -12.447   1.172  22.311  1.00 98.52           N  
ATOM   1140  H   PHE A  70     -11.752   1.883  22.484  1.00 98.52           H  
ATOM   1141  CA  PHE A  70     -13.622   1.559  21.547  1.00 98.52           C  
ATOM   1142  HA  PHE A  70     -14.516   1.394  22.148  1.00 98.52           H  
ATOM   1143  C   PHE A  70     -13.803   0.740  20.274  1.00 98.52           C  
ATOM   1144  CB  PHE A  70     -13.521   3.048  21.238  1.00 98.52           C  
ATOM   1145  HB2 PHE A  70     -13.567   3.584  22.186  1.00 98.52           H  
ATOM   1146  HB3 PHE A  70     -12.555   3.261  20.781  1.00 98.52           H  
ATOM   1147  O   PHE A  70     -14.850   0.117  20.097  1.00 98.52           O  
ATOM   1148  CG  PHE A  70     -14.619   3.536  20.320  1.00 98.52           C  
ATOM   1149  CD1 PHE A  70     -14.299   4.208  19.128  1.00 98.52           C  
ATOM   1150  HD1 PHE A  70     -13.269   4.423  18.888  1.00 98.52           H  
ATOM   1151  CD2 PHE A  70     -15.962   3.271  20.633  1.00 98.52           C  
ATOM   1152  HD2 PHE A  70     -16.227   2.755  21.543  1.00 98.52           H  
ATOM   1153  CE1 PHE A  70     -15.319   4.620  18.255  1.00 98.52           C  
ATOM   1154  HE1 PHE A  70     -15.057   5.175  17.367  1.00 98.52           H  
ATOM   1155  CE2 PHE A  70     -16.970   3.654  19.741  1.00 98.52           C  
ATOM   1156  HE2 PHE A  70     -17.993   3.412  19.985  1.00 98.52           H  
ATOM   1157  CZ  PHE A  70     -16.661   4.331  18.551  1.00 98.52           C  
ATOM   1158  HZ  PHE A  70     -17.449   4.633  17.877  1.00 98.52           H  
ATOM   1159  N   LEU A  71     -12.781   0.700  19.414  1.00 98.52           N  
ATOM   1160  H   LEU A  71     -11.945   1.221  19.635  1.00 98.52           H  
ATOM   1161  CA  LEU A  71     -12.832  -0.057  18.169  1.00 98.52           C  
ATOM   1162  HA  LEU A  71     -13.659   0.314  17.565  1.00 98.52           H  
ATOM   1163  C   LEU A  71     -13.133  -1.526  18.455  1.00 98.52           C  
ATOM   1164  CB  LEU A  71     -11.515   0.084  17.384  1.00 98.52           C  
ATOM   1165  HB2 LEU A  71     -10.689  -0.158  18.051  1.00 98.52           H  
ATOM   1166  HB3 LEU A  71     -11.529  -0.652  16.579  1.00 98.52           H  
ATOM   1167  O   LEU A  71     -13.995  -2.079  17.788  1.00 98.52           O  
ATOM   1168  CG  LEU A  71     -11.235   1.461  16.757  1.00 98.52           C  
ATOM   1169  HG  LEU A  71     -11.131   2.216  17.537  1.00 98.52           H  
ATOM   1170  CD1 LEU A  71      -9.925   1.391  15.968  1.00 98.52           C  
ATOM   1171 HD11 LEU A  71      -9.698   2.370  15.547  1.00 98.52           H  
ATOM   1172 HD12 LEU A  71     -10.013   0.667  15.158  1.00 98.52           H  
ATOM   1173 HD13 LEU A  71      -9.113   1.093  16.631  1.00 98.52           H  
ATOM   1174  CD2 LEU A  71     -12.337   1.925  15.812  1.00 98.52           C  
ATOM   1175 HD21 LEU A  71     -12.034   2.841  15.303  1.00 98.52           H  
ATOM   1176 HD22 LEU A  71     -12.545   1.157  15.067  1.00 98.52           H  
ATOM   1177 HD23 LEU A  71     -13.235   2.145  16.390  1.00 98.52           H  
ATOM   1178  N   TYR A  72     -12.499  -2.135  19.463  1.00 98.47           N  
ATOM   1179  H   TYR A  72     -11.831  -1.611  20.010  1.00 98.47           H  
ATOM   1180  CA  TYR A  72     -12.724  -3.536  19.810  1.00 98.47           C  
ATOM   1181  HA  TYR A  72     -12.540  -4.144  18.924  1.00 98.47           H  
ATOM   1182  C   TYR A  72     -14.170  -3.794  20.242  1.00 98.47           C  
ATOM   1183  CB  TYR A  72     -11.732  -3.973  20.893  1.00 98.47           C  
ATOM   1184  HB2 TYR A  72     -11.796  -3.276  21.729  1.00 98.47           H  
ATOM   1185  HB3 TYR A  72     -10.721  -3.915  20.491  1.00 98.47           H  
ATOM   1186  O   TYR A  72     -14.856  -4.603  19.614  1.00 98.47           O  
ATOM   1187  CG  TYR A  72     -11.966  -5.379  21.410  1.00 98.47           C  
ATOM   1188  CD1 TYR A  72     -12.114  -5.598  22.793  1.00 98.47           C  
ATOM   1189  HD1 TYR A  72     -12.024  -4.775  23.487  1.00 98.47           H  
ATOM   1190  CD2 TYR A  72     -12.043  -6.464  20.513  1.00 98.47           C  
ATOM   1191  HD2 TYR A  72     -11.921  -6.311  19.451  1.00 98.47           H  
ATOM   1192  CE1 TYR A  72     -12.319  -6.902  23.281  1.00 98.47           C  
ATOM   1193  HE1 TYR A  72     -12.373  -7.083  24.345  1.00 98.47           H  
ATOM   1194  CE2 TYR A  72     -12.285  -7.762  20.998  1.00 98.47           C  
ATOM   1195  HE2 TYR A  72     -12.360  -8.598  20.318  1.00 98.47           H  
ATOM   1196  OH  TYR A  72     -12.596  -9.243  22.859  1.00 98.47           O  
ATOM   1197  HH  TYR A  72     -12.529  -9.276  23.816  1.00 98.47           H  
ATOM   1198  CZ  TYR A  72     -12.408  -7.986  22.385  1.00 98.47           C  
ATOM   1199  N   LYS A  73     -14.660  -3.079  21.265  1.00 97.93           N  
ATOM   1200  H   LYS A  73     -14.067  -2.385  21.697  1.00 97.93           H  
ATOM   1201  CA  LYS A  73     -16.013  -3.294  21.801  1.00 97.93           C  
ATOM   1202  HA  LYS A  73     -16.135  -4.355  22.019  1.00 97.93           H  
ATOM   1203  C   LYS A  73     -17.098  -2.973  20.774  1.00 97.93           C  
ATOM   1204  CB  LYS A  73     -16.224  -2.488  23.093  1.00 97.93           C  
ATOM   1205  HB2 LYS A  73     -17.273  -2.563  23.378  1.00 97.93           H  
ATOM   1206  HB3 LYS A  73     -16.006  -1.440  22.886  1.00 97.93           H  
ATOM   1207  O   LYS A  73     -18.052  -3.736  20.671  1.00 97.93           O  
ATOM   1208  CG  LYS A  73     -15.385  -2.937  24.303  1.00 97.93           C  
ATOM   1209  HG2 LYS A  73     -15.588  -2.245  25.120  1.00 97.93           H  
ATOM   1210  HG3 LYS A  73     -14.324  -2.866  24.061  1.00 97.93           H  
ATOM   1211  CD  LYS A  73     -15.688  -4.367  24.788  1.00 97.93           C  
ATOM   1212  HD2 LYS A  73     -15.322  -5.079  24.048  1.00 97.93           H  
ATOM   1213  HD3 LYS A  73     -16.763  -4.494  24.911  1.00 97.93           H  
ATOM   1214  CE  LYS A  73     -14.985  -4.617  26.135  1.00 97.93           C  
ATOM   1215  HE2 LYS A  73     -15.453  -3.989  26.893  1.00 97.93           H  
ATOM   1216  HE3 LYS A  73     -13.946  -4.298  26.047  1.00 97.93           H  
ATOM   1217  NZ  LYS A  73     -15.022  -6.040  26.571  1.00 97.93           N  
ATOM   1218  HZ1 LYS A  73     -15.962  -6.409  26.577  1.00 97.93           H  
ATOM   1219  HZ2 LYS A  73     -14.432  -6.622  25.994  1.00 97.93           H  
ATOM   1220  HZ3 LYS A  73     -14.643  -6.130  27.503  1.00 97.93           H  
ATOM   1221  N   TYR A  74     -16.940  -1.910  19.982  1.00 98.15           N  
ATOM   1222  H   TYR A  74     -16.138  -1.310  20.112  1.00 98.15           H  
ATOM   1223  CA  TYR A  74     -17.880  -1.605  18.902  1.00 98.15           C  
ATOM   1224  HA  TYR A  74     -18.890  -1.708  19.300  1.00 98.15           H  
ATOM   1225  C   TYR A  74     -17.762  -2.599  17.738  1.00 98.15           C  
ATOM   1226  CB  TYR A  74     -17.685  -0.157  18.438  1.00 98.15           C  
ATOM   1227  HB2 TYR A  74     -17.717   0.497  19.310  1.00 98.15           H  
ATOM   1228  HB3 TYR A  74     -16.695  -0.063  17.993  1.00 98.15           H  
ATOM   1229  O   TYR A  74     -18.764  -3.029  17.189  1.00 98.15           O  
ATOM   1230  CG  TYR A  74     -18.735   0.333  17.456  1.00 98.15           C  
ATOM   1231  CD1 TYR A  74     -18.342   0.923  16.245  1.00 98.15           C  
ATOM   1232  HD1 TYR A  74     -17.287   0.984  16.019  1.00 98.15           H  
ATOM   1233  CD2 TYR A  74     -20.106   0.198  17.743  1.00 98.15           C  
ATOM   1234  HD2 TYR A  74     -20.425  -0.337  18.626  1.00 98.15           H  
ATOM   1235  CE1 TYR A  74     -19.299   1.408  15.334  1.00 98.15           C  
ATOM   1236  HE1 TYR A  74     -18.988   1.849  14.398  1.00 98.15           H  
ATOM   1237  CE2 TYR A  74     -21.072   0.703  16.851  1.00 98.15           C  
ATOM   1238  HE2 TYR A  74     -22.126   0.585  17.053  1.00 98.15           H  
ATOM   1239  OH  TYR A  74     -21.601   1.794  14.784  1.00 98.15           O  
ATOM   1240  HH  TYR A  74     -21.204   2.124  13.974  1.00 98.15           H  
ATOM   1241  CZ  TYR A  74     -20.669   1.315  15.647  1.00 98.15           C  
ATOM   1242  N   GLY A  75     -16.557  -3.059  17.400  1.00 97.80           N  
ATOM   1243  H   GLY A  75     -15.742  -2.676  17.858  1.00 97.80           H  
ATOM   1244  CA  GLY A  75     -16.348  -4.054  16.348  1.00 97.80           C  
ATOM   1245  HA2 GLY A  75     -15.278  -4.217  16.219  1.00 97.80           H  
ATOM   1246  HA3 GLY A  75     -16.753  -3.672  15.411  1.00 97.80           H  
ATOM   1247  C   GLY A  75     -17.006  -5.406  16.635  1.00 97.80           C  
ATOM   1248  O   GLY A  75     -17.445  -6.062  15.699  1.00 97.80           O  
ATOM   1249  N   ILE A  76     -17.152  -5.803  17.908  1.00 97.22           N  
ATOM   1250  H   ILE A  76     -16.785  -5.212  18.639  1.00 97.22           H  
ATOM   1251  CA  ILE A  76     -17.891  -7.024  18.292  1.00 97.22           C  
ATOM   1252  HA  ILE A  76     -17.462  -7.877  17.766  1.00 97.22           H  
ATOM   1253  C   ILE A  76     -19.366  -6.940  17.872  1.00 97.22           C  
ATOM   1254  CB  ILE A  76     -17.773  -7.273  19.818  1.00 97.22           C  
ATOM   1255  HB  ILE A  76     -18.042  -6.350  20.333  1.00 97.22           H  
ATOM   1256  O   ILE A  76     -19.978  -7.963  17.562  1.00 97.22           O  
ATOM   1257  CG1 ILE A  76     -16.325  -7.649  20.201  1.00 97.22           C  
ATOM   1258 HG12 ILE A  76     -16.095  -8.648  19.830  1.00 97.22           H  
ATOM   1259 HG13 ILE A  76     -15.628  -6.956  19.728  1.00 97.22           H  
ATOM   1260  CG2 ILE A  76     -18.727  -8.381  20.311  1.00 97.22           C  
ATOM   1261 HG21 ILE A  76     -19.766  -8.081  20.176  1.00 97.22           H  
ATOM   1262 HG22 ILE A  76     -18.593  -8.570  21.376  1.00 97.22           H  
ATOM   1263 HG23 ILE A  76     -18.546  -9.303  19.758  1.00 97.22           H  
ATOM   1264  CD1 ILE A  76     -16.063  -7.604  21.711  1.00 97.22           C  
ATOM   1265 HD11 ILE A  76     -16.411  -6.657  22.124  1.00 97.22           H  
ATOM   1266 HD12 ILE A  76     -14.991  -7.691  21.889  1.00 97.22           H  
ATOM   1267 HD13 ILE A  76     -16.560  -8.431  22.217  1.00 97.22           H  
ATOM   1268  N   THR A  77     -19.948  -5.736  17.855  1.00 96.73           N  
ATOM   1269  H   THR A  77     -19.401  -4.912  18.056  1.00 96.73           H  
ATOM   1270  CA  THR A  77     -21.355  -5.542  17.477  1.00 96.73           C  
ATOM   1271  HA  THR A  77     -21.925  -6.390  17.858  1.00 96.73           H  
ATOM   1272  C   THR A  77     -21.564  -5.542  15.964  1.00 96.73           C  
ATOM   1273  CB  THR A  77     -21.972  -4.279  18.110  1.00 96.73           C  
ATOM   1274  HB  THR A  77     -23.055  -4.352  18.018  1.00 96.73           H  
ATOM   1275  O   THR A  77     -22.705  -5.591  15.516  1.00 96.73           O  
ATOM   1276  CG2 THR A  77     -21.623  -4.127  19.592  1.00 96.73           C  
ATOM   1277 HG21 THR A  77     -21.833  -5.057  20.121  1.00 96.73           H  
ATOM   1278 HG22 THR A  77     -20.571  -3.868  19.708  1.00 96.73           H  
ATOM   1279 HG23 THR A  77     -22.232  -3.330  20.017  1.00 96.73           H  
ATOM   1280  OG1 THR A  77     -21.560  -3.089  17.486  1.00 96.73           O  
ATOM   1281  HG1 THR A  77     -21.833  -3.114  16.566  1.00 96.73           H  
ATOM   1282  N   ILE A  78     -20.490  -5.479  15.170  1.00 97.19           N  
ATOM   1283  H   ILE A  78     -19.576  -5.515  15.600  1.00 97.19           H  
ATOM   1284  CA  ILE A  78     -20.540  -5.489  13.705  1.00 97.19           C  
ATOM   1285  HA  ILE A  78     -21.440  -4.968  13.376  1.00 97.19           H  
ATOM   1286  C   ILE A  78     -20.621  -6.939  13.243  1.00 97.19           C  
ATOM   1287  CB  ILE A  78     -19.317  -4.764  13.101  1.00 97.19           C  
ATOM   1288  HB  ILE A  78     -18.412  -5.305  13.380  1.00 97.19           H  
ATOM   1289  O   ILE A  78     -19.651  -7.683  13.367  1.00 97.19           O  
ATOM   1290  CG1 ILE A  78     -19.213  -3.328  13.660  1.00 97.19           C  
ATOM   1291 HG12 ILE A  78     -20.128  -2.780  13.435  1.00 97.19           H  
ATOM   1292 HG13 ILE A  78     -19.116  -3.376  14.745  1.00 97.19           H  
ATOM   1293  CG2 ILE A  78     -19.412  -4.754  11.566  1.00 97.19           C  
ATOM   1294 HG21 ILE A  78     -19.502  -5.770  11.181  1.00 97.19           H  
ATOM   1295 HG22 ILE A  78     -20.289  -4.185  11.256  1.00 97.19           H  
ATOM   1296 HG23 ILE A  78     -18.514  -4.317  11.129  1.00 97.19           H  
ATOM   1297  CD1 ILE A  78     -18.011  -2.531  13.148  1.00 97.19           C  
ATOM   1298 HD11 ILE A  78     -17.887  -1.636  13.757  1.00 97.19           H  
ATOM   1299 HD12 ILE A  78     -18.192  -2.225  12.117  1.00 97.19           H  
ATOM   1300 HD13 ILE A  78     -17.104  -3.133  13.203  1.00 97.19           H  
ATOM   1301  N   LYS A  79     -21.774  -7.343  12.715  1.00 95.75           N  
ATOM   1302  H   LYS A  79     -22.518  -6.669  12.600  1.00 95.75           H  
ATOM   1303  CA  LYS A  79     -22.063  -8.730  12.350  1.00 95.75           C  
ATOM   1304  HA  LYS A  79     -21.158  -9.334  12.419  1.00 95.75           H  
ATOM   1305  C   LYS A  79     -22.563  -8.806  10.917  1.00 95.75           C  
ATOM   1306  CB  LYS A  79     -23.098  -9.304  13.322  1.00 95.75           C  
ATOM   1307  HB2 LYS A  79     -23.435 -10.271  12.950  1.00 95.75           H  
ATOM   1308  HB3 LYS A  79     -23.960  -8.637  13.360  1.00 95.75           H  
ATOM   1309  O   LYS A  79     -23.451  -8.054  10.532  1.00 95.75           O  
ATOM   1310  CG  LYS A  79     -22.523  -9.492  14.733  1.00 95.75           C  
ATOM   1311  HG2 LYS A  79     -21.772 -10.281  14.700  1.00 95.75           H  
ATOM   1312  HG3 LYS A  79     -22.063  -8.574  15.097  1.00 95.75           H  
ATOM   1313  CD  LYS A  79     -23.654  -9.886  15.681  1.00 95.75           C  
ATOM   1314  HD2 LYS A  79     -24.270  -9.013  15.898  1.00 95.75           H  
ATOM   1315  HD3 LYS A  79     -24.286 -10.619  15.180  1.00 95.75           H  
ATOM   1316  CE  LYS A  79     -23.104 -10.469  16.984  1.00 95.75           C  
ATOM   1317  HE2 LYS A  79     -22.100 -10.847  16.791  1.00 95.75           H  
ATOM   1318  HE3 LYS A  79     -23.043  -9.686  17.739  1.00 95.75           H  
ATOM   1319  NZ  LYS A  79     -23.965 -11.591  17.416  1.00 95.75           N  
ATOM   1320  HZ1 LYS A  79     -24.933 -11.315  17.501  1.00 95.75           H  
ATOM   1321  HZ2 LYS A  79     -23.952 -12.272  16.671  1.00 95.75           H  
ATOM   1322  HZ3 LYS A  79     -23.620 -12.059  18.242  1.00 95.75           H  
ATOM   1323  N   THR A  80     -21.999  -9.732  10.150  1.00 95.94           N  
ATOM   1324  H   THR A  80     -21.288 -10.322  10.559  1.00 95.94           H  
ATOM   1325  CA  THR A  80     -22.435 -10.053   8.785  1.00 95.94           C  
ATOM   1326  HA  THR A  80     -23.463  -9.718   8.649  1.00 95.94           H  
ATOM   1327  C   THR A  80     -22.390 -11.564   8.598  1.00 95.94           C  
ATOM   1328  CB  THR A  80     -21.559  -9.366   7.721  1.00 95.94           C  
ATOM   1329  HB  THR A  80     -20.560  -9.804   7.724  1.00 95.94           H  
ATOM   1330  O   THR A  80     -21.535 -12.227   9.181  1.00 95.94           O  
ATOM   1331  CG2 THR A  80     -22.151  -9.467   6.318  1.00 95.94           C  
ATOM   1332 HG21 THR A  80     -23.207  -9.199   6.333  1.00 95.94           H  
ATOM   1333 HG22 THR A  80     -21.626  -8.786   5.648  1.00 95.94           H  
ATOM   1334 HG23 THR A  80     -22.032 -10.481   5.934  1.00 95.94           H  
ATOM   1335  OG1 THR A  80     -21.444  -7.986   7.967  1.00 95.94           O  
ATOM   1336  HG1 THR A  80     -20.849  -7.879   8.713  1.00 95.94           H  
ATOM   1337  N   GLN A  81     -23.290 -12.116   7.788  1.00 95.24           N  
ATOM   1338  H   GLN A  81     -23.957 -11.527   7.310  1.00 95.24           H  
ATOM   1339  CA  GLN A  81     -23.226 -13.519   7.387  1.00 95.24           C  
ATOM   1340  HA  GLN A  81     -22.887 -14.114   8.235  1.00 95.24           H  
ATOM   1341  C   GLN A  81     -22.216 -13.688   6.247  1.00 95.24           C  
ATOM   1342  CB  GLN A  81     -24.634 -13.997   7.019  1.00 95.24           C  
ATOM   1343  HB2 GLN A  81     -25.297 -13.764   7.852  1.00 95.24           H  
ATOM   1344  HB3 GLN A  81     -24.984 -13.459   6.138  1.00 95.24           H  
ATOM   1345  O   GLN A  81     -22.222 -12.928   5.281  1.00 95.24           O  
ATOM   1346  CG  GLN A  81     -24.699 -15.509   6.750  1.00 95.24           C  
ATOM   1347  HG2 GLN A  81     -24.264 -16.047   7.592  1.00 95.24           H  
ATOM   1348  HG3 GLN A  81     -24.123 -15.741   5.854  1.00 95.24           H  
ATOM   1349  CD  GLN A  81     -26.131 -16.004   6.554  1.00 95.24           C  
ATOM   1350  NE2 GLN A  81     -26.330 -17.218   6.092  1.00 95.24           N  
ATOM   1351 HE21 GLN A  81     -27.298 -17.460   5.935  1.00 95.24           H  
ATOM   1352 HE22 GLN A  81     -25.583 -17.747   5.665  1.00 95.24           H  
ATOM   1353  OE1 GLN A  81     -27.110 -15.320   6.805  1.00 95.24           O  
ATOM   1354  N   ASN A  82     -21.326 -14.667   6.370  1.00 93.85           N  
ATOM   1355  H   ASN A  82     -21.332 -15.228   7.210  1.00 93.85           H  
ATOM   1356  CA  ASN A  82     -20.322 -14.959   5.357  1.00 93.85           C  
ATOM   1357  HA  ASN A  82     -20.018 -14.032   4.872  1.00 93.85           H  
ATOM   1358  C   ASN A  82     -20.882 -15.898   4.274  1.00 93.85           C  
ATOM   1359  CB  ASN A  82     -19.110 -15.542   6.089  1.00 93.85           C  
ATOM   1360  HB2 ASN A  82     -18.756 -14.839   6.842  1.00 93.85           H  
ATOM   1361  HB3 ASN A  82     -19.410 -16.459   6.597  1.00 93.85           H  
ATOM   1362  O   ASN A  82     -21.404 -16.954   4.604  1.00 93.85           O  
ATOM   1363  CG  ASN A  82     -17.972 -15.832   5.145  1.00 93.85           C  
ATOM   1364  ND2 ASN A  82     -17.359 -16.973   5.312  1.00 93.85           N  
ATOM   1365 HD21 ASN A  82     -17.743 -17.639   5.966  1.00 93.85           H  
ATOM   1366 HD22 ASN A  82     -16.806 -17.277   4.523  1.00 93.85           H  
ATOM   1367  OD1 ASN A  82     -17.640 -15.050   4.265  1.00 93.85           O  
ATOM   1368  N   ASP A  83     -20.746 -15.564   2.991  1.00 91.46           N  
ATOM   1369  H   ASP A  83     -20.404 -14.640   2.767  1.00 91.46           H  
ATOM   1370  CA  ASP A  83     -21.386 -16.342   1.913  1.00 91.46           C  
ATOM   1371  HA  ASP A  83     -22.387 -16.636   2.228  1.00 91.46           H  
ATOM   1372  C   ASP A  83     -20.622 -17.623   1.539  1.00 91.46           C  
ATOM   1373  CB  ASP A  83     -21.525 -15.465   0.660  1.00 91.46           C  
ATOM   1374  HB2 ASP A  83     -21.954 -16.065  -0.142  1.00 91.46           H  
ATOM   1375  HB3 ASP A  83     -20.532 -15.148   0.341  1.00 91.46           H  
ATOM   1376  O   ASP A  83     -21.213 -18.619   1.123  1.00 91.46           O  
ATOM   1377  CG  ASP A  83     -22.412 -14.234   0.860  1.00 91.46           C  
ATOM   1378  OD1 ASP A  83     -23.414 -14.346   1.596  1.00 91.46           O  
ATOM   1379  OD2 ASP A  83     -22.068 -13.194   0.255  1.00 91.46           O  
ATOM   1380  N   GLN A  84     -19.292 -17.602   1.650  1.00 93.40           N  
ATOM   1381  H   GLN A  84     -18.868 -16.793   2.081  1.00 93.40           H  
ATOM   1382  CA  GLN A  84     -18.398 -18.666   1.179  1.00 93.40           C  
ATOM   1383  HA  GLN A  84     -18.952 -19.598   1.071  1.00 93.40           H  
ATOM   1384  C   GLN A  84     -17.265 -18.892   2.169  1.00 93.40           C  
ATOM   1385  CB  GLN A  84     -17.777 -18.289  -0.174  1.00 93.40           C  
ATOM   1386  HB2 GLN A  84     -17.084 -19.077  -0.469  1.00 93.40           H  
ATOM   1387  HB3 GLN A  84     -17.213 -17.363  -0.063  1.00 93.40           H  
ATOM   1388  O   GLN A  84     -16.877 -17.964   2.870  1.00 93.40           O  
ATOM   1389  CG  GLN A  84     -18.810 -18.112  -1.293  1.00 93.40           C  
ATOM   1390  HG2 GLN A  84     -19.484 -17.293  -1.043  1.00 93.40           H  
ATOM   1391  HG3 GLN A  84     -19.399 -19.024  -1.385  1.00 93.40           H  
ATOM   1392  CD  GLN A  84     -18.175 -17.802  -2.644  1.00 93.40           C  
ATOM   1393  NE2 GLN A  84     -18.979 -17.582  -3.659  1.00 93.40           N  
ATOM   1394 HE21 GLN A  84     -19.979 -17.603  -3.521  1.00 93.40           H  
ATOM   1395 HE22 GLN A  84     -18.536 -17.387  -4.546  1.00 93.40           H  
ATOM   1396  OE1 GLN A  84     -16.969 -17.745  -2.831  1.00 93.40           O  
ATOM   1397  N   ASP A  85     -16.678 -20.088   2.185  1.00 95.48           N  
ATOM   1398  H   ASP A  85     -17.045 -20.835   1.612  1.00 95.48           H  
ATOM   1399  CA  ASP A  85     -15.520 -20.378   3.032  1.00 95.48           C  
ATOM   1400  HA  ASP A  85     -15.837 -20.327   4.073  1.00 95.48           H  
ATOM   1401  C   ASP A  85     -14.408 -19.341   2.834  1.00 95.48           C  
ATOM   1402  CB  ASP A  85     -14.987 -21.793   2.768  1.00 95.48           C  
ATOM   1403  HB2 ASP A  85     -14.894 -21.953   1.694  1.00 95.48           H  
ATOM   1404  HB3 ASP A  85     -13.992 -21.871   3.205  1.00 95.48           H  
ATOM   1405  O   ASP A  85     -13.849 -19.164   1.747  1.00 95.48           O  
ATOM   1406  CG  ASP A  85     -15.849 -22.902   3.380  1.00 95.48           C  
ATOM   1407  OD1 ASP A  85     -16.882 -22.588   4.018  1.00 95.48           O  
ATOM   1408  OD2 ASP A  85     -15.438 -24.073   3.238  1.00 95.48           O  
ATOM   1409  N   TRP A  86     -14.078 -18.650   3.921  1.00 96.60           N  
ATOM   1410  H   TRP A  86     -14.551 -18.863   4.787  1.00 96.60           H  
ATOM   1411  CA  TRP A  86     -13.054 -17.628   3.944  1.00 96.60           C  
ATOM   1412  HA  TRP A  86     -12.849 -17.326   2.917  1.00 96.60           H  
ATOM   1413  C   TRP A  86     -11.784 -18.214   4.549  1.00 96.60           C  
ATOM   1414  CB  TRP A  86     -13.558 -16.385   4.674  1.00 96.60           C  
ATOM   1415  HB2 TRP A  86     -14.535 -16.120   4.270  1.00 96.60           H  
ATOM   1416  HB3 TRP A  86     -13.694 -16.614   5.731  1.00 96.60           H  
ATOM   1417  O   TRP A  86     -11.655 -18.387   5.760  1.00 96.60           O  
ATOM   1418  CG  TRP A  86     -12.681 -15.178   4.547  1.00 96.60           C  
ATOM   1419  CD1 TRP A  86     -11.567 -15.062   3.784  1.00 96.60           C  
ATOM   1420  HD1 TRP A  86     -11.141 -15.836   3.163  1.00 96.60           H  
ATOM   1421  CD2 TRP A  86     -12.866 -13.874   5.174  1.00 96.60           C  
ATOM   1422  CE2 TRP A  86     -11.832 -13.005   4.717  1.00 96.60           C  
ATOM   1423  CE3 TRP A  86     -13.813 -13.330   6.066  1.00 96.60           C  
ATOM   1424  HE3 TRP A  86     -14.616 -13.957   6.424  1.00 96.60           H  
ATOM   1425  NE1 TRP A  86     -11.054 -13.792   3.905  1.00 96.60           N  
ATOM   1426  HE1 TRP A  86     -10.204 -13.495   3.448  1.00 96.60           H  
ATOM   1427  CH2 TRP A  86     -12.709 -11.151   5.986  1.00 96.60           C  
ATOM   1428  HH2 TRP A  86     -12.663 -10.115   6.290  1.00 96.60           H  
ATOM   1429  CZ2 TRP A  86     -11.757 -11.660   5.090  1.00 96.60           C  
ATOM   1430  HZ2 TRP A  86     -10.985 -11.026   4.679  1.00 96.60           H  
ATOM   1431  CZ3 TRP A  86     -13.726 -11.986   6.480  1.00 96.60           C  
ATOM   1432  HZ3 TRP A  86     -14.459 -11.593   7.169  1.00 96.60           H  
ATOM   1433  N   ILE A  87     -10.833 -18.544   3.679  1.00 96.08           N  
ATOM   1434  H   ILE A  87     -11.050 -18.447   2.698  1.00 96.08           H  
ATOM   1435  CA  ILE A  87      -9.546 -19.141   4.047  1.00 96.08           C  
ATOM   1436  HA  ILE A  87      -9.443 -19.143   5.132  1.00 96.08           H  
ATOM   1437  C   ILE A  87      -8.433 -18.274   3.464  1.00 96.08           C  
ATOM   1438  CB  ILE A  87      -9.479 -20.607   3.551  1.00 96.08           C  
ATOM   1439  HB  ILE A  87      -9.619 -20.603   2.470  1.00 96.08           H  
ATOM   1440  O   ILE A  87      -8.537 -17.852   2.314  1.00 96.08           O  
ATOM   1441  CG1 ILE A  87     -10.604 -21.466   4.181  1.00 96.08           C  
ATOM   1442 HG12 ILE A  87     -11.560 -20.946   4.115  1.00 96.08           H  
ATOM   1443 HG13 ILE A  87     -10.388 -21.630   5.237  1.00 96.08           H  
ATOM   1444  CG2 ILE A  87      -8.101 -21.230   3.855  1.00 96.08           C  
ATOM   1445 HG21 ILE A  87      -7.918 -21.226   4.929  1.00 96.08           H  
ATOM   1446 HG22 ILE A  87      -7.304 -20.684   3.349  1.00 96.08           H  
ATOM   1447 HG23 ILE A  87      -8.063 -22.261   3.501  1.00 96.08           H  
ATOM   1448  CD1 ILE A  87     -10.811 -22.824   3.500  1.00 96.08           C  
ATOM   1449 HD11 ILE A  87      -9.934 -23.460   3.619  1.00 96.08           H  
ATOM   1450 HD12 ILE A  87     -11.665 -23.325   3.956  1.00 96.08           H  
ATOM   1451 HD13 ILE A  87     -11.019 -22.678   2.440  1.00 96.08           H  
ATOM   1452  N   SER A  88      -7.345 -18.040   4.197  1.00 97.61           N  
ATOM   1453  H   SER A  88      -7.324 -18.393   5.143  1.00 97.61           H  
ATOM   1454  CA  SER A  88      -6.136 -17.366   3.696  1.00 97.61           C  
ATOM   1455  HA  SER A  88      -6.077 -17.476   2.613  1.00 97.61           H  
ATOM   1456  C   SER A  88      -4.887 -17.997   4.305  1.00 97.61           C  
ATOM   1457  CB  SER A  88      -6.199 -15.870   4.009  1.00 97.61           C  
ATOM   1458  HB2 SER A  88      -6.318 -15.729   5.083  1.00 97.61           H  
ATOM   1459  HB3 SER A  88      -7.064 -15.437   3.506  1.00 97.61           H  
ATOM   1460  O   SER A  88      -4.845 -18.220   5.508  1.00 97.61           O  
ATOM   1461  OG  SER A  88      -5.027 -15.200   3.583  1.00 97.61           O  
ATOM   1462  HG  SER A  88      -4.733 -15.559   2.742  1.00 97.61           H  
ATOM   1463  N   PHE A  89      -3.893 -18.335   3.480  1.00 97.26           N  
ATOM   1464  H   PHE A  89      -3.993 -18.103   2.502  1.00 97.26           H  
ATOM   1465  CA  PHE A  89      -2.663 -19.035   3.890  1.00 97.26           C  
ATOM   1466  HA  PHE A  89      -2.158 -19.355   2.979  1.00 97.26           H  
ATOM   1467  C   PHE A  89      -2.918 -20.328   4.688  1.00 97.26           C  
ATOM   1468  CB  PHE A  89      -1.714 -18.071   4.611  1.00 97.26           C  
ATOM   1469  HB2 PHE A  89      -0.842 -18.633   4.946  1.00 97.26           H  
ATOM   1470  HB3 PHE A  89      -2.202 -17.665   5.497  1.00 97.26           H  
ATOM   1471  O   PHE A  89      -2.197 -20.657   5.623  1.00 97.26           O  
ATOM   1472  CG  PHE A  89      -1.204 -16.947   3.745  1.00 97.26           C  
ATOM   1473  CD1 PHE A  89      -0.218 -17.218   2.782  1.00 97.26           C  
ATOM   1474  HD1 PHE A  89       0.154 -18.223   2.649  1.00 97.26           H  
ATOM   1475  CD2 PHE A  89      -1.683 -15.636   3.913  1.00 97.26           C  
ATOM   1476  HD2 PHE A  89      -2.440 -15.435   4.656  1.00 97.26           H  
ATOM   1477  CE1 PHE A  89       0.303 -16.176   2.005  1.00 97.26           C  
ATOM   1478  HE1 PHE A  89       1.070 -16.394   1.276  1.00 97.26           H  
ATOM   1479  CE2 PHE A  89      -1.157 -14.593   3.132  1.00 97.26           C  
ATOM   1480  HE2 PHE A  89      -1.517 -13.584   3.271  1.00 97.26           H  
ATOM   1481  CZ  PHE A  89      -0.157 -14.863   2.184  1.00 97.26           C  
ATOM   1482  HZ  PHE A  89       0.265 -14.065   1.591  1.00 97.26           H  
ATOM   1483  N   GLY A  90      -3.989 -21.051   4.349  1.00 95.67           N  
ATOM   1484  H   GLY A  90      -4.552 -20.731   3.574  1.00 95.67           H  
ATOM   1485  CA  GLY A  90      -4.419 -22.246   5.087  1.00 95.67           C  
ATOM   1486  HA2 GLY A  90      -5.124 -22.809   4.474  1.00 95.67           H  
ATOM   1487  HA3 GLY A  90      -3.552 -22.878   5.278  1.00 95.67           H  
ATOM   1488  C   GLY A  90      -5.092 -21.962   6.437  1.00 95.67           C  
ATOM   1489  O   GLY A  90      -5.588 -22.891   7.069  1.00 95.67           O  
ATOM   1490  N   VAL A  91      -5.179 -20.702   6.869  1.00 96.79           N  
ATOM   1491  H   VAL A  91      -4.743 -19.970   6.326  1.00 96.79           H  
ATOM   1492  CA  VAL A  91      -5.924 -20.288   8.062  1.00 96.79           C  
ATOM   1493  HA  VAL A  91      -5.806 -21.052   8.831  1.00 96.79           H  
ATOM   1494  C   VAL A  91      -7.403 -20.163   7.709  1.00 96.79           C  
ATOM   1495  CB  VAL A  91      -5.392 -18.958   8.632  1.00 96.79           C  
ATOM   1496  HB  VAL A  91      -5.569 -18.153   7.919  1.00 96.79           H  
ATOM   1497  O   VAL A  91      -7.780 -19.344   6.868  1.00 96.79           O  
ATOM   1498  CG1 VAL A  91      -6.103 -18.589   9.938  1.00 96.79           C  
ATOM   1499 HG11 VAL A  91      -5.681 -17.657  10.315  1.00 96.79           H  
ATOM   1500 HG12 VAL A  91      -7.168 -18.436   9.763  1.00 96.79           H  
ATOM   1501 HG13 VAL A  91      -5.960 -19.373  10.682  1.00 96.79           H  
ATOM   1502  CG2 VAL A  91      -3.891 -19.023   8.929  1.00 96.79           C  
ATOM   1503 HG21 VAL A  91      -3.563 -18.073   9.352  1.00 96.79           H  
ATOM   1504 HG22 VAL A  91      -3.692 -19.818   9.647  1.00 96.79           H  
ATOM   1505 HG23 VAL A  91      -3.325 -19.203   8.015  1.00 96.79           H  
ATOM   1506  N   ALA A  92      -8.249 -20.955   8.368  1.00 95.31           N  
ATOM   1507  H   ALA A  92      -7.875 -21.628   9.021  1.00 95.31           H  
ATOM   1508  CA  ALA A  92      -9.698 -20.805   8.286  1.00 95.31           C  
ATOM   1509  HA  ALA A  92      -9.978 -20.643   7.245  1.00 95.31           H  
ATOM   1510  C   ALA A  92     -10.141 -19.572   9.094  1.00 95.31           C  
ATOM   1511  CB  ALA A  92     -10.367 -22.102   8.754  1.00 95.31           C  
ATOM   1512  HB1 ALA A  92     -10.039 -22.933   8.130  1.00 95.31           H  
ATOM   1513  HB2 ALA A  92     -11.449 -22.002   8.670  1.00 95.31           H  
ATOM   1514  HB3 ALA A  92     -10.109 -22.303   9.794  1.00 95.31           H  
ATOM   1515  O   ALA A  92      -9.996 -19.521  10.320  1.00 95.31           O  
ATOM   1516  N   ILE A  93     -10.657 -18.560   8.399  1.00 95.94           N  
ATOM   1517  H   ILE A  93     -10.761 -18.660   7.399  1.00 95.94           H  
ATOM   1518  CA  ILE A  93     -11.173 -17.328   9.006  1.00 95.94           C  
ATOM   1519  HA  ILE A  93     -10.619 -17.116   9.920  1.00 95.94           H  
ATOM   1520  C   ILE A  93     -12.632 -17.539   9.402  1.00 95.94           C  
ATOM   1521  CB  ILE A  93     -10.984 -16.121   8.058  1.00 95.94           C  
ATOM   1522  HB  ILE A  93     -11.468 -16.335   7.105  1.00 95.94           H  
ATOM   1523  O   ILE A  93     -12.978 -17.289  10.556  1.00 95.94           O  
ATOM   1524  CG1 ILE A  93      -9.478 -15.866   7.809  1.00 95.94           C  
ATOM   1525 HG12 ILE A  93      -8.953 -16.808   7.654  1.00 95.94           H  
ATOM   1526 HG13 ILE A  93      -9.048 -15.390   8.690  1.00 95.94           H  
ATOM   1527  CG2 ILE A  93     -11.656 -14.864   8.642  1.00 95.94           C  
ATOM   1528 HG21 ILE A  93     -11.545 -14.025   7.955  1.00 95.94           H  
ATOM   1529 HG22 ILE A  93     -11.217 -14.609   9.607  1.00 95.94           H  
ATOM   1530 HG23 ILE A  93     -12.727 -15.021   8.768  1.00 95.94           H  
ATOM   1531  CD1 ILE A  93      -9.196 -15.001   6.576  1.00 95.94           C  
ATOM   1532 HD11 ILE A  93      -8.126 -14.805   6.507  1.00 95.94           H  
ATOM   1533 HD12 ILE A  93      -9.511 -15.536   5.680  1.00 95.94           H  
ATOM   1534 HD13 ILE A  93      -9.724 -14.049   6.633  1.00 95.94           H  
ATOM   1535  N   ALA A  94     -13.447 -18.023   8.462  1.00 95.49           N  
ATOM   1536  H   ALA A  94     -13.070 -18.211   7.544  1.00 95.49           H  
ATOM   1537  CA  ALA A  94     -14.863 -18.313   8.657  1.00 95.49           C  
ATOM   1538  HA  ALA A  94     -15.028 -18.712   9.658  1.00 95.49           H  
ATOM   1539  C   ALA A  94     -15.370 -19.331   7.633  1.00 95.49           C  
ATOM   1540  CB  ALA A  94     -15.640 -17.011   8.508  1.00 95.49           C  
ATOM   1541  HB1 ALA A  94     -15.491 -16.590   7.514  1.00 95.49           H  
ATOM   1542  HB2 ALA A  94     -15.293 -16.305   9.262  1.00 95.49           H  
ATOM   1543  HB3 ALA A  94     -16.700 -17.211   8.660  1.00 95.49           H  
ATOM   1544  O   ALA A  94     -14.852 -19.405   6.516  1.00 95.49           O  
ATOM   1545  N   LYS A  95     -16.403 -20.089   7.992  1.00 95.38           N  
ATOM   1546  H   LYS A  95     -16.783 -19.961   8.919  1.00 95.38           H  
ATOM   1547  CA  LYS A  95     -17.113 -20.974   7.061  1.00 95.38           C  
ATOM   1548  HA  LYS A  95     -16.428 -21.322   6.287  1.00 95.38           H  
ATOM   1549  C   LYS A  95     -18.235 -20.239   6.333  1.00 95.38           C  
ATOM   1550  CB  LYS A  95     -17.638 -22.201   7.812  1.00 95.38           C  
ATOM   1551  HB2 LYS A  95     -18.243 -21.878   8.660  1.00 95.38           H  
ATOM   1552  HB3 LYS A  95     -18.265 -22.786   7.140  1.00 95.38           H  
ATOM   1553  O   LYS A  95     -18.674 -19.165   6.753  1.00 95.38           O  
ATOM   1554  CG  LYS A  95     -16.478 -23.079   8.296  1.00 95.38           C  
ATOM   1555  HG2 LYS A  95     -15.873 -22.531   9.018  1.00 95.38           H  
ATOM   1556  HG3 LYS A  95     -15.856 -23.353   7.444  1.00 95.38           H  
ATOM   1557  CD  LYS A  95     -17.022 -24.346   8.952  1.00 95.38           C  
ATOM   1558  HD2 LYS A  95     -17.630 -24.066   9.812  1.00 95.38           H  
ATOM   1559  HD3 LYS A  95     -17.638 -24.885   8.232  1.00 95.38           H  
ATOM   1560  CE  LYS A  95     -15.854 -25.226   9.400  1.00 95.38           C  
ATOM   1561  HE2 LYS A  95     -15.248 -25.463   8.525  1.00 95.38           H  
ATOM   1562  HE3 LYS A  95     -15.238 -24.653  10.093  1.00 95.38           H  
ATOM   1563  NZ  LYS A  95     -16.349 -26.465  10.043  1.00 95.38           N  
ATOM   1564  HZ1 LYS A  95     -16.923 -26.980   9.391  1.00 95.38           H  
ATOM   1565  HZ2 LYS A  95     -15.576 -27.044  10.337  1.00 95.38           H  
ATOM   1566  HZ3 LYS A  95     -16.912 -26.227  10.848  1.00 95.38           H  
ATOM   1567  N   ALA A  96     -18.711 -20.821   5.240  1.00 95.58           N  
ATOM   1568  H   ALA A  96     -18.234 -21.633   4.875  1.00 95.58           H  
ATOM   1569  CA  ALA A  96     -19.948 -20.392   4.605  1.00 95.58           C  
ATOM   1570  HA  ALA A  96     -19.822 -19.366   4.261  1.00 95.58           H  
ATOM   1571  C   ALA A  96     -21.116 -20.433   5.610  1.00 95.58           C  
ATOM   1572  CB  ALA A  96     -20.219 -21.280   3.387  1.00 95.58           C  
ATOM   1573  HB1 ALA A  96     -19.361 -21.260   2.715  1.00 95.58           H  
ATOM   1574  HB2 ALA A  96     -21.097 -20.913   2.856  1.00 95.58           H  
ATOM   1575  HB3 ALA A  96     -20.392 -22.307   3.708  1.00 95.58           H  
ATOM   1576  O   ALA A  96     -21.269 -21.384   6.378  1.00 95.58           O  
ATOM   1577  N   ASN A  97     -21.954 -19.403   5.566  1.00 94.22           N  
ATOM   1578  H   ASN A  97     -21.734 -18.667   4.910  1.00 94.22           H  
ATOM   1579  CA  ASN A  97     -23.102 -19.135   6.432  1.00 94.22           C  
ATOM   1580  HA  ASN A  97     -23.506 -18.183   6.086  1.00 94.22           H  
ATOM   1581  C   ASN A  97     -22.791 -18.890   7.916  1.00 94.22           C  
ATOM   1582  CB  ASN A  97     -24.191 -20.191   6.196  1.00 94.22           C  
ATOM   1583  HB2 ASN A  97     -25.089 -19.917   6.750  1.00 94.22           H  
ATOM   1584  HB3 ASN A  97     -23.854 -21.160   6.562  1.00 94.22           H  
ATOM   1585  O   ASN A  97     -23.712 -18.842   8.729  1.00 94.22           O  
ATOM   1586  CG  ASN A  97     -24.553 -20.279   4.733  1.00 94.22           C  
ATOM   1587  ND2 ASN A  97     -24.267 -21.382   4.082  1.00 94.22           N  
ATOM   1588 HD21 ASN A  97     -24.450 -21.363   3.088  1.00 94.22           H  
ATOM   1589 HD22 ASN A  97     -23.747 -22.113   4.545  1.00 94.22           H  
ATOM   1590  OD1 ASN A  97     -25.073 -19.340   4.160  1.00 94.22           O  
ATOM   1591  N   GLU A  98     -21.524 -18.705   8.285  1.00 95.54           N  
ATOM   1592  H   GLU A  98     -20.794 -18.752   7.588  1.00 95.54           H  
ATOM   1593  CA  GLU A  98     -21.148 -18.314   9.644  1.00 95.54           C  
ATOM   1594  HA  GLU A  98     -21.791 -18.849  10.343  1.00 95.54           H  
ATOM   1595  C   GLU A  98     -21.370 -16.806   9.855  1.00 95.54           C  
ATOM   1596  CB  GLU A  98     -19.702 -18.757   9.909  1.00 95.54           C  
ATOM   1597  HB2 GLU A  98     -19.023 -18.129   9.333  1.00 95.54           H  
ATOM   1598  HB3 GLU A  98     -19.598 -19.786   9.565  1.00 95.54           H  
ATOM   1599  O   GLU A  98     -21.072 -15.993   8.974  1.00 95.54           O  
ATOM   1600  CG  GLU A  98     -19.308 -18.706  11.393  1.00 95.54           C  
ATOM   1601  HG2 GLU A  98     -20.027 -19.294  11.965  1.00 95.54           H  
ATOM   1602  HG3 GLU A  98     -19.364 -17.673  11.735  1.00 95.54           H  
ATOM   1603  CD  GLU A  98     -17.890 -19.248  11.656  1.00 95.54           C  
ATOM   1604  OE1 GLU A  98     -17.434 -19.140  12.817  1.00 95.54           O  
ATOM   1605  OE2 GLU A  98     -17.252 -19.785  10.713  1.00 95.54           O  
ATOM   1606  N   GLU A  99     -21.891 -16.421  11.023  1.00 96.44           N  
ATOM   1607  H   GLU A  99     -22.094 -17.121  11.723  1.00 96.44           H  
ATOM   1608  CA  GLU A  99     -21.938 -15.016  11.436  1.00 96.44           C  
ATOM   1609  HA  GLU A  99     -22.251 -14.413  10.584  1.00 96.44           H  
ATOM   1610  C   GLU A  99     -20.535 -14.567  11.857  1.00 96.44           C  
ATOM   1611  CB  GLU A  99     -22.963 -14.801  12.565  1.00 96.44           C  
ATOM   1612  HB2 GLU A  99     -22.650 -15.352  13.451  1.00 96.44           H  
ATOM   1613  HB3 GLU A  99     -23.932 -15.184  12.243  1.00 96.44           H  
ATOM   1614  O   GLU A  99     -19.920 -15.155  12.747  1.00 96.44           O  
ATOM   1615  CG  GLU A  99     -23.112 -13.311  12.913  1.00 96.44           C  
ATOM   1616  HG2 GLU A  99     -22.143 -12.903  13.200  1.00 96.44           H  
ATOM   1617  HG3 GLU A  99     -23.441 -12.773  12.025  1.00 96.44           H  
ATOM   1618  CD  GLU A  99     -24.099 -13.070  14.065  1.00 96.44           C  
ATOM   1619  OE1 GLU A  99     -23.692 -13.184  15.250  1.00 96.44           O  
ATOM   1620  OE2 GLU A  99     -25.240 -12.641  13.801  1.00 96.44           O  
ATOM   1621  N   VAL A 100     -20.032 -13.509  11.225  1.00 96.63           N  
ATOM   1622  H   VAL A 100     -20.581 -13.086  10.490  1.00 96.63           H  
ATOM   1623  CA  VAL A 100     -18.666 -13.021  11.418  1.00 96.63           C  
ATOM   1624  HA  VAL A 100     -18.223 -13.555  12.258  1.00 96.63           H  
ATOM   1625  C   VAL A 100     -18.622 -11.541  11.768  1.00 96.63           C  
ATOM   1626  CB  VAL A 100     -17.778 -13.305  10.198  1.00 96.63           C  
ATOM   1627  HB  VAL A 100     -16.782 -12.911  10.403  1.00 96.63           H  
ATOM   1628  O   VAL A 100     -19.399 -10.717  11.271  1.00 96.63           O  
ATOM   1629  CG1 VAL A 100     -17.640 -14.802   9.940  1.00 96.63           C  
ATOM   1630 HG11 VAL A 100     -18.615 -15.259   9.774  1.00 96.63           H  
ATOM   1631 HG12 VAL A 100     -17.161 -15.289  10.790  1.00 96.63           H  
ATOM   1632 HG13 VAL A 100     -17.042 -14.932   9.038  1.00 96.63           H  
ATOM   1633  CG2 VAL A 100     -18.271 -12.670   8.893  1.00 96.63           C  
ATOM   1634 HG21 VAL A 100     -19.192 -13.154   8.568  1.00 96.63           H  
ATOM   1635 HG22 VAL A 100     -18.462 -11.604   9.017  1.00 96.63           H  
ATOM   1636 HG23 VAL A 100     -17.509 -12.806   8.125  1.00 96.63           H  
ATOM   1637  N   ASN A 101     -17.628 -11.194  12.576  1.00 97.53           N  
ATOM   1638  H   ASN A 101     -17.021 -11.928  12.912  1.00 97.53           H  
ATOM   1639  CA  ASN A 101     -17.221  -9.833  12.881  1.00 97.53           C  
ATOM   1640  HA  ASN A 101     -17.823  -9.148  12.283  1.00 97.53           H  
ATOM   1641  C   ASN A 101     -15.746  -9.613  12.473  1.00 97.53           C  
ATOM   1642  CB  ASN A 101     -17.555  -9.556  14.360  1.00 97.53           C  
ATOM   1643  HB2 ASN A 101     -17.470  -8.491  14.578  1.00 97.53           H  
ATOM   1644  HB3 ASN A 101     -18.599  -9.819  14.529  1.00 97.53           H  
ATOM   1645  O   ASN A 101     -15.045 -10.564  12.104  1.00 97.53           O  
ATOM   1646  CG  ASN A 101     -16.690 -10.292  15.356  1.00 97.53           C  
ATOM   1647  ND2 ASN A 101     -17.284 -10.899  16.354  1.00 97.53           N  
ATOM   1648 HD21 ASN A 101     -16.696 -11.477  16.938  1.00 97.53           H  
ATOM   1649 HD22 ASN A 101     -18.293 -10.922  16.388  1.00 97.53           H  
ATOM   1650  OD1 ASN A 101     -15.474 -10.293  15.286  1.00 97.53           O  
ATOM   1651  N   PRO A 102     -15.234  -8.370  12.519  1.00 97.99           N  
ATOM   1652  CA  PRO A 102     -13.857  -8.073  12.125  1.00 97.99           C  
ATOM   1653  HA  PRO A 102     -13.737  -8.321  11.070  1.00 97.99           H  
ATOM   1654  C   PRO A 102     -12.782  -8.827  12.921  1.00 97.99           C  
ATOM   1655  CB  PRO A 102     -13.707  -6.562  12.309  1.00 97.99           C  
ATOM   1656  HB2 PRO A 102     -13.042  -6.140  11.555  1.00 97.99           H  
ATOM   1657  HB3 PRO A 102     -13.336  -6.340  13.309  1.00 97.99           H  
ATOM   1658  O   PRO A 102     -11.659  -8.981  12.442  1.00 97.99           O  
ATOM   1659  CG  PRO A 102     -15.134  -6.029  12.175  1.00 97.99           C  
ATOM   1660  HG2 PRO A 102     -15.393  -5.915  11.122  1.00 97.99           H  
ATOM   1661  HG3 PRO A 102     -15.272  -5.089  12.709  1.00 97.99           H  
ATOM   1662  CD  PRO A 102     -15.965  -7.142  12.795  1.00 97.99           C  
ATOM   1663  HD2 PRO A 102     -16.965  -7.146  12.363  1.00 97.99           H  
ATOM   1664  HD3 PRO A 102     -16.012  -6.990  13.873  1.00 97.99           H  
ATOM   1665  N   TRP A 103     -13.100  -9.307  14.124  1.00 98.16           N  
ATOM   1666  H   TRP A 103     -14.054  -9.231  14.447  1.00 98.16           H  
ATOM   1667  CA  TRP A 103     -12.157  -9.971  15.021  1.00 98.16           C  
ATOM   1668  HA  TRP A 103     -11.164  -9.565  14.825  1.00 98.16           H  
ATOM   1669  C   TRP A 103     -12.028 -11.472  14.765  1.00 98.16           C  
ATOM   1670  CB  TRP A 103     -12.496  -9.644  16.481  1.00 98.16           C  
ATOM   1671  HB2 TRP A 103     -11.651  -9.930  17.106  1.00 98.16           H  
ATOM   1672  HB3 TRP A 103     -13.349 -10.250  16.788  1.00 98.16           H  
ATOM   1673  O   TRP A 103     -11.064 -12.066  15.235  1.00 98.16           O  
ATOM   1674  CG  TRP A 103     -12.812  -8.201  16.738  1.00 98.16           C  
ATOM   1675  CD1 TRP A 103     -13.888  -7.744  17.416  1.00 98.16           C  
ATOM   1676  HD1 TRP A 103     -14.632  -8.377  17.878  1.00 98.16           H  
ATOM   1677  CD2 TRP A 103     -12.107  -7.013  16.258  1.00 98.16           C  
ATOM   1678  CE2 TRP A 103     -12.855  -5.866  16.649  1.00 98.16           C  
ATOM   1679  CE3 TRP A 103     -10.935  -6.784  15.500  1.00 98.16           C  
ATOM   1680  HE3 TRP A 103     -10.332  -7.625  15.190  1.00 98.16           H  
ATOM   1681  NE1 TRP A 103     -13.887  -6.364  17.415  1.00 98.16           N  
ATOM   1682  HE1 TRP A 103     -14.527  -5.809  17.966  1.00 98.16           H  
ATOM   1683  CH2 TRP A 103     -11.321  -4.377  15.502  1.00 98.16           C  
ATOM   1684  HH2 TRP A 103     -11.036  -3.384  15.187  1.00 98.16           H  
ATOM   1685  CZ2 TRP A 103     -12.483  -4.573  16.262  1.00 98.16           C  
ATOM   1686  HZ2 TRP A 103     -13.109  -3.731  16.515  1.00 98.16           H  
ATOM   1687  CZ3 TRP A 103     -10.544  -5.484  15.129  1.00 98.16           C  
ATOM   1688  HZ3 TRP A 103      -9.657  -5.343  14.530  1.00 98.16           H  
ATOM   1689  N   ASN A 104     -12.877 -12.077  13.921  1.00 97.06           N  
ATOM   1690  H   ASN A 104     -13.689 -11.569  13.600  1.00 97.06           H  
ATOM   1691  CA  ASN A 104     -12.646 -13.434  13.401  1.00 97.06           C  
ATOM   1692  HA  ASN A 104     -12.600 -14.123  14.244  1.00 97.06           H  
ATOM   1693  C   ASN A 104     -11.303 -13.553  12.646  1.00 97.06           C  
ATOM   1694  CB  ASN A 104     -13.815 -13.846  12.486  1.00 97.06           C  
ATOM   1695  HB2 ASN A 104     -13.993 -13.072  11.739  1.00 97.06           H  
ATOM   1696  HB3 ASN A 104     -13.554 -14.762  11.956  1.00 97.06           H  
ATOM   1697  O   ASN A 104     -10.788 -14.658  12.468  1.00 97.06           O  
ATOM   1698  CG  ASN A 104     -15.109 -14.090  13.241  1.00 97.06           C  
ATOM   1699  ND2 ASN A 104     -15.441 -15.324  13.543  1.00 97.06           N  
ATOM   1700 HD21 ASN A 104     -14.937 -16.112  13.163  1.00 97.06           H  
ATOM   1701 HD22 ASN A 104     -16.358 -15.463  13.943  1.00 97.06           H  
ATOM   1702  OD1 ASN A 104     -15.843 -13.173  13.562  1.00 97.06           O  
ATOM   1703  N   LEU A 105     -10.717 -12.428  12.220  1.00 97.62           N  
ATOM   1704  H   LEU A 105     -11.201 -11.562  12.405  1.00 97.62           H  
ATOM   1705  CA  LEU A 105      -9.438 -12.346  11.513  1.00 97.62           C  
ATOM   1706  HA  LEU A 105      -9.374 -13.177  10.810  1.00 97.62           H  
ATOM   1707  C   LEU A 105      -8.202 -12.445  12.419  1.00 97.62           C  
ATOM   1708  CB  LEU A 105      -9.406 -11.013  10.743  1.00 97.62           C  
ATOM   1709  HB2 LEU A 105      -9.649 -10.211  11.440  1.00 97.62           H  
ATOM   1710  HB3 LEU A 105      -8.397 -10.823  10.377  1.00 97.62           H  
ATOM   1711  O   LEU A 105      -7.096 -12.525  11.886  1.00 97.62           O  
ATOM   1712  CG  LEU A 105     -10.369 -10.968   9.547  1.00 97.62           C  
ATOM   1713  HG  LEU A 105     -11.343 -11.372   9.824  1.00 97.62           H  
ATOM   1714  CD1 LEU A 105     -10.554  -9.528   9.079  1.00 97.62           C  
ATOM   1715 HD11 LEU A 105     -11.236  -9.502   8.229  1.00 97.62           H  
ATOM   1716 HD12 LEU A 105      -9.593  -9.107   8.785  1.00 97.62           H  
ATOM   1717 HD13 LEU A 105     -10.984  -8.931   9.884  1.00 97.62           H  
ATOM   1718  CD2 LEU A 105      -9.790 -11.769   8.385  1.00 97.62           C  
ATOM   1719 HD21 LEU A 105     -10.488 -11.750   7.547  1.00 97.62           H  
ATOM   1720 HD22 LEU A 105      -9.632 -12.805   8.682  1.00 97.62           H  
ATOM   1721 HD23 LEU A 105      -8.834 -11.347   8.075  1.00 97.62           H  
ATOM   1722  N   CYS A 106      -8.346 -12.409  13.742  1.00 97.76           N  
ATOM   1723  H   CYS A 106      -9.273 -12.389  14.143  1.00 97.76           H  
ATOM   1724  CA  CYS A 106      -7.227 -12.291  14.678  1.00 97.76           C  
ATOM   1725  HA  CYS A 106      -6.328 -12.716  14.234  1.00 97.76           H  
ATOM   1726  C   CYS A 106      -7.481 -13.038  15.993  1.00 97.76           C  
ATOM   1727  CB  CYS A 106      -6.958 -10.803  14.946  1.00 97.76           C  
ATOM   1728  HB2 CYS A 106      -6.651 -10.309  14.024  1.00 97.76           H  
ATOM   1729  HB3 CYS A 106      -6.156 -10.709  15.680  1.00 97.76           H  
ATOM   1730  O   CYS A 106      -8.623 -13.306  16.350  1.00 97.76           O  
ATOM   1731  SG  CYS A 106      -8.435  -9.988  15.611  1.00 97.76           S  
ATOM   1732  HG  CYS A 106      -9.006 -11.084  16.121  1.00 97.76           H  
ATOM   1733  N   ASP A 107      -6.411 -13.289  16.745  1.00 97.22           N  
ATOM   1734  H   ASP A 107      -5.503 -13.012  16.400  1.00 97.22           H  
ATOM   1735  CA  ASP A 107      -6.502 -13.749  18.131  1.00 97.22           C  
ATOM   1736  HA  ASP A 107      -7.462 -14.240  18.289  1.00 97.22           H  
ATOM   1737  C   ASP A 107      -6.417 -12.539  19.069  1.00 97.22           C  
ATOM   1738  CB  ASP A 107      -5.410 -14.785  18.432  1.00 97.22           C  
ATOM   1739  HB2 ASP A 107      -5.458 -15.043  19.490  1.00 97.22           H  
ATOM   1740  HB3 ASP A 107      -4.435 -14.339  18.239  1.00 97.22           H  
ATOM   1741  O   ASP A 107      -5.413 -11.818  19.081  1.00 97.22           O  
ATOM   1742  CG  ASP A 107      -5.554 -16.075  17.614  1.00 97.22           C  
ATOM   1743  OD1 ASP A 107      -6.701 -16.464  17.300  1.00 97.22           O  
ATOM   1744  OD2 ASP A 107      -4.496 -16.661  17.289  1.00 97.22           O  
ATOM   1745  N   ILE A 108      -7.476 -12.296  19.843  1.00 97.74           N  
ATOM   1746  H   ILE A 108      -8.257 -12.934  19.805  1.00 97.74           H  
ATOM   1747  CA  ILE A 108      -7.547 -11.170  20.780  1.00 97.74           C  
ATOM   1748  HA  ILE A 108      -6.912 -10.367  20.405  1.00 97.74           H  
ATOM   1749  C   ILE A 108      -6.999 -11.585  22.148  1.00 97.74           C  
ATOM   1750  CB  ILE A 108      -8.984 -10.610  20.882  1.00 97.74           C  
ATOM   1751  HB  ILE A 108      -9.641 -11.424  21.189  1.00 97.74           H  
ATOM   1752  O   ILE A 108      -7.430 -12.580  22.726  1.00 97.74           O  
ATOM   1753  CG1 ILE A 108      -9.518 -10.071  19.531  1.00 97.74           C  
ATOM   1754 HG12 ILE A 108      -9.345 -10.810  18.748  1.00 97.74           H  
ATOM   1755 HG13 ILE A 108     -10.598  -9.947  19.613  1.00 97.74           H  
ATOM   1756  CG2 ILE A 108      -9.053  -9.518  21.964  1.00 97.74           C  
ATOM   1757 HG21 ILE A 108      -8.951  -9.958  22.956  1.00 97.74           H  
ATOM   1758 HG22 ILE A 108      -8.262  -8.784  21.814  1.00 97.74           H  
ATOM   1759 HG23 ILE A 108     -10.020  -9.016  21.922  1.00 97.74           H  
ATOM   1760  CD1 ILE A 108      -8.920  -8.732  19.080  1.00 97.74           C  
ATOM   1761 HD11 ILE A 108      -7.832  -8.788  19.106  1.00 97.74           H  
ATOM   1762 HD12 ILE A 108      -9.252  -8.507  18.066  1.00 97.74           H  
ATOM   1763 HD13 ILE A 108      -9.255  -7.928  19.735  1.00 97.74           H  
ATOM   1764  N   GLU A 109      -6.092 -10.777  22.693  1.00 97.60           N  
ATOM   1765  H   GLU A 109      -5.774  -9.991  22.145  1.00 97.60           H  
ATOM   1766  CA  GLU A 109      -5.686 -10.823  24.097  1.00 97.60           C  
ATOM   1767  HA  GLU A 109      -6.204 -11.639  24.601  1.00 97.60           H  
ATOM   1768  C   GLU A 109      -6.079  -9.517  24.790  1.00 97.60           C  
ATOM   1769  CB  GLU A 109      -4.179 -11.096  24.206  1.00 97.60           C  
ATOM   1770  HB2 GLU A 109      -3.631 -10.322  23.668  1.00 97.60           H  
ATOM   1771  HB3 GLU A 109      -3.969 -12.055  23.733  1.00 97.60           H  
ATOM   1772  O   GLU A 109      -5.693  -8.430  24.351  1.00 97.60           O  
ATOM   1773  CG  GLU A 109      -3.696 -11.133  25.667  1.00 97.60           C  
ATOM   1774  HG2 GLU A 109      -3.873 -10.164  26.133  1.00 97.60           H  
ATOM   1775  HG3 GLU A 109      -4.266 -11.885  26.212  1.00 97.60           H  
ATOM   1776  CD  GLU A 109      -2.204 -11.464  25.752  1.00 97.60           C  
ATOM   1777  OE1 GLU A 109      -1.403 -10.647  26.252  1.00 97.60           O  
ATOM   1778  OE2 GLU A 109      -1.816 -12.527  25.225  1.00 97.60           O  
ATOM   1779  N   GLU A 110      -6.818  -9.616  25.894  1.00 96.18           N  
ATOM   1780  H   GLU A 110      -7.092 -10.528  26.232  1.00 96.18           H  
ATOM   1781  CA  GLU A 110      -7.077  -8.468  26.760  1.00 96.18           C  
ATOM   1782  HA  GLU A 110      -7.148  -7.578  26.134  1.00 96.18           H  
ATOM   1783  C   GLU A 110      -5.902  -8.279  27.735  1.00 96.18           C  
ATOM   1784  CB  GLU A 110      -8.429  -8.590  27.486  1.00 96.18           C  
ATOM   1785  HB2 GLU A 110      -8.446  -9.503  28.081  1.00 96.18           H  
ATOM   1786  HB3 GLU A 110      -8.517  -7.737  28.158  1.00 96.18           H  
ATOM   1787  O   GLU A 110      -5.609  -9.160  28.542  1.00 96.18           O  
ATOM   1788  CG  GLU A 110      -9.639  -8.579  26.526  1.00 96.18           C  
ATOM   1789  HG2 GLU A 110      -9.505  -7.764  25.815  1.00 96.18           H  
ATOM   1790  HG3 GLU A 110      -9.656  -9.512  25.963  1.00 96.18           H  
ATOM   1791  CD  GLU A 110     -11.001  -8.386  27.231  1.00 96.18           C  
ATOM   1792  OE1 GLU A 110     -11.993  -8.040  26.534  1.00 96.18           O  
ATOM   1793  OE2 GLU A 110     -11.067  -8.523  28.473  1.00 96.18           O  
ATOM   1794  N   ASN A 111      -5.219  -7.132  27.670  1.00 95.25           N  
ATOM   1795  H   ASN A 111      -5.508  -6.447  26.986  1.00 95.25           H  
ATOM   1796  CA  ASN A 111      -4.130  -6.783  28.585  1.00 95.25           C  
ATOM   1797  HA  ASN A 111      -4.286  -7.322  29.519  1.00 95.25           H  
ATOM   1798  C   ASN A 111      -4.124  -5.281  28.906  1.00 95.25           C  
ATOM   1799  CB  ASN A 111      -2.786  -7.241  27.997  1.00 95.25           C  
ATOM   1800  HB2 ASN A 111      -2.848  -8.296  27.730  1.00 95.25           H  
ATOM   1801  HB3 ASN A 111      -2.591  -6.657  27.097  1.00 95.25           H  
ATOM   1802  O   ASN A 111      -4.206  -4.425  28.019  1.00 95.25           O  
ATOM   1803  CG  ASN A 111      -1.602  -7.055  28.929  1.00 95.25           C  
ATOM   1804  ND2 ASN A 111      -0.411  -7.272  28.429  1.00 95.25           N  
ATOM   1805 HD21 ASN A 111       0.343  -7.262  29.101  1.00 95.25           H  
ATOM   1806 HD22 ASN A 111      -0.354  -7.780  27.558  1.00 95.25           H  
ATOM   1807  OD1 ASN A 111      -1.707  -6.705  30.092  1.00 95.25           O  
ATOM   1808  N   GLY A 112      -3.976  -4.970  30.193  1.00 93.17           N  
ATOM   1809  H   GLY A 112      -3.795  -5.733  30.830  1.00 93.17           H  
ATOM   1810  CA  GLY A 112      -4.156  -3.636  30.752  1.00 93.17           C  
ATOM   1811  HA2 GLY A 112      -3.598  -2.912  30.158  1.00 93.17           H  
ATOM   1812  HA3 GLY A 112      -3.769  -3.625  31.771  1.00 93.17           H  
ATOM   1813  C   GLY A 112      -5.625  -3.213  30.786  1.00 93.17           C  
ATOM   1814  O   GLY A 112      -6.486  -3.860  30.195  1.00 93.17           O  
ATOM   1815  N   THR A 113      -5.901  -2.099  31.457  1.00 95.16           N  
ATOM   1816  H   THR A 113      -5.168  -1.644  31.982  1.00 95.16           H  
ATOM   1817  CA  THR A 113      -7.255  -1.542  31.586  1.00 95.16           C  
ATOM   1818  HA  THR A 113      -7.961  -2.190  31.065  1.00 95.16           H  
ATOM   1819  C   THR A 113      -7.314  -0.165  30.932  1.00 95.16           C  
ATOM   1820  CB  THR A 113      -7.708  -1.498  33.056  1.00 95.16           C  
ATOM   1821  HB  THR A 113      -7.149  -0.730  33.590  1.00 95.16           H  
ATOM   1822  O   THR A 113      -6.338   0.596  30.962  1.00 95.16           O  
ATOM   1823  CG2 THR A 113      -9.203  -1.241  33.215  1.00 95.16           C  
ATOM   1824 HG21 THR A 113      -9.474  -0.282  32.774  1.00 95.16           H  
ATOM   1825 HG22 THR A 113      -9.778  -2.031  32.732  1.00 95.16           H  
ATOM   1826 HG23 THR A 113      -9.464  -1.202  34.273  1.00 95.16           H  
ATOM   1827  OG1 THR A 113      -7.469  -2.748  33.662  1.00 95.16           O  
ATOM   1828  HG1 THR A 113      -7.939  -2.733  34.499  1.00 95.16           H  
ATOM   1829  N   TYR A 114      -8.444   0.145  30.304  1.00 96.51           N  
ATOM   1830  H   TYR A 114      -9.183  -0.543  30.298  1.00 96.51           H  
ATOM   1831  CA  TYR A 114      -8.809   1.491  29.888  1.00 96.51           C  
ATOM   1832  HA  TYR A 114      -7.964   2.163  30.037  1.00 96.51           H  
ATOM   1833  C   TYR A 114      -9.956   1.999  30.761  1.00 96.51           C  
ATOM   1834  CB  TYR A 114      -9.173   1.518  28.399  1.00 96.51           C  
ATOM   1835  HB2 TYR A 114      -9.835   0.678  28.186  1.00 96.51           H  
ATOM   1836  HB3 TYR A 114      -8.267   1.389  27.807  1.00 96.51           H  
ATOM   1837  O   TYR A 114     -10.967   1.323  30.924  1.00 96.51           O  
ATOM   1838  CG  TYR A 114      -9.858   2.805  27.979  1.00 96.51           C  
ATOM   1839  CD1 TYR A 114     -11.214   2.777  27.609  1.00 96.51           C  
ATOM   1840  HD1 TYR A 114     -11.758   1.844  27.592  1.00 96.51           H  
ATOM   1841  CD2 TYR A 114      -9.180   4.040  28.058  1.00 96.51           C  
ATOM   1842  HD2 TYR A 114      -8.156   4.082  28.400  1.00 96.51           H  
ATOM   1843  CE1 TYR A 114     -11.875   3.969  27.278  1.00 96.51           C  
ATOM   1844  HE1 TYR A 114     -12.920   3.973  27.006  1.00 96.51           H  
ATOM   1845  CE2 TYR A 114      -9.857   5.240  27.755  1.00 96.51           C  
ATOM   1846  HE2 TYR A 114      -9.368   6.197  27.858  1.00 96.51           H  
ATOM   1847  OH  TYR A 114     -11.875   6.304  26.932  1.00 96.51           O  
ATOM   1848  HH  TYR A 114     -11.372   7.116  27.027  1.00 96.51           H  
ATOM   1849  CZ  TYR A 114     -11.201   5.197  27.325  1.00 96.51           C  
ATOM   1850  N   GLU A 115      -9.789   3.210  31.278  1.00 93.59           N  
ATOM   1851  H   GLU A 115      -8.946   3.725  31.070  1.00 93.59           H  
ATOM   1852  CA  GLU A 115     -10.790   3.960  32.025  1.00 93.59           C  
ATOM   1853  HA  GLU A 115     -11.789   3.588  31.796  1.00 93.59           H  
ATOM   1854  C   GLU A 115     -10.695   5.423  31.592  1.00 93.59           C  
ATOM   1855  CB  GLU A 115     -10.550   3.839  33.537  1.00 93.59           C  
ATOM   1856  HB2 GLU A 115      -9.528   4.149  33.755  1.00 93.59           H  
ATOM   1857  HB3 GLU A 115     -11.237   4.510  34.053  1.00 93.59           H  
ATOM   1858  O   GLU A 115      -9.622   5.895  31.205  1.00 93.59           O  
ATOM   1859  CG  GLU A 115     -10.776   2.410  34.052  1.00 93.59           C  
ATOM   1860  HG2 GLU A 115     -11.817   2.134  33.882  1.00 93.59           H  
ATOM   1861  HG3 GLU A 115     -10.142   1.730  33.483  1.00 93.59           H  
ATOM   1862  CD  GLU A 115     -10.428   2.234  35.535  1.00 93.59           C  
ATOM   1863  OE1 GLU A 115     -10.381   1.059  35.956  1.00 93.59           O  
ATOM   1864  OE2 GLU A 115     -10.162   3.253  36.211  1.00 93.59           O  
ATOM   1865  N   SER A 116     -11.812   6.142  31.656  1.00 91.79           N  
ATOM   1866  H   SER A 116     -12.649   5.725  32.038  1.00 91.79           H  
ATOM   1867  CA  SER A 116     -11.860   7.570  31.359  1.00 91.79           C  
ATOM   1868  HA  SER A 116     -10.857   7.991  31.433  1.00 91.79           H  
ATOM   1869  C   SER A 116     -12.758   8.266  32.365  1.00 91.79           C  
ATOM   1870  CB  SER A 116     -12.368   7.804  29.940  1.00 91.79           C  
ATOM   1871  HB2 SER A 116     -13.439   7.604  29.898  1.00 91.79           H  
ATOM   1872  HB3 SER A 116     -11.844   7.119  29.274  1.00 91.79           H  
ATOM   1873  O   SER A 116     -13.854   7.791  32.656  1.00 91.79           O  
ATOM   1874  OG  SER A 116     -12.106   9.130  29.530  1.00 91.79           O  
ATOM   1875  HG  SER A 116     -11.649   9.052  28.689  1.00 91.79           H  
ATOM   1876  N   GLY A 117     -12.289   9.397  32.891  1.00 90.34           N  
ATOM   1877  H   GLY A 117     -11.365   9.700  32.616  1.00 90.34           H  
ATOM   1878  CA  GLY A 117     -13.102  10.290  33.719  1.00 90.34           C  
ATOM   1879  HA2 GLY A 117     -13.758   9.701  34.360  1.00 90.34           H  
ATOM   1880  HA3 GLY A 117     -12.446  10.885  34.354  1.00 90.34           H  
ATOM   1881  C   GLY A 117     -13.971  11.247  32.899  1.00 90.34           C  
ATOM   1882  O   GLY A 117     -14.747  12.009  33.469  1.00 90.34           O  
ATOM   1883  N   LEU A 118     -13.827  11.248  31.570  1.00 93.68           N  
ATOM   1884  H   LEU A 118     -13.248  10.536  31.148  1.00 93.68           H  
ATOM   1885  CA  LEU A 118     -14.607  12.092  30.672  1.00 93.68           C  
ATOM   1886  HA  LEU A 118     -14.880  13.008  31.195  1.00 93.68           H  
ATOM   1887  C   LEU A 118     -15.909  11.387  30.289  1.00 93.68           C  
ATOM   1888  CB  LEU A 118     -13.761  12.460  29.442  1.00 93.68           C  
ATOM   1889  HB2 LEU A 118     -14.382  13.022  28.744  1.00 93.68           H  
ATOM   1890  HB3 LEU A 118     -13.455  11.539  28.946  1.00 93.68           H  
ATOM   1891  O   LEU A 118     -15.941  10.175  30.099  1.00 93.68           O  
ATOM   1892  CG  LEU A 118     -12.508  13.294  29.773  1.00 93.68           C  
ATOM   1893  HG  LEU A 118     -11.900  12.782  30.518  1.00 93.68           H  
ATOM   1894  CD1 LEU A 118     -11.669  13.463  28.512  1.00 93.68           C  
ATOM   1895 HD11 LEU A 118     -10.815  14.112  28.710  1.00 93.68           H  
ATOM   1896 HD12 LEU A 118     -11.289  12.483  28.225  1.00 93.68           H  
ATOM   1897 HD13 LEU A 118     -12.284  13.861  27.706  1.00 93.68           H  
ATOM   1898  CD2 LEU A 118     -12.858  14.690  30.295  1.00 93.68           C  
ATOM   1899 HD21 LEU A 118     -11.945  15.264  30.452  1.00 93.68           H  
ATOM   1900 HD22 LEU A 118     -13.496  15.209  29.580  1.00 93.68           H  
ATOM   1901 HD23 LEU A 118     -13.373  14.611  31.252  1.00 93.68           H  
ATOM   1902  N   SER A 119     -16.989  12.152  30.163  1.00 94.13           N  
ATOM   1903  H   SER A 119     -16.919  13.137  30.373  1.00 94.13           H  
ATOM   1904  CA  SER A 119     -18.289  11.634  29.741  1.00 94.13           C  
ATOM   1905  HA  SER A 119     -18.145  10.851  28.996  1.00 94.13           H  
ATOM   1906  C   SER A 119     -19.113  12.756  29.124  1.00 94.13           C  
ATOM   1907  CB  SER A 119     -19.017  11.018  30.943  1.00 94.13           C  
ATOM   1908  HB2 SER A 119     -18.992  11.713  31.782  1.00 94.13           H  
ATOM   1909  HB3 SER A 119     -18.507  10.100  31.235  1.00 94.13           H  
ATOM   1910  O   SER A 119     -19.505  13.695  29.812  1.00 94.13           O  
ATOM   1911  OG  SER A 119     -20.366  10.727  30.623  1.00 94.13           O  
ATOM   1912  HG  SER A 119     -20.836  11.563  30.658  1.00 94.13           H  
ATOM   1913  N   GLU A 120     -19.424  12.637  27.839  1.00 95.30           N  
ATOM   1914  H   GLU A 120     -19.060  11.848  27.325  1.00 95.30           H  
ATOM   1915  CA  GLU A 120     -20.323  13.541  27.120  1.00 95.30           C  
ATOM   1916  HA  GLU A 120     -20.671  14.328  27.789  1.00 95.30           H  
ATOM   1917  C   GLU A 120     -21.524  12.749  26.587  1.00 95.30           C  
ATOM   1918  CB  GLU A 120     -19.570  14.205  25.963  1.00 95.30           C  
ATOM   1919  HB2 GLU A 120     -20.283  14.649  25.269  1.00 95.30           H  
ATOM   1920  HB3 GLU A 120     -19.024  13.437  25.415  1.00 95.30           H  
ATOM   1921  O   GLU A 120     -21.316  11.662  26.055  1.00 95.30           O  
ATOM   1922  CG  GLU A 120     -18.574  15.277  26.428  1.00 95.30           C  
ATOM   1923  HG2 GLU A 120     -17.927  15.495  25.579  1.00 95.30           H  
ATOM   1924  HG3 GLU A 120     -17.953  14.888  27.235  1.00 95.30           H  
ATOM   1925  CD  GLU A 120     -19.211  16.610  26.841  1.00 95.30           C  
ATOM   1926  OE1 GLU A 120     -18.537  17.407  27.530  1.00 95.30           O  
ATOM   1927  OE2 GLU A 120     -20.240  17.013  26.251  1.00 95.30           O  
ATOM   1928  N   PRO A 121     -22.771  13.249  26.685  1.00 94.69           N  
ATOM   1929  CA  PRO A 121     -23.946  12.555  26.148  1.00 94.69           C  
ATOM   1930  HA  PRO A 121     -24.126  11.655  26.736  1.00 94.69           H  
ATOM   1931  C   PRO A 121     -23.766  12.182  24.674  1.00 94.69           C  
ATOM   1932  CB  PRO A 121     -25.113  13.534  26.318  1.00 94.69           C  
ATOM   1933  HB2 PRO A 121     -26.045  13.016  26.542  1.00 94.69           H  
ATOM   1934  HB3 PRO A 121     -25.227  14.146  25.423  1.00 94.69           H  
ATOM   1935  O   PRO A 121     -23.192  12.968  23.932  1.00 94.69           O  
ATOM   1936  CG  PRO A 121     -24.670  14.427  27.476  1.00 94.69           C  
ATOM   1937  HG2 PRO A 121     -24.898  13.937  28.422  1.00 94.69           H  
ATOM   1938  HG3 PRO A 121     -25.136  15.411  27.432  1.00 94.69           H  
ATOM   1939  CD  PRO A 121     -23.157  14.510  27.300  1.00 94.69           C  
ATOM   1940  HD2 PRO A 121     -22.901  15.333  26.632  1.00 94.69           H  
ATOM   1941  HD3 PRO A 121     -22.685  14.651  28.272  1.00 94.69           H  
ATOM   1942  N   THR A 122     -24.277  11.038  24.222  1.00 95.18           N  
ATOM   1943  H   THR A 122     -24.719  10.400  24.869  1.00 95.18           H  
ATOM   1944  CA  THR A 122     -24.143  10.534  22.839  1.00 95.18           C  
ATOM   1945  HA  THR A 122     -23.677  11.292  22.211  1.00 95.18           H  
ATOM   1946  C   THR A 122     -25.500  10.228  22.209  1.00 95.18           C  
ATOM   1947  CB  THR A 122     -23.241   9.287  22.783  1.00 95.18           C  
ATOM   1948  HB  THR A 122     -23.389   8.753  21.844  1.00 95.18           H  
ATOM   1949  O   THR A 122     -26.478   9.962  22.903  1.00 95.18           O  
ATOM   1950  CG2 THR A 122     -21.776   9.704  22.877  1.00 95.18           C  
ATOM   1951 HG21 THR A 122     -21.160   8.817  23.021  1.00 95.18           H  
ATOM   1952 HG22 THR A 122     -21.618  10.383  23.715  1.00 95.18           H  
ATOM   1953 HG23 THR A 122     -21.477  10.171  21.939  1.00 95.18           H  
ATOM   1954  OG1 THR A 122     -23.486   8.418  23.864  1.00 95.18           O  
ATOM   1955  HG1 THR A 122     -24.078   7.711  23.597  1.00 95.18           H  
ATOM   1956  N   ARG A 123     -25.563  10.296  20.878  1.00 94.80           N  
ATOM   1957  H   ARG A 123     -24.737  10.620  20.395  1.00 94.80           H  
ATOM   1958  CA  ARG A 123     -26.664   9.841  20.016  1.00 94.80           C  
ATOM   1959  HA  ARG A 123     -27.488   9.482  20.633  1.00 94.80           H  
ATOM   1960  C   ARG A 123     -26.164   8.678  19.158  1.00 94.80           C  
ATOM   1961  CB  ARG A 123     -27.133  10.997  19.109  1.00 94.80           C  
ATOM   1962  HB2 ARG A 123     -26.316  11.243  18.430  1.00 94.80           H  
ATOM   1963  HB3 ARG A 123     -27.974  10.652  18.508  1.00 94.80           H  
ATOM   1964  O   ARG A 123     -24.970   8.578  18.907  1.00 94.80           O  
ATOM   1965  CG  ARG A 123     -27.558  12.271  19.862  1.00 94.80           C  
ATOM   1966  HG2 ARG A 123     -26.751  12.608  20.513  1.00 94.80           H  
ATOM   1967  HG3 ARG A 123     -28.425  12.042  20.482  1.00 94.80           H  
ATOM   1968  CD  ARG A 123     -27.914  13.424  18.907  1.00 94.80           C  
ATOM   1969  HD2 ARG A 123     -28.292  14.250  19.508  1.00 94.80           H  
ATOM   1970  HD3 ARG A 123     -28.708  13.098  18.234  1.00 94.80           H  
ATOM   1971  NE  ARG A 123     -26.749  13.879  18.114  1.00 94.80           N  
ATOM   1972  HE  ARG A 123     -25.980  13.235  18.001  1.00 94.80           H  
ATOM   1973  NH1 ARG A 123     -27.314  16.103  17.771  1.00 94.80           N  
ATOM   1974 HH11 ARG A 123     -28.167  16.029  18.307  1.00 94.80           H  
ATOM   1975 HH12 ARG A 123     -26.925  16.997  17.509  1.00 94.80           H  
ATOM   1976  NH2 ARG A 123     -25.417  15.352  17.003  1.00 94.80           N  
ATOM   1977 HH21 ARG A 123     -25.224  16.319  16.786  1.00 94.80           H  
ATOM   1978 HH22 ARG A 123     -24.931  14.644  16.471  1.00 94.80           H  
ATOM   1979  CZ  ARG A 123     -26.513  15.088  17.631  1.00 94.80           C  
ATOM   1980  N   GLU A 124     -27.061   7.886  18.577  1.00 91.99           N  
ATOM   1981  H   GLU A 124     -28.028   7.952  18.860  1.00 91.99           H  
ATOM   1982  CA  GLU A 124     -26.677   6.755  17.707  1.00 91.99           C  
ATOM   1983  HA  GLU A 124     -26.154   6.002  18.298  1.00 91.99           H  
ATOM   1984  C   GLU A 124     -25.748   7.153  16.548  1.00 91.99           C  
ATOM   1985  CB  GLU A 124     -27.934   6.125  17.108  1.00 91.99           C  
ATOM   1986  HB2 GLU A 124     -28.497   6.900  16.588  1.00 91.99           H  
ATOM   1987  HB3 GLU A 124     -27.630   5.370  16.383  1.00 91.99           H  
ATOM   1988  O   GLU A 124     -24.775   6.462  16.247  1.00 91.99           O  
ATOM   1989  CG  GLU A 124     -28.823   5.457  18.163  1.00 91.99           C  
ATOM   1990  HG2 GLU A 124     -29.145   6.207  18.885  1.00 91.99           H  
ATOM   1991  HG3 GLU A 124     -28.233   4.706  18.689  1.00 91.99           H  
ATOM   1992  CD  GLU A 124     -30.061   4.800  17.537  1.00 91.99           C  
ATOM   1993  OE1 GLU A 124     -30.721   4.032  18.267  1.00 91.99           O  
ATOM   1994  OE2 GLU A 124     -30.354   5.109  16.358  1.00 91.99           O  
ATOM   1995  N   LYS A 125     -25.995   8.317  15.932  1.00 94.36           N  
ATOM   1996  H   LYS A 125     -26.812   8.834  16.224  1.00 94.36           H  
ATOM   1997  CA  LYS A 125     -25.126   8.860  14.875  1.00 94.36           C  
ATOM   1998  HA  LYS A 125     -25.023   8.113  14.087  1.00 94.36           H  
ATOM   1999  C   LYS A 125     -23.708   9.145  15.369  1.00 94.36           C  
ATOM   2000  CB  LYS A 125     -25.731  10.137  14.281  1.00 94.36           C  
ATOM   2001  HB2 LYS A 125     -25.021  10.552  13.565  1.00 94.36           H  
ATOM   2002  HB3 LYS A 125     -25.887  10.871  15.071  1.00 94.36           H  
ATOM   2003  O   LYS A 125     -22.768   9.023  14.582  1.00 94.36           O  
ATOM   2004  CG  LYS A 125     -27.050   9.859  13.554  1.00 94.36           C  
ATOM   2005  HG2 LYS A 125     -27.793   9.487  14.258  1.00 94.36           H  
ATOM   2006  HG3 LYS A 125     -26.882   9.109  12.781  1.00 94.36           H  
ATOM   2007  CD  LYS A 125     -27.567  11.145  12.907  1.00 94.36           C  
ATOM   2008  HD2 LYS A 125     -26.809  11.529  12.224  1.00 94.36           H  
ATOM   2009  HD3 LYS A 125     -27.759  11.889  13.680  1.00 94.36           H  
ATOM   2010  CE  LYS A 125     -28.851  10.837  12.138  1.00 94.36           C  
ATOM   2011  HE2 LYS A 125     -28.646  10.025  11.440  1.00 94.36           H  
ATOM   2012  HE3 LYS A 125     -29.609  10.489  12.840  1.00 94.36           H  
ATOM   2013  NZ  LYS A 125     -29.321  12.033  11.404  1.00 94.36           N  
ATOM   2014  HZ1 LYS A 125     -29.507  12.785  12.052  1.00 94.36           H  
ATOM   2015  HZ2 LYS A 125     -28.600  12.322  10.759  1.00 94.36           H  
ATOM   2016  HZ3 LYS A 125     -30.160  11.813  10.887  1.00 94.36           H  
ATOM   2017  N   ASP A 126     -23.553   9.478  16.654  1.00 96.43           N  
ATOM   2018  H   ASP A 126     -24.350   9.414  17.271  1.00 96.43           H  
ATOM   2019  CA  ASP A 126     -22.244   9.696  17.265  1.00 96.43           C  
ATOM   2020  HA  ASP A 126     -21.699  10.385  16.620  1.00 96.43           H  
ATOM   2021  C   ASP A 126     -21.401   8.428  17.249  1.00 96.43           C  
ATOM   2022  CB  ASP A 126     -22.317  10.342  18.664  1.00 96.43           C  
ATOM   2023  HB2 ASP A 126     -21.297  10.458  19.030  1.00 96.43           H  
ATOM   2024  HB3 ASP A 126     -22.826   9.681  19.365  1.00 96.43           H  
ATOM   2025  O   ASP A 126     -20.214   8.480  16.942  1.00 96.43           O  
ATOM   2026  CG  ASP A 126     -22.962  11.735  18.680  1.00 96.43           C  
ATOM   2027  OD1 ASP A 126     -22.509  12.618  17.924  1.00 96.43           O  
ATOM   2028  OD2 ASP A 126     -23.868  11.976  19.513  1.00 96.43           O  
ATOM   2029  N   HIS A 127     -22.016   7.270  17.473  1.00 96.51           N  
ATOM   2030  H   HIS A 127     -23.009   7.272  17.656  1.00 96.51           H  
ATOM   2031  CA  HIS A 127     -21.313   5.989  17.502  1.00 96.51           C  
ATOM   2032  HA  HIS A 127     -20.530   6.029  18.260  1.00 96.51           H  
ATOM   2033  C   HIS A 127     -20.646   5.703  16.147  1.00 96.51           C  
ATOM   2034  CB  HIS A 127     -22.313   4.885  17.884  1.00 96.51           C  
ATOM   2035  HB2 HIS A 127     -21.763   3.958  18.047  1.00 96.51           H  
ATOM   2036  HB3 HIS A 127     -22.987   4.712  17.044  1.00 96.51           H  
ATOM   2037  O   HIS A 127     -19.481   5.306  16.079  1.00 96.51           O  
ATOM   2038  CG  HIS A 127     -23.164   5.169  19.107  1.00 96.51           C  
ATOM   2039  CD2 HIS A 127     -23.003   6.167  20.035  1.00 96.51           C  
ATOM   2040  HD2 HIS A 127     -22.216   6.906  20.052  1.00 96.51           H  
ATOM   2041  ND1 HIS A 127     -24.280   4.457  19.489  1.00 96.51           N  
ATOM   2042  HD1 HIS A 127     -24.632   3.616  19.055  1.00 96.51           H  
ATOM   2043  CE1 HIS A 127     -24.769   5.013  20.613  1.00 96.51           C  
ATOM   2044  HE1 HIS A 127     -25.616   4.649  21.176  1.00 96.51           H  
ATOM   2045  NE2 HIS A 127     -24.038   6.082  20.963  1.00 96.51           N  
ATOM   2046  N   VAL A 128     -21.370   5.986  15.059  1.00 97.31           N  
ATOM   2047  H   VAL A 128     -22.308   6.331  15.207  1.00 97.31           H  
ATOM   2048  CA  VAL A 128     -20.916   5.754  13.684  1.00 97.31           C  
ATOM   2049  HA  VAL A 128     -20.490   4.752  13.632  1.00 97.31           H  
ATOM   2050  C   VAL A 128     -19.813   6.729  13.281  1.00 97.31           C  
ATOM   2051  CB  VAL A 128     -22.097   5.819  12.696  1.00 97.31           C  
ATOM   2052  HB  VAL A 128     -22.547   6.811  12.736  1.00 97.31           H  
ATOM   2053  O   VAL A 128     -18.761   6.290  12.812  1.00 97.31           O  
ATOM   2054  CG1 VAL A 128     -21.632   5.549  11.259  1.00 97.31           C  
ATOM   2055 HG11 VAL A 128     -22.492   5.486  10.593  1.00 97.31           H  
ATOM   2056 HG12 VAL A 128     -21.071   4.616  11.217  1.00 97.31           H  
ATOM   2057 HG13 VAL A 128     -20.989   6.358  10.911  1.00 97.31           H  
ATOM   2058  CG2 VAL A 128     -23.177   4.790  13.049  1.00 97.31           C  
ATOM   2059 HG21 VAL A 128     -23.983   4.830  12.316  1.00 97.31           H  
ATOM   2060 HG22 VAL A 128     -22.757   3.785  13.060  1.00 97.31           H  
ATOM   2061 HG23 VAL A 128     -23.606   5.005  14.027  1.00 97.31           H  
ATOM   2062  N   TRP A 129     -20.003   8.043  13.457  1.00 98.15           N  
ATOM   2063  H   TRP A 129     -20.848   8.382  13.894  1.00 98.15           H  
ATOM   2064  CA  TRP A 129     -18.968   8.990  13.030  1.00 98.15           C  
ATOM   2065  HA  TRP A 129     -18.651   8.690  12.031  1.00 98.15           H  
ATOM   2066  C   TRP A 129     -17.717   8.894  13.908  1.00 98.15           C  
ATOM   2067  CB  TRP A 129     -19.497  10.423  12.894  1.00 98.15           C  
ATOM   2068  HB2 TRP A 129     -18.789  10.984  12.283  1.00 98.15           H  
ATOM   2069  HB3 TRP A 129     -20.438  10.403  12.343  1.00 98.15           H  
ATOM   2070  O   TRP A 129     -16.621   9.013  13.367  1.00 98.15           O  
ATOM   2071  CG  TRP A 129     -19.693  11.195  14.158  1.00 98.15           C  
ATOM   2072  CD1 TRP A 129     -20.887  11.554  14.673  1.00 98.15           C  
ATOM   2073  HD1 TRP A 129     -21.849  11.314  14.246  1.00 98.15           H  
ATOM   2074  CD2 TRP A 129     -18.692  11.762  15.062  1.00 98.15           C  
ATOM   2075  CE2 TRP A 129     -19.368  12.331  16.180  1.00 98.15           C  
ATOM   2076  CE3 TRP A 129     -17.285  11.865  15.057  1.00 98.15           C  
ATOM   2077  HE3 TRP A 129     -16.729  11.487  14.212  1.00 98.15           H  
ATOM   2078  NE1 TRP A 129     -20.694  12.262  15.843  1.00 98.15           N  
ATOM   2079  HE1 TRP A 129     -21.450  12.555  16.446  1.00 98.15           H  
ATOM   2080  CH2 TRP A 129     -17.295  12.916  17.264  1.00 98.15           C  
ATOM   2081  HH2 TRP A 129     -16.760  13.325  18.108  1.00 98.15           H  
ATOM   2082  CZ2 TRP A 129     -18.697  12.871  17.282  1.00 98.15           C  
ATOM   2083  HZ2 TRP A 129     -19.262  13.260  18.116  1.00 98.15           H  
ATOM   2084  CZ3 TRP A 129     -16.594  12.439  16.141  1.00 98.15           C  
ATOM   2085  HZ3 TRP A 129     -15.515  12.490  16.116  1.00 98.15           H  
ATOM   2086  N   MET A 130     -17.834   8.602  15.212  1.00 98.59           N  
ATOM   2087  H   MET A 130     -18.754   8.549  15.626  1.00 98.59           H  
ATOM   2088  CA  MET A 130     -16.668   8.377  16.080  1.00 98.59           C  
ATOM   2089  HA  MET A 130     -16.010   9.244  16.016  1.00 98.59           H  
ATOM   2090  C   MET A 130     -15.861   7.157  15.627  1.00 98.59           C  
ATOM   2091  CB  MET A 130     -17.085   8.203  17.547  1.00 98.59           C  
ATOM   2092  HB2 MET A 130     -16.222   7.854  18.113  1.00 98.59           H  
ATOM   2093  HB3 MET A 130     -17.868   7.448  17.619  1.00 98.59           H  
ATOM   2094  O   MET A 130     -14.633   7.205  15.607  1.00 98.59           O  
ATOM   2095  CG  MET A 130     -17.552   9.519  18.178  1.00 98.59           C  
ATOM   2096  HG2 MET A 130     -16.785  10.271  17.993  1.00 98.59           H  
ATOM   2097  HG3 MET A 130     -18.461   9.872  17.690  1.00 98.59           H  
ATOM   2098  SD  MET A 130     -17.830   9.449  19.969  1.00 98.59           S  
ATOM   2099  CE  MET A 130     -19.129   8.194  20.116  1.00 98.59           C  
ATOM   2100  HE1 MET A 130     -19.395   8.075  21.166  1.00 98.59           H  
ATOM   2101  HE2 MET A 130     -20.013   8.512  19.562  1.00 98.59           H  
ATOM   2102  HE3 MET A 130     -18.774   7.240  19.728  1.00 98.59           H  
ATOM   2103  N   PHE A 131     -16.525   6.083  15.190  1.00 98.63           N  
ATOM   2104  H   PHE A 131     -17.533   6.071  15.257  1.00 98.63           H  
ATOM   2105  CA  PHE A 131     -15.851   4.917  14.615  1.00 98.63           C  
ATOM   2106  HA  PHE A 131     -15.127   4.527  15.330  1.00 98.63           H  
ATOM   2107  C   PHE A 131     -15.070   5.268  13.344  1.00 98.63           C  
ATOM   2108  CB  PHE A 131     -16.892   3.834  14.354  1.00 98.63           C  
ATOM   2109  HB2 PHE A 131     -17.351   3.566  15.306  1.00 98.63           H  
ATOM   2110  HB3 PHE A 131     -17.682   4.226  13.714  1.00 98.63           H  
ATOM   2111  O   PHE A 131     -13.878   4.967  13.241  1.00 98.63           O  
ATOM   2112  CG  PHE A 131     -16.331   2.581  13.724  1.00 98.63           C  
ATOM   2113  CD1 PHE A 131     -16.661   2.243  12.398  1.00 98.63           C  
ATOM   2114  HD1 PHE A 131     -17.264   2.910  11.800  1.00 98.63           H  
ATOM   2115  CD2 PHE A 131     -15.532   1.717  14.492  1.00 98.63           C  
ATOM   2116  HD2 PHE A 131     -15.283   1.982  15.509  1.00 98.63           H  
ATOM   2117  CE1 PHE A 131     -16.254   1.007  11.872  1.00 98.63           C  
ATOM   2118  HE1 PHE A 131     -16.542   0.726  10.870  1.00 98.63           H  
ATOM   2119  CE2 PHE A 131     -15.151   0.468  13.979  1.00 98.63           C  
ATOM   2120  HE2 PHE A 131     -14.601  -0.230  14.594  1.00 98.63           H  
ATOM   2121  CZ  PHE A 131     -15.536   0.108  12.677  1.00 98.63           C  
ATOM   2122  HZ  PHE A 131     -15.305  -0.877  12.298  1.00 98.63           H  
ATOM   2123  N   VAL A 132     -15.707   5.976  12.405  1.00 98.57           N  
ATOM   2124  H   VAL A 132     -16.680   6.199  12.559  1.00 98.57           H  
ATOM   2125  CA  VAL A 132     -15.048   6.447  11.176  1.00 98.57           C  
ATOM   2126  HA  VAL A 132     -14.606   5.588  10.672  1.00 98.57           H  
ATOM   2127  C   VAL A 132     -13.908   7.416  11.497  1.00 98.57           C  
ATOM   2128  CB  VAL A 132     -16.062   7.101  10.217  1.00 98.57           C  
ATOM   2129  HB  VAL A 132     -16.558   7.927  10.726  1.00 98.57           H  
ATOM   2130  O   VAL A 132     -12.859   7.345  10.863  1.00 98.57           O  
ATOM   2131  CG1 VAL A 132     -15.386   7.637   8.945  1.00 98.57           C  
ATOM   2132 HG11 VAL A 132     -16.143   8.007   8.254  1.00 98.57           H  
ATOM   2133 HG12 VAL A 132     -14.721   8.466   9.188  1.00 98.57           H  
ATOM   2134 HG13 VAL A 132     -14.810   6.847   8.463  1.00 98.57           H  
ATOM   2135  CG2 VAL A 132     -17.132   6.096   9.771  1.00 98.57           C  
ATOM   2136 HG21 VAL A 132     -17.686   5.717  10.630  1.00 98.57           H  
ATOM   2137 HG22 VAL A 132     -16.669   5.253   9.258  1.00 98.57           H  
ATOM   2138 HG23 VAL A 132     -17.840   6.581   9.099  1.00 98.57           H  
ATOM   2139  N   TYR A 133     -14.072   8.281  12.498  1.00 98.70           N  
ATOM   2140  H   TYR A 133     -14.970   8.309  12.960  1.00 98.70           H  
ATOM   2141  CA  TYR A 133     -13.050   9.216  12.961  1.00 98.70           C  
ATOM   2142  HA  TYR A 133     -12.729   9.834  12.123  1.00 98.70           H  
ATOM   2143  C   TYR A 133     -11.820   8.465  13.480  1.00 98.70           C  
ATOM   2144  CB  TYR A 133     -13.659  10.134  14.030  1.00 98.70           C  
ATOM   2145  HB2 TYR A 133     -14.516  10.649  13.594  1.00 98.70           H  
ATOM   2146  HB3 TYR A 133     -14.029   9.534  14.861  1.00 98.70           H  
ATOM   2147  O   TYR A 133     -10.716   8.688  12.985  1.00 98.70           O  
ATOM   2148  CG  TYR A 133     -12.712  11.171  14.592  1.00 98.70           C  
ATOM   2149  CD1 TYR A 133     -11.779  10.815  15.588  1.00 98.70           C  
ATOM   2150  HD1 TYR A 133     -11.740   9.801  15.958  1.00 98.70           H  
ATOM   2151  CD2 TYR A 133     -12.797  12.506  14.155  1.00 98.70           C  
ATOM   2152  HD2 TYR A 133     -13.533  12.797  13.419  1.00 98.70           H  
ATOM   2153  CE1 TYR A 133     -10.914  11.785  16.124  1.00 98.70           C  
ATOM   2154  HE1 TYR A 133     -10.201  11.510  16.887  1.00 98.70           H  
ATOM   2155  CE2 TYR A 133     -11.958  13.481  14.718  1.00 98.70           C  
ATOM   2156  HE2 TYR A 133     -12.058  14.519  14.436  1.00 98.70           H  
ATOM   2157  OH  TYR A 133     -10.230  14.075  16.262  1.00 98.70           O  
ATOM   2158  HH  TYR A 133      -9.689  13.710  16.966  1.00 98.70           H  
ATOM   2159  CZ  TYR A 133     -11.011  13.123  15.695  1.00 98.70           C  
ATOM   2160  N   CYS A 134     -12.004   7.519  14.407  1.00 98.68           N  
ATOM   2161  H   CYS A 134     -12.935   7.385  14.775  1.00 98.68           H  
ATOM   2162  CA  CYS A 134     -10.927   6.707  14.976  1.00 98.68           C  
ATOM   2163  HA  CYS A 134     -10.200   7.362  15.455  1.00 98.68           H  
ATOM   2164  C   CYS A 134     -10.169   5.894  13.918  1.00 98.68           C  
ATOM   2165  CB  CYS A 134     -11.531   5.771  16.029  1.00 98.68           C  
ATOM   2166  HB2 CYS A 134     -12.429   5.299  15.631  1.00 98.68           H  
ATOM   2167  HB3 CYS A 134     -10.813   4.990  16.278  1.00 98.68           H  
ATOM   2168  O   CYS A 134      -8.954   5.732  14.032  1.00 98.68           O  
ATOM   2169  SG  CYS A 134     -11.955   6.699  17.530  1.00 98.68           S  
ATOM   2170  HG  CYS A 134     -10.728   7.118  17.852  1.00 98.68           H  
ATOM   2171  N   ILE A 135     -10.855   5.414  12.878  1.00 98.61           N  
ATOM   2172  H   ILE A 135     -11.859   5.518  12.881  1.00 98.61           H  
ATOM   2173  CA  ILE A 135     -10.224   4.755  11.725  1.00 98.61           C  
ATOM   2174  HA  ILE A 135      -9.453   4.076  12.091  1.00 98.61           H  
ATOM   2175  C   ILE A 135      -9.515   5.777  10.825  1.00 98.61           C  
ATOM   2176  CB  ILE A 135     -11.278   3.919  10.966  1.00 98.61           C  
ATOM   2177  HB  ILE A 135     -12.147   4.546  10.771  1.00 98.61           H  
ATOM   2178  O   ILE A 135      -8.405   5.532  10.364  1.00 98.61           O  
ATOM   2179  CG1 ILE A 135     -11.711   2.717  11.831  1.00 98.61           C  
ATOM   2180 HG12 ILE A 135     -11.903   3.044  12.852  1.00 98.61           H  
ATOM   2181 HG13 ILE A 135     -10.909   1.979  11.864  1.00 98.61           H  
ATOM   2182  CG2 ILE A 135     -10.728   3.425   9.619  1.00 98.61           C  
ATOM   2183 HG21 ILE A 135     -11.417   2.725   9.145  1.00 98.61           H  
ATOM   2184 HG22 ILE A 135      -9.762   2.943   9.765  1.00 98.61           H  
ATOM   2185 HG23 ILE A 135     -10.617   4.270   8.939  1.00 98.61           H  
ATOM   2186  CD1 ILE A 135     -12.990   2.046  11.332  1.00 98.61           C  
ATOM   2187 HD11 ILE A 135     -13.796   2.779  11.311  1.00 98.61           H  
ATOM   2188 HD12 ILE A 135     -12.851   1.596  10.349  1.00 98.61           H  
ATOM   2189 HD13 ILE A 135     -13.264   1.262  12.038  1.00 98.61           H  
ATOM   2190  N   GLY A 136     -10.111   6.949  10.607  1.00 98.25           N  
ATOM   2191  H   GLY A 136     -11.026   7.093  11.011  1.00 98.25           H  
ATOM   2192  CA  GLY A 136      -9.544   8.054   9.829  1.00 98.25           C  
ATOM   2193  HA2 GLY A 136      -9.424   7.758   8.787  1.00 98.25           H  
ATOM   2194  HA3 GLY A 136     -10.239   8.892   9.876  1.00 98.25           H  
ATOM   2195  C   GLY A 136      -8.191   8.541  10.342  1.00 98.25           C  
ATOM   2196  O   GLY A 136      -7.334   8.915   9.535  1.00 98.25           O  
ATOM   2197  N   LEU A 137      -7.965   8.475  11.660  1.00 98.40           N  
ATOM   2198  H   LEU A 137      -8.737   8.214  12.256  1.00 98.40           H  
ATOM   2199  CA  LEU A 137      -6.683   8.828  12.275  1.00 98.40           C  
ATOM   2200  HA  LEU A 137      -6.453   9.865  12.030  1.00 98.40           H  
ATOM   2201  C   LEU A 137      -5.520   7.990  11.723  1.00 98.40           C  
ATOM   2202  CB  LEU A 137      -6.762   8.686  13.807  1.00 98.40           C  
ATOM   2203  HB2 LEU A 137      -5.770   8.886  14.213  1.00 98.40           H  
ATOM   2204  HB3 LEU A 137      -7.010   7.653  14.048  1.00 98.40           H  
ATOM   2205  O   LEU A 137      -4.416   8.513  11.594  1.00 98.40           O  
ATOM   2206  CG  LEU A 137      -7.764   9.610  14.521  1.00 98.40           C  
ATOM   2207  HG  LEU A 137      -8.776   9.361  14.202  1.00 98.40           H  
ATOM   2208  CD1 LEU A 137      -7.681   9.372  16.028  1.00 98.40           C  
ATOM   2209 HD11 LEU A 137      -8.413   9.995  16.542  1.00 98.40           H  
ATOM   2210 HD12 LEU A 137      -7.898   8.326  16.242  1.00 98.40           H  
ATOM   2211 HD13 LEU A 137      -6.683   9.618  16.390  1.00 98.40           H  
ATOM   2212  CD2 LEU A 137      -7.524  11.095  14.256  1.00 98.40           C  
ATOM   2213 HD21 LEU A 137      -7.606  11.316  13.192  1.00 98.40           H  
ATOM   2214 HD22 LEU A 137      -6.535  11.379  14.615  1.00 98.40           H  
ATOM   2215 HD23 LEU A 137      -8.280  11.682  14.776  1.00 98.40           H  
ATOM   2216  N   TYR A 138      -5.759   6.739  11.317  1.00 98.43           N  
ATOM   2217  H   TYR A 138      -6.684   6.352  11.440  1.00 98.43           H  
ATOM   2218  CA  TYR A 138      -4.730   5.887  10.721  1.00 98.43           C  
ATOM   2219  HA  TYR A 138      -3.897   5.807  11.418  1.00 98.43           H  
ATOM   2220  C   TYR A 138      -4.194   6.492   9.424  1.00 98.43           C  
ATOM   2221  CB  TYR A 138      -5.287   4.481  10.461  1.00 98.43           C  
ATOM   2222  HB2 TYR A 138      -5.509   4.006  11.416  1.00 98.43           H  
ATOM   2223  HB3 TYR A 138      -6.219   4.554   9.901  1.00 98.43           H  
ATOM   2224  O   TYR A 138      -2.986   6.680   9.266  1.00 98.43           O  
ATOM   2225  CG  TYR A 138      -4.346   3.598   9.671  1.00 98.43           C  
ATOM   2226  CD1 TYR A 138      -4.475   3.529   8.270  1.00 98.43           C  
ATOM   2227  HD1 TYR A 138      -5.264   4.073   7.772  1.00 98.43           H  
ATOM   2228  CD2 TYR A 138      -3.352   2.845  10.328  1.00 98.43           C  
ATOM   2229  HD2 TYR A 138      -3.287   2.863  11.405  1.00 98.43           H  
ATOM   2230  CE1 TYR A 138      -3.567   2.763   7.522  1.00 98.43           C  
ATOM   2231  HE1 TYR A 138      -3.645   2.700   6.446  1.00 98.43           H  
ATOM   2232  CE2 TYR A 138      -2.464   2.046   9.580  1.00 98.43           C  
ATOM   2233  HE2 TYR A 138      -1.718   1.443  10.076  1.00 98.43           H  
ATOM   2234  OH  TYR A 138      -1.657   1.359   7.415  1.00 98.43           O  
ATOM   2235  HH  TYR A 138      -1.618   0.433   7.662  1.00 98.43           H  
ATOM   2236  CZ  TYR A 138      -2.555   2.034   8.172  1.00 98.43           C  
ATOM   2237  N   ARG A 139      -5.092   6.835   8.492  1.00 96.85           N  
ATOM   2238  H   ARG A 139      -6.067   6.657   8.685  1.00 96.85           H  
ATOM   2239  CA  ARG A 139      -4.696   7.405   7.200  1.00 96.85           C  
ATOM   2240  HA  ARG A 139      -3.943   6.753   6.758  1.00 96.85           H  
ATOM   2241  C   ARG A 139      -4.040   8.766   7.365  1.00 96.85           C  
ATOM   2242  CB  ARG A 139      -5.905   7.459   6.266  1.00 96.85           C  
ATOM   2243  HB2 ARG A 139      -6.290   6.444   6.174  1.00 96.85           H  
ATOM   2244  HB3 ARG A 139      -6.675   8.108   6.684  1.00 96.85           H  
ATOM   2245  O   ARG A 139      -3.075   9.040   6.660  1.00 96.85           O  
ATOM   2246  CG  ARG A 139      -5.552   7.901   4.847  1.00 96.85           C  
ATOM   2247  HG2 ARG A 139      -5.205   8.935   4.842  1.00 96.85           H  
ATOM   2248  HG3 ARG A 139      -4.761   7.261   4.455  1.00 96.85           H  
ATOM   2249  CD  ARG A 139      -6.798   7.764   3.972  1.00 96.85           C  
ATOM   2250  HD2 ARG A 139      -7.168   6.741   4.043  1.00 96.85           H  
ATOM   2251  HD3 ARG A 139      -7.570   8.437   4.346  1.00 96.85           H  
ATOM   2252  NE  ARG A 139      -6.495   8.075   2.566  1.00 96.85           N  
ATOM   2253  HE  ARG A 139      -5.543   8.339   2.356  1.00 96.85           H  
ATOM   2254  NH1 ARG A 139      -8.618   7.752   1.752  1.00 96.85           N  
ATOM   2255 HH11 ARG A 139      -9.278   7.732   0.988  1.00 96.85           H  
ATOM   2256 HH12 ARG A 139      -8.935   7.511   2.680  1.00 96.85           H  
ATOM   2257  NH2 ARG A 139      -6.968   8.328   0.359  1.00 96.85           N  
ATOM   2258 HH21 ARG A 139      -6.016   8.619   0.191  1.00 96.85           H  
ATOM   2259 HH22 ARG A 139      -7.632   8.309  -0.402  1.00 96.85           H  
ATOM   2260  CZ  ARG A 139      -7.361   8.046   1.571  1.00 96.85           C  
ATOM   2261  N   LEU A 140      -4.534   9.593   8.287  1.00 97.27           N  
ATOM   2262  H   LEU A 140      -5.330   9.289   8.828  1.00 97.27           H  
ATOM   2263  CA  LEU A 140      -3.937  10.896   8.575  1.00 97.27           C  
ATOM   2264  HA  LEU A 140      -3.857  11.443   7.635  1.00 97.27           H  
ATOM   2265  C   LEU A 140      -2.515  10.754   9.135  1.00 97.27           C  
ATOM   2266  CB  LEU A 140      -4.868  11.676   9.521  1.00 97.27           C  
ATOM   2267  HB2 LEU A 140      -5.842  11.773   9.041  1.00 97.27           H  
ATOM   2268  HB3 LEU A 140      -5.001  11.104  10.439  1.00 97.27           H  
ATOM   2269  O   LEU A 140      -1.594  11.383   8.619  1.00 97.27           O  
ATOM   2270  CG  LEU A 140      -4.359  13.084   9.892  1.00 97.27           C  
ATOM   2271  HG  LEU A 140      -3.420  13.001  10.439  1.00 97.27           H  
ATOM   2272  CD1 LEU A 140      -4.142  13.958   8.653  1.00 97.27           C  
ATOM   2273 HD11 LEU A 140      -3.301  13.579   8.074  1.00 97.27           H  
ATOM   2274 HD12 LEU A 140      -3.898  14.975   8.963  1.00 97.27           H  
ATOM   2275 HD13 LEU A 140      -5.041  13.970   8.037  1.00 97.27           H  
ATOM   2276  CD2 LEU A 140      -5.380  13.778  10.791  1.00 97.27           C  
ATOM   2277 HD21 LEU A 140      -4.996  14.750  11.102  1.00 97.27           H  
ATOM   2278 HD22 LEU A 140      -6.317  13.926  10.254  1.00 97.27           H  
ATOM   2279 HD23 LEU A 140      -5.566  13.177  11.682  1.00 97.27           H  
ATOM   2280  N   GLY A 141      -2.322   9.891  10.136  1.00 96.44           N  
ATOM   2281  H   GLY A 141      -3.116   9.387  10.505  1.00 96.44           H  
ATOM   2282  CA  GLY A 141      -1.045   9.742  10.838  1.00 96.44           C  
ATOM   2283  HA2 GLY A 141      -1.194   9.085  11.695  1.00 96.44           H  
ATOM   2284  HA3 GLY A 141      -0.721  10.715  11.207  1.00 96.44           H  
ATOM   2285  C   GLY A 141       0.082   9.155   9.985  1.00 96.44           C  
ATOM   2286  O   GLY A 141       1.252   9.372  10.285  1.00 96.44           O  
ATOM   2287  N   LYS A 142      -0.237   8.431   8.902  1.00 93.50           N  
ATOM   2288  H   LYS A 142      -1.217   8.250   8.737  1.00 93.50           H  
ATOM   2289  CA  LYS A 142       0.764   7.860   7.980  1.00 93.50           C  
ATOM   2290  HA  LYS A 142       1.670   7.642   8.544  1.00 93.50           H  
ATOM   2291  C   LYS A 142       1.232   8.825   6.884  1.00 93.50           C  
ATOM   2292  CB  LYS A 142       0.231   6.550   7.371  1.00 93.50           C  
ATOM   2293  HB2 LYS A 142      -0.741   6.743   6.918  1.00 93.50           H  
ATOM   2294  HB3 LYS A 142       0.903   6.228   6.575  1.00 93.50           H  
ATOM   2295  O   LYS A 142       2.150   8.481   6.141  1.00 93.50           O  
ATOM   2296  CG  LYS A 142       0.089   5.378   8.359  1.00 93.50           C  
ATOM   2297  HG2 LYS A 142      -0.334   4.536   7.812  1.00 93.50           H  
ATOM   2298  HG3 LYS A 142      -0.613   5.647   9.148  1.00 93.50           H  
ATOM   2299  CD  LYS A 142       1.412   4.930   9.005  1.00 93.50           C  
ATOM   2300  HD2 LYS A 142       1.744   5.698   9.704  1.00 93.50           H  
ATOM   2301  HD3 LYS A 142       2.171   4.788   8.236  1.00 93.50           H  
ATOM   2302  CE  LYS A 142       1.184   3.609   9.757  1.00 93.50           C  
ATOM   2303  HE2 LYS A 142       0.997   2.821   9.027  1.00 93.50           H  
ATOM   2304  HE3 LYS A 142       0.282   3.708  10.361  1.00 93.50           H  
ATOM   2305  NZ  LYS A 142       2.322   3.232  10.637  1.00 93.50           N  
ATOM   2306  HZ1 LYS A 142       2.408   3.872  11.414  1.00 93.50           H  
ATOM   2307  HZ2 LYS A 142       2.145   2.342  11.080  1.00 93.50           H  
ATOM   2308  HZ3 LYS A 142       3.200   3.192  10.138  1.00 93.50           H  
ATOM   2309  N   ILE A 143       0.622  10.002   6.741  1.00 92.14           N  
ATOM   2310  H   ILE A 143      -0.075  10.274   7.419  1.00 92.14           H  
ATOM   2311  CA  ILE A 143       1.005  10.966   5.704  1.00 92.14           C  
ATOM   2312  HA  ILE A 143       1.484  10.431   4.884  1.00 92.14           H  
ATOM   2313  C   ILE A 143       2.018  11.960   6.260  1.00 92.14           C  
ATOM   2314  CB  ILE A 143      -0.223  11.685   5.120  1.00 92.14           C  
ATOM   2315  HB  ILE A 143      -0.766  12.177   5.927  1.00 92.14           H  
ATOM   2316  O   ILE A 143       1.794  12.548   7.311  1.00 92.14           O  
ATOM   2317  CG1 ILE A 143      -1.145  10.672   4.421  1.00 92.14           C  
ATOM   2318 HG12 ILE A 143      -0.692  10.374   3.475  1.00 92.14           H  
ATOM   2319 HG13 ILE A 143      -1.254   9.769   5.022  1.00 92.14           H  
ATOM   2320  CG2 ILE A 143       0.248  12.728   4.086  1.00 92.14           C  
ATOM   2321 HG21 ILE A 143       0.864  12.249   3.325  1.00 92.14           H  
ATOM   2322 HG22 ILE A 143      -0.597  13.238   3.623  1.00 92.14           H  
ATOM   2323 HG23 ILE A 143       0.863  13.494   4.560  1.00 92.14           H  
ATOM   2324  CD1 ILE A 143      -2.547  11.214   4.159  1.00 92.14           C  
ATOM   2325 HD11 ILE A 143      -3.118  11.240   5.087  1.00 92.14           H  
ATOM   2326 HD12 ILE A 143      -3.021  10.533   3.452  1.00 92.14           H  
ATOM   2327 HD13 ILE A 143      -2.521  12.215   3.728  1.00 92.14           H  
ATOM   2328  N   THR A 144       3.085  12.211   5.504  1.00 87.42           N  
ATOM   2329  H   THR A 144       3.264  11.629   4.699  1.00 87.42           H  
ATOM   2330  CA  THR A 144       4.097  13.228   5.824  1.00 87.42           C  
ATOM   2331  HA  THR A 144       4.031  13.493   6.879  1.00 87.42           H  
ATOM   2332  C   THR A 144       3.931  14.533   5.040  1.00 87.42           C  
ATOM   2333  CB  THR A 144       5.497  12.659   5.575  1.00 87.42           C  
ATOM   2334  HB  THR A 144       6.237  13.447   5.710  1.00 87.42           H  
ATOM   2335  O   THR A 144       4.350  15.577   5.522  1.00 87.42           O  
ATOM   2336  CG2 THR A 144       5.823  11.504   6.524  1.00 87.42           C  
ATOM   2337 HG21 THR A 144       6.852  11.179   6.370  1.00 87.42           H  
ATOM   2338 HG22 THR A 144       5.713  11.839   7.555  1.00 87.42           H  
ATOM   2339 HG23 THR A 144       5.151  10.663   6.351  1.00 87.42           H  
ATOM   2340  OG1 THR A 144       5.586  12.146   4.260  1.00 87.42           O  
ATOM   2341  HG1 THR A 144       6.505  11.905   4.121  1.00 87.42           H  
ATOM   2342  N   ASP A 145       3.318  14.500   3.850  1.00 88.38           N  
ATOM   2343  H   ASP A 145       2.997  13.607   3.503  1.00 88.38           H  
ATOM   2344  CA  ASP A 145       3.098  15.689   3.015  1.00 88.38           C  
ATOM   2345  HA  ASP A 145       4.007  16.290   3.033  1.00 88.38           H  
ATOM   2346  C   ASP A 145       1.902  16.532   3.514  1.00 88.38           C  
ATOM   2347  CB  ASP A 145       2.901  15.280   1.549  1.00 88.38           C  
ATOM   2348  HB2 ASP A 145       3.813  14.810   1.181  1.00 88.38           H  
ATOM   2349  HB3 ASP A 145       2.092  14.553   1.476  1.00 88.38           H  
ATOM   2350  O   ASP A 145       0.766  16.043   3.476  1.00 88.38           O  
ATOM   2351  CG  ASP A 145       2.578  16.508   0.690  1.00 88.38           C  
ATOM   2352  OD1 ASP A 145       1.416  16.628   0.248  1.00 88.38           O  
ATOM   2353  OD2 ASP A 145       3.465  17.367   0.527  1.00 88.38           O  
ATOM   2354  N   PRO A 146       2.100  17.804   3.918  1.00 89.40           N  
ATOM   2355  CA  PRO A 146       1.026  18.636   4.474  1.00 89.40           C  
ATOM   2356  HA  PRO A 146       0.628  18.144   5.362  1.00 89.40           H  
ATOM   2357  C   PRO A 146      -0.124  18.912   3.495  1.00 89.40           C  
ATOM   2358  CB  PRO A 146       1.704  19.947   4.891  1.00 89.40           C  
ATOM   2359  HB2 PRO A 146       1.660  20.673   4.079  1.00 89.40           H  
ATOM   2360  HB3 PRO A 146       1.251  20.362   5.792  1.00 89.40           H  
ATOM   2361  O   PRO A 146      -1.289  19.008   3.889  1.00 89.40           O  
ATOM   2362  CG  PRO A 146       3.158  19.551   5.126  1.00 89.40           C  
ATOM   2363  HG2 PRO A 146       3.263  19.111   6.118  1.00 89.40           H  
ATOM   2364  HG3 PRO A 146       3.837  20.394   5.002  1.00 89.40           H  
ATOM   2365  CD  PRO A 146       3.384  18.480   4.067  1.00 89.40           C  
ATOM   2366  HD2 PRO A 146       3.663  18.942   3.119  1.00 89.40           H  
ATOM   2367  HD3 PRO A 146       4.175  17.811   4.407  1.00 89.40           H  
ATOM   2368  N   THR A 147       0.175  19.023   2.196  1.00 90.38           N  
ATOM   2369  H   THR A 147       1.126  18.852   1.903  1.00 90.38           H  
ATOM   2370  CA  THR A 147      -0.854  19.265   1.171  1.00 90.38           C  
ATOM   2371  HA  THR A 147      -1.456  20.123   1.468  1.00 90.38           H  
ATOM   2372  C   THR A 147      -1.781  18.058   1.057  1.00 90.38           C  
ATOM   2373  CB  THR A 147      -0.221  19.575  -0.194  1.00 90.38           C  
ATOM   2374  HB  THR A 147       0.353  18.719  -0.550  1.00 90.38           H  
ATOM   2375  O   THR A 147      -3.007  18.192   1.041  1.00 90.38           O  
ATOM   2376  CG2 THR A 147      -1.271  19.937  -1.245  1.00 90.38           C  
ATOM   2377 HG21 THR A 147      -1.903  19.075  -1.459  1.00 90.38           H  
ATOM   2378 HG22 THR A 147      -1.885  20.762  -0.887  1.00 90.38           H  
ATOM   2379 HG23 THR A 147      -0.768  20.239  -2.164  1.00 90.38           H  
ATOM   2380  OG1 THR A 147       0.637  20.684  -0.082  1.00 90.38           O  
ATOM   2381  HG1 THR A 147       1.522  20.343   0.067  1.00 90.38           H  
ATOM   2382  N   TYR A 148      -1.206  16.860   1.029  1.00 89.17           N  
ATOM   2383  H   TYR A 148      -0.198  16.810   0.992  1.00 89.17           H  
ATOM   2384  CA  TYR A 148      -1.946  15.614   0.979  1.00 89.17           C  
ATOM   2385  HA  TYR A 148      -2.701  15.718   0.200  1.00 89.17           H  
ATOM   2386  C   TYR A 148      -2.692  15.334   2.289  1.00 89.17           C  
ATOM   2387  CB  TYR A 148      -0.994  14.481   0.579  1.00 89.17           C  
ATOM   2388  HB2 TYR A 148      -0.474  14.765  -0.336  1.00 89.17           H  
ATOM   2389  HB3 TYR A 148      -0.248  14.363   1.364  1.00 89.17           H  
ATOM   2390  O   TYR A 148      -3.845  14.905   2.225  1.00 89.17           O  
ATOM   2391  CG  TYR A 148      -1.681  13.153   0.326  1.00 89.17           C  
ATOM   2392  CD1 TYR A 148      -1.195  11.986   0.940  1.00 89.17           C  
ATOM   2393  HD1 TYR A 148      -0.302  12.035   1.546  1.00 89.17           H  
ATOM   2394  CD2 TYR A 148      -2.795  13.072  -0.533  1.00 89.17           C  
ATOM   2395  HD2 TYR A 148      -3.158  13.956  -1.037  1.00 89.17           H  
ATOM   2396  CE1 TYR A 148      -1.841  10.753   0.748  1.00 89.17           C  
ATOM   2397  HE1 TYR A 148      -1.456   9.866   1.230  1.00 89.17           H  
ATOM   2398  CE2 TYR A 148      -3.450  11.841  -0.729  1.00 89.17           C  
ATOM   2399  HE2 TYR A 148      -4.314  11.775  -1.374  1.00 89.17           H  
ATOM   2400  OH  TYR A 148      -3.609   9.486  -0.251  1.00 89.17           O  
ATOM   2401  HH  TYR A 148      -3.063   8.785   0.113  1.00 89.17           H  
ATOM   2402  CZ  TYR A 148      -2.981  10.681  -0.077  1.00 89.17           C  
ATOM   2403  N   GLN A 149      -2.120  15.665   3.456  1.00 93.48           N  
ATOM   2404  H   GLN A 149      -1.163  15.986   3.451  1.00 93.48           H  
ATOM   2405  CA  GLN A 149      -2.834  15.609   4.743  1.00 93.48           C  
ATOM   2406  HA  GLN A 149      -3.096  14.574   4.964  1.00 93.48           H  
ATOM   2407  C   GLN A 149      -4.140  16.412   4.691  1.00 93.48           C  
ATOM   2408  CB  GLN A 149      -1.969  16.155   5.890  1.00 93.48           C  
ATOM   2409  HB2 GLN A 149      -2.614  16.343   6.749  1.00 93.48           H  
ATOM   2410  HB3 GLN A 149      -1.525  17.104   5.590  1.00 93.48           H  
ATOM   2411  O   GLN A 149      -5.205  15.874   4.995  1.00 93.48           O  
ATOM   2412  CG  GLN A 149      -0.865  15.195   6.346  1.00 93.48           C  
ATOM   2413  HG2 GLN A 149      -1.316  14.259   6.676  1.00 93.48           H  
ATOM   2414  HG3 GLN A 149      -0.195  15.007   5.508  1.00 93.48           H  
ATOM   2415  CD  GLN A 149      -0.023  15.762   7.483  1.00 93.48           C  
ATOM   2416  NE2 GLN A 149       0.706  14.950   8.209  1.00 93.48           N  
ATOM   2417 HE21 GLN A 149       1.249  15.378   8.945  1.00 93.48           H  
ATOM   2418 HE22 GLN A 149       0.818  13.973   7.977  1.00 93.48           H  
ATOM   2419  OE1 GLN A 149       0.007  16.953   7.737  1.00 93.48           O  
ATOM   2420  N   ASN A 150      -4.089  17.663   4.222  1.00 95.50           N  
ATOM   2421  H   ASN A 150      -3.180  18.060   4.027  1.00 95.50           H  
ATOM   2422  CA  ASN A 150      -5.274  18.517   4.097  1.00 95.50           C  
ATOM   2423  HA  ASN A 150      -5.745  18.609   5.075  1.00 95.50           H  
ATOM   2424  C   ASN A 150      -6.336  17.929   3.156  1.00 95.50           C  
ATOM   2425  CB  ASN A 150      -4.826  19.909   3.619  1.00 95.50           C  
ATOM   2426  HB2 ASN A 150      -4.110  19.812   2.803  1.00 95.50           H  
ATOM   2427  HB3 ASN A 150      -5.692  20.460   3.251  1.00 95.50           H  
ATOM   2428  O   ASN A 150      -7.535  18.035   3.424  1.00 95.50           O  
ATOM   2429  CG  ASN A 150      -4.226  20.735   4.739  1.00 95.50           C  
ATOM   2430  ND2 ASN A 150      -3.246  21.556   4.455  1.00 95.50           N  
ATOM   2431 HD21 ASN A 150      -2.842  22.024   5.254  1.00 95.50           H  
ATOM   2432 HD22 ASN A 150      -2.750  21.474   3.579  1.00 95.50           H  
ATOM   2433  OD1 ASN A 150      -4.668  20.689   5.870  1.00 95.50           O  
ATOM   2434  N   ASN A 151      -5.922  17.281   2.066  1.00 95.10           N  
ATOM   2435  H   ASN A 151      -4.929  17.240   1.882  1.00 95.10           H  
ATOM   2436  CA  ASN A 151      -6.850  16.606   1.157  1.00 95.10           C  
ATOM   2437  HA  ASN A 151      -7.646  17.300   0.888  1.00 95.10           H  
ATOM   2438  C   ASN A 151      -7.533  15.402   1.821  1.00 95.10           C  
ATOM   2439  CB  ASN A 151      -6.101  16.200  -0.122  1.00 95.10           C  
ATOM   2440  HB2 ASN A 151      -6.743  15.557  -0.724  1.00 95.10           H  
ATOM   2441  HB3 ASN A 151      -5.205  15.637   0.140  1.00 95.10           H  
ATOM   2442  O   ASN A 151      -8.730  15.183   1.614  1.00 95.10           O  
ATOM   2443  CG  ASN A 151      -5.720  17.392  -0.980  1.00 95.10           C  
ATOM   2444  ND2 ASN A 151      -4.748  17.233  -1.847  1.00 95.10           N  
ATOM   2445 HD21 ASN A 151      -4.485  18.058  -2.366  1.00 95.10           H  
ATOM   2446 HD22 ASN A 151      -4.217  16.374  -1.877  1.00 95.10           H  
ATOM   2447  OD1 ASN A 151      -6.308  18.461  -0.916  1.00 95.10           O  
ATOM   2448  N   ILE A 152      -6.806  14.641   2.644  1.00 95.43           N  
ATOM   2449  H   ILE A 152      -5.830  14.864   2.777  1.00 95.43           H  
ATOM   2450  CA  ILE A 152      -7.384  13.530   3.404  1.00 95.43           C  
ATOM   2451  HA  ILE A 152      -8.005  12.940   2.729  1.00 95.43           H  
ATOM   2452  C   ILE A 152      -8.346  14.024   4.476  1.00 95.43           C  
ATOM   2453  CB  ILE A 152      -6.285  12.613   3.976  1.00 95.43           C  
ATOM   2454  HB  ILE A 152      -5.573  13.220   4.536  1.00 95.43           H  
ATOM   2455  O   ILE A 152      -9.448  13.486   4.548  1.00 95.43           O  
ATOM   2456  CG1 ILE A 152      -5.512  11.875   2.860  1.00 95.43           C  
ATOM   2457 HG12 ILE A 152      -5.061  10.986   3.300  1.00 95.43           H  
ATOM   2458 HG13 ILE A 152      -4.713  12.517   2.488  1.00 95.43           H  
ATOM   2459  CG2 ILE A 152      -6.860  11.572   4.957  1.00 95.43           C  
ATOM   2460 HG21 ILE A 152      -7.329  12.061   5.811  1.00 95.43           H  
ATOM   2461 HG22 ILE A 152      -7.596  10.939   4.461  1.00 95.43           H  
ATOM   2462 HG23 ILE A 152      -6.053  10.961   5.362  1.00 95.43           H  
ATOM   2463  CD1 ILE A 152      -6.326  11.385   1.659  1.00 95.43           C  
ATOM   2464 HD11 ILE A 152      -6.637  12.229   1.044  1.00 95.43           H  
ATOM   2465 HD12 ILE A 152      -7.206  10.839   1.999  1.00 95.43           H  
ATOM   2466 HD13 ILE A 152      -5.703  10.731   1.049  1.00 95.43           H  
ATOM   2467  N   ILE A 153      -7.991  15.065   5.234  1.00 97.60           N  
ATOM   2468  H   ILE A 153      -7.056  15.435   5.139  1.00 97.60           H  
ATOM   2469  CA  ILE A 153      -8.893  15.679   6.220  1.00 97.60           C  
ATOM   2470  HA  ILE A 153      -9.137  14.941   6.985  1.00 97.60           H  
ATOM   2471  C   ILE A 153     -10.210  16.064   5.546  1.00 97.60           C  
ATOM   2472  CB  ILE A 153      -8.220  16.885   6.913  1.00 97.60           C  
ATOM   2473  HB  ILE A 153      -7.795  17.532   6.146  1.00 97.60           H  
ATOM   2474  O   ILE A 153     -11.259  15.602   5.972  1.00 97.60           O  
ATOM   2475  CG1 ILE A 153      -7.082  16.389   7.834  1.00 97.60           C  
ATOM   2476 HG12 ILE A 153      -6.469  15.665   7.296  1.00 97.60           H  
ATOM   2477 HG13 ILE A 153      -7.509  15.881   8.699  1.00 97.60           H  
ATOM   2478  CG2 ILE A 153      -9.237  17.708   7.727  1.00 97.60           C  
ATOM   2479 HG21 ILE A 153     -10.028  18.109   7.092  1.00 97.60           H  
ATOM   2480 HG22 ILE A 153      -9.698  17.093   8.499  1.00 97.60           H  
ATOM   2481 HG23 ILE A 153      -8.748  18.565   8.190  1.00 97.60           H  
ATOM   2482  CD1 ILE A 153      -6.145  17.501   8.320  1.00 97.60           C  
ATOM   2483 HD11 ILE A 153      -6.677  18.207   8.959  1.00 97.60           H  
ATOM   2484 HD12 ILE A 153      -5.721  18.030   7.466  1.00 97.60           H  
ATOM   2485 HD13 ILE A 153      -5.334  17.059   8.898  1.00 97.60           H  
ATOM   2486  N   LYS A 154     -10.167  16.802   4.428  1.00 97.84           N  
ATOM   2487  H   LYS A 154      -9.268  17.148   4.126  1.00 97.84           H  
ATOM   2488  CA  LYS A 154     -11.377  17.180   3.672  1.00 97.84           C  
ATOM   2489  HA  LYS A 154     -12.033  17.763   4.319  1.00 97.84           H  
ATOM   2490  C   LYS A 154     -12.196  15.970   3.214  1.00 97.84           C  
ATOM   2491  CB  LYS A 154     -10.980  18.016   2.449  1.00 97.84           C  
ATOM   2492  HB2 LYS A 154     -11.844  18.115   1.792  1.00 97.84           H  
ATOM   2493  HB3 LYS A 154     -10.195  17.494   1.902  1.00 97.84           H  
ATOM   2494  O   LYS A 154     -13.423  15.999   3.261  1.00 97.84           O  
ATOM   2495  CG  LYS A 154     -10.500  19.424   2.823  1.00 97.84           C  
ATOM   2496  HG2 LYS A 154      -9.712  19.367   3.574  1.00 97.84           H  
ATOM   2497  HG3 LYS A 154     -11.333  19.990   3.238  1.00 97.84           H  
ATOM   2498  CD  LYS A 154      -9.963  20.137   1.576  1.00 97.84           C  
ATOM   2499  HD2 LYS A 154     -10.767  20.243   0.847  1.00 97.84           H  
ATOM   2500  HD3 LYS A 154      -9.162  19.537   1.144  1.00 97.84           H  
ATOM   2501  CE  LYS A 154      -9.414  21.515   1.954  1.00 97.84           C  
ATOM   2502  HE2 LYS A 154      -8.650  21.379   2.719  1.00 97.84           H  
ATOM   2503  HE3 LYS A 154     -10.218  22.107   2.390  1.00 97.84           H  
ATOM   2504  NZ  LYS A 154      -8.838  22.209   0.775  1.00 97.84           N  
ATOM   2505  HZ1 LYS A 154      -8.095  21.654   0.374  1.00 97.84           H  
ATOM   2506  HZ2 LYS A 154      -9.543  22.363   0.069  1.00 97.84           H  
ATOM   2507  HZ3 LYS A 154      -8.453  23.102   1.047  1.00 97.84           H  
ATOM   2508  N   THR A 155     -11.524  14.917   2.749  1.00 97.48           N  
ATOM   2509  H   THR A 155     -10.515  14.962   2.761  1.00 97.48           H  
ATOM   2510  CA  THR A 155     -12.182  13.703   2.243  1.00 97.48           C  
ATOM   2511  HA  THR A 155     -12.936  13.990   1.509  1.00 97.48           H  
ATOM   2512  C   THR A 155     -12.898  12.947   3.360  1.00 97.48           C  
ATOM   2513  CB  THR A 155     -11.171  12.779   1.550  1.00 97.48           C  
ATOM   2514  HB  THR A 155     -10.408  12.467   2.262  1.00 97.48           H  
ATOM   2515  O   THR A 155     -14.056  12.568   3.195  1.00 97.48           O  
ATOM   2516  CG2 THR A 155     -11.827  11.535   0.950  1.00 97.48           C  
ATOM   2517 HG21 THR A 155     -11.082  10.962   0.398  1.00 97.48           H  
ATOM   2518 HG22 THR A 155     -12.630  11.828   0.273  1.00 97.48           H  
ATOM   2519 HG23 THR A 155     -12.235  10.906   1.741  1.00 97.48           H  
ATOM   2520  OG1 THR A 155     -10.550  13.453   0.480  1.00 97.48           O  
ATOM   2521  HG1 THR A 155      -9.946  14.100   0.853  1.00 97.48           H  
ATOM   2522  N   VAL A 156     -12.231  12.742   4.497  1.00 97.83           N  
ATOM   2523  H   VAL A 156     -11.299  13.119   4.590  1.00 97.83           H  
ATOM   2524  CA  VAL A 156     -12.811  12.056   5.658  1.00 97.83           C  
ATOM   2525  HA  VAL A 156     -13.307  11.146   5.320  1.00 97.83           H  
ATOM   2526  C   VAL A 156     -13.880  12.929   6.312  1.00 97.83           C  
ATOM   2527  CB  VAL A 156     -11.719  11.655   6.664  1.00 97.83           C  
ATOM   2528  HB  VAL A 156     -11.181  12.553   6.966  1.00 97.83           H  
ATOM   2529  O   VAL A 156     -14.966  12.431   6.585  1.00 97.83           O  
ATOM   2530  CG1 VAL A 156     -12.318  10.983   7.908  1.00 97.83           C  
ATOM   2531 HG11 VAL A 156     -12.918  11.701   8.467  1.00 97.83           H  
ATOM   2532 HG12 VAL A 156     -12.944  10.138   7.622  1.00 97.83           H  
ATOM   2533 HG13 VAL A 156     -11.527  10.627   8.568  1.00 97.83           H  
ATOM   2534  CG2 VAL A 156     -10.722  10.661   6.046  1.00 97.83           C  
ATOM   2535 HG21 VAL A 156     -11.232   9.731   5.793  1.00 97.83           H  
ATOM   2536 HG22 VAL A 156      -9.929  10.444   6.763  1.00 97.83           H  
ATOM   2537 HG23 VAL A 156     -10.266  11.079   5.149  1.00 97.83           H  
ATOM   2538  N   ASP A 157     -13.647  14.233   6.466  1.00 98.27           N  
ATOM   2539  H   ASP A 157     -12.721  14.593   6.286  1.00 98.27           H  
ATOM   2540  CA  ASP A 157     -14.630  15.168   7.024  1.00 98.27           C  
ATOM   2541  HA  ASP A 157     -14.892  14.844   8.031  1.00 98.27           H  
ATOM   2542  C   ASP A 157     -15.919  15.184   6.211  1.00 98.27           C  
ATOM   2543  CB  ASP A 157     -14.064  16.596   7.103  1.00 98.27           C  
ATOM   2544  HB2 ASP A 157     -13.558  16.851   6.172  1.00 98.27           H  
ATOM   2545  HB3 ASP A 157     -14.897  17.288   7.222  1.00 98.27           H  
ATOM   2546  O   ASP A 157     -17.001  15.219   6.788  1.00 98.27           O  
ATOM   2547  CG  ASP A 157     -13.128  16.815   8.292  1.00 98.27           C  
ATOM   2548  OD1 ASP A 157     -12.929  15.876   9.087  1.00 98.27           O  
ATOM   2549  OD2 ASP A 157     -12.664  17.962   8.474  1.00 98.27           O  
ATOM   2550  N   LYS A 158     -15.844  15.079   4.879  1.00 98.25           N  
ATOM   2551  H   LYS A 158     -14.930  15.092   4.449  1.00 98.25           H  
ATOM   2552  CA  LYS A 158     -17.044  14.940   4.046  1.00 98.25           C  
ATOM   2553  HA  LYS A 158     -17.674  15.814   4.211  1.00 98.25           H  
ATOM   2554  C   LYS A 158     -17.878  13.721   4.455  1.00 98.25           C  
ATOM   2555  CB  LYS A 158     -16.635  14.886   2.568  1.00 98.25           C  
ATOM   2556  HB2 LYS A 158     -16.009  15.749   2.342  1.00 98.25           H  
ATOM   2557  HB3 LYS A 158     -16.061  13.979   2.381  1.00 98.25           H  
ATOM   2558  O   LYS A 158     -19.102  13.823   4.519  1.00 98.25           O  
ATOM   2559  CG  LYS A 158     -17.863  14.910   1.650  1.00 98.25           C  
ATOM   2560  HG2 LYS A 158     -18.501  14.053   1.864  1.00 98.25           H  
ATOM   2561  HG3 LYS A 158     -18.428  15.824   1.831  1.00 98.25           H  
ATOM   2562  CD  LYS A 158     -17.454  14.850   0.176  1.00 98.25           C  
ATOM   2563  HD2 LYS A 158     -16.889  13.935  -0.001  1.00 98.25           H  
ATOM   2564  HD3 LYS A 158     -16.832  15.713  -0.063  1.00 98.25           H  
ATOM   2565  CE  LYS A 158     -18.721  14.859  -0.687  1.00 98.25           C  
ATOM   2566  HE2 LYS A 158     -19.273  15.776  -0.483  1.00 98.25           H  
ATOM   2567  HE3 LYS A 158     -19.351  14.024  -0.380  1.00 98.25           H  
ATOM   2568  NZ  LYS A 158     -18.408  14.756  -2.134  1.00 98.25           N  
ATOM   2569  HZ1 LYS A 158     -19.262  14.763  -2.674  1.00 98.25           H  
ATOM   2570  HZ2 LYS A 158     -17.923  13.892  -2.328  1.00 98.25           H  
ATOM   2571  HZ3 LYS A 158     -17.835  15.532  -2.431  1.00 98.25           H  
ATOM   2572  N   VAL A 159     -17.238  12.590   4.753  1.00 97.93           N  
ATOM   2573  H   VAL A 159     -16.228  12.607   4.761  1.00 97.93           H  
ATOM   2574  CA  VAL A 159     -17.918  11.380   5.241  1.00 97.93           C  
ATOM   2575  HA  VAL A 159     -18.765  11.164   4.590  1.00 97.93           H  
ATOM   2576  C   VAL A 159     -18.490  11.609   6.639  1.00 97.93           C  
ATOM   2577  CB  VAL A 159     -16.978  10.158   5.210  1.00 97.93           C  
ATOM   2578  HB  VAL A 159     -16.061  10.375   5.758  1.00 97.93           H  
ATOM   2579  O   VAL A 159     -19.682  11.388   6.843  1.00 97.93           O  
ATOM   2580  CG1 VAL A 159     -17.620   8.931   5.860  1.00 97.93           C  
ATOM   2581 HG11 VAL A 159     -18.564   8.695   5.369  1.00 97.93           H  
ATOM   2582 HG12 VAL A 159     -17.811   9.113   6.918  1.00 97.93           H  
ATOM   2583 HG13 VAL A 159     -16.937   8.084   5.796  1.00 97.93           H  
ATOM   2584  CG2 VAL A 159     -16.603   9.812   3.762  1.00 97.93           C  
ATOM   2585 HG21 VAL A 159     -17.505   9.630   3.178  1.00 97.93           H  
ATOM   2586 HG22 VAL A 159     -16.038  10.630   3.316  1.00 97.93           H  
ATOM   2587 HG23 VAL A 159     -15.987   8.913   3.744  1.00 97.93           H  
ATOM   2588  N   LEU A 160     -17.685  12.121   7.574  1.00 98.28           N  
ATOM   2589  H   LEU A 160     -16.723  12.303   7.327  1.00 98.28           H  
ATOM   2590  CA  LEU A 160     -18.115  12.407   8.948  1.00 98.28           C  
ATOM   2591  HA  LEU A 160     -18.419  11.478   9.431  1.00 98.28           H  
ATOM   2592  C   LEU A 160     -19.341  13.330   8.972  1.00 98.28           C  
ATOM   2593  CB  LEU A 160     -16.949  13.031   9.739  1.00 98.28           C  
ATOM   2594  HB2 LEU A 160     -16.640  13.950   9.241  1.00 98.28           H  
ATOM   2595  HB3 LEU A 160     -17.314  13.305  10.729  1.00 98.28           H  
ATOM   2596  O   LEU A 160     -20.334  13.024   9.623  1.00 98.28           O  
ATOM   2597  CG  LEU A 160     -15.714  12.130   9.919  1.00 98.28           C  
ATOM   2598  HG  LEU A 160     -15.332  11.820   8.946  1.00 98.28           H  
ATOM   2599  CD1 LEU A 160     -14.612  12.894  10.649  1.00 98.28           C  
ATOM   2600 HD11 LEU A 160     -14.317  13.770  10.072  1.00 98.28           H  
ATOM   2601 HD12 LEU A 160     -14.976  13.222  11.623  1.00 98.28           H  
ATOM   2602 HD13 LEU A 160     -13.738  12.257  10.788  1.00 98.28           H  
ATOM   2603  CD2 LEU A 160     -16.030  10.871  10.720  1.00 98.28           C  
ATOM   2604 HD21 LEU A 160     -16.755  10.255  10.188  1.00 98.28           H  
ATOM   2605 HD22 LEU A 160     -16.428  11.142  11.698  1.00 98.28           H  
ATOM   2606 HD23 LEU A 160     -15.119  10.291  10.860  1.00 98.28           H  
ATOM   2607  N   LYS A 161     -19.310  14.409   8.182  1.00 97.95           N  
ATOM   2608  H   LYS A 161     -18.453  14.583   7.677  1.00 97.95           H  
ATOM   2609  CA  LYS A 161     -20.392  15.396   8.068  1.00 97.95           C  
ATOM   2610  HA  LYS A 161     -20.751  15.628   9.070  1.00 97.95           H  
ATOM   2611  C   LYS A 161     -21.629  14.890   7.330  1.00 97.95           C  
ATOM   2612  CB  LYS A 161     -19.852  16.681   7.420  1.00 97.95           C  
ATOM   2613  HB2 LYS A 161     -19.428  16.438   6.446  1.00 97.95           H  
ATOM   2614  HB3 LYS A 161     -20.683  17.367   7.257  1.00 97.95           H  
ATOM   2615  O   LYS A 161     -22.706  15.454   7.509  1.00 97.95           O  
ATOM   2616  CG  LYS A 161     -18.787  17.409   8.261  1.00 97.95           C  
ATOM   2617  HG2 LYS A 161     -17.916  16.773   8.421  1.00 97.95           H  
ATOM   2618  HG3 LYS A 161     -18.468  18.294   7.712  1.00 97.95           H  
ATOM   2619  CD  LYS A 161     -19.316  17.834   9.631  1.00 97.95           C  
ATOM   2620  HD2 LYS A 161     -20.247  18.383   9.490  1.00 97.95           H  
ATOM   2621  HD3 LYS A 161     -19.505  16.955  10.247  1.00 97.95           H  
ATOM   2622  CE  LYS A 161     -18.304  18.728  10.346  1.00 97.95           C  
ATOM   2623  HE2 LYS A 161     -18.119  19.608   9.729  1.00 97.95           H  
ATOM   2624  HE3 LYS A 161     -17.369  18.183  10.471  1.00 97.95           H  
ATOM   2625  NZ  LYS A 161     -18.833  19.132  11.667  1.00 97.95           N  
ATOM   2626  HZ1 LYS A 161     -19.815  19.362  11.615  1.00 97.95           H  
ATOM   2627  HZ2 LYS A 161     -18.759  18.349  12.301  1.00 97.95           H  
ATOM   2628  HZ3 LYS A 161     -18.308  19.888  12.082  1.00 97.95           H  
ATOM   2629  N   THR A 162     -21.487  13.844   6.516  1.00 97.66           N  
ATOM   2630  H   THR A 162     -20.570  13.429   6.434  1.00 97.66           H  
ATOM   2631  CA  THR A 162     -22.630  13.151   5.903  1.00 97.66           C  
ATOM   2632  HA  THR A 162     -23.339  13.891   5.530  1.00 97.66           H  
ATOM   2633  C   THR A 162     -23.369  12.303   6.939  1.00 97.66           C  
ATOM   2634  CB  THR A 162     -22.182  12.289   4.712  1.00 97.66           C  
ATOM   2635  HB  THR A 162     -21.471  11.535   5.048  1.00 97.66           H  
ATOM   2636  O   THR A 162     -24.595  12.253   6.915  1.00 97.66           O  
ATOM   2637  CG2 THR A 162     -23.345  11.589   4.011  1.00 97.66           C  
ATOM   2638 HG21 THR A 162     -22.978  11.077   3.122  1.00 97.66           H  
ATOM   2639 HG22 THR A 162     -23.793  10.848   4.673  1.00 97.66           H  
ATOM   2640 HG23 THR A 162     -24.101  12.318   3.722  1.00 97.66           H  
ATOM   2641  OG1 THR A 162     -21.565  13.103   3.737  1.00 97.66           O  
ATOM   2642  HG1 THR A 162     -20.727  13.396   4.101  1.00 97.66           H  
ATOM   2643  N   ILE A 163     -22.639  11.684   7.874  1.00 97.02           N  
ATOM   2644  H   ILE A 163     -21.633  11.766   7.834  1.00 97.02           H  
ATOM   2645  CA  ILE A 163     -23.216  10.921   8.990  1.00 97.02           C  
ATOM   2646  HA  ILE A 163     -23.993  10.260   8.605  1.00 97.02           H  
ATOM   2647  C   ILE A 163     -23.883  11.875   9.991  1.00 97.02           C  
ATOM   2648  CB  ILE A 163     -22.125  10.054   9.662  1.00 97.02           C  
ATOM   2649  HB  ILE A 163     -21.321  10.709   9.996  1.00 97.02           H  
ATOM   2650  O   ILE A 163     -25.059  11.714  10.325  1.00 97.02           O  
ATOM   2651  CG1 ILE A 163     -21.532   9.015   8.680  1.00 97.02           C  
ATOM   2652 HG12 ILE A 163     -22.190   8.148   8.626  1.00 97.02           H  
ATOM   2653 HG13 ILE A 163     -21.459   9.432   7.676  1.00 97.02           H  
ATOM   2654  CG2 ILE A 163     -22.690   9.328  10.899  1.00 97.02           C  
ATOM   2655 HG21 ILE A 163     -21.929   8.686  11.343  1.00 97.02           H  
ATOM   2656 HG22 ILE A 163     -22.995  10.044  11.662  1.00 97.02           H  
ATOM   2657 HG23 ILE A 163     -23.549   8.717  10.620  1.00 97.02           H  
ATOM   2658  CD1 ILE A 163     -20.123   8.556   9.076  1.00 97.02           C  
ATOM   2659 HD11 ILE A 163     -20.099   8.194  10.103  1.00 97.02           H  
ATOM   2660 HD12 ILE A 163     -19.805   7.759   8.403  1.00 97.02           H  
ATOM   2661 HD13 ILE A 163     -19.428   9.391   8.985  1.00 97.02           H  
ATOM   2662  N   ASP A 164     -23.147  12.894  10.440  1.00 97.04           N  
ATOM   2663  H   ASP A 164     -22.180  12.954  10.157  1.00 97.04           H  
ATOM   2664  CA  ASP A 164     -23.644  13.927  11.346  1.00 97.04           C  
ATOM   2665  HA  ASP A 164     -24.717  14.040  11.191  1.00 97.04           H  
ATOM   2666  C   ASP A 164     -22.973  15.279  11.061  1.00 97.04           C  
ATOM   2667  CB  ASP A 164     -23.427  13.492  12.806  1.00 97.04           C  
ATOM   2668  HB2 ASP A 164     -23.759  12.460  12.920  1.00 97.04           H  
ATOM   2669  HB3 ASP A 164     -22.365  13.533  13.050  1.00 97.04           H  
ATOM   2670  O   ASP A 164     -21.751  15.421  11.130  1.00 97.04           O  
ATOM   2671  CG  ASP A 164     -24.206  14.361  13.798  1.00 97.04           C  
ATOM   2672  OD1 ASP A 164     -24.526  15.521  13.445  1.00 97.04           O  
ATOM   2673  OD2 ASP A 164     -24.530  13.853  14.893  1.00 97.04           O  
ATOM   2674  N   LYS A 165     -23.777  16.315  10.796  1.00 95.95           N  
ATOM   2675  H   LYS A 165     -24.766  16.166  10.930  1.00 95.95           H  
ATOM   2676  CA  LYS A 165     -23.282  17.681  10.555  1.00 95.95           C  
ATOM   2677  HA  LYS A 165     -22.595  17.651   9.710  1.00 95.95           H  
ATOM   2678  C   LYS A 165     -22.489  18.234  11.747  1.00 95.95           C  
ATOM   2679  CB  LYS A 165     -24.453  18.616  10.222  1.00 95.95           C  
ATOM   2680  HB2 LYS A 165     -25.179  18.584  11.034  1.00 95.95           H  
ATOM   2681  HB3 LYS A 165     -24.069  19.634  10.151  1.00 95.95           H  
ATOM   2682  O   LYS A 165     -21.617  19.083  11.551  1.00 95.95           O  
ATOM   2683  CG  LYS A 165     -25.143  18.262   8.896  1.00 95.95           C  
ATOM   2684  HG2 LYS A 165     -24.407  18.268   8.092  1.00 95.95           H  
ATOM   2685  HG3 LYS A 165     -25.583  17.267   8.965  1.00 95.95           H  
ATOM   2686  CD  LYS A 165     -26.246  19.282   8.584  1.00 95.95           C  
ATOM   2687  HD2 LYS A 165     -26.966  19.284   9.403  1.00 95.95           H  
ATOM   2688  HD3 LYS A 165     -25.802  20.274   8.501  1.00 95.95           H  
ATOM   2689  CE  LYS A 165     -26.957  18.924   7.274  1.00 95.95           C  
ATOM   2690  HE2 LYS A 165     -26.223  18.923   6.469  1.00 95.95           H  
ATOM   2691  HE3 LYS A 165     -27.351  17.911   7.362  1.00 95.95           H  
ATOM   2692  NZ  LYS A 165     -28.056  19.877   6.975  1.00 95.95           N  
ATOM   2693  HZ1 LYS A 165     -28.524  19.623   6.117  1.00 95.95           H  
ATOM   2694  HZ2 LYS A 165     -28.738  19.874   7.720  1.00 95.95           H  
ATOM   2695  HZ3 LYS A 165     -27.696  20.816   6.880  1.00 95.95           H  
ATOM   2696  N   GLU A 166     -22.742  17.742  12.956  1.00 95.11           N  
ATOM   2697  H   GLU A 166     -23.457  17.034  13.045  1.00 95.11           H  
ATOM   2698  CA  GLU A 166     -22.059  18.136  14.192  1.00 95.11           C  
ATOM   2699  HA  GLU A 166     -21.720  19.168  14.098  1.00 95.11           H  
ATOM   2700  C   GLU A 166     -20.803  17.299  14.493  1.00 95.11           C  
ATOM   2701  CB  GLU A 166     -23.049  18.098  15.366  1.00 95.11           C  
ATOM   2702  HB2 GLU A 166     -23.451  17.089  15.459  1.00 95.11           H  
ATOM   2703  HB3 GLU A 166     -22.521  18.347  16.287  1.00 95.11           H  
ATOM   2704  O   GLU A 166     -20.085  17.624  15.436  1.00 95.11           O  
ATOM   2705  CG  GLU A 166     -24.197  19.105  15.182  1.00 95.11           C  
ATOM   2706  HG2 GLU A 166     -24.731  18.882  14.258  1.00 95.11           H  
ATOM   2707  HG3 GLU A 166     -23.767  20.102  15.085  1.00 95.11           H  
ATOM   2708  CD  GLU A 166     -25.208  19.095  16.338  1.00 95.11           C  
ATOM   2709  OE1 GLU A 166     -25.974  20.074  16.431  1.00 95.11           O  
ATOM   2710  OE2 GLU A 166     -25.282  18.085  17.082  1.00 95.11           O  
ATOM   2711  N   ALA A 167     -20.478  16.280  13.683  1.00 97.34           N  
ATOM   2712  H   ALA A 167     -21.104  16.031  12.931  1.00 97.34           H  
ATOM   2713  CA  ALA A 167     -19.296  15.435  13.884  1.00 97.34           C  
ATOM   2714  HA  ALA A 167     -19.423  14.887  14.817  1.00 97.34           H  
ATOM   2715  C   ALA A 167     -18.001  16.261  13.981  1.00 97.34           C  
ATOM   2716  CB  ALA A 167     -19.195  14.421  12.738  1.00 97.34           C  
ATOM   2717  HB1 ALA A 167     -19.085  14.938  11.785  1.00 97.34           H  
ATOM   2718  HB2 ALA A 167     -18.330  13.777  12.898  1.00 97.34           H  
ATOM   2719  HB3 ALA A 167     -20.091  13.800  12.708  1.00 97.34           H  
ATOM   2720  O   ALA A 167     -17.823  17.234  13.239  1.00 97.34           O  
ATOM   2721  N   ALA A 168     -17.075  15.879  14.861  1.00 97.21           N  
ATOM   2722  H   ALA A 168     -17.233  15.049  15.415  1.00 97.21           H  
ATOM   2723  CA  ALA A 168     -15.784  16.559  14.964  1.00 97.21           C  
ATOM   2724  HA  ALA A 168     -15.972  17.616  15.151  1.00 97.21           H  
ATOM   2725  C   ALA A 168     -14.990  16.439  13.648  1.00 97.21           C  
ATOM   2726  CB  ALA A 168     -15.005  16.000  16.157  1.00 97.21           C  
ATOM   2727  HB1 ALA A 168     -14.064  16.539  16.272  1.00 97.21           H  
ATOM   2728  HB2 ALA A 168     -14.784  14.946  15.989  1.00 97.21           H  
ATOM   2729  HB3 ALA A 168     -15.592  16.108  17.069  1.00 97.21           H  
ATOM   2730  O   ALA A 168     -15.051  15.415  12.970  1.00 97.21           O  
ATOM   2731  N   SER A 169     -14.247  17.487  13.280  1.00 97.57           N  
ATOM   2732  H   SER A 169     -14.150  18.256  13.926  1.00 97.57           H  
ATOM   2733  CA  SER A 169     -13.339  17.422  12.125  1.00 97.57           C  
ATOM   2734  HA  SER A 169     -13.863  16.988  11.273  1.00 97.57           H  
ATOM   2735  C   SER A 169     -12.145  16.538  12.460  1.00 97.57           C  
ATOM   2736  CB  SER A 169     -12.847  18.820  11.735  1.00 97.57           C  
ATOM   2737  HB2 SER A 169     -13.676  19.396  11.323  1.00 97.57           H  
ATOM   2738  HB3 SER A 169     -12.476  19.327  12.625  1.00 97.57           H  
ATOM   2739  O   SER A 169     -11.558  16.697  13.525  1.00 97.57           O  
ATOM   2740  OG  SER A 169     -11.791  18.763  10.789  1.00 97.57           O  
ATOM   2741  HG  SER A 169     -12.145  18.465   9.948  1.00 97.57           H  
ATOM   2742  N   LEU A 170     -11.706  15.685  11.535  1.00 97.55           N  
ATOM   2743  H   LEU A 170     -12.212  15.638  10.662  1.00 97.55           H  
ATOM   2744  CA  LEU A 170     -10.522  14.837  11.688  1.00 97.55           C  
ATOM   2745  HA  LEU A 170     -10.713  14.135  12.499  1.00 97.55           H  
ATOM   2746  C   LEU A 170      -9.264  15.643  12.056  1.00 97.55           C  
ATOM   2747  CB  LEU A 170     -10.311  14.062  10.374  1.00 97.55           C  
ATOM   2748  HB2 LEU A 170      -9.962  14.758   9.611  1.00 97.55           H  
ATOM   2749  HB3 LEU A 170     -11.263  13.653  10.036  1.00 97.55           H  
ATOM   2750  O   LEU A 170      -8.375  15.133  12.736  1.00 97.55           O  
ATOM   2751  CG  LEU A 170      -9.300  12.908  10.519  1.00 97.55           C  
ATOM   2752  HG  LEU A 170      -8.402  13.252  11.032  1.00 97.55           H  
ATOM   2753  CD1 LEU A 170      -9.898  11.745  11.312  1.00 97.55           C  
ATOM   2754 HD11 LEU A 170      -9.179  10.928  11.366  1.00 97.55           H  
ATOM   2755 HD12 LEU A 170     -10.120  12.054  12.333  1.00 97.55           H  
ATOM   2756 HD13 LEU A 170     -10.816  11.390  10.842  1.00 97.55           H  
ATOM   2757  CD2 LEU A 170      -8.870  12.398   9.146  1.00 97.55           C  
ATOM   2758 HD21 LEU A 170      -9.743  12.049   8.594  1.00 97.55           H  
ATOM   2759 HD22 LEU A 170      -8.170  11.572   9.268  1.00 97.55           H  
ATOM   2760 HD23 LEU A 170      -8.382  13.201   8.592  1.00 97.55           H  
ATOM   2761  N   SER A 171      -9.209  16.918  11.656  1.00 96.19           N  
ATOM   2762  H   SER A 171     -10.010  17.286  11.164  1.00 96.19           H  
ATOM   2763  CA  SER A 171      -8.120  17.832  12.013  1.00 96.19           C  
ATOM   2764  HA  SER A 171      -7.190  17.435  11.607  1.00 96.19           H  
ATOM   2765  C   SER A 171      -7.921  17.986  13.525  1.00 96.19           C  
ATOM   2766  CB  SER A 171      -8.357  19.211  11.392  1.00 96.19           C  
ATOM   2767  HB2 SER A 171      -7.499  19.847  11.610  1.00 96.19           H  
ATOM   2768  HB3 SER A 171      -8.447  19.117  10.310  1.00 96.19           H  
ATOM   2769  O   SER A 171      -6.791  18.193  13.966  1.00 96.19           O  
ATOM   2770  OG  SER A 171      -9.524  19.825  11.906  1.00 96.19           O  
ATOM   2771  HG  SER A 171     -10.294  19.457  11.466  1.00 96.19           H  
ATOM   2772  N   THR A 172      -8.970  17.821  14.341  1.00 95.86           N  
ATOM   2773  H   THR A 172      -9.871  17.589  13.949  1.00 95.86           H  
ATOM   2774  CA  THR A 172      -8.860  17.924  15.805  1.00 95.86           C  
ATOM   2775  HA  THR A 172      -8.313  18.838  16.035  1.00 95.86           H  
ATOM   2776  C   THR A 172      -8.057  16.788  16.429  1.00 95.86           C  
ATOM   2777  CB  THR A 172     -10.230  18.020  16.499  1.00 95.86           C  
ATOM   2778  HB  THR A 172     -10.065  18.138  17.570  1.00 95.86           H  
ATOM   2779  O   THR A 172      -7.632  16.912  17.573  1.00 95.86           O  
ATOM   2780  CG2 THR A 172     -11.025  19.227  15.999  1.00 95.86           C  
ATOM   2781 HG21 THR A 172     -11.942  19.317  16.582  1.00 95.86           H  
ATOM   2782 HG22 THR A 172     -11.285  19.097  14.949  1.00 95.86           H  
ATOM   2783 HG23 THR A 172     -10.432  20.135  16.116  1.00 95.86           H  
ATOM   2784  OG1 THR A 172     -11.060  16.901  16.299  1.00 95.86           O  
ATOM   2785  HG1 THR A 172     -10.572  16.079  16.386  1.00 95.86           H  
ATOM   2786  N   GLY A 173      -7.838  15.697  15.692  1.00 95.52           N  
ATOM   2787  H   GLY A 173      -8.229  15.667  14.761  1.00 95.52           H  
ATOM   2788  CA  GLY A 173      -7.080  14.529  16.130  1.00 95.52           C  
ATOM   2789  HA2 GLY A 173      -6.927  14.564  17.209  1.00 95.52           H  
ATOM   2790  HA3 GLY A 173      -7.648  13.628  15.895  1.00 95.52           H  
ATOM   2791  C   GLY A 173      -5.714  14.396  15.470  1.00 95.52           C  
ATOM   2792  O   GLY A 173      -5.144  13.313  15.533  1.00 95.52           O  
ATOM   2793  N   ALA A 174      -5.184  15.435  14.817  1.00 94.45           N  
ATOM   2794  H   ALA A 174      -5.704  16.300  14.768  1.00 94.45           H  
ATOM   2795  CA  ALA A 174      -3.922  15.341  14.077  1.00 94.45           C  
ATOM   2796  HA  ALA A 174      -4.040  14.593  13.292  1.00 94.45           H  
ATOM   2797  C   ALA A 174      -2.735  14.884  14.951  1.00 94.45           C  
ATOM   2798  CB  ALA A 174      -3.647  16.694  13.413  1.00 94.45           C  
ATOM   2799  HB1 ALA A 174      -4.472  16.959  12.753  1.00 94.45           H  
ATOM   2800  HB2 ALA A 174      -3.530  17.469  14.171  1.00 94.45           H  
ATOM   2801  HB3 ALA A 174      -2.730  16.632  12.826  1.00 94.45           H  
ATOM   2802  O   ALA A 174      -1.960  14.027  14.533  1.00 94.45           O  
ATOM   2803  N   GLU A 175      -2.623  15.389  16.182  1.00 94.03           N  
ATOM   2804  H   GLU A 175      -3.263  16.113  16.476  1.00 94.03           H  
ATOM   2805  CA  GLU A 175      -1.576  14.964  17.124  1.00 94.03           C  
ATOM   2806  HA  GLU A 175      -0.600  15.037  16.646  1.00 94.03           H  
ATOM   2807  C   GLU A 175      -1.762  13.504  17.554  1.00 94.03           C  
ATOM   2808  CB  GLU A 175      -1.583  15.873  18.358  1.00 94.03           C  
ATOM   2809  HB2 GLU A 175      -0.901  15.456  19.098  1.00 94.03           H  
ATOM   2810  HB3 GLU A 175      -2.589  15.894  18.778  1.00 94.03           H  
ATOM   2811  O   GLU A 175      -0.826  12.703  17.485  1.00 94.03           O  
ATOM   2812  CG  GLU A 175      -1.133  17.303  18.024  1.00 94.03           C  
ATOM   2813  HG2 GLU A 175      -0.110  17.269  17.652  1.00 94.03           H  
ATOM   2814  HG3 GLU A 175      -1.768  17.698  17.230  1.00 94.03           H  
ATOM   2815  CD  GLU A 175      -1.208  18.250  19.231  1.00 94.03           C  
ATOM   2816  OE1 GLU A 175      -1.069  19.470  18.996  1.00 94.03           O  
ATOM   2817  OE2 GLU A 175      -1.433  17.760  20.359  1.00 94.03           O  
ATOM   2818  N   THR A 176      -2.993  13.123  17.912  1.00 96.73           N  
ATOM   2819  H   THR A 176      -3.713  13.825  18.004  1.00 96.73           H  
ATOM   2820  CA  THR A 176      -3.346  11.734  18.225  1.00 96.73           C  
ATOM   2821  HA  THR A 176      -2.758  11.406  19.082  1.00 96.73           H  
ATOM   2822  C   THR A 176      -3.033  10.811  17.049  1.00 96.73           C  
ATOM   2823  CB  THR A 176      -4.837  11.611  18.572  1.00 96.73           C  
ATOM   2824  HB  THR A 176      -5.427  11.842  17.686  1.00 96.73           H  
ATOM   2825  O   THR A 176      -2.500   9.726  17.262  1.00 96.73           O  
ATOM   2826  CG2 THR A 176      -5.215  10.213  19.054  1.00 96.73           C  
ATOM   2827 HG21 THR A 176      -4.610   9.936  19.916  1.00 96.73           H  
ATOM   2828 HG22 THR A 176      -5.065   9.488  18.254  1.00 96.73           H  
ATOM   2829 HG23 THR A 176      -6.270  10.204  19.328  1.00 96.73           H  
ATOM   2830  OG1 THR A 176      -5.202  12.517  19.584  1.00 96.73           O  
ATOM   2831  HG1 THR A 176      -4.916  12.168  20.432  1.00 96.73           H  
ATOM   2832  N   ALA A 177      -3.302  11.234  15.810  1.00 97.31           N  
ATOM   2833  H   ALA A 177      -3.732  12.141  15.702  1.00 97.31           H  
ATOM   2834  CA  ALA A 177      -3.042  10.458  14.601  1.00 97.31           C  
ATOM   2835  HA  ALA A 177      -3.633   9.544  14.639  1.00 97.31           H  
ATOM   2836  C   ALA A 177      -1.565  10.053  14.495  1.00 97.31           C  
ATOM   2837  CB  ALA A 177      -3.502  11.256  13.376  1.00 97.31           C  
ATOM   2838  HB1 ALA A 177      -4.549  11.542  13.482  1.00 97.31           H  
ATOM   2839  HB2 ALA A 177      -3.395  10.639  12.484  1.00 97.31           H  
ATOM   2840  HB3 ALA A 177      -2.894  12.151  13.246  1.00 97.31           H  
ATOM   2841  O   ALA A 177      -1.274   8.883  14.255  1.00 97.31           O  
ATOM   2842  N   VAL A 178      -0.637  10.984  14.745  1.00 95.28           N  
ATOM   2843  H   VAL A 178      -0.950  11.919  14.964  1.00 95.28           H  
ATOM   2844  CA  VAL A 178       0.813  10.712  14.750  1.00 95.28           C  
ATOM   2845  HA  VAL A 178       1.093  10.274  13.792  1.00 95.28           H  
ATOM   2846  C   VAL A 178       1.193   9.699  15.834  1.00 95.28           C  
ATOM   2847  CB  VAL A 178       1.608  12.022  14.934  1.00 95.28           C  
ATOM   2848  HB  VAL A 178       1.274  12.523  15.843  1.00 95.28           H  
ATOM   2849  O   VAL A 178       2.057   8.854  15.616  1.00 95.28           O  
ATOM   2850  CG1 VAL A 178       3.121  11.790  15.046  1.00 95.28           C  
ATOM   2851 HG11 VAL A 178       3.355  11.243  15.959  1.00 95.28           H  
ATOM   2852 HG12 VAL A 178       3.638  12.749  15.093  1.00 95.28           H  
ATOM   2853 HG13 VAL A 178       3.480  11.229  14.183  1.00 95.28           H  
ATOM   2854  CG2 VAL A 178       1.377  12.963  13.744  1.00 95.28           C  
ATOM   2855 HG21 VAL A 178       1.951  13.880  13.878  1.00 95.28           H  
ATOM   2856 HG22 VAL A 178       0.324  13.236  13.674  1.00 95.28           H  
ATOM   2857 HG23 VAL A 178       1.682  12.479  12.817  1.00 95.28           H  
ATOM   2858  N   GLN A 179       0.539   9.741  16.994  1.00 95.30           N  
ATOM   2859  H   GLN A 179      -0.168  10.451  17.122  1.00 95.30           H  
ATOM   2860  CA  GLN A 179       0.829   8.828  18.099  1.00 95.30           C  
ATOM   2861  HA  GLN A 179       1.909   8.748  18.220  1.00 95.30           H  
ATOM   2862  C   GLN A 179       0.296   7.413  17.838  1.00 95.30           C  
ATOM   2863  CB  GLN A 179       0.245   9.396  19.397  1.00 95.30           C  
ATOM   2864  HB2 GLN A 179       0.385   8.666  20.194  1.00 95.30           H  
ATOM   2865  HB3 GLN A 179      -0.825   9.557  19.267  1.00 95.30           H  
ATOM   2866  O   GLN A 179       1.025   6.434  18.000  1.00 95.30           O  
ATOM   2867  CG  GLN A 179       0.910  10.716  19.824  1.00 95.30           C  
ATOM   2868  HG2 GLN A 179       1.958  10.530  20.061  1.00 95.30           H  
ATOM   2869  HG3 GLN A 179       0.869  11.440  19.011  1.00 95.30           H  
ATOM   2870  CD  GLN A 179       0.233  11.335  21.041  1.00 95.30           C  
ATOM   2871  NE2 GLN A 179       0.728  12.446  21.538  1.00 95.30           N  
ATOM   2872 HE21 GLN A 179       1.480  12.937  21.075  1.00 95.30           H  
ATOM   2873 HE22 GLN A 179       0.202  12.861  22.294  1.00 95.30           H  
ATOM   2874  OE1 GLN A 179      -0.744  10.832  21.571  1.00 95.30           O  
ATOM   2875  N   VAL A 180      -0.962   7.282  17.410  1.00 96.63           N  
ATOM   2876  H   VAL A 180      -1.504   8.123  17.269  1.00 96.63           H  
ATOM   2877  CA  VAL A 180      -1.645   5.979  17.318  1.00 96.63           C  
ATOM   2878  HA  VAL A 180      -1.457   5.438  18.246  1.00 96.63           H  
ATOM   2879  C   VAL A 180      -1.096   5.101  16.202  1.00 96.63           C  
ATOM   2880  CB  VAL A 180      -3.169   6.121  17.179  1.00 96.63           C  
ATOM   2881  HB  VAL A 180      -3.605   5.123  17.158  1.00 96.63           H  
ATOM   2882  O   VAL A 180      -1.064   3.885  16.353  1.00 96.63           O  
ATOM   2883  CG1 VAL A 180      -3.744   6.841  18.400  1.00 96.63           C  
ATOM   2884 HG11 VAL A 180      -3.672   6.194  19.274  1.00 96.63           H  
ATOM   2885 HG12 VAL A 180      -3.216   7.771  18.609  1.00 96.63           H  
ATOM   2886 HG13 VAL A 180      -4.789   7.080  18.202  1.00 96.63           H  
ATOM   2887  CG2 VAL A 180      -3.607   6.841  15.898  1.00 96.63           C  
ATOM   2888 HG21 VAL A 180      -4.694   6.925  15.872  1.00 96.63           H  
ATOM   2889 HG22 VAL A 180      -3.291   6.281  15.018  1.00 96.63           H  
ATOM   2890 HG23 VAL A 180      -3.166   7.836  15.857  1.00 96.63           H  
ATOM   2891  N   VAL A 181      -0.584   5.685  15.113  1.00 96.60           N  
ATOM   2892  H   VAL A 181      -0.635   6.690  15.038  1.00 96.60           H  
ATOM   2893  CA  VAL A 181       0.020   4.917  14.008  1.00 96.60           C  
ATOM   2894  HA  VAL A 181      -0.658   4.098  13.768  1.00 96.60           H  
ATOM   2895  C   VAL A 181       1.358   4.259  14.363  1.00 96.60           C  
ATOM   2896  CB  VAL A 181       0.183   5.766  12.739  1.00 96.60           C  
ATOM   2897  HB  VAL A 181       0.628   5.134  11.971  1.00 96.60           H  
ATOM   2898  O   VAL A 181       1.883   3.497  13.544  1.00 96.60           O  
ATOM   2899  CG1 VAL A 181      -1.178   6.200  12.192  1.00 96.60           C  
ATOM   2900 HG11 VAL A 181      -1.777   5.315  11.975  1.00 96.60           H  
ATOM   2901 HG12 VAL A 181      -1.044   6.761  11.267  1.00 96.60           H  
ATOM   2902 HG13 VAL A 181      -1.711   6.822  12.910  1.00 96.60           H  
ATOM   2903  CG2 VAL A 181       1.132   6.949  12.940  1.00 96.60           C  
ATOM   2904 HG21 VAL A 181       0.747   7.629  13.699  1.00 96.60           H  
ATOM   2905 HG22 VAL A 181       2.118   6.606  13.255  1.00 96.60           H  
ATOM   2906 HG23 VAL A 181       1.246   7.495  12.003  1.00 96.60           H  
ATOM   2907  N   ASN A 182       1.905   4.553  15.548  1.00 96.43           N  
ATOM   2908  H   ASN A 182       1.436   5.233  16.130  1.00 96.43           H  
ATOM   2909  CA  ASN A 182       3.054   3.860  16.131  1.00 96.43           C  
ATOM   2910  HA  ASN A 182       3.649   3.415  15.333  1.00 96.43           H  
ATOM   2911  C   ASN A 182       2.635   2.702  17.057  1.00 96.43           C  
ATOM   2912  CB  ASN A 182       3.940   4.883  16.863  1.00 96.43           C  
ATOM   2913  HB2 ASN A 182       3.364   5.376  17.646  1.00 96.43           H  
ATOM   2914  HB3 ASN A 182       4.771   4.361  17.337  1.00 96.43           H  
ATOM   2915  O   ASN A 182       3.466   1.861  17.395  1.00 96.43           O  
ATOM   2916  CG  ASN A 182       4.532   5.914  15.921  1.00 96.43           C  
ATOM   2917  ND2 ASN A 182       4.374   7.181  16.211  1.00 96.43           N  
ATOM   2918 HD21 ASN A 182       4.665   7.840  15.504  1.00 96.43           H  
ATOM   2919 HD22 ASN A 182       3.722   7.458  16.932  1.00 96.43           H  
ATOM   2920  OD1 ASN A 182       5.121   5.593  14.902  1.00 96.43           O  
ATOM   2921  N   ASP A 183       1.358   2.611  17.450  1.00 97.88           N  
ATOM   2922  H   ASP A 183       0.686   3.278  17.100  1.00 97.88           H  
ATOM   2923  CA  ASP A 183       0.833   1.456  18.179  1.00 97.88           C  
ATOM   2924  HA  ASP A 183       1.600   1.118  18.876  1.00 97.88           H  
ATOM   2925  C   ASP A 183       0.549   0.313  17.193  1.00 97.88           C  
ATOM   2926  CB  ASP A 183      -0.388   1.842  19.033  1.00 97.88           C  
ATOM   2927  HB2 ASP A 183      -0.113   2.685  19.666  1.00 97.88           H  
ATOM   2928  HB3 ASP A 183      -1.205   2.167  18.389  1.00 97.88           H  
ATOM   2929  O   ASP A 183      -0.344   0.379  16.341  1.00 97.88           O  
ATOM   2930  CG  ASP A 183      -0.882   0.693  19.928  1.00 97.88           C  
ATOM   2931  OD1 ASP A 183      -1.233  -0.398  19.426  1.00 97.88           O  
ATOM   2932  OD2 ASP A 183      -0.971   0.858  21.165  1.00 97.88           O  
ATOM   2933  N   VAL A 184       1.329  -0.762  17.314  1.00 97.44           N  
ATOM   2934  H   VAL A 184       2.103  -0.704  17.960  1.00 97.44           H  
ATOM   2935  CA  VAL A 184       1.234  -1.935  16.434  1.00 97.44           C  
ATOM   2936  HA  VAL A 184       1.373  -1.610  15.403  1.00 97.44           H  
ATOM   2937  C   VAL A 184      -0.145  -2.595  16.515  1.00 97.44           C  
ATOM   2938  CB  VAL A 184       2.343  -2.952  16.777  1.00 97.44           C  
ATOM   2939  HB  VAL A 184       2.262  -3.220  17.830  1.00 97.44           H  
ATOM   2940  O   VAL A 184      -0.661  -3.048  15.499  1.00 97.44           O  
ATOM   2941  CG1 VAL A 184       2.242  -4.241  15.949  1.00 97.44           C  
ATOM   2942 HG11 VAL A 184       2.227  -3.999  14.886  1.00 97.44           H  
ATOM   2943 HG12 VAL A 184       1.330  -4.778  16.208  1.00 97.44           H  
ATOM   2944 HG13 VAL A 184       3.096  -4.885  16.158  1.00 97.44           H  
ATOM   2945  CG2 VAL A 184       3.734  -2.350  16.537  1.00 97.44           C  
ATOM   2946 HG21 VAL A 184       3.845  -2.072  15.489  1.00 97.44           H  
ATOM   2947 HG22 VAL A 184       4.506  -3.075  16.798  1.00 97.44           H  
ATOM   2948 HG23 VAL A 184       3.883  -1.462  17.153  1.00 97.44           H  
ATOM   2949  N   ASN A 185      -0.775  -2.641  17.691  1.00 98.45           N  
ATOM   2950  H   ASN A 185      -0.446  -2.046  18.437  1.00 98.45           H  
ATOM   2951  CA  ASN A 185      -2.080  -3.286  17.845  1.00 98.45           C  
ATOM   2952  HA  ASN A 185      -2.074  -4.229  17.298  1.00 98.45           H  
ATOM   2953  C   ASN A 185      -3.197  -2.444  17.231  1.00 98.45           C  
ATOM   2954  CB  ASN A 185      -2.343  -3.603  19.321  1.00 98.45           C  
ATOM   2955  HB2 ASN A 185      -3.347  -4.016  19.423  1.00 98.45           H  
ATOM   2956  HB3 ASN A 185      -2.290  -2.691  19.915  1.00 98.45           H  
ATOM   2957  O   ASN A 185      -4.087  -3.005  16.602  1.00 98.45           O  
ATOM   2958  CG  ASN A 185      -1.367  -4.630  19.848  1.00 98.45           C  
ATOM   2959  ND2 ASN A 185      -0.472  -4.246  20.728  1.00 98.45           N  
ATOM   2960 HD21 ASN A 185       0.150  -4.957  21.084  1.00 98.45           H  
ATOM   2961 HD22 ASN A 185      -0.408  -3.275  21.000  1.00 98.45           H  
ATOM   2962  OD1 ASN A 185      -1.366  -5.783  19.446  1.00 98.45           O  
ATOM   2963  N   TYR A 186      -3.116  -1.114  17.323  1.00 98.64           N  
ATOM   2964  H   TYR A 186      -2.356  -0.711  17.852  1.00 98.64           H  
ATOM   2965  CA  TYR A 186      -4.009  -0.229  16.575  1.00 98.64           C  
ATOM   2966  HA  TYR A 186      -5.041  -0.441  16.857  1.00 98.64           H  
ATOM   2967  C   TYR A 186      -3.886  -0.480  15.067  1.00 98.64           C  
ATOM   2968  CB  TYR A 186      -3.701   1.233  16.914  1.00 98.64           C  
ATOM   2969  HB2 TYR A 186      -3.960   1.423  17.955  1.00 98.64           H  
ATOM   2970  HB3 TYR A 186      -2.630   1.404  16.803  1.00 98.64           H  
ATOM   2971  O   TYR A 186      -4.889  -0.713  14.399  1.00 98.64           O  
ATOM   2972  CG  TYR A 186      -4.433   2.223  16.030  1.00 98.64           C  
ATOM   2973  CD1 TYR A 186      -3.735   2.905  15.015  1.00 98.64           C  
ATOM   2974  HD1 TYR A 186      -2.680   2.720  14.870  1.00 98.64           H  
ATOM   2975  CD2 TYR A 186      -5.815   2.430  16.197  1.00 98.64           C  
ATOM   2976  HD2 TYR A 186      -6.356   1.882  16.953  1.00 98.64           H  
ATOM   2977  CE1 TYR A 186      -4.405   3.833  14.199  1.00 98.64           C  
ATOM   2978  HE1 TYR A 186      -3.874   4.383  13.437  1.00 98.64           H  
ATOM   2979  CE2 TYR A 186      -6.492   3.348  15.371  1.00 98.64           C  
ATOM   2980  HE2 TYR A 186      -7.554   3.508  15.484  1.00 98.64           H  
ATOM   2981  OH  TYR A 186      -6.416   4.981  13.615  1.00 98.64           O  
ATOM   2982  HH  TYR A 186      -7.337   5.108  13.853  1.00 98.64           H  
ATOM   2983  CZ  TYR A 186      -5.783   4.064  14.386  1.00 98.64           C  
ATOM   2984  N   CYS A 187      -2.661  -0.531  14.539  1.00 98.53           N  
ATOM   2985  H   CYS A 187      -1.873  -0.340  15.139  1.00 98.53           H  
ATOM   2986  CA  CYS A 187      -2.412  -0.809  13.122  1.00 98.53           C  
ATOM   2987  HA  CYS A 187      -2.896  -0.043  12.515  1.00 98.53           H  
ATOM   2988  C   CYS A 187      -2.998  -2.162  12.670  1.00 98.53           C  
ATOM   2989  CB  CYS A 187      -0.901  -0.737  12.888  1.00 98.53           C  
ATOM   2990  HB2 CYS A 187      -0.680  -1.100  11.884  1.00 98.53           H  
ATOM   2991  HB3 CYS A 187      -0.379  -1.383  13.595  1.00 98.53           H  
ATOM   2992  O   CYS A 187      -3.678  -2.226  11.644  1.00 98.53           O  
ATOM   2993  SG  CYS A 187      -0.308   0.974  13.059  1.00 98.53           S  
ATOM   2994  HG  CYS A 187      -0.400   1.036  14.390  1.00 98.53           H  
ATOM   2995  N   LYS A 188      -2.826  -3.222  13.473  1.00 98.71           N  
ATOM   2996  H   LYS A 188      -2.216  -3.115  14.271  1.00 98.71           H  
ATOM   2997  CA  LYS A 188      -3.441  -4.537  13.227  1.00 98.71           C  
ATOM   2998  HA  LYS A 188      -3.129  -4.898  12.247  1.00 98.71           H  
ATOM   2999  C   LYS A 188      -4.969  -4.472  13.206  1.00 98.71           C  
ATOM   3000  CB  LYS A 188      -3.000  -5.541  14.294  1.00 98.71           C  
ATOM   3001  HB2 LYS A 188      -3.598  -6.443  14.164  1.00 98.71           H  
ATOM   3002  HB3 LYS A 188      -3.201  -5.130  15.283  1.00 98.71           H  
ATOM   3003  O   LYS A 188      -5.584  -5.049  12.315  1.00 98.71           O  
ATOM   3004  CG  LYS A 188      -1.530  -5.950  14.190  1.00 98.71           C  
ATOM   3005  HG2 LYS A 188      -1.391  -6.518  13.270  1.00 98.71           H  
ATOM   3006  HG3 LYS A 188      -0.878  -5.077  14.165  1.00 98.71           H  
ATOM   3007  CD  LYS A 188      -1.148  -6.846  15.362  1.00 98.71           C  
ATOM   3008  HD2 LYS A 188      -1.841  -7.685  15.402  1.00 98.71           H  
ATOM   3009  HD3 LYS A 188      -1.209  -6.278  16.290  1.00 98.71           H  
ATOM   3010  CE  LYS A 188       0.263  -7.390  15.164  1.00 98.71           C  
ATOM   3011  HE2 LYS A 188       0.267  -7.991  14.255  1.00 98.71           H  
ATOM   3012  HE3 LYS A 188       0.961  -6.564  15.027  1.00 98.71           H  
ATOM   3013  NZ  LYS A 188       0.640  -8.228  16.322  1.00 98.71           N  
ATOM   3014  HZ1 LYS A 188       0.762  -7.659  17.147  1.00 98.71           H  
ATOM   3015  HZ2 LYS A 188      -0.123  -8.855  16.532  1.00 98.71           H  
ATOM   3016  HZ3 LYS A 188       1.472  -8.767  16.124  1.00 98.71           H  
ATOM   3017  N   MET A 189      -5.584  -3.749  14.146  1.00 98.83           N  
ATOM   3018  H   MET A 189      -5.024  -3.305  14.860  1.00 98.83           H  
ATOM   3019  CA  MET A 189      -7.041  -3.579  14.176  1.00 98.83           C  
ATOM   3020  HA  MET A 189      -7.507  -4.564  14.209  1.00 98.83           H  
ATOM   3021  C   MET A 189      -7.550  -2.880  12.915  1.00 98.83           C  
ATOM   3022  CB  MET A 189      -7.478  -2.786  15.413  1.00 98.83           C  
ATOM   3023  HB2 MET A 189      -8.532  -2.530  15.306  1.00 98.83           H  
ATOM   3024  HB3 MET A 189      -6.910  -1.858  15.482  1.00 98.83           H  
ATOM   3025  O   MET A 189      -8.557  -3.301  12.354  1.00 98.83           O  
ATOM   3026  CG  MET A 189      -7.302  -3.584  16.705  1.00 98.83           C  
ATOM   3027  HG2 MET A 189      -7.942  -4.465  16.670  1.00 98.83           H  
ATOM   3028  HG3 MET A 189      -6.270  -3.929  16.776  1.00 98.83           H  
ATOM   3029  SD  MET A 189      -7.686  -2.636  18.196  1.00 98.83           S  
ATOM   3030  CE  MET A 189      -9.488  -2.697  18.086  1.00 98.83           C  
ATOM   3031  HE1 MET A 189      -9.823  -3.734  18.108  1.00 98.83           H  
ATOM   3032  HE2 MET A 189      -9.914  -2.166  18.937  1.00 98.83           H  
ATOM   3033  HE3 MET A 189      -9.824  -2.231  17.159  1.00 98.83           H  
ATOM   3034  N   ILE A 190      -6.841  -1.855  12.431  1.00 98.78           N  
ATOM   3035  H   ILE A 190      -6.028  -1.548  12.945  1.00 98.78           H  
ATOM   3036  CA  ILE A 190      -7.196  -1.158  11.187  1.00 98.78           C  
ATOM   3037  HA  ILE A 190      -8.241  -0.854  11.251  1.00 98.78           H  
ATOM   3038  C   ILE A 190      -7.100  -2.090   9.976  1.00 98.78           C  
ATOM   3039  CB  ILE A 190      -6.329   0.106  11.003  1.00 98.78           C  
ATOM   3040  HB  ILE A 190      -5.279  -0.185  11.014  1.00 98.78           H  
ATOM   3041  O   ILE A 190      -7.999  -2.074   9.137  1.00 98.78           O  
ATOM   3042  CG1 ILE A 190      -6.541   1.126  12.145  1.00 98.78           C  
ATOM   3043 HG12 ILE A 190      -6.354   0.650  13.107  1.00 98.78           H  
ATOM   3044 HG13 ILE A 190      -5.801   1.920  12.042  1.00 98.78           H  
ATOM   3045  CG2 ILE A 190      -6.618   0.760   9.640  1.00 98.78           C  
ATOM   3046 HG21 ILE A 190      -6.212   0.150   8.834  1.00 98.78           H  
ATOM   3047 HG22 ILE A 190      -6.151   1.744   9.592  1.00 98.78           H  
ATOM   3048 HG23 ILE A 190      -7.693   0.873   9.504  1.00 98.78           H  
ATOM   3049  CD1 ILE A 190      -7.935   1.754  12.231  1.00 98.78           C  
ATOM   3050 HD11 ILE A 190      -8.696   0.984  12.361  1.00 98.78           H  
ATOM   3051 HD12 ILE A 190      -7.976   2.424  13.089  1.00 98.78           H  
ATOM   3052 HD13 ILE A 190      -8.140   2.333  11.330  1.00 98.78           H  
ATOM   3053  N   ALA A 191      -6.065  -2.931   9.901  1.00 98.64           N  
ATOM   3054  H   ALA A 191      -5.336  -2.871  10.598  1.00 98.64           H  
ATOM   3055  CA  ALA A 191      -5.955  -3.954   8.864  1.00 98.64           C  
ATOM   3056  HA  ALA A 191      -5.973  -3.471   7.887  1.00 98.64           H  
ATOM   3057  C   ALA A 191      -7.126  -4.948   8.894  1.00 98.64           C  
ATOM   3058  CB  ALA A 191      -4.618  -4.677   9.016  1.00 98.64           C  
ATOM   3059  HB1 ALA A 191      -3.846  -4.071   8.543  1.00 98.64           H  
ATOM   3060  HB2 ALA A 191      -4.674  -5.644   8.516  1.00 98.64           H  
ATOM   3061  HB3 ALA A 191      -4.376  -4.842  10.066  1.00 98.64           H  
ATOM   3062  O   ALA A 191      -7.731  -5.198   7.853  1.00 98.64           O  
ATOM   3063  N   CYS A 192      -7.488  -5.473  10.070  1.00 98.63           N  
ATOM   3064  H   CYS A 192      -6.927  -5.276  10.886  1.00 98.63           H  
ATOM   3065  CA  CYS A 192      -8.633  -6.378  10.214  1.00 98.63           C  
ATOM   3066  HA  CYS A 192      -8.491  -7.233   9.553  1.00 98.63           H  
ATOM   3067  C   CYS A 192      -9.948  -5.705   9.796  1.00 98.63           C  
ATOM   3068  CB  CYS A 192      -8.714  -6.882  11.662  1.00 98.63           C  
ATOM   3069  HB2 CYS A 192      -9.638  -7.444  11.802  1.00 98.63           H  
ATOM   3070  HB3 CYS A 192      -8.715  -6.036  12.349  1.00 98.63           H  
ATOM   3071  O   CYS A 192     -10.730  -6.290   9.051  1.00 98.63           O  
ATOM   3072  SG  CYS A 192      -7.309  -7.970  12.031  1.00 98.63           S  
ATOM   3073  HG  CYS A 192      -7.674  -8.981  11.239  1.00 98.63           H  
ATOM   3074  N   LEU A 193     -10.167  -4.456  10.212  1.00 98.65           N  
ATOM   3075  H   LEU A 193      -9.489  -4.034  10.830  1.00 98.65           H  
ATOM   3076  CA  LEU A 193     -11.345  -3.674   9.835  1.00 98.65           C  
ATOM   3077  HA  LEU A 193     -12.240  -4.245  10.084  1.00 98.65           H  
ATOM   3078  C   LEU A 193     -11.410  -3.411   8.323  1.00 98.65           C  
ATOM   3079  CB  LEU A 193     -11.338  -2.358  10.633  1.00 98.65           C  
ATOM   3080  HB2 LEU A 193     -12.049  -1.666  10.182  1.00 98.65           H  
ATOM   3081  HB3 LEU A 193     -10.349  -1.906  10.547  1.00 98.65           H  
ATOM   3082  O   LEU A 193     -12.463  -3.610   7.716  1.00 98.65           O  
ATOM   3083  CG  LEU A 193     -11.690  -2.528  12.124  1.00 98.65           C  
ATOM   3084  HG  LEU A 193     -11.116  -3.343  12.563  1.00 98.65           H  
ATOM   3085  CD1 LEU A 193     -11.368  -1.241  12.884  1.00 98.65           C  
ATOM   3086 HD11 LEU A 193     -11.908  -0.404  12.440  1.00 98.65           H  
ATOM   3087 HD12 LEU A 193     -11.659  -1.345  13.929  1.00 98.65           H  
ATOM   3088 HD13 LEU A 193     -10.296  -1.049  12.833  1.00 98.65           H  
ATOM   3089  CD2 LEU A 193     -13.175  -2.836  12.291  1.00 98.65           C  
ATOM   3090 HD21 LEU A 193     -13.761  -2.126  11.707  1.00 98.65           H  
ATOM   3091 HD22 LEU A 193     -13.457  -2.797  13.343  1.00 98.65           H  
ATOM   3092 HD23 LEU A 193     -13.379  -3.839  11.915  1.00 98.65           H  
ATOM   3093  N   ASP A 194     -10.302  -3.009   7.687  1.00 98.64           N  
ATOM   3094  H   ASP A 194      -9.459  -2.855   8.221  1.00 98.64           H  
ATOM   3095  CA  ASP A 194     -10.278  -2.805   6.234  1.00 98.64           C  
ATOM   3096  HA  ASP A 194     -11.076  -2.108   5.977  1.00 98.64           H  
ATOM   3097  C   ASP A 194     -10.526  -4.107   5.478  1.00 98.64           C  
ATOM   3098  CB  ASP A 194      -8.945  -2.227   5.743  1.00 98.64           C  
ATOM   3099  HB2 ASP A 194      -8.621  -1.421   6.403  1.00 98.64           H  
ATOM   3100  HB3 ASP A 194      -8.178  -3.000   5.782  1.00 98.64           H  
ATOM   3101  O   ASP A 194     -11.280  -4.110   4.509  1.00 98.64           O  
ATOM   3102  CG  ASP A 194      -9.102  -1.684   4.313  1.00 98.64           C  
ATOM   3103  OD1 ASP A 194      -9.759  -0.632   4.147  1.00 98.64           O  
ATOM   3104  OD2 ASP A 194      -8.667  -2.314   3.320  1.00 98.64           O  
ATOM   3105  N   MET A 195      -9.904  -5.201   5.922  1.00 98.19           N  
ATOM   3106  H   MET A 195      -9.283  -5.108   6.713  1.00 98.19           H  
ATOM   3107  CA  MET A 195     -10.048  -6.525   5.324  1.00 98.19           C  
ATOM   3108  HA  MET A 195      -9.804  -6.457   4.264  1.00 98.19           H  
ATOM   3109  C   MET A 195     -11.489  -7.028   5.434  1.00 98.19           C  
ATOM   3110  CB  MET A 195      -9.047  -7.475   5.996  1.00 98.19           C  
ATOM   3111  HB2 MET A 195      -8.045  -7.057   5.899  1.00 98.19           H  
ATOM   3112  HB3 MET A 195      -9.274  -7.558   7.058  1.00 98.19           H  
ATOM   3113  O   MET A 195     -12.045  -7.495   4.440  1.00 98.19           O  
ATOM   3114  CG  MET A 195      -9.054  -8.872   5.374  1.00 98.19           C  
ATOM   3115  HG2 MET A 195      -9.984  -9.366   5.654  1.00 98.19           H  
ATOM   3116  HG3 MET A 195      -9.012  -8.787   4.288  1.00 98.19           H  
ATOM   3117  SD  MET A 195      -7.667  -9.898   5.923  1.00 98.19           S  
ATOM   3118  CE  MET A 195      -8.112 -11.475   5.153  1.00 98.19           C  
ATOM   3119  HE1 MET A 195      -9.038 -11.854   5.586  1.00 98.19           H  
ATOM   3120  HE2 MET A 195      -8.241 -11.323   4.081  1.00 98.19           H  
ATOM   3121  HE3 MET A 195      -7.321 -12.204   5.328  1.00 98.19           H  
ATOM   3122  N   TYR A 196     -12.120  -6.855   6.599  1.00 98.10           N  
ATOM   3123  H   TYR A 196     -11.595  -6.486   7.378  1.00 98.10           H  
ATOM   3124  CA  TYR A 196     -13.529  -7.173   6.823  1.00 98.10           C  
ATOM   3125  HA  TYR A 196     -13.696  -8.232   6.627  1.00 98.10           H  
ATOM   3126  C   TYR A 196     -14.442  -6.391   5.876  1.00 98.10           C  
ATOM   3127  CB  TYR A 196     -13.883  -6.899   8.288  1.00 98.10           C  
ATOM   3128  HB2 TYR A 196     -13.238  -7.507   8.923  1.00 98.10           H  
ATOM   3129  HB3 TYR A 196     -13.680  -5.854   8.525  1.00 98.10           H  
ATOM   3130  O   TYR A 196     -15.197  -6.984   5.111  1.00 98.10           O  
ATOM   3131  CG  TYR A 196     -15.327  -7.207   8.623  1.00 98.10           C  
ATOM   3132  CD1 TYR A 196     -16.312  -6.201   8.538  1.00 98.10           C  
ATOM   3133  HD1 TYR A 196     -16.043  -5.200   8.236  1.00 98.10           H  
ATOM   3134  CD2 TYR A 196     -15.683  -8.508   9.022  1.00 98.10           C  
ATOM   3135  HD2 TYR A 196     -14.934  -9.283   9.089  1.00 98.10           H  
ATOM   3136  CE1 TYR A 196     -17.651  -6.497   8.865  1.00 98.10           C  
ATOM   3137  HE1 TYR A 196     -18.419  -5.740   8.812  1.00 98.10           H  
ATOM   3138  CE2 TYR A 196     -17.013  -8.798   9.371  1.00 98.10           C  
ATOM   3139  HE2 TYR A 196     -17.279  -9.790   9.705  1.00 98.10           H  
ATOM   3140  OH  TYR A 196     -19.263  -8.074   9.707  1.00 98.10           O  
ATOM   3141  HH  TYR A 196     -19.317  -8.943  10.110  1.00 98.10           H  
ATOM   3142  CZ  TYR A 196     -17.998  -7.794   9.302  1.00 98.10           C  
ATOM   3143  N   PHE A 197     -14.341  -5.061   5.838  1.00 97.76           N  
ATOM   3144  H   PHE A 197     -13.707  -4.599   6.475  1.00 97.76           H  
ATOM   3145  CA  PHE A 197     -15.192  -4.254   4.956  1.00 97.76           C  
ATOM   3146  HA  PHE A 197     -16.217  -4.615   5.036  1.00 97.76           H  
ATOM   3147  C   PHE A 197     -14.821  -4.373   3.470  1.00 97.76           C  
ATOM   3148  CB  PHE A 197     -15.150  -2.794   5.408  1.00 97.76           C  
ATOM   3149  HB2 PHE A 197     -14.108  -2.476   5.439  1.00 97.76           H  
ATOM   3150  HB3 PHE A 197     -15.676  -2.189   4.670  1.00 97.76           H  
ATOM   3151  O   PHE A 197     -15.620  -4.028   2.601  1.00 97.76           O  
ATOM   3152  CG  PHE A 197     -15.787  -2.517   6.751  1.00 97.76           C  
ATOM   3153  CD1 PHE A 197     -17.111  -2.924   7.006  1.00 97.76           C  
ATOM   3154  HD1 PHE A 197     -17.680  -3.452   6.255  1.00 97.76           H  
ATOM   3155  CD2 PHE A 197     -15.060  -1.829   7.739  1.00 97.76           C  
ATOM   3156  HD2 PHE A 197     -14.044  -1.517   7.550  1.00 97.76           H  
ATOM   3157  CE1 PHE A 197     -17.691  -2.665   8.257  1.00 97.76           C  
ATOM   3158  HE1 PHE A 197     -18.686  -3.025   8.475  1.00 97.76           H  
ATOM   3159  CE2 PHE A 197     -15.651  -1.551   8.981  1.00 97.76           C  
ATOM   3160  HE2 PHE A 197     -15.090  -1.024   9.739  1.00 97.76           H  
ATOM   3161  CZ  PHE A 197     -16.967  -1.967   9.237  1.00 97.76           C  
ATOM   3162  HZ  PHE A 197     -17.420  -1.757  10.194  1.00 97.76           H  
ATOM   3163  N   TYR A 198     -13.614  -4.838   3.139  1.00 96.83           N  
ATOM   3164  H   TYR A 198     -12.941  -5.013   3.872  1.00 96.83           H  
ATOM   3165  CA  TYR A 198     -13.264  -5.192   1.767  1.00 96.83           C  
ATOM   3166  HA  TYR A 198     -13.589  -4.386   1.109  1.00 96.83           H  
ATOM   3167  C   TYR A 198     -13.994  -6.462   1.315  1.00 96.83           C  
ATOM   3168  CB  TYR A 198     -11.746  -5.346   1.615  1.00 96.83           C  
ATOM   3169  HB2 TYR A 198     -11.260  -4.426   1.940  1.00 96.83           H  
ATOM   3170  HB3 TYR A 198     -11.395  -6.153   2.258  1.00 96.83           H  
ATOM   3171  O   TYR A 198     -14.394  -6.530   0.151  1.00 96.83           O  
ATOM   3172  CG  TYR A 198     -11.332  -5.636   0.185  1.00 96.83           C  
ATOM   3173  CD1 TYR A 198     -11.314  -6.958  -0.290  1.00 96.83           C  
ATOM   3174  HD1 TYR A 198     -11.584  -7.775   0.363  1.00 96.83           H  
ATOM   3175  CD2 TYR A 198     -11.001  -4.580  -0.683  1.00 96.83           C  
ATOM   3176  HD2 TYR A 198     -10.992  -3.573  -0.294  1.00 96.83           H  
ATOM   3177  CE1 TYR A 198     -10.984  -7.212  -1.631  1.00 96.83           C  
ATOM   3178  HE1 TYR A 198     -10.990  -8.231  -1.989  1.00 96.83           H  
ATOM   3179  CE2 TYR A 198     -10.662  -4.827  -2.027  1.00 96.83           C  
ATOM   3180  HE2 TYR A 198     -10.397  -4.013  -2.685  1.00 96.83           H  
ATOM   3181  OH  TYR A 198     -10.330  -6.419  -3.795  1.00 96.83           O  
ATOM   3182  HH  TYR A 198     -10.048  -5.643  -4.285  1.00 96.83           H  
ATOM   3183  CZ  TYR A 198     -10.654  -6.155  -2.502  1.00 96.83           C  
ATOM   3184  N   GLN A 199     -14.174  -7.434   2.214  1.00 95.37           N  
ATOM   3185  H   GLN A 199     -13.782  -7.324   3.138  1.00 95.37           H  
ATOM   3186  CA  GLN A 199     -14.997  -8.621   1.977  1.00 95.37           C  
ATOM   3187  HA  GLN A 199     -14.726  -9.048   1.012  1.00 95.37           H  
ATOM   3188  C   GLN A 199     -16.486  -8.236   1.914  1.00 95.37           C  
ATOM   3189  CB  GLN A 199     -14.688  -9.660   3.076  1.00 95.37           C  
ATOM   3190  HB2 GLN A 199     -14.989  -9.265   4.046  1.00 95.37           H  
ATOM   3191  HB3 GLN A 199     -13.614  -9.837   3.111  1.00 95.37           H  
ATOM   3192  O   GLN A 199     -17.163  -8.535   0.934  1.00 95.37           O  
ATOM   3193  CG  GLN A 199     -15.403 -11.005   2.879  1.00 95.37           C  
ATOM   3194  HG2 GLN A 199     -16.480 -10.842   2.836  1.00 95.37           H  
ATOM   3195  HG3 GLN A 199     -15.205 -11.635   3.746  1.00 95.37           H  
ATOM   3196  CD  GLN A 199     -14.959 -11.770   1.634  1.00 95.37           C  
ATOM   3197  NE2 GLN A 199     -15.749 -12.721   1.189  1.00 95.37           N  
ATOM   3198 HE21 GLN A 199     -15.431 -13.269   0.402  1.00 95.37           H  
ATOM   3199 HE22 GLN A 199     -16.575 -12.975   1.712  1.00 95.37           H  
ATOM   3200  OE1 GLN A 199     -13.913 -11.532   1.041  1.00 95.37           O  
ATOM   3201  N   PHE A 200     -16.970  -7.471   2.895  1.00 95.88           N  
ATOM   3202  H   PHE A 200     -16.363  -7.295   3.683  1.00 95.88           H  
ATOM   3203  CA  PHE A 200     -18.375  -7.073   3.039  1.00 95.88           C  
ATOM   3204  HA  PHE A 200     -18.984  -7.719   2.407  1.00 95.88           H  
ATOM   3205  C   PHE A 200     -18.624  -5.634   2.569  1.00 95.88           C  
ATOM   3206  CB  PHE A 200     -18.821  -7.324   4.485  1.00 95.88           C  
ATOM   3207  HB2 PHE A 200     -18.278  -6.654   5.151  1.00 95.88           H  
ATOM   3208  HB3 PHE A 200     -19.883  -7.096   4.576  1.00 95.88           H  
ATOM   3209  O   PHE A 200     -18.999  -4.752   3.342  1.00 95.88           O  
ATOM   3210  CG  PHE A 200     -18.601  -8.756   4.925  1.00 95.88           C  
ATOM   3211  CD1 PHE A 200     -19.355  -9.792   4.345  1.00 95.88           C  
ATOM   3212  HD1 PHE A 200     -20.126  -9.573   3.621  1.00 95.88           H  
ATOM   3213  CD2 PHE A 200     -17.613  -9.060   5.879  1.00 95.88           C  
ATOM   3214  HD2 PHE A 200     -17.039  -8.270   6.340  1.00 95.88           H  
ATOM   3215  CE1 PHE A 200     -19.122 -11.125   4.715  1.00 95.88           C  
ATOM   3216  HE1 PHE A 200     -19.719 -11.911   4.277  1.00 95.88           H  
ATOM   3217  CE2 PHE A 200     -17.370 -10.396   6.238  1.00 95.88           C  
ATOM   3218  HE2 PHE A 200     -16.612 -10.630   6.971  1.00 95.88           H  
ATOM   3219  CZ  PHE A 200     -18.121 -11.430   5.650  1.00 95.88           C  
ATOM   3220  HZ  PHE A 200     -17.938 -12.461   5.913  1.00 95.88           H  
ATOM   3221  N   LYS A 201     -18.413  -5.380   1.271  1.00 94.19           N  
ATOM   3222  H   LYS A 201     -18.089  -6.154   0.709  1.00 94.19           H  
ATOM   3223  CA  LYS A 201     -18.444  -4.020   0.686  1.00 94.19           C  
ATOM   3224  HA  LYS A 201     -17.731  -3.400   1.229  1.00 94.19           H  
ATOM   3225  C   LYS A 201     -19.791  -3.304   0.807  1.00 94.19           C  
ATOM   3226  CB  LYS A 201     -18.050  -4.064  -0.795  1.00 94.19           C  
ATOM   3227  HB2 LYS A 201     -18.077  -3.051  -1.197  1.00 94.19           H  
ATOM   3228  HB3 LYS A 201     -18.775  -4.668  -1.340  1.00 94.19           H  
ATOM   3229  O   LYS A 201     -19.817  -2.078   0.761  1.00 94.19           O  
ATOM   3230  CG  LYS A 201     -16.648  -4.640  -1.000  1.00 94.19           C  
ATOM   3231  HG2 LYS A 201     -16.638  -5.667  -0.635  1.00 94.19           H  
ATOM   3232  HG3 LYS A 201     -15.921  -4.049  -0.443  1.00 94.19           H  
ATOM   3233  CD  LYS A 201     -16.278  -4.653  -2.484  1.00 94.19           C  
ATOM   3234  HD2 LYS A 201     -16.225  -3.632  -2.862  1.00 94.19           H  
ATOM   3235  HD3 LYS A 201     -17.045  -5.204  -3.028  1.00 94.19           H  
ATOM   3236  CE  LYS A 201     -14.929  -5.356  -2.642  1.00 94.19           C  
ATOM   3237  HE2 LYS A 201     -14.976  -6.298  -2.095  1.00 94.19           H  
ATOM   3238  HE3 LYS A 201     -14.151  -4.756  -2.170  1.00 94.19           H  
ATOM   3239  NZ  LYS A 201     -14.623  -5.620  -4.067  1.00 94.19           N  
ATOM   3240  HZ1 LYS A 201     -14.600  -4.764  -4.601  1.00 94.19           H  
ATOM   3241  HZ2 LYS A 201     -15.342  -6.219  -4.448  1.00 94.19           H  
ATOM   3242  HZ3 LYS A 201     -13.745  -6.113  -4.144  1.00 94.19           H  
ATOM   3243  N   ASN A 202     -20.877  -4.064   0.937  1.00 94.82           N  
ATOM   3244  H   ASN A 202     -20.745  -5.065   0.978  1.00 94.82           H  
ATOM   3245  CA  ASN A 202     -22.242  -3.545   1.022  1.00 94.82           C  
ATOM   3246  HA  ASN A 202     -22.289  -2.580   0.518  1.00 94.82           H  
ATOM   3247  C   ASN A 202     -22.701  -3.289   2.468  1.00 94.82           C  
ATOM   3248  CB  ASN A 202     -23.189  -4.511   0.286  1.00 94.82           C  
ATOM   3249  HB2 ASN A 202     -23.150  -5.488   0.768  1.00 94.82           H  
ATOM   3250  HB3 ASN A 202     -24.211  -4.141   0.371  1.00 94.82           H  
ATOM   3251  O   ASN A 202     -23.838  -2.884   2.669  1.00 94.82           O  
ATOM   3252  CG  ASN A 202     -22.884  -4.663  -1.193  1.00 94.82           C  
ATOM   3253  ND2 ASN A 202     -23.266  -5.775  -1.776  1.00 94.82           N  
ATOM   3254 HD21 ASN A 202     -23.785  -6.469  -1.259  1.00 94.82           H  
ATOM   3255 HD22 ASN A 202     -23.096  -5.852  -2.769  1.00 94.82           H  
ATOM   3256  OD1 ASN A 202     -22.287  -3.819  -1.842  1.00 94.82           O  
ATOM   3257  N   HIS A 203     -21.851  -3.537   3.469  1.00 96.35           N  
ATOM   3258  H   HIS A 203     -20.915  -3.855   3.262  1.00 96.35           H  
ATOM   3259  CA  HIS A 203     -22.177  -3.250   4.863  1.00 96.35           C  
ATOM   3260  HA  HIS A 203     -23.145  -3.694   5.096  1.00 96.35           H  
ATOM   3261  C   HIS A 203     -22.273  -1.731   5.097  1.00 96.35           C  
ATOM   3262  CB  HIS A 203     -21.110  -3.909   5.752  1.00 96.35           C  
ATOM   3263  HB2 HIS A 203     -20.144  -3.441   5.565  1.00 96.35           H  
ATOM   3264  HB3 HIS A 203     -21.031  -4.963   5.486  1.00 96.35           H  
ATOM   3265  O   HIS A 203     -21.424  -0.982   4.615  1.00 96.35           O  
ATOM   3266  CG  HIS A 203     -21.421  -3.818   7.219  1.00 96.35           C  
ATOM   3267  CD2 HIS A 203     -22.012  -4.778   7.995  1.00 96.35           C  
ATOM   3268  HD2 HIS A 203     -22.347  -5.750   7.664  1.00 96.35           H  
ATOM   3269  ND1 HIS A 203     -21.233  -2.714   8.012  1.00 96.35           N  
ATOM   3270  HD1 HIS A 203     -20.780  -1.860   7.719  1.00 96.35           H  
ATOM   3271  CE1 HIS A 203     -21.729  -2.988   9.230  1.00 96.35           C  
ATOM   3272  HE1 HIS A 203     -21.758  -2.310  10.070  1.00 96.35           H  
ATOM   3273  NE2 HIS A 203     -22.180  -4.243   9.275  1.00 96.35           N  
ATOM   3274  N   ASP A 204     -23.229  -1.265   5.904  1.00 94.29           N  
ATOM   3275  H   ASP A 204     -23.966  -1.898   6.181  1.00 94.29           H  
ATOM   3276  CA  ASP A 204     -23.480   0.173   6.124  1.00 94.29           C  
ATOM   3277  HA  ASP A 204     -23.776   0.630   5.180  1.00 94.29           H  
ATOM   3278  C   ASP A 204     -22.246   0.933   6.643  1.00 94.29           C  
ATOM   3279  CB  ASP A 204     -24.635   0.330   7.127  1.00 94.29           C  
ATOM   3280  HB2 ASP A 204     -24.734   1.386   7.380  1.00 94.29           H  
ATOM   3281  HB3 ASP A 204     -24.388  -0.211   8.041  1.00 94.29           H  
ATOM   3282  O   ASP A 204     -21.946   2.058   6.239  1.00 94.29           O  
ATOM   3283  CG  ASP A 204     -25.984  -0.156   6.589  1.00 94.29           C  
ATOM   3284  OD1 ASP A 204     -26.134  -0.203   5.350  1.00 94.29           O  
ATOM   3285  OD2 ASP A 204     -26.846  -0.462   7.437  1.00 94.29           O  
ATOM   3286  N   LEU A 205     -21.465   0.285   7.510  1.00 96.91           N  
ATOM   3287  H   LEU A 205     -21.851  -0.575   7.874  1.00 96.91           H  
ATOM   3288  CA  LEU A 205     -20.208   0.825   8.043  1.00 96.91           C  
ATOM   3289  HA  LEU A 205     -20.341   1.901   8.161  1.00 96.91           H  
ATOM   3290  C   LEU A 205     -18.998   0.685   7.099  1.00 96.91           C  
ATOM   3291  CB  LEU A 205     -19.915   0.243   9.439  1.00 96.91           C  
ATOM   3292  HB2 LEU A 205     -18.993   0.688   9.813  1.00 96.91           H  
ATOM   3293  HB3 LEU A 205     -19.741  -0.829   9.345  1.00 96.91           H  
ATOM   3294  O   LEU A 205     -17.919   1.168   7.443  1.00 96.91           O  
ATOM   3295  CG  LEU A 205     -21.016   0.481  10.488  1.00 96.91           C  
ATOM   3296  HG  LEU A 205     -21.962   0.074  10.130  1.00 96.91           H  
ATOM   3297  CD1 LEU A 205     -20.644  -0.229  11.789  1.00 96.91           C  
ATOM   3298 HD11 LEU A 205     -21.443  -0.100  12.519  1.00 96.91           H  
ATOM   3299 HD12 LEU A 205     -19.714   0.168  12.195  1.00 96.91           H  
ATOM   3300 HD13 LEU A 205     -20.525  -1.297  11.607  1.00 96.91           H  
ATOM   3301  CD2 LEU A 205     -21.201   1.961  10.812  1.00 96.91           C  
ATOM   3302 HD21 LEU A 205     -21.510   2.507   9.921  1.00 96.91           H  
ATOM   3303 HD22 LEU A 205     -21.993   2.065  11.554  1.00 96.91           H  
ATOM   3304 HD23 LEU A 205     -20.273   2.378  11.204  1.00 96.91           H  
ATOM   3305  N   ALA A 206     -19.138   0.101   5.901  1.00 97.15           N  
ATOM   3306  H   ALA A 206     -20.050  -0.221   5.610  1.00 97.15           H  
ATOM   3307  CA  ALA A 206     -18.034  -0.026   4.940  1.00 97.15           C  
ATOM   3308  HA  ALA A 206     -17.216  -0.545   5.438  1.00 97.15           H  
ATOM   3309  C   ALA A 206     -17.488   1.338   4.482  1.00 97.15           C  
ATOM   3310  CB  ALA A 206     -18.479  -0.876   3.742  1.00 97.15           C  
ATOM   3311  HB1 ALA A 206     -18.832  -1.849   4.083  1.00 97.15           H  
ATOM   3312  HB2 ALA A 206     -17.640  -1.030   3.064  1.00 97.15           H  
ATOM   3313  HB3 ALA A 206     -19.283  -0.377   3.201  1.00 97.15           H  
ATOM   3314  O   ALA A 206     -16.337   1.439   4.049  1.00 97.15           O  
ATOM   3315  N   VAL A 207     -18.260   2.416   4.661  1.00 96.72           N  
ATOM   3316  H   VAL A 207     -19.201   2.262   4.994  1.00 96.72           H  
ATOM   3317  CA  VAL A 207     -17.802   3.798   4.461  1.00 96.72           C  
ATOM   3318  HA  VAL A 207     -17.494   3.889   3.419  1.00 96.72           H  
ATOM   3319  C   VAL A 207     -16.582   4.154   5.325  1.00 96.72           C  
ATOM   3320  CB  VAL A 207     -18.972   4.771   4.696  1.00 96.72           C  
ATOM   3321  HB  VAL A 207     -19.852   4.365   4.198  1.00 96.72           H  
ATOM   3322  O   VAL A 207     -15.760   4.979   4.921  1.00 96.72           O  
ATOM   3323  CG1 VAL A 207     -19.323   4.958   6.179  1.00 96.72           C  
ATOM   3324 HG11 VAL A 207     -20.232   5.553   6.262  1.00 96.72           H  
ATOM   3325 HG12 VAL A 207     -19.515   3.990   6.642  1.00 96.72           H  
ATOM   3326 HG13 VAL A 207     -18.520   5.468   6.711  1.00 96.72           H  
ATOM   3327  CG2 VAL A 207     -18.678   6.124   4.045  1.00 96.72           C  
ATOM   3328 HG21 VAL A 207     -19.508   6.805   4.232  1.00 96.72           H  
ATOM   3329 HG22 VAL A 207     -18.572   5.992   2.969  1.00 96.72           H  
ATOM   3330 HG23 VAL A 207     -17.754   6.545   4.442  1.00 96.72           H  
ATOM   3331  N   ALA A 208     -16.389   3.480   6.467  1.00 97.59           N  
ATOM   3332  H   ALA A 208     -17.065   2.779   6.735  1.00 97.59           H  
ATOM   3333  CA  ALA A 208     -15.221   3.647   7.331  1.00 97.59           C  
ATOM   3334  HA  ALA A 208     -15.189   4.682   7.673  1.00 97.59           H  
ATOM   3335  C   ALA A 208     -13.894   3.367   6.610  1.00 97.59           C  
ATOM   3336  CB  ALA A 208     -15.382   2.732   8.546  1.00 97.59           C  
ATOM   3337  HB1 ALA A 208     -14.572   2.937   9.245  1.00 97.59           H  
ATOM   3338  HB2 ALA A 208     -15.339   1.687   8.242  1.00 97.59           H  
ATOM   3339  HB3 ALA A 208     -16.335   2.918   9.042  1.00 97.59           H  
ATOM   3340  O   ALA A 208     -12.852   3.909   6.991  1.00 97.59           O  
ATOM   3341  N   ARG A 209     -13.928   2.612   5.500  1.00 98.07           N  
ATOM   3342  H   ARG A 209     -14.813   2.211   5.224  1.00 98.07           H  
ATOM   3343  CA  ARG A 209     -12.750   2.356   4.666  1.00 98.07           C  
ATOM   3344  HA  ARG A 209     -11.995   1.904   5.309  1.00 98.07           H  
ATOM   3345  C   ARG A 209     -12.098   3.609   4.104  1.00 98.07           C  
ATOM   3346  CB  ARG A 209     -13.068   1.371   3.545  1.00 98.07           C  
ATOM   3347  HB2 ARG A 209     -12.193   1.317   2.897  1.00 98.07           H  
ATOM   3348  HB3 ARG A 209     -13.908   1.731   2.951  1.00 98.07           H  
ATOM   3349  O   ARG A 209     -10.920   3.567   3.762  1.00 98.07           O  
ATOM   3350  CG  ARG A 209     -13.374  -0.029   4.098  1.00 98.07           C  
ATOM   3351  HG2 ARG A 209     -12.629  -0.312   4.841  1.00 98.07           H  
ATOM   3352  HG3 ARG A 209     -14.355  -0.037   4.574  1.00 98.07           H  
ATOM   3353  CD  ARG A 209     -13.353  -1.044   2.958  1.00 98.07           C  
ATOM   3354  HD2 ARG A 209     -14.011  -0.690   2.165  1.00 98.07           H  
ATOM   3355  HD3 ARG A 209     -13.727  -2.003   3.317  1.00 98.07           H  
ATOM   3356  NE  ARG A 209     -11.976  -1.233   2.485  1.00 98.07           N  
ATOM   3357  HE  ARG A 209     -11.247  -1.135   3.178  1.00 98.07           H  
ATOM   3358  NH1 ARG A 209     -12.424  -1.541   0.274  1.00 98.07           N  
ATOM   3359 HH11 ARG A 209     -13.401  -1.547   0.527  1.00 98.07           H  
ATOM   3360 HH12 ARG A 209     -12.116  -1.621  -0.685  1.00 98.07           H  
ATOM   3361  NH2 ARG A 209     -10.290  -1.481   1.033  1.00 98.07           N  
ATOM   3362 HH21 ARG A 209      -9.700  -1.535   1.850  1.00 98.07           H  
ATOM   3363 HH22 ARG A 209      -9.892  -1.563   0.108  1.00 98.07           H  
ATOM   3364  CZ  ARG A 209     -11.570  -1.422   1.258  1.00 98.07           C  
ATOM   3365  N   VAL A 210     -12.791   4.748   4.079  1.00 97.52           N  
ATOM   3366  H   VAL A 210     -13.754   4.726   4.382  1.00 97.52           H  
ATOM   3367  CA  VAL A 210     -12.172   6.045   3.764  1.00 97.52           C  
ATOM   3368  HA  VAL A 210     -11.857   6.010   2.721  1.00 97.52           H  
ATOM   3369  C   VAL A 210     -10.913   6.315   4.609  1.00 97.52           C  
ATOM   3370  CB  VAL A 210     -13.212   7.173   3.910  1.00 97.52           C  
ATOM   3371  HB  VAL A 210     -14.118   6.863   3.388  1.00 97.52           H  
ATOM   3372  O   VAL A 210      -9.961   6.922   4.106  1.00 97.52           O  
ATOM   3373  CG1 VAL A 210     -13.589   7.478   5.367  1.00 97.52           C  
ATOM   3374 HG11 VAL A 210     -13.923   6.570   5.870  1.00 97.52           H  
ATOM   3375 HG12 VAL A 210     -14.407   8.199   5.392  1.00 97.52           H  
ATOM   3376 HG13 VAL A 210     -12.745   7.897   5.914  1.00 97.52           H  
ATOM   3377  CG2 VAL A 210     -12.722   8.456   3.231  1.00 97.52           C  
ATOM   3378 HG21 VAL A 210     -11.812   8.823   3.707  1.00 97.52           H  
ATOM   3379 HG22 VAL A 210     -13.492   9.224   3.307  1.00 97.52           H  
ATOM   3380 HG23 VAL A 210     -12.529   8.262   2.176  1.00 97.52           H  
ATOM   3381  N   GLY A 211     -10.880   5.822   5.854  1.00 97.30           N  
ATOM   3382  H   GLY A 211     -11.691   5.320   6.186  1.00 97.30           H  
ATOM   3383  CA  GLY A 211      -9.757   5.947   6.782  1.00 97.30           C  
ATOM   3384  HA2 GLY A 211     -10.173   6.069   7.782  1.00 97.30           H  
ATOM   3385  HA3 GLY A 211      -9.175   6.838   6.547  1.00 97.30           H  
ATOM   3386  C   GLY A 211      -8.804   4.746   6.832  1.00 97.30           C  
ATOM   3387  O   GLY A 211      -7.660   4.916   7.233  1.00 97.30           O  
ATOM   3388  N   SER A 212      -9.219   3.552   6.403  1.00 97.87           N  
ATOM   3389  H   SER A 212     -10.185   3.437   6.133  1.00 97.87           H  
ATOM   3390  CA  SER A 212      -8.388   2.336   6.485  1.00 97.87           C  
ATOM   3391  HA  SER A 212      -7.539   2.523   7.142  1.00 97.87           H  
ATOM   3392  C   SER A 212      -7.808   1.867   5.151  1.00 97.87           C  
ATOM   3393  CB  SER A 212      -9.179   1.203   7.132  1.00 97.87           C  
ATOM   3394  HB2 SER A 212      -9.570   1.535   8.094  1.00 97.87           H  
ATOM   3395  HB3 SER A 212      -8.513   0.361   7.318  1.00 97.87           H  
ATOM   3396  O   SER A 212      -6.885   1.057   5.146  1.00 97.87           O  
ATOM   3397  OG  SER A 212     -10.269   0.823   6.321  1.00 97.87           O  
ATOM   3398  HG  SER A 212      -9.972   0.288   5.581  1.00 97.87           H  
ATOM   3399  N   ILE A 213      -8.292   2.385   4.014  1.00 96.95           N  
ATOM   3400  H   ILE A 213      -9.107   2.977   4.089  1.00 96.95           H  
ATOM   3401  CA  ILE A 213      -7.935   1.893   2.670  1.00 96.95           C  
ATOM   3402  HA  ILE A 213      -8.244   0.849   2.623  1.00 96.95           H  
ATOM   3403  C   ILE A 213      -6.428   1.916   2.384  1.00 96.95           C  
ATOM   3404  CB  ILE A 213      -8.723   2.674   1.592  1.00 96.95           C  
ATOM   3405  HB  ILE A 213      -9.778   2.615   1.860  1.00 96.95           H  
ATOM   3406  O   ILE A 213      -5.943   1.103   1.604  1.00 96.95           O  
ATOM   3407  CG1 ILE A 213      -8.606   2.003   0.208  1.00 96.95           C  
ATOM   3408 HG12 ILE A 213      -8.775   0.932   0.323  1.00 96.95           H  
ATOM   3409 HG13 ILE A 213      -7.602   2.146  -0.192  1.00 96.95           H  
ATOM   3410  CG2 ILE A 213      -8.315   4.163   1.538  1.00 96.95           C  
ATOM   3411 HG21 ILE A 213      -8.369   4.600   2.535  1.00 96.95           H  
ATOM   3412 HG22 ILE A 213      -9.007   4.712   0.899  1.00 96.95           H  
ATOM   3413 HG23 ILE A 213      -7.302   4.268   1.148  1.00 96.95           H  
ATOM   3414  CD1 ILE A 213      -9.620   2.533  -0.814  1.00 96.95           C  
ATOM   3415 HD11 ILE A 213      -9.539   1.954  -1.734  1.00 96.95           H  
ATOM   3416 HD12 ILE A 213     -10.632   2.432  -0.421  1.00 96.95           H  
ATOM   3417 HD13 ILE A 213      -9.420   3.579  -1.046  1.00 96.95           H  
ATOM   3418  N   SER A 214      -5.677   2.815   3.028  1.00 95.63           N  
ATOM   3419  H   SER A 214      -6.124   3.406   3.714  1.00 95.63           H  
ATOM   3420  CA  SER A 214      -4.218   2.908   2.901  1.00 95.63           C  
ATOM   3421  HA  SER A 214      -3.959   2.800   1.848  1.00 95.63           H  
ATOM   3422  C   SER A 214      -3.448   1.806   3.637  1.00 95.63           C  
ATOM   3423  CB  SER A 214      -3.742   4.292   3.356  1.00 95.63           C  
ATOM   3424  HB2 SER A 214      -2.653   4.338   3.339  1.00 95.63           H  
ATOM   3425  HB3 SER A 214      -4.128   5.034   2.657  1.00 95.63           H  
ATOM   3426  O   SER A 214      -2.236   1.718   3.469  1.00 95.63           O  
ATOM   3427  OG  SER A 214      -4.220   4.610   4.650  1.00 95.63           O  
ATOM   3428  HG  SER A 214      -3.608   4.265   5.304  1.00 95.63           H  
ATOM   3429  N   SER A 215      -4.120   0.980   4.445  1.00 97.54           N  
ATOM   3430  H   SER A 215      -5.111   1.124   4.574  1.00 97.54           H  
ATOM   3431  CA  SER A 215      -3.536  -0.230   5.038  1.00 97.54           C  
ATOM   3432  HA  SER A 215      -2.551   0.001   5.444  1.00 97.54           H  
ATOM   3433  C   SER A 215      -3.355  -1.328   3.988  1.00 97.54           C  
ATOM   3434  CB  SER A 215      -4.437  -0.719   6.179  1.00 97.54           C  
ATOM   3435  HB2 SER A 215      -5.426  -0.964   5.792  1.00 97.54           H  
ATOM   3436  HB3 SER A 215      -4.534   0.064   6.931  1.00 97.54           H  
ATOM   3437  O   SER A 215      -2.361  -2.055   3.995  1.00 97.54           O  
ATOM   3438  OG  SER A 215      -3.899  -1.871   6.778  1.00 97.54           O  
ATOM   3439  HG  SER A 215      -3.013  -1.651   7.078  1.00 97.54           H  
ATOM   3440  N   ARG A 216      -4.282  -1.409   3.025  1.00 97.40           N  
ATOM   3441  H   ARG A 216      -5.024  -0.724   3.018  1.00 97.40           H  
ATOM   3442  CA  ARG A 216      -4.237  -2.396   1.947  1.00 97.40           C  
ATOM   3443  HA  ARG A 216      -4.038  -3.364   2.407  1.00 97.40           H  
ATOM   3444  C   ARG A 216      -3.100  -2.088   0.971  1.00 97.40           C  
ATOM   3445  CB  ARG A 216      -5.601  -2.444   1.245  1.00 97.40           C  
ATOM   3446  HB2 ARG A 216      -6.396  -2.431   1.990  1.00 97.40           H  
ATOM   3447  HB3 ARG A 216      -5.716  -1.573   0.600  1.00 97.40           H  
ATOM   3448  O   ARG A 216      -3.012  -0.989   0.432  1.00 97.40           O  
ATOM   3449  CG  ARG A 216      -5.719  -3.729   0.425  1.00 97.40           C  
ATOM   3450  HG2 ARG A 216      -5.641  -4.576   1.107  1.00 97.40           H  
ATOM   3451  HG3 ARG A 216      -4.907  -3.776  -0.300  1.00 97.40           H  
ATOM   3452  CD  ARG A 216      -7.052  -3.823  -0.314  1.00 97.40           C  
ATOM   3453  HD2 ARG A 216      -7.136  -2.977  -0.995  1.00 97.40           H  
ATOM   3454  HD3 ARG A 216      -7.868  -3.767   0.406  1.00 97.40           H  
ATOM   3455  NE  ARG A 216      -7.119  -5.079  -1.083  1.00 97.40           N  
ATOM   3456  HE  ARG A 216      -6.609  -5.110  -1.955  1.00 97.40           H  
ATOM   3457  NH1 ARG A 216      -8.259  -6.394   0.444  1.00 97.40           N  
ATOM   3458 HH11 ARG A 216      -8.248  -5.682   1.160  1.00 97.40           H  
ATOM   3459 HH12 ARG A 216      -8.704  -7.279   0.644  1.00 97.40           H  
ATOM   3460  NH2 ARG A 216      -7.632  -7.248  -1.495  1.00 97.40           N  
ATOM   3461 HH21 ARG A 216      -7.080  -7.250  -2.341  1.00 97.40           H  
ATOM   3462 HH22 ARG A 216      -8.048  -8.110  -1.174  1.00 97.40           H  
ATOM   3463  CZ  ARG A 216      -7.673  -6.218  -0.703  1.00 97.40           C  
ATOM   3464  N   TYR A 217      -2.272  -3.091   0.698  1.00 96.56           N  
ATOM   3465  H   TYR A 217      -2.378  -3.921   1.264  1.00 96.56           H  
ATOM   3466  CA  TYR A 217      -1.051  -3.019  -0.109  1.00 96.56           C  
ATOM   3467  HA  TYR A 217      -0.545  -3.974   0.023  1.00 96.56           H  
ATOM   3468  C   TYR A 217      -0.038  -1.977   0.386  1.00 96.56           C  
ATOM   3469  CB  TYR A 217      -1.388  -2.893  -1.603  1.00 96.56           C  
ATOM   3470  HB2 TYR A 217      -1.963  -1.982  -1.770  1.00 96.56           H  
ATOM   3471  HB3 TYR A 217      -0.468  -2.791  -2.178  1.00 96.56           H  
ATOM   3472  O   TYR A 217       0.767  -1.466  -0.403  1.00 96.56           O  
ATOM   3473  CG  TYR A 217      -2.132  -4.082  -2.172  1.00 96.56           C  
ATOM   3474  CD1 TYR A 217      -1.475  -5.321  -2.307  1.00 96.56           C  
ATOM   3475  HD1 TYR A 217      -0.451  -5.434  -1.983  1.00 96.56           H  
ATOM   3476  CD2 TYR A 217      -3.465  -3.939  -2.599  1.00 96.56           C  
ATOM   3477  HD2 TYR A 217      -3.952  -2.979  -2.518  1.00 96.56           H  
ATOM   3478  CE1 TYR A 217      -2.151  -6.422  -2.866  1.00 96.56           C  
ATOM   3479  HE1 TYR A 217      -1.648  -7.373  -2.966  1.00 96.56           H  
ATOM   3480  CE2 TYR A 217      -4.145  -5.039  -3.155  1.00 96.56           C  
ATOM   3481  HE2 TYR A 217      -5.152  -4.935  -3.530  1.00 96.56           H  
ATOM   3482  OH  TYR A 217      -4.171  -7.333  -3.816  1.00 96.56           O  
ATOM   3483  HH  TYR A 217      -3.616  -8.107  -3.935  1.00 96.56           H  
ATOM   3484  CZ  TYR A 217      -3.490  -6.283  -3.287  1.00 96.56           C  
ATOM   3485  N   ARG A 218      -0.032  -1.671   1.693  1.00 95.43           N  
ATOM   3486  H   ARG A 218      -0.701  -2.109   2.310  1.00 95.43           H  
ATOM   3487  CA  ARG A 218       1.024  -0.834   2.267  1.00 95.43           C  
ATOM   3488  HA  ARG A 218       1.002   0.118   1.736  1.00 95.43           H  
ATOM   3489  C   ARG A 218       2.386  -1.484   2.028  1.00 95.43           C  
ATOM   3490  CB  ARG A 218       0.784  -0.564   3.753  1.00 95.43           C  
ATOM   3491  HB2 ARG A 218      -0.240  -0.224   3.906  1.00 95.43           H  
ATOM   3492  HB3 ARG A 218       0.942  -1.480   4.323  1.00 95.43           H  
ATOM   3493  O   ARG A 218       2.549  -2.690   2.192  1.00 95.43           O  
ATOM   3494  CG  ARG A 218       1.755   0.536   4.211  1.00 95.43           C  
ATOM   3495  HG2 ARG A 218       2.788   0.273   3.986  1.00 95.43           H  
ATOM   3496  HG3 ARG A 218       1.511   1.459   3.686  1.00 95.43           H  
ATOM   3497  CD  ARG A 218       1.660   0.788   5.702  1.00 95.43           C  
ATOM   3498  HD2 ARG A 218       2.174   1.724   5.921  1.00 95.43           H  
ATOM   3499  HD3 ARG A 218       0.605   0.897   5.953  1.00 95.43           H  
ATOM   3500  NE  ARG A 218       2.292  -0.292   6.485  1.00 95.43           N  
ATOM   3501  HE  ARG A 218       3.049  -0.801   6.052  1.00 95.43           H  
ATOM   3502  NH1 ARG A 218       1.189   0.267   8.362  1.00 95.43           N  
ATOM   3503 HH11 ARG A 218       0.583   0.805   7.760  1.00 95.43           H  
ATOM   3504 HH12 ARG A 218       0.694  -0.144   9.140  1.00 95.43           H  
ATOM   3505  NH2 ARG A 218       2.536  -1.495   8.433  1.00 95.43           N  
ATOM   3506 HH21 ARG A 218       2.198  -1.696   9.363  1.00 95.43           H  
ATOM   3507 HH22 ARG A 218       3.252  -2.087   8.036  1.00 95.43           H  
ATOM   3508  CZ  ARG A 218       2.006  -0.526   7.747  1.00 95.43           C  
ATOM   3509  N   ASP A 219       3.346  -0.669   1.604  1.00 95.17           N  
ATOM   3510  H   ASP A 219       3.165   0.324   1.627  1.00 95.17           H  
ATOM   3511  CA  ASP A 219       4.699  -1.077   1.215  1.00 95.17           C  
ATOM   3512  HA  ASP A 219       5.146  -0.205   0.739  1.00 95.17           H  
ATOM   3513  C   ASP A 219       4.738  -2.179   0.142  1.00 95.17           C  
ATOM   3514  CB  ASP A 219       5.580  -1.374   2.442  1.00 95.17           C  
ATOM   3515  HB2 ASP A 219       6.612  -1.497   2.113  1.00 95.17           H  
ATOM   3516  HB3 ASP A 219       5.264  -2.314   2.894  1.00 95.17           H  
ATOM   3517  O   ASP A 219       5.709  -2.923   0.057  1.00 95.17           O  
ATOM   3518  CG  ASP A 219       5.543  -0.247   3.475  1.00 95.17           C  
ATOM   3519  OD1 ASP A 219       5.469   0.926   3.042  1.00 95.17           O  
ATOM   3520  OD2 ASP A 219       5.513  -0.566   4.685  1.00 95.17           O  
ATOM   3521  N   CYS A 220       3.713  -2.273  -0.713  1.00 96.62           N  
ATOM   3522  H   CYS A 220       2.888  -1.720  -0.529  1.00 96.62           H  
ATOM   3523  CA  CYS A 220       3.648  -3.226  -1.831  1.00 96.62           C  
ATOM   3524  HA  CYS A 220       4.531  -3.864  -1.801  1.00 96.62           H  
ATOM   3525  C   CYS A 220       3.675  -2.533  -3.206  1.00 96.62           C  
ATOM   3526  CB  CYS A 220       2.430  -4.142  -1.666  1.00 96.62           C  
ATOM   3527  HB2 CYS A 220       1.519  -3.544  -1.704  1.00 96.62           H  
ATOM   3528  HB3 CYS A 220       2.408  -4.860  -2.485  1.00 96.62           H  
ATOM   3529  O   CYS A 220       3.181  -3.067  -4.200  1.00 96.62           O  
ATOM   3530  SG  CYS A 220       2.497  -5.057  -0.101  1.00 96.62           S  
ATOM   3531  HG  CYS A 220       2.584  -4.018   0.734  1.00 96.62           H  
ATOM   3532  N   ALA A 221       4.203  -1.308  -3.278  1.00 95.21           N  
ATOM   3533  H   ALA A 221       4.587  -0.906  -2.435  1.00 95.21           H  
ATOM   3534  CA  ALA A 221       4.146  -0.500  -4.494  1.00 95.21           C  
ATOM   3535  HA  ALA A 221       3.105  -0.451  -4.814  1.00 95.21           H  
ATOM   3536  C   ALA A 221       4.922  -1.110  -5.678  1.00 95.21           C  
ATOM   3537  CB  ALA A 221       4.591   0.927  -4.156  1.00 95.21           C  
ATOM   3538  HB1 ALA A 221       4.710   1.504  -5.073  1.00 95.21           H  
ATOM   3539  HB2 ALA A 221       3.834   1.404  -3.533  1.00 95.21           H  
ATOM   3540  HB3 ALA A 221       5.531   0.917  -3.605  1.00 95.21           H  
ATOM   3541  O   ALA A 221       4.483  -0.928  -6.812  1.00 95.21           O  
ATOM   3542  N   ALA A 222       5.997  -1.875  -5.439  1.00 96.54           N  
ATOM   3543  H   ALA A 222       6.258  -2.095  -4.488  1.00 96.54           H  
ATOM   3544  CA  ALA A 222       6.695  -2.577  -6.517  1.00 96.54           C  
ATOM   3545  HA  ALA A 222       6.864  -1.878  -7.335  1.00 96.54           H  
ATOM   3546  C   ALA A 222       5.848  -3.727  -7.076  1.00 96.54           C  
ATOM   3547  CB  ALA A 222       8.062  -3.064  -6.038  1.00 96.54           C  
ATOM   3548  HB1 ALA A 222       7.960  -3.805  -5.245  1.00 96.54           H  
ATOM   3549  HB2 ALA A 222       8.588  -3.524  -6.875  1.00 96.54           H  
ATOM   3550  HB3 ALA A 222       8.651  -2.219  -5.680  1.00 96.54           H  
ATOM   3551  O   ALA A 222       5.739  -3.858  -8.288  1.00 96.54           O  
ATOM   3552  N   LEU A 223       5.138  -4.480  -6.230  1.00 95.74           N  
ATOM   3553  H   LEU A 223       5.251  -4.341  -5.236  1.00 95.74           H  
ATOM   3554  CA  LEU A 223       4.195  -5.496  -6.711  1.00 95.74           C  
ATOM   3555  HA  LEU A 223       4.742  -6.206  -7.332  1.00 95.74           H  
ATOM   3556  C   LEU A 223       3.094  -4.882  -7.588  1.00 95.74           C  
ATOM   3557  CB  LEU A 223       3.605  -6.239  -5.510  1.00 95.74           C  
ATOM   3558  HB2 LEU A 223       4.417  -6.746  -4.989  1.00 95.74           H  
ATOM   3559  HB3 LEU A 223       3.143  -5.517  -4.836  1.00 95.74           H  
ATOM   3560  O   LEU A 223       2.790  -5.399  -8.659  1.00 95.74           O  
ATOM   3561  CG  LEU A 223       2.560  -7.292  -5.899  1.00 95.74           C  
ATOM   3562  HG  LEU A 223       1.809  -6.869  -6.566  1.00 95.74           H  
ATOM   3563  CD1 LEU A 223       3.207  -8.508  -6.556  1.00 95.74           C  
ATOM   3564 HD11 LEU A 223       2.446  -9.242  -6.818  1.00 95.74           H  
ATOM   3565 HD12 LEU A 223       3.929  -8.974  -5.885  1.00 95.74           H  
ATOM   3566 HD13 LEU A 223       3.721  -8.209  -7.470  1.00 95.74           H  
ATOM   3567  CD2 LEU A 223       1.849  -7.754  -4.646  1.00 95.74           C  
ATOM   3568 HD21 LEU A 223       1.076  -8.467  -4.934  1.00 95.74           H  
ATOM   3569 HD22 LEU A 223       2.582  -8.229  -3.994  1.00 95.74           H  
ATOM   3570 HD23 LEU A 223       1.384  -6.908  -4.140  1.00 95.74           H  
ATOM   3571  N   LEU A 224       2.537  -3.734  -7.188  1.00 93.92           N  
ATOM   3572  H   LEU A 224       2.819  -3.359  -6.293  1.00 93.92           H  
ATOM   3573  CA  LEU A 224       1.574  -2.999  -8.019  1.00 93.92           C  
ATOM   3574  HA  LEU A 224       0.790  -3.691  -8.329  1.00 93.92           H  
ATOM   3575  C   LEU A 224       2.196  -2.457  -9.320  1.00 93.92           C  
ATOM   3576  CB  LEU A 224       0.946  -1.855  -7.206  1.00 93.92           C  
ATOM   3577  HB2 LEU A 224       0.290  -1.287  -7.866  1.00 93.92           H  
ATOM   3578  HB3 LEU A 224       1.744  -1.190  -6.876  1.00 93.92           H  
ATOM   3579  O   LEU A 224       1.465  -2.129 -10.258  1.00 93.92           O  
ATOM   3580  CG  LEU A 224       0.128  -2.295  -5.978  1.00 93.92           C  
ATOM   3581  HG  LEU A 224       0.768  -2.834  -5.279  1.00 93.92           H  
ATOM   3582  CD1 LEU A 224      -0.414  -1.049  -5.275  1.00 93.92           C  
ATOM   3583 HD11 LEU A 224      -0.961  -1.348  -4.382  1.00 93.92           H  
ATOM   3584 HD12 LEU A 224      -1.081  -0.497  -5.938  1.00 93.92           H  
ATOM   3585 HD13 LEU A 224       0.416  -0.412  -4.969  1.00 93.92           H  
ATOM   3586  CD2 LEU A 224      -1.058  -3.189  -6.348  1.00 93.92           C  
ATOM   3587 HD21 LEU A 224      -1.695  -2.695  -7.082  1.00 93.92           H  
ATOM   3588 HD22 LEU A 224      -0.698  -4.135  -6.751  1.00 93.92           H  
ATOM   3589 HD23 LEU A 224      -1.638  -3.413  -5.453  1.00 93.92           H  
ATOM   3590  N   GLY A 225       3.525  -2.377  -9.391  1.00 94.73           N  
ATOM   3591  H   GLY A 225       4.064  -2.658  -8.584  1.00 94.73           H  
ATOM   3592  CA  GLY A 225       4.277  -2.093 -10.607  1.00 94.73           C  
ATOM   3593  HA2 GLY A 225       3.953  -1.141 -11.026  1.00 94.73           H  
ATOM   3594  HA3 GLY A 225       5.335  -2.017 -10.356  1.00 94.73           H  
ATOM   3595  C   GLY A 225       4.114  -3.179 -11.671  1.00 94.73           C  
ATOM   3596  O   GLY A 225       4.085  -2.837 -12.847  1.00 94.73           O  
ATOM   3597  N   ILE A 226       3.877  -4.446 -11.308  1.00 93.61           N  
ATOM   3598  H   ILE A 226       3.891  -4.689 -10.327  1.00 93.61           H  
ATOM   3599  CA  ILE A 226       3.592  -5.517 -12.286  1.00 93.61           C  
ATOM   3600  HA  ILE A 226       4.407  -5.554 -13.010  1.00 93.61           H  
ATOM   3601  C   ILE A 226       2.317  -5.208 -13.076  1.00 93.61           C  
ATOM   3602  CB  ILE A 226       3.509  -6.901 -11.601  1.00 93.61           C  
ATOM   3603  HB  ILE A 226       2.746  -6.868 -10.823  1.00 93.61           H  
ATOM   3604  O   ILE A 226       2.297  -5.335 -14.301  1.00 93.61           O  
ATOM   3605  CG1 ILE A 226       4.871  -7.235 -10.950  1.00 93.61           C  
ATOM   3606 HG12 ILE A 226       5.089  -6.502 -10.174  1.00 93.61           H  
ATOM   3607 HG13 ILE A 226       5.656  -7.173 -11.704  1.00 93.61           H  
ATOM   3608  CG2 ILE A 226       3.094  -7.987 -12.616  1.00 93.61           C  
ATOM   3609 HG21 ILE A 226       2.123  -7.770 -13.060  1.00 93.61           H  
ATOM   3610 HG22 ILE A 226       3.839  -8.070 -13.407  1.00 93.61           H  
ATOM   3611 HG23 ILE A 226       2.992  -8.954 -12.123  1.00 93.61           H  
ATOM   3612  CD1 ILE A 226       4.939  -8.623 -10.307  1.00 93.61           C  
ATOM   3613 HD11 ILE A 226       5.892  -8.724  -9.787  1.00 93.61           H  
ATOM   3614 HD12 ILE A 226       4.113  -8.761  -9.610  1.00 93.61           H  
ATOM   3615 HD13 ILE A 226       4.905  -9.398 -11.073  1.00 93.61           H  
ATOM   3616  N   ASN A 227       1.272  -4.710 -12.410  1.00 92.82           N  
ATOM   3617  H   ASN A 227       1.323  -4.671 -11.402  1.00 92.82           H  
ATOM   3618  CA  ASN A 227       0.043  -4.291 -13.091  1.00 92.82           C  
ATOM   3619  HA  ASN A 227      -0.343  -5.127 -13.674  1.00 92.82           H  
ATOM   3620  C   ASN A 227       0.314  -3.134 -14.061  1.00 92.82           C  
ATOM   3621  CB  ASN A 227      -1.015  -3.870 -12.055  1.00 92.82           C  
ATOM   3622  HB2 ASN A 227      -0.622  -3.064 -11.436  1.00 92.82           H  
ATOM   3623  HB3 ASN A 227      -1.892  -3.500 -12.587  1.00 92.82           H  
ATOM   3624  O   ASN A 227      -0.257  -3.080 -15.146  1.00 92.82           O  
ATOM   3625  CG  ASN A 227      -1.477  -5.001 -11.158  1.00 92.82           C  
ATOM   3626  ND2 ASN A 227      -2.177  -4.692 -10.092  1.00 92.82           N  
ATOM   3627 HD21 ASN A 227      -2.468  -5.487  -9.541  1.00 92.82           H  
ATOM   3628 HD22 ASN A 227      -2.431  -3.736  -9.891  1.00 92.82           H  
ATOM   3629  OD1 ASN A 227      -1.230  -6.167 -11.382  1.00 92.82           O  
ATOM   3630  N   HIS A 228       1.197  -2.204 -13.686  1.00 94.36           N  
ATOM   3631  H   HIS A 228       1.699  -2.332 -12.820  1.00 94.36           H  
ATOM   3632  CA  HIS A 228       1.574  -1.112 -14.577  1.00 94.36           C  
ATOM   3633  HA  HIS A 228       0.658  -0.673 -14.973  1.00 94.36           H  
ATOM   3634  C   HIS A 228       2.381  -1.611 -15.783  1.00 94.36           C  
ATOM   3635  CB  HIS A 228       2.326  -0.030 -13.795  1.00 94.36           C  
ATOM   3636  HB2 HIS A 228       1.741   0.254 -12.920  1.00 94.36           H  
ATOM   3637  HB3 HIS A 228       3.285  -0.422 -13.456  1.00 94.36           H  
ATOM   3638  O   HIS A 228       2.078  -1.232 -16.911  1.00 94.36           O  
ATOM   3639  CG  HIS A 228       2.567   1.202 -14.627  1.00 94.36           C  
ATOM   3640  CD2 HIS A 228       3.732   1.913 -14.720  1.00 94.36           C  
ATOM   3641  HD2 HIS A 228       4.650   1.716 -14.187  1.00 94.36           H  
ATOM   3642  ND1 HIS A 228       1.657   1.806 -15.470  1.00 94.36           N  
ATOM   3643  HD1 HIS A 228       0.764   1.432 -15.758  1.00 94.36           H  
ATOM   3644  CE1 HIS A 228       2.259   2.855 -16.052  1.00 94.36           C  
ATOM   3645  HE1 HIS A 228       1.815   3.502 -16.793  1.00 94.36           H  
ATOM   3646  NE2 HIS A 228       3.521   2.957 -15.620  1.00 94.36           N  
ATOM   3647  N   LEU A 229       3.338  -2.513 -15.559  1.00 94.37           N  
ATOM   3648  H   LEU A 229       3.543  -2.771 -14.605  1.00 94.37           H  
ATOM   3649  CA  LEU A 229       4.131  -3.146 -16.610  1.00 94.37           C  
ATOM   3650  HA  LEU A 229       4.641  -2.361 -17.169  1.00 94.37           H  
ATOM   3651  C   LEU A 229       3.251  -3.928 -17.596  1.00 94.37           C  
ATOM   3652  CB  LEU A 229       5.173  -4.056 -15.935  1.00 94.37           C  
ATOM   3653  HB2 LEU A 229       5.744  -3.476 -15.210  1.00 94.37           H  
ATOM   3654  HB3 LEU A 229       4.653  -4.842 -15.388  1.00 94.37           H  
ATOM   3655  O   LEU A 229       3.452  -3.838 -18.802  1.00 94.37           O  
ATOM   3656  CG  LEU A 229       6.151  -4.724 -16.912  1.00 94.37           C  
ATOM   3657  HG  LEU A 229       5.587  -5.395 -17.559  1.00 94.37           H  
ATOM   3658  CD1 LEU A 229       6.928  -3.718 -17.764  1.00 94.37           C  
ATOM   3659 HD11 LEU A 229       7.640  -4.252 -18.394  1.00 94.37           H  
ATOM   3660 HD12 LEU A 229       6.248  -3.179 -18.424  1.00 94.37           H  
ATOM   3661 HD13 LEU A 229       7.473  -3.018 -17.131  1.00 94.37           H  
ATOM   3662  CD2 LEU A 229       7.154  -5.549 -16.116  1.00 94.37           C  
ATOM   3663 HD21 LEU A 229       7.739  -4.886 -15.478  1.00 94.37           H  
ATOM   3664 HD22 LEU A 229       7.835  -6.067 -16.790  1.00 94.37           H  
ATOM   3665 HD23 LEU A 229       6.634  -6.292 -15.511  1.00 94.37           H  
ATOM   3666  N   THR A 230       2.231  -4.618 -17.086  1.00 92.29           N  
ATOM   3667  H   THR A 230       2.174  -4.681 -16.080  1.00 92.29           H  
ATOM   3668  CA  THR A 230       1.219  -5.325 -17.887  1.00 92.29           C  
ATOM   3669  HA  THR A 230       1.698  -6.106 -18.477  1.00 92.29           H  
ATOM   3670  C   THR A 230       0.507  -4.375 -18.850  1.00 92.29           C  
ATOM   3671  CB  THR A 230       0.180  -5.976 -16.962  1.00 92.29           C  
ATOM   3672  HB  THR A 230      -0.319  -5.206 -16.375  1.00 92.29           H  
ATOM   3673  O   THR A 230       0.375  -4.670 -20.035  1.00 92.29           O  
ATOM   3674  CG2 THR A 230      -0.888  -6.748 -17.726  1.00 92.29           C  
ATOM   3675 HG21 THR A 230      -0.422  -7.351 -18.505  1.00 92.29           H  
ATOM   3676 HG22 THR A 230      -1.439  -7.397 -17.046  1.00 92.29           H  
ATOM   3677 HG23 THR A 230      -1.590  -6.055 -18.190  1.00 92.29           H  
ATOM   3678  OG1 THR A 230       0.806  -6.864 -16.068  1.00 92.29           O  
ATOM   3679  HG1 THR A 230       1.401  -6.372 -15.497  1.00 92.29           H  
ATOM   3680  N   MET A 231       0.100  -3.194 -18.370  1.00 91.90           N  
ATOM   3681  H   MET A 231       0.244  -2.996 -17.390  1.00 91.90           H  
ATOM   3682  CA  MET A 231      -0.529  -2.176 -19.218  1.00 91.90           C  
ATOM   3683  HA  MET A 231      -1.363  -2.632 -19.751  1.00 91.90           H  
ATOM   3684  C   MET A 231       0.431  -1.640 -20.286  1.00 91.90           C  
ATOM   3685  CB  MET A 231      -1.061  -1.018 -18.363  1.00 91.90           C  
ATOM   3686  HB2 MET A 231      -0.259  -0.622 -17.739  1.00 91.90           H  
ATOM   3687  HB3 MET A 231      -1.388  -0.213 -19.021  1.00 91.90           H  
ATOM   3688  O   MET A 231       0.021  -1.463 -21.430  1.00 91.90           O  
ATOM   3689  CG  MET A 231      -2.233  -1.423 -17.462  1.00 91.90           C  
ATOM   3690  HG2 MET A 231      -2.535  -0.551 -16.883  1.00 91.90           H  
ATOM   3691  HG3 MET A 231      -1.889  -2.182 -16.760  1.00 91.90           H  
ATOM   3692  SD  MET A 231      -3.702  -2.082 -18.301  1.00 91.90           S  
ATOM   3693  CE  MET A 231      -4.121  -0.715 -19.417  1.00 91.90           C  
ATOM   3694  HE1 MET A 231      -5.071  -0.931 -19.906  1.00 91.90           H  
ATOM   3695  HE2 MET A 231      -4.208   0.213 -18.851  1.00 91.90           H  
ATOM   3696  HE3 MET A 231      -3.350  -0.612 -20.180  1.00 91.90           H  
ATOM   3697  N   LEU A 232       1.704  -1.421 -19.938  1.00 91.40           N  
ATOM   3698  H   LEU A 232       1.978  -1.599 -18.983  1.00 91.40           H  
ATOM   3699  CA  LEU A 232       2.732  -0.982 -20.891  1.00 91.40           C  
ATOM   3700  HA  LEU A 232       2.364  -0.111 -21.433  1.00 91.40           H  
ATOM   3701  C   LEU A 232       3.033  -2.049 -21.958  1.00 91.40           C  
ATOM   3702  CB  LEU A 232       4.015  -0.595 -20.129  1.00 91.40           C  
ATOM   3703  HB2 LEU A 232       4.800  -0.395 -20.858  1.00 91.40           H  
ATOM   3704  HB3 LEU A 232       4.334  -1.451 -19.535  1.00 91.40           H  
ATOM   3705  O   LEU A 232       3.288  -1.703 -23.106  1.00 91.40           O  
ATOM   3706  CG  LEU A 232       3.886   0.633 -19.208  1.00 91.40           C  
ATOM   3707  HG  LEU A 232       3.053   0.496 -18.518  1.00 91.40           H  
ATOM   3708  CD1 LEU A 232       5.167   0.793 -18.390  1.00 91.40           C  
ATOM   3709 HD11 LEU A 232       5.068   1.638 -17.708  1.00 91.40           H  
ATOM   3710 HD12 LEU A 232       6.014   0.959 -19.055  1.00 91.40           H  
ATOM   3711 HD13 LEU A 232       5.343  -0.106 -17.798  1.00 91.40           H  
ATOM   3712  CD2 LEU A 232       3.653   1.929 -19.988  1.00 91.40           C  
ATOM   3713 HD21 LEU A 232       2.708   1.877 -20.529  1.00 91.40           H  
ATOM   3714 HD22 LEU A 232       4.463   2.089 -20.700  1.00 91.40           H  
ATOM   3715 HD23 LEU A 232       3.607   2.769 -19.295  1.00 91.40           H  
ATOM   3716  N   GLY A 233       2.950  -3.334 -21.601  1.00 88.07           N  
ATOM   3717  H   GLY A 233       2.797  -3.540 -20.624  1.00 88.07           H  
ATOM   3718  CA  GLY A 233       3.093  -4.474 -22.515  1.00 88.07           C  
ATOM   3719  HA2 GLY A 233       3.321  -5.367 -21.933  1.00 88.07           H  
ATOM   3720  HA3 GLY A 233       3.923  -4.287 -23.196  1.00 88.07           H  
ATOM   3721  C   GLY A 233       1.850  -4.774 -23.364  1.00 88.07           C  
ATOM   3722  O   GLY A 233       1.840  -5.742 -24.122  1.00 88.07           O  
ATOM   3723  N   GLY A 234       0.790  -3.966 -23.255  1.00 85.00           N  
ATOM   3724  H   GLY A 234       0.855  -3.175 -22.630  1.00 85.00           H  
ATOM   3725  CA  GLY A 234      -0.432  -4.129 -24.042  1.00 85.00           C  
ATOM   3726  HA2 GLY A 234      -0.168  -4.445 -25.051  1.00 85.00           H  
ATOM   3727  HA3 GLY A 234      -0.925  -3.159 -24.105  1.00 85.00           H  
ATOM   3728  C   GLY A 234      -1.445  -5.127 -23.475  1.00 85.00           C  
ATOM   3729  O   GLY A 234      -2.305  -5.580 -24.225  1.00 85.00           O  
ATOM   3730  N   GLY A 235      -1.369  -5.445 -22.178  1.00 85.40           N  
ATOM   3731  H   GLY A 235      -0.594  -5.076 -21.644  1.00 85.40           H  
ATOM   3732  CA  GLY A 235      -2.406  -6.162 -21.427  1.00 85.40           C  
ATOM   3733  HA2 GLY A 235      -2.675  -5.568 -20.553  1.00 85.40           H  
ATOM   3734  HA3 GLY A 235      -3.297  -6.270 -22.046  1.00 85.40           H  
ATOM   3735  C   GLY A 235      -2.024  -7.560 -20.935  1.00 85.40           C  
ATOM   3736  O   GLY A 235      -2.685  -8.067 -20.032  1.00 85.40           O  
ATOM   3737  N   ASP A 236      -0.955  -8.159 -21.463  1.00 85.16           N  
ATOM   3738  H   ASP A 236      -0.437  -7.684 -22.188  1.00 85.16           H  
ATOM   3739  CA  ASP A 236      -0.447  -9.457 -21.006  1.00 85.16           C  
ATOM   3740  HA  ASP A 236      -1.256  -9.981 -20.498  1.00 85.16           H  
ATOM   3741  C   ASP A 236       0.743  -9.264 -20.040  1.00 85.16           C  
ATOM   3742  CB  ASP A 236      -0.083 -10.328 -22.216  1.00 85.16           C  
ATOM   3743  HB2 ASP A 236       0.727  -9.849 -22.766  1.00 85.16           H  
ATOM   3744  HB3 ASP A 236      -0.950 -10.378 -22.876  1.00 85.16           H  
ATOM   3745  O   ASP A 236       1.754  -8.660 -20.425  1.00 85.16           O  
ATOM   3746  CG  ASP A 236       0.329 -11.760 -21.846  1.00 85.16           C  
ATOM   3747  OD1 ASP A 236       0.778 -12.003 -20.700  1.00 85.16           O  
ATOM   3748  OD2 ASP A 236       0.245 -12.632 -22.725  1.00 85.16           O  
ATOM   3749  N   PRO A 237       0.660  -9.750 -18.783  1.00 82.92           N  
ATOM   3750  CA  PRO A 237       1.740  -9.603 -17.807  1.00 82.92           C  
ATOM   3751  HA  PRO A 237       1.972  -8.547 -17.667  1.00 82.92           H  
ATOM   3752  C   PRO A 237       3.031 -10.317 -18.229  1.00 82.92           C  
ATOM   3753  CB  PRO A 237       1.183 -10.186 -16.501  1.00 82.92           C  
ATOM   3754  HB2 PRO A 237       1.952 -10.684 -15.910  1.00 82.92           H  
ATOM   3755  HB3 PRO A 237       0.716  -9.398 -15.910  1.00 82.92           H  
ATOM   3756  O   PRO A 237       4.123  -9.862 -17.879  1.00 82.92           O  
ATOM   3757  CG  PRO A 237       0.102 -11.161 -16.957  1.00 82.92           C  
ATOM   3758  HG2 PRO A 237       0.556 -12.114 -17.228  1.00 82.92           H  
ATOM   3759  HG3 PRO A 237      -0.666 -11.303 -16.197  1.00 82.92           H  
ATOM   3760  CD  PRO A 237      -0.455 -10.489 -18.205  1.00 82.92           C  
ATOM   3761  HD2 PRO A 237      -1.249  -9.793 -17.933  1.00 82.92           H  
ATOM   3762  HD3 PRO A 237      -0.839 -11.252 -18.883  1.00 82.92           H  
ATOM   3763  N   SER A 238       2.930 -11.409 -18.992  1.00 87.48           N  
ATOM   3764  H   SER A 238       2.024 -11.662 -19.358  1.00 87.48           H  
ATOM   3765  CA  SER A 238       4.083 -12.196 -19.434  1.00 87.48           C  
ATOM   3766  HA  SER A 238       4.706 -12.412 -18.566  1.00 87.48           H  
ATOM   3767  C   SER A 238       4.947 -11.441 -20.440  1.00 87.48           C  
ATOM   3768  CB  SER A 238       3.621 -13.533 -20.023  1.00 87.48           C  
ATOM   3769  HB2 SER A 238       2.916 -14.014 -19.345  1.00 87.48           H  
ATOM   3770  HB3 SER A 238       4.491 -14.181 -20.133  1.00 87.48           H  
ATOM   3771  O   SER A 238       6.172 -11.554 -20.395  1.00 87.48           O  
ATOM   3772  OG  SER A 238       3.032 -13.373 -21.294  1.00 87.48           O  
ATOM   3773  HG  SER A 238       2.130 -13.059 -21.199  1.00 87.48           H  
ATOM   3774  N   VAL A 239       4.333 -10.610 -21.291  1.00 87.60           N  
ATOM   3775  H   VAL A 239       3.324 -10.590 -21.280  1.00 87.60           H  
ATOM   3776  CA  VAL A 239       5.050  -9.787 -22.271  1.00 87.60           C  
ATOM   3777  HA  VAL A 239       5.665 -10.438 -22.893  1.00 87.60           H  
ATOM   3778  C   VAL A 239       5.991  -8.847 -21.533  1.00 87.60           C  
ATOM   3779  CB  VAL A 239       4.079  -9.020 -23.192  1.00 87.60           C  
ATOM   3780  HB  VAL A 239       3.378  -8.450 -22.581  1.00 87.60           H  
ATOM   3781  O   VAL A 239       7.202  -8.941 -21.697  1.00 87.60           O  
ATOM   3782  CG1 VAL A 239       4.806  -8.042 -24.127  1.00 87.60           C  
ATOM   3783 HG11 VAL A 239       4.082  -7.563 -24.786  1.00 87.60           H  
ATOM   3784 HG12 VAL A 239       5.309  -7.261 -23.557  1.00 87.60           H  
ATOM   3785 HG13 VAL A 239       5.537  -8.578 -24.733  1.00 87.60           H  
ATOM   3786  CG2 VAL A 239       3.288  -9.999 -24.066  1.00 87.60           C  
ATOM   3787 HG21 VAL A 239       2.544  -9.457 -24.651  1.00 87.60           H  
ATOM   3788 HG22 VAL A 239       2.772 -10.738 -23.452  1.00 87.60           H  
ATOM   3789 HG23 VAL A 239       3.958 -10.527 -24.745  1.00 87.60           H  
ATOM   3790  N   GLY A 240       5.462  -7.989 -20.660  1.00 87.90           N  
ATOM   3791  H   GLY A 240       4.464  -8.019 -20.504  1.00 87.90           H  
ATOM   3792  CA  GLY A 240       6.272  -6.981 -19.977  1.00 87.90           C  
ATOM   3793  HA2 GLY A 240       6.731  -6.326 -20.718  1.00 87.90           H  
ATOM   3794  HA3 GLY A 240       5.608  -6.384 -19.353  1.00 87.90           H  
ATOM   3795  C   GLY A 240       7.390  -7.573 -19.107  1.00 87.90           C  
ATOM   3796  O   GLY A 240       8.494  -7.034 -19.091  1.00 87.90           O  
ATOM   3797  N   VAL A 241       7.145  -8.704 -18.433  1.00 92.64           N  
ATOM   3798  H   VAL A 241       6.223  -9.113 -18.493  1.00 92.64           H  
ATOM   3799  CA  VAL A 241       8.171  -9.405 -17.637  1.00 92.64           C  
ATOM   3800  HA  VAL A 241       8.627  -8.694 -16.948  1.00 92.64           H  
ATOM   3801  C   VAL A 241       9.310  -9.937 -18.511  1.00 92.64           C  
ATOM   3802  CB  VAL A 241       7.530 -10.533 -16.803  1.00 92.64           C  
ATOM   3803  HB  VAL A 241       6.843 -11.098 -17.432  1.00 92.64           H  
ATOM   3804  O   VAL A 241      10.472  -9.789 -18.143  1.00 92.64           O  
ATOM   3805  CG1 VAL A 241       8.563 -11.513 -16.234  1.00 92.64           C  
ATOM   3806 HG11 VAL A 241       9.412 -10.969 -15.821  1.00 92.64           H  
ATOM   3807 HG12 VAL A 241       8.929 -12.166 -17.026  1.00 92.64           H  
ATOM   3808 HG13 VAL A 241       8.115 -12.139 -15.463  1.00 92.64           H  
ATOM   3809  CG2 VAL A 241       6.737  -9.927 -15.636  1.00 92.64           C  
ATOM   3810 HG21 VAL A 241       6.234 -10.722 -15.085  1.00 92.64           H  
ATOM   3811 HG22 VAL A 241       5.980  -9.239 -16.013  1.00 92.64           H  
ATOM   3812 HG23 VAL A 241       7.409  -9.396 -14.963  1.00 92.64           H  
ATOM   3813  N   ARG A 242       9.016 -10.490 -19.694  1.00 94.60           N  
ATOM   3814  H   ARG A 242       8.046 -10.559 -19.967  1.00 94.60           H  
ATOM   3815  CA  ARG A 242      10.042 -11.000 -20.626  1.00 94.60           C  
ATOM   3816  HA  ARG A 242      10.703 -11.681 -20.088  1.00 94.60           H  
ATOM   3817  C   ARG A 242      10.962  -9.908 -21.178  1.00 94.60           C  
ATOM   3818  CB  ARG A 242       9.357 -11.765 -21.764  1.00 94.60           C  
ATOM   3819  HB2 ARG A 242      10.079 -11.949 -22.560  1.00 94.60           H  
ATOM   3820  HB3 ARG A 242       8.545 -11.163 -22.174  1.00 94.60           H  
ATOM   3821  O   ARG A 242      12.066 -10.208 -21.621  1.00 94.60           O  
ATOM   3822  CG  ARG A 242       8.816 -13.118 -21.278  1.00 94.60           C  
ATOM   3823  HG2 ARG A 242       9.650 -13.775 -21.030  1.00 94.60           H  
ATOM   3824  HG3 ARG A 242       8.223 -12.982 -20.374  1.00 94.60           H  
ATOM   3825  CD  ARG A 242       7.941 -13.782 -22.340  1.00 94.60           C  
ATOM   3826  HD2 ARG A 242       7.435 -14.634 -21.886  1.00 94.60           H  
ATOM   3827  HD3 ARG A 242       7.179 -13.067 -22.651  1.00 94.60           H  
ATOM   3828  NE  ARG A 242       8.729 -14.259 -23.493  1.00 94.60           N  
ATOM   3829  HE  ARG A 242       9.667 -14.599 -23.336  1.00 94.60           H  
ATOM   3830  NH1 ARG A 242       7.116 -13.946 -25.095  1.00 94.60           N  
ATOM   3831 HH11 ARG A 242       6.448 -13.583 -24.430  1.00 94.60           H  
ATOM   3832 HH12 ARG A 242       6.858 -13.988 -26.070  1.00 94.60           H  
ATOM   3833  NH2 ARG A 242       9.026 -14.849 -25.664  1.00 94.60           N  
ATOM   3834 HH21 ARG A 242      10.008 -15.065 -25.567  1.00 94.60           H  
ATOM   3835 HH22 ARG A 242       8.757 -14.724 -26.629  1.00 94.60           H  
ATOM   3836  CZ  ARG A 242       8.294 -14.349 -24.735  1.00 94.60           C  
ATOM   3837  N   TRP A 243      10.540  -8.647 -21.105  1.00 96.17           N  
ATOM   3838  H   TRP A 243       9.606  -8.489 -20.755  1.00 96.17           H  
ATOM   3839  CA  TRP A 243      11.349  -7.476 -21.456  1.00 96.17           C  
ATOM   3840  HA  TRP A 243      12.006  -7.749 -22.281  1.00 96.17           H  
ATOM   3841  C   TRP A 243      12.295  -7.007 -20.330  1.00 96.17           C  
ATOM   3842  CB  TRP A 243      10.413  -6.375 -21.972  1.00 96.17           C  
ATOM   3843  HB2 TRP A 243       9.539  -6.287 -21.327  1.00 96.17           H  
ATOM   3844  HB3 TRP A 243      10.939  -5.421 -21.930  1.00 96.17           H  
ATOM   3845  O   TRP A 243      13.038  -6.038 -20.498  1.00 96.17           O  
ATOM   3846  CG  TRP A 243       9.973  -6.575 -23.390  1.00 96.17           C  
ATOM   3847  CD1 TRP A 243       8.831  -7.155 -23.825  1.00 96.17           C  
ATOM   3848  HD1 TRP A 243       8.056  -7.546 -23.182  1.00 96.17           H  
ATOM   3849  CD2 TRP A 243      10.673  -6.161 -24.593  1.00 96.17           C  
ATOM   3850  CE2 TRP A 243       9.907  -6.564 -25.728  1.00 96.17           C  
ATOM   3851  CE3 TRP A 243      11.878  -5.467 -24.826  1.00 96.17           C  
ATOM   3852  HE3 TRP A 243      12.481  -5.153 -23.987  1.00 96.17           H  
ATOM   3853  NE1 TRP A 243       8.802  -7.190 -25.204  1.00 96.17           N  
ATOM   3854  HE1 TRP A 243       8.085  -7.648 -25.748  1.00 96.17           H  
ATOM   3855  CH2 TRP A 243      11.525  -5.609 -27.231  1.00 96.17           C  
ATOM   3856  HH2 TRP A 243      11.863  -5.377 -28.230  1.00 96.17           H  
ATOM   3857  CZ2 TRP A 243      10.321  -6.304 -27.036  1.00 96.17           C  
ATOM   3858  HZ2 TRP A 243       9.724  -6.631 -27.874  1.00 96.17           H  
ATOM   3859  CZ3 TRP A 243      12.294  -5.184 -26.137  1.00 96.17           C  
ATOM   3860  HZ3 TRP A 243      13.210  -4.639 -26.309  1.00 96.17           H  
ATOM   3861  N   ALA A 244      12.335  -7.688 -19.183  1.00 95.91           N  
ATOM   3862  H   ALA A 244      11.705  -8.466 -19.047  1.00 95.91           H  
ATOM   3863  CA  ALA A 244      13.354  -7.464 -18.162  1.00 95.91           C  
ATOM   3864  HA  ALA A 244      13.515  -6.392 -18.048  1.00 95.91           H  
ATOM   3865  C   ALA A 244      14.691  -8.109 -18.571  1.00 95.91           C  
ATOM   3866  CB  ALA A 244      12.836  -7.988 -16.824  1.00 95.91           C  
ATOM   3867  HB1 ALA A 244      11.927  -7.450 -16.554  1.00 95.91           H  
ATOM   3868  HB2 ALA A 244      13.597  -7.843 -16.058  1.00 95.91           H  
ATOM   3869  HB3 ALA A 244      12.623  -9.054 -16.894  1.00 95.91           H  
ATOM   3870  O   ALA A 244      14.982  -9.247 -18.218  1.00 95.91           O  
ATOM   3871  N   LEU A 245      15.516  -7.386 -19.332  1.00 96.41           N  
ATOM   3872  H   LEU A 245      15.172  -6.512 -19.703  1.00 96.41           H  
ATOM   3873  CA  LEU A 245      16.799  -7.880 -19.849  1.00 96.41           C  
ATOM   3874  HA  LEU A 245      16.717  -8.951 -20.034  1.00 96.41           H  
ATOM   3875  C   LEU A 245      17.976  -7.710 -18.874  1.00 96.41           C  
ATOM   3876  CB  LEU A 245      17.100  -7.175 -21.184  1.00 96.41           C  
ATOM   3877  HB2 LEU A 245      18.028  -7.585 -21.581  1.00 96.41           H  
ATOM   3878  HB3 LEU A 245      17.269  -6.116 -20.988  1.00 96.41           H  
ATOM   3879  O   LEU A 245      18.995  -8.378 -19.026  1.00 96.41           O  
ATOM   3880  CG  LEU A 245      16.005  -7.310 -22.260  1.00 96.41           C  
ATOM   3881  HG  LEU A 245      15.080  -6.850 -21.911  1.00 96.41           H  
ATOM   3882  CD1 LEU A 245      16.444  -6.589 -23.535  1.00 96.41           C  
ATOM   3883 HD11 LEU A 245      17.346  -7.048 -23.938  1.00 96.41           H  
ATOM   3884 HD12 LEU A 245      15.643  -6.642 -24.272  1.00 96.41           H  
ATOM   3885 HD13 LEU A 245      16.633  -5.540 -23.307  1.00 96.41           H  
ATOM   3886  CD2 LEU A 245      15.722  -8.775 -22.597  1.00 96.41           C  
ATOM   3887 HD21 LEU A 245      15.306  -9.286 -21.730  1.00 96.41           H  
ATOM   3888 HD22 LEU A 245      14.975  -8.830 -23.389  1.00 96.41           H  
ATOM   3889 HD23 LEU A 245      16.635  -9.276 -22.918  1.00 96.41           H  
ATOM   3890  N   GLU A 246      17.852  -6.818 -17.892  1.00 96.58           N  
ATOM   3891  H   GLU A 246      16.964  -6.346 -17.796  1.00 96.58           H  
ATOM   3892  CA  GLU A 246      18.877  -6.594 -16.866  1.00 96.58           C  
ATOM   3893  HA  GLU A 246      19.863  -6.676 -17.324  1.00 96.58           H  
ATOM   3894  C   GLU A 246      18.742  -7.629 -15.733  1.00 96.58           C  
ATOM   3895  CB  GLU A 246      18.748  -5.169 -16.307  1.00 96.58           C  
ATOM   3896  HB2 GLU A 246      19.263  -5.101 -15.349  1.00 96.58           H  
ATOM   3897  HB3 GLU A 246      17.693  -4.960 -16.127  1.00 96.58           H  
ATOM   3898  O   GLU A 246      17.672  -7.692 -15.122  1.00 96.58           O  
ATOM   3899  CG  GLU A 246      19.299  -4.093 -17.256  1.00 96.58           C  
ATOM   3900  HG2 GLU A 246      18.837  -4.209 -18.236  1.00 96.58           H  
ATOM   3901  HG3 GLU A 246      18.993  -3.123 -16.864  1.00 96.58           H  
ATOM   3902  CD  GLU A 246      20.832  -4.092 -17.386  1.00 96.58           C  
ATOM   3903  OE1 GLU A 246      21.328  -3.637 -18.439  1.00 96.58           O  
ATOM   3904  OE2 GLU A 246      21.525  -4.460 -16.407  1.00 96.58           O  
ATOM   3905  N   PRO A 247      19.799  -8.393 -15.381  1.00 96.28           N  
ATOM   3906  CA  PRO A 247      19.718  -9.447 -14.362  1.00 96.28           C  
ATOM   3907  HA  PRO A 247      19.066 -10.240 -14.730  1.00 96.28           H  
ATOM   3908  C   PRO A 247      19.183  -8.969 -13.008  1.00 96.28           C  
ATOM   3909  CB  PRO A 247      21.141  -9.997 -14.233  1.00 96.28           C  
ATOM   3910  HB2 PRO A 247      21.708  -9.420 -13.503  1.00 96.28           H  
ATOM   3911  HB3 PRO A 247      21.138 -11.053 -13.964  1.00 96.28           H  
ATOM   3912  O   PRO A 247      18.332  -9.609 -12.408  1.00 96.28           O  
ATOM   3913  CG  PRO A 247      21.726  -9.767 -15.624  1.00 96.28           C  
ATOM   3914  HG2 PRO A 247      22.814  -9.706 -15.603  1.00 96.28           H  
ATOM   3915  HG3 PRO A 247      21.397 -10.562 -16.293  1.00 96.28           H  
ATOM   3916  CD  PRO A 247      21.092  -8.446 -16.053  1.00 96.28           C  
ATOM   3917  HD2 PRO A 247      21.708  -7.609 -15.725  1.00 96.28           H  
ATOM   3918  HD3 PRO A 247      20.985  -8.437 -17.138  1.00 96.28           H  
ATOM   3919  N   VAL A 248      19.582  -7.775 -12.566  1.00 95.58           N  
ATOM   3920  H   VAL A 248      20.269  -7.269 -13.107  1.00 95.58           H  
ATOM   3921  CA  VAL A 248      19.106  -7.200 -11.293  1.00 95.58           C  
ATOM   3922  HA  VAL A 248      19.230  -7.954 -10.516  1.00 95.58           H  
ATOM   3923  C   VAL A 248      17.615  -6.842 -11.302  1.00 95.58           C  
ATOM   3924  CB  VAL A 248      19.938  -5.968 -10.903  1.00 95.58           C  
ATOM   3925  HB  VAL A 248      19.539  -5.559  -9.975  1.00 95.58           H  
ATOM   3926  O   VAL A 248      17.003  -6.725 -10.245  1.00 95.58           O  
ATOM   3927  CG1 VAL A 248      21.395  -6.371 -10.644  1.00 95.58           C  
ATOM   3928 HG11 VAL A 248      21.872  -6.705 -11.565  1.00 95.58           H  
ATOM   3929 HG12 VAL A 248      21.952  -5.528 -10.234  1.00 95.58           H  
ATOM   3930 HG13 VAL A 248      21.417  -7.187  -9.922  1.00 95.58           H  
ATOM   3931  CG2 VAL A 248      19.907  -4.862 -11.972  1.00 95.58           C  
ATOM   3932 HG21 VAL A 248      20.374  -5.197 -12.898  1.00 95.58           H  
ATOM   3933 HG22 VAL A 248      20.441  -3.984 -11.607  1.00 95.58           H  
ATOM   3934 HG23 VAL A 248      18.878  -4.564 -12.178  1.00 95.58           H  
ATOM   3935  N   VAL A 249      17.021  -6.641 -12.483  1.00 97.91           N  
ATOM   3936  H   VAL A 249      17.559  -6.837 -13.315  1.00 97.91           H  
ATOM   3937  CA  VAL A 249      15.568  -6.473 -12.644  1.00 97.91           C  
ATOM   3938  HA  VAL A 249      15.180  -5.888 -11.810  1.00 97.91           H  
ATOM   3939  C   VAL A 249      14.879  -7.835 -12.596  1.00 97.91           C  
ATOM   3940  CB  VAL A 249      15.227  -5.737 -13.958  1.00 97.91           C  
ATOM   3941  HB  VAL A 249      15.606  -6.305 -14.808  1.00 97.91           H  
ATOM   3942  O   VAL A 249      13.799  -7.936 -12.022  1.00 97.91           O  
ATOM   3943  CG1 VAL A 249      13.717  -5.564 -14.154  1.00 97.91           C  
ATOM   3944 HG11 VAL A 249      13.230  -6.536 -14.229  1.00 97.91           H  
ATOM   3945 HG12 VAL A 249      13.518  -5.009 -15.071  1.00 97.91           H  
ATOM   3946 HG13 VAL A 249      13.294  -5.036 -13.299  1.00 97.91           H  
ATOM   3947  CG2 VAL A 249      15.851  -4.335 -13.993  1.00 97.91           C  
ATOM   3948 HG21 VAL A 249      16.933  -4.403 -13.880  1.00 97.91           H  
ATOM   3949 HG22 VAL A 249      15.446  -3.726 -13.185  1.00 97.91           H  
ATOM   3950 HG23 VAL A 249      15.633  -3.858 -14.948  1.00 97.91           H  
ATOM   3951  N   GLN A 250      15.500  -8.873 -13.163  1.00 97.08           N  
ATOM   3952  H   GLN A 250      16.415  -8.729 -13.567  1.00 97.08           H  
ATOM   3953  CA  GLN A 250      15.001 -10.251 -13.111  1.00 97.08           C  
ATOM   3954  HA  GLN A 250      13.978 -10.272 -13.488  1.00 97.08           H  
ATOM   3955  C   GLN A 250      14.961 -10.761 -11.666  1.00 97.08           C  
ATOM   3956  CB  GLN A 250      15.858 -11.170 -13.999  1.00 97.08           C  
ATOM   3957  HB2 GLN A 250      15.486 -12.191 -13.913  1.00 97.08           H  
ATOM   3958  HB3 GLN A 250      16.888 -11.165 -13.643  1.00 97.08           H  
ATOM   3959  O   GLN A 250      13.912 -11.225 -11.235  1.00 97.08           O  
ATOM   3960  CG  GLN A 250      15.825 -10.762 -15.482  1.00 97.08           C  
ATOM   3961  HG2 GLN A 250      15.989  -9.689 -15.580  1.00 97.08           H  
ATOM   3962  HG3 GLN A 250      14.838 -10.986 -15.886  1.00 97.08           H  
ATOM   3963  CD  GLN A 250      16.880 -11.457 -16.339  1.00 97.08           C  
ATOM   3964  NE2 GLN A 250      16.881 -11.204 -17.626  1.00 97.08           N  
ATOM   3965 HE21 GLN A 250      17.605 -11.643 -18.176  1.00 97.08           H  
ATOM   3966 HE22 GLN A 250      16.180 -10.577 -17.993  1.00 97.08           H  
ATOM   3967  OE1 GLN A 250      17.742 -12.200 -15.903  1.00 97.08           O  
ATOM   3968  N   ASP A 251      16.025 -10.543 -10.885  1.00 96.54           N  
ATOM   3969  H   ASP A 251      16.887 -10.261 -11.330  1.00 96.54           H  
ATOM   3970  CA  ASP A 251      16.083 -10.904  -9.459  1.00 96.54           C  
ATOM   3971  HA  ASP A 251      16.007 -11.987  -9.358  1.00 96.54           H  
ATOM   3972  C   ASP A 251      14.945 -10.255  -8.645  1.00 96.54           C  
ATOM   3973  CB  ASP A 251      17.419 -10.430  -8.855  1.00 96.54           C  
ATOM   3974  HB2 ASP A 251      17.382 -10.592  -7.778  1.00 96.54           H  
ATOM   3975  HB3 ASP A 251      17.514  -9.357  -9.018  1.00 96.54           H  
ATOM   3976  O   ASP A 251      14.339 -10.874  -7.765  1.00 96.54           O  
ATOM   3977  CG  ASP A 251      18.683 -11.122  -9.379  1.00 96.54           C  
ATOM   3978  OD1 ASP A 251      18.594 -12.271  -9.857  1.00 96.54           O  
ATOM   3979  OD2 ASP A 251      19.761 -10.495  -9.231  1.00 96.54           O  
ATOM   3980  N   ASP A 252      14.639  -8.986  -8.937  1.00 97.56           N  
ATOM   3981  H   ASP A 252      15.184  -8.523  -9.650  1.00 97.56           H  
ATOM   3982  CA  ASP A 252      13.514  -8.282  -8.322  1.00 97.56           C  
ATOM   3983  HA  ASP A 252      13.572  -8.389  -7.239  1.00 97.56           H  
ATOM   3984  C   ASP A 252      12.171  -8.887  -8.755  1.00 97.56           C  
ATOM   3985  CB  ASP A 252      13.561  -6.790  -8.683  1.00 97.56           C  
ATOM   3986  HB2 ASP A 252      12.564  -6.381  -8.518  1.00 97.56           H  
ATOM   3987  HB3 ASP A 252      13.797  -6.677  -9.741  1.00 97.56           H  
ATOM   3988  O   ASP A 252      11.285  -9.076  -7.923  1.00 97.56           O  
ATOM   3989  CG  ASP A 252      14.531  -5.934  -7.865  1.00 97.56           C  
ATOM   3990  OD1 ASP A 252      15.099  -6.419  -6.856  1.00 97.56           O  
ATOM   3991  OD2 ASP A 252      14.585  -4.713  -8.167  1.00 97.56           O  
ATOM   3992  N   ILE A 253      12.001  -9.219 -10.038  1.00 96.95           N  
ATOM   3993  H   ILE A 253      12.784  -9.112 -10.668  1.00 96.95           H  
ATOM   3994  CA  ILE A 253      10.776  -9.855 -10.538  1.00 96.95           C  
ATOM   3995  HA  ILE A 253       9.928  -9.244 -10.231  1.00 96.95           H  
ATOM   3996  C   ILE A 253      10.571 -11.223  -9.890  1.00 96.95           C  
ATOM   3997  CB  ILE A 253      10.770  -9.934 -12.078  1.00 96.95           C  
ATOM   3998  HB  ILE A 253      11.729 -10.322 -12.419  1.00 96.95           H  
ATOM   3999  O   ILE A 253       9.472 -11.464  -9.394  1.00 96.95           O  
ATOM   4000  CG1 ILE A 253      10.560  -8.517 -12.650  1.00 96.95           C  
ATOM   4001 HG12 ILE A 253      11.262  -7.833 -12.173  1.00 96.95           H  
ATOM   4002 HG13 ILE A 253       9.552  -8.177 -12.414  1.00 96.95           H  
ATOM   4003  CG2 ILE A 253       9.659 -10.873 -12.584  1.00 96.95           C  
ATOM   4004 HG21 ILE A 253       9.648 -10.890 -13.674  1.00 96.95           H  
ATOM   4005 HG22 ILE A 253       8.686 -10.556 -12.206  1.00 96.95           H  
ATOM   4006 HG23 ILE A 253       9.860 -11.895 -12.264  1.00 96.95           H  
ATOM   4007  CD1 ILE A 253      10.778  -8.421 -14.162  1.00 96.95           C  
ATOM   4008 HD11 ILE A 253      11.740  -8.867 -14.416  1.00 96.95           H  
ATOM   4009 HD12 ILE A 253      10.775  -7.373 -14.459  1.00 96.95           H  
ATOM   4010 HD13 ILE A 253       9.981  -8.932 -14.701  1.00 96.95           H  
ATOM   4011  N   ASP A 254      11.598 -12.073  -9.827  1.00 96.62           N  
ATOM   4012  H   ASP A 254      12.459 -11.819 -10.289  1.00 96.62           H  
ATOM   4013  CA  ASP A 254      11.546 -13.400  -9.199  1.00 96.62           C  
ATOM   4014  HA  ASP A 254      10.850 -14.036  -9.745  1.00 96.62           H  
ATOM   4015  C   ASP A 254      11.054 -13.307  -7.748  1.00 96.62           C  
ATOM   4016  CB  ASP A 254      12.943 -14.047  -9.246  1.00 96.62           C  
ATOM   4017  HB2 ASP A 254      13.689 -13.328  -8.908  1.00 96.62           H  
ATOM   4018  HB3 ASP A 254      12.954 -14.886  -8.550  1.00 96.62           H  
ATOM   4019  O   ASP A 254      10.179 -14.063  -7.305  1.00 96.62           O  
ATOM   4020  CG  ASP A 254      13.339 -14.589 -10.626  1.00 96.62           C  
ATOM   4021  OD1 ASP A 254      12.453 -14.674 -11.508  1.00 96.62           O  
ATOM   4022  OD2 ASP A 254      14.513 -14.996 -10.757  1.00 96.62           O  
ATOM   4023  N   ARG A 255      11.539 -12.298  -7.013  1.00 96.56           N  
ATOM   4024  H   ARG A 255      12.258 -11.727  -7.433  1.00 96.56           H  
ATOM   4025  CA  ARG A 255      11.056 -11.983  -5.665  1.00 96.56           C  
ATOM   4026  HA  ARG A 255      11.135 -12.885  -5.058  1.00 96.56           H  
ATOM   4027  C   ARG A 255       9.583 -11.568  -5.664  1.00 96.56           C  
ATOM   4028  CB  ARG A 255      11.950 -10.889  -5.073  1.00 96.56           C  
ATOM   4029  HB2 ARG A 255      12.991 -11.161  -5.246  1.00 96.56           H  
ATOM   4030  HB3 ARG A 255      11.756  -9.942  -5.578  1.00 96.56           H  
ATOM   4031  O   ARG A 255       8.810 -12.046  -4.837  1.00 96.56           O  
ATOM   4032  CG  ARG A 255      11.722 -10.714  -3.566  1.00 96.56           C  
ATOM   4033  HG2 ARG A 255      10.661 -10.559  -3.365  1.00 96.56           H  
ATOM   4034  HG3 ARG A 255      12.048 -11.616  -3.048  1.00 96.56           H  
ATOM   4035  CD  ARG A 255      12.488  -9.506  -3.016  1.00 96.56           C  
ATOM   4036  HD2 ARG A 255      12.028  -8.604  -3.421  1.00 96.56           H  
ATOM   4037  HD3 ARG A 255      12.362  -9.483  -1.934  1.00 96.56           H  
ATOM   4038  NE  ARG A 255      13.932  -9.556  -3.342  1.00 96.56           N  
ATOM   4039  HE  ARG A 255      14.441 -10.375  -3.041  1.00 96.56           H  
ATOM   4040  NH1 ARG A 255      14.089  -7.617  -4.578  1.00 96.56           N  
ATOM   4041 HH11 ARG A 255      13.084  -7.545  -4.651  1.00 96.56           H  
ATOM   4042 HH12 ARG A 255      14.611  -7.076  -5.253  1.00 96.56           H  
ATOM   4043  NH2 ARG A 255      15.855  -8.893  -4.394  1.00 96.56           N  
ATOM   4044 HH21 ARG A 255      16.239  -8.280  -5.099  1.00 96.56           H  
ATOM   4045 HH22 ARG A 255      16.299  -9.780  -4.207  1.00 96.56           H  
ATOM   4046  CZ  ARG A 255      14.610  -8.692  -4.085  1.00 96.56           C  
ATOM   4047  N   LEU A 256       9.168 -10.686  -6.573  1.00 96.81           N  
ATOM   4048  H   LEU A 256       9.845 -10.349  -7.243  1.00 96.81           H  
ATOM   4049  CA  LEU A 256       7.789 -10.189  -6.630  1.00 96.81           C  
ATOM   4050  HA  LEU A 256       7.506  -9.844  -5.636  1.00 96.81           H  
ATOM   4051  C   LEU A 256       6.772 -11.273  -7.017  1.00 96.81           C  
ATOM   4052  CB  LEU A 256       7.694  -9.016  -7.618  1.00 96.81           C  
ATOM   4053  HB2 LEU A 256       8.084  -9.342  -8.582  1.00 96.81           H  
ATOM   4054  HB3 LEU A 256       6.638  -8.780  -7.743  1.00 96.81           H  
ATOM   4055  O   LEU A 256       5.643 -11.238  -6.525  1.00 96.81           O  
ATOM   4056  CG  LEU A 256       8.409  -7.722  -7.199  1.00 96.81           C  
ATOM   4057  HG  LEU A 256       9.453  -7.915  -6.951  1.00 96.81           H  
ATOM   4058  CD1 LEU A 256       8.353  -6.713  -8.345  1.00 96.81           C  
ATOM   4059 HD11 LEU A 256       8.837  -7.142  -9.224  1.00 96.81           H  
ATOM   4060 HD12 LEU A 256       8.904  -5.815  -8.065  1.00 96.81           H  
ATOM   4061 HD13 LEU A 256       7.321  -6.460  -8.588  1.00 96.81           H  
ATOM   4062  CD2 LEU A 256       7.760  -7.094  -5.969  1.00 96.81           C  
ATOM   4063 HD21 LEU A 256       8.011  -7.713  -5.107  1.00 96.81           H  
ATOM   4064 HD22 LEU A 256       8.179  -6.101  -5.806  1.00 96.81           H  
ATOM   4065 HD23 LEU A 256       6.679  -7.033  -6.099  1.00 96.81           H  
ATOM   4066  N   ILE A 257       7.153 -12.222  -7.876  1.00 94.54           N  
ATOM   4067  H   ILE A 257       8.078 -12.148  -8.275  1.00 94.54           H  
ATOM   4068  CA  ILE A 257       6.279 -13.303  -8.368  1.00 94.54           C  
ATOM   4069  HA  ILE A 257       5.249 -12.988  -8.204  1.00 94.54           H  
ATOM   4070  C   ILE A 257       6.424 -14.608  -7.582  1.00 94.54           C  
ATOM   4071  CB  ILE A 257       6.423 -13.526  -9.891  1.00 94.54           C  
ATOM   4072  HB  ILE A 257       5.626 -14.205 -10.193  1.00 94.54           H  
ATOM   4073  O   ILE A 257       5.895 -15.637  -8.005  1.00 94.54           O  
ATOM   4074  CG1 ILE A 257       7.762 -14.208 -10.256  1.00 94.54           C  
ATOM   4075 HG12 ILE A 257       7.817 -15.180  -9.764  1.00 94.54           H  
ATOM   4076 HG13 ILE A 257       8.601 -13.618  -9.887  1.00 94.54           H  
ATOM   4077  CG2 ILE A 257       6.175 -12.204 -10.642  1.00 94.54           C  
ATOM   4078 HG21 ILE A 257       7.013 -11.524 -10.490  1.00 94.54           H  
ATOM   4079 HG22 ILE A 257       5.258 -11.739 -10.280  1.00 94.54           H  
ATOM   4080 HG23 ILE A 257       6.069 -12.396 -11.710  1.00 94.54           H  
ATOM   4081  CD1 ILE A 257       7.963 -14.457 -11.753  1.00 94.54           C  
ATOM   4082 HD11 ILE A 257       8.895 -15.002 -11.903  1.00 94.54           H  
ATOM   4083 HD12 ILE A 257       8.026 -13.512 -12.292  1.00 94.54           H  
ATOM   4084 HD13 ILE A 257       7.136 -15.049 -12.146  1.00 94.54           H  
ATOM   4085  N   THR A 258       7.118 -14.579  -6.440  1.00 96.45           N  
ATOM   4086  H   THR A 258       7.558 -13.710  -6.171  1.00 96.45           H  
ATOM   4087  CA  THR A 258       7.312 -15.760  -5.594  1.00 96.45           C  
ATOM   4088  HA  THR A 258       7.980 -16.429  -6.137  1.00 96.45           H  
ATOM   4089  C   THR A 258       5.966 -16.458  -5.327  1.00 96.45           C  
ATOM   4090  CB  THR A 258       8.011 -15.377  -4.287  1.00 96.45           C  
ATOM   4091  HB  THR A 258       7.481 -14.542  -3.829  1.00 96.45           H  
ATOM   4092  O   THR A 258       5.008 -15.818  -4.877  1.00 96.45           O  
ATOM   4093  CG2 THR A 258       8.113 -16.524  -3.279  1.00 96.45           C  
ATOM   4094 HG21 THR A 258       8.628 -17.374  -3.727  1.00 96.45           H  
ATOM   4095 HG22 THR A 258       7.123 -16.827  -2.939  1.00 96.45           H  
ATOM   4096 HG23 THR A 258       8.684 -16.183  -2.415  1.00 96.45           H  
ATOM   4097  OG1 THR A 258       9.340 -15.006  -4.573  1.00 96.45           O  
ATOM   4098  HG1 THR A 258       9.389 -14.637  -5.458  1.00 96.45           H  
ATOM   4099  N   PRO A 259       5.850 -17.767  -5.618  1.00 96.19           N  
ATOM   4100  CA  PRO A 259       4.586 -18.487  -5.522  1.00 96.19           C  
ATOM   4101  HA  PRO A 259       3.817 -17.926  -6.054  1.00 96.19           H  
ATOM   4102  C   PRO A 259       4.129 -18.675  -4.069  1.00 96.19           C  
ATOM   4103  CB  PRO A 259       4.820 -19.816  -6.250  1.00 96.19           C  
ATOM   4104  HB2 PRO A 259       4.238 -20.635  -5.829  1.00 96.19           H  
ATOM   4105  HB3 PRO A 259       4.591 -19.692  -7.308  1.00 96.19           H  
ATOM   4106  O   PRO A 259       4.888 -18.521  -3.112  1.00 96.19           O  
ATOM   4107  CG  PRO A 259       6.321 -20.049  -6.085  1.00 96.19           C  
ATOM   4108  HG2 PRO A 259       6.724 -20.685  -6.873  1.00 96.19           H  
ATOM   4109  HG3 PRO A 259       6.524 -20.476  -5.103  1.00 96.19           H  
ATOM   4110  CD  PRO A 259       6.888 -18.636  -6.155  1.00 96.19           C  
ATOM   4111  HD2 PRO A 259       7.080 -18.365  -7.194  1.00 96.19           H  
ATOM   4112  HD3 PRO A 259       7.807 -18.574  -5.572  1.00 96.19           H  
ATOM   4113  N   GLY A 260       2.849 -19.019  -3.900  1.00 96.39           N  
ATOM   4114  H   GLY A 260       2.284 -19.163  -4.725  1.00 96.39           H  
ATOM   4115  CA  GLY A 260       2.267 -19.329  -2.586  1.00 96.39           C  
ATOM   4116  HA2 GLY A 260       2.947 -19.984  -2.041  1.00 96.39           H  
ATOM   4117  HA3 GLY A 260       1.329 -19.865  -2.731  1.00 96.39           H  
ATOM   4118  C   GLY A 260       1.984 -18.113  -1.700  1.00 96.39           C  
ATOM   4119  O   GLY A 260       1.599 -18.276  -0.548  1.00 96.39           O  
ATOM   4120  N   GLN A 261       2.134 -16.896  -2.228  1.00 97.41           N  
ATOM   4121  H   GLN A 261       2.551 -16.825  -3.145  1.00 97.41           H  
ATOM   4122  CA  GLN A 261       1.975 -15.664  -1.451  1.00 97.41           C  
ATOM   4123  HA  GLN A 261       2.155 -15.899  -0.402  1.00 97.41           H  
ATOM   4124  C   GLN A 261       0.566 -15.057  -1.499  1.00 97.41           C  
ATOM   4125  CB  GLN A 261       3.049 -14.651  -1.855  1.00 97.41           C  
ATOM   4126  HB2 GLN A 261       2.886 -14.333  -2.885  1.00 97.41           H  
ATOM   4127  HB3 GLN A 261       2.947 -13.789  -1.196  1.00 97.41           H  
ATOM   4128  O   GLN A 261       0.355 -13.987  -0.943  1.00 97.41           O  
ATOM   4129  CG  GLN A 261       4.474 -15.214  -1.728  1.00 97.41           C  
ATOM   4130  HG2 GLN A 261       5.211 -14.449  -1.975  1.00 97.41           H  
ATOM   4131  HG3 GLN A 261       4.603 -16.015  -2.456  1.00 97.41           H  
ATOM   4132  CD  GLN A 261       4.775 -15.774  -0.346  1.00 97.41           C  
ATOM   4133  NE2 GLN A 261       5.396 -16.930  -0.284  1.00 97.41           N  
ATOM   4134 HE21 GLN A 261       5.582 -17.327   0.626  1.00 97.41           H  
ATOM   4135 HE22 GLN A 261       5.615 -17.423  -1.138  1.00 97.41           H  
ATOM   4136  OE1 GLN A 261       4.418 -15.210   0.683  1.00 97.41           O  
ATOM   4137  N   GLU A 262      -0.394 -15.707  -2.168  1.00 97.37           N  
ATOM   4138  H   GLU A 262      -0.156 -16.620  -2.529  1.00 97.37           H  
ATOM   4139  CA  GLU A 262      -1.784 -15.237  -2.318  1.00 97.37           C  
ATOM   4140  HA  GLU A 262      -2.264 -15.895  -3.042  1.00 97.37           H  
ATOM   4141  C   GLU A 262      -1.926 -13.817  -2.923  1.00 97.37           C  
ATOM   4142  CB  GLU A 262      -2.564 -15.399  -0.997  1.00 97.37           C  
ATOM   4143  HB2 GLU A 262      -3.576 -15.027  -1.159  1.00 97.37           H  
ATOM   4144  HB3 GLU A 262      -2.098 -14.789  -0.223  1.00 97.37           H  
ATOM   4145  O   GLU A 262      -2.928 -13.136  -2.703  1.00 97.37           O  
ATOM   4146  CG  GLU A 262      -2.699 -16.842  -0.483  1.00 97.37           C  
ATOM   4147  HG2 GLU A 262      -2.949 -17.485  -1.327  1.00 97.37           H  
ATOM   4148  HG3 GLU A 262      -1.748 -17.174  -0.067  1.00 97.37           H  
ATOM   4149  CD  GLU A 262      -3.809 -16.969   0.577  1.00 97.37           C  
ATOM   4150  OE1 GLU A 262      -4.453 -18.041   0.683  1.00 97.37           O  
ATOM   4151  OE2 GLU A 262      -4.163 -15.974   1.252  1.00 97.37           O  
ATOM   4152  N   THR A 263      -0.956 -13.362  -3.727  1.00 94.34           N  
ATOM   4153  H   THR A 263      -0.157 -13.956  -3.898  1.00 94.34           H  
ATOM   4154  CA  THR A 263      -0.912 -11.995  -4.293  1.00 94.34           C  
ATOM   4155  HA  THR A 263      -0.918 -11.285  -3.466  1.00 94.34           H  
ATOM   4156  C   THR A 263      -2.118 -11.646  -5.177  1.00 94.34           C  
ATOM   4157  CB  THR A 263       0.380 -11.786  -5.106  1.00 94.34           C  
ATOM   4158  HB  THR A 263       0.359 -10.794  -5.557  1.00 94.34           H  
ATOM   4159  O   THR A 263      -2.520 -10.483  -5.243  1.00 94.34           O  
ATOM   4160  CG2 THR A 263       1.659 -11.917  -4.269  1.00 94.34           C  
ATOM   4161 HG21 THR A 263       2.267 -11.020  -4.391  1.00 94.34           H  
ATOM   4162 HG22 THR A 263       2.257 -12.769  -4.593  1.00 94.34           H  
ATOM   4163 HG23 THR A 263       1.425 -12.048  -3.213  1.00 94.34           H  
ATOM   4164  OG1 THR A 263       0.452 -12.754  -6.127  1.00 94.34           O  
ATOM   4165  HG1 THR A 263       1.305 -12.660  -6.557  1.00 94.34           H  
ATOM   4166  N   SER A 264      -2.731 -12.649  -5.811  1.00 90.20           N  
ATOM   4167  H   SER A 264      -2.303 -13.562  -5.757  1.00 90.20           H  
ATOM   4168  CA  SER A 264      -3.929 -12.533  -6.652  1.00 90.20           C  
ATOM   4169  HA  SER A 264      -3.979 -11.521  -7.054  1.00 90.20           H  
ATOM   4170  C   SER A 264      -5.251 -12.780  -5.908  1.00 90.20           C  
ATOM   4171  CB  SER A 264      -3.795 -13.494  -7.839  1.00 90.20           C  
ATOM   4172  HB2 SER A 264      -2.943 -13.190  -8.448  1.00 90.20           H  
ATOM   4173  HB3 SER A 264      -4.695 -13.453  -8.452  1.00 90.20           H  
ATOM   4174  O   SER A 264      -6.321 -12.679  -6.510  1.00 90.20           O  
ATOM   4175  OG  SER A 264      -3.587 -14.818  -7.375  1.00 90.20           O  
ATOM   4176  HG  SER A 264      -3.473 -15.389  -8.138  1.00 90.20           H  
ATOM   4177  N   LYS A 265      -5.220 -13.091  -4.605  1.00 93.77           N  
ATOM   4178  H   LYS A 265      -4.328 -13.075  -4.130  1.00 93.77           H  
ATOM   4179  CA  LYS A 265      -6.410 -13.460  -3.828  1.00 93.77           C  
ATOM   4180  HA  LYS A 265      -7.166 -13.832  -4.520  1.00 93.77           H  
ATOM   4181  C   LYS A 265      -6.994 -12.257  -3.089  1.00 93.77           C  
ATOM   4182  CB  LYS A 265      -6.040 -14.613  -2.901  1.00 93.77           C  
ATOM   4183  HB2 LYS A 265      -5.306 -14.247  -2.183  1.00 93.77           H  
ATOM   4184  HB3 LYS A 265      -5.573 -15.396  -3.499  1.00 93.77           H  
ATOM   4185  O   LYS A 265      -6.368 -11.646  -2.227  1.00 93.77           O  
ATOM   4186  CG  LYS A 265      -7.238 -15.210  -2.150  1.00 93.77           C  
ATOM   4187  HG2 LYS A 265      -7.996 -15.542  -2.859  1.00 93.77           H  
ATOM   4188  HG3 LYS A 265      -7.664 -14.472  -1.470  1.00 93.77           H  
ATOM   4189  CD  LYS A 265      -6.712 -16.403  -1.357  1.00 93.77           C  
ATOM   4190  HD2 LYS A 265      -6.260 -17.116  -2.047  1.00 93.77           H  
ATOM   4191  HD3 LYS A 265      -5.942 -16.041  -0.675  1.00 93.77           H  
ATOM   4192  CE  LYS A 265      -7.776 -17.116  -0.535  1.00 93.77           C  
ATOM   4193  HE2 LYS A 265      -8.123 -16.444   0.249  1.00 93.77           H  
ATOM   4194  HE3 LYS A 265      -8.625 -17.388  -1.163  1.00 93.77           H  
ATOM   4195  NZ  LYS A 265      -7.176 -18.324   0.077  1.00 93.77           N  
ATOM   4196  HZ1 LYS A 265      -7.714 -18.572   0.895  1.00 93.77           H  
ATOM   4197  HZ2 LYS A 265      -6.234 -18.135   0.389  1.00 93.77           H  
ATOM   4198  HZ3 LYS A 265      -7.132 -19.101  -0.567  1.00 93.77           H  
ATOM   4199  N   THR A 266      -8.243 -11.931  -3.404  1.00 86.25           N  
ATOM   4200  H   THR A 266      -8.722 -12.498  -4.089  1.00 86.25           H  
ATOM   4201  CA  THR A 266      -8.940 -10.719  -2.943  1.00 86.25           C  
ATOM   4202  HA  THR A 266      -8.327  -9.853  -3.196  1.00 86.25           H  
ATOM   4203  C   THR A 266      -9.169 -10.676  -1.427  1.00 86.25           C  
ATOM   4204  CB  THR A 266     -10.278 -10.593  -3.687  1.00 86.25           C  
ATOM   4205  HB  THR A 266     -10.893  -9.815  -3.234  1.00 86.25           H  
ATOM   4206  O   THR A 266      -8.932  -9.633  -0.813  1.00 86.25           O  
ATOM   4207  CG2 THR A 266     -10.077 -10.254  -5.163  1.00 86.25           C  
ATOM   4208 HG21 THR A 266      -9.509 -11.040  -5.663  1.00 86.25           H  
ATOM   4209 HG22 THR A 266     -11.046 -10.155  -5.652  1.00 86.25           H  
ATOM   4210 HG23 THR A 266      -9.538  -9.311  -5.255  1.00 86.25           H  
ATOM   4211  OG1 THR A 266     -10.966 -11.818  -3.609  1.00 86.25           O  
ATOM   4212  HG1 THR A 266     -11.830 -11.726  -4.017  1.00 86.25           H  
ATOM   4213  N   GLY A 267      -9.577 -11.795  -0.821  1.00 91.32           N  
ATOM   4214  H   GLY A 267      -9.823 -12.572  -1.418  1.00 91.32           H  
ATOM   4215  CA  GLY A 267      -9.817 -11.951   0.621  1.00 91.32           C  
ATOM   4216  HA2 GLY A 267     -10.127 -10.995   1.043  1.00 91.32           H  
ATOM   4217  HA3 GLY A 267     -10.636 -12.655   0.770  1.00 91.32           H  
ATOM   4218  C   GLY A 267      -8.606 -12.449   1.422  1.00 91.32           C  
ATOM   4219  O   GLY A 267      -8.787 -13.090   2.450  1.00 91.32           O  
ATOM   4220  N   SER A 268      -7.379 -12.239   0.942  1.00 97.13           N  
ATOM   4221  H   SER A 268      -7.271 -11.695   0.098  1.00 97.13           H  
ATOM   4222  CA  SER A 268      -6.163 -12.704   1.625  1.00 97.13           C  
ATOM   4223  HA  SER A 268      -6.374 -13.666   2.092  1.00 97.13           H  
ATOM   4224  C   SER A 268      -5.686 -11.744   2.723  1.00 97.13           C  
ATOM   4225  CB  SER A 268      -5.058 -12.929   0.591  1.00 97.13           C  
ATOM   4226  HB2 SER A 268      -5.391 -13.676  -0.129  1.00 97.13           H  
ATOM   4227  HB3 SER A 268      -4.849 -11.996   0.069  1.00 97.13           H  
ATOM   4228  O   SER A 268      -5.948 -10.542   2.658  1.00 97.13           O  
ATOM   4229  OG  SER A 268      -3.874 -13.377   1.213  1.00 97.13           O  
ATOM   4230  HG  SER A 268      -3.896 -14.336   1.231  1.00 97.13           H  
ATOM   4231  N   TYR A 269      -4.915 -12.255   3.688  1.00 98.17           N  
ATOM   4232  H   TYR A 269      -4.792 -13.258   3.706  1.00 98.17           H  
ATOM   4233  CA  TYR A 269      -4.094 -11.453   4.599  1.00 98.17           C  
ATOM   4234  HA  TYR A 269      -4.719 -10.693   5.067  1.00 98.17           H  
ATOM   4235  C   TYR A 269      -2.935 -10.730   3.893  1.00 98.17           C  
ATOM   4236  CB  TYR A 269      -3.508 -12.363   5.686  1.00 98.17           C  
ATOM   4237  HB2 TYR A 269      -2.743 -11.802   6.223  1.00 98.17           H  
ATOM   4238  HB3 TYR A 269      -3.012 -13.212   5.216  1.00 98.17           H  
ATOM   4239  O   TYR A 269      -2.430  -9.735   4.413  1.00 98.17           O  
ATOM   4240  CG  TYR A 269      -4.497 -12.859   6.719  1.00 98.17           C  
ATOM   4241  CD1 TYR A 269      -5.115 -11.939   7.584  1.00 98.17           C  
ATOM   4242  HD1 TYR A 269      -4.972 -10.879   7.433  1.00 98.17           H  
ATOM   4243  CD2 TYR A 269      -4.758 -14.234   6.864  1.00 98.17           C  
ATOM   4244  HD2 TYR A 269      -4.278 -14.954   6.217  1.00 98.17           H  
ATOM   4245  CE1 TYR A 269      -5.934 -12.383   8.635  1.00 98.17           C  
ATOM   4246  HE1 TYR A 269      -6.386 -11.676   9.315  1.00 98.17           H  
ATOM   4247  CE2 TYR A 269      -5.623 -14.682   7.879  1.00 98.17           C  
ATOM   4248  HE2 TYR A 269      -5.819 -15.737   8.005  1.00 98.17           H  
ATOM   4249  OH  TYR A 269      -6.947 -14.208   9.813  1.00 98.17           O  
ATOM   4250  HH  TYR A 269      -7.059 -13.527  10.481  1.00 98.17           H  
ATOM   4251  CZ  TYR A 269      -6.190 -13.761   8.782  1.00 98.17           C  
ATOM   4252  N   MET A 270      -2.514 -11.202   2.713  1.00 97.84           N  
ATOM   4253  H   MET A 270      -2.995 -12.003   2.329  1.00 97.84           H  
ATOM   4254  CA  MET A 270      -1.352 -10.703   1.970  1.00 97.84           C  
ATOM   4255  HA  MET A 270      -0.459 -10.961   2.540  1.00 97.84           H  
ATOM   4256  C   MET A 270      -1.336  -9.171   1.816  1.00 97.84           C  
ATOM   4257  CB  MET A 270      -1.262 -11.447   0.624  1.00 97.84           C  
ATOM   4258  HB2 MET A 270      -2.199 -11.391   0.069  1.00 97.84           H  
ATOM   4259  HB3 MET A 270      -1.091 -12.504   0.833  1.00 97.84           H  
ATOM   4260  O   MET A 270      -0.324  -8.561   2.170  1.00 97.84           O  
ATOM   4261  CG  MET A 270      -0.140 -10.954  -0.286  1.00 97.84           C  
ATOM   4262  HG2 MET A 270      -0.002 -11.693  -1.075  1.00 97.84           H  
ATOM   4263  HG3 MET A 270       0.786 -10.884   0.284  1.00 97.84           H  
ATOM   4264  SD  MET A 270      -0.459  -9.388  -1.127  1.00 97.84           S  
ATOM   4265  CE  MET A 270       0.979  -9.418  -2.188  1.00 97.84           C  
ATOM   4266  HE1 MET A 270       1.705 -10.150  -1.834  1.00 97.84           H  
ATOM   4267  HE2 MET A 270       0.663  -9.668  -3.201  1.00 97.84           H  
ATOM   4268  HE3 MET A 270       1.441  -8.431  -2.157  1.00 97.84           H  
ATOM   4269  N   PRO A 271      -2.429  -8.502   1.388  1.00 97.86           N  
ATOM   4270  CA  PRO A 271      -2.424  -7.053   1.209  1.00 97.86           C  
ATOM   4271  HA  PRO A 271      -1.638  -6.792   0.501  1.00 97.86           H  
ATOM   4272  C   PRO A 271      -2.194  -6.280   2.512  1.00 97.86           C  
ATOM   4273  CB  PRO A 271      -3.791  -6.714   0.606  1.00 97.86           C  
ATOM   4274  HB2 PRO A 271      -3.718  -5.903  -0.118  1.00 97.86           H  
ATOM   4275  HB3 PRO A 271      -4.491  -6.466   1.404  1.00 97.86           H  
ATOM   4276  O   PRO A 271      -1.859  -5.103   2.467  1.00 97.86           O  
ATOM   4277  CG  PRO A 271      -4.239  -8.016  -0.048  1.00 97.86           C  
ATOM   4278  HG2 PRO A 271      -3.749  -8.148  -1.013  1.00 97.86           H  
ATOM   4279  HG3 PRO A 271      -5.323  -8.079  -0.141  1.00 97.86           H  
ATOM   4280  CD  PRO A 271      -3.706  -9.034   0.943  1.00 97.86           C  
ATOM   4281  HD2 PRO A 271      -3.640 -10.015   0.471  1.00 97.86           H  
ATOM   4282  HD3 PRO A 271      -4.370  -9.066   1.806  1.00 97.86           H  
ATOM   4283  N   TYR A 272      -2.378  -6.913   3.667  1.00 98.16           N  
ATOM   4284  H   TYR A 272      -2.611  -7.896   3.644  1.00 98.16           H  
ATOM   4285  CA  TYR A 272      -2.297  -6.290   4.984  1.00 98.16           C  
ATOM   4286  HA  TYR A 272      -2.220  -5.209   4.871  1.00 98.16           H  
ATOM   4287  C   TYR A 272      -1.066  -6.740   5.777  1.00 98.16           C  
ATOM   4288  CB  TYR A 272      -3.599  -6.585   5.729  1.00 98.16           C  
ATOM   4289  HB2 TYR A 272      -3.670  -7.657   5.910  1.00 98.16           H  
ATOM   4290  HB3 TYR A 272      -3.566  -6.077   6.693  1.00 98.16           H  
ATOM   4291  O   TYR A 272      -0.926  -6.376   6.944  1.00 98.16           O  
ATOM   4292  CG  TYR A 272      -4.836  -6.129   4.985  1.00 98.16           C  
ATOM   4293  CD1 TYR A 272      -5.175  -4.765   4.977  1.00 98.16           C  
ATOM   4294  HD1 TYR A 272      -4.569  -4.055   5.521  1.00 98.16           H  
ATOM   4295  CD2 TYR A 272      -5.619  -7.056   4.271  1.00 98.16           C  
ATOM   4296  HD2 TYR A 272      -5.366  -8.106   4.282  1.00 98.16           H  
ATOM   4297  CE1 TYR A 272      -6.305  -4.327   4.268  1.00 98.16           C  
ATOM   4298  HE1 TYR A 272      -6.553  -3.275   4.266  1.00 98.16           H  
ATOM   4299  CE2 TYR A 272      -6.747  -6.619   3.553  1.00 98.16           C  
ATOM   4300  HE2 TYR A 272      -7.358  -7.337   3.026  1.00 98.16           H  
ATOM   4301  OH  TYR A 272      -8.186  -4.831   2.862  1.00 98.16           O  
ATOM   4302  HH  TYR A 272      -8.378  -3.917   3.082  1.00 98.16           H  
ATOM   4303  CZ  TYR A 272      -7.103  -5.255   3.566  1.00 98.16           C  
ATOM   4304  N   MET A 273      -0.154  -7.509   5.166  1.00 97.33           N  
ATOM   4305  H   MET A 273      -0.336  -7.783   4.211  1.00 97.33           H  
ATOM   4306  CA  MET A 273       0.961  -8.173   5.855  1.00 97.33           C  
ATOM   4307  HA  MET A 273       0.536  -8.932   6.512  1.00 97.33           H  
ATOM   4308  C   MET A 273       1.807  -7.236   6.728  1.00 97.33           C  
ATOM   4309  CB  MET A 273       1.856  -8.880   4.826  1.00 97.33           C  
ATOM   4310  HB2 MET A 273       2.591  -9.479   5.364  1.00 97.33           H  
ATOM   4311  HB3 MET A 273       1.245  -9.549   4.220  1.00 97.33           H  
ATOM   4312  O   MET A 273       2.278  -7.636   7.790  1.00 97.33           O  
ATOM   4313  CG  MET A 273       2.615  -7.917   3.907  1.00 97.33           C  
ATOM   4314  HG2 MET A 273       3.264  -7.289   4.517  1.00 97.33           H  
ATOM   4315  HG3 MET A 273       1.904  -7.280   3.379  1.00 97.33           H  
ATOM   4316  SD  MET A 273       3.669  -8.725   2.690  1.00 97.33           S  
ATOM   4317  CE  MET A 273       4.620  -7.266   2.216  1.00 97.33           C  
ATOM   4318  HE1 MET A 273       5.163  -6.895   3.085  1.00 97.33           H  
ATOM   4319  HE2 MET A 273       5.335  -7.533   1.439  1.00 97.33           H  
ATOM   4320  HE3 MET A 273       3.952  -6.487   1.849  1.00 97.33           H  
ATOM   4321  N   MET A 274       1.965  -5.980   6.306  1.00 97.24           N  
ATOM   4322  H   MET A 274       1.529  -5.714   5.434  1.00 97.24           H  
ATOM   4323  CA  MET A 274       2.768  -4.999   7.027  1.00 97.24           C  
ATOM   4324  HA  MET A 274       3.703  -5.464   7.342  1.00 97.24           H  
ATOM   4325  C   MET A 274       2.069  -4.512   8.295  1.00 97.24           C  
ATOM   4326  CB  MET A 274       3.083  -3.817   6.101  1.00 97.24           C  
ATOM   4327  HB2 MET A 274       3.639  -3.064   6.660  1.00 97.24           H  
ATOM   4328  HB3 MET A 274       2.156  -3.369   5.743  1.00 97.24           H  
ATOM   4329  O   MET A 274       2.711  -4.346   9.327  1.00 97.24           O  
ATOM   4330  CG  MET A 274       3.941  -4.211   4.902  1.00 97.24           C  
ATOM   4331  HG2 MET A 274       3.368  -4.870   4.250  1.00 97.24           H  
ATOM   4332  HG3 MET A 274       4.160  -3.303   4.340  1.00 97.24           H  
ATOM   4333  SD  MET A 274       5.507  -5.031   5.322  1.00 97.24           S  
ATOM   4334  CE  MET A 274       6.349  -3.733   6.269  1.00 97.24           C  
ATOM   4335  HE1 MET A 274       7.373  -4.045   6.478  1.00 97.24           H  
ATOM   4336  HE2 MET A 274       6.366  -2.806   5.695  1.00 97.24           H  
ATOM   4337  HE3 MET A 274       5.836  -3.572   7.217  1.00 97.24           H  
ATOM   4338  N   ASP A 275       0.763  -4.247   8.230  1.00 97.82           N  
ATOM   4339  H   ASP A 275       0.258  -4.501   7.393  1.00 97.82           H  
ATOM   4340  CA  ASP A 275      -0.017  -3.808   9.393  1.00 97.82           C  
ATOM   4341  HA  ASP A 275       0.552  -3.079   9.969  1.00 97.82           H  
ATOM   4342  C   ASP A 275      -0.316  -4.951  10.352  1.00 97.82           C  
ATOM   4343  CB  ASP A 275      -1.332  -3.179   8.932  1.00 97.82           C  
ATOM   4344  HB2 ASP A 275      -2.083  -3.315   9.711  1.00 97.82           H  
ATOM   4345  HB3 ASP A 275      -1.680  -3.666   8.021  1.00 97.82           H  
ATOM   4346  O   ASP A 275      -0.301  -4.759  11.565  1.00 97.82           O  
ATOM   4347  CG  ASP A 275      -1.184  -1.692   8.712  1.00 97.82           C  
ATOM   4348  OD1 ASP A 275      -0.635  -1.016   9.603  1.00 97.82           O  
ATOM   4349  OD2 ASP A 275      -1.548  -1.182   7.634  1.00 97.82           O  
ATOM   4350  N   LEU A 276      -0.519  -6.154   9.815  1.00 97.71           N  
ATOM   4351  H   LEU A 276      -0.557  -6.226   8.809  1.00 97.71           H  
ATOM   4352  CA  LEU A 276      -0.708  -7.365  10.605  1.00 97.71           C  
ATOM   4353  HA  LEU A 276      -1.433  -7.153  11.390  1.00 97.71           H  
ATOM   4354  C   LEU A 276       0.579  -7.823  11.303  1.00 97.71           C  
ATOM   4355  CB  LEU A 276      -1.310  -8.457   9.716  1.00 97.71           C  
ATOM   4356  HB2 LEU A 276      -1.342  -9.394  10.272  1.00 97.71           H  
ATOM   4357  HB3 LEU A 276      -0.665  -8.601   8.848  1.00 97.71           H  
ATOM   4358  O   LEU A 276       0.525  -8.659  12.205  1.00 97.71           O  
ATOM   4359  CG  LEU A 276      -2.735  -8.114   9.248  1.00 97.71           C  
ATOM   4360  HG  LEU A 276      -2.733  -7.160   8.721  1.00 97.71           H  
ATOM   4361  CD1 LEU A 276      -3.190  -9.187   8.274  1.00 97.71           C  
ATOM   4362 HD11 LEU A 276      -3.230 -10.152   8.779  1.00 97.71           H  
ATOM   4363 HD12 LEU A 276      -2.499  -9.247   7.433  1.00 97.71           H  
ATOM   4364 HD13 LEU A 276      -4.177  -8.919   7.898  1.00 97.71           H  
ATOM   4365  CD2 LEU A 276      -3.752  -8.035  10.393  1.00 97.71           C  
ATOM   4366 HD21 LEU A 276      -3.722  -8.942  10.996  1.00 97.71           H  
ATOM   4367 HD22 LEU A 276      -4.756  -7.915   9.986  1.00 97.71           H  
ATOM   4368 HD23 LEU A 276      -3.553  -7.169  11.024  1.00 97.71           H  
ATOM   4369  N   GLY A 277       1.731  -7.268  10.916  1.00 95.50           N  
ATOM   4370  H   GLY A 277       1.702  -6.563  10.193  1.00 95.50           H  
ATOM   4371  CA  GLY A 277       3.039  -7.680  11.421  1.00 95.50           C  
ATOM   4372  HA2 GLY A 277       3.783  -6.956  11.090  1.00 95.50           H  
ATOM   4373  HA3 GLY A 277       3.023  -7.696  12.510  1.00 95.50           H  
ATOM   4374  C   GLY A 277       3.471  -9.060  10.922  1.00 95.50           C  
ATOM   4375  O   GLY A 277       4.334  -9.674  11.542  1.00 95.50           O  
ATOM   4376  N   ALA A 278       2.879  -9.539   9.824  1.00 95.54           N  
ATOM   4377  H   ALA A 278       2.226  -8.937   9.343  1.00 95.54           H  
ATOM   4378  CA  ALA A 278       3.288 -10.764   9.139  1.00 95.54           C  
ATOM   4379  HA  ALA A 278       3.471 -11.534   9.888  1.00 95.54           H  
ATOM   4380  C   ALA A 278       4.596 -10.585   8.349  1.00 95.54           C  
ATOM   4381  CB  ALA A 278       2.137 -11.225   8.234  1.00 95.54           C  
ATOM   4382  HB1 ALA A 278       1.926 -10.468   7.478  1.00 95.54           H  
ATOM   4383  HB2 ALA A 278       1.246 -11.408   8.833  1.00 95.54           H  
ATOM   4384  HB3 ALA A 278       2.417 -12.153   7.735  1.00 95.54           H  
ATOM   4385  O   ALA A 278       5.236 -11.564   7.984  1.00 95.54           O  
ATOM   4386  N   SER A 279       4.991  -9.335   8.097  1.00 95.33           N  
ATOM   4387  H   SER A 279       4.384  -8.583   8.391  1.00 95.33           H  
ATOM   4388  CA  SER A 279       6.267  -8.959   7.495  1.00 95.33           C  
ATOM   4389  HA  SER A 279       6.998  -9.756   7.634  1.00 95.33           H  
ATOM   4390  C   SER A 279       6.792  -7.688   8.159  1.00 95.33           C  
ATOM   4391  CB  SER A 279       6.061  -8.748   5.991  1.00 95.33           C  
ATOM   4392  HB2 SER A 279       6.023  -9.719   5.497  1.00 95.33           H  
ATOM   4393  HB3 SER A 279       5.110  -8.242   5.824  1.00 95.33           H  
ATOM   4394  O   SER A 279       6.067  -6.692   8.252  1.00 95.33           O  
ATOM   4395  OG  SER A 279       7.086  -7.953   5.436  1.00 95.33           O  
ATOM   4396  HG  SER A 279       6.820  -7.036   5.537  1.00 95.33           H  
ATOM   4397  N   LYS A 280       8.057  -7.689   8.585  1.00 92.40           N  
ATOM   4398  H   LYS A 280       8.550  -8.570   8.590  1.00 92.40           H  
ATOM   4399  CA  LYS A 280       8.758  -6.489   9.078  1.00 92.40           C  
ATOM   4400  HA  LYS A 280       8.047  -5.825   9.570  1.00 92.40           H  
ATOM   4401  C   LYS A 280       9.405  -5.685   7.956  1.00 92.40           C  
ATOM   4402  CB  LYS A 280       9.833  -6.904  10.082  1.00 92.40           C  
ATOM   4403  HB2 LYS A 280      10.401  -6.023  10.381  1.00 92.40           H  
ATOM   4404  HB3 LYS A 280      10.516  -7.600   9.595  1.00 92.40           H  
ATOM   4405  O   LYS A 280       9.492  -4.463   8.053  1.00 92.40           O  
ATOM   4406  CG  LYS A 280       9.236  -7.555  11.333  1.00 92.40           C  
ATOM   4407  HG2 LYS A 280       8.656  -6.821  11.893  1.00 92.40           H  
ATOM   4408  HG3 LYS A 280       8.590  -8.388  11.055  1.00 92.40           H  
ATOM   4409  CD  LYS A 280      10.382  -8.085  12.189  1.00 92.40           C  
ATOM   4410  HD2 LYS A 280      10.985  -8.753  11.575  1.00 92.40           H  
ATOM   4411  HD3 LYS A 280      11.001  -7.258  12.535  1.00 92.40           H  
ATOM   4412  CE  LYS A 280       9.826  -8.867  13.374  1.00 92.40           C  
ATOM   4413  HE2 LYS A 280       9.093  -9.576  12.990  1.00 92.40           H  
ATOM   4414  HE3 LYS A 280       9.324  -8.182  14.058  1.00 92.40           H  
ATOM   4415  NZ  LYS A 280      10.926  -9.594  14.044  1.00 92.40           N  
ATOM   4416  HZ1 LYS A 280      11.362 -10.195  13.359  1.00 92.40           H  
ATOM   4417  HZ2 LYS A 280      11.628  -8.951  14.382  1.00 92.40           H  
ATOM   4418  HZ3 LYS A 280      10.578 -10.169  14.798  1.00 92.40           H  
ATOM   4419  N   LEU A 281       9.829  -6.363   6.892  1.00 94.30           N  
ATOM   4420  H   LEU A 281       9.710  -7.366   6.899  1.00 94.30           H  
ATOM   4421  CA  LEU A 281      10.387  -5.761   5.688  1.00 94.30           C  
ATOM   4422  HA  LEU A 281      10.188  -4.690   5.701  1.00 94.30           H  
ATOM   4423  C   LEU A 281       9.702  -6.367   4.466  1.00 94.30           C  
ATOM   4424  CB  LEU A 281      11.910  -5.970   5.660  1.00 94.30           C  
ATOM   4425  HB2 LEU A 281      12.121  -7.036   5.738  1.00 94.30           H  
ATOM   4426  HB3 LEU A 281      12.353  -5.478   6.526  1.00 94.30           H  
ATOM   4427  O   LEU A 281       9.916  -7.531   4.139  1.00 94.30           O  
ATOM   4428  CG  LEU A 281      12.569  -5.428   4.377  1.00 94.30           C  
ATOM   4429  HG  LEU A 281      12.140  -5.918   3.502  1.00 94.30           H  
ATOM   4430  CD1 LEU A 281      12.399  -3.912   4.228  1.00 94.30           C  
ATOM   4431 HD11 LEU A 281      11.351  -3.664   4.063  1.00 94.30           H  
ATOM   4432 HD12 LEU A 281      12.972  -3.569   3.367  1.00 94.30           H  
ATOM   4433 HD13 LEU A 281      12.761  -3.409   5.125  1.00 94.30           H  
ATOM   4434  CD2 LEU A 281      14.059  -5.729   4.398  1.00 94.30           C  
ATOM   4435 HD21 LEU A 281      14.547  -5.179   5.203  1.00 94.30           H  
ATOM   4436 HD22 LEU A 281      14.514  -5.460   3.445  1.00 94.30           H  
ATOM   4437 HD23 LEU A 281      14.212  -6.797   4.554  1.00 94.30           H  
ATOM   4438  N   SER A 282       8.890  -5.555   3.790  1.00 97.14           N  
ATOM   4439  H   SER A 282       8.767  -4.610   4.125  1.00 97.14           H  
ATOM   4440  CA  SER A 282       8.084  -6.014   2.661  1.00 97.14           C  
ATOM   4441  HA  SER A 282       7.440  -6.814   3.025  1.00 97.14           H  
ATOM   4442  C   SER A 282       8.951  -6.506   1.490  1.00 97.14           C  
ATOM   4443  CB  SER A 282       7.185  -4.879   2.170  1.00 97.14           C  
ATOM   4444  HB2 SER A 282       7.800  -3.998   1.989  1.00 97.14           H  
ATOM   4445  HB3 SER A 282       6.443  -4.624   2.926  1.00 97.14           H  
ATOM   4446  O   SER A 282       9.679  -5.684   0.909  1.00 97.14           O  
ATOM   4447  OG  SER A 282       6.522  -5.244   0.980  1.00 97.14           O  
ATOM   4448  HG  SER A 282       6.124  -4.442   0.633  1.00 97.14           H  
ATOM   4449  N   PRO A 283       8.798  -7.773   1.044  1.00 97.09           N  
ATOM   4450  CA  PRO A 283       9.382  -8.262  -0.209  1.00 97.09           C  
ATOM   4451  HA  PRO A 283      10.462  -8.111  -0.208  1.00 97.09           H  
ATOM   4452  C   PRO A 283       8.813  -7.563  -1.446  1.00 97.09           C  
ATOM   4453  CB  PRO A 283       9.071  -9.765  -0.260  1.00 97.09           C  
ATOM   4454  HB2 PRO A 283       9.870 -10.340   0.208  1.00 97.09           H  
ATOM   4455  HB3 PRO A 283       8.911 -10.123  -1.277  1.00 97.09           H  
ATOM   4456  O   PRO A 283       9.371  -7.701  -2.526  1.00 97.09           O  
ATOM   4457  CG  PRO A 283       7.805  -9.885   0.577  1.00 97.09           C  
ATOM   4458  HG2 PRO A 283       6.938  -9.605  -0.022  1.00 97.09           H  
ATOM   4459  HG3 PRO A 283       7.689 -10.889   0.986  1.00 97.09           H  
ATOM   4460  CD  PRO A 283       8.037  -8.851   1.670  1.00 97.09           C  
ATOM   4461  HD2 PRO A 283       8.649  -9.286   2.460  1.00 97.09           H  
ATOM   4462  HD3 PRO A 283       7.076  -8.534   2.077  1.00 97.09           H  
ATOM   4463  N   TYR A 284       7.732  -6.790  -1.302  1.00 97.93           N  
ATOM   4464  H   TYR A 284       7.325  -6.730  -0.379  1.00 97.93           H  
ATOM   4465  CA  TYR A 284       7.013  -6.108  -2.381  1.00 97.93           C  
ATOM   4466  HA  TYR A 284       7.359  -6.497  -3.339  1.00 97.93           H  
ATOM   4467  C   TYR A 284       7.251  -4.589  -2.408  1.00 97.93           C  
ATOM   4468  CB  TYR A 284       5.524  -6.434  -2.237  1.00 97.93           C  
ATOM   4469  HB2 TYR A 284       4.972  -5.992  -3.067  1.00 97.93           H  
ATOM   4470  HB3 TYR A 284       5.167  -5.953  -1.327  1.00 97.93           H  
ATOM   4471  O   TYR A 284       6.591  -3.860  -3.159  1.00 97.93           O  
ATOM   4472  CG  TYR A 284       5.207  -7.914  -2.148  1.00 97.93           C  
ATOM   4473  CD1 TYR A 284       5.668  -8.818  -3.125  1.00 97.93           C  
ATOM   4474  HD1 TYR A 284       6.215  -8.470  -3.989  1.00 97.93           H  
ATOM   4475  CD2 TYR A 284       4.482  -8.389  -1.041  1.00 97.93           C  
ATOM   4476  HD2 TYR A 284       4.074  -7.692  -0.324  1.00 97.93           H  
ATOM   4477  CE1 TYR A 284       5.443 -10.197  -2.969  1.00 97.93           C  
ATOM   4478  HE1 TYR A 284       5.804 -10.901  -3.703  1.00 97.93           H  
ATOM   4479  CE2 TYR A 284       4.277  -9.766  -0.863  1.00 97.93           C  
ATOM   4480  HE2 TYR A 284       3.742 -10.127   0.002  1.00 97.93           H  
ATOM   4481  OH  TYR A 284       4.574 -11.990  -1.656  1.00 97.93           O  
ATOM   4482  HH  TYR A 284       4.105 -12.192  -0.843  1.00 97.93           H  
ATOM   4483  CZ  TYR A 284       4.768 -10.667  -1.826  1.00 97.93           C  
ATOM   4484  N   SER A 285       8.162  -4.088  -1.570  1.00 96.86           N  
ATOM   4485  H   SER A 285       8.669  -4.734  -0.982  1.00 96.86           H  
ATOM   4486  CA  SER A 285       8.473  -2.660  -1.477  1.00 96.86           C  
ATOM   4487  HA  SER A 285       7.536  -2.106  -1.542  1.00 96.86           H  
ATOM   4488  C   SER A 285       9.364  -2.187  -2.622  1.00 96.86           C  
ATOM   4489  CB  SER A 285       9.105  -2.313  -0.127  1.00 96.86           C  
ATOM   4490  HB2 SER A 285       8.427  -2.589   0.680  1.00 96.86           H  
ATOM   4491  HB3 SER A 285       9.268  -1.237  -0.077  1.00 96.86           H  
ATOM   4492  O   SER A 285      10.138  -2.948  -3.197  1.00 96.86           O  
ATOM   4493  OG  SER A 285      10.347  -2.964   0.032  1.00 96.86           O  
ATOM   4494  HG  SER A 285      10.200  -3.863   0.334  1.00 96.86           H  
ATOM   4495  N   THR A 286       9.294  -0.896  -2.942  1.00 95.59           N  
ATOM   4496  H   THR A 286       8.663  -0.288  -2.439  1.00 95.59           H  
ATOM   4497  CA  THR A 286      10.144  -0.279  -3.976  1.00 95.59           C  
ATOM   4498  HA  THR A 286      10.137  -0.888  -4.880  1.00 95.59           H  
ATOM   4499  C   THR A 286      11.601  -0.167  -3.545  1.00 95.59           C  
ATOM   4500  CB  THR A 286       9.621   1.118  -4.333  1.00 95.59           C  
ATOM   4501  HB  THR A 286      10.286   1.590  -5.056  1.00 95.59           H  
ATOM   4502  O   THR A 286      12.477  -0.065  -4.390  1.00 95.59           O  
ATOM   4503  CG2 THR A 286       8.221   1.045  -4.930  1.00 95.59           C  
ATOM   4504 HG21 THR A 286       7.867   2.049  -5.160  1.00 95.59           H  
ATOM   4505 HG22 THR A 286       8.249   0.462  -5.851  1.00 95.59           H  
ATOM   4506 HG23 THR A 286       7.540   0.561  -4.229  1.00 95.59           H  
ATOM   4507  OG1 THR A 286       9.542   1.911  -3.163  1.00 95.59           O  
ATOM   4508  HG1 THR A 286      10.436   2.199  -2.964  1.00 95.59           H  
ATOM   4509  N   THR A 287      11.878  -0.159  -2.240  1.00 93.82           N  
ATOM   4510  H   THR A 287      11.132  -0.285  -1.571  1.00 93.82           H  
ATOM   4511  CA  THR A 287      13.245  -0.117  -1.703  1.00 93.82           C  
ATOM   4512  HA  THR A 287      13.841   0.595  -2.274  1.00 93.82           H  
ATOM   4513  C   THR A 287      13.945  -1.464  -1.824  1.00 93.82           C  
ATOM   4514  CB  THR A 287      13.243   0.313  -0.231  1.00 93.82           C  
ATOM   4515  HB  THR A 287      14.225   0.136   0.207  1.00 93.82           H  
ATOM   4516  O   THR A 287      15.131  -1.489  -2.132  1.00 93.82           O  
ATOM   4517  CG2 THR A 287      12.886   1.791  -0.083  1.00 93.82           C  
ATOM   4518 HG21 THR A 287      12.929   2.067   0.970  1.00 93.82           H  
ATOM   4519 HG22 THR A 287      13.603   2.397  -0.638  1.00 93.82           H  
ATOM   4520 HG23 THR A 287      11.881   1.977  -0.460  1.00 93.82           H  
ATOM   4521  OG1 THR A 287      12.261  -0.406   0.480  1.00 93.82           O  
ATOM   4522  HG1 THR A 287      12.668  -0.802   1.255  1.00 93.82           H  
ATOM   4523  N   VAL A 288      13.219  -2.565  -1.601  1.00 95.09           N  
ATOM   4524  H   VAL A 288      12.268  -2.464  -1.276  1.00 95.09           H  
ATOM   4525  CA  VAL A 288      13.730  -3.926  -1.818  1.00 95.09           C  
ATOM   4526  HA  VAL A 288      14.738  -4.001  -1.410  1.00 95.09           H  
ATOM   4527  C   VAL A 288      13.851  -4.223  -3.314  1.00 95.09           C  
ATOM   4528  CB  VAL A 288      12.844  -4.951  -1.080  1.00 95.09           C  
ATOM   4529  HB  VAL A 288      11.800  -4.768  -1.336  1.00 95.09           H  
ATOM   4530  O   VAL A 288      14.839  -4.818  -3.720  1.00 95.09           O  
ATOM   4531  CG1 VAL A 288      13.162  -6.402  -1.436  1.00 95.09           C  
ATOM   4532 HG11 VAL A 288      14.225  -6.604  -1.306  1.00 95.09           H  
ATOM   4533 HG12 VAL A 288      12.584  -7.077  -0.804  1.00 95.09           H  
ATOM   4534 HG13 VAL A 288      12.878  -6.590  -2.471  1.00 95.09           H  
ATOM   4535  CG2 VAL A 288      13.019  -4.800   0.439  1.00 95.09           C  
ATOM   4536 HG21 VAL A 288      12.345  -5.482   0.957  1.00 95.09           H  
ATOM   4537 HG22 VAL A 288      14.044  -5.039   0.720  1.00 95.09           H  
ATOM   4538 HG23 VAL A 288      12.790  -3.781   0.753  1.00 95.09           H  
ATOM   4539  N   ASN A 289      12.900  -3.750  -4.128  1.00 97.04           N  
ATOM   4540  H   ASN A 289      12.115  -3.273  -3.709  1.00 97.04           H  
ATOM   4541  CA  ASN A 289      12.844  -4.004  -5.572  1.00 97.04           C  
ATOM   4542  HA  ASN A 289      13.621  -4.727  -5.819  1.00 97.04           H  
ATOM   4543  C   ASN A 289      13.144  -2.740  -6.397  1.00 97.04           C  
ATOM   4544  CB  ASN A 289      11.490  -4.633  -5.939  1.00 97.04           C  
ATOM   4545  HB2 ASN A 289      11.517  -4.953  -6.981  1.00 97.04           H  
ATOM   4546  HB3 ASN A 289      10.709  -3.880  -5.835  1.00 97.04           H  
ATOM   4547  O   ASN A 289      12.324  -2.305  -7.217  1.00 97.04           O  
ATOM   4548  CG  ASN A 289      11.130  -5.832  -5.096  1.00 97.04           C  
ATOM   4549  ND2 ASN A 289      10.367  -5.632  -4.054  1.00 97.04           N  
ATOM   4550 HD21 ASN A 289      10.125  -4.692  -3.777  1.00 97.04           H  
ATOM   4551 HD22 ASN A 289      10.107  -6.461  -3.539  1.00 97.04           H  
ATOM   4552  OD1 ASN A 289      11.546  -6.949  -5.321  1.00 97.04           O  
ATOM   4553  N   SER A 290      14.267  -2.071  -6.112  1.00 96.83           N  
ATOM   4554  H   SER A 290      14.939  -2.488  -5.485  1.00 96.83           H  
ATOM   4555  CA  SER A 290      14.557  -0.760  -6.708  1.00 96.83           C  
ATOM   4556  HA  SER A 290      13.649  -0.161  -6.632  1.00 96.83           H  
ATOM   4557  C   SER A 290      14.895  -0.831  -8.196  1.00 96.83           C  
ATOM   4558  CB  SER A 290      15.637  -0.005  -5.929  1.00 96.83           C  
ATOM   4559  HB2 SER A 290      15.346   0.055  -4.880  1.00 96.83           H  
ATOM   4560  HB3 SER A 290      15.699   1.008  -6.326  1.00 96.83           H  
ATOM   4561  O   SER A 290      14.572   0.110  -8.925  1.00 96.83           O  
ATOM   4562  OG  SER A 290      16.913  -0.602  -6.024  1.00 96.83           O  
ATOM   4563  HG  SER A 290      17.560   0.099  -5.915  1.00 96.83           H  
ATOM   4564  N   SER A 291      15.469  -1.941  -8.669  1.00 98.04           N  
ATOM   4565  H   SER A 291      15.604  -2.726  -8.048  1.00 98.04           H  
ATOM   4566  CA  SER A 291      15.797  -2.150 -10.082  1.00 98.04           C  
ATOM   4567  HA  SER A 291      16.342  -1.283 -10.454  1.00 98.04           H  
ATOM   4568  C   SER A 291      14.526  -2.307 -10.907  1.00 98.04           C  
ATOM   4569  CB  SER A 291      16.669  -3.396 -10.275  1.00 98.04           C  
ATOM   4570  HB2 SER A 291      17.042  -3.419 -11.299  1.00 98.04           H  
ATOM   4571  HB3 SER A 291      16.068  -4.291 -10.116  1.00 98.04           H  
ATOM   4572  O   SER A 291      14.354  -1.623 -11.917  1.00 98.04           O  
ATOM   4573  OG  SER A 291      17.757  -3.417  -9.378  1.00 98.04           O  
ATOM   4574  HG  SER A 291      17.698  -4.265  -8.933  1.00 98.04           H  
ATOM   4575  N   PHE A 292      13.594  -3.146 -10.446  1.00 98.09           N  
ATOM   4576  H   PHE A 292      13.810  -3.693  -9.626  1.00 98.09           H  
ATOM   4577  CA  PHE A 292      12.288  -3.305 -11.087  1.00 98.09           C  
ATOM   4578  HA  PHE A 292      12.434  -3.544 -12.140  1.00 98.09           H  
ATOM   4579  C   PHE A 292      11.462  -2.018 -11.051  1.00 98.09           C  
ATOM   4580  CB  PHE A 292      11.524  -4.455 -10.430  1.00 98.09           C  
ATOM   4581  HB2 PHE A 292      12.059  -5.385 -10.626  1.00 98.09           H  
ATOM   4582  HB3 PHE A 292      11.484  -4.299  -9.352  1.00 98.09           H  
ATOM   4583  O   PHE A 292      10.886  -1.620 -12.066  1.00 98.09           O  
ATOM   4584  CG  PHE A 292      10.119  -4.590 -10.970  1.00 98.09           C  
ATOM   4585  CD1 PHE A 292       9.028  -4.029 -10.281  1.00 98.09           C  
ATOM   4586  HD1 PHE A 292       9.184  -3.523  -9.340  1.00 98.09           H  
ATOM   4587  CD2 PHE A 292       9.914  -5.219 -12.208  1.00 98.09           C  
ATOM   4588  HD2 PHE A 292      10.753  -5.637 -12.744  1.00 98.09           H  
ATOM   4589  CE1 PHE A 292       7.738  -4.109 -10.833  1.00 98.09           C  
ATOM   4590  HE1 PHE A 292       6.901  -3.658 -10.320  1.00 98.09           H  
ATOM   4591  CE2 PHE A 292       8.619  -5.333 -12.736  1.00 98.09           C  
ATOM   4592  HE2 PHE A 292       8.470  -5.875 -13.658  1.00 98.09           H  
ATOM   4593  CZ  PHE A 292       7.530  -4.769 -12.054  1.00 98.09           C  
ATOM   4594  HZ  PHE A 292       6.537  -4.846 -12.473  1.00 98.09           H  
ATOM   4595  N   HIS A 293      11.440  -1.327  -9.907  1.00 97.88           N  
ATOM   4596  H   HIS A 293      11.915  -1.717  -9.105  1.00 97.88           H  
ATOM   4597  CA  HIS A 293      10.774  -0.029  -9.777  1.00 97.88           C  
ATOM   4598  HA  HIS A 293       9.710  -0.147  -9.983  1.00 97.88           H  
ATOM   4599  C   HIS A 293      11.318   0.987 -10.790  1.00 97.88           C  
ATOM   4600  CB  HIS A 293      10.941   0.475  -8.339  1.00 97.88           C  
ATOM   4601  HB2 HIS A 293      10.445  -0.217  -7.659  1.00 97.88           H  
ATOM   4602  HB3 HIS A 293      12.001   0.497  -8.085  1.00 97.88           H  
ATOM   4603  O   HIS A 293      10.542   1.677 -11.453  1.00 97.88           O  
ATOM   4604  CG  HIS A 293      10.373   1.852  -8.126  1.00 97.88           C  
ATOM   4605  CD2 HIS A 293      11.070   3.021  -8.211  1.00 97.88           C  
ATOM   4606  HD2 HIS A 293      12.120   3.115  -8.441  1.00 97.88           H  
ATOM   4607  ND1 HIS A 293       9.040   2.143  -7.847  1.00 97.88           N  
ATOM   4608  CE1 HIS A 293       8.958   3.479  -7.782  1.00 97.88           C  
ATOM   4609  HE1 HIS A 293       8.040   4.022  -7.613  1.00 97.88           H  
ATOM   4610  NE2 HIS A 293      10.165   4.034  -7.990  1.00 97.88           N  
ATOM   4611  HE2 HIS A 293      10.385   5.020  -7.986  1.00 97.88           H  
ATOM   4612  N   LEU A 294      12.644   1.061 -10.948  1.00 98.17           N  
ATOM   4613  H   LEU A 294      13.240   0.475 -10.381  1.00 98.17           H  
ATOM   4614  CA  LEU A 294      13.267   1.929 -11.942  1.00 98.17           C  
ATOM   4615  HA  LEU A 294      12.873   2.935 -11.798  1.00 98.17           H  
ATOM   4616  C   LEU A 294      12.902   1.504 -13.369  1.00 98.17           C  
ATOM   4617  CB  LEU A 294      14.788   1.961 -11.721  1.00 98.17           C  
ATOM   4618  HB2 LEU A 294      15.172   0.943 -11.780  1.00 98.17           H  
ATOM   4619  HB3 LEU A 294      14.994   2.336 -10.718  1.00 98.17           H  
ATOM   4620  O   LEU A 294      12.530   2.365 -14.159  1.00 98.17           O  
ATOM   4621  CG  LEU A 294      15.539   2.831 -12.747  1.00 98.17           C  
ATOM   4622  HG  LEU A 294      15.347   2.460 -13.754  1.00 98.17           H  
ATOM   4623  CD1 LEU A 294      15.130   4.307 -12.685  1.00 98.17           C  
ATOM   4624 HD11 LEU A 294      14.088   4.417 -12.985  1.00 98.17           H  
ATOM   4625 HD12 LEU A 294      15.269   4.689 -11.673  1.00 98.17           H  
ATOM   4626 HD13 LEU A 294      15.745   4.880 -13.379  1.00 98.17           H  
ATOM   4627  CD2 LEU A 294      17.040   2.736 -12.500  1.00 98.17           C  
ATOM   4628 HD21 LEU A 294      17.338   1.688 -12.462  1.00 98.17           H  
ATOM   4629 HD22 LEU A 294      17.563   3.204 -13.334  1.00 98.17           H  
ATOM   4630 HD23 LEU A 294      17.304   3.221 -11.560  1.00 98.17           H  
ATOM   4631  N   PHE A 295      12.958   0.210 -13.694  1.00 98.39           N  
ATOM   4632  H   PHE A 295      13.287  -0.446 -13.000  1.00 98.39           H  
ATOM   4633  CA  PHE A 295      12.613  -0.308 -15.021  1.00 98.39           C  
ATOM   4634  HA  PHE A 295      13.291   0.124 -15.757  1.00 98.39           H  
ATOM   4635  C   PHE A 295      11.188   0.080 -15.433  1.00 98.39           C  
ATOM   4636  CB  PHE A 295      12.786  -1.835 -15.032  1.00 98.39           C  
ATOM   4637  HB2 PHE A 295      12.237  -2.261 -14.192  1.00 98.39           H  
ATOM   4638  HB3 PHE A 295      13.836  -2.084 -14.880  1.00 98.39           H  
ATOM   4639  O   PHE A 295      10.989   0.712 -16.474  1.00 98.39           O  
ATOM   4640  CG  PHE A 295      12.307  -2.499 -16.309  1.00 98.39           C  
ATOM   4641  CD1 PHE A 295      11.209  -3.381 -16.275  1.00 98.39           C  
ATOM   4642  HD1 PHE A 295      10.718  -3.606 -15.339  1.00 98.39           H  
ATOM   4643  CD2 PHE A 295      12.946  -2.226 -17.535  1.00 98.39           C  
ATOM   4644  HD2 PHE A 295      13.791  -1.554 -17.570  1.00 98.39           H  
ATOM   4645  CE1 PHE A 295      10.754  -3.989 -17.458  1.00 98.39           C  
ATOM   4646  HE1 PHE A 295       9.929  -4.684 -17.434  1.00 98.39           H  
ATOM   4647  CE2 PHE A 295      12.481  -2.827 -18.719  1.00 98.39           C  
ATOM   4648  HE2 PHE A 295      12.969  -2.631 -19.662  1.00 98.39           H  
ATOM   4649  CZ  PHE A 295      11.387  -3.708 -18.680  1.00 98.39           C  
ATOM   4650  HZ  PHE A 295      11.043  -4.181 -19.587  1.00 98.39           H  
ATOM   4651  N   VAL A 296      10.194  -0.234 -14.594  1.00 97.61           N  
ATOM   4652  H   VAL A 296      10.423  -0.729 -13.744  1.00 97.61           H  
ATOM   4653  CA  VAL A 296       8.784  -0.008 -14.934  1.00 97.61           C  
ATOM   4654  HA  VAL A 296       8.623  -0.439 -15.922  1.00 97.61           H  
ATOM   4655  C   VAL A 296       8.452   1.479 -15.045  1.00 97.61           C  
ATOM   4656  CB  VAL A 296       7.850  -0.741 -13.953  1.00 97.61           C  
ATOM   4657  HB  VAL A 296       8.219  -1.759 -13.828  1.00 97.61           H  
ATOM   4658  O   VAL A 296       7.739   1.891 -15.960  1.00 97.61           O  
ATOM   4659  CG1 VAL A 296       7.739  -0.099 -12.564  1.00 97.61           C  
ATOM   4660 HG11 VAL A 296       7.249   0.873 -12.614  1.00 97.61           H  
ATOM   4661 HG12 VAL A 296       8.736   0.010 -12.136  1.00 97.61           H  
ATOM   4662 HG13 VAL A 296       7.161  -0.753 -11.911  1.00 97.61           H  
ATOM   4663  CG2 VAL A 296       6.449  -0.831 -14.557  1.00 97.61           C  
ATOM   4664 HG21 VAL A 296       5.800  -1.395 -13.888  1.00 97.61           H  
ATOM   4665 HG22 VAL A 296       6.038   0.166 -14.715  1.00 97.61           H  
ATOM   4666 HG23 VAL A 296       6.501  -1.338 -15.521  1.00 97.61           H  
ATOM   4667  N   HIS A 297       8.996   2.314 -14.156  1.00 97.98           N  
ATOM   4668  H   HIS A 297       9.578   1.938 -13.421  1.00 97.98           H  
ATOM   4669  CA  HIS A 297       8.722   3.747 -14.185  1.00 97.98           C  
ATOM   4670  HA  HIS A 297       7.693   3.889 -14.516  1.00 97.98           H  
ATOM   4671  C   HIS A 297       9.579   4.503 -15.197  1.00 97.98           C  
ATOM   4672  CB  HIS A 297       8.826   4.334 -12.779  1.00 97.98           C  
ATOM   4673  HB2 HIS A 297       8.804   5.421 -12.848  1.00 97.98           H  
ATOM   4674  HB3 HIS A 297       9.773   4.042 -12.325  1.00 97.98           H  
ATOM   4675  O   HIS A 297       9.141   5.544 -15.679  1.00 97.98           O  
ATOM   4676  CG  HIS A 297       7.677   3.904 -11.909  1.00 97.98           C  
ATOM   4677  CD2 HIS A 297       7.750   3.226 -10.727  1.00 97.98           C  
ATOM   4678  HD2 HIS A 297       8.663   2.871 -10.271  1.00 97.98           H  
ATOM   4679  ND1 HIS A 297       6.343   4.096 -12.182  1.00 97.98           N  
ATOM   4680  HD1 HIS A 297       5.962   4.438 -13.052  1.00 97.98           H  
ATOM   4681  CE1 HIS A 297       5.634   3.581 -11.169  1.00 97.98           C  
ATOM   4682  HE1 HIS A 297       4.555   3.551 -11.130  1.00 97.98           H  
ATOM   4683  NE2 HIS A 297       6.445   3.060 -10.238  1.00 97.98           N  
ATOM   4684  N   ALA A 298      10.743   3.988 -15.595  1.00 98.09           N  
ATOM   4685  H   ALA A 298      11.110   3.161 -15.146  1.00 98.09           H  
ATOM   4686  CA  ALA A 298      11.448   4.504 -16.761  1.00 98.09           C  
ATOM   4687  HA  ALA A 298      11.534   5.586 -16.661  1.00 98.09           H  
ATOM   4688  C   ALA A 298      10.636   4.230 -18.031  1.00 98.09           C  
ATOM   4689  CB  ALA A 298      12.858   3.908 -16.827  1.00 98.09           C  
ATOM   4690  HB1 ALA A 298      13.422   4.194 -15.939  1.00 98.09           H  
ATOM   4691  HB2 ALA A 298      12.807   2.820 -16.880  1.00 98.09           H  
ATOM   4692  HB3 ALA A 298      13.375   4.283 -17.711  1.00 98.09           H  
ATOM   4693  O   ALA A 298      10.395   5.152 -18.806  1.00 98.09           O  
ATOM   4694  N   ALA A 299      10.113   3.012 -18.197  1.00 97.80           N  
ATOM   4695  H   ALA A 299      10.354   2.286 -17.538  1.00 97.80           H  
ATOM   4696  CA  ALA A 299       9.253   2.654 -19.323  1.00 97.80           C  
ATOM   4697  HA  ALA A 299       9.802   2.828 -20.249  1.00 97.80           H  
ATOM   4698  C   ALA A 299       7.975   3.520 -19.363  1.00 97.80           C  
ATOM   4699  CB  ALA A 299       8.954   1.153 -19.213  1.00 97.80           C  
ATOM   4700  HB1 ALA A 299       8.356   0.821 -20.062  1.00 97.80           H  
ATOM   4701  HB2 ALA A 299       8.412   0.937 -18.292  1.00 97.80           H  
ATOM   4702  HB3 ALA A 299       9.885   0.586 -19.209  1.00 97.80           H  
ATOM   4703  O   ALA A 299       7.629   4.107 -20.393  1.00 97.80           O  
ATOM   4704  N   GLY A 300       7.308   3.697 -18.220  1.00 97.24           N  
ATOM   4705  H   GLY A 300       7.574   3.143 -17.419  1.00 97.24           H  
ATOM   4706  CA  GLY A 300       6.152   4.587 -18.109  1.00 97.24           C  
ATOM   4707  HA2 GLY A 300       5.743   4.506 -17.102  1.00 97.24           H  
ATOM   4708  HA3 GLY A 300       5.385   4.268 -18.814  1.00 97.24           H  
ATOM   4709  C   GLY A 300       6.497   6.054 -18.393  1.00 97.24           C  
ATOM   4710  O   GLY A 300       5.808   6.707 -19.175  1.00 97.24           O  
ATOM   4711  N   ALA A 301       7.595   6.579 -17.840  1.00 97.44           N  
ATOM   4712  H   ALA A 301       8.162   6.007 -17.231  1.00 97.44           H  
ATOM   4713  CA  ALA A 301       8.016   7.962 -18.074  1.00 97.44           C  
ATOM   4714  HA  ALA A 301       7.180   8.619 -17.834  1.00 97.44           H  
ATOM   4715  C   ALA A 301       8.380   8.216 -19.545  1.00 97.44           C  
ATOM   4716  CB  ALA A 301       9.184   8.304 -17.143  1.00 97.44           C  
ATOM   4717  HB1 ALA A 301       8.874   8.198 -16.104  1.00 97.44           H  
ATOM   4718  HB2 ALA A 301       9.502   9.332 -17.316  1.00 97.44           H  
ATOM   4719  HB3 ALA A 301      10.021   7.633 -17.339  1.00 97.44           H  
ATOM   4720  O   ALA A 301       7.982   9.236 -20.106  1.00 97.44           O  
ATOM   4721  N   LEU A 302       9.050   7.264 -20.202  1.00 97.49           N  
ATOM   4722  H   LEU A 302       9.377   6.461 -19.684  1.00 97.49           H  
ATOM   4723  CA  LEU A 302       9.314   7.304 -21.643  1.00 97.49           C  
ATOM   4724  HA  LEU A 302       9.723   8.283 -21.893  1.00 97.49           H  
ATOM   4725  C   LEU A 302       8.032   7.158 -22.463  1.00 97.49           C  
ATOM   4726  CB  LEU A 302      10.331   6.215 -22.020  1.00 97.49           C  
ATOM   4727  HB2 LEU A 302      10.426   6.176 -23.106  1.00 97.49           H  
ATOM   4728  HB3 LEU A 302       9.947   5.252 -21.685  1.00 97.49           H  
ATOM   4729  O   LEU A 302       7.981   7.626 -23.593  1.00 97.49           O  
ATOM   4730  CG  LEU A 302      11.730   6.438 -21.418  1.00 97.49           C  
ATOM   4731  HG  LEU A 302      11.657   6.589 -20.341  1.00 97.49           H  
ATOM   4732  CD1 LEU A 302      12.599   5.213 -21.682  1.00 97.49           C  
ATOM   4733 HD11 LEU A 302      12.116   4.319 -21.288  1.00 97.49           H  
ATOM   4734 HD12 LEU A 302      13.564   5.332 -21.188  1.00 97.49           H  
ATOM   4735 HD13 LEU A 302      12.758   5.108 -22.755  1.00 97.49           H  
ATOM   4736  CD2 LEU A 302      12.432   7.661 -22.002  1.00 97.49           C  
ATOM   4737 HD21 LEU A 302      13.369   7.807 -21.464  1.00 97.49           H  
ATOM   4738 HD22 LEU A 302      11.835   8.563 -21.868  1.00 97.49           H  
ATOM   4739 HD23 LEU A 302      12.643   7.509 -23.061  1.00 97.49           H  
ATOM   4740  N   SER A 303       6.961   6.604 -21.902  1.00 95.37           N  
ATOM   4741  H   SER A 303       7.071   6.178 -20.994  1.00 95.37           H  
ATOM   4742  CA  SER A 303       5.612   6.618 -22.487  1.00 95.37           C  
ATOM   4743  HA  SER A 303       5.703   6.555 -23.572  1.00 95.37           H  
ATOM   4744  C   SER A 303       4.823   7.901 -22.174  1.00 95.37           C  
ATOM   4745  CB  SER A 303       4.837   5.370 -22.070  1.00 95.37           C  
ATOM   4746  HB2 SER A 303       3.873   5.353 -22.579  1.00 95.37           H  
ATOM   4747  HB3 SER A 303       4.668   5.363 -20.993  1.00 95.37           H  
ATOM   4748  O   SER A 303       3.699   8.045 -22.641  1.00 95.37           O  
ATOM   4749  OG  SER A 303       5.578   4.231 -22.450  1.00 95.37           O  
ATOM   4750  HG  SER A 303       6.296   4.107 -21.825  1.00 95.37           H  
ATOM   4751  N   LEU A 304       5.427   8.861 -21.462  1.00 94.68           N  
ATOM   4752  H   LEU A 304       6.363   8.672 -21.131  1.00 94.68           H  
ATOM   4753  CA  LEU A 304       4.812  10.098 -20.957  1.00 94.68           C  
ATOM   4754  HA  LEU A 304       5.591  10.590 -20.374  1.00 94.68           H  
ATOM   4755  C   LEU A 304       3.678   9.863 -19.941  1.00 94.68           C  
ATOM   4756  CB  LEU A 304       4.439  11.065 -22.102  1.00 94.68           C  
ATOM   4757  HB2 LEU A 304       4.086  11.999 -21.666  1.00 94.68           H  
ATOM   4758  HB3 LEU A 304       3.607  10.634 -22.660  1.00 94.68           H  
ATOM   4759  O   LEU A 304       2.804  10.710 -19.763  1.00 94.68           O  
ATOM   4760  CG  LEU A 304       5.580  11.390 -23.082  1.00 94.68           C  
ATOM   4761  HG  LEU A 304       5.981  10.464 -23.493  1.00 94.68           H  
ATOM   4762  CD1 LEU A 304       5.046  12.230 -24.244  1.00 94.68           C  
ATOM   4763 HD11 LEU A 304       5.849  12.417 -24.958  1.00 94.68           H  
ATOM   4764 HD12 LEU A 304       4.672  13.182 -23.868  1.00 94.68           H  
ATOM   4765 HD13 LEU A 304       4.235  11.697 -24.741  1.00 94.68           H  
ATOM   4766  CD2 LEU A 304       6.733  12.145 -22.422  1.00 94.68           C  
ATOM   4767 HD21 LEU A 304       7.182  11.531 -21.641  1.00 94.68           H  
ATOM   4768 HD22 LEU A 304       7.508  12.358 -23.159  1.00 94.68           H  
ATOM   4769 HD23 LEU A 304       6.377  13.081 -21.991  1.00 94.68           H  
ATOM   4770  N   ASP A 305       3.706   8.730 -19.234  1.00 94.71           N  
ATOM   4771  H   ASP A 305       4.451   8.070 -19.402  1.00 94.71           H  
ATOM   4772  CA  ASP A 305       2.777   8.446 -18.142  1.00 94.71           C  
ATOM   4773  HA  ASP A 305       1.766   8.674 -18.479  1.00 94.71           H  
ATOM   4774  C   ASP A 305       3.086   9.324 -16.920  1.00 94.71           C  
ATOM   4775  CB  ASP A 305       2.808   6.954 -17.787  1.00 94.71           C  
ATOM   4776  HB2 ASP A 305       2.391   6.370 -18.609  1.00 94.71           H  
ATOM   4777  HB3 ASP A 305       3.838   6.639 -17.623  1.00 94.71           H  
ATOM   4778  O   ASP A 305       4.151   9.232 -16.301  1.00 94.71           O  
ATOM   4779  CG  ASP A 305       2.019   6.687 -16.509  1.00 94.71           C  
ATOM   4780  OD1 ASP A 305       2.662   6.300 -15.507  1.00 94.71           O  
ATOM   4781  OD2 ASP A 305       0.808   6.988 -16.477  1.00 94.71           O  
ATOM   4782  N   GLN A 306       2.126  10.167 -16.531  1.00 93.07           N  
ATOM   4783  H   GLN A 306       1.292  10.216 -17.099  1.00 93.07           H  
ATOM   4784  CA  GLN A 306       2.311  11.142 -15.455  1.00 93.07           C  
ATOM   4785  HA  GLN A 306       3.190  11.737 -15.702  1.00 93.07           H  
ATOM   4786  C   GLN A 306       2.558  10.483 -14.090  1.00 93.07           C  
ATOM   4787  CB  GLN A 306       1.086  12.068 -15.408  1.00 93.07           C  
ATOM   4788  HB2 GLN A 306       0.217  11.499 -15.076  1.00 93.07           H  
ATOM   4789  HB3 GLN A 306       0.883  12.434 -16.415  1.00 93.07           H  
ATOM   4790  O   GLN A 306       3.263  11.056 -13.250  1.00 93.07           O  
ATOM   4791  CG  GLN A 306       1.270  13.282 -14.486  1.00 93.07           C  
ATOM   4792  HG2 GLN A 306       0.353  13.871 -14.504  1.00 93.07           H  
ATOM   4793  HG3 GLN A 306       1.426  12.952 -13.459  1.00 93.07           H  
ATOM   4794  CD  GLN A 306       2.416  14.186 -14.932  1.00 93.07           C  
ATOM   4795  NE2 GLN A 306       3.536  14.204 -14.243  1.00 93.07           N  
ATOM   4796 HE21 GLN A 306       4.261  14.800 -14.614  1.00 93.07           H  
ATOM   4797 HE22 GLN A 306       3.720  13.512 -13.531  1.00 93.07           H  
ATOM   4798  OE1 GLN A 306       2.326  14.895 -15.912  1.00 93.07           O  
ATOM   4799  N   ARG A 307       1.998   9.287 -13.855  1.00 91.72           N  
ATOM   4800  H   ARG A 307       1.515   8.834 -14.618  1.00 91.72           H  
ATOM   4801  CA  ARG A 307       2.236   8.512 -12.629  1.00 91.72           C  
ATOM   4802  HA  ARG A 307       2.031   9.139 -11.761  1.00 91.72           H  
ATOM   4803  C   ARG A 307       3.707   8.115 -12.531  1.00 91.72           C  
ATOM   4804  CB  ARG A 307       1.287   7.301 -12.606  1.00 91.72           C  
ATOM   4805  HB2 ARG A 307       1.349   6.764 -13.552  1.00 91.72           H  
ATOM   4806  HB3 ARG A 307       0.264   7.662 -12.502  1.00 91.72           H  
ATOM   4807  O   ARG A 307       4.307   8.306 -11.477  1.00 91.72           O  
ATOM   4808  CG  ARG A 307       1.591   6.315 -11.468  1.00 91.72           C  
ATOM   4809  HG2 ARG A 307       1.434   6.811 -10.510  1.00 91.72           H  
ATOM   4810  HG3 ARG A 307       2.624   5.973 -11.531  1.00 91.72           H  
ATOM   4811  CD  ARG A 307       0.683   5.089 -11.573  1.00 91.72           C  
ATOM   4812  HD2 ARG A 307       0.892   4.587 -12.518  1.00 91.72           H  
ATOM   4813  HD3 ARG A 307      -0.356   5.417 -11.573  1.00 91.72           H  
ATOM   4814  NE  ARG A 307       0.913   4.160 -10.450  1.00 91.72           N  
ATOM   4815  HE  ARG A 307       1.625   4.422  -9.784  1.00 91.72           H  
ATOM   4816  NH1 ARG A 307      -0.555   2.534 -11.126  1.00 91.72           N  
ATOM   4817 HH11 ARG A 307      -0.944   1.608 -11.024  1.00 91.72           H  
ATOM   4818 HH12 ARG A 307      -0.756   3.083 -11.949  1.00 91.72           H  
ATOM   4819  NH2 ARG A 307       0.644   2.233  -9.266  1.00 91.72           N  
ATOM   4820 HH21 ARG A 307       0.282   1.291  -9.212  1.00 91.72           H  
ATOM   4821 HH22 ARG A 307       1.385   2.509  -8.638  1.00 91.72           H  
ATOM   4822  CZ  ARG A 307       0.332   2.986 -10.283  1.00 91.72           C  
ATOM   4823  N   SER A 308       4.287   7.623 -13.618  1.00 96.58           N  
ATOM   4824  H   SER A 308       3.697   7.408 -14.409  1.00 96.58           H  
ATOM   4825  CA  SER A 308       5.689   7.215 -13.692  1.00 96.58           C  
ATOM   4826  HA  SER A 308       5.935   6.630 -12.805  1.00 96.58           H  
ATOM   4827  C   SER A 308       6.663   8.384 -13.727  1.00 96.58           C  
ATOM   4828  CB  SER A 308       5.878   6.330 -14.911  1.00 96.58           C  
ATOM   4829  HB2 SER A 308       5.494   6.820 -15.806  1.00 96.58           H  
ATOM   4830  HB3 SER A 308       6.939   6.114 -15.034  1.00 96.58           H  
ATOM   4831  O   SER A 308       7.690   8.333 -13.056  1.00 96.58           O  
ATOM   4832  OG  SER A 308       5.188   5.129 -14.661  1.00 96.58           O  
ATOM   4833  HG  SER A 308       4.319   5.185 -15.066  1.00 96.58           H  
ATOM   4834  N   ILE A 309       6.309   9.486 -14.398  1.00 96.82           N  
ATOM   4835  H   ILE A 309       5.487   9.444 -14.984  1.00 96.82           H  
ATOM   4836  CA  ILE A 309       7.082  10.737 -14.345  1.00 96.82           C  
ATOM   4837  HA  ILE A 309       8.081  10.545 -14.737  1.00 96.82           H  
ATOM   4838  C   ILE A 309       7.250  11.203 -12.894  1.00 96.82           C  
ATOM   4839  CB  ILE A 309       6.412  11.826 -15.218  1.00 96.82           C  
ATOM   4840  HB  ILE A 309       5.348  11.850 -14.980  1.00 96.82           H  
ATOM   4841  O   ILE A 309       8.341  11.608 -12.505  1.00 96.82           O  
ATOM   4842  CG1 ILE A 309       6.584  11.474 -16.712  1.00 96.82           C  
ATOM   4843 HG12 ILE A 309       6.311  10.432 -16.876  1.00 96.82           H  
ATOM   4844 HG13 ILE A 309       7.633  11.579 -16.990  1.00 96.82           H  
ATOM   4845  CG2 ILE A 309       6.992  13.229 -14.939  1.00 96.82           C  
ATOM   4846 HG21 ILE A 309       8.064  13.232 -15.138  1.00 96.82           H  
ATOM   4847 HG22 ILE A 309       6.814  13.530 -13.906  1.00 96.82           H  
ATOM   4848 HG23 ILE A 309       6.515  13.978 -15.571  1.00 96.82           H  
ATOM   4849  CD1 ILE A 309       5.727  12.320 -17.663  1.00 96.82           C  
ATOM   4850 HD11 ILE A 309       4.671  12.205 -17.417  1.00 96.82           H  
ATOM   4851 HD12 ILE A 309       5.889  11.980 -18.685  1.00 96.82           H  
ATOM   4852 HD13 ILE A 309       6.001  13.374 -17.612  1.00 96.82           H  
ATOM   4853  N   ASN A 310       6.188  11.107 -12.088  1.00 94.60           N  
ATOM   4854  H   ASN A 310       5.332  10.742 -12.480  1.00 94.60           H  
ATOM   4855  CA  ASN A 310       6.184  11.531 -10.688  1.00 94.60           C  
ATOM   4856  HA  ASN A 310       6.884  12.359 -10.576  1.00 94.60           H  
ATOM   4857  C   ASN A 310       6.648  10.451  -9.698  1.00 94.60           C  
ATOM   4858  CB  ASN A 310       4.776  12.036 -10.337  1.00 94.60           C  
ATOM   4859  HB2 ASN A 310       4.709  12.207  -9.263  1.00 94.60           H  
ATOM   4860  HB3 ASN A 310       4.046  11.271 -10.604  1.00 94.60           H  
ATOM   4861  O   ASN A 310       6.696  10.721  -8.495  1.00 94.60           O  
ATOM   4862  CG  ASN A 310       4.432  13.345 -11.015  1.00 94.60           C  
ATOM   4863  ND2 ASN A 310       3.185  13.539 -11.369  1.00 94.60           N  
ATOM   4864 HD21 ASN A 310       2.539  12.763 -11.340  1.00 94.60           H  
ATOM   4865 HD22 ASN A 310       2.992  14.404 -11.854  1.00 94.60           H  
ATOM   4866  OD1 ASN A 310       5.249  14.227 -11.200  1.00 94.60           O  
ATOM   4867  N   ALA A 311       6.971   9.238 -10.156  1.00 95.43           N  
ATOM   4868  H   ALA A 311       6.957   9.062 -11.150  1.00 95.43           H  
ATOM   4869  CA  ALA A 311       7.453   8.181  -9.279  1.00 95.43           C  
ATOM   4870  HA  ALA A 311       6.736   8.059  -8.467  1.00 95.43           H  
ATOM   4871  C   ALA A 311       8.808   8.576  -8.678  1.00 95.43           C  
ATOM   4872  CB  ALA A 311       7.527   6.859 -10.048  1.00 95.43           C  
ATOM   4873  HB1 ALA A 311       7.835   6.054  -9.381  1.00 95.43           H  
ATOM   4874  HB2 ALA A 311       8.253   6.939 -10.857  1.00 95.43           H  
ATOM   4875  HB3 ALA A 311       6.550   6.616 -10.465  1.00 95.43           H  
ATOM   4876  O   ALA A 311       9.674   9.118  -9.367  1.00 95.43           O  
ATOM   4877  N   ARG A 312       9.006   8.306  -7.384  1.00 95.14           N  
ATOM   4878  H   ARG A 312       8.263   7.850  -6.873  1.00 95.14           H  
ATOM   4879  CA  ARG A 312      10.265   8.613  -6.693  1.00 95.14           C  
ATOM   4880  HA  ARG A 312      10.466   9.679  -6.802  1.00 95.14           H  
ATOM   4881  C   ARG A 312      11.421   7.852  -7.341  1.00 95.14           C  
ATOM   4882  CB  ARG A 312      10.128   8.286  -5.199  1.00 95.14           C  
ATOM   4883  HB2 ARG A 312       9.272   8.832  -4.800  1.00 95.14           H  
ATOM   4884  HB3 ARG A 312       9.947   7.218  -5.079  1.00 95.14           H  
ATOM   4885  O   ARG A 312      11.305   6.651  -7.579  1.00 95.14           O  
ATOM   4886  CG  ARG A 312      11.380   8.679  -4.403  1.00 95.14           C  
ATOM   4887  HG2 ARG A 312      12.229   8.087  -4.745  1.00 95.14           H  
ATOM   4888  HG3 ARG A 312      11.594   9.737  -4.557  1.00 95.14           H  
ATOM   4889  CD  ARG A 312      11.175   8.412  -2.910  1.00 95.14           C  
ATOM   4890  HD2 ARG A 312      10.328   9.001  -2.561  1.00 95.14           H  
ATOM   4891  HD3 ARG A 312      10.954   7.353  -2.774  1.00 95.14           H  
ATOM   4892  NE  ARG A 312      12.378   8.767  -2.136  1.00 95.14           N  
ATOM   4893  HE  ARG A 312      13.169   9.106  -2.666  1.00 95.14           H  
ATOM   4894  NH1 ARG A 312      11.586   8.174  -0.063  1.00 95.14           N  
ATOM   4895 HH11 ARG A 312      11.727   8.086   0.934  1.00 95.14           H  
ATOM   4896 HH12 ARG A 312      10.723   7.865  -0.486  1.00 95.14           H  
ATOM   4897  NH2 ARG A 312      13.638   9.027  -0.257  1.00 95.14           N  
ATOM   4898 HH21 ARG A 312      13.755   8.937   0.742  1.00 95.14           H  
ATOM   4899 HH22 ARG A 312      14.394   9.401  -0.813  1.00 95.14           H  
ATOM   4900  CZ  ARG A 312      12.528   8.655  -0.828  1.00 95.14           C  
ATOM   4901  N   PHE A 313      12.532   8.540  -7.579  1.00 96.37           N  
ATOM   4902  H   PHE A 313      12.567   9.516  -7.321  1.00 96.37           H  
ATOM   4903  CA  PHE A 313      13.772   7.906  -8.008  1.00 96.37           C  
ATOM   4904  HA  PHE A 313      13.541   7.152  -8.761  1.00 96.37           H  
ATOM   4905  C   PHE A 313      14.438   7.211  -6.816  1.00 96.37           C  
ATOM   4906  CB  PHE A 313      14.694   8.945  -8.651  1.00 96.37           C  
ATOM   4907  HB2 PHE A 313      14.941   9.713  -7.918  1.00 96.37           H  
ATOM   4908  HB3 PHE A 313      14.166   9.427  -9.473  1.00 96.37           H  
ATOM   4909  O   PHE A 313      14.591   7.807  -5.746  1.00 96.37           O  
ATOM   4910  CG  PHE A 313      15.972   8.348  -9.199  1.00 96.37           C  
ATOM   4911  CD1 PHE A 313      17.138   8.328  -8.410  1.00 96.37           C  
ATOM   4912  HD1 PHE A 313      17.127   8.743  -7.413  1.00 96.37           H  
ATOM   4913  CD2 PHE A 313      15.992   7.793 -10.493  1.00 96.37           C  
ATOM   4914  HD2 PHE A 313      15.104   7.800 -11.107  1.00 96.37           H  
ATOM   4915  CE1 PHE A 313      18.320   7.760  -8.916  1.00 96.37           C  
ATOM   4916  HE1 PHE A 313      19.217   7.743  -8.314  1.00 96.37           H  
ATOM   4917  CE2 PHE A 313      17.176   7.230 -10.999  1.00 96.37           C  
ATOM   4918  HE2 PHE A 313      17.199   6.815 -11.995  1.00 96.37           H  
ATOM   4919  CZ  PHE A 313      18.338   7.214 -10.211  1.00 96.37           C  
ATOM   4920  HZ  PHE A 313      19.247   6.785 -10.605  1.00 96.37           H  
ATOM   4921  N   LEU A 314      14.834   5.955  -7.008  1.00 93.03           N  
ATOM   4922  H   LEU A 314      14.745   5.552  -7.929  1.00 93.03           H  
ATOM   4923  CA  LEU A 314      15.568   5.160  -6.030  1.00 93.03           C  
ATOM   4924  HA  LEU A 314      15.809   5.783  -5.168  1.00 93.03           H  
ATOM   4925  C   LEU A 314      16.868   4.676  -6.677  1.00 93.03           C  
ATOM   4926  CB  LEU A 314      14.714   3.974  -5.550  1.00 93.03           C  
ATOM   4927  HB2 LEU A 314      15.326   3.337  -4.911  1.00 93.03           H  
ATOM   4928  HB3 LEU A 314      14.424   3.384  -6.420  1.00 93.03           H  
ATOM   4929  O   LEU A 314      16.831   4.252  -7.833  1.00 93.03           O  
ATOM   4930  CG  LEU A 314      13.448   4.382  -4.779  1.00 93.03           C  
ATOM   4931  HG  LEU A 314      12.840   5.048  -5.391  1.00 93.03           H  
ATOM   4932  CD1 LEU A 314      12.615   3.146  -4.461  1.00 93.03           C  
ATOM   4933 HD11 LEU A 314      13.174   2.477  -3.806  1.00 93.03           H  
ATOM   4934 HD12 LEU A 314      11.682   3.450  -3.987  1.00 93.03           H  
ATOM   4935 HD13 LEU A 314      12.385   2.618  -5.386  1.00 93.03           H  
ATOM   4936  CD2 LEU A 314      13.762   5.081  -3.451  1.00 93.03           C  
ATOM   4937 HD21 LEU A 314      14.246   6.038  -3.642  1.00 93.03           H  
ATOM   4938 HD22 LEU A 314      12.837   5.264  -2.904  1.00 93.03           H
[truncated: 135,603 more chars]
