# Supplementary material for: Using structure prediction of negative sense RNA virus nucleoproteins to assess evolutionary relationships
Source: bioRxiv. 2024 May 22:2024.02.16.580771. Originally published 2024 Feb 17. Preprint. [Version 2] doi: 10.1101/2024.02.16.580771 (PMC10888975; doi:10.1101/2024.02.16.580771)
Supplement: Supplement 2 — Supplementary File 2: Full NSV Dataset NP AlphaFold PDBs (.pdb files) [file media-2.zip › Full NSV Dataset NP AlphaFold PDBs/ASAV.pdb]

ATOM      1  N   MET A   1      31.379  51.414 -57.586  1.00 30.91           N  
ATOM      2  H   MET A   1      30.607  50.823 -57.856  1.00 30.91           H  
ATOM      3  H2  MET A   1      31.226  52.355 -57.918  1.00 30.91           H  
ATOM      4  H3  MET A   1      31.420  51.417 -56.577  1.00 30.91           H  
ATOM      5  CA  MET A   1      32.652  50.868 -58.106  1.00 30.91           C  
ATOM      6  HA  MET A   1      32.575  50.767 -59.188  1.00 30.91           H  
ATOM      7  C   MET A   1      32.858  49.468 -57.539  1.00 30.91           C  
ATOM      8  CB  MET A   1      33.841  51.794 -57.806  1.00 30.91           C  
ATOM      9  HB2 MET A   1      34.766  51.226 -57.909  1.00 30.91           H  
ATOM     10  HB3 MET A   1      33.779  52.171 -56.785  1.00 30.91           H  
ATOM     11  O   MET A   1      32.409  49.217 -56.433  1.00 30.91           O  
ATOM     12  CG  MET A   1      33.889  52.957 -58.804  1.00 30.91           C  
ATOM     13  HG2 MET A   1      33.002  53.581 -58.690  1.00 30.91           H  
ATOM     14  HG3 MET A   1      33.886  52.544 -59.812  1.00 30.91           H  
ATOM     15  SD  MET A   1      35.358  54.002 -58.653  1.00 30.91           S  
ATOM     16  CE  MET A   1      34.907  55.051 -57.244  1.00 30.91           C  
ATOM     17  HE1 MET A   1      35.715  55.756 -57.049  1.00 30.91           H  
ATOM     18  HE2 MET A   1      33.999  55.610 -57.473  1.00 30.91           H  
ATOM     19  HE3 MET A   1      34.750  54.439 -56.355  1.00 30.91           H  
ATOM     20  N   ALA A   2      33.423  48.595 -58.377  1.00 34.07           N  
ATOM     21  H   ALA A   2      33.814  48.998 -59.216  1.00 34.07           H  
ATOM     22  CA  ALA A   2      33.661  47.141 -58.299  1.00 34.07           C  
ATOM     23  HA  ALA A   2      32.727  46.609 -58.481  1.00 34.07           H  
ATOM     24  C   ALA A   2      34.271  46.606 -56.965  1.00 34.07           C  
ATOM     25  CB  ALA A   2      34.613  46.950 -59.503  1.00 34.07           C  
ATOM     26  HB1 ALA A   2      34.944  45.923 -59.660  1.00 34.07           H  
ATOM     27  HB2 ALA A   2      35.514  47.545 -59.352  1.00 34.07           H  
ATOM     28  HB3 ALA A   2      34.126  47.277 -60.422  1.00 34.07           H  
ATOM     29  O   ALA A   2      34.803  47.428 -56.224  1.00 34.07           O  
ATOM     30  N   PRO A   3      34.287  45.271 -56.678  1.00 39.81           N  
ATOM     31  CA  PRO A   3      34.303  44.194 -57.676  1.00 39.81           C  
ATOM     32  HA  PRO A   3      33.974  44.563 -58.647  1.00 39.81           H  
ATOM     33  C   PRO A   3      33.459  42.924 -57.447  1.00 39.81           C  
ATOM     34  CB  PRO A   3      35.789  43.815 -57.728  1.00 39.81           C  
ATOM     35  HB2 PRO A   3      35.953  42.797 -58.080  1.00 39.81           H  
ATOM     36  HB3 PRO A   3      36.329  44.518 -58.363  1.00 39.81           H  
ATOM     37  O   PRO A   3      33.113  42.511 -56.344  1.00 39.81           O  
ATOM     38  CG  PRO A   3      36.252  43.991 -56.276  1.00 39.81           C  
ATOM     39  HG2 PRO A   3      37.182  44.559 -56.244  1.00 39.81           H  
ATOM     40  HG3 PRO A   3      36.383  43.022 -55.793  1.00 39.81           H  
ATOM     41  CD  PRO A   3      35.122  44.766 -55.589  1.00 39.81           C  
ATOM     42  HD2 PRO A   3      34.539  44.095 -54.959  1.00 39.81           H  
ATOM     43  HD3 PRO A   3      35.538  45.557 -54.965  1.00 39.81           H  
ATOM     44  N   LYS A   4      33.202  42.286 -58.599  1.00 40.60           N  
ATOM     45  H   LYS A   4      33.585  42.737 -59.418  1.00 40.60           H  
ATOM     46  CA  LYS A   4      32.781  40.897 -58.806  1.00 40.60           C  
ATOM     47  HA  LYS A   4      31.831  40.710 -58.307  1.00 40.60           H  
ATOM     48  C   LYS A   4      33.841  39.938 -58.260  1.00 40.60           C  
ATOM     49  CB  LYS A   4      32.677  40.644 -60.328  1.00 40.60           C  
ATOM     50  HB2 LYS A   4      32.542  39.575 -60.492  1.00 40.60           H  
ATOM     51  HB3 LYS A   4      33.622  40.927 -60.793  1.00 40.60           H  
ATOM     52  O   LYS A   4      35.025  40.165 -58.487  1.00 40.60           O  
ATOM     53  CG  LYS A   4      31.530  41.377 -61.043  1.00 40.60           C  
ATOM     54  HG2 LYS A   4      31.565  42.440 -60.805  1.00 40.60           H  
ATOM     55  HG3 LYS A   4      30.581  40.970 -60.695  1.00 40.60           H  
ATOM     56  CD  LYS A   4      31.640  41.206 -62.570  1.00 40.60           C  
ATOM     57  HD2 LYS A   4      32.548  41.701 -62.915  1.00 40.60           H  
ATOM     58  HD3 LYS A   4      31.708  40.145 -62.806  1.00 40.60           H  
ATOM     59  CE  LYS A   4      30.418  41.806 -63.281  1.00 40.60           C  
ATOM     60  HE2 LYS A   4      29.528  41.274 -62.946  1.00 40.60           H  
ATOM     61  HE3 LYS A   4      30.314  42.847 -62.975  1.00 40.60           H  
ATOM     62  NZ  LYS A   4      30.534  41.722 -64.761  1.00 40.60           N  
ATOM     63  HZ1 LYS A   4      31.343  42.227 -65.093  1.00 40.60           H  
ATOM     64  HZ2 LYS A   4      29.716  42.112 -65.206  1.00 40.60           H  
ATOM     65  HZ3 LYS A   4      30.617  40.761 -65.060  1.00 40.60           H  
ATOM     66  N   ASN A   5      33.413  38.818 -57.678  1.00 33.08           N  
ATOM     67  H   ASN A   5      32.430  38.712 -57.474  1.00 33.08           H  
ATOM     68  CA  ASN A   5      34.276  37.650 -57.526  1.00 33.08           C  
ATOM     69  HA  ASN A   5      35.106  37.775 -58.222  1.00 33.08           H  
ATOM     70  C   ASN A   5      33.543  36.387 -57.997  1.00 33.08           C  
ATOM     71  CB  ASN A   5      34.858  37.580 -56.095  1.00 33.08           C  
ATOM     72  HB2 ASN A   5      34.554  38.460 -55.529  1.00 33.08           H  
ATOM     73  HB3 ASN A   5      34.475  36.702 -55.574  1.00 33.08           H  
ATOM     74  O   ASN A   5      32.757  35.774 -57.280  1.00 33.08           O  
ATOM     75  CG  ASN A   5      36.382  37.527 -56.070  1.00 33.08           C  
ATOM     76  ND2 ASN A   5      36.979  37.589 -54.904  1.00 33.08           N  
ATOM     77 HD21 ASN A   5      37.988  37.632 -54.943  1.00 33.08           H  
ATOM     78 HD22 ASN A   5      36.453  37.777 -54.063  1.00 33.08           H  
ATOM     79  OD1 ASN A   5      37.063  37.423 -57.072  1.00 33.08           O  
ATOM     80  N   THR A   6      33.802  36.037 -59.252  1.00 39.59           N  
ATOM     81  H   THR A   6      34.415  36.636 -59.787  1.00 39.59           H  
ATOM     82  CA  THR A   6      33.586  34.721 -59.851  1.00 39.59           C  
ATOM     83  HA  THR A   6      32.542  34.424 -59.753  1.00 39.59           H  
ATOM     84  C   THR A   6      34.471  33.697 -59.147  1.00 39.59           C  
ATOM     85  CB  THR A   6      33.987  34.763 -61.345  1.00 39.59           C  
ATOM     86  HB  THR A   6      34.379  33.793 -61.651  1.00 39.59           H  
ATOM     87  O   THR A   6      35.693  33.760 -59.269  1.00 39.59           O  
ATOM     88  CG2 THR A   6      32.802  35.092 -62.246  1.00 39.59           C  
ATOM     89 HG21 THR A   6      32.384  36.061 -61.973  1.00 39.59           H  
ATOM     90 HG22 THR A   6      33.134  35.121 -63.284  1.00 39.59           H  
ATOM     91 HG23 THR A   6      32.036  34.323 -62.144  1.00 39.59           H  
ATOM     92  OG1 THR A   6      34.962  35.762 -61.581  1.00 39.59           O  
ATOM     93  HG1 THR A   6      35.804  35.410 -61.282  1.00 39.59           H  
ATOM     94  N   LYS A   7      33.875  32.725 -58.449  1.00 35.12           N  
ATOM     95  H   LYS A   7      32.872  32.754 -58.337  1.00 35.12           H  
ATOM     96  CA  LYS A   7      34.563  31.473 -58.113  1.00 35.12           C  
ATOM     97  HA  LYS A   7      35.626  31.582 -58.332  1.00 35.12           H  
ATOM     98  C   LYS A   7      34.057  30.372 -59.031  1.00 35.12           C  
ATOM     99  CB  LYS A   7      34.452  31.120 -56.623  1.00 35.12           C  
ATOM    100  HB2 LYS A   7      34.532  30.038 -56.512  1.00 35.12           H  
ATOM    101  HB3 LYS A   7      33.487  31.437 -56.228  1.00 35.12           H  
ATOM    102  O   LYS A   7      32.887  30.007 -58.996  1.00 35.12           O  
ATOM    103  CG  LYS A   7      35.603  31.772 -55.838  1.00 35.12           C  
ATOM    104  HG2 LYS A   7      36.552  31.477 -56.287  1.00 35.12           H  
ATOM    105  HG3 LYS A   7      35.511  32.856 -55.896  1.00 35.12           H  
ATOM    106  CD  LYS A   7      35.602  31.335 -54.369  1.00 35.12           C  
ATOM    107  HD2 LYS A   7      34.685  31.682 -53.895  1.00 35.12           H  
ATOM    108  HD3 LYS A   7      35.639  30.246 -54.320  1.00 35.12           H  
ATOM    109  CE  LYS A   7      36.822  31.924 -53.649  1.00 35.12           C  
ATOM    110  HE2 LYS A   7      36.787  33.009 -53.737  1.00 35.12           H  
ATOM    111  HE3 LYS A   7      37.723  31.580 -54.158  1.00 35.12           H  
ATOM    112  NZ  LYS A   7      36.861  31.525 -52.219  1.00 35.12           N  
ATOM    113  HZ1 LYS A   7      36.902  30.519 -52.133  1.00 35.12           H  
ATOM    114  HZ2 LYS A   7      37.676  31.913 -51.764  1.00 35.12           H  
ATOM    115  HZ3 LYS A   7      36.039  31.853 -51.734  1.00 35.12           H  
ATOM    116  N   ALA A   8      34.976  29.902 -59.865  1.00 33.29           N  
ATOM    117  H   ALA A   8      35.902  30.304 -59.814  1.00 33.29           H  
ATOM    118  CA  ALA A   8      34.826  28.751 -60.727  1.00 33.29           C  
ATOM    119  HA  ALA A   8      34.015  28.932 -61.432  1.00 33.29           H  
ATOM    120  C   ALA A   8      34.498  27.503 -59.895  1.00 33.29           C  
ATOM    121  CB  ALA A   8      36.139  28.586 -61.503  1.00 33.29           C  
ATOM    122  HB1 ALA A   8      36.342  29.480 -62.093  1.00 33.29           H  
ATOM    123  HB2 ALA A   8      36.057  27.734 -62.178  1.00 33.29           H  
ATOM    124  HB3 ALA A   8      36.966  28.408 -60.815  1.00 33.29           H  
ATOM    125  O   ALA A   8      35.203  27.166 -58.943  1.00 33.29           O  
ATOM    126  N   THR A   9      33.427  26.820 -60.278  1.00 33.21           N  
ATOM    127  H   THR A   9      32.829  27.198 -60.998  1.00 33.21           H  
ATOM    128  CA  THR A   9      33.120  25.450 -59.882  1.00 33.21           C  
ATOM    129  HA  THR A   9      33.171  25.365 -58.797  1.00 33.21           H  
ATOM    130  C   THR A   9      34.179  24.541 -60.500  1.00 33.21           C  
ATOM    131  CB  THR A   9      31.706  25.046 -60.370  1.00 33.21           C  
ATOM    132  HB  THR A   9      31.766  24.157 -60.998  1.00 33.21           H  
ATOM    133  O   THR A   9      34.183  24.316 -61.708  1.00 33.21           O  
ATOM    134  CG2 THR A   9      30.777  24.735 -59.200  1.00 33.21           C  
ATOM    135 HG21 THR A   9      31.189  23.913 -58.614  1.00 33.21           H  
ATOM    136 HG22 THR A   9      29.797  24.441 -59.573  1.00 33.21           H  
ATOM    137 HG23 THR A   9      30.674  25.615 -58.565  1.00 33.21           H  
ATOM    138  OG1 THR A   9      31.076  26.078 -61.109  1.00 33.21           O  
ATOM    139  HG1 THR A   9      30.252  25.727 -61.454  1.00 33.21           H  
ATOM    140  N   SER A  10      35.101  24.024 -59.687  1.00 35.39           N  
ATOM    141  H   SER A  10      35.118  24.281 -58.711  1.00 35.39           H  
ATOM    142  CA  SER A  10      35.944  22.905 -60.094  1.00 35.39           C  
ATOM    143  HA  SER A  10      36.315  23.087 -61.103  1.00 35.39           H  
ATOM    144  C   SER A  10      35.080  21.645 -60.124  1.00 35.39           C  
ATOM    145  CB  SER A  10      37.171  22.761 -59.185  1.00 35.39           C  
ATOM    146  HB2 SER A  10      37.666  21.814 -59.400  1.00 35.39           H  
ATOM    147  HB3 SER A  10      37.866  23.572 -59.402  1.00 35.39           H  
ATOM    148  O   SER A  10      34.729  21.064 -59.097  1.00 35.39           O  
ATOM    149  OG  SER A  10      36.826  22.817 -57.813  1.00 35.39           O  
ATOM    150  HG  SER A  10      37.564  22.485 -57.296  1.00 35.39           H  
ATOM    151  N   SER A  11      34.694  21.233 -61.327  1.00 33.63           N  
ATOM    152  H   SER A  11      34.946  21.778 -62.139  1.00 33.63           H  
ATOM    153  CA  SER A  11      34.142  19.913 -61.593  1.00 33.63           C  
ATOM    154  HA  SER A  11      33.263  19.754 -60.969  1.00 33.63           H  
ATOM    155  C   SER A  11      35.195  18.863 -61.232  1.00 33.63           C  
ATOM    156  CB  SER A  11      33.710  19.815 -63.066  1.00 33.63           C  
ATOM    157  HB2 SER A  11      33.691  18.769 -63.373  1.00 33.63           H  
ATOM    158  HB3 SER A  11      32.705  20.224 -63.163  1.00 33.63           H  
ATOM    159  O   SER A  11      36.173  18.656 -61.947  1.00 33.63           O  
ATOM    160  OG  SER A  11      34.575  20.556 -63.913  1.00 33.63           O  
ATOM    161  HG  SER A  11      34.415  20.309 -64.826  1.00 33.63           H  
ATOM    162  N   GLN A  12      35.008  18.192 -60.093  1.00 37.27           N  
ATOM    163  H   GLN A  12      34.261  18.480 -59.477  1.00 37.27           H  
ATOM    164  CA  GLN A  12      35.709  16.943 -59.821  1.00 37.27           C  
ATOM    165  HA  GLN A  12      36.782  17.105 -59.915  1.00 37.27           H  
ATOM    166  C   GLN A  12      35.282  15.926 -60.880  1.00 37.27           C  
ATOM    167  CB  GLN A  12      35.411  16.422 -58.407  1.00 37.27           C  
ATOM    168  HB2 GLN A  12      34.355  16.561 -58.175  1.00 37.27           H  
ATOM    169  HB3 GLN A  12      35.625  15.353 -58.383  1.00 37.27           H  
ATOM    170  O   GLN A  12      34.137  15.473 -60.909  1.00 37.27           O  
ATOM    171  CG  GLN A  12      36.283  17.093 -57.336  1.00 37.27           C  
ATOM    172  HG2 GLN A  12      36.051  18.157 -57.286  1.00 37.27           H  
ATOM    173  HG3 GLN A  12      37.331  16.980 -57.613  1.00 37.27           H  
ATOM    174  CD  GLN A  12      36.075  16.479 -55.952  1.00 37.27           C  
ATOM    175  NE2 GLN A  12      37.052  16.548 -55.074  1.00 37.27           N  
ATOM    176 HE21 GLN A  12      37.927  16.998 -55.301  1.00 37.27           H  
ATOM    177 HE22 GLN A  12      36.861  16.127 -54.176  1.00 37.27           H  
ATOM    178  OE1 GLN A  12      35.039  15.924 -55.625  1.00 37.27           O  
ATOM    179  N   VAL A  13      36.218  15.582 -61.760  1.00 35.68           N  
ATOM    180  H   VAL A  13      37.093  16.086 -61.742  1.00 35.68           H  
ATOM    181  CA  VAL A  13      36.106  14.443 -62.667  1.00 35.68           C  
ATOM    182  HA  VAL A  13      35.229  14.567 -63.303  1.00 35.68           H  
ATOM    183  C   VAL A  13      35.927  13.194 -61.800  1.00 35.68           C  
ATOM    184  CB  VAL A  13      37.362  14.358 -63.563  1.00 35.68           C  
ATOM    185  HB  VAL A  13      38.247  14.263 -62.934  1.00 35.68           H  
ATOM    186  O   VAL A  13      36.862  12.758 -61.129  1.00 35.68           O  
ATOM    187  CG1 VAL A  13      37.310  13.158 -64.514  1.00 35.68           C  
ATOM    188 HG11 VAL A  13      38.198  13.148 -65.145  1.00 35.68           H  
ATOM    189 HG12 VAL A  13      37.288  12.227 -63.948  1.00 35.68           H  
ATOM    190 HG13 VAL A  13      36.424  13.214 -65.147  1.00 35.68           H  
ATOM    191  CG2 VAL A  13      37.515  15.628 -64.416  1.00 35.68           C  
ATOM    192 HG21 VAL A  13      36.638  15.764 -65.048  1.00 35.68           H  
ATOM    193 HG22 VAL A  13      38.398  15.541 -65.049  1.00 35.68           H  
ATOM    194 HG23 VAL A  13      37.639  16.507 -63.783  1.00 35.68           H  
ATOM    195  N   LYS A  14      34.711  12.633 -61.765  1.00 37.23           N  
ATOM    196  H   LYS A  14      33.964  13.089 -62.270  1.00 37.23           H  
ATOM    197  CA  LYS A  14      34.480  11.299 -61.199  1.00 37.23           C  
ATOM    198  HA  LYS A  14      34.895  11.258 -60.192  1.00 37.23           H  
ATOM    199  C   LYS A  14      35.246  10.301 -62.062  1.00 37.23           C  
ATOM    200  CB  LYS A  14      32.980  10.946 -61.149  1.00 37.23           C  
ATOM    201  HB2 LYS A  14      32.885   9.861 -61.191  1.00 37.23           H  
ATOM    202  HB3 LYS A  14      32.474  11.357 -62.022  1.00 37.23           H  
ATOM    203  O   LYS A  14      34.943  10.150 -63.244  1.00 37.23           O  
ATOM    204  CG  LYS A  14      32.290  11.423 -59.860  1.00 37.23           C  
ATOM    205  HG2 LYS A  14      32.344  12.511 -59.801  1.00 37.23           H  
ATOM    206  HG3 LYS A  14      32.807  10.996 -59.001  1.00 37.23           H  
ATOM    207  CD  LYS A  14      30.819  10.977 -59.837  1.00 37.23           C  
ATOM    208  HD2 LYS A  14      30.775   9.897 -59.972  1.00 37.23           H  
ATOM    209  HD3 LYS A  14      30.294  11.456 -60.663  1.00 37.23           H  
ATOM    210  CE  LYS A  14      30.147  11.349 -58.509  1.00 37.23           C  
ATOM    211  HE2 LYS A  14      30.229  12.427 -58.368  1.00 37.23           H  
ATOM    212  HE3 LYS A  14      30.692  10.865 -57.698  1.00 37.23           H  
ATOM    213  NZ  LYS A  14      28.720  10.935 -58.487  1.00 37.23           N  
ATOM    214  HZ1 LYS A  14      28.289  11.178 -57.607  1.00 37.23           H  
ATOM    215  HZ2 LYS A  14      28.640   9.936 -58.616  1.00 37.23           H  
ATOM    216  HZ3 LYS A  14      28.208  11.388 -59.230  1.00 37.23           H  
ATOM    217  N   ALA A  15      36.234   9.638 -61.466  1.00 39.99           N  
ATOM    218  H   ALA A  15      36.477   9.882 -60.516  1.00 39.99           H  
ATOM    219  CA  ALA A  15      36.875   8.476 -62.066  1.00 39.99           C  
ATOM    220  HA  ALA A  15      37.390   8.809 -62.967  1.00 39.99           H  
ATOM    221  C   ALA A  15      35.803   7.427 -62.438  1.00 39.99           C  
ATOM    222  CB  ALA A  15      37.907   7.915 -61.078  1.00 39.99           C  
ATOM    223  HB1 ALA A  15      37.411   7.592 -60.163  1.00 39.99           H  
ATOM    224  HB2 ALA A  15      38.414   7.059 -61.523  1.00 39.99           H  
ATOM    225  HB3 ALA A  15      38.648   8.679 -60.842  1.00 39.99           H  
ATOM    226  O   ALA A  15      34.791   7.332 -61.731  1.00 39.99           O  
ATOM    227  N   PRO A  16      35.997   6.638 -63.511  1.00 38.75           N  
ATOM    228  CA  PRO A  16      35.059   5.585 -63.871  1.00 38.75           C  
ATOM    229  HA  PRO A  16      34.083   6.021 -64.086  1.00 38.75           H  
ATOM    230  C   PRO A  16      34.960   4.616 -62.690  1.00 38.75           C  
ATOM    231  CB  PRO A  16      35.618   4.911 -65.135  1.00 38.75           C  
ATOM    232  HB2 PRO A  16      34.865   4.874 -65.921  1.00 38.75           H  
ATOM    233  HB3 PRO A  16      35.964   3.901 -64.914  1.00 38.75           H  
ATOM    234  O   PRO A  16      35.966   4.029 -62.288  1.00 38.75           O  
ATOM    235  CG  PRO A  16      36.807   5.772 -65.566  1.00 38.75           C  
ATOM    236  HG2 PRO A  16      36.486   6.467 -66.342  1.00 38.75           H  
ATOM    237  HG3 PRO A  16      37.634   5.161 -65.927  1.00 38.75           H  
ATOM    238  CD  PRO A  16      37.199   6.557 -64.321  1.00 38.75           C  
ATOM    239  HD2 PRO A  16      37.967   6.014 -63.771  1.00 38.75           H  
ATOM    240  HD3 PRO A  16      37.564   7.541 -64.615  1.00 38.75           H  
ATOM    241  N   GLN A  17      33.772   4.468 -62.099  1.00 49.46           N  
ATOM    242  H   GLN A  17      32.984   5.000 -62.440  1.00 49.46           H  
ATOM    243  CA  GLN A  17      33.522   3.376 -61.163  1.00 49.46           C  
ATOM    244  HA  GLN A  17      34.287   3.371 -60.387  1.00 49.46           H  
ATOM    245  C   GLN A  17      33.647   2.082 -61.964  1.00 49.46           C  
ATOM    246  CB  GLN A  17      32.137   3.510 -60.500  1.00 49.46           C  
ATOM    247  HB2 GLN A  17      31.804   2.522 -60.182  1.00 49.46           H  
ATOM    248  HB3 GLN A  17      31.418   3.893 -61.224  1.00 49.46           H  
ATOM    249  O   GLN A  17      32.760   1.744 -62.744  1.00 49.46           O  
ATOM    250  CG  GLN A  17      32.175   4.410 -59.256  1.00 49.46           C  
ATOM    251  HG2 GLN A  17      32.863   3.976 -58.530  1.00 49.46           H  
ATOM    252  HG3 GLN A  17      32.547   5.397 -59.532  1.00 49.46           H  
ATOM    253  CD  GLN A  17      30.804   4.579 -58.601  1.00 49.46           C  
ATOM    254  NE2 GLN A  17      30.739   4.779 -57.302  1.00 49.46           N  
ATOM    255 HE21 GLN A  17      31.570   4.708 -56.731  1.00 49.46           H  
ATOM    256 HE22 GLN A  17      29.805   4.781 -56.919  1.00 49.46           H  
ATOM    257  OE1 GLN A  17      29.762   4.578 -59.230  1.00 49.46           O  
ATOM    258  N   ALA A  18      34.782   1.395 -61.820  1.00 55.17           N  
ATOM    259  H   ALA A  18      35.527   1.796 -61.267  1.00 55.17           H  
ATOM    260  CA  ALA A  18      34.937   0.043 -62.324  1.00 55.17           C  
ATOM    261  HA  ALA A  18      34.891   0.060 -63.413  1.00 55.17           H  
ATOM    262  C   ALA A  18      33.768  -0.790 -61.782  1.00 55.17           C  
ATOM    263  CB  ALA A  18      36.301  -0.505 -61.885  1.00 55.17           C  
ATOM    264  HB1 ALA A  18      37.098   0.118 -62.290  1.00 55.17           H  
ATOM    265  HB2 ALA A  18      36.365  -0.516 -60.797  1.00 55.17           H  
ATOM    266  HB3 ALA A  18      36.419  -1.522 -62.256  1.00 55.17           H  
ATOM    267  O   ALA A  18      33.529  -0.795 -60.571  1.00 55.17           O  
ATOM    268  N   ALA A  19      33.016  -1.430 -62.679  1.00 60.14           N  
ATOM    269  H   ALA A  19      33.230  -1.344 -63.662  1.00 60.14           H  
ATOM    270  CA  ALA A  19      31.907  -2.287 -62.291  1.00 60.14           C  
ATOM    271  HA  ALA A  19      31.157  -1.680 -61.783  1.00 60.14           H  
ATOM    272  C   ALA A  19      32.428  -3.349 -61.311  1.00 60.14           C  
ATOM    273  CB  ALA A  19      31.273  -2.893 -63.549  1.00 60.14           C  
ATOM    274  HB1 ALA A  19      32.006  -3.496 -64.084  1.00 60.14           H  
ATOM    275  HB2 ALA A  19      30.438  -3.532 -63.261  1.00 60.14           H  
ATOM    276  HB3 ALA A  19      30.904  -2.101 -64.200  1.00 60.14           H  
ATOM    277  O   ALA A  19      33.398  -4.055 -61.607  1.00 60.14           O  
ATOM    278  N   LEU A  20      31.830  -3.404 -60.120  1.00 64.23           N  
ATOM    279  H   LEU A  20      31.036  -2.803 -59.950  1.00 64.23           H  
ATOM    280  CA  LEU A  20      32.148  -4.421 -59.123  1.00 64.23           C  
ATOM    281  HA  LEU A  20      33.217  -4.387 -58.914  1.00 64.23           H  
ATOM    282  C   LEU A  20      31.833  -5.796 -59.717  1.00 64.23           C  
ATOM    283  CB  LEU A  20      31.356  -4.150 -57.830  1.00 64.23           C  
ATOM    284  HB2 LEU A  20      30.319  -3.945 -58.095  1.00 64.23           H  
ATOM    285  HB3 LEU A  20      31.361  -5.044 -57.206  1.00 64.23           H  
ATOM    286  O   LEU A  20      30.811  -5.965 -60.375  1.00 64.23           O  
ATOM    287  CG  LEU A  20      31.933  -2.977 -57.021  1.00 64.23           C  
ATOM    288  HG  LEU A  20      32.217  -2.171 -57.698  1.00 64.23           H  
ATOM    289  CD1 LEU A  20      30.905  -2.420 -56.036  1.00 64.23           C  
ATOM    290 HD11 LEU A  20      30.582  -3.209 -55.357  1.00 64.23           H  
ATOM    291 HD12 LEU A  20      30.039  -2.050 -56.585  1.00 64.23           H  
ATOM    292 HD13 LEU A  20      31.343  -1.601 -55.465  1.00 64.23           H  
ATOM    293  CD2 LEU A  20      33.165  -3.414 -56.229  1.00 64.23           C  
ATOM    294 HD21 LEU A  20      33.635  -2.527 -55.805  1.00 64.23           H  
ATOM    295 HD22 LEU A  20      32.879  -4.115 -55.445  1.00 64.23           H  
ATOM    296 HD23 LEU A  20      33.888  -3.898 -56.885  1.00 64.23           H  
ATOM    297  N   LYS A  21      32.731  -6.763 -59.512  1.00 68.64           N  
ATOM    298  H   LYS A  21      33.477  -6.574 -58.857  1.00 68.64           H  
ATOM    299  CA  LYS A  21      32.504  -8.153 -59.928  1.00 68.64           C  
ATOM    300  HA  LYS A  21      32.094  -8.156 -60.938  1.00 68.64           H  
ATOM    301  C   LYS A  21      31.442  -8.782 -59.022  1.00 68.64           C  
ATOM    302  CB  LYS A  21      33.821  -8.946 -59.898  1.00 68.64           C  
ATOM    303  HB2 LYS A  21      34.249  -8.892 -58.897  1.00 68.64           H  
ATOM    304  HB3 LYS A  21      33.599  -9.990 -60.118  1.00 68.64           H  
ATOM    305  O   LYS A  21      31.381  -8.411 -57.847  1.00 68.64           O  
ATOM    306  CG  LYS A  21      34.843  -8.432 -60.924  1.00 68.64           C  
ATOM    307  HG2 LYS A  21      35.096  -7.395 -60.703  1.00 68.64           H  
ATOM    308  HG3 LYS A  21      34.402  -8.482 -61.919  1.00 68.64           H  
ATOM    309  CD  LYS A  21      36.123  -9.277 -60.894  1.00 68.64           C  
ATOM    310  HD2 LYS A  21      35.867 -10.316 -61.104  1.00 68.64           H  
ATOM    311  HD3 LYS A  21      36.572  -9.208 -59.904  1.00 68.64           H  
ATOM    312  CE  LYS A  21      37.102  -8.759 -61.954  1.00 68.64           C  
ATOM    313  HE2 LYS A  21      36.606  -8.798 -62.923  1.00 68.64           H  
ATOM    314  HE3 LYS A  21      37.319  -7.712 -61.740  1.00 68.64           H  
ATOM    315  NZ  LYS A  21      38.356  -9.552 -61.987  1.00 68.64           N  
ATOM    316  HZ1 LYS A  21      38.148 -10.516 -62.205  1.00 68.64           H  
ATOM    317  HZ2 LYS A  21      38.828  -9.504 -61.095  1.00 68.64           H  
ATOM    318  HZ3 LYS A  21      38.972  -9.193 -62.701  1.00 68.64           H  
ATOM    319  N   ASP A  22      30.706  -9.765 -59.541  1.00 65.77           N  
ATOM    320  H   ASP A  22      30.796  -9.942 -60.531  1.00 65.77           H  
ATOM    321  CA  ASP A  22      29.477 -10.322 -58.940  1.00 65.77           C  
ATOM    322  HA  ASP A  22      28.759  -9.507 -58.846  1.00 65.77           H  
ATOM    323  C   ASP A  22      29.612 -10.889 -57.509  1.00 65.77           C  
ATOM    324  CB  ASP A  22      28.861 -11.355 -59.911  1.00 65.77           C  
ATOM    325  HB2 ASP A  22      29.613 -12.106 -60.155  1.00 65.77           H  
ATOM    326  HB3 ASP A  22      28.033 -11.858 -59.412  1.00 65.77           H  
ATOM    327  O   ASP A  22      28.609 -11.034 -56.819  1.00 65.77           O  
ATOM    328  CG  ASP A  22      28.316 -10.723 -61.202  1.00 65.77           C  
ATOM    329  OD1 ASP A  22      27.969  -9.521 -61.168  1.00 65.77           O  
ATOM    330  OD2 ASP A  22      28.308 -11.425 -62.236  1.00 65.77           O  
ATOM    331  N   ASP A  23      30.834 -11.081 -56.999  1.00 78.46           N  
ATOM    332  H   ASP A  23      31.610 -10.968 -57.636  1.00 78.46           H  
ATOM    333  CA  ASP A  23      31.097 -11.595 -55.645  1.00 78.46           C  
ATOM    334  HA  ASP A  23      30.158 -11.623 -55.092  1.00 78.46           H  
ATOM    335  C   ASP A  23      32.066 -10.710 -54.841  1.00 78.46           C  
ATOM    336  CB  ASP A  23      31.610 -13.035 -55.728  1.00 78.46           C  
ATOM    337  HB2 ASP A  23      32.641 -13.021 -56.080  1.00 78.46           H  
ATOM    338  HB3 ASP A  23      31.594 -13.468 -54.728  1.00 78.46           H  
ATOM    339  O   ASP A  23      32.787 -11.176 -53.955  1.00 78.46           O  
ATOM    340  CG  ASP A  23      30.774 -13.920 -56.648  1.00 78.46           C  
ATOM    341  OD1 ASP A  23      29.540 -13.956 -56.472  1.00 78.46           O  
ATOM    342  OD2 ASP A  23      31.411 -14.558 -57.517  1.00 78.46           O  
ATOM    343  N   THR A  24      32.159  -9.424 -55.184  1.00 81.58           N  
ATOM    344  H   THR A  24      31.528  -9.083 -55.895  1.00 81.58           H  
ATOM    345  CA  THR A  24      33.066  -8.479 -54.515  1.00 81.58           C  
ATOM    346  HA  THR A  24      33.584  -9.007 -53.714  1.00 81.58           H  
ATOM    347  C   THR A  24      32.314  -7.346 -53.843  1.00 81.58           C  
ATOM    348  CB  THR A  24      34.162  -7.935 -55.440  1.00 81.58           C  
ATOM    349  HB  THR A  24      34.745  -7.198 -54.887  1.00 81.58           H  
ATOM    350  O   THR A  24      31.407  -6.753 -54.420  1.00 81.58           O  
ATOM    351  CG2 THR A  24      35.118  -9.039 -55.894  1.00 81.58           C  
ATOM    352 HG21 THR A  24      35.582  -9.496 -55.020  1.00 81.58           H  
ATOM    353 HG22 THR A  24      35.893  -8.605 -56.525  1.00 81.58           H  
ATOM    354 HG23 THR A  24      34.572  -9.798 -56.454  1.00 81.58           H  
ATOM    355  OG1 THR A  24      33.654  -7.317 -56.602  1.00 81.58           O  
ATOM    356  HG1 THR A  24      32.772  -7.661 -56.760  1.00 81.58           H  
ATOM    357  N   ILE A  25      32.731  -7.009 -52.624  1.00 82.58           N  
ATOM    358  H   ILE A  25      33.499  -7.526 -52.219  1.00 82.58           H  
ATOM    359  CA  ILE A  25      32.216  -5.854 -51.893  1.00 82.58           C  
ATOM    360  HA  ILE A  25      31.544  -5.298 -52.547  1.00 82.58           H  
ATOM    361  C   ILE A  25      33.355  -4.906 -51.537  1.00 82.58           C  
ATOM    362  CB  ILE A  25      31.387  -6.263 -50.659  1.00 82.58           C  
ATOM    363  HB  ILE A  25      30.943  -5.346 -50.273  1.00 82.58           H  
ATOM    364  O   ILE A  25      34.496  -5.325 -51.343  1.00 82.58           O  
ATOM    365  CG1 ILE A  25      32.254  -6.874 -49.541  1.00 82.58           C  
ATOM    366 HG12 ILE A  25      33.114  -6.233 -49.349  1.00 82.58           H  
ATOM    367 HG13 ILE A  25      32.615  -7.859 -49.834  1.00 82.58           H  
ATOM    368  CG2 ILE A  25      30.231  -7.201 -51.047  1.00 82.58           C  
ATOM    369 HG21 ILE A  25      29.664  -6.769 -51.871  1.00 82.58           H  
ATOM    370 HG22 ILE A  25      30.615  -8.171 -51.364  1.00 82.58           H  
ATOM    371 HG23 ILE A  25      29.556  -7.347 -50.204  1.00 82.58           H  
ATOM    372  CD1 ILE A  25      31.484  -6.973 -48.228  1.00 82.58           C  
ATOM    373 HD11 ILE A  25      30.941  -7.917 -48.182  1.00 82.58           H  
ATOM    374 HD12 ILE A  25      30.781  -6.146 -48.128  1.00 82.58           H  
ATOM    375 HD13 ILE A  25      32.201  -6.897 -47.410  1.00 82.58           H  
ATOM    376  N   VAL A  26      33.039  -3.623 -51.399  1.00 84.22           N  
ATOM    377  H   VAL A  26      32.079  -3.342 -51.541  1.00 84.22           H  
ATOM    378  CA  VAL A  26      33.982  -2.610 -50.919  1.00 84.22           C  
ATOM    379  HA  VAL A  26      34.964  -3.065 -50.790  1.00 84.22           H  
ATOM    380  C   VAL A  26      33.509  -2.122 -49.558  1.00 84.22           C  
ATOM    381  CB  VAL A  26      34.154  -1.466 -51.930  1.00 84.22           C  
ATOM    382  HB  VAL A  26      33.195  -0.973 -52.093  1.00 84.22           H  
ATOM    383  O   VAL A  26      32.367  -1.697 -49.408  1.00 84.22           O  
ATOM    384  CG1 VAL A  26      35.170  -0.439 -51.427  1.00 84.22           C  
ATOM    385 HG11 VAL A  26      35.278   0.361 -52.160  1.00 84.22           H  
ATOM    386 HG12 VAL A  26      36.136  -0.917 -51.268  1.00 84.22           H  
ATOM    387 HG13 VAL A  26      34.823  -0.009 -50.488  1.00 84.22           H  
ATOM    388  CG2 VAL A  26      34.675  -2.001 -53.266  1.00 84.22           C  
ATOM    389 HG21 VAL A  26      33.986  -2.753 -53.652  1.00 84.22           H  
ATOM    390 HG22 VAL A  26      35.652  -2.465 -53.133  1.00 84.22           H  
ATOM    391 HG23 VAL A  26      34.754  -1.189 -53.989  1.00 84.22           H  
ATOM    392  N   LEU A  27      34.389  -2.191 -48.563  1.00 79.05           N  
ATOM    393  H   LEU A  27      35.317  -2.521 -48.785  1.00 79.05           H  
ATOM    394  CA  LEU A  27      34.124  -1.761 -47.192  1.00 79.05           C  
ATOM    395  HA  LEU A  27      33.093  -1.417 -47.109  1.00 79.05           H  
ATOM    396  C   LEU A  27      35.031  -0.589 -46.806  1.00 79.05           C  
ATOM    397  CB  LEU A  27      34.335  -2.937 -46.225  1.00 79.05           C  
ATOM    398  HB2 LEU A  27      34.221  -2.562 -45.208  1.00 79.05           H  
ATOM    399  HB3 LEU A  27      35.362  -3.283 -46.343  1.00 79.05           H  
ATOM    400  O   LEU A  27      36.187  -0.528 -47.223  1.00 79.05           O  
ATOM    401  CG  LEU A  27      33.396  -4.143 -46.403  1.00 79.05           C  
ATOM    402  HG  LEU A  27      33.537  -4.586 -47.389  1.00 79.05           H  
ATOM    403  CD1 LEU A  27      33.774  -5.167 -45.334  1.00 79.05           C  
ATOM    404 HD11 LEU A  27      33.176  -6.068 -45.469  1.00 79.05           H  
ATOM    405 HD12 LEU A  27      33.566  -4.767 -44.342  1.00 79.05           H  
ATOM    406 HD13 LEU A  27      34.830  -5.421 -45.431  1.00 79.05           H  
ATOM    407  CD2 LEU A  27      31.926  -3.781 -46.202  1.00 79.05           C  
ATOM    408 HD21 LEU A  27      31.316  -4.684 -46.219  1.00 79.05           H  
ATOM    409 HD22 LEU A  27      31.590  -3.137 -47.015  1.00 79.05           H  
ATOM    410 HD23 LEU A  27      31.779  -3.271 -45.250  1.00 79.05           H  
ATOM    411  N   GLY A  28      34.532   0.289 -45.936  1.00 77.65           N  
ATOM    412  H   GLY A  28      33.549   0.221 -45.711  1.00 77.65           H  
ATOM    413  CA  GLY A  28      35.263   1.447 -45.413  1.00 77.65           C  
ATOM    414  HA2 GLY A  28      36.329   1.340 -45.612  1.00 77.65           H  
ATOM    415  HA3 GLY A  28      35.129   1.495 -44.333  1.00 77.65           H  
ATOM    416  C   GLY A  28      34.793   2.774 -46.011  1.00 77.65           C  
ATOM    417  O   GLY A  28      33.788   2.833 -46.716  1.00 77.65           O  
ATOM    418  N   SER A  29      35.508   3.856 -45.707  1.00 76.73           N  
ATOM    419  H   SER A  29      36.334   3.759 -45.133  1.00 76.73           H  
ATOM    420  CA  SER A  29      35.188   5.203 -46.191  1.00 76.73           C  
ATOM    421  HA  SER A  29      34.647   5.108 -47.132  1.00 76.73           H  
ATOM    422  C   SER A  29      36.452   6.021 -46.481  1.00 76.73           C  
ATOM    423  CB  SER A  29      34.258   5.922 -45.202  1.00 76.73           C  
ATOM    424  HB2 SER A  29      33.972   6.890 -45.614  1.00 76.73           H  
ATOM    425  HB3 SER A  29      33.357   5.324 -45.067  1.00 76.73           H  
ATOM    426  O   SER A  29      37.519   5.801 -45.898  1.00 76.73           O  
ATOM    427  OG  SER A  29      34.883   6.115 -43.947  1.00 76.73           O  
ATOM    428  HG  SER A  29      34.225   6.428 -43.321  1.00 76.73           H  
ATOM    429  N   GLY A  30      36.341   6.971 -47.417  1.00 74.55           N  
ATOM    430  H   GLY A  30      35.462   7.062 -47.905  1.00 74.55           H  
ATOM    431  CA  GLY A  30      37.442   7.853 -47.815  1.00 74.55           C  
ATOM    432  HA2 GLY A  30      37.780   8.409 -46.941  1.00 74.55           H  
ATOM    433  HA3 GLY A  30      37.085   8.568 -48.556  1.00 74.55           H  
ATOM    434  C   GLY A  30      38.628   7.094 -48.420  1.00 74.55           C  
ATOM    435  O   GLY A  30      38.453   6.246 -49.286  1.00 74.55           O  
ATOM    436  N   ALA A  31      39.845   7.390 -47.957  1.00 70.60           N  
ATOM    437  H   ALA A  31      39.932   8.104 -47.248  1.00 70.60           H  
ATOM    438  CA  ALA A  31      41.076   6.759 -48.449  1.00 70.60           C  
ATOM    439  HA  ALA A  31      41.003   6.671 -49.533  1.00 70.60           H  
ATOM    440  C   ALA A  31      41.317   5.329 -47.911  1.00 70.60           C  
ATOM    441  CB  ALA A  31      42.249   7.696 -48.134  1.00 70.60           C  
ATOM    442  HB1 ALA A  31      43.158   7.307 -48.595  1.00 70.60           H  
ATOM    443  HB2 ALA A  31      42.401   7.764 -47.057  1.00 70.60           H  
ATOM    444  HB3 ALA A  31      42.055   8.690 -48.539  1.00 70.60           H  
ATOM    445  O   ALA A  31      42.309   4.702 -48.272  1.00 70.60           O  
ATOM    446  N   LYS A  32      40.442   4.803 -47.040  1.00 71.18           N  
ATOM    447  H   LYS A  32      39.613   5.339 -46.826  1.00 71.18           H  
ATOM    448  CA  LYS A  32      40.576   3.478 -46.403  1.00 71.18           C  
ATOM    449  HA  LYS A  32      41.536   3.043 -46.682  1.00 71.18           H  
ATOM    450  C   LYS A  32      39.526   2.492 -46.921  1.00 71.18           C  
ATOM    451  CB  LYS A  32      40.549   3.607 -44.871  1.00 71.18           C  
ATOM    452  HB2 LYS A  32      40.577   2.606 -44.441  1.00 71.18           H  
ATOM    453  HB3 LYS A  32      39.615   4.083 -44.569  1.00 71.18           H  
ATOM    454  O   LYS A  32      38.817   1.865 -46.137  1.00 71.18           O  
ATOM    455  CG  LYS A  32      41.734   4.398 -44.303  1.00 71.18           C  
ATOM    456  HG2 LYS A  32      42.667   3.950 -44.646  1.00 71.18           H  
ATOM    457  HG3 LYS A  32      41.686   5.431 -44.645  1.00 71.18           H  
ATOM    458  CD  LYS A  32      41.686   4.364 -42.769  1.00 71.18           C  
ATOM    459  HD2 LYS A  32      41.741   3.328 -42.435  1.00 71.18           H  
ATOM    460  HD3 LYS A  32      40.743   4.795 -42.434  1.00 71.18           H  
ATOM    461  CE  LYS A  32      42.854   5.157 -42.176  1.00 71.18           C  
ATOM    462  HE2 LYS A  32      43.786   4.733 -42.549  1.00 71.18           H  
ATOM    463  HE3 LYS A  32      42.793   6.185 -42.533  1.00 71.18           H  
ATOM    464  NZ  LYS A  32      42.837   5.128 -40.691  1.00 71.18           N  
ATOM    465  HZ1 LYS A  32      41.980   5.528 -40.336  1.00 71.18           H  
ATOM    466  HZ2 LYS A  32      43.612   5.657 -40.318  1.00 71.18           H  
ATOM    467  HZ3 LYS A  32      42.913   4.180 -40.354  1.00 71.18           H  
ATOM    468  N   LEU A  33      39.401   2.388 -48.241  1.00 80.26           N  
ATOM    469  H   LEU A  33      40.037   2.913 -48.824  1.00 80.26           H  
ATOM    470  CA  LEU A  33      38.550   1.383 -48.876  1.00 80.26           C  
ATOM    471  HA  LEU A  33      37.684   1.197 -48.241  1.00 80.26           H  
ATOM    472  C   LEU A  33      39.314   0.062 -49.000  1.00 80.26           C  
ATOM    473  CB  LEU A  33      38.050   1.885 -50.242  1.00 80.26           C  
ATOM    474  HB2 LEU A  33      38.917   2.137 -50.853  1.00 80.26           H  
ATOM    475  HB3 LEU A  33      37.516   1.077 -50.742  1.00 80.26           H  
ATOM    476  O   LEU A  33      40.445   0.037 -49.481  1.00 80.26           O  
ATOM    477  CG  LEU A  33      37.122   3.111 -50.160  1.00 80.26           C  
ATOM    478  HG  LEU A  33      37.614   3.888 -49.575  1.00 80.26           H  
ATOM    479  CD1 LEU A  33      36.853   3.654 -51.562  1.00 80.26           C  
ATOM    480 HD11 LEU A  33      37.796   3.941 -52.029  1.00 80.26           H  
ATOM    481 HD12 LEU A  33      36.217   4.536 -51.498  1.00 80.26           H  
ATOM    482 HD13 LEU A  33      36.364   2.895 -52.173  1.00 80.26           H  
ATOM    483  CD2 LEU A  33      35.771   2.808 -49.509  1.00 80.26           C  
ATOM    484 HD21 LEU A  33      35.211   3.735 -49.385  1.00 80.26           H  
ATOM    485 HD22 LEU A  33      35.188   2.136 -50.139  1.00 80.26           H  
ATOM    486 HD23 LEU A  33      35.907   2.355 -48.528  1.00 80.26           H  
ATOM    487  N   ARG A  34      38.681  -1.038 -48.591  1.00 82.77           N  
ATOM    488  H   ARG A  34      37.758  -0.924 -48.196  1.00 82.77           H  
ATOM    489  CA  ARG A  34      39.169  -2.405 -48.816  1.00 82.77           C  
ATOM    490  HA  ARG A  34      40.096  -2.352 -49.386  1.00 82.77           H  
ATOM    491  C   ARG A  34      38.164  -3.167 -49.667  1.00 82.77           C  
ATOM    492  CB  ARG A  34      39.496  -3.106 -47.485  1.00 82.77           C  
ATOM    493  HB2 ARG A  34      39.977  -4.059 -47.705  1.00 82.77           H  
ATOM    494  HB3 ARG A  34      40.206  -2.490 -46.934  1.00 82.77           H  
ATOM    495  O   ARG A  34      36.966  -3.092 -49.406  1.00 82.77           O  
ATOM    496  CG  ARG A  34      38.267  -3.371 -46.601  1.00 82.77           C  
ATOM    497  HG2 ARG A  34      37.754  -2.431 -46.395  1.00 82.77           H  
ATOM    498  HG3 ARG A  34      37.586  -4.049 -47.115  1.00 82.77           H  
ATOM    499  CD  ARG A  34      38.665  -4.013 -45.271  1.00 82.77           C  
ATOM    500  HD2 ARG A  34      39.318  -3.326 -44.733  1.00 82.77           H  
ATOM    501  HD3 ARG A  34      39.209  -4.935 -45.477  1.00 82.77           H  
ATOM    502  NE  ARG A  34      37.474  -4.318 -44.457  1.00 82.77           N  
ATOM    503  HE  ARG A  34      36.577  -4.195 -44.904  1.00 82.77           H  
ATOM    504  NH1 ARG A  34      38.568  -5.014 -42.564  1.00 82.77           N  
ATOM    505 HH11 ARG A  34      38.538  -5.442 -41.650  1.00 82.77           H  
ATOM    506 HH12 ARG A  34      39.451  -4.884 -43.038  1.00 82.77           H  
ATOM    507  NH2 ARG A  34      36.339  -5.074 -42.633  1.00 82.77           N  
ATOM    508 HH21 ARG A  34      35.467  -5.010 -43.140  1.00 82.77           H  
ATOM    509 HH22 ARG A  34      36.334  -5.494 -41.715  1.00 82.77           H  
ATOM    510  CZ  ARG A  34      37.466  -4.796 -43.225  1.00 82.77           C  
ATOM    511  N   THR A  35      38.650  -3.904 -50.658  1.00 82.63           N  
ATOM    512  H   THR A  35      39.651  -3.990 -50.755  1.00 82.63           H  
ATOM    513  CA  THR A  35      37.808  -4.796 -51.466  1.00 82.63           C  
ATOM    514  HA  THR A  35      36.769  -4.469 -51.412  1.00 82.63           H  
ATOM    515  C   THR A  35      37.910  -6.201 -50.894  1.00 82.63           C  
ATOM    516  CB  THR A  35      38.205  -4.775 -52.947  1.00 82.63           C  
ATOM    517  HB  THR A  35      39.210  -5.180 -53.066  1.00 82.63           H  
ATOM    518  O   THR A  35      39.018  -6.712 -50.755  1.00 82.63           O  
ATOM    519  CG2 THR A  35      37.234  -5.573 -53.816  1.00 82.63           C  
ATOM    520 HG21 THR A  35      37.515  -5.470 -54.864  1.00 82.63           H  
ATOM    521 HG22 THR A  35      36.219  -5.197 -53.683  1.00 82.63           H  
ATOM    522 HG23 THR A  35      37.264  -6.629 -53.548  1.00 82.63           H  
ATOM    523  OG1 THR A  35      38.186  -3.447 -53.422  1.00 82.63           O  
ATOM    524  HG1 THR A  35      38.950  -2.988 -53.067  1.00 82.63           H  
ATOM    525  N   LEU A  36      36.775  -6.806 -50.555  1.00 82.04           N  
ATOM    526  H   LEU A  36      35.905  -6.335 -50.758  1.00 82.04           H  
ATOM    527  CA  LEU A  36      36.686  -8.196 -50.114  1.00 82.04           C  
ATOM    528  HA  LEU A  36      37.686  -8.600 -49.952  1.00 82.04           H  
ATOM    529  C   LEU A  36      36.025  -9.029 -51.208  1.00 82.04           C  
ATOM    530  CB  LEU A  36      35.906  -8.313 -48.796  1.00 82.04           C  
ATOM    531  HB2 LEU A  36      35.868  -9.368 -48.525  1.00 82.04           H  
ATOM    532  HB3 LEU A  36      34.883  -7.978 -48.966  1.00 82.04           H  
ATOM    533  O   LEU A  36      35.054  -8.585 -51.826  1.00 82.04           O  
ATOM    534  CG  LEU A  36      36.485  -7.530 -47.606  1.00 82.04           C  
ATOM    535  HG  LEU A  36      36.421  -6.460 -47.806  1.00 82.04           H  
ATOM    536  CD1 LEU A  36      35.648  -7.840 -46.369  1.00 82.04           C  
ATOM    537 HD11 LEU A  36      34.606  -7.579 -46.555  1.00 82.04           H  
ATOM    538 HD12 LEU A  36      36.035  -7.302 -45.503  1.00 82.04           H  
ATOM    539 HD13 LEU A  36      35.703  -8.907 -46.155  1.00 82.04           H  
ATOM    540  CD2 LEU A  36      37.933  -7.883 -47.282  1.00 82.04           C  
ATOM    541 HD21 LEU A  36      38.586  -7.606 -48.109  1.00 82.04           H  
ATOM    542 HD22 LEU A  36      38.262  -7.363 -46.382  1.00 82.04           H  
ATOM    543 HD23 LEU A  36      38.022  -8.957 -47.117  1.00 82.04           H  
ATOM    544  N   LYS A  37      36.541 -10.237 -51.429  1.00 83.78           N  
ATOM    545  H   LYS A  37      37.276 -10.560 -50.816  1.00 83.78           H  
ATOM    546  CA  LYS A  37      35.939 -11.218 -52.332  1.00 83.78           C  
ATOM    547  HA  LYS A  37      35.178 -10.735 -52.944  1.00 83.78           H  
ATOM    548  C   LYS A  37      35.240 -12.286 -51.500  1.00 83.78           C  
ATOM    549  CB  LYS A  37      37.007 -11.799 -53.267  1.00 83.78           C  
ATOM    550  HB2 LYS A  37      37.725 -12.379 -52.687  1.00 83.78           H  
ATOM    551  HB3 LYS A  37      37.530 -10.982 -53.763  1.00 83.78           H  
ATOM    552  O   LYS A  37      35.871 -12.936 -50.675  1.00 83.78           O  
ATOM    553  CG  LYS A  37      36.351 -12.693 -54.327  1.00 83.78           C  
ATOM    554  HG2 LYS A  37      35.819 -13.508 -53.836  1.00 83.78           H  
ATOM    555  HG3 LYS A  37      35.632 -12.104 -54.897  1.00 83.78           H  
ATOM    556  CD  LYS A  37      37.385 -13.291 -55.283  1.00 83.78           C  
ATOM    557  HD2 LYS A  37      37.919 -12.492 -55.796  1.00 83.78           H  
ATOM    558  HD3 LYS A  37      38.086 -13.900 -54.711  1.00 83.78           H  
ATOM    559  CE  LYS A  37      36.630 -14.162 -56.291  1.00 83.78           C  
ATOM    560  HE2 LYS A  37      35.968 -13.527 -56.882  1.00 83.78           H  
ATOM    561  HE3 LYS A  37      35.990 -14.848 -55.736  1.00 83.78           H  
ATOM    562  NZ  LYS A  37      37.544 -14.929 -57.169  1.00 83.78           N  
ATOM    563  HZ1 LYS A  37      36.997 -15.496 -57.801  1.00 83.78           H  
ATOM    564  HZ2 LYS A  37      38.141 -14.313 -57.702  1.00 83.78           H  
ATOM    565  HZ3 LYS A  37      38.109 -15.553 -56.610  1.00 83.78           H  
ATOM    566  N   LEU A  38      33.949 -12.463 -51.731  1.00 83.70           N  
ATOM    567  H   LEU A  38      33.519 -11.949 -52.487  1.00 83.70           H  
ATOM    568  CA  LEU A  38      33.136 -13.479 -51.081  1.00 83.70           C  
ATOM    569  HA  LEU A  38      33.532 -13.679 -50.085  1.00 83.70           H  
ATOM    570  C   LEU A  38      33.244 -14.777 -51.891  1.00 83.70           C  
ATOM    571  CB  LEU A  38      31.697 -12.949 -50.937  1.00 83.70           C  
ATOM    572  HB2 LEU A  38      31.285 -12.813 -51.937  1.00 83.70           H  
ATOM    573  HB3 LEU A  38      31.097 -13.699 -50.421  1.00 83.70           H  
ATOM    574  O   LEU A  38      33.195 -14.759 -53.118  1.00 83.70           O  
ATOM    575  CG  LEU A  38      31.589 -11.605 -50.183  1.00 83.70           C  
ATOM    576  HG  LEU A  38      32.191 -10.851 -50.691  1.00 83.70           H  
ATOM    577  CD1 LEU A  38      30.148 -11.096 -50.175  1.00 83.70           C  
ATOM    578 HD11 LEU A  38      29.510 -11.770 -49.604  1.00 83.70           H  
ATOM    579 HD12 LEU A  38      30.110 -10.104 -49.726  1.00 83.70           H  
ATOM    580 HD13 LEU A  38      29.779 -11.032 -51.199  1.00 83.70           H  
ATOM    581  CD2 LEU A  38      32.067 -11.705 -48.731  1.00 83.70           C  
ATOM    582 HD21 LEU A  38      33.121 -11.980 -48.701  1.00 83.70           H  
ATOM    583 HD22 LEU A  38      31.957 -10.734 -48.247  1.00 83.70           H  
ATOM    584 HD23 LEU A  38      31.479 -12.449 -48.195  1.00 83.70           H  
ATOM    585  N   THR A  39      33.461 -15.904 -51.219  1.00 80.92           N  
ATOM    586  H   THR A  39      33.550 -15.873 -50.214  1.00 80.92           H  
ATOM    587  CA  THR A  39      33.703 -17.211 -51.866  1.00 80.92           C  
ATOM    588  HA  THR A  39      33.951 -17.061 -52.917  1.00 80.92           H  
ATOM    589  C   THR A  39      32.480 -18.125 -51.853  1.00 80.92           C  
ATOM    590  CB  THR A  39      34.887 -17.923 -51.201  1.00 80.92           C  
ATOM    591  HB  THR A  39      34.943 -18.952 -51.556  1.00 80.92           H  
ATOM    592  O   THR A  39      32.460 -19.146 -52.529  1.00 80.92           O  
ATOM    593  CG2 THR A  39      36.211 -17.222 -51.511  1.00 80.92           C  
ATOM    594 HG21 THR A  39      36.361 -17.185 -52.590  1.00 80.92           H  
ATOM    595 HG22 THR A  39      37.032 -17.777 -51.057  1.00 80.92           H  
ATOM    596 HG23 THR A  39      36.203 -16.208 -51.112  1.00 80.92           H  
ATOM    597  OG1 THR A  39      34.727 -17.914 -49.800  1.00 80.92           O  
ATOM    598  HG1 THR A  39      35.401 -18.480 -49.416  1.00 80.92           H  
ATOM    599  N   ASN A  40      31.456 -17.749 -51.098  1.00 81.81           N  
ATOM    600  H   ASN A  40      31.583 -16.912 -50.546  1.00 81.81           H  
ATOM    601  CA  ASN A  40      30.265 -18.524 -50.781  1.00 81.81           C  
ATOM    602  HA  ASN A  40      30.319 -19.481 -51.299  1.00 81.81           H  
ATOM    603  C   ASN A  40      28.991 -17.842 -51.306  1.00 81.81           C  
ATOM    604  CB  ASN A  40      30.267 -18.817 -49.267  1.00 81.81           C  
ATOM    605  HB2 ASN A  40      29.352 -19.354 -49.013  1.00 81.81           H  
ATOM    606  HB3 ASN A  40      31.098 -19.484 -49.039  1.00 81.81           H  
ATOM    607  O   ASN A  40      27.968 -17.810 -50.628  1.00 81.81           O  
ATOM    608  CG  ASN A  40      30.412 -17.598 -48.358  1.00 81.81           C  
ATOM    609  ND2 ASN A  40      29.878 -17.647 -47.167  1.00 81.81           N  
ATOM    610 HD21 ASN A  40      29.231 -18.391 -46.948  1.00 81.81           H  
ATOM    611 HD22 ASN A  40      29.964 -16.848 -46.556  1.00 81.81           H  
ATOM    612  OD1 ASN A  40      31.067 -16.609 -48.662  1.00 81.81           O  
ATOM    613  N   VAL A  41      29.053 -17.264 -52.507  1.00 82.92           N  
ATOM    614  H   VAL A  41      29.904 -17.352 -53.043  1.00 82.92           H  
ATOM    615  CA  VAL A  41      27.906 -16.625 -53.165  1.00 82.92           C  
ATOM    616  HA  VAL A  41      27.156 -16.393 -52.409  1.00 82.92           H  
ATOM    617  C   VAL A  41      27.288 -17.596 -54.170  1.00 82.92           C  
ATOM    618  CB  VAL A  41      28.298 -15.291 -53.822  1.00 82.92           C  
ATOM    619  HB  VAL A  41      29.052 -15.496 -54.582  1.00 82.92           H  
ATOM    620  O   VAL A  41      27.968 -18.115 -55.050  1.00 82.92           O  
ATOM    621  CG1 VAL A  41      27.083 -14.600 -54.457  1.00 82.92           C  
ATOM    622 HG11 VAL A  41      27.398 -13.650 -54.889  1.00 82.92           H  
ATOM    623 HG12 VAL A  41      26.310 -14.421 -53.710  1.00 82.92           H  
ATOM    624 HG13 VAL A  41      26.693 -15.210 -55.272  1.00 82.92           H  
ATOM    625  CG2 VAL A  41      28.890 -14.321 -52.789  1.00 82.92           C  
ATOM    626 HG21 VAL A  41      29.805 -14.740 -52.370  1.00 82.92           H  
ATOM    627 HG22 VAL A  41      29.142 -13.385 -53.287  1.00 82.92           H  
ATOM    628 HG23 VAL A  41      28.170 -14.130 -51.993  1.00 82.92           H  
ATOM    629  N   VAL A  42      25.986 -17.848 -54.043  1.00 82.94           N  
ATOM    630  H   VAL A  42      25.492 -17.396 -53.286  1.00 82.94           H  
ATOM    631  CA  VAL A  42      25.207 -18.687 -54.962  1.00 82.94           C  
ATOM    632  HA  VAL A  42      25.810 -18.909 -55.843  1.00 82.94           H  
ATOM    633  C   VAL A  42      23.979 -17.901 -55.403  1.00 82.94           C  
ATOM    634  CB  VAL A  42      24.808 -20.029 -54.316  1.00 82.94           C  
ATOM    635  HB  VAL A  42      24.148 -19.835 -53.471  1.00 82.94           H  
ATOM    636  O   VAL A  42      23.226 -17.405 -54.566  1.00 82.94           O  
ATOM    637  CG1 VAL A  42      24.059 -20.924 -55.313  1.00 82.94           C  
ATOM    638 HG11 VAL A  42      23.813 -21.874 -54.839  1.00 82.94           H  
ATOM    639 HG12 VAL A  42      23.126 -20.451 -55.623  1.00 82.94           H  
ATOM    640 HG13 VAL A  42      24.681 -21.115 -56.187  1.00 82.94           H  
ATOM    641  CG2 VAL A  42      26.032 -20.810 -53.815  1.00 82.94           C  
ATOM    642 HG21 VAL A  42      25.722 -21.776 -53.416  1.00 82.94           H  
ATOM    643 HG22 VAL A  42      26.738 -20.964 -54.631  1.00 82.94           H  
ATOM    644 HG23 VAL A  42      26.527 -20.257 -53.017  1.00 82.94           H  
ATOM    645  N   ALA A  43      23.782 -17.763 -56.719  1.00 82.77           N  
ATOM    646  H   ALA A  43      24.450 -18.191 -57.345  1.00 82.77           H  
ATOM    647  CA  ALA A  43      22.687 -16.982 -57.309  1.00 82.77           C  
ATOM    648  HA  ALA A  43      22.923 -16.849 -58.365  1.00 82.77           H  
ATOM    649  C   ALA A  43      22.570 -15.552 -56.726  1.00 82.77           C  
ATOM    650  CB  ALA A  43      21.389 -17.802 -57.237  1.00 82.77           C  
ATOM    651  HB1 ALA A  43      21.088 -17.934 -56.198  1.00 82.77           H  
ATOM    652  HB2 ALA A  43      21.540 -18.779 -57.696  1.00 82.77           H  
ATOM    653  HB3 ALA A  43      20.596 -17.280 -57.772  1.00 82.77           H  
ATOM    654  O   ALA A  43      21.475 -15.076 -56.425  1.00 82.77           O  
ATOM    655  N   GLY A  44      23.712 -14.888 -56.510  1.00 79.15           N  
ATOM    656  H   GLY A  44      24.585 -15.322 -56.777  1.00 79.15           H  
ATOM    657  CA  GLY A  44      23.776 -13.532 -55.953  1.00 79.15           C  
ATOM    658  HA2 GLY A  44      24.780 -13.137 -56.110  1.00 79.15           H  
ATOM    659  HA3 GLY A  44      23.075 -12.891 -56.488  1.00 79.15           H  
ATOM    660  C   GLY A  44      23.464 -13.427 -54.454  1.00 79.15           C  
ATOM    661  O   GLY A  44      23.286 -12.321 -53.949  1.00 79.15           O  
ATOM    662  N   LYS A  45      23.385 -14.548 -53.723  1.00 80.70           N  
ATOM    663  H   LYS A  45      23.493 -15.435 -54.195  1.00 80.70           H  
ATOM    664  CA  LYS A  45      23.171 -14.580 -52.267  1.00 80.70           C  
ATOM    665  HA  LYS A  45      23.071 -13.561 -51.895  1.00 80.70           H  
ATOM    666  C   LYS A  45      24.357 -15.212 -51.554  1.00 80.70           C  
ATOM    667  CB  LYS A  45      21.889 -15.350 -51.928  1.00 80.70           C  
ATOM    668  HB2 LYS A  45      21.946 -16.352 -52.353  1.00 80.70           H  
ATOM    669  HB3 LYS A  45      21.814 -15.441 -50.845  1.00 80.70           H  
ATOM    670  O   LYS A  45      24.843 -16.257 -51.970  1.00 80.70           O  
ATOM    671  CG  LYS A  45      20.635 -14.641 -52.453  1.00 80.70           C  
ATOM    672  HG2 LYS A  45      20.673 -14.581 -53.541  1.00 80.70           H  
ATOM    673  HG3 LYS A  45      20.591 -13.632 -52.042  1.00 80.70           H  
ATOM    674  CD  LYS A  45      19.381 -15.415 -52.038  1.00 80.70           C  
ATOM    675  HD2 LYS A  45      19.338 -15.475 -50.950  1.00 80.70           H  
ATOM    676  HD3 LYS A  45      19.435 -16.422 -52.452  1.00 80.70           H  
ATOM    677  CE  LYS A  45      18.140 -14.699 -52.572  1.00 80.70           C  
ATOM    678  HE2 LYS A  45      18.230 -14.620 -53.655  1.00 80.70           H  
ATOM    679  HE3 LYS A  45      18.121 -13.687 -52.166  1.00 80.70           H  
ATOM    680  NZ  LYS A  45      16.899 -15.426 -52.208  1.00 80.70           N  
ATOM    681  HZ1 LYS A  45      16.089 -14.944 -52.570  1.00 80.70           H  
ATOM    682  HZ2 LYS A  45      16.918 -16.358 -52.598  1.00 80.70           H  
ATOM    683  HZ3 LYS A  45      16.814 -15.499 -51.205  1.00 80.70           H  
ATOM    684  N   LEU A  46      24.780 -14.605 -50.449  1.00 83.11           N  
ATOM    685  H   LEU A  46      24.315 -13.758 -50.155  1.00 83.11           H  
ATOM    686  CA  LEU A  46      25.785 -15.180 -49.559  1.00 83.11           C  
ATOM    687  HA  LEU A  46      26.609 -15.550 -50.170  1.00 83.11           H  
ATOM    688  C   LEU A  46      25.176 -16.362 -48.788  1.00 83.11           C  
ATOM    689  CB  LEU A  46      26.300 -14.070 -48.626  1.00 83.11           C  
ATOM    690  HB2 LEU A  46      25.508 -13.808 -47.924  1.00 83.11           H  
ATOM    691  HB3 LEU A  46      26.525 -13.184 -49.220  1.00 83.11           H  
ATOM    692  O   LEU A  46      24.213 -16.186 -48.043  1.00 83.11           O  
ATOM    693  CG  LEU A  46      27.559 -14.456 -47.834  1.00 83.11           C  
ATOM    694  HG  LEU A  46      27.383 -15.367 -47.264  1.00 83.11           H  
ATOM    695  CD1 LEU A  46      28.739 -14.656 -48.778  1.00 83.11           C  
ATOM    696 HD11 LEU A  46      28.646 -15.617 -49.283  1.00 83.11           H  
ATOM    697 HD12 LEU A  46      29.670 -14.641 -48.212  1.00 83.11           H  
ATOM    698 HD13 LEU A  46      28.769 -13.868 -49.530  1.00 83.11           H  
ATOM    699  CD2 LEU A  46      27.931 -13.331 -46.868  1.00 83.11           C  
ATOM    700 HD21 LEU A  46      28.186 -12.431 -47.427  1.00 83.11           H  
ATOM    701 HD22 LEU A  46      27.091 -13.113 -46.208  1.00 83.11           H  
ATOM    702 HD23 LEU A  46      28.785 -13.633 -46.261  1.00 83.11           H  
ATOM    703  N   VAL A  47      25.728 -17.556 -48.972  1.00 84.80           N  
ATOM    704  H   VAL A  47      26.529 -17.613 -49.585  1.00 84.80           H  
ATOM    705  CA  VAL A  47      25.315 -18.808 -48.323  1.00 84.80           C  
ATOM    706  HA  VAL A  47      24.328 -18.678 -47.879  1.00 84.80           H  
ATOM    707  C   VAL A  47      26.312 -19.132 -47.214  1.00 84.80           C  
ATOM    708  CB  VAL A  47      25.242 -19.955 -49.351  1.00 84.80           C  
ATOM    709  HB  VAL A  47      26.246 -20.189 -49.707  1.00 84.80           H  
ATOM    710  O   VAL A  47      27.506 -18.947 -47.412  1.00 84.80           O  
ATOM    711  CG1 VAL A  47      24.638 -21.220 -48.728  1.00 84.80           C  
ATOM    712 HG11 VAL A  47      24.574 -22.007 -49.479  1.00 84.80           H  
ATOM    713 HG12 VAL A  47      23.640 -21.013 -48.341  1.00 84.80           H  
ATOM    714 HG13 VAL A  47      25.273 -21.585 -47.921  1.00 84.80           H  
ATOM    715  CG2 VAL A  47      24.379 -19.582 -50.564  1.00 84.80           C  
ATOM    716 HG21 VAL A  47      24.864 -18.793 -51.139  1.00 84.80           H  
ATOM    717 HG22 VAL A  47      24.262 -20.450 -51.213  1.00 84.80           H  
ATOM    718 HG23 VAL A  47      23.397 -19.240 -50.237  1.00 84.80           H  
ATOM    719  N   SER A  48      25.861 -19.596 -46.046  1.00 80.43           N  
ATOM    720  H   SER A  48      24.879 -19.808 -45.943  1.00 80.43           H  
ATOM    721  CA  SER A  48      26.730 -19.792 -44.865  1.00 80.43           C  
ATOM    722  HA  SER A  48      26.094 -19.985 -44.001  1.00 80.43           H  
ATOM    723  C   SER A  48      27.552 -18.538 -44.520  1.00 80.43           C  
ATOM    724  CB  SER A  48      27.607 -21.035 -45.039  1.00 80.43           C  
ATOM    725  HB2 SER A  48      28.275 -21.140 -44.185  1.00 80.43           H  
ATOM    726  HB3 SER A  48      28.205 -20.953 -45.947  1.00 80.43           H  
ATOM    727  O   SER A  48      28.786 -18.546 -44.547  1.00 80.43           O  
ATOM    728  OG  SER A  48      26.766 -22.169 -45.116  1.00 80.43           O  
ATOM    729  HG  SER A  48      26.533 -22.369 -44.206  1.00 80.43           H  
ATOM    730  N   PRO A  49      26.887 -17.393 -44.287  1.00 79.92           N  
ATOM    731  CA  PRO A  49      27.550 -16.106 -44.109  1.00 79.92           C  
ATOM    732  HA  PRO A  49      28.109 -15.860 -45.012  1.00 79.92           H  
ATOM    733  C   PRO A  49      28.536 -16.094 -42.927  1.00 79.92           C  
ATOM    734  CB  PRO A  49      26.386 -15.120 -43.955  1.00 79.92           C  
ATOM    735  HB2 PRO A  49      26.628 -14.262 -43.328  1.00 79.92           H  
ATOM    736  HB3 PRO A  49      26.070 -14.781 -44.942  1.00 79.92           H  
ATOM    737  O   PRO A  49      29.547 -15.393 -43.000  1.00 79.92           O  
ATOM    738  CG  PRO A  49      25.264 -15.953 -43.346  1.00 79.92           C  
ATOM    739  HG2 PRO A  49      24.283 -15.517 -43.530  1.00 79.92           H  
ATOM    740  HG3 PRO A  49      25.436 -16.097 -42.279  1.00 79.92           H  
ATOM    741  CD  PRO A  49      25.450 -17.268 -44.086  1.00 79.92           C  
ATOM    742  HD2 PRO A  49      24.949 -17.213 -45.053  1.00 79.92           H  
ATOM    743  HD3 PRO A  49      25.041 -18.088 -43.496  1.00 79.92           H  
ATOM    744  N   GLU A  50      28.308 -16.907 -41.896  1.00 79.05           N  
ATOM    745  H   GLU A  50      27.471 -17.471 -41.926  1.00 79.05           H  
ATOM    746  CA  GLU A  50      29.162 -17.103 -40.719  1.00 79.05           C  
ATOM    747  HA  GLU A  50      29.259 -16.145 -40.208  1.00 79.05           H  
ATOM    748  C   GLU A  50      30.590 -17.569 -41.048  1.00 79.05           C  
ATOM    749  CB  GLU A  50      28.478 -18.071 -39.727  1.00 79.05           C  
ATOM    750  HB2 GLU A  50      27.515 -17.653 -39.435  1.00 79.05           H  
ATOM    751  HB3 GLU A  50      29.091 -18.088 -38.826  1.00 79.05           H  
ATOM    752  O   GLU A  50      31.524 -17.228 -40.322  1.00 79.05           O  
ATOM    753  CG  GLU A  50      28.279 -19.539 -40.172  1.00 79.05           C  
ATOM    754  HG2 GLU A  50      28.019 -20.113 -39.283  1.00 79.05           H  
ATOM    755  HG3 GLU A  50      29.230 -19.932 -40.533  1.00 79.05           H  
ATOM    756  CD  GLU A  50      27.178 -19.779 -41.225  1.00 79.05           C  
ATOM    757  OE1 GLU A  50      27.113 -20.901 -41.772  1.00 79.05           O  
ATOM    758  OE2 GLU A  50      26.422 -18.831 -41.540  1.00 79.05           O  
ATOM    759  N   THR A  51      30.788 -18.287 -42.160  1.00 75.68           N  
ATOM    760  H   THR A  51      29.991 -18.553 -42.720  1.00 75.68           H  
ATOM    761  CA  THR A  51      32.117 -18.744 -42.605  1.00 75.68           C  
ATOM    762  HA  THR A  51      32.757 -18.835 -41.727  1.00 75.68           H  
ATOM    763  C   THR A  51      32.819 -17.751 -43.534  1.00 75.68           C  
ATOM    764  CB  THR A  51      32.059 -20.138 -43.252  1.00 75.68           C  
ATOM    765  HB  THR A  51      33.072 -20.444 -43.514  1.00 75.68           H  
ATOM    766  O   THR A  51      33.945 -18.002 -43.960  1.00 75.68           O  
ATOM    767  CG2 THR A  51      31.469 -21.192 -42.315  1.00 75.68           C  
ATOM    768 HG21 THR A  51      31.605 -22.180 -42.756  1.00 75.68           H  
ATOM    769 HG22 THR A  51      30.402 -21.020 -42.180  1.00 75.68           H  
ATOM    770 HG23 THR A  51      31.972 -21.159 -41.348  1.00 75.68           H  
ATOM    771  OG1 THR A  51      31.269 -20.144 -44.417  1.00 75.68           O  
ATOM    772  HG1 THR A  51      31.605 -19.490 -45.035  1.00 75.68           H  
ATOM    773  N   SER A  52      32.176 -16.630 -43.880  1.00 79.74           N  
ATOM    774  H   SER A  52      31.279 -16.454 -43.450  1.00 79.74           H  
ATOM    775  CA  SER A  52      32.773 -15.593 -44.730  1.00 79.74           C  
ATOM    776  HA  SER A  52      33.362 -16.088 -45.501  1.00 79.74           H  
ATOM    777  C   SER A  52      33.718 -14.670 -43.949  1.00 79.74           C  
ATOM    778  CB  SER A  52      31.689 -14.777 -45.446  1.00 79.74           C  
ATOM    779  HB2 SER A  52      32.148 -14.218 -46.261  1.00 79.74           H  
ATOM    780  HB3 SER A  52      30.941 -15.447 -45.870  1.00 79.74           H  
ATOM    781  O   SER A  52      33.642 -14.548 -42.725  1.00 79.74           O  
ATOM    782  OG  SER A  52      31.069 -13.863 -44.563  1.00 79.74           O  
ATOM    783  HG  SER A  52      30.545 -14.373 -43.941  1.00 79.74           H  
ATOM    784  N   GLU A  53      34.562 -13.919 -44.663  1.00 73.95           N  
ATOM    785  H   GLU A  53      34.635 -14.076 -45.658  1.00 73.95           H  
ATOM    786  CA  GLU A  53      35.423 -12.884 -44.062  1.00 73.95           C  
ATOM    787  HA  GLU A  53      36.050 -13.348 -43.301  1.00 73.95           H  
ATOM    788  C   GLU A  53      34.643 -11.754 -43.366  1.00 73.95           C  
ATOM    789  CB  GLU A  53      36.333 -12.263 -45.129  1.00 73.95           C  
ATOM    790  HB2 GLU A  53      36.863 -11.427 -44.672  1.00 73.95           H  
ATOM    791  HB3 GLU A  53      35.722 -11.878 -45.946  1.00 73.95           H  
ATOM    792  O   GLU A  53      35.220 -10.999 -42.582  1.00 73.95           O  
ATOM    793  CG  GLU A  53      37.376 -13.246 -45.678  1.00 73.95           C  
ATOM    794  HG2 GLU A  53      36.868 -14.012 -46.264  1.00 73.95           H  
ATOM    795  HG3 GLU A  53      37.870 -13.731 -44.836  1.00 73.95           H  
ATOM    796  CD  GLU A  53      38.436 -12.549 -46.548  1.00 73.95           C  
ATOM    797  OE1 GLU A  53      39.451 -13.210 -46.854  1.00 73.95           O  
ATOM    798  OE2 GLU A  53      38.247 -11.356 -46.880  1.00 73.95           O  
ATOM    799  N   LEU A  54      33.333 -11.642 -43.617  1.00 79.19           N  
ATOM    800  H   LEU A  54      32.903 -12.329 -44.220  1.00 79.19           H  
ATOM    801  CA  LEU A  54      32.467 -10.671 -42.951  1.00 79.19           C  
ATOM    802  HA  LEU A  54      32.982  -9.711 -42.912  1.00 79.19           H  
ATOM    803  C   LEU A  54      32.187 -11.041 -41.494  1.00 79.19           C  
ATOM    804  CB  LEU A  54      31.149 -10.511 -43.734  1.00 79.19           C  
ATOM    805  HB2 LEU A  54      30.544  -9.746 -43.247  1.00 79.19           H  
ATOM    806  HB3 LEU A  54      30.595 -11.449 -43.687  1.00 79.19           H  
ATOM    807  O   LEU A  54      31.839 -10.149 -40.724  1.00 79.19           O  
ATOM    808  CG  LEU A  54      31.329 -10.137 -45.210  1.00 79.19           C  
ATOM    809  HG  LEU A  54      31.943 -10.893 -45.700  1.00 79.19           H  
ATOM    810  CD1 LEU A  54      29.975 -10.101 -45.917  1.00 79.19           C  
ATOM    811 HD11 LEU A  54      29.314  -9.378 -45.439  1.00 79.19           H  
ATOM    812 HD12 LEU A  54      29.521 -11.090 -45.862  1.00 79.19           H  
ATOM    813 HD13 LEU A  54      30.107  -9.839 -46.967  1.00 79.19           H  
ATOM    814  CD2 LEU A  54      32.006  -8.781 -45.378  1.00 79.19           C  
ATOM    815 HD21 LEU A  54      32.347  -8.735 -46.412  1.00 79.19           H  
ATOM    816 HD22 LEU A  54      31.310  -7.973 -45.152  1.00 79.19           H  
ATOM    817 HD23 LEU A  54      32.893  -8.698 -44.749  1.00 79.19           H  
ATOM    818  N   LYS A  55      32.340 -12.324 -41.127  1.00 78.44           N  
ATOM    819  H   LYS A  55      32.666 -12.973 -41.829  1.00 78.44           H  
ATOM    820  CA  LYS A  55      32.051 -12.874 -39.791  1.00 78.44           C  
ATOM    821  HA  LYS A  55      31.878 -13.945 -39.895  1.00 78.44           H  
ATOM    822  C   LYS A  55      30.762 -12.300 -39.172  1.00 78.44           C  
ATOM    823  CB  LYS A  55      33.266 -12.678 -38.876  1.00 78.44           C  
ATOM    824  HB2 LYS A  55      33.034 -13.097 -37.897  1.00 78.44           H  
ATOM    825  HB3 LYS A  55      33.459 -11.611 -38.759  1.00 78.44           H  
ATOM    826  O   LYS A  55      30.801 -11.784 -38.053  1.00 78.44           O  
ATOM    827  CG  LYS A  55      34.521 -13.368 -39.414  1.00 78.44           C  
ATOM    828  HG2 LYS A  55      34.810 -12.932 -40.370  1.00 78.44           H  
ATOM    829  HG3 LYS A  55      34.319 -14.431 -39.552  1.00 78.44           H  
ATOM    830  CD  LYS A  55      35.664 -13.188 -38.416  1.00 78.44           C  
ATOM    831  HD2 LYS A  55      35.868 -12.124 -38.289  1.00 78.44           H  
ATOM    832  HD3 LYS A  55      35.373 -13.620 -37.459  1.00 78.44           H  
ATOM    833  CE  LYS A  55      36.904 -13.900 -38.953  1.00 78.44           C  
ATOM    834  HE2 LYS A  55      36.642 -14.939 -39.152  1.00 78.44           H  
ATOM    835  HE3 LYS A  55      37.181 -13.444 -39.904  1.00 78.44           H  
ATOM    836  NZ  LYS A  55      38.025 -13.827 -37.988  1.00 78.44           N  
ATOM    837  HZ1 LYS A  55      38.270 -12.864 -37.807  1.00 78.44           H  
ATOM    838  HZ2 LYS A  55      37.758 -14.269 -37.120  1.00 78.44           H  
ATOM    839  HZ3 LYS A  55      38.830 -14.311 -38.358  1.00 78.44           H  
ATOM    840  N   PRO A  56      29.632 -12.315 -39.901  1.00 79.01           N  
ATOM    841  CA  PRO A  56      28.389 -11.782 -39.385  1.00 79.01           C  
ATOM    842  HA  PRO A  56      28.538 -10.761 -39.033  1.00 79.01           H  
ATOM    843  C   PRO A  56      27.909 -12.654 -38.229  1.00 79.01           C  
ATOM    844  CB  PRO A  56      27.416 -11.780 -40.559  1.00 79.01           C  
ATOM    845  HB2 PRO A  56      27.525 -10.849 -41.115  1.00 79.01           H  
ATOM    846  HB3 PRO A  56      26.382 -11.914 -40.241  1.00 79.01           H  
ATOM    847  O   PRO A  56      27.996 -13.881 -38.269  1.00 79.01           O  
ATOM    848  CG  PRO A  56      27.902 -12.942 -41.417  1.00 79.01           C  
ATOM    849  HG2 PRO A  56      27.739 -12.715 -42.470  1.00 79.01           H  
ATOM    850  HG3 PRO A  56      27.405 -13.863 -41.113  1.00 79.01           H  
ATOM    851  CD  PRO A  56      29.396 -13.042 -41.133  1.00 79.01           C  
ATOM    852  HD2 PRO A  56      29.691 -14.083 -41.001  1.00 79.01           H  
ATOM    853  HD3 PRO A  56      29.944 -12.591 -41.960  1.00 79.01           H  
ATOM    854  N   GLN A  57      27.390 -12.003 -37.197  1.00 81.14           N  
ATOM    855  H   GLN A  57      27.337 -10.994 -37.222  1.00 81.14           H  
ATOM    856  CA  GLN A  57      26.759 -12.691 -36.087  1.00 81.14           C  
ATOM    857  HA  GLN A  57      27.269 -13.639 -35.919  1.00 81.14           H  
ATOM    858  C   GLN A  57      25.300 -12.974 -36.441  1.00 81.14           C  
ATOM    859  CB  GLN A  57      26.918 -11.841 -34.824  1.00 81.14           C  
ATOM    860  HB2 GLN A  57      26.384 -10.899 -34.944  1.00 81.14           H  
ATOM    861  HB3 GLN A  57      27.978 -11.626 -34.684  1.00 81.14           H  
ATOM    862  O   GLN A  57      24.560 -12.062 -36.815  1.00 81.14           O  
ATOM    863  CG  GLN A  57      26.396 -12.568 -33.579  1.00 81.14           C  
ATOM    864  HG2 GLN A  57      25.320 -12.717 -33.669  1.00 81.14           H  
ATOM    865  HG3 GLN A  57      26.875 -13.544 -33.499  1.00 81.14           H  
ATOM    866  CD  GLN A  57      26.661 -11.796 -32.292  1.00 81.14           C  
ATOM    867  NE2 GLN A  57      26.230 -12.316 -31.165  1.00 81.14           N  
ATOM    868 HE21 GLN A  57      26.391 -11.772 -30.330  1.00 81.14           H  
ATOM    869 HE22 GLN A  57      25.689 -13.169 -31.170  1.00 81.14           H  
ATOM    870  OE1 GLN A  57      27.256 -10.731 -32.263  1.00 81.14           O  
ATOM    871  N   VAL A  58      24.881 -14.231 -36.296  1.00 79.94           N  
ATOM    872  H   VAL A  58      25.539 -14.943 -36.014  1.00 79.94           H  
ATOM    873  CA  VAL A  58      23.460 -14.578 -36.332  1.00 79.94           C  
ATOM    874  HA  VAL A  58      23.002 -14.100 -37.198  1.00 79.94           H  
ATOM    875  C   VAL A  58      22.824 -14.015 -35.066  1.00 79.94           C  
ATOM    876  CB  VAL A  58      23.233 -16.096 -36.459  1.00 79.94           C  
ATOM    877  HB  VAL A  58      23.670 -16.605 -35.600  1.00 79.94           H  
ATOM    878  O   VAL A  58      23.189 -14.395 -33.955  1.00 79.94           O  
ATOM    879  CG1 VAL A  58      21.735 -16.423 -36.523  1.00 79.94           C  
ATOM    880 HG11 VAL A  58      21.265 -15.900 -37.356  1.00 79.94           H  
ATOM    881 HG12 VAL A  58      21.598 -17.497 -36.651  1.00 79.94           H  
ATOM    882 HG13 VAL A  58      21.244 -16.136 -35.593  1.00 79.94           H  
ATOM    883  CG2 VAL A  58      23.892 -16.639 -37.735  1.00 79.94           C  
ATOM    884 HG21 VAL A  58      24.972 -16.496 -37.700  1.00 79.94           H  
ATOM    885 HG22 VAL A  58      23.697 -17.708 -37.824  1.00 79.94           H  
ATOM    886 HG23 VAL A  58      23.492 -16.132 -38.613  1.00 79.94           H  
ATOM    887  N   ILE A  59      21.906 -13.071 -35.241  1.00 78.86           N  
ATOM    888  H   ILE A  59      21.679 -12.785 -36.183  1.00 78.86           H  
ATOM    889  CA  ILE A  59      21.064 -12.569 -34.159  1.00 78.86           C  
ATOM    890  HA  ILE A  59      21.548 -12.747 -33.199  1.00 78.86           H  
ATOM    891  C   ILE A  59      19.782 -13.388 -34.211  1.00 78.86           C  
ATOM    892  CB  ILE A  59      20.825 -11.048 -34.292  1.00 78.86           C  
ATOM    893  HB  ILE A  59      20.344 -10.852 -35.250  1.00 78.86           H  
ATOM    894  O   ILE A  59      19.055 -13.336 -35.206  1.00 78.86           O  
ATOM    895  CG1 ILE A  59      22.173 -10.287 -34.250  1.00 78.86           C  
ATOM    896 HG12 ILE A  59      22.652 -10.454 -33.285  1.00 78.86           H  
ATOM    897 HG13 ILE A  59      22.835 -10.678 -35.023  1.00 78.86           H  
ATOM    898  CG2 ILE A  59      19.891 -10.562 -33.168  1.00 78.86           C  
ATOM    899 HG21 ILE A  59      18.937 -11.086 -33.214  1.00 78.86           H  
ATOM    900 HG22 ILE A  59      20.343 -10.740 -32.192  1.00 78.86           H  
ATOM    901 HG23 ILE A  59      19.674  -9.499 -33.279  1.00 78.86           H  
ATOM    902  CD1 ILE A  59      22.054  -8.777 -34.489  1.00 78.86           C  
ATOM    903 HD11 ILE A  59      23.054  -8.347 -34.559  1.00 78.86           H  
ATOM    904 HD12 ILE A  59      21.523  -8.590 -35.422  1.00 78.86           H  
ATOM    905 HD13 ILE A  59      21.531  -8.295 -33.663  1.00 78.86           H  
ATOM    906  N   GLU A  60      19.514 -14.162 -33.163  1.00 78.69           N  
ATOM    907  H   GLU A  60      20.154 -14.200 -32.383  1.00 78.69           H  
ATOM    908  CA  GLU A  60      18.223 -14.827 -33.033  1.00 78.69           C  
ATOM    909  HA  GLU A  60      18.042 -15.422 -33.928  1.00 78.69           H  
ATOM    910  C   GLU A  60      17.120 -13.773 -32.932  1.00 78.69           C  
ATOM    911  CB  GLU A  60      18.183 -15.767 -31.823  1.00 78.69           C  
ATOM    912  HB2 GLU A  60      18.504 -15.230 -30.930  1.00 78.69           H  
ATOM    913  HB3 GLU A  60      17.151 -16.090 -31.686  1.00 78.69           H  
ATOM    914  O   GLU A  60      17.228 -12.807 -32.174  1.00 78.69           O  
ATOM    915  CG  GLU A  60      19.061 -17.009 -32.037  1.00 78.69           C  
ATOM    916  HG2 GLU A  60      18.810 -17.446 -33.003  1.00 78.69           H  
ATOM    917  HG3 GLU A  60      20.106 -16.702 -32.066  1.00 78.69           H  
ATOM    918  CD  GLU A  60      18.871 -18.074 -30.944  1.00 78.69           C  
ATOM    919  OE1 GLU A  60      19.392 -19.191 -31.152  1.00 78.69           O  
ATOM    920  OE2 GLU A  60      18.215 -17.769 -29.923  1.00 78.69           O  
ATOM    921  N   ALA A  61      16.050 -13.953 -33.705  1.00 74.22           N  
ATOM    922  H   ALA A  61      16.010 -14.763 -34.307  1.00 74.22           H  
ATOM    923  CA  ALA A  61      14.886 -13.086 -33.636  1.00 74.22           C  
ATOM    924  HA  ALA A  61      15.217 -12.048 -33.659  1.00 74.22           H  
ATOM    925  C   ALA A  61      14.160 -13.325 -32.307  1.00 74.22           C  
ATOM    926  CB  ALA A  61      13.998 -13.335 -34.862  1.00 74.22           C  
ATOM    927  HB1 ALA A  61      13.659 -14.371 -34.872  1.00 74.22           H  
ATOM    928  HB2 ALA A  61      14.560 -13.128 -35.773  1.00 74.22           H  
ATOM    929  HB3 ALA A  61      13.130 -12.679 -34.818  1.00 74.22           H  
ATOM    930  O   ALA A  61      13.264 -14.160 -32.216  1.00 74.22           O  
ATOM    931  N   THR A  62      14.563 -12.606 -31.262  1.00 65.95           N  
ATOM    932  H   THR A  62      15.419 -12.075 -31.339  1.00 65.95           H  
ATOM    933  CA  THR A  62      13.852 -12.610 -29.985  1.00 65.95           C  
ATOM    934  HA  THR A  62      13.432 -13.605 -29.843  1.00 65.95           H  
ATOM    935  C   THR A  62      12.731 -11.570 -30.056  1.00 65.95           C  
ATOM    936  CB  THR A  62      14.776 -12.341 -28.787  1.00 65.95           C  
ATOM    937  HB  THR A  62      14.788 -11.276 -28.555  1.00 65.95           H  
ATOM    938  O   THR A  62      13.022 -10.375 -30.163  1.00 65.95           O  
ATOM    939  CG2 THR A  62      14.291 -13.112 -27.559  1.00 65.95           C  
ATOM    940 HG21 THR A  62      13.268 -12.822 -27.320  1.00 65.95           H  
ATOM    941 HG22 THR A  62      14.333 -14.186 -27.741  1.00 65.95           H  
ATOM    942 HG23 THR A  62      14.930 -12.871 -26.710  1.00 65.95           H  
ATOM    943  OG1 THR A  62      16.102 -12.743 -29.041  1.00 65.95           O  
ATOM    944  HG1 THR A  62      16.090 -13.550 -29.562  1.00 65.95           H  
ATOM    945  N   PRO A  63      11.448 -11.972 -30.043  1.00 60.61           N  
ATOM    946  CA  PRO A  63      10.354 -11.014 -30.054  1.00 60.61           C  
ATOM    947  HA  PRO A  63      10.458 -10.342 -30.906  1.00 60.61           H  
ATOM    948  C   PRO A  63      10.369 -10.195 -28.761  1.00 60.61           C  
ATOM    949  CB  PRO A  63       9.076 -11.842 -30.216  1.00 60.61           C  
ATOM    950  HB2 PRO A  63       8.226 -11.400 -29.696  1.00 60.61           H  
ATOM    951  HB3 PRO A  63       8.852 -11.958 -31.276  1.00 60.61           H  
ATOM    952  O   PRO A  63      10.543 -10.737 -27.668  1.00 60.61           O  
ATOM    953  CG  PRO A  63       9.453 -13.203 -29.630  1.00 60.61           C  
ATOM    954  HG2 PRO A  63       9.323 -13.188 -28.548  1.00 60.61           H  
ATOM    955  HG3 PRO A  63       8.871 -14.011 -30.072  1.00 60.61           H  
ATOM    956  CD  PRO A  63      10.938 -13.334 -29.958  1.00 60.61           C  
ATOM    957  HD2 PRO A  63      11.058 -13.828 -30.922  1.00 60.61           H  
ATOM    958  HD3 PRO A  63      11.436 -13.903 -29.173  1.00 60.61           H  
ATOM    959  N   PHE A  64      10.136  -8.887 -28.876  1.00 53.99           N  
ATOM    960  H   PHE A  64      10.016  -8.485 -29.795  1.00 53.99           H  
ATOM    961  CA  PHE A  64       9.833  -8.066 -27.711  1.00 53.99           C  
ATOM    962  HA  PHE A  64      10.548  -8.299 -26.922  1.00 53.99           H  
ATOM    963  C   PHE A  64       8.428  -8.435 -27.222  1.00 53.99           C  
ATOM    964  CB  PHE A  64       9.982  -6.578 -28.049  1.00 53.99           C  
ATOM    965  HB2 PHE A  64      10.942  -6.425 -28.542  1.00 53.99           H  
ATOM    966  HB3 PHE A  64       9.203  -6.280 -28.750  1.00 53.99           H  
ATOM    967  O   PHE A  64       7.423  -8.076 -27.829  1.00 53.99           O  
ATOM    968  CG  PHE A  64       9.934  -5.688 -26.822  1.00 53.99           C  
ATOM    969  CD1 PHE A  64       8.720  -5.106 -26.410  1.00 53.99           C  
ATOM    970  HD1 PHE A  64       7.815  -5.291 -26.970  1.00 53.99           H  
ATOM    971  CD2 PHE A  64      11.105  -5.463 -26.075  1.00 53.99           C  
ATOM    972  HD2 PHE A  64      12.036  -5.920 -26.377  1.00 53.99           H  
ATOM    973  CE1 PHE A  64       8.683  -4.292 -25.264  1.00 53.99           C  
ATOM    974  HE1 PHE A  64       7.749  -3.850 -24.950  1.00 53.99           H  
ATOM    975  CE2 PHE A  64      11.067  -4.651 -24.927  1.00 53.99           C  
ATOM    976  HE2 PHE A  64      11.966  -4.487 -24.352  1.00 53.99           H  
ATOM    977  CZ  PHE A  64       9.856  -4.062 -24.524  1.00 53.99           C  
ATOM    978  HZ  PHE A  64       9.827  -3.443 -23.639  1.00 53.99           H  
ATOM    979  N   THR A  65       8.369  -9.217 -26.152  1.00 55.29           N  
ATOM    980  H   THR A  65       9.251  -9.504 -25.751  1.00 55.29           H  
ATOM    981  CA  THR A  65       7.132  -9.636 -25.477  1.00 55.29           C  
ATOM    982  HA  THR A  65       6.284  -9.474 -26.142  1.00 55.29           H  
ATOM    983  C   THR A  65       6.899  -8.792 -24.224  1.00 55.29           C  
ATOM    984  CB  THR A  65       7.174 -11.132 -25.130  1.00 55.29           C  
ATOM    985  HB  THR A  65       6.249 -11.398 -24.618  1.00 55.29           H  
ATOM    986  O   THR A  65       7.839  -8.198 -23.695  1.00 55.29           O  
ATOM    987  CG2 THR A  65       7.313 -12.013 -26.371  1.00 55.29           C  
ATOM    988 HG21 THR A  65       7.267 -13.061 -26.077  1.00 55.29           H  
ATOM    989 HG22 THR A  65       8.263 -11.824 -26.871  1.00 55.29           H  
ATOM    990 HG23 THR A  65       6.496 -11.805 -27.062  1.00 55.29           H  
ATOM    991  OG1 THR A  65       8.262 -11.415 -24.276  1.00 55.29           O  
ATOM    992  HG1 THR A  65       9.065 -11.376 -24.801  1.00 55.29           H  
ATOM    993  N   SER A  66       5.681  -8.751 -23.688  1.00 51.09           N  
ATOM    994  H   SER A  66       4.916  -9.260 -24.108  1.00 51.09           H  
ATOM    995  CA  SER A  66       5.401  -8.081 -22.408  1.00 51.09           C  
ATOM    996  HA  SER A  66       5.627  -7.019 -22.498  1.00 51.09           H  
ATOM    997  C   SER A  66       6.226  -8.629 -21.235  1.00 51.09           C  
ATOM    998  CB  SER A  66       3.925  -8.223 -22.082  1.00 51.09           C  
ATOM    999  HB2 SER A  66       3.353  -7.575 -22.745  1.00 51.09           H  
ATOM   1000  HB3 SER A  66       3.779  -7.911 -21.048  1.00 51.09           H  
ATOM   1001  O   SER A  66       6.636  -7.875 -20.356  1.00 51.09           O  
ATOM   1002  OG  SER A  66       3.482  -9.558 -22.241  1.00 51.09           O  
ATOM   1003  HG  SER A  66       2.558  -9.546 -21.980  1.00 51.09           H  
ATOM   1004  N   THR A  67       6.588  -9.914 -21.279  1.00 49.32           N  
ATOM   1005  H   THR A  67       6.164 -10.498 -21.986  1.00 49.32           H  
ATOM   1006  CA  THR A  67       7.546 -10.559 -20.363  1.00 49.32           C  
ATOM   1007  HA  THR A  67       7.228 -10.354 -19.341  1.00 49.32           H  
ATOM   1008  C   THR A  67       8.984 -10.031 -20.458  1.00 49.32           C  
ATOM   1009  CB  THR A  67       7.552 -12.086 -20.576  1.00 49.32           C  
ATOM   1010  HB  THR A  67       8.511 -12.507 -20.275  1.00 49.32           H  
ATOM   1011  O   THR A  67       9.793 -10.336 -19.588  1.00 49.32           O  
ATOM   1012  CG2 THR A  67       6.452 -12.749 -19.748  1.00 49.32           C  
ATOM   1013 HG21 THR A  67       5.480 -12.344 -20.030  1.00 49.32           H  
ATOM   1014 HG22 THR A  67       6.628 -12.561 -18.689  1.00 49.32           H  
ATOM   1015 HG23 THR A  67       6.463 -13.823 -19.928  1.00 49.32           H  
ATOM   1016  OG1 THR A  67       7.270 -12.457 -21.910  1.00 49.32           O  
ATOM   1017  HG1 THR A  67       7.911 -12.081 -22.518  1.00 49.32           H  
ATOM   1018  N   SER A  68       9.312  -9.235 -21.481  1.00 46.71           N  
ATOM   1019  H   SER A  68       8.590  -9.007 -22.150  1.00 46.71           H  
ATOM   1020  CA  SER A  68      10.632  -8.603 -21.664  1.00 46.71           C  
ATOM   1021  HA  SER A  68      11.390  -9.283 -21.276  1.00 46.71           H  
ATOM   1022  C   SER A  68      10.777  -7.287 -20.896  1.00 46.71           C  
ATOM   1023  CB  SER A  68      10.972  -8.330 -23.141  1.00 46.71           C  
ATOM   1024  HB2 SER A  68      10.726  -7.296 -23.383  1.00 46.71           H  
ATOM   1025  HB3 SER A  68      12.043  -8.468 -23.293  1.00 46.71           H  
ATOM   1026  O   SER A  68      11.858  -6.701 -20.902  1.00 46.71           O  
ATOM   1027  OG  SER A  68      10.253  -9.155 -24.025  1.00 46.71           O  
ATOM   1028  HG  SER A  68       9.347  -8.845 -23.954  1.00 46.71           H  
ATOM   1029  N   GLN A  69       9.713  -6.790 -20.249  1.00 50.63           N  
ATOM   1030  H   GLN A  69       8.846  -7.308 -20.254  1.00 50.63           H  
ATOM   1031  CA  GLN A  69       9.839  -5.672 -19.317  1.00 50.63           C  
ATOM   1032  HA  GLN A  69      10.428  -4.888 -19.793  1.00 50.63           H  
ATOM   1033  C   GLN A  69      10.599  -6.149 -18.076  1.00 50.63           C  
ATOM   1034  CB  GLN A  69       8.468  -5.081 -18.954  1.00 50.63           C  
ATOM   1035  HB2 GLN A  69       7.806  -5.866 -18.588  1.00 50.63           H  
ATOM   1036  HB3 GLN A  69       8.622  -4.359 -18.152  1.00 50.63           H  
ATOM   1037  O   GLN A  69      10.179  -7.104 -17.428  1.00 50.63           O  
ATOM   1038  CG  GLN A  69       7.814  -4.360 -20.145  1.00 50.63           C  
ATOM   1039  HG2 GLN A  69       8.554  -3.718 -20.623  1.00 50.63           H  
ATOM   1040  HG3 GLN A  69       7.481  -5.097 -20.875  1.00 50.63           H  
ATOM   1041  CD  GLN A  69       6.626  -3.485 -19.746  1.00 50.63           C  
ATOM   1042  NE2 GLN A  69       6.057  -2.750 -20.677  1.00 50.63           N  
ATOM   1043 HE21 GLN A  69       6.331  -2.842 -21.645  1.00 50.63           H  
ATOM   1044 HE22 GLN A  69       5.233  -2.242 -20.389  1.00 50.63           H  
ATOM   1045  OE1 GLN A  69       6.200  -3.406 -18.605  1.00 50.63           O  
ATOM   1046  N   ASN A  70      11.733  -5.494 -17.798  1.00 51.02           N  
ATOM   1047  H   ASN A  70      12.024  -4.798 -18.469  1.00 51.02           H  
ATOM   1048  CA  ASN A  70      12.703  -5.783 -16.737  1.00 51.02           C  
ATOM   1049  HA  ASN A  70      13.544  -6.307 -17.189  1.00 51.02           H  
ATOM   1050  C   ASN A  70      12.167  -6.663 -15.599  1.00 51.02           C  
ATOM   1051  CB  ASN A  70      13.221  -4.449 -16.168  1.00 51.02           C  
ATOM   1052  HB2 ASN A  70      13.786  -4.642 -15.256  1.00 51.02           H  
ATOM   1053  HB3 ASN A  70      12.383  -3.803 -15.909  1.00 51.02           H  
ATOM   1054  O   ASN A  70      11.302  -6.256 -14.816  1.00 51.02           O  
ATOM   1055  CG  ASN A  70      14.155  -3.709 -17.105  1.00 51.02           C  
ATOM   1056  ND2 ASN A  70      14.464  -2.479 -16.803  1.00 51.02           N  
ATOM   1057 HD21 ASN A  70      14.428  -2.279 -15.814  1.00 51.02           H  
ATOM   1058 HD22 ASN A  70      15.258  -2.117 -17.311  1.00 51.02           H  
ATOM   1059  OD1 ASN A  70      14.632  -4.226 -18.098  1.00 51.02           O  
ATOM   1060  N   VAL A  71      12.746  -7.861 -15.475  1.00 56.20           N  
ATOM   1061  H   VAL A  71      13.416  -8.134 -16.180  1.00 56.20           H  
ATOM   1062  CA  VAL A  71      12.498  -8.791 -14.371  1.00 56.20           C  
ATOM   1063  HA  VAL A  71      11.421  -8.921 -14.269  1.00 56.20           H  
ATOM   1064  C   VAL A  71      13.036  -8.157 -13.086  1.00 56.20           C  
ATOM   1065  CB  VAL A  71      13.123 -10.178 -14.645  1.00 56.20           C  
ATOM   1066  HB  VAL A  71      14.209 -10.093 -14.662  1.00 56.20           H  
ATOM   1067  O   VAL A  71      14.181  -8.355 -12.687  1.00 56.20           O  
ATOM   1068  CG1 VAL A  71      12.719 -11.187 -13.561  1.00 56.20           C  
ATOM   1069 HG11 VAL A  71      13.166 -12.157 -13.777  1.00 56.20           H  
ATOM   1070 HG12 VAL A  71      11.635 -11.292 -13.528  1.00 56.20           H  
ATOM   1071 HG13 VAL A  71      13.084 -10.861 -12.587  1.00 56.20           H  
ATOM   1072  CG2 VAL A  71      12.674 -10.748 -15.999  1.00 56.20           C  
ATOM   1073 HG21 VAL A  71      11.586 -10.792 -16.048  1.00 56.20           H  
ATOM   1074 HG22 VAL A  71      13.037 -10.126 -16.818  1.00 56.20           H  
ATOM   1075 HG23 VAL A  71      13.080 -11.750 -16.133  1.00 56.20           H  
ATOM   1076  N   SER A  72      12.228  -7.320 -12.438  1.00 64.66           N  
ATOM   1077  H   SER A  72      11.381  -7.036 -12.909  1.00 64.66           H  
ATOM   1078  CA  SER A  72      12.565  -6.807 -11.117  1.00 64.66           C  
ATOM   1079  HA  SER A  72      13.575  -6.399 -11.150  1.00 64.66           H  
ATOM   1080  C   SER A  72      12.518  -7.975 -10.139  1.00 64.66           C  
ATOM   1081  CB  SER A  72      11.594  -5.698 -10.694  1.00 64.66           C  
ATOM   1082  HB2 SER A  72      11.573  -4.931 -11.469  1.00 64.66           H  
ATOM   1083  HB3 SER A  72      10.590  -6.107 -10.578  1.00 64.66           H  
ATOM   1084  O   SER A  72      11.450  -8.513  -9.900  1.00 64.66           O  
ATOM   1085  OG  SER A  72      12.027  -5.114  -9.471  1.00 64.66           O  
ATOM   1086  HG  SER A  72      12.943  -4.868  -9.625  1.00 64.66           H  
ATOM   1087  N   ASN A  73      13.636  -8.338  -9.511  1.00 69.30           N  
ATOM   1088  H   ASN A  73      14.512  -7.989  -9.871  1.00 69.30           H  
ATOM   1089  CA  ASN A  73      13.669  -9.404  -8.493  1.00 69.30           C  
ATOM   1090  HA  ASN A  73      13.056 -10.233  -8.845  1.00 69.30           H  
ATOM   1091  C   ASN A  73      13.065  -8.986  -7.139  1.00 69.30           C  
ATOM   1092  CB  ASN A  73      15.112  -9.914  -8.345  1.00 69.30           C  
ATOM   1093  HB2 ASN A  73      15.777  -9.080  -8.119  1.00 69.30           H  
ATOM   1094  HB3 ASN A  73      15.163 -10.625  -7.520  1.00 69.30           H  
ATOM   1095  O   ASN A  73      13.204  -9.689  -6.144  1.00 69.30           O  
ATOM   1096  CG  ASN A  73      15.597 -10.642  -9.582  1.00 69.30           C  
ATOM   1097  ND2 ASN A  73      16.889 -10.691  -9.800  1.00 69.30           N  
ATOM   1098 HD21 ASN A  73      17.550 -10.296  -9.146  1.00 69.30           H  
ATOM   1099 HD22 ASN A  73      17.162 -11.179 -10.641  1.00 69.30           H  
ATOM   1100  OD1 ASN A  73      14.835 -11.175 -10.365  1.00 69.30           O  
ATOM   1101  N   PHE A  74      12.419  -7.821  -7.072  1.00 84.12           N  
ATOM   1102  H   PHE A  74      12.247  -7.328  -7.937  1.00 84.12           H  
ATOM   1103  CA  PHE A  74      11.782  -7.349  -5.853  1.00 84.12           C  
ATOM   1104  HA  PHE A  74      12.491  -7.431  -5.030  1.00 84.12           H  
ATOM   1105  C   PHE A  74      10.556  -8.209  -5.521  1.00 84.12           C  
ATOM   1106  CB  PHE A  74      11.406  -5.874  -6.028  1.00 84.12           C  
ATOM   1107  HB2 PHE A  74      10.764  -5.771  -6.903  1.00 84.12           H  
ATOM   1108  HB3 PHE A  74      12.314  -5.300  -6.212  1.00 84.12           H  
ATOM   1109  O   PHE A  74       9.661  -8.334  -6.366  1.00 84.12           O  
ATOM   1110  CG  PHE A  74      10.695  -5.296  -4.826  1.00 84.12           C  
ATOM   1111  CD1 PHE A  74       9.287  -5.283  -4.768  1.00 84.12           C  
ATOM   1112  HD1 PHE A  74       8.703  -5.706  -5.572  1.00 84.12           H  
ATOM   1113  CD2 PHE A  74      11.444  -4.838  -3.728  1.00 84.12           C  
ATOM   1114  HD2 PHE A  74      12.522  -4.902  -3.733  1.00 84.12           H  
ATOM   1115  CE1 PHE A  74       8.632  -4.799  -3.622  1.00 84.12           C  
ATOM   1116  HE1 PHE A  74       7.555  -4.852  -3.548  1.00 84.12           H  
ATOM   1117  CE2 PHE A  74      10.785  -4.343  -2.594  1.00 84.12           C  
ATOM   1118  HE2 PHE A  74      11.368  -4.024  -1.742  1.00 84.12           H  
ATOM   1119  CZ  PHE A  74       9.382  -4.319  -2.537  1.00 84.12           C  
ATOM   1120  HZ  PHE A  74       8.880  -3.978  -1.643  1.00 84.12           H  
ATOM   1121  N   THR A  75      10.529  -8.718  -4.289  1.00 88.56           N  
ATOM   1122  H   THR A  75      11.346  -8.600  -3.706  1.00 88.56           H  
ATOM   1123  CA  THR A  75       9.415  -9.412  -3.628  1.00 88.56           C  
ATOM   1124  HA  THR A  75       8.478  -9.153  -4.121  1.00 88.56           H  
ATOM   1125  C   THR A  75       9.345  -8.958  -2.170  1.00 88.56           C  
ATOM   1126  CB  THR A  75       9.572 -10.942  -3.696  1.00 88.56           C  
ATOM   1127  HB  THR A  75       9.442 -11.263  -4.730  1.00 88.56           H  
ATOM   1128  O   THR A  75      10.381  -8.772  -1.534  1.00 88.56           O  
ATOM   1129  CG2 THR A  75      10.917 -11.474  -3.192  1.00 88.56           C  
ATOM   1130 HG21 THR A  75      10.931 -12.560  -3.285  1.00 88.56           H  
ATOM   1131 HG22 THR A  75      11.061 -11.222  -2.141  1.00 88.56           H  
ATOM   1132 HG23 THR A  75      11.738 -11.068  -3.783  1.00 88.56           H  
ATOM   1133  OG1 THR A  75       8.588 -11.550  -2.901  1.00 88.56           O  
ATOM   1134  HG1 THR A  75       7.772 -11.500  -3.405  1.00 88.56           H  
ATOM   1135  N   LEU A  76       8.148  -8.760  -1.621  1.00 91.70           N  
ATOM   1136  H   LEU A  76       7.338  -8.946  -2.194  1.00 91.70           H  
ATOM   1137  CA  LEU A  76       7.947  -8.389  -0.217  1.00 91.70           C  
ATOM   1138  HA  LEU A  76       8.637  -7.586   0.038  1.00 91.70           H  
ATOM   1139  C   LEU A  76       8.244  -9.532   0.758  1.00 91.70           C  
ATOM   1140  CB  LEU A  76       6.503  -7.909  -0.025  1.00 91.70           C  
ATOM   1141  HB2 LEU A  76       5.834  -8.611  -0.523  1.00 91.70           H  
ATOM   1142  HB3 LEU A  76       6.267  -7.923   1.039  1.00 91.70           H  
ATOM   1143  O   LEU A  76       8.586  -9.261   1.916  1.00 91.70           O  
ATOM   1144  CG  LEU A  76       6.241  -6.492  -0.547  1.00 91.70           C  
ATOM   1145  HG  LEU A  76       6.564  -6.400  -1.584  1.00 91.70           H  
ATOM   1146  CD1 LEU A  76       4.747  -6.227  -0.465  1.00 91.70           C  
ATOM   1147 HD11 LEU A  76       4.228  -6.900  -1.147  1.00 91.70           H  
ATOM   1148 HD12 LEU A  76       4.544  -5.199  -0.762  1.00 91.70           H  
ATOM   1149 HD13 LEU A  76       4.383  -6.405   0.547  1.00 91.70           H  
ATOM   1150  CD2 LEU A  76       6.943  -5.420   0.299  1.00 91.70           C  
ATOM   1151 HD21 LEU A  76       6.673  -4.430  -0.069  1.00 91.70           H  
ATOM   1152 HD22 LEU A  76       6.630  -5.511   1.339  1.00 91.70           H  
ATOM   1153 HD23 LEU A  76       8.025  -5.535   0.230  1.00 91.70           H  
ATOM   1154  N   HIS A  77       8.163 -10.787   0.304  1.00 89.30           N  
ATOM   1155  H   HIS A  77       7.894 -10.940  -0.657  1.00 89.30           H  
ATOM   1156  CA  HIS A  77       8.478 -11.957   1.127  1.00 89.30           C  
ATOM   1157  HA  HIS A  77       7.802 -11.976   1.982  1.00 89.30           H  
ATOM   1158  C   HIS A  77       9.912 -11.904   1.680  1.00 89.30           C  
ATOM   1159  CB  HIS A  77       8.254 -13.238   0.312  1.00 89.30           C  
ATOM   1160  HB2 HIS A  77       8.817 -13.181  -0.619  1.00 89.30           H  
ATOM   1161  HB3 HIS A  77       8.644 -14.083   0.879  1.00 89.30           H  
ATOM   1162  O   HIS A  77      10.141 -12.304   2.823  1.00 89.30           O  
ATOM   1163  CG  HIS A  77       6.803 -13.524   0.006  1.00 89.30           C  
ATOM   1164  CD2 HIS A  77       6.193 -13.423  -1.216  1.00 89.30           C  
ATOM   1165  HD2 HIS A  77       6.647 -13.092  -2.138  1.00 89.30           H  
ATOM   1166  ND1 HIS A  77       5.861 -14.021   0.885  1.00 89.30           N  
ATOM   1167  HD1 HIS A  77       5.988 -14.253   1.860  1.00 89.30           H  
ATOM   1168  CE1 HIS A  77       4.718 -14.224   0.207  1.00 89.30           C  
ATOM   1169  HE1 HIS A  77       3.802 -14.625   0.617  1.00 89.30           H  
ATOM   1170  NE2 HIS A  77       4.881 -13.873  -1.075  1.00 89.30           N  
ATOM   1171  N   ASP A  78      10.849 -11.316   0.927  1.00 87.30           N  
ATOM   1172  H   ASP A  78      10.601 -11.060  -0.018  1.00 87.30           H  
ATOM   1173  CA  ASP A  78      12.249 -11.138   1.331  1.00 87.30           C  
ATOM   1174  HA  ASP A  78      12.653 -12.100   1.645  1.00 87.30           H  
ATOM   1175  C   ASP A  78      12.428 -10.171   2.517  1.00 87.30           C  
ATOM   1176  CB  ASP A  78      13.068 -10.628   0.125  1.00 87.30           C  
ATOM   1177  HB2 ASP A  78      13.913 -10.051   0.500  1.00 87.30           H  
ATOM   1178  HB3 ASP A  78      12.463  -9.947  -0.475  1.00 87.30           H  
ATOM   1179  O   ASP A  78      13.422 -10.264   3.237  1.00 87.30           O  
ATOM   1180  CG  ASP A  78      13.638 -11.736  -0.769  1.00 87.30           C  
ATOM   1181  OD1 ASP A  78      13.115 -12.867  -0.741  1.00 87.30           O  
ATOM   1182  OD2 ASP A  78      14.692 -11.472  -1.405  1.00 87.30           O  
ATOM   1183  N   TYR A  79      11.493  -9.237   2.736  1.00 89.79           N  
ATOM   1184  H   TYR A  79      10.677  -9.247   2.141  1.00 89.79           H  
ATOM   1185  CA  TYR A  79      11.704  -8.108   3.652  1.00 89.79           C  
ATOM   1186  HA  TYR A  79      12.726  -8.139   4.029  1.00 89.79           H  
ATOM   1187  C   TYR A  79      10.782  -8.083   4.867  1.00 89.79           C  
ATOM   1188  CB  TYR A  79      11.543  -6.784   2.914  1.00 89.79           C  
ATOM   1189  HB2 TYR A  79      11.768  -5.995   3.633  1.00 89.79           H  
ATOM   1190  HB3 TYR A  79      10.505  -6.676   2.599  1.00 89.79           H  
ATOM   1191  O   TYR A  79      11.169  -7.569   5.915  1.00 89.79           O  
ATOM   1192  CG  TYR A  79      12.448  -6.580   1.725  1.00 89.79           C  
ATOM   1193  CD1 TYR A  79      13.709  -5.978   1.884  1.00 89.79           C  
ATOM   1194  HD1 TYR A  79      14.052  -5.689   2.866  1.00 89.79           H  
ATOM   1195  CD2 TYR A  79      12.009  -6.972   0.452  1.00 89.79           C  
ATOM   1196  HD2 TYR A  79      11.043  -7.443   0.344  1.00 89.79           H  
ATOM   1197  CE1 TYR A  79      14.523  -5.753   0.759  1.00 89.79           C  
ATOM   1198  HE1 TYR A  79      15.486  -5.281   0.882  1.00 89.79           H  
ATOM   1199  CE2 TYR A  79      12.827  -6.774  -0.671  1.00 89.79           C  
ATOM   1200  HE2 TYR A  79      12.493  -7.095  -1.647  1.00 89.79           H  
ATOM   1201  OH  TYR A  79      14.825  -5.899  -1.627  1.00 89.79           O  
ATOM   1202  HH  TYR A  79      15.563  -5.326  -1.404  1.00 89.79           H  
ATOM   1203  CZ  TYR A  79      14.079  -6.152  -0.523  1.00 89.79           C  
ATOM   1204  N   ARG A  80       9.561  -8.621   4.790  1.00 85.27           N  
ATOM   1205  H   ARG A  80       9.259  -9.006   3.906  1.00 85.27           H  
ATOM   1206  CA  ARG A  80       8.590  -8.477   5.897  1.00 85.27           C  
ATOM   1207  HA  ARG A  80       8.451  -7.412   6.082  1.00 85.27           H  
ATOM   1208  C   ARG A  80       9.079  -9.069   7.230  1.00 85.27           C  
ATOM   1209  CB  ARG A  80       7.234  -9.050   5.465  1.00 85.27           C  
ATOM   1210  HB2 ARG A  80       6.945  -8.611   4.510  1.00 85.27           H  
ATOM   1211  HB3 ARG A  80       6.486  -8.767   6.205  1.00 85.27           H  
ATOM   1212  O   ARG A  80       8.575  -8.730   8.301  1.00 85.27           O  
ATOM   1213  CG  ARG A  80       7.252 -10.580   5.339  1.00 85.27           C  
ATOM   1214  HG2 ARG A  80       7.980 -10.888   4.589  1.00 85.27           H  
ATOM   1215  HG3 ARG A  80       7.513 -11.025   6.300  1.00 85.27           H  
ATOM   1216  CD  ARG A  80       5.870 -11.085   4.934  1.00 85.27           C  
ATOM   1217  HD2 ARG A  80       5.663 -10.750   3.918  1.00 85.27           H  
ATOM   1218  HD3 ARG A  80       5.116 -10.663   5.597  1.00 85.27           H  
ATOM   1219  NE  ARG A  80       5.804 -12.555   5.011  1.00 85.27           N  
ATOM   1220  HE  ARG A  80       6.434 -13.034   5.638  1.00 85.27           H  
ATOM   1221  NH1 ARG A  80       4.122 -12.789   3.491  1.00 85.27           N  
ATOM   1222 HH11 ARG A  80       3.597 -13.507   3.012  1.00 85.27           H  
ATOM   1223 HH12 ARG A  80       3.419 -12.231   3.954  1.00 85.27           H  
ATOM   1224  NH2 ARG A  80       5.000 -14.597   4.375  1.00 85.27           N  
ATOM   1225 HH21 ARG A  80       4.191 -15.030   3.953  1.00 85.27           H  
ATOM   1226 HH22 ARG A  80       5.441 -15.083   5.142  1.00 85.27           H  
ATOM   1227  CZ  ARG A  80       4.979 -13.302   4.306  1.00 85.27           C  
ATOM   1228  N   ASN A  81      10.075  -9.956   7.193  1.00 88.64           N  
ATOM   1229  H   ASN A  81      10.453 -10.182   6.284  1.00 88.64           H  
ATOM   1230  CA  ASN A  81      10.652 -10.601   8.373  1.00 88.64           C  
ATOM   1231  HA  ASN A  81       9.879 -10.686   9.137  1.00 88.64           H  
ATOM   1232  C   ASN A  81      11.757  -9.802   9.074  1.00 88.64           C  
ATOM   1233  CB  ASN A  81      11.053 -12.035   8.004  1.00 88.64           C  
ATOM   1234  HB2 ASN A  81      11.683 -12.028   7.114  1.00 88.64           H  
ATOM   1235  HB3 ASN A  81      11.621 -12.480   8.822  1.00 88.64           H  
ATOM   1236  O   ASN A  81      12.054 -10.103  10.226  1.00 88.64           O  
ATOM   1237  CG  ASN A  81       9.828 -12.903   7.772  1.00 88.64           C  
ATOM   1238  ND2 ASN A  81       9.932 -13.901   6.928  1.00 88.64           N  
ATOM   1239 HD21 ASN A  81       9.123 -14.494   6.808  1.00 88.64           H  
ATOM   1240 HD22 ASN A  81      10.781 -14.053   6.403  1.00 88.64           H  
ATOM   1241  OD1 ASN A  81       8.769 -12.682   8.346  1.00 88.64           O  
ATOM   1242  N   ILE A  82      12.298  -8.754   8.447  1.00 88.95           N  
ATOM   1243  H   ILE A  82      11.976  -8.520   7.519  1.00 88.95           H  
ATOM   1244  CA  ILE A  82      13.378  -7.929   9.017  1.00 88.95           C  
ATOM   1245  HA  ILE A  82      13.853  -8.499   9.815  1.00 88.95           H  
ATOM   1246  C   ILE A  82      12.880  -6.640   9.696  1.00 88.95           C  
ATOM   1247  CB  ILE A  82      14.480  -7.659   7.971  1.00 88.95           C  
ATOM   1248  HB  ILE A  82      15.240  -7.045   8.454  1.00 88.95           H  
ATOM   1249  O   ILE A  82      13.670  -5.740   9.989  1.00 88.95           O  
ATOM   1250  CG1 ILE A  82      13.969  -6.884   6.742  1.00 88.95           C  
ATOM   1251 HG12 ILE A  82      13.536  -7.603   6.046  1.00 88.95           H  
ATOM   1252 HG13 ILE A  82      13.211  -6.161   7.041  1.00 88.95           H  
ATOM   1253  CG2 ILE A  82      15.145  -8.978   7.538  1.00 88.95           C  
ATOM   1254 HG21 ILE A  82      16.027  -8.766   6.934  1.00 88.95           H  
ATOM   1255 HG22 ILE A  82      15.472  -9.536   8.415  1.00 88.95           H  
ATOM   1256 HG23 ILE A  82      14.459  -9.592   6.954  1.00 88.95           H  
ATOM   1257  CD1 ILE A  82      15.060  -6.135   5.977  1.00 88.95           C  
ATOM   1258 HD11 ILE A  82      15.518  -5.386   6.623  1.00 88.95           H  
ATOM   1259 HD12 ILE A  82      14.615  -5.630   5.120  1.00 88.95           H  
ATOM   1260 HD13 ILE A  82      15.825  -6.827   5.625  1.00 88.95           H  
ATOM   1261  N   CYS A  83      11.571  -6.522   9.928  1.00 93.60           N  
ATOM   1262  H   CYS A  83      10.973  -7.289   9.658  1.00 93.60           H  
ATOM   1263  CA  CYS A  83      10.930  -5.321  10.463  1.00 93.60           C  
ATOM   1264  HA  CYS A  83      11.592  -4.466  10.322  1.00 93.60           H  
ATOM   1265  C   CYS A  83      10.637  -5.439  11.965  1.00 93.60           C  
ATOM   1266  CB  CYS A  83       9.646  -5.048   9.670  1.00 93.60           C  
ATOM   1267  HB2 CYS A  83       9.120  -4.199  10.105  1.00 93.60           H  
ATOM   1268  HB3 CYS A  83       8.992  -5.918   9.732  1.00 93.60           H  
ATOM   1269  O   CYS A  83       9.888  -6.311  12.398  1.00 93.60           O  
ATOM   1270  SG  CYS A  83      10.033  -4.698   7.927  1.00 93.60           S  
ATOM   1271  HG  CYS A  83      10.864  -3.673   8.133  1.00 93.60           H  
ATOM   1272  N   ASN A  84      11.168  -4.506  12.753  1.00 95.58           N  
ATOM   1273  H   ASN A  84      11.778  -3.822  12.329  1.00 95.58           H  
ATOM   1274  CA  ASN A  84      10.709  -4.232  14.110  1.00 95.58           C  
ATOM   1275  HA  ASN A  84      10.396  -5.162  14.584  1.00 95.58           H  
ATOM   1276  C   ASN A  84       9.506  -3.276  14.061  1.00 95.58           C  
ATOM   1277  CB  ASN A  84      11.873  -3.630  14.913  1.00 95.58           C  
ATOM   1278  HB2 ASN A  84      12.662  -4.373  15.035  1.00 95.58           H  
ATOM   1279  HB3 ASN A  84      12.282  -2.775  14.375  1.00 95.58           H  
ATOM   1280  O   ASN A  84       9.643  -2.167  13.544  1.00 95.58           O  
ATOM   1281  CG  ASN A  84      11.406  -3.147  16.272  1.00 95.58           C  
ATOM   1282  ND2 ASN A  84      11.413  -3.999  17.269  1.00 95.58           N  
ATOM   1283 HD21 ASN A  84      11.748  -4.945  17.149  1.00 95.58           H  
ATOM   1284 HD22 ASN A  84      11.078  -3.665  18.161  1.00 95.58           H  
ATOM   1285  OD1 ASN A  84      10.988  -2.009  16.434  1.00 95.58           O  
ATOM   1286  N   LEU A  85       8.368  -3.684  14.638  1.00 95.02           N  
ATOM   1287  H   LEU A  85       8.345  -4.615  15.026  1.00 95.02           H  
ATOM   1288  CA  LEU A  85       7.076  -2.987  14.536  1.00 95.02           C  
ATOM   1289  HA  LEU A  85       6.729  -3.046  13.504  1.00 95.02           H  
ATOM   1290  C   LEU A  85       7.144  -1.490  14.863  1.00 95.02           C  
ATOM   1291  CB  LEU A  85       6.046  -3.683  15.449  1.00 95.02           C  
ATOM   1292  HB2 LEU A  85       5.147  -3.067  15.486  1.00 95.02           H  
ATOM   1293  HB3 LEU A  85       6.442  -3.737  16.462  1.00 95.02           H  
ATOM   1294  O   LEU A  85       6.769  -0.667  14.031  1.00 95.02           O  
ATOM   1295  CG  LEU A  85       5.635  -5.096  15.001  1.00 95.02           C  
ATOM   1296  HG  LEU A  85       6.508  -5.749  14.996  1.00 95.02           H  
ATOM   1297  CD1 LEU A  85       4.605  -5.662  15.972  1.00 95.02           C  
ATOM   1298 HD11 LEU A  85       4.337  -6.674  15.671  1.00 95.02           H  
ATOM   1299 HD12 LEU A  85       3.703  -5.049  15.962  1.00 95.02           H  
ATOM   1300 HD13 LEU A  85       5.006  -5.685  16.985  1.00 95.02           H  
ATOM   1301  CD2 LEU A  85       5.013  -5.074  13.608  1.00 95.02           C  
ATOM   1302 HD21 LEU A  85       4.227  -4.320  13.562  1.00 95.02           H  
ATOM   1303 HD22 LEU A  85       5.769  -4.881  12.847  1.00 95.02           H  
ATOM   1304 HD23 LEU A  85       4.567  -6.044  13.392  1.00 95.02           H  
ATOM   1305  N   ASN A  86       7.677  -1.122  16.029  1.00 96.33           N  
ATOM   1306  H   ASN A  86       7.933  -1.845  16.687  1.00 96.33           H  
ATOM   1307  CA  ASN A  86       7.731   0.278  16.463  1.00 96.33           C  
ATOM   1308  HA  ASN A  86       6.736   0.715  16.373  1.00 96.33           H  
ATOM   1309  C   ASN A  86       8.660   1.118  15.585  1.00 96.33           C  
ATOM   1310  CB  ASN A  86       8.164   0.335  17.939  1.00 96.33           C  
ATOM   1311  HB2 ASN A  86       8.328   1.374  18.226  1.00 96.33           H  
ATOM   1312  HB3 ASN A  86       9.093  -0.217  18.079  1.00 96.33           H  
ATOM   1313  O   ASN A  86       8.341   2.258  15.250  1.00 96.33           O  
ATOM   1314  CG  ASN A  86       7.102  -0.224  18.864  1.00 96.33           C  
ATOM   1315  ND2 ASN A  86       7.418  -0.478  20.109  1.00 96.33           N  
ATOM   1316 HD21 ASN A  86       6.653  -0.783  20.693  1.00 96.33           H  
ATOM   1317 HD22 ASN A  86       8.311  -0.208  20.497  1.00 96.33           H  
ATOM   1318  OD1 ASN A  86       5.977  -0.451  18.470  1.00 96.33           O  
ATOM   1319  N   THR A  87       9.793   0.545  15.174  1.00 96.52           N  
ATOM   1320  H   THR A  87       9.970  -0.411  15.450  1.00 96.52           H  
ATOM   1321  CA  THR A  87      10.761   1.232  14.309  1.00 96.52           C  
ATOM   1322  HA  THR A  87      11.055   2.169  14.780  1.00 96.52           H  
ATOM   1323  C   THR A  87      10.134   1.566  12.956  1.00 96.52           C  
ATOM   1324  CB  THR A  87      12.018   0.374  14.104  1.00 96.52           C  
ATOM   1325  HB  THR A  87      11.758  -0.540  13.571  1.00 96.52           H  
ATOM   1326  O   THR A  87      10.199   2.710  12.498  1.00 96.52           O  
ATOM   1327  CG2 THR A  87      13.097   1.116  13.319  1.00 96.52           C  
ATOM   1328 HG21 THR A  87      13.412   2.006  13.865  1.00 96.52           H  
ATOM   1329 HG22 THR A  87      12.713   1.414  12.343  1.00 96.52           H  
ATOM   1330 HG23 THR A  87      13.954   0.459  13.172  1.00 96.52           H  
ATOM   1331  OG1 THR A  87      12.591   0.038  15.348  1.00 96.52           O  
ATOM   1332  HG1 THR A  87      11.999  -0.571  15.795  1.00 96.52           H  
ATOM   1333  N   VAL A  88       9.484   0.588  12.323  1.00 97.30           N  
ATOM   1334  H   VAL A  88       9.420  -0.323  12.755  1.00 97.30           H  
ATOM   1335  CA  VAL A  88       8.890   0.789  10.998  1.00 97.30           C  
ATOM   1336  HA  VAL A  88       9.600   1.362  10.401  1.00 97.30           H  
ATOM   1337  C   VAL A  88       7.623   1.647  11.059  1.00 97.30           C  
ATOM   1338  CB  VAL A  88       8.683  -0.538  10.252  1.00 97.30           C  
ATOM   1339  HB  VAL A  88       8.301  -0.289   9.262  1.00 97.30           H  
ATOM   1340  O   VAL A  88       7.455   2.535  10.222  1.00 97.30           O  
ATOM   1341  CG1 VAL A  88      10.019  -1.263  10.052  1.00 97.30           C  
ATOM   1342 HG11 VAL A  88       9.877  -2.091   9.358  1.00 97.30           H  
ATOM   1343 HG12 VAL A  88      10.394  -1.645  11.001  1.00 97.30           H  
ATOM   1344 HG13 VAL A  88      10.749  -0.571   9.629  1.00 97.30           H  
ATOM   1345  CG2 VAL A  88       7.671  -1.491  10.885  1.00 97.30           C  
ATOM   1346 HG21 VAL A  88       6.709  -0.991  10.994  1.00 97.30           H  
ATOM   1347 HG22 VAL A  88       7.530  -2.359  10.241  1.00 97.30           H  
ATOM   1348 HG23 VAL A  88       8.001  -1.824  11.869  1.00 97.30           H  
ATOM   1349  N   ALA A  89       6.792   1.495  12.095  1.00 97.35           N  
ATOM   1350  H   ALA A  89       6.953   0.743  12.750  1.00 97.35           H  
ATOM   1351  CA  ALA A  89       5.636   2.360  12.333  1.00 97.35           C  
ATOM   1352  HA  ALA A  89       4.975   2.318  11.467  1.00 97.35           H  
ATOM   1353  C   ALA A  89       6.058   3.825  12.535  1.00 97.35           C  
ATOM   1354  CB  ALA A  89       4.870   1.826  13.546  1.00 97.35           C  
ATOM   1355  HB1 ALA A  89       3.996   2.448  13.739  1.00 97.35           H  
ATOM   1356  HB2 ALA A  89       4.533   0.808  13.348  1.00 97.35           H  
ATOM   1357  HB3 ALA A  89       5.508   1.828  14.430  1.00 97.35           H  
ATOM   1358  O   ALA A  89       5.450   4.738  11.969  1.00 97.35           O  
ATOM   1359  N   ALA A  90       7.151   4.074  13.266  1.00 97.07           N  
ATOM   1360  H   ALA A  90       7.593   3.309  13.755  1.00 97.07           H  
ATOM   1361  CA  ALA A  90       7.689   5.419  13.456  1.00 97.07           C  
ATOM   1362  HA  ALA A  90       6.905   6.044  13.885  1.00 97.07           H  
ATOM   1363  C   ALA A  90       8.128   6.059  12.128  1.00 97.07           C  
ATOM   1364  CB  ALA A  90       8.845   5.360  14.460  1.00 97.07           C  
ATOM   1365  HB1 ALA A  90       9.240   6.362  14.627  1.00 97.07           H  
ATOM   1366  HB2 ALA A  90       9.642   4.719  14.084  1.00 97.07           H  
ATOM   1367  HB3 ALA A  90       8.488   4.961  15.409  1.00 97.07           H  
ATOM   1368  O   ALA A  90       7.874   7.245  11.900  1.00 97.07           O  
ATOM   1369  N   HIS A  91       8.728   5.292  11.214  1.00 97.47           N  
ATOM   1370  H   HIS A  91       8.930   4.330  11.445  1.00 97.47           H  
ATOM   1371  CA  HIS A  91       9.060   5.787   9.877  1.00 97.47           C  
ATOM   1372  HA  HIS A  91       9.592   6.732   9.986  1.00 97.47           H  
ATOM   1373  C   HIS A  91       7.815   6.092   9.032  1.00 97.47           C  
ATOM   1374  CB  HIS A  91       9.988   4.792   9.171  1.00 97.47           C  
ATOM   1375  HB2 HIS A  91       9.619   3.778   9.325  1.00 97.47           H  
ATOM   1376  HB3 HIS A  91       9.978   4.995   8.100  1.00 97.47           H  
ATOM   1377  O   HIS A  91       7.768   7.147   8.390  1.00 97.47           O  
ATOM   1378  CG  HIS A  91      11.418   4.881   9.636  1.00 97.47           C  
ATOM   1379  CD2 HIS A  91      12.218   3.857  10.072  1.00 97.47           C  
ATOM   1380  HD2 HIS A  91      11.928   2.821  10.171  1.00 97.47           H  
ATOM   1381  ND1 HIS A  91      12.183   6.025   9.653  1.00 97.47           N  
ATOM   1382  HD1 HIS A  91      11.891   6.939   9.337  1.00 97.47           H  
ATOM   1383  CE1 HIS A  91      13.409   5.703  10.093  1.00 97.47           C  
ATOM   1384  HE1 HIS A  91      14.234   6.393  10.198  1.00 97.47           H  
ATOM   1385  NE2 HIS A  91      13.487   4.393  10.345  1.00 97.47           N  
ATOM   1386  N   LEU A  92       6.802   5.222   9.061  1.00 97.48           N  
ATOM   1387  H   LEU A  92       6.921   4.368   9.588  1.00 97.48           H  
ATOM   1388  CA  LEU A  92       5.549   5.400   8.318  1.00 97.48           C  
ATOM   1389  HA  LEU A  92       5.783   5.615   7.276  1.00 97.48           H  
ATOM   1390  C   LEU A  92       4.720   6.589   8.831  1.00 97.48           C  
ATOM   1391  CB  LEU A  92       4.739   4.096   8.388  1.00 97.48           C  
ATOM   1392  HB2 LEU A  92       3.732   4.291   8.021  1.00 97.48           H  
ATOM   1393  HB3 LEU A  92       4.665   3.793   9.433  1.00 97.48           H  
ATOM   1394  O   LEU A  92       4.218   7.377   8.024  1.00 97.48           O  
ATOM   1395  CG  LEU A  92       5.322   2.921   7.584  1.00 97.48           C  
ATOM   1396  HG  LEU A  92       6.333   2.699   7.924  1.00 97.48           H  
ATOM   1397  CD1 LEU A  92       4.450   1.691   7.817  1.00 97.48           C  
ATOM   1398 HD11 LEU A  92       4.850   0.840   7.267  1.00 97.48           H  
ATOM   1399 HD12 LEU A  92       4.445   1.445   8.879  1.00 97.48           H  
ATOM   1400 HD13 LEU A  92       3.427   1.876   7.490  1.00 97.48           H  
ATOM   1401  CD2 LEU A  92       5.380   3.224   6.086  1.00 97.48           C  
ATOM   1402 HD21 LEU A  92       6.177   3.937   5.876  1.00 97.48           H  
ATOM   1403 HD22 LEU A  92       4.424   3.623   5.745  1.00 97.48           H  
ATOM   1404 HD23 LEU A  92       5.588   2.302   5.543  1.00 97.48           H  
ATOM   1405  N   SER A  93       4.659   6.789  10.152  1.00 95.80           N  
ATOM   1406  H   SER A  93       5.015   6.059  10.752  1.00 95.80           H  
ATOM   1407  CA  SER A  93       3.982   7.937  10.783  1.00 95.80           C  
ATOM   1408  HA  SER A  93       2.928   7.906  10.507  1.00 95.80           H  
ATOM   1409  C   SER A  93       4.540   9.296  10.330  1.00 95.80           C  
ATOM   1410  CB  SER A  93       4.064   7.833  12.312  1.00 95.80           C  
ATOM   1411  HB2 SER A  93       3.736   6.844  12.632  1.00 95.80           H  
ATOM   1412  HB3 SER A  93       3.394   8.575  12.747  1.00 95.80           H  
ATOM   1413  O   SER A  93       3.814  10.291  10.288  1.00 95.80           O  
ATOM   1414  OG  SER A  93       5.373   8.089  12.788  1.00 95.80           O  
ATOM   1415  HG  SER A  93       5.954   7.384  12.492  1.00 95.80           H  
ATOM   1416  N   LYS A  94       5.822   9.320   9.931  1.00 95.32           N  
ATOM   1417  H   LYS A  94       6.328   8.450  10.020  1.00 95.32           H  
ATOM   1418  CA  LYS A  94       6.556  10.484   9.410  1.00 95.32           C  
ATOM   1419  HA  LYS A  94       5.919  11.364   9.500  1.00 95.32           H  
ATOM   1420  C   LYS A  94       6.868  10.369   7.915  1.00 95.32           C  
ATOM   1421  CB  LYS A  94       7.818  10.729  10.254  1.00 95.32           C  
ATOM   1422  HB2 LYS A  94       8.383  11.554   9.821  1.00 95.32           H  
ATOM   1423  HB3 LYS A  94       8.441   9.834  10.241  1.00 95.32           H  
ATOM   1424  O   LYS A  94       7.854  10.926   7.429  1.00 95.32           O  
ATOM   1425  CG  LYS A  94       7.474  11.098  11.701  1.00 95.32           C  
ATOM   1426  HG2 LYS A  94       6.972  10.260  12.185  1.00 95.32           H  
ATOM   1427  HG3 LYS A  94       6.803  11.957  11.700  1.00 95.32           H  
ATOM   1428  CD  LYS A  94       8.737  11.445  12.496  1.00 95.32           C  
ATOM   1429  HD2 LYS A  94       9.247  12.283  12.021  1.00 95.32           H  
ATOM   1430  HD3 LYS A  94       9.393  10.575  12.516  1.00 95.32           H  
ATOM   1431  CE  LYS A  94       8.316  11.819  13.920  1.00 95.32           C  
ATOM   1432  HE2 LYS A  94       7.650  12.681  13.871  1.00 95.32           H  
ATOM   1433  HE3 LYS A  94       7.740  10.990  14.331  1.00 95.32           H  
ATOM   1434  NZ  LYS A  94       9.477  12.110  14.795  1.00 95.32           N  
ATOM   1435  HZ1 LYS A  94      10.072  11.297  14.861  1.00 95.32           H  
ATOM   1436  HZ2 LYS A  94      10.005  12.899  14.448  1.00 95.32           H  
ATOM   1437  HZ3 LYS A  94       9.152  12.323  15.727  1.00 95.32           H  
ATOM   1438  N   SER A  95       6.074   9.602   7.166  1.00 94.65           N  
ATOM   1439  H   SER A  95       5.317   9.112   7.620  1.00 94.65           H  
ATOM   1440  CA  SER A  95       6.318   9.347   5.739  1.00 94.65           C  
ATOM   1441  HA  SER A  95       7.292   8.869   5.642  1.00 94.65           H  
ATOM   1442  C   SER A  95       6.359  10.635   4.907  1.00 94.65           C  
ATOM   1443  CB  SER A  95       5.275   8.377   5.173  1.00 94.65           C  
ATOM   1444  HB2 SER A  95       5.421   7.391   5.615  1.00 94.65           H  
ATOM   1445  HB3 SER A  95       5.406   8.294   4.094  1.00 94.65           H  
ATOM   1446  O   SER A  95       7.211  10.761   4.028  1.00 94.65           O  
ATOM   1447  OG  SER A  95       3.967   8.829   5.460  1.00 94.65           O  
ATOM   1448  HG  SER A  95       3.659   8.333   6.222  1.00 94.65           H  
ATOM   1449  N   LYS A  96       5.523  11.635   5.215  1.00 93.16           N  
ATOM   1450  H   LYS A  96       4.865  11.480   5.966  1.00 93.16           H  
ATOM   1451  CA  LYS A  96       5.564  12.946   4.548  1.00 93.16           C  
ATOM   1452  HA  LYS A  96       5.478  12.791   3.473  1.00 93.16           H  
ATOM   1453  C   LYS A  96       6.906  13.650   4.776  1.00 93.16           C  
ATOM   1454  CB  LYS A  96       4.380  13.803   5.020  1.00 93.16           C  
ATOM   1455  HB2 LYS A  96       4.464  13.984   6.092  1.00 93.16           H  
ATOM   1456  HB3 LYS A  96       3.451  13.265   4.830  1.00 93.16           H  
ATOM   1457  O   LYS A  96       7.570  14.029   3.815  1.00 93.16           O  
ATOM   1458  CG  LYS A  96       4.346  15.145   4.275  1.00 93.16           C  
ATOM   1459  HG2 LYS A  96       5.281  15.677   4.446  1.00 93.16           H  
ATOM   1460  HG3 LYS A  96       4.238  14.961   3.206  1.00 93.16           H  
ATOM   1461  CD  LYS A  96       3.199  16.037   4.755  1.00 93.16           C  
ATOM   1462  HD2 LYS A  96       3.289  16.184   5.831  1.00 93.16           H  
ATOM   1463  HD3 LYS A  96       2.243  15.568   4.523  1.00 93.16           H  
ATOM   1464  CE  LYS A  96       3.326  17.384   4.036  1.00 93.16           C  
ATOM   1465  HE2 LYS A  96       3.234  17.225   2.962  1.00 93.16           H  
ATOM   1466  HE3 LYS A  96       4.330  17.769   4.214  1.00 93.16           H  
ATOM   1467  NZ  LYS A  96       2.326  18.368   4.508  1.00 93.16           N  
ATOM   1468  HZ1 LYS A  96       2.473  19.244   4.028  1.00 93.16           H  
ATOM   1469  HZ2 LYS A  96       2.461  18.536   5.495  1.00 93.16           H  
ATOM   1470  HZ3 LYS A  96       1.385  18.044   4.335  1.00 93.16           H  
ATOM   1471  N   GLU A  97       7.332  13.765   6.028  1.00 95.38           N  
ATOM   1472  H   GLU A  97       6.736  13.425   6.770  1.00 95.38           H  
ATOM   1473  CA  GLU A  97       8.576  14.427   6.423  1.00 95.38           C  
ATOM   1474  HA  GLU A  97       8.589  15.441   6.023  1.00 95.38           H  
ATOM   1475  C   GLU A  97       9.803  13.685   5.866  1.00 95.38           C  
ATOM   1476  CB  GLU A  97       8.664  14.499   7.960  1.00 95.38           C  
ATOM   1477  HB2 GLU A  97       8.658  13.494   8.381  1.00 95.38           H  
ATOM   1478  HB3 GLU A  97       9.630  14.940   8.206  1.00 95.38           H  
ATOM   1479  O   GLU A  97      10.768  14.303   5.414  1.00 95.38           O  
ATOM   1480  CG  GLU A  97       7.584  15.359   8.655  1.00 95.38           C  
ATOM   1481  HG2 GLU A  97       7.952  15.591   9.655  1.00 95.38           H  
ATOM   1482  HG3 GLU A  97       7.493  16.302   8.117  1.00 95.38           H  
ATOM   1483  CD  GLU A  97       6.188  14.715   8.808  1.00 95.38           C  
ATOM   1484  OE1 GLU A  97       5.267  15.401   9.315  1.00 95.38           O  
ATOM   1485  OE2 GLU A  97       6.008  13.537   8.423  1.00 95.38           O  
ATOM   1486  N   ASN A  98       9.767  12.351   5.838  1.00 94.81           N  
ATOM   1487  H   ASN A  98       8.977  11.888   6.265  1.00 94.81           H  
ATOM   1488  CA  ASN A  98      10.813  11.546   5.212  1.00 94.81           C  
ATOM   1489  HA  ASN A  98      11.780  11.867   5.599  1.00 94.81           H  
ATOM   1490  C   ASN A  98      10.855  11.780   3.694  1.00 94.81           C  
ATOM   1491  CB  ASN A  98      10.614  10.066   5.582  1.00 94.81           C  
ATOM   1492  HB2 ASN A  98       9.598   9.760   5.331  1.00 94.81           H  
ATOM   1493  HB3 ASN A  98      11.313   9.456   5.010  1.00 94.81           H  
ATOM   1494  O   ASN A  98      11.934  11.963   3.139  1.00 94.81           O  
ATOM   1495  CG  ASN A  98      10.878   9.787   7.055  1.00 94.81           C  
ATOM   1496  ND2 ASN A  98      10.241   8.792   7.629  1.00 94.81           N  
ATOM   1497 HD21 ASN A  98      10.288   8.763   8.637  1.00 94.81           H  
ATOM   1498 HD22 ASN A  98       9.490   8.308   7.156  1.00 94.81           H  
ATOM   1499  OD1 ASN A  98      11.676  10.442   7.711  1.00 94.81           O  
ATOM   1500  N   LYS A  99       9.704  11.871   3.017  1.00 94.42           N  
ATOM   1501  H   LYS A  99       8.838  11.715   3.513  1.00 94.42           H  
ATOM   1502  CA  LYS A  99       9.645  12.193   1.583  1.00 94.42           C  
ATOM   1503  HA  LYS A  99      10.286  11.487   1.054  1.00 94.42           H  
ATOM   1504  C   LYS A  99      10.185  13.594   1.273  1.00 94.42           C  
ATOM   1505  CB  LYS A  99       8.204  12.006   1.091  1.00 94.42           C  
ATOM   1506  HB2 LYS A  99       7.849  11.031   1.425  1.00 94.42           H  
ATOM   1507  HB3 LYS A  99       7.560  12.772   1.525  1.00 94.42           H  
ATOM   1508  O   LYS A  99      10.838  13.776   0.247  1.00 94.42           O  
ATOM   1509  CG  LYS A  99       8.105  12.061  -0.439  1.00 94.42           C  
ATOM   1510  HG2 LYS A  99       8.335  13.068  -0.787  1.00 94.42           H  
ATOM   1511  HG3 LYS A  99       8.824  11.363  -0.868  1.00 94.42           H  
ATOM   1512  CD  LYS A  99       6.695  11.673  -0.900  1.00 94.42           C  
ATOM   1513  HD2 LYS A  99       5.973  12.379  -0.491  1.00 94.42           H  
ATOM   1514  HD3 LYS A  99       6.467  10.674  -0.529  1.00 94.42           H  
ATOM   1515  CE  LYS A  99       6.626  11.679  -2.432  1.00 94.42           C  
ATOM   1516  HE2 LYS A  99       6.795  12.696  -2.786  1.00 94.42           H  
ATOM   1517  HE3 LYS A  99       7.435  11.057  -2.815  1.00 94.42           H  
ATOM   1518  NZ  LYS A  99       5.323  11.167  -2.927  1.00 94.42           N  
ATOM   1519  HZ1 LYS A  99       5.186  10.211  -2.633  1.00 94.42           H  
ATOM   1520  HZ2 LYS A  99       5.297  11.182  -3.937  1.00 94.42           H  
ATOM   1521  HZ3 LYS A  99       4.557  11.723  -2.576  1.00 94.42           H  
ATOM   1522  N   GLU A 100       9.958  14.567   2.156  1.00 95.87           N  
ATOM   1523  H   GLU A 100       9.335  14.368   2.925  1.00 95.87           H  
ATOM   1524  CA  GLU A 100      10.538  15.916   2.064  1.00 95.87           C  
ATOM   1525  HA  GLU A 100      10.346  16.331   1.075  1.00 95.87           H  
ATOM   1526  C   GLU A 100      12.062  15.897   2.261  1.00 95.87           C  
ATOM   1527  CB  GLU A 100       9.892  16.838   3.109  1.00 95.87           C  
ATOM   1528  HB2 GLU A 100      10.472  17.759   3.173  1.00 95.87           H  
ATOM   1529  HB3 GLU A 100       9.931  16.343   4.080  1.00 95.87           H  
ATOM   1530  O   GLU A 100      12.791  16.549   1.514  1.00 95.87           O  
ATOM   1531  CG  GLU A 100       8.436  17.207   2.774  1.00 95.87           C  
ATOM   1532  HG2 GLU A 100       7.885  16.304   2.513  1.00 95.87           H  
ATOM   1533  HG3 GLU A 100       8.439  17.853   1.896  1.00 95.87           H  
ATOM   1534  CD  GLU A 100       7.707  17.916   3.931  1.00 95.87           C  
ATOM   1535  OE1 GLU A 100       6.484  18.157   3.778  1.00 95.87           O  
ATOM   1536  OE2 GLU A 100       8.358  18.191   4.965  1.00 95.87           O  
ATOM   1537  N   ARG A 101      12.572  15.108   3.218  1.00 94.63           N  
ATOM   1538  H   ARG A 101      11.924  14.626   3.823  1.00 94.63           H  
ATOM   1539  CA  ARG A 101      14.021  14.909   3.405  1.00 94.63           C  
ATOM   1540  HA  ARG A 101      14.507  15.881   3.496  1.00 94.63           H  
ATOM   1541  C   ARG A 101      14.667  14.242   2.194  1.00 94.63           C  
ATOM   1542  CB  ARG A 101      14.296  14.089   4.670  1.00 94.63           C  
ATOM   1543  HB2 ARG A 101      13.696  13.179   4.649  1.00 94.63           H  
ATOM   1544  HB3 ARG A 101      15.348  13.804   4.685  1.00 94.63           H  
ATOM   1545  O   ARG A 101      15.746  14.668   1.794  1.00 94.63           O  
ATOM   1546  CG  ARG A 101      14.002  14.878   5.949  1.00 94.63           C  
ATOM   1547  HG2 ARG A 101      12.999  15.302   5.914  1.00 94.63           H  
ATOM   1548  HG3 ARG A 101      14.721  15.692   6.044  1.00 94.63           H  
ATOM   1549  CD  ARG A 101      14.120  13.946   7.155  1.00 94.63           C  
ATOM   1550  HD2 ARG A 101      15.140  13.565   7.200  1.00 94.63           H  
ATOM   1551  HD3 ARG A 101      13.436  13.108   7.021  1.00 94.63           H  
ATOM   1552  NE  ARG A 101      13.779  14.646   8.405  1.00 94.63           N  
ATOM   1553  HE  ARG A 101      13.220  15.482   8.314  1.00 94.63           H  
ATOM   1554  NH1 ARG A 101      14.700  13.117   9.848  1.00 94.63           N  
ATOM   1555 HH11 ARG A 101      14.941  12.822  10.784  1.00 94.63           H  
ATOM   1556 HH12 ARG A 101      14.899  12.517   9.061  1.00 94.63           H  
ATOM   1557  NH2 ARG A 101      13.748  14.969  10.657  1.00 94.63           N  
ATOM   1558 HH21 ARG A 101      14.032  14.687  11.584  1.00 94.63           H  
ATOM   1559 HH22 ARG A 101      13.270  15.848  10.520  1.00 94.63           H  
ATOM   1560  CZ  ARG A 101      14.075  14.241   9.627  1.00 94.63           C  
ATOM   1561  N   LEU A 102      13.983  13.281   1.570  1.00 95.07           N  
ATOM   1562  H   LEU A 102      13.125  12.959   1.995  1.00 95.07           H  
ATOM   1563  CA  LEU A 102      14.457  12.607   0.360  1.00 95.07           C  
ATOM   1564  HA  LEU A 102      15.409  12.133   0.602  1.00 95.07           H  
ATOM   1565  C   LEU A 102      14.695  13.583  -0.803  1.00 95.07           C  
ATOM   1566  CB  LEU A 102      13.461  11.507  -0.038  1.00 95.07           C  
ATOM   1567  HB2 LEU A 102      12.517  11.976  -0.312  1.00 95.07           H  
ATOM   1568  HB3 LEU A 102      13.280  10.862   0.821  1.00 95.07           H  
ATOM   1569  O   LEU A 102      15.564  13.349  -1.638  1.00 95.07           O  
ATOM   1570  CG  LEU A 102      13.927  10.635  -1.221  1.00 95.07           C  
ATOM   1571  HG  LEU A 102      14.114  11.251  -2.101  1.00 95.07           H  
ATOM   1572  CD1 LEU A 102      15.174   9.813  -0.897  1.00 95.07           C  
ATOM   1573 HD11 LEU A 102      15.408   9.145  -1.726  1.00 95.07           H  
ATOM   1574 HD12 LEU A 102      16.026  10.477  -0.757  1.00 95.07           H  
ATOM   1575 HD13 LEU A 102      15.020   9.219   0.004  1.00 95.07           H  
ATOM   1576  CD2 LEU A 102      12.808   9.664  -1.566  1.00 95.07           C  
ATOM   1577 HD21 LEU A 102      12.603   9.048  -0.690  1.00 95.07           H  
ATOM   1578 HD22 LEU A 102      13.116   9.031  -2.398  1.00 95.07           H  
ATOM   1579 HD23 LEU A 102      11.912  10.215  -1.851  1.00 95.07           H  
ATOM   1580  N   GLN A 103      13.971  14.711  -0.851  1.00 93.27           N  
ATOM   1581  H   GLN A 103      13.278  14.879  -0.136  1.00 93.27           H  
ATOM   1582  CA  GLN A 103      14.206  15.734  -1.877  1.00 93.27           C  
ATOM   1583  HA  GLN A 103      14.160  15.250  -2.853  1.00 93.27           H  
ATOM   1584  C   GLN A 103      15.600  16.361  -1.781  1.00 93.27           C  
ATOM   1585  CB  GLN A 103      13.143  16.847  -1.824  1.00 93.27           C  
ATOM   1586  HB2 GLN A 103      13.200  17.369  -0.869  1.00 93.27           H  
ATOM   1587  HB3 GLN A 103      13.368  17.571  -2.607  1.00 93.27           H  
ATOM   1588  O   GLN A 103      16.120  16.807  -2.805  1.00 93.27           O  
ATOM   1589  CG  GLN A 103      11.713  16.343  -2.046  1.00 93.27           C  
ATOM   1590  HG2 GLN A 103      11.393  15.783  -1.167  1.00 93.27           H  
ATOM   1591  HG3 GLN A 103      11.042  17.194  -2.160  1.00 93.27           H  
ATOM   1592  CD  GLN A 103      11.609  15.466  -3.288  1.00 93.27           C  
ATOM   1593  NE2 GLN A 103      11.075  14.271  -3.165  1.00 93.27           N  
ATOM   1594 HE21 GLN A 103      11.084  13.697  -3.995  1.00 93.27           H  
ATOM   1595 HE22 GLN A 103      10.814  13.937  -2.248  1.00 93.27           H  
ATOM   1596  OE1 GLN A 103      12.072  15.807  -4.365  1.00 93.27           O  
ATOM   1597  N   LYS A 104      16.189  16.370  -0.577  1.00 92.69           N  
ATOM   1598  H   LYS A 104      15.702  15.908   0.178  1.00 92.69           H  
ATOM   1599  CA  LYS A 104      17.506  16.943  -0.269  1.00 92.69           C  
ATOM   1600  HA  LYS A 104      17.726  17.738  -0.982  1.00 92.69           H  
ATOM   1601  C   LYS A 104      18.649  15.933  -0.405  1.00 92.69           C  
ATOM   1602  CB  LYS A 104      17.496  17.539   1.151  1.00 92.69           C  
ATOM   1603  HB2 LYS A 104      17.368  16.735   1.876  1.00 92.69           H  
ATOM   1604  HB3 LYS A 104      18.463  18.005   1.334  1.00 92.69           H  
ATOM   1605  O   LYS A 104      19.797  16.346  -0.505  1.00 92.69           O  
ATOM   1606  CG  LYS A 104      16.393  18.589   1.359  1.00 92.69           C  
ATOM   1607  HG2 LYS A 104      15.415  18.131   1.213  1.00 92.69           H  
ATOM   1608  HG3 LYS A 104      16.520  19.391   0.632  1.00 92.69           H  
ATOM   1609  CD  LYS A 104      16.449  19.174   2.776  1.00 92.69           C  
ATOM   1610  HD2 LYS A 104      17.410  19.666   2.922  1.00 92.69           H  
ATOM   1611  HD3 LYS A 104      16.342  18.366   3.500  1.00 92.69           H  
ATOM   1612  CE  LYS A 104      15.310  20.184   2.948  1.00 92.69           C  
ATOM   1613  HE2 LYS A 104      14.363  19.672   2.777  1.00 92.69           H  
ATOM   1614  HE3 LYS A 104      15.411  20.951   2.180  1.00 92.69           H  
ATOM   1615  NZ  LYS A 104      15.321  20.809   4.295  1.00 92.69           N  
ATOM   1616  HZ1 LYS A 104      15.212  20.108   5.014  1.00 92.69           H  
ATOM   1617  HZ2 LYS A 104      14.566  21.474   4.376  1.00 92.69           H  
ATOM   1618  HZ3 LYS A 104      16.190  21.301   4.446  1.00 92.69           H  
ATOM   1619  N   GLY A 105      18.352  14.635  -0.397  1.00 88.58           N  
ATOM   1620  H   GLY A 105      17.391  14.351  -0.273  1.00 88.58           H  
ATOM   1621  CA  GLY A 105      19.348  13.574  -0.521  1.00 88.58           C  
ATOM   1622  HA2 GLY A 105      19.713  13.549  -1.548  1.00 88.58           H  
ATOM   1623  HA3 GLY A 105      20.191  13.781   0.138  1.00 88.58           H  
ATOM   1624  C   GLY A 105      18.788  12.200  -0.165  1.00 88.58           C  
ATOM   1625  O   GLY A 105      17.710  12.088   0.415  1.00 88.58           O  
ATOM   1626  N   ASN A 106      19.538  11.154  -0.508  1.00 95.35           N  
ATOM   1627  H   ASN A 106      20.415  11.325  -0.979  1.00 95.35           H  
ATOM   1628  CA  ASN A 106      19.188   9.769  -0.184  1.00 95.35           C  
ATOM   1629  HA  ASN A 106      18.206   9.550  -0.605  1.00 95.35           H  
ATOM   1630  C   ASN A 106      19.095   9.559   1.336  1.00 95.35           C  
ATOM   1631  CB  ASN A 106      20.215   8.822  -0.826  1.00 95.35           C  
ATOM   1632  HB2 ASN A 106      21.206   9.051  -0.434  1.00 95.35           H  
ATOM   1633  HB3 ASN A 106      19.975   7.793  -0.560  1.00 95.35           H  
ATOM   1634  O   ASN A 106      19.763  10.243   2.112  1.00 95.35           O  
ATOM   1635  CG  ASN A 106      20.239   8.913  -2.342  1.00 95.35           C  
ATOM   1636  ND2 ASN A 106      21.339   8.557  -2.959  1.00 95.35           N  
ATOM   1637 HD21 ASN A 106      21.331   8.621  -3.967  1.00 95.35           H  
ATOM   1638 HD22 ASN A 106      22.138   8.213  -2.446  1.00 95.35           H  
ATOM   1639  OD1 ASN A 106      19.281   9.299  -2.993  1.00 95.35           O  
ATOM   1640  N   LEU A 107      18.278   8.596   1.762  1.00 95.39           N  
ATOM   1641  H   LEU A 107      17.839   8.005   1.070  1.00 95.39           H  
ATOM   1642  CA  LEU A 107      18.019   8.324   3.177  1.00 95.39           C  
ATOM   1643  HA  LEU A 107      18.586   9.025   3.789  1.00 95.39           H  
ATOM   1644  C   LEU A 107      18.475   6.925   3.569  1.00 95.39           C  
ATOM   1645  CB  LEU A 107      16.527   8.510   3.504  1.00 95.39           C  
ATOM   1646  HB2 LEU A 107      16.392   8.399   4.579  1.00 95.39           H  
ATOM   1647  HB3 LEU A 107      15.965   7.709   3.024  1.00 95.39           H  
ATOM   1648  O   LEU A 107      18.486   6.014   2.750  1.00 95.39           O  
ATOM   1649  CG  LEU A 107      15.927   9.854   3.069  1.00 95.39           C  
ATOM   1650  HG  LEU A 107      16.046   9.991   1.994  1.00 95.39           H  
ATOM   1651  CD1 LEU A 107      14.436   9.842   3.385  1.00 95.39           C  
ATOM   1652 HD11 LEU A 107      14.271   9.705   4.453  1.00 95.39           H  
ATOM   1653 HD12 LEU A 107      14.019  10.799   3.071  1.00 95.39           H  
ATOM   1654 HD13 LEU A 107      13.946   9.043   2.828  1.00 95.39           H  
ATOM   1655  CD2 LEU A 107      16.562  11.040   3.794  1.00 95.39           C  
ATOM   1656 HD21 LEU A 107      16.432  10.946   4.872  1.00 95.39           H  
ATOM   1657 HD22 LEU A 107      16.106  11.963   3.434  1.00 95.39           H  
ATOM   1658 HD23 LEU A 107      17.624  11.092   3.555  1.00 95.39           H  
ATOM   1659  N   ILE A 108      18.765   6.745   4.854  1.00 96.51           N  
ATOM   1660  H   ILE A 108      18.737   7.543   5.473  1.00 96.51           H  
ATOM   1661  CA  ILE A 108      18.893   5.427   5.477  1.00 96.51           C  
ATOM   1662  HA  ILE A 108      18.757   4.649   4.726  1.00 96.51           H  
ATOM   1663  C   ILE A 108      17.764   5.309   6.497  1.00 96.51           C  
ATOM   1664  CB  ILE A 108      20.293   5.226   6.095  1.00 96.51           C  
ATOM   1665  HB  ILE A 108      20.456   5.992   6.853  1.00 96.51           H  
ATOM   1666  O   ILE A 108      17.694   6.097   7.441  1.00 96.51           O  
ATOM   1667  CG1 ILE A 108      21.383   5.368   5.006  1.00 96.51           C  
ATOM   1668 HG12 ILE A 108      21.288   6.339   4.521  1.00 96.51           H  
ATOM   1669 HG13 ILE A 108      21.238   4.600   4.246  1.00 96.51           H  
ATOM   1670  CG2 ILE A 108      20.365   3.844   6.774  1.00 96.51           C  
ATOM   1671 HG21 ILE A 108      19.606   3.752   7.551  1.00 96.51           H  
ATOM   1672 HG22 ILE A 108      20.218   3.055   6.036  1.00 96.51           H  
ATOM   1673 HG23 ILE A 108      21.334   3.701   7.250  1.00 96.51           H  
ATOM   1674  CD1 ILE A 108      22.820   5.279   5.535  1.00 96.51           C  
ATOM   1675 HD11 ILE A 108      23.513   5.521   4.730  1.00 96.51           H  
ATOM   1676 HD12 ILE A 108      23.038   4.269   5.883  1.00 96.51           H  
ATOM   1677 HD13 ILE A 108      22.961   5.989   6.350  1.00 96.51           H  
ATOM   1678  N   LEU A 109      16.864   4.352   6.287  1.00 95.33           N  
ATOM   1679  H   LEU A 109      17.007   3.732   5.503  1.00 95.33           H  
ATOM   1680  CA  LEU A 109      15.741   4.065   7.180  1.00 95.33           C  
ATOM   1681  HA  LEU A 109      15.685   4.820   7.964  1.00 95.33           H  
ATOM   1682  C   LEU A 109      16.003   2.721   7.855  1.00 95.33           C  
ATOM   1683  CB  LEU A 109      14.412   4.091   6.398  1.00 95.33           C  
ATOM   1684  HB2 LEU A 109      14.407   3.259   5.694  1.00 95.33           H  
ATOM   1685  HB3 LEU A 109      13.598   3.934   7.107  1.00 95.33           H  
ATOM   1686  O   LEU A 109      16.150   1.708   7.174  1.00 95.33           O  
ATOM   1687  CG  LEU A 109      14.149   5.391   5.611  1.00 95.33           C  
ATOM   1688  HG  LEU A 109      14.906   5.502   4.835  1.00 95.33           H  
ATOM   1689  CD1 LEU A 109      12.780   5.351   4.932  1.00 95.33           C  
ATOM   1690 HD11 LEU A 109      11.989   5.399   5.680  1.00 95.33           H  
ATOM   1691 HD12 LEU A 109      12.681   6.202   4.258  1.00 95.33           H  
ATOM   1692 HD13 LEU A 109      12.686   4.432   4.353  1.00 95.33           H  
ATOM   1693  CD2 LEU A 109      14.163   6.647   6.486  1.00 95.33           C  
ATOM   1694 HD21 LEU A 109      15.150   6.785   6.926  1.00 95.33           H  
ATOM   1695 HD22 LEU A 109      13.935   7.522   5.877  1.00 95.33           H  
ATOM   1696 HD23 LEU A 109      13.420   6.553   7.278  1.00 95.33           H  
ATOM   1697  N   LYS A 110      16.100   2.702   9.185  1.00 95.44           N  
ATOM   1698  H   LYS A 110      15.786   3.514   9.699  1.00 95.44           H  
ATOM   1699  CA  LYS A 110      16.317   1.455   9.926  1.00 95.44           C  
ATOM   1700  HA  LYS A 110      17.068   0.850   9.416  1.00 95.44           H  
ATOM   1701  C   LYS A 110      15.022   0.649   9.926  1.00 95.44           C  
ATOM   1702  CB  LYS A 110      16.815   1.728  11.352  1.00 95.44           C  
ATOM   1703  HB2 LYS A 110      16.124   2.402  11.858  1.00 95.44           H  
ATOM   1704  HB3 LYS A 110      16.826   0.781  11.891  1.00 95.44           H  
ATOM   1705  O   LYS A 110      13.956   1.197  10.179  1.00 95.44           O  
ATOM   1706  CG  LYS A 110      18.234   2.320  11.369  1.00 95.44           C  
ATOM   1707  HG2 LYS A 110      18.220   3.322  10.941  1.00 95.44           H  
ATOM   1708  HG3 LYS A 110      18.892   1.688  10.773  1.00 95.44           H  
ATOM   1709  CD  LYS A 110      18.769   2.381  12.805  1.00 95.44           C  
ATOM   1710  HD2 LYS A 110      18.121   3.020  13.406  1.00 95.44           H  
ATOM   1711  HD3 LYS A 110      18.754   1.373  13.220  1.00 95.44           H  
ATOM   1712  CE  LYS A 110      20.204   2.919  12.829  1.00 95.44           C  
ATOM   1713  HE2 LYS A 110      20.200   3.953  12.486  1.00 95.44           H  
ATOM   1714  HE3 LYS A 110      20.798   2.333  12.128  1.00 95.44           H  
ATOM   1715  NZ  LYS A 110      20.791   2.816  14.188  1.00 95.44           N  
ATOM   1716  HZ1 LYS A 110      20.245   3.333  14.862  1.00 95.44           H  
ATOM   1717  HZ2 LYS A 110      21.743   3.154  14.196  1.00 95.44           H  
ATOM   1718  HZ3 LYS A 110      20.810   1.848  14.474  1.00 95.44           H  
ATOM   1719  N   THR A 111      15.106  -0.646   9.652  1.00 92.61           N  
ATOM   1720  H   THR A 111      16.007  -1.046   9.436  1.00 92.61           H  
ATOM   1721  CA  THR A 111      13.964  -1.566   9.773  1.00 92.61           C  
ATOM   1722  HA  THR A 111      13.036  -0.997   9.827  1.00 92.61           H  
ATOM   1723  C   THR A 111      14.042  -2.372  11.062  1.00 92.61           C  
ATOM   1724  CB  THR A 111      13.853  -2.499   8.563  1.00 92.61           C  
ATOM   1725  HB  THR A 111      13.079  -3.244   8.747  1.00 92.61           H  
ATOM   1726  O   THR A 111      13.005  -2.714  11.622  1.00 92.61           O  
ATOM   1727  CG2 THR A 111      13.501  -1.726   7.293  1.00 92.61           C  
ATOM   1728 HG21 THR A 111      13.431  -2.421   6.457  1.00 92.61           H  
ATOM   1729 HG22 THR A 111      12.541  -1.226   7.420  1.00 92.61           H  
ATOM   1730 HG23 THR A 111      14.269  -0.981   7.082  1.00 92.61           H  
ATOM   1731  OG1 THR A 111      15.077  -3.146   8.338  1.00 92.61           O  
ATOM   1732  HG1 THR A 111      14.916  -4.092   8.333  1.00 92.61           H  
ATOM   1733  N   SER A 112      15.249  -2.615  11.578  1.00 91.69           N  
ATOM   1734  H   SER A 112      16.059  -2.313  11.055  1.00 91.69           H  
ATOM   1735  CA  SER A 112      15.504  -3.189  12.903  1.00 91.69           C  
ATOM   1736  HA  SER A 112      14.722  -2.862  13.588  1.00 91.69           H  
ATOM   1737  C   SER A 112      16.849  -2.691  13.458  1.00 91.69           C  
ATOM   1738  CB  SER A 112      15.461  -4.722  12.821  1.00 91.69           C  
ATOM   1739  HB2 SER A 112      15.395  -5.127  13.830  1.00 91.69           H  
ATOM   1740  HB3 SER A 112      14.576  -5.040  12.270  1.00 91.69           H  
ATOM   1741  O   SER A 112      17.454  -1.773  12.903  1.00 91.69           O  
ATOM   1742  OG  SER A 112      16.627  -5.231  12.208  1.00 91.69           O  
ATOM   1743  HG  SER A 112      16.386  -5.569  11.343  1.00 91.69           H  
ATOM   1744  N   THR A 113      17.335  -3.283  14.553  1.00 84.89           N  
ATOM   1745  H   THR A 113      16.785  -3.989  15.022  1.00 84.89           H  
ATOM   1746  CA  THR A 113      18.644  -2.955  15.145  1.00 84.89           C  
ATOM   1747  HA  THR A 113      18.630  -1.914  15.468  1.00 84.89           H  
ATOM   1748  C   THR A 113      19.797  -3.118  14.150  1.00 84.89           C  
ATOM   1749  CB  THR A 113      18.909  -3.842  16.373  1.00 84.89           C  
ATOM   1750  HB  THR A 113      19.044  -4.875  16.052  1.00 84.89           H  
ATOM   1751  O   THR A 113      20.689  -2.271  14.123  1.00 84.89           O  
ATOM   1752  CG2 THR A 113      20.128  -3.408  17.184  1.00 84.89           C  
ATOM   1753 HG21 THR A 113      21.031  -3.508  16.582  1.00 84.89           H  
ATOM   1754 HG22 THR A 113      20.020  -2.370  17.498  1.00 84.89           H  
ATOM   1755 HG23 THR A 113      20.234  -4.045  18.062  1.00 84.89           H  
ATOM   1756  OG1 THR A 113      17.797  -3.778  17.238  1.00 84.89           O  
ATOM   1757  HG1 THR A 113      18.030  -4.249  18.041  1.00 84.89           H  
ATOM   1758  N   ASN A 114      19.750  -4.164  13.316  1.00 88.37           N  
ATOM   1759  H   ASN A 114      18.938  -4.764  13.344  1.00 88.37           H  
ATOM   1760  CA  ASN A 114      20.845  -4.550  12.416  1.00 88.37           C  
ATOM   1761  HA  ASN A 114      21.707  -3.907  12.594  1.00 88.37           H  
ATOM   1762  C   ASN A 114      20.501  -4.395  10.929  1.00 88.37           C  
ATOM   1763  CB  ASN A 114      21.260  -5.994  12.742  1.00 88.37           C  
ATOM   1764  HB2 ASN A 114      20.406  -6.655  12.598  1.00 88.37           H  
ATOM   1765  HB3 ASN A 114      22.043  -6.307  12.051  1.00 88.37           H  
ATOM   1766  O   ASN A 114      21.359  -4.609  10.080  1.00 88.37           O  
ATOM   1767  CG  ASN A 114      21.801  -6.160  14.150  1.00 88.37           C  
ATOM   1768  ND2 ASN A 114      21.717  -7.348  14.699  1.00 88.37           N  
ATOM   1769 HD21 ASN A 114      21.372  -8.131  14.162  1.00 88.37           H  
ATOM   1770 HD22 ASN A 114      22.131  -7.446  15.614  1.00 88.37           H  
ATOM   1771  OD1 ASN A 114      22.286  -5.243  14.789  1.00 88.37           O  
ATOM   1772  N   GLU A 115      19.264  -4.019  10.607  1.00 92.81           N  
ATOM   1773  H   GLU A 115      18.617  -3.793  11.349  1.00 92.81           H  
ATOM   1774  CA  GLU A 115      18.767  -3.965   9.233  1.00 92.81           C  
ATOM   1775  HA  GLU A 115      19.559  -4.254   8.542  1.00 92.81           H  
ATOM   1776  C   GLU A 115      18.339  -2.546   8.869  1.00 92.81           C  
ATOM   1777  CB  GLU A 115      17.620  -4.965   9.045  1.00 92.81           C  
ATOM   1778  HB2 GLU A 115      16.833  -4.748   9.766  1.00 92.81           H  
ATOM   1779  HB3 GLU A 115      17.186  -4.829   8.054  1.00 92.81           H  
ATOM   1780  O   GLU A 115      17.739  -1.818   9.670  1.00 92.81           O  
ATOM   1781  CG  GLU A 115      18.078  -6.425   9.209  1.00 92.81           C  
ATOM   1782  HG2 GLU A 115      17.197  -7.060   9.297  1.00 92.81           H  
ATOM   1783  HG3 GLU A 115      18.625  -6.535  10.145  1.00 92.81           H  
ATOM   1784  CD  GLU A 115      18.937  -6.926   8.037  1.00 92.81           C  
ATOM   1785  OE1 GLU A 115      19.521  -8.018   8.199  1.00 92.81           O  
ATOM   1786  OE2 GLU A 115      18.983  -6.227   6.997  1.00 92.81           O  
ATOM   1787  N   SER A 116      18.657  -2.133   7.644  1.00 93.88           N  
ATOM   1788  H   SER A 116      19.058  -2.800   7.000  1.00 93.88           H  
ATOM   1789  CA  SER A 116      18.289  -0.816   7.133  1.00 93.88           C  
ATOM   1790  HA  SER A 116      17.330  -0.539   7.571  1.00 93.88           H  
ATOM   1791  C   SER A 116      18.102  -0.820   5.625  1.00 93.88           C  
ATOM   1792  CB  SER A 116      19.321   0.242   7.543  1.00 93.88           C  
ATOM   1793  HB2 SER A 116      19.407   0.251   8.630  1.00 93.88           H  
ATOM   1794  HB3 SER A 116      18.975   1.223   7.218  1.00 93.88           H  
ATOM   1795  O   SER A 116      18.731  -1.591   4.902  1.00 93.88           O  
ATOM   1796  OG  SER A 116      20.591  -0.014   6.979  1.00 93.88           O  
ATOM   1797  HG  SER A 116      20.809  -0.934   7.148  1.00 93.88           H  
ATOM   1798  N   LEU A 117      17.245   0.082   5.161  1.00 95.13           N  
ATOM   1799  H   LEU A 117      16.785   0.678   5.834  1.00 95.13           H  
ATOM   1800  CA  LEU A 117      16.993   0.354   3.757  1.00 95.13           C  
ATOM   1801  HA  LEU A 117      17.420  -0.441   3.146  1.00 95.13           H  
ATOM   1802  C   LEU A 117      17.668   1.665   3.366  1.00 95.13           C  
ATOM   1803  CB  LEU A 117      15.478   0.408   3.509  1.00 95.13           C  
ATOM   1804  HB2 LEU A 117      15.305   0.668   2.465  1.00 95.13           H  
ATOM   1805  HB3 LEU A 117      15.059   1.205   4.124  1.00 95.13           H  
ATOM   1806  O   LEU A 117      17.469   2.696   4.013  1.00 95.13           O  
ATOM   1807  CG  LEU A 117      14.734  -0.901   3.828  1.00 95.13           C  
ATOM   1808  HG  LEU A 117      14.918  -1.180   4.866  1.00 95.13           H  
ATOM   1809  CD1 LEU A 117      13.232  -0.680   3.655  1.00 95.13           C  
ATOM   1810 HD11 LEU A 117      12.904   0.146   4.286  1.00 95.13           H  
ATOM   1811 HD12 LEU A 117      13.002  -0.465   2.612  1.00 95.13           H  
ATOM   1812 HD13 LEU A 117      12.697  -1.580   3.962  1.00 95.13           H  
ATOM   1813  CD2 LEU A 117      15.168  -2.061   2.931  1.00 95.13           C  
ATOM   1814 HD21 LEU A 117      14.558  -2.939   3.144  1.00 95.13           H  
ATOM   1815 HD22 LEU A 117      15.060  -1.792   1.880  1.00 95.13           H  
ATOM   1816 HD23 LEU A 117      16.207  -2.319   3.137  1.00 95.13           H  
ATOM   1817  N   VAL A 118      18.422   1.633   2.274  1.00 95.65           N  
ATOM   1818  H   VAL A 118      18.490   0.757   1.776  1.00 95.65           H  
ATOM   1819  CA  VAL A 118      18.946   2.821   1.606  1.00 95.65           C  
ATOM   1820  HA  VAL A 118      19.087   3.612   2.343  1.00 95.65           H  
ATOM   1821  C   VAL A 118      17.906   3.272   0.588  1.00 95.65           C  
ATOM   1822  CB  VAL A 118      20.309   2.553   0.952  1.00 95.65           C  
ATOM   1823  HB  VAL A 118      20.187   1.810   0.164  1.00 95.65           H  
ATOM   1824  O   VAL A 118      17.666   2.616  -0.427  1.00 95.65           O  
ATOM   1825  CG1 VAL A 118      20.874   3.844   0.344  1.00 95.65           C  
ATOM   1826 HG11 VAL A 118      20.979   4.607   1.115  1.00 95.65           H  
ATOM   1827 HG12 VAL A 118      20.212   4.213  -0.441  1.00 95.65           H  
ATOM   1828 HG13 VAL A 118      21.849   3.644  -0.100  1.00 95.65           H  
ATOM   1829  CG2 VAL A 118      21.328   2.016   1.966  1.00 95.65           C  
ATOM   1830 HG21 VAL A 118      21.436   2.712   2.799  1.00 95.65           H  
ATOM   1831 HG22 VAL A 118      22.295   1.880   1.482  1.00 95.65           H  
ATOM   1832 HG23 VAL A 118      21.004   1.048   2.347  1.00 95.65           H  
ATOM   1833  N   VAL A 119      17.260   4.396   0.874  1.00 96.33           N  
ATOM   1834  H   VAL A 119      17.550   4.907   1.695  1.00 96.33           H  
ATOM   1835  CA  VAL A 119      16.218   4.967   0.028  1.00 96.33           C  
ATOM   1836  HA  VAL A 119      15.783   4.158  -0.558  1.00 96.33           H  
ATOM   1837  C   VAL A 119      16.834   5.978  -0.921  1.00 96.33           C  
ATOM   1838  CB  VAL A 119      15.075   5.578   0.841  1.00 96.33           C  
ATOM   1839  HB  VAL A 119      15.434   6.448   1.390  1.00 96.33           H  
ATOM   1840  O   VAL A 119      17.312   7.032  -0.496  1.00 96.33           O  
ATOM   1841  CG1 VAL A 119      13.948   6.023  -0.095  1.00 96.33           C  
ATOM   1842 HG11 VAL A 119      13.610   5.170  -0.682  1.00 96.33           H  
ATOM   1843 HG12 VAL A 119      13.122   6.415   0.499  1.00 96.33           H  
ATOM   1844 HG13 VAL A 119      14.297   6.808  -0.766  1.00 96.33           H  
ATOM   1845  CG2 VAL A 119      14.501   4.562   1.834  1.00 96.33           C  
ATOM   1846 HG21 VAL A 119      15.229   4.352   2.617  1.00 96.33           H  
ATOM   1847 HG22 VAL A 119      14.263   3.633   1.317  1.00 96.33           H  
ATOM   1848 HG23 VAL A 119      13.596   4.963   2.289  1.00 96.33           H  
ATOM   1849  N   VAL A 120      16.801   5.654  -2.211  1.00 93.49           N  
ATOM   1850  H   VAL A 120      16.365   4.781  -2.470  1.00 93.49           H  
ATOM   1851  CA  VAL A 120      17.408   6.470  -3.265  1.00 93.49           C  
ATOM   1852  HA  VAL A 120      18.096   7.173  -2.796  1.00 93.49           H  
ATOM   1853  C   VAL A 120      16.343   7.297  -3.977  1.00 93.49           C  
ATOM   1854  CB  VAL A 120      18.256   5.605  -4.214  1.00 93.49           C  
ATOM   1855  HB  VAL A 120      17.641   4.796  -4.610  1.00 93.49           H  
ATOM   1856  O   VAL A 120      15.271   6.794  -4.332  1.00 93.49           O  
ATOM   1857  CG1 VAL A 120      18.840   6.408  -5.381  1.00 93.49           C  
ATOM   1858 HG11 VAL A 120      19.387   7.276  -5.014  1.00 93.49           H  
ATOM   1859 HG12 VAL A 120      18.041   6.739  -6.044  1.00 93.49           H  
ATOM   1860 HG13 VAL A 120      19.512   5.781  -5.967  1.00 93.49           H  
ATOM   1861  CG2 VAL A 120      19.430   4.981  -3.448  1.00 93.49           C  
ATOM   1862 HG21 VAL A 120      19.058   4.347  -2.643  1.00 93.49           H  
ATOM   1863 HG22 VAL A 120      20.062   5.762  -3.025  1.00 93.49           H  
ATOM   1864 HG23 VAL A 120      20.025   4.367  -4.122  1.00 93.49           H  
ATOM   1865  N   LYS A 121      16.633   8.587  -4.161  1.00 90.61           N  
ATOM   1866  H   LYS A 121      17.543   8.914  -3.869  1.00 90.61           H  
ATOM   1867  CA  LYS A 121      15.773   9.512  -4.903  1.00 90.61           C  
ATOM   1868  HA  LYS A 121      14.758   9.430  -4.514  1.00 90.61           H  
ATOM   1869  C   LYS A 121      15.750   9.119  -6.384  1.00 90.61           C  
ATOM   1870  CB  LYS A 121      16.278  10.946  -4.689  1.00 90.61           C  
ATOM   1871  HB2 LYS A 121      16.409  11.133  -3.623  1.00 90.61           H  
ATOM   1872  HB3 LYS A 121      17.244  11.058  -5.182  1.00 90.61           H  
ATOM   1873  O   LYS A 121      16.792   8.802  -6.945  1.00 90.61           O  
ATOM   1874  CG  LYS A 121      15.289  11.973  -5.251  1.00 90.61           C  
ATOM   1875  HG2 LYS A 121      15.063  11.720  -6.287  1.00 90.61           H  
ATOM   1876  HG3 LYS A 121      14.365  11.941  -4.674  1.00 90.61           H  
ATOM   1877  CD  LYS A 121      15.866  13.388  -5.221  1.00 90.61           C  
ATOM   1878  HD2 LYS A 121      16.811  13.399  -5.764  1.00 90.61           H  
ATOM   1879  HD3 LYS A 121      16.036  13.693  -4.189  1.00 90.61           H  
ATOM   1880  CE  LYS A 121      14.879  14.338  -5.902  1.00 90.61           C  
ATOM   1881  HE2 LYS A 121      14.737  14.008  -6.931  1.00 90.61           H  
ATOM   1882  HE3 LYS A 121      13.915  14.267  -5.399  1.00 90.61           H  
ATOM   1883  NZ  LYS A 121      15.370  15.735  -5.864  1.00 90.61           N  
ATOM   1884  HZ1 LYS A 121      16.199  15.814  -6.435  1.00 90.61           H  
ATOM   1885  HZ2 LYS A 121      14.659  16.348  -6.234  1.00 90.61           H  
ATOM   1886  HZ3 LYS A 121      15.590  16.017  -4.919  1.00 90.61           H  
ATOM   1887  N   ASP A 122      14.562   9.134  -6.989  1.00 86.75           N  
ATOM   1888  H   ASP A 122      13.782   9.551  -6.501  1.00 86.75           H  
ATOM   1889  CA  ASP A 122      14.343   8.847  -8.416  1.00 86.75           C  
ATOM   1890  HA  ASP A 122      13.266   8.744  -8.545  1.00 86.75           H  
ATOM   1891  C   ASP A 122      14.918   7.490  -8.877  1.00 86.75           C  
ATOM   1892  CB  ASP A 122      14.746  10.069  -9.267  1.00 86.75           C  
ATOM   1893  HB2 ASP A 122      14.443   9.901 -10.301  1.00 86.75           H  
ATOM   1894  HB3 ASP A 122      15.829  10.185  -9.241  1.00 86.75           H  
ATOM   1895  O   ASP A 122      15.315   7.309 -10.027  1.00 86.75           O  
ATOM   1896  CG  ASP A 122      14.078  11.360  -8.763  1.00 86.75           C  
ATOM   1897  OD1 ASP A 122      12.908  11.281  -8.316  1.00 86.75           O  
ATOM   1898  OD2 ASP A 122      14.759  12.412  -8.699  1.00 86.75           O  
ATOM   1899  N   LEU A 123      14.949   6.507  -7.966  1.00 86.48           N  
ATOM   1900  H   LEU A 123      14.677   6.728  -7.018  1.00 86.48           H  
ATOM   1901  CA  LEU A 123      15.391   5.151  -8.273  1.00 86.48           C  
ATOM   1902  HA  LEU A 123      16.368   5.224  -8.752  1.00 86.48           H  
ATOM   1903  C   LEU A 123      14.415   4.467  -9.237  1.00 86.48           C  
ATOM   1904  CB  LEU A 123      15.528   4.338  -6.972  1.00 86.48           C  
ATOM   1905  HB2 LEU A 123      16.160   4.889  -6.276  1.00 86.48           H  
ATOM   1906  HB3 LEU A 123      14.541   4.241  -6.520  1.00 86.48           H  
ATOM   1907  O   LEU A 123      13.254   4.248  -8.885  1.00 86.48           O  
ATOM   1908  CG  LEU A 123      16.122   2.932  -7.200  1.00 86.48           C  
ATOM   1909  HG  LEU A 123      15.621   2.442  -8.035  1.00 86.48           H  
ATOM   1910  CD1 LEU A 123      17.620   2.992  -7.492  1.00 86.48           C  
ATOM   1911 HD11 LEU A 123      18.153   3.453  -6.661  1.00 86.48           H  
ATOM   1912 HD12 LEU A 123      17.807   3.563  -8.402  1.00 86.48           H  
ATOM   1913 HD13 LEU A 123      18.006   1.986  -7.652  1.00 86.48           H  
ATOM   1914  CD2 LEU A 123      15.908   2.061  -5.965  1.00 86.48           C  
ATOM   1915 HD21 LEU A 123      16.337   2.548  -5.089  1.00 86.48           H  
ATOM   1916 HD22 LEU A 123      14.839   1.903  -5.830  1.00 86.48           H  
ATOM   1917 HD23 LEU A 123      16.390   1.093  -6.108  1.00 86.48           H  
ATOM   1918  N   ASN A 124      14.921   4.055 -10.399  1.00 78.06           N  
ATOM   1919  H   ASN A 124      15.854   4.353 -10.646  1.00 78.06           H  
ATOM   1920  CA  ASN A 124      14.169   3.247 -11.355  1.00 78.06           C  
ATOM   1921  HA  ASN A 124      13.131   3.580 -11.344  1.00 78.06           H  
ATOM   1922  C   ASN A 124      14.162   1.762 -10.932  1.00 78.06           C  
ATOM   1923  CB  ASN A 124      14.737   3.512 -12.765  1.00 78.06           C  
ATOM   1924  HB2 ASN A 124      15.698   3.014 -12.890  1.00 78.06           H  
ATOM   1925  HB3 ASN A 124      14.883   4.584 -12.894  1.00 78.06           H  
ATOM   1926  O   ASN A 124      13.134   1.213 -10.530  1.00 78.06           O  
ATOM   1927  CG  ASN A 124      13.801   3.056 -13.870  1.00 78.06           C  
ATOM   1928  ND2 ASN A 124      14.181   3.244 -15.111  1.00 78.06           N  
ATOM   1929 HD21 ASN A 124      13.553   2.888 -15.818  1.00 78.06           H  
ATOM   1930 HD22 ASN A 124      15.092   3.621 -15.331  1.00 78.06           H  
ATOM   1931  OD1 ASN A 124      12.718   2.552 -13.641  1.00 78.06           O  
ATOM   1932  N   GLU A 125      15.338   1.131 -10.887  1.00 77.13           N  
ATOM   1933  H   GLU A 125      16.172   1.618 -11.184  1.00 77.13           H  
ATOM   1934  CA  GLU A 125      15.511  -0.256 -10.447  1.00 77.13           C  
ATOM   1935  HA  GLU A 125      14.732  -0.479  -9.719  1.00 77.13           H  
ATOM   1936  C   GLU A 125      16.853  -0.481  -9.738  1.00 77.13           C  
ATOM   1937  CB  GLU A 125      15.309  -1.218 -11.626  1.00 77.13           C  
ATOM   1938  HB2 GLU A 125      15.303  -2.239 -11.246  1.00 77.13           H  
ATOM   1939  HB3 GLU A 125      14.328  -1.013 -12.055  1.00 77.13           H  
ATOM   1940  O   GLU A 125      17.766   0.335  -9.826  1.00 77.13           O  
ATOM   1941  CG  GLU A 125      16.383  -1.098 -12.719  1.00 77.13           C  
ATOM   1942  HG2 GLU A 125      17.344  -1.399 -12.301  1.00 77.13           H  
ATOM   1943  HG3 GLU A 125      16.460  -0.057 -13.034  1.00 77.13           H  
ATOM   1944  CD  GLU A 125      16.070  -1.963 -13.947  1.00 77.13           C  
ATOM   1945  OE1 GLU A 125      16.952  -2.052 -14.823  1.00 77.13           O  
ATOM   1946  OE2 GLU A 125      14.940  -2.502 -14.033  1.00 77.13           O  
ATOM   1947  N   SER A 126      16.947  -1.581  -8.988  1.00 80.70           N  
ATOM   1948  H   SER A 126      16.198  -2.258  -9.026  1.00 80.70           H  
ATOM   1949  CA  SER A 126      18.152  -1.998  -8.269  1.00 80.70           C  
ATOM   1950  HA  SER A 126      19.036  -1.681  -8.822  1.00 80.70           H  
ATOM   1951  C   SER A 126      18.162  -3.517  -8.136  1.00 80.70           C  
ATOM   1952  CB  SER A 126      18.195  -1.363  -6.873  1.00 80.70           C  
ATOM   1953  HB2 SER A 126      17.260  -1.571  -6.354  1.00 80.70           H  
ATOM   1954  HB3 SER A 126      18.316  -0.284  -6.966  1.00 80.70           H  
ATOM   1955  O   SER A 126      17.122  -4.123  -7.864  1.00 80.70           O  
ATOM   1956  OG  SER A 126      19.266  -1.893  -6.115  1.00 80.70           O  
ATOM   1957  HG  SER A 126      18.925  -2.110  -5.244  1.00 80.70           H  
ATOM   1958  N   THR A 127      19.339  -4.119  -8.293  1.00 80.67           N  
ATOM   1959  H   THR A 127      20.135  -3.565  -8.574  1.00 80.67           H  
ATOM   1960  CA  THR A 127      19.604  -5.533  -7.982  1.00 80.67           C  
ATOM   1961  HA  THR A 127      18.684  -6.108  -8.084  1.00 80.67           H  
ATOM   1962  C   THR A 127      20.100  -5.734  -6.546  1.00 80.67           C  
ATOM   1963  CB  THR A 127      20.635  -6.108  -8.963  1.00 80.67           C  
ATOM   1964  HB  THR A 127      20.886  -7.127  -8.670  1.00 80.67           H  
ATOM   1965  O   THR A 127      20.114  -6.858  -6.049  1.00 80.67           O  
ATOM   1966  CG2 THR A 127      20.117  -6.120 -10.401  1.00 80.67           C  
ATOM   1967 HG21 THR A 127      19.181  -6.676 -10.450  1.00 80.67           H  
ATOM   1968 HG22 THR A 127      19.947  -5.105 -10.759  1.00 80.67           H  
ATOM   1969 HG23 THR A 127      20.845  -6.608 -11.050  1.00 80.67           H  
ATOM   1970  OG1 THR A 127      21.799  -5.312  -8.942  1.00 80.67           O  
ATOM   1971  HG1 THR A 127      22.410  -5.678  -9.586  1.00 80.67           H  
ATOM   1972  N   ILE A 128      20.483  -4.656  -5.852  1.00 84.79           N  
ATOM   1973  H   ILE A 128      20.388  -3.754  -6.296  1.00 84.79           H  
ATOM   1974  CA  ILE A 128      20.956  -4.685  -4.465  1.00 84.79           C  
ATOM   1975  HA  ILE A 128      21.486  -5.623  -4.298  1.00 84.79           H  
ATOM   1976  C   ILE A 128      19.747  -4.638  -3.527  1.00 84.79           C  
ATOM   1977  CB  ILE A 128      21.949  -3.530  -4.198  1.00 84.79           C  
ATOM   1978  HB  ILE A 128      21.444  -2.585  -4.396  1.00 84.79           H  
ATOM   1979  O   ILE A 128      18.981  -3.672  -3.554  1.00 84.79           O  
ATOM   1980  CG1 ILE A 128      23.175  -3.641  -5.137  1.00 84.79           C  
ATOM   1981 HG12 ILE A 128      22.838  -3.688  -6.173  1.00 84.79           H  
ATOM   1982 HG13 ILE A 128      23.707  -4.568  -4.920  1.00 84.79           H  
ATOM   1983  CG2 ILE A 128      22.393  -3.550  -2.723  1.00 84.79           C  
ATOM   1984 HG21 ILE A 128      23.051  -2.707  -2.511  1.00 84.79           H  
ATOM   1985 HG22 ILE A 128      22.920  -4.476  -2.495  1.00 84.79           H  
ATOM   1986 HG23 ILE A 128      21.535  -3.446  -2.060  1.00 84.79           H  
ATOM   1987  CD1 ILE A 128      24.168  -2.476  -5.051  1.00 84.79           C  
ATOM   1988 HD11 ILE A 128      23.670  -1.540  -5.306  1.00 84.79           H  
ATOM   1989 HD12 ILE A 128      24.610  -2.407  -4.057  1.00 84.79           H  
ATOM   1990 HD13 ILE A 128      24.971  -2.642  -5.769  1.00 84.79           H  
ATOM   1991  N   LYS A 129      19.601  -5.664  -2.674  1.00 86.76           N  
ATOM   1992  H   LYS A 129      20.274  -6.413  -2.745  1.00 86.76           H  
ATOM   1993  CA  LYS A 129      18.399  -5.896  -1.853  1.00 86.76           C  
ATOM   1994  HA  LYS A 129      17.559  -6.078  -2.524  1.00 86.76           H  
ATOM   1995  C   LYS A 129      17.987  -4.696  -0.999  1.00 86.76           C  
ATOM   1996  CB  LYS A 129      18.571  -7.133  -0.950  1.00 86.76           C  
ATOM   1997  HB2 LYS A 129      17.731  -7.155  -0.257  1.00 86.76           H  
ATOM   1998  HB3 LYS A 129      19.486  -7.044  -0.364  1.00 86.76           H  
ATOM   1999  O   LYS A 129      16.815  -4.342  -0.989  1.00 86.76           O  
ATOM   2000  CG  LYS A 129      18.581  -8.464  -1.722  1.00 86.76           C  
ATOM   2001  HG2 LYS A 129      19.528  -8.575  -2.251  1.00 86.76           H  
ATOM   2002  HG3 LYS A 129      17.769  -8.460  -2.449  1.00 86.76           H  
ATOM   2003  CD  LYS A 129      18.371  -9.648  -0.763  1.00 86.76           C  
ATOM   2004  HD2 LYS A 129      19.159  -9.667  -0.011  1.00 86.76           H  
ATOM   2005  HD3 LYS A 129      17.414  -9.505  -0.261  1.00 86.76           H  
ATOM   2006  CE  LYS A 129      18.346 -10.986  -1.517  1.00 86.76           C  
ATOM   2007  HE2 LYS A 129      18.031 -10.802  -2.544  1.00 86.76           H  
ATOM   2008  HE3 LYS A 129      19.354 -11.400  -1.542  1.00 86.76           H  
ATOM   2009  NZ  LYS A 129      17.396 -11.950  -0.902  1.00 86.76           N  
ATOM   2010  HZ1 LYS A 129      16.443 -11.650  -1.050  1.00 86.76           H  
ATOM   2011  HZ2 LYS A 129      17.520 -12.048   0.096  1.00 86.76           H  
ATOM   2012  HZ3 LYS A 129      17.426 -12.857  -1.344  1.00 86.76           H  
ATOM   2013  N   ASN A 130      18.908  -4.061  -0.280  1.00 89.69           N  
ATOM   2014  H   ASN A 130      19.876  -4.339  -0.351  1.00 89.69           H  
ATOM   2015  CA  ASN A 130      18.561  -2.976   0.641  1.00 89.69           C  
ATOM   2016  HA  ASN A 130      17.564  -3.174   1.035  1.00 89.69           H  
ATOM   2017  C   ASN A 130      18.468  -1.591  -0.025  1.00 89.69           C  
ATOM   2018  CB  ASN A 130      19.511  -2.995   1.846  1.00 89.69           C  
ATOM   2019  HB2 ASN A 130      19.539  -3.989   2.293  1.00 89.69           H  
ATOM   2020  HB3 ASN A 130      19.111  -2.308   2.591  1.00 89.69           H  
ATOM   2021  O   ASN A 130      18.153  -0.626   0.668  1.00 89.69           O  
ATOM   2022  CG  ASN A 130      20.926  -2.564   1.517  1.00 89.69           C  
ATOM   2023  ND2 ASN A 130      21.629  -2.017   2.476  1.00 89.69           N  
ATOM   2024 HD21 ASN A 130      21.225  -1.921   3.397  1.00 89.69           H  
ATOM   2025 HD22 ASN A 130      22.588  -1.779   2.266  1.00 89.69           H  
ATOM   2026  OD1 ASN A 130      21.411  -2.722   0.409  1.00 89.69           O  
ATOM   2027  N   ILE A 131      18.713  -1.473  -1.336  1.00 92.53           N  
ATOM   2028  H   ILE A 131      18.909  -2.309  -1.868  1.00 92.53           H  
ATOM   2029  CA  ILE A 131      18.554  -0.220  -2.086  1.00 92.53           C  
ATOM   2030  HA  ILE A 131      18.607   0.615  -1.387  1.00 92.53           H  
ATOM   2031  C   ILE A 131      17.175  -0.201  -2.740  1.00 92.53           C  
ATOM   2032  CB  ILE A 131      19.687  -0.010  -3.110  1.00 92.53           C  
ATOM   2033  HB  ILE A 131      19.717  -0.872  -3.777  1.00 92.53           H  
ATOM   2034  O   ILE A 131      16.883  -0.986  -3.643  1.00 92.53           O  
ATOM   2035  CG1 ILE A 131      21.047   0.087  -2.384  1.00 92.53           C  
ATOM   2036 HG12 ILE A 131      21.232  -0.845  -1.851  1.00 92.53           H  
ATOM   2037 HG13 ILE A 131      21.017   0.896  -1.654  1.00 92.53           H  
ATOM   2038  CG2 ILE A 131      19.414   1.252  -3.953  1.00 92.53           C  
ATOM   2039 HG21 ILE A 131      19.360   2.123  -3.300  1.00 92.53           H  
ATOM   2040 HG22 ILE A 131      20.203   1.397  -4.691  1.00 92.53           H  
ATOM   2041 HG23 ILE A 131      18.482   1.155  -4.510  1.00 92.53           H  
ATOM   2042  CD1 ILE A 131      22.236   0.333  -3.317  1.00 92.53           C  
ATOM   2043 HD11 ILE A 131      22.163  -0.320  -4.186  1.00 92.53           H  
ATOM   2044 HD12 ILE A 131      23.164   0.125  -2.784  1.00 92.53           H  
ATOM   2045 HD13 ILE A 131      22.250   1.372  -3.645  1.00 92.53           H  
ATOM   2046  N   VAL A 132      16.321   0.718  -2.293  1.00 93.29           N  
ATOM   2047  H   VAL A 132      16.648   1.369  -1.594  1.00 93.29           H  
ATOM   2048  CA  VAL A 132      14.908   0.764  -2.686  1.00 93.29           C  
ATOM   2049  HA  VAL A 132      14.791   0.219  -3.623  1.00 93.29           H  
ATOM   2050  C   VAL A 132      14.430   2.190  -2.957  1.00 93.29           C  
ATOM   2051  CB  VAL A 132      14.019   0.062  -1.638  1.00 93.29           C  
ATOM   2052  HB  VAL A 132      12.982   0.163  -1.957  1.00 93.29           H  
ATOM   2053  O   VAL A 132      15.029   3.170  -2.517  1.00 93.29           O  
ATOM   2054  CG1 VAL A 132      14.315  -1.439  -1.535  1.00 93.29           C  
ATOM   2055 HG11 VAL A 132      15.310  -1.608  -1.124  1.00 93.29           H  
ATOM   2056 HG12 VAL A 132      14.262  -1.903  -2.520  1.00 93.29           H  
ATOM   2057 HG13 VAL A 132      13.587  -1.919  -0.880  1.00 93.29           H  
ATOM   2058  CG2 VAL A 132      14.143   0.687  -0.247  1.00 93.29           C  
ATOM   2059 HG21 VAL A 132      15.148   0.527   0.144  1.00 93.29           H  
ATOM   2060 HG22 VAL A 132      13.951   1.758  -0.301  1.00 93.29           H  
ATOM   2061 HG23 VAL A 132      13.420   0.224   0.424  1.00 93.29           H  
ATOM   2062  N   SER A 133      13.323   2.321  -3.691  1.00 94.62           N  
ATOM   2063  H   SER A 133      12.843   1.489  -4.001  1.00 94.62           H  
ATOM   2064  CA  SER A 133      12.622   3.600  -3.826  1.00 94.62           C  
ATOM   2065  HA  SER A 133      13.362   4.392  -3.936  1.00 94.62           H  
ATOM   2066  C   SER A 133      11.802   3.887  -2.567  1.00 94.62           C  
ATOM   2067  CB  SER A 133      11.746   3.613  -5.085  1.00 94.62           C  
ATOM   2068  HB2 SER A 133      11.389   4.628  -5.260  1.00 94.62           H  
ATOM   2069  HB3 SER A 133      12.346   3.312  -5.943  1.00 94.62           H  
ATOM   2070  O   SER A 133      11.509   2.987  -1.777  1.00 94.62           O  
ATOM   2071  OG  SER A 133      10.629   2.747  -4.959  1.00 94.62           O  
ATOM   2072  HG  SER A 133      10.190   2.743  -5.812  1.00 94.62           H  
ATOM   2073  N   PHE A 134      11.379   5.139  -2.383  1.00 96.00           N  
ATOM   2074  H   PHE A 134      11.694   5.855  -3.022  1.00 96.00           H  
ATOM   2075  CA  PHE A 134      10.595   5.535  -1.207  1.00 96.00           C  
ATOM   2076  HA  PHE A 134      11.184   5.349  -0.310  1.00 96.00           H  
ATOM   2077  C   PHE A 134       9.289   4.742  -1.054  1.00 96.00           C  
ATOM   2078  CB  PHE A 134      10.299   7.031  -1.306  1.00 96.00           C  
ATOM   2079  HB2 PHE A 134       9.671   7.224  -2.176  1.00 96.00           H  
ATOM   2080  HB3 PHE A 134      11.243   7.554  -1.461  1.00 96.00           H  
ATOM   2081  O   PHE A 134       8.957   4.293   0.041  1.00 96.00           O  
ATOM   2082  CG  PHE A 134       9.626   7.578  -0.067  1.00 96.00           C  
ATOM   2083  CD1 PHE A 134       8.232   7.773  -0.053  1.00 96.00           C  
ATOM   2084  HD1 PHE A 134       7.643   7.561  -0.933  1.00 96.00           H  
ATOM   2085  CD2 PHE A 134      10.380   7.803   1.100  1.00 96.00           C  
ATOM   2086  HD2 PHE A 134      11.449   7.653   1.100  1.00 96.00           H  
ATOM   2087  CE1 PHE A 134       7.595   8.169   1.134  1.00 96.00           C  
ATOM   2088  HE1 PHE A 134       6.520   8.268   1.167  1.00 96.00           H  
ATOM   2089  CE2 PHE A 134       9.740   8.183   2.288  1.00 96.00           C  
ATOM   2090  HE2 PHE A 134      10.314   8.311   3.194  1.00 96.00           H  
ATOM   2091  CZ  PHE A 134       8.348   8.350   2.306  1.00 96.00           C  
ATOM   2092  HZ  PHE A 134       7.848   8.579   3.235  1.00 96.00           H  
ATOM   2093  N   ASN A 135       8.580   4.526  -2.164  1.00 95.01           N  
ATOM   2094  H   ASN A 135       8.907   4.936  -3.027  1.00 95.01           H  
ATOM   2095  CA  ASN A 135       7.330   3.767  -2.181  1.00 95.01           C  
ATOM   2096  HA  ASN A 135       6.651   4.166  -1.428  1.00 95.01           H  
ATOM   2097  C   ASN A 135       7.567   2.291  -1.820  1.00 95.01           C  
ATOM   2098  CB  ASN A 135       6.682   3.927  -3.568  1.00 95.01           C  
ATOM   2099  HB2 ASN A 135       5.873   3.203  -3.665  1.00 95.01           H  
ATOM   2100  HB3 ASN A 135       7.411   3.703  -4.347  1.00 95.01           H  
ATOM   2101  O   ASN A 135       6.829   1.740  -1.011  1.00 95.01           O  
ATOM   2102  CG  ASN A 135       6.093   5.307  -3.829  1.00 95.01           C  
ATOM   2103  ND2 ASN A 135       5.501   5.488  -4.985  1.00 95.01           N  
ATOM   2104 HD21 ASN A 135       5.342   4.712  -5.611  1.00 95.01           H  
ATOM   2105 HD22 ASN A 135       5.050   6.377  -5.148  1.00 95.01           H  
ATOM   2106  OD1 ASN A 135       6.178   6.239  -3.040  1.00 95.01           O  
ATOM   2107  N   LYS A 136       8.639   1.672  -2.343  1.00 94.18           N  
ATOM   2108  H   LYS A 136       9.247   2.191  -2.960  1.00 94.18           H  
ATOM   2109  CA  LYS A 136       9.032   0.306  -1.955  1.00 94.18           C  
ATOM   2110  HA  LYS A 136       8.190  -0.370  -2.103  1.00 94.18           H  
ATOM   2111  C   LYS A 136       9.381   0.223  -0.469  1.00 94.18           C  
ATOM   2112  CB  LYS A 136      10.223  -0.179  -2.796  1.00 94.18           C  
ATOM   2113  HB2 LYS A 136      10.671  -1.038  -2.297  1.00 94.18           H  
ATOM   2114  HB3 LYS A 136      10.968   0.615  -2.850  1.00 94.18           H  
ATOM   2115  O   LYS A 136       8.956  -0.714   0.194  1.00 94.18           O  
ATOM   2116  CG  LYS A 136       9.836  -0.607  -4.216  1.00 94.18           C  
ATOM   2117  HG2 LYS A 136       9.124  -1.430  -4.154  1.00 94.18           H  
ATOM   2118  HG3 LYS A 136       9.372   0.229  -4.740  1.00 94.18           H  
ATOM   2119  CD  LYS A 136      11.083  -1.070  -4.987  1.00 94.18           C  
ATOM   2120  HD2 LYS A 136      11.569  -1.869  -4.427  1.00 94.18           H  
ATOM   2121  HD3 LYS A 136      11.774  -0.232  -5.082  1.00 94.18           H  
ATOM   2122  CE  LYS A 136      10.706  -1.589  -6.379  1.00 94.18           C  
ATOM   2123  HE2 LYS A 136      10.032  -2.435  -6.245  1.00 94.18           H  
ATOM   2124  HE3 LYS A 136      10.169  -0.804  -6.913  1.00 94.18           H  
ATOM   2125  NZ  LYS A 136      11.897  -2.016  -7.161  1.00 94.18           N  
ATOM   2126  HZ1 LYS A 136      12.422  -2.714  -6.655  1.00 94.18           H  
ATOM   2127  HZ2 LYS A 136      12.506  -1.234  -7.357  1.00 94.18           H  
ATOM   2128  HZ3 LYS A 136      11.628  -2.423  -8.046  1.00 94.18           H  
ATOM   2129  N   ALA A 137      10.112   1.204   0.066  1.00 96.38           N  
ATOM   2130  H   ALA A 137      10.461   1.933  -0.540  1.00 96.38           H  
ATOM   2131  CA  ALA A 137      10.464   1.239   1.484  1.00 96.38           C  
ATOM   2132  HA  ALA A 137      10.995   0.320   1.730  1.00 96.38           H  
ATOM   2133  C   ALA A 137       9.220   1.305   2.384  1.00 96.38           C  
ATOM   2134  CB  ALA A 137      11.398   2.428   1.739  1.00 96.38           C  
ATOM   2135  HB1 ALA A 137      12.235   2.400   1.041  1.00 96.38           H  
ATOM   2136  HB2 ALA A 137      10.862   3.368   1.612  1.00 96.38           H  
ATOM   2137  HB3 ALA A 137      11.787   2.373   2.756  1.00 96.38           H  
ATOM   2138  O   ALA A 137       9.133   0.569   3.363  1.00 96.38           O  
ATOM   2139  N   CYS A 138       8.243   2.146   2.034  1.00 97.80           N  
ATOM   2140  H   CYS A 138       8.370   2.732   1.220  1.00 97.80           H  
ATOM   2141  CA  CYS A 138       6.982   2.240   2.768  1.00 97.80           C  
ATOM   2142  HA  CYS A 138       7.193   2.427   3.821  1.00 97.80           H  
ATOM   2143  C   CYS A 138       6.183   0.929   2.699  1.00 97.80           C  
ATOM   2144  CB  CYS A 138       6.165   3.410   2.215  1.00 97.80           C  
ATOM   2145  HB2 CYS A 138       5.168   3.390   2.654  1.00 97.80           H  
ATOM   2146  HB3 CYS A 138       6.072   3.296   1.135  1.00 97.80           H  
ATOM   2147  O   CYS A 138       5.705   0.463   3.729  1.00 97.80           O  
ATOM   2148  SG  CYS A 138       6.956   5.003   2.588  1.00 97.80           S  
ATOM   2149  HG  CYS A 138       7.981   4.851   1.746  1.00 97.80           H  
ATOM   2150  N   ALA A 139       6.101   0.295   1.526  1.00 97.16           N  
ATOM   2151  H   ALA A 139       6.455   0.747   0.695  1.00 97.16           H  
ATOM   2152  CA  ALA A 139       5.434  -0.996   1.369  1.00 97.16           C  
ATOM   2153  HA  ALA A 139       4.410  -0.909   1.733  1.00 97.16           H  
ATOM   2154  C   ALA A 139       6.117  -2.122   2.159  1.00 97.16           C  
ATOM   2155  CB  ALA A 139       5.383  -1.334  -0.117  1.00 97.16           C  
ATOM   2156  HB1 ALA A 139       6.387  -1.505  -0.506  1.00 97.16           H  
ATOM   2157  HB2 ALA A 139       4.782  -2.232  -0.261  1.00 97.16           H  
ATOM   2158  HB3 ALA A 139       4.926  -0.505  -0.658  1.00 97.16           H  
ATOM   2159  O   ALA A 139       5.436  -2.900   2.814  1.00 97.16           O  
ATOM   2160  N   ILE A 140       7.455  -2.185   2.163  1.00 97.21           N  
ATOM   2161  H   ILE A 140       7.964  -1.547   1.568  1.00 97.21           H  
ATOM   2162  CA  ILE A 140       8.217  -3.135   2.992  1.00 97.21           C  
ATOM   2163  HA  ILE A 140       7.947  -4.154   2.716  1.00 97.21           H  
ATOM   2164  C   ILE A 140       7.858  -2.964   4.471  1.00 97.21           C  
ATOM   2165  CB  ILE A 140       9.738  -2.946   2.776  1.00 97.21           C  
ATOM   2166  HB  ILE A 140       9.961  -1.879   2.785  1.00 97.21           H  
ATOM   2167  O   ILE A 140       7.548  -3.935   5.160  1.00 97.21           O  
ATOM   2168  CG1 ILE A 140      10.186  -3.521   1.416  1.00 97.21           C  
ATOM   2169 HG12 ILE A 140      10.216  -4.609   1.479  1.00 97.21           H  
ATOM   2170 HG13 ILE A 140       9.465  -3.258   0.642  1.00 97.21           H  
ATOM   2171  CG2 ILE A 140      10.531  -3.600   3.928  1.00 97.21           C  
ATOM   2172 HG21 ILE A 140      10.456  -2.996   4.832  1.00 97.21           H  
ATOM   2173 HG22 ILE A 140      11.590  -3.698   3.693  1.00 97.21           H  
ATOM   2174 HG23 ILE A 140      10.123  -4.588   4.143  1.00 97.21           H  
ATOM   2175  CD1 ILE A 140      11.564  -2.997   0.982  1.00 97.21           C  
ATOM   2176 HD11 ILE A 140      12.284  -3.024   1.800  1.00 97.21           H  
ATOM   2177 HD12 ILE A 140      11.474  -1.971   0.626  1.00 97.21           H  
ATOM   2178 HD13 ILE A 140      11.967  -3.629   0.191  1.00 97.21           H  
ATOM   2179  N   MET A 141       7.895  -1.722   4.956  1.00 97.74           N  
ATOM   2180  H   MET A 141       8.146  -0.971   4.329  1.00 97.74           H  
ATOM   2181  CA  MET A 141       7.586  -1.398   6.347  1.00 97.74           C  
ATOM   2182  HA  MET A 141       8.225  -1.988   7.004  1.00 97.74           H  
ATOM   2183  C   MET A 141       6.141  -1.748   6.706  1.00 97.74           C  
ATOM   2184  CB  MET A 141       7.863   0.090   6.573  1.00 97.74           C  
ATOM   2185  HB2 MET A 141       7.440   0.678   5.759  1.00 97.74           H  
ATOM   2186  HB3 MET A 141       7.386   0.421   7.496  1.00 97.74           H  
ATOM   2187  O   MET A 141       5.909  -2.330   7.762  1.00 97.74           O  
ATOM   2188  CG  MET A 141       9.368   0.346   6.650  1.00 97.74           C  
ATOM   2189  HG2 MET A 141       9.802  -0.292   7.420  1.00 97.74           H  
ATOM   2190  HG3 MET A 141       9.826   0.069   5.701  1.00 97.74           H  
ATOM   2191  SD  MET A 141       9.773   2.062   7.037  1.00 97.74           S  
ATOM   2192  CE  MET A 141      10.924   2.394   5.692  1.00 97.74           C  
ATOM   2193  HE1 MET A 141      10.378   2.456   4.751  1.00 97.74           H  
ATOM   2194  HE2 MET A 141      11.423   3.341   5.900  1.00 97.74           H  
ATOM   2195  HE3 MET A 141      11.669   1.600   5.641  1.00 97.74           H  
ATOM   2196  N   ALA A 142       5.192  -1.452   5.816  1.00 98.11           N  
ATOM   2197  H   ALA A 142       5.448  -0.957   4.973  1.00 98.11           H  
ATOM   2198  CA  ALA A 142       3.791  -1.823   5.979  1.00 98.11           C  
ATOM   2199  HA  ALA A 142       3.426  -1.435   6.930  1.00 98.11           H  
ATOM   2200  C   ALA A 142       3.613  -3.343   6.006  1.00 98.11           C  
ATOM   2201  CB  ALA A 142       2.975  -1.181   4.857  1.00 98.11           C  
ATOM   2202  HB1 ALA A 142       3.010  -0.097   4.964  1.00 98.11           H  
ATOM   2203  HB2 ALA A 142       1.938  -1.509   4.924  1.00 98.11           H  
ATOM   2204  HB3 ALA A 142       3.373  -1.464   3.882  1.00 98.11           H  
ATOM   2205  O   ALA A 142       3.000  -3.853   6.933  1.00 98.11           O  
ATOM   2206  N   ALA A 143       4.216  -4.085   5.073  1.00 97.26           N  
ATOM   2207  H   ALA A 143       4.709  -3.617   4.325  1.00 97.26           H  
ATOM   2208  CA  ALA A 143       4.163  -5.548   5.042  1.00 97.26           C  
ATOM   2209  HA  ALA A 143       3.125  -5.860   4.930  1.00 97.26           H  
ATOM   2210  C   ALA A 143       4.706  -6.178   6.336  1.00 97.26           C  
ATOM   2211  CB  ALA A 143       4.956  -6.040   3.825  1.00 97.26           C  
ATOM   2212  HB1 ALA A 143       4.895  -7.127   3.766  1.00 97.26           H  
ATOM   2213  HB2 ALA A 143       4.534  -5.616   2.914  1.00 97.26           H  
ATOM   2214  HB3 ALA A 143       6.002  -5.745   3.908  1.00 97.26           H  
ATOM   2215  O   ALA A 143       4.150  -7.157   6.836  1.00 97.26           O  
ATOM   2216  N   GLY A 144       5.764  -5.590   6.905  1.00 95.86           N  
ATOM   2217  H   GLY A 144       6.198  -4.821   6.415  1.00 95.86           H  
ATOM   2218  CA  GLY A 144       6.320  -5.996   8.192  1.00 95.86           C  
ATOM   2219  HA2 GLY A 144       6.622  -7.042   8.141  1.00 95.86           H  
ATOM   2220  HA3 GLY A 144       7.198  -5.381   8.390  1.00 95.86           H  
ATOM   2221  C   GLY A 144       5.357  -5.831   9.370  1.00 95.86           C  
ATOM   2222  O   GLY A 144       5.405  -6.644  10.288  1.00 95.86           O  
ATOM   2223  N   ILE A 145       4.474  -4.825   9.337  1.00 96.55           N  
ATOM   2224  H   ILE A 145       4.484  -4.206   8.539  1.00 96.55           H  
ATOM   2225  CA  ILE A 145       3.404  -4.646  10.332  1.00 96.55           C  
ATOM   2226  HA  ILE A 145       3.780  -4.951  11.308  1.00 96.55           H  
ATOM   2227  C   ILE A 145       2.217  -5.561  10.017  1.00 96.55           C  
ATOM   2228  CB  ILE A 145       2.960  -3.165  10.433  1.00 96.55           C  
ATOM   2229  HB  ILE A 145       2.582  -2.848   9.461  1.00 96.55           H  
ATOM   2230  O   ILE A 145       1.751  -6.286  10.892  1.00 96.55           O  
ATOM   2231  CG1 ILE A 145       4.132  -2.236  10.827  1.00 96.55           C  
ATOM   2232 HG12 ILE A 145       4.458  -2.458  11.843  1.00 96.55           H  
ATOM   2233 HG13 ILE A 145       4.971  -2.421  10.156  1.00 96.55           H  
ATOM   2234  CG2 ILE A 145       1.821  -3.041  11.461  1.00 96.55           C  
ATOM   2235 HG21 ILE A 145       0.923  -3.542  11.100  1.00 96.55           H  
ATOM   2236 HG22 ILE A 145       1.563  -1.996  11.633  1.00 96.55           H  
ATOM   2237 HG23 ILE A 145       2.116  -3.491  12.409  1.00 96.55           H  
ATOM   2238  CD1 ILE A 145       3.786  -0.743  10.720  1.00 96.55           C  
ATOM   2239 HD11 ILE A 145       3.319  -0.541   9.756  1.00 96.55           H  
ATOM   2240 HD12 ILE A 145       4.691  -0.142  10.804  1.00 96.55           H  
ATOM   2241 HD13 ILE A 145       3.110  -0.446  11.522  1.00 96.55           H  
ATOM   2242  N   LEU A 146       1.762  -5.566   8.762  1.00 96.05           N  
ATOM   2243  H   LEU A 146       2.214  -4.953   8.099  1.00 96.05           H  
ATOM   2244  CA  LEU A 146       0.543  -6.245   8.322  1.00 96.05           C  
ATOM   2245  HA  LEU A 146      -0.294  -5.863   8.906  1.00 96.05           H  
ATOM   2246  C   LEU A 146       0.576  -7.752   8.558  1.00 96.05           C  
ATOM   2247  CB  LEU A 146       0.290  -5.952   6.837  1.00 96.05           C  
ATOM   2248  HB2 LEU A 146      -0.470  -6.641   6.468  1.00 96.05           H  
ATOM   2249  HB3 LEU A 146       1.211  -6.144   6.287  1.00 96.05           H  
ATOM   2250  O   LEU A 146      -0.448  -8.324   8.900  1.00 96.05           O  
ATOM   2251  CG  LEU A 146      -0.192  -4.519   6.555  1.00 96.05           C  
ATOM   2252  HG  LEU A 146       0.467  -3.798   7.038  1.00 96.05           H  
ATOM   2253  CD1 LEU A 146      -0.149  -4.276   5.050  1.00 96.05           C  
ATOM   2254 HD11 LEU A 146       0.859  -4.447   4.671  1.00 96.05           H  
ATOM   2255 HD12 LEU A 146      -0.426  -3.241   4.852  1.00 96.05           H  
ATOM   2256 HD13 LEU A 146      -0.849  -4.944   4.549  1.00 96.05           H  
ATOM   2257  CD2 LEU A 146      -1.616  -4.274   7.055  1.00 96.05           C  
ATOM   2258 HD21 LEU A 146      -1.966  -3.293   6.733  1.00 96.05           H  
ATOM   2259 HD22 LEU A 146      -2.288  -5.032   6.654  1.00 96.05           H  
ATOM   2260 HD23 LEU A 146      -1.652  -4.314   8.143  1.00 96.05           H  
ATOM   2261  N   LYS A 147       1.745  -8.400   8.491  1.00 93.88           N  
ATOM   2262  H   LYS A 147       2.562  -7.891   8.183  1.00 93.88           H  
ATOM   2263  CA  LYS A 147       1.852  -9.832   8.823  1.00 93.88           C  
ATOM   2264  HA  LYS A 147       1.170 -10.378   8.171  1.00 93.88           H  
ATOM   2265  C   LYS A 147       1.414 -10.164  10.262  1.00 93.88           C  
ATOM   2266  CB  LYS A 147       3.280 -10.325   8.552  1.00 93.88           C  
ATOM   2267  HB2 LYS A 147       3.619  -9.957   7.584  1.00 93.88           H  
ATOM   2268  HB3 LYS A 147       3.274 -11.415   8.523  1.00 93.88           H  
ATOM   2269  O   LYS A 147       1.147 -11.320  10.571  1.00 93.88           O  
ATOM   2270  CG  LYS A 147       4.238  -9.866   9.657  1.00 93.88           C  
ATOM   2271  HG2 LYS A 147       4.204  -8.779   9.726  1.00 93.88           H  
ATOM   2272  HG3 LYS A 147       3.924 -10.296  10.608  1.00 93.88           H  
ATOM   2273  CD  LYS A 147       5.672 -10.310   9.413  1.00 93.88           C  
ATOM   2274  HD2 LYS A 147       5.698 -11.382   9.216  1.00 93.88           H  
ATOM   2275  HD3 LYS A 147       6.080  -9.762   8.563  1.00 93.88           H  
ATOM   2276  CE  LYS A 147       6.449  -9.993  10.687  1.00 93.88           C  
ATOM   2277  HE2 LYS A 147       6.347  -8.931  10.908  1.00 93.88           H  
ATOM   2278  HE3 LYS A 147       6.000 -10.541  11.516  1.00 93.88           H  
ATOM   2279  NZ  LYS A 147       7.866 -10.352  10.538  1.00 93.88           N  
ATOM   2280  HZ1 LYS A 147       8.253  -9.755   9.822  1.00 93.88           H  
ATOM   2281  HZ2 LYS A 147       8.355 -10.190  11.406  1.00 93.88           H  
ATOM   2282  HZ3 LYS A 147       7.956 -11.314  10.243  1.00 93.88           H  
ATOM   2283  N   HIS A 148       1.416  -9.180  11.168  1.00 93.52           N  
ATOM   2284  H   HIS A 148       1.629  -8.241  10.863  1.00 93.52           H  
ATOM   2285  CA  HIS A 148       0.935  -9.364  12.534  1.00 93.52           C  
ATOM   2286  HA  HIS A 148       1.084 -10.401  12.833  1.00 93.52           H  
ATOM   2287  C   HIS A 148      -0.569  -9.089  12.665  1.00 93.52           C  
ATOM   2288  CB  HIS A 148       1.715  -8.488  13.518  1.00 93.52           C  
ATOM   2289  HB2 HIS A 148       1.228  -8.643  14.481  1.00 93.52           H  
ATOM   2290  HB3 HIS A 148       1.611  -7.436  13.250  1.00 93.52           H  
ATOM   2291  O   HIS A 148      -1.196  -9.671  13.550  1.00 93.52           O  
ATOM   2292  CG  HIS A 148       3.176  -8.821  13.698  1.00 93.52           C  
ATOM   2293  CD2 HIS A 148       4.200  -8.527  12.842  1.00 93.52           C  
ATOM   2294  HD2 HIS A 148       4.092  -8.002  11.904  1.00 93.52           H  
ATOM   2295  ND1 HIS A 148       3.743  -9.434  14.793  1.00 93.52           N  
ATOM   2296  HD1 HIS A 148       3.260  -9.795  15.603  1.00 93.52           H  
ATOM   2297  CE1 HIS A 148       5.061  -9.547  14.582  1.00 93.52           C  
ATOM   2298  HE1 HIS A 148       5.752 -10.013  15.268  1.00 93.52           H  
ATOM   2299  NE2 HIS A 148       5.396  -9.007  13.399  1.00 93.52           N  
ATOM   2300  N   THR A 149      -1.152  -8.255  11.798  1.00 91.16           N  
ATOM   2301  H   THR A 149      -0.606  -7.850  11.051  1.00 91.16           H  
ATOM   2302  CA  THR A 149      -2.573  -7.876  11.857  1.00 91.16           C  
ATOM   2303  HA  THR A 149      -2.941  -8.033  12.871  1.00 91.16           H  
ATOM   2304  C   THR A 149      -3.459  -8.729  10.956  1.00 91.16           C  
ATOM   2305  CB  THR A 149      -2.785  -6.388  11.535  1.00 91.16           C  
ATOM   2306  HB  THR A 149      -3.852  -6.168  11.564  1.00 91.16           H  
ATOM   2307  O   THR A 149      -4.569  -9.051  11.355  1.00 91.16           O  
ATOM   2308  CG2 THR A 149      -2.072  -5.484  12.541  1.00 91.16           C  
ATOM   2309 HG21 THR A 149      -0.992  -5.619  12.474  1.00 91.16           H  
ATOM   2310 HG22 THR A 149      -2.319  -4.444  12.327  1.00 91.16           H  
ATOM   2311 HG23 THR A 149      -2.407  -5.725  13.550  1.00 91.16           H  
ATOM   2312  OG1 THR A 149      -2.282  -6.050  10.264  1.00 91.16           O  
ATOM   2313  HG1 THR A 149      -3.021  -5.736   9.737  1.00 91.16           H  
ATOM   2314  N   PHE A 150      -2.987  -9.133   9.778  1.00 92.05           N  
ATOM   2315  H   PHE A 150      -2.074  -8.824   9.478  1.00 92.05           H  
ATOM   2316  CA  PHE A 150      -3.742  -9.987   8.865  1.00 92.05           C  
ATOM   2317  HA  PHE A 150      -4.807  -9.780   8.969  1.00 92.05           H  
ATOM   2318  C   PHE A 150      -3.536 -11.457   9.193  1.00 92.05           C  
ATOM   2319  CB  PHE A 150      -3.360  -9.708   7.416  1.00 92.05           C  
ATOM   2320  HB2 PHE A 150      -3.703 -10.553   6.818  1.00 92.05           H  
ATOM   2321  HB3 PHE A 150      -2.274  -9.674   7.323  1.00 92.05           H  
ATOM   2322  O   PHE A 150      -2.407 -11.928   9.384  1.00 92.05           O  
ATOM   2323  CG  PHE A 150      -3.950  -8.462   6.795  1.00 92.05           C  
ATOM   2324  CD1 PHE A 150      -4.538  -7.419   7.542  1.00 92.05           C  
ATOM   2325  HD1 PHE A 150      -4.634  -7.479   8.616  1.00 92.05           H  
ATOM   2326  CD2 PHE A 150      -3.937  -8.383   5.399  1.00 92.05           C  
ATOM   2327  HD2 PHE A 150      -3.593  -9.232   4.827  1.00 92.05           H  
ATOM   2328  CE1 PHE A 150      -5.057  -6.297   6.875  1.00 92.05           C  
ATOM   2329  HE1 PHE A 150      -5.569  -5.519   7.422  1.00 92.05           H  
ATOM   2330  CE2 PHE A 150      -4.389  -7.238   4.741  1.00 92.05           C  
ATOM   2331  HE2 PHE A 150      -4.340  -7.192   3.663  1.00 92.05           H  
ATOM   2332  CZ  PHE A 150      -4.939  -6.189   5.483  1.00 92.05           C  
ATOM   2333  HZ  PHE A 150      -5.294  -5.315   4.958  1.00 92.05           H  
ATOM   2334  N   GLU A 151      -4.642 -12.188   9.270  1.00 90.73           N  
ATOM   2335  H   GLU A 151      -5.543 -11.752   9.137  1.00 90.73           H  
ATOM   2336  CA  GLU A 151      -4.613 -13.616   9.563  1.00 90.73           C  
ATOM   2337  HA  GLU A 151      -3.923 -13.779  10.391  1.00 90.73           H  
ATOM   2338  C   GLU A 151      -4.075 -14.428   8.393  1.00 90.73           C  
ATOM   2339  CB  GLU A 151      -5.964 -14.108  10.076  1.00 90.73           C  
ATOM   2340  HB2 GLU A 151      -5.893 -15.186  10.222  1.00 90.73           H  
ATOM   2341  HB3 GLU A 151      -6.751 -13.887   9.354  1.00 90.73           H  
ATOM   2342  O   GLU A 151      -3.319 -15.377   8.606  1.00 90.73           O  
ATOM   2343  CG  GLU A 151      -6.257 -13.423  11.423  1.00 90.73           C  
ATOM   2344  HG2 GLU A 151      -5.347 -13.425  12.023  1.00 90.73           H  
ATOM   2345  HG3 GLU A 151      -6.530 -12.384  11.241  1.00 90.73           H  
ATOM   2346  CD  GLU A 151      -7.359 -14.100  12.244  1.00 90.73           C  
ATOM   2347  OE1 GLU A 151      -7.506 -13.679  13.414  1.00 90.73           O  
ATOM   2348  OE2 GLU A 151      -7.973 -15.067  11.750  1.00 90.73           O  
ATOM   2349  N   GLU A 152      -4.340 -13.968   7.175  1.00 93.59           N  
ATOM   2350  H   GLU A 152      -4.927 -13.151   7.084  1.00 93.59           H  
ATOM   2351  CA  GLU A 152      -4.024 -14.664   5.939  1.00 93.59           C  
ATOM   2352  HA  GLU A 152      -3.356 -15.496   6.164  1.00 93.59           H  
ATOM   2353  C   GLU A 152      -3.297 -13.755   4.942  1.00 93.59           C  
ATOM   2354  CB  GLU A 152      -5.306 -15.248   5.327  1.00 93.59           C  
ATOM   2355  HB2 GLU A 152      -5.951 -14.430   5.006  1.00 93.59           H  
ATOM   2356  HB3 GLU A 152      -5.021 -15.838   4.456  1.00 93.59           H  
ATOM   2357  O   GLU A 152      -3.377 -12.527   4.996  1.00 93.59           O  
ATOM   2358  CG  GLU A 152      -6.073 -16.158   6.303  1.00 93.59           C  
ATOM   2359  HG2 GLU A 152      -5.383 -16.908   6.689  1.00 93.59           H  
ATOM   2360  HG3 GLU A 152      -6.439 -15.571   7.145  1.00 93.59           H  
ATOM   2361  CD  GLU A 152      -7.267 -16.851   5.637  1.00 93.59           C  
ATOM   2362  OE1 GLU A 152      -7.414 -18.074   5.868  1.00 93.59           O  
ATOM   2363  OE2 GLU A 152      -7.993 -16.168   4.885  1.00 93.59           O  
ATOM   2364  N   GLU A 153      -2.574 -14.381   4.024  1.00 93.76           N  
ATOM   2365  H   GLU A 153      -2.551 -15.391   4.052  1.00 93.76           H  
ATOM   2366  CA  GLU A 153      -1.929 -13.750   2.879  1.00 93.76           C  
ATOM   2367  HA  GLU A 153      -2.347 -12.754   2.735  1.00 93.76           H  
ATOM   2368  C   GLU A 153      -2.217 -14.558   1.620  1.00 93.76           C  
ATOM   2369  CB  GLU A 153      -0.420 -13.606   3.118  1.00 93.76           C  
ATOM   2370  HB2 GLU A 153       0.012 -13.024   2.303  1.00 93.76           H  
ATOM   2371  HB3 GLU A 153      -0.282 -13.039   4.038  1.00 93.76           H  
ATOM   2372  O   GLU A 153      -2.434 -15.768   1.680  1.00 93.76           O  
ATOM   2373  CG  GLU A 153       0.332 -14.949   3.218  1.00 93.76           C  
ATOM   2374  HG2 GLU A 153       0.301 -15.458   2.254  1.00 93.76           H  
ATOM   2375  HG3 GLU A 153      -0.141 -15.586   3.965  1.00 93.76           H  
ATOM   2376  CD  GLU A 153       1.787 -14.728   3.626  1.00 93.76           C  
ATOM   2377  OE1 GLU A 153       2.748 -15.239   2.996  1.00 93.76           O  
ATOM   2378  OE2 GLU A 153       2.059 -13.960   4.574  1.00 93.76           O  
ATOM   2379  N   TYR A 154      -2.209 -13.902   0.470  1.00 94.42           N  
ATOM   2380  H   TYR A 154      -2.000 -12.913   0.458  1.00 94.42           H  
ATOM   2381  CA  TYR A 154      -2.502 -14.562  -0.789  1.00 94.42           C  
ATOM   2382  HA  TYR A 154      -3.322 -15.261  -0.628  1.00 94.42           H  
ATOM   2383  C   TYR A 154      -1.294 -15.351  -1.298  1.00 94.42           C  
ATOM   2384  CB  TYR A 154      -2.986 -13.522  -1.790  1.00 94.42           C  
ATOM   2385  HB2 TYR A 154      -2.151 -12.898  -2.109  1.00 94.42           H  
ATOM   2386  HB3 TYR A 154      -3.716 -12.889  -1.284  1.00 94.42           H  
ATOM   2387  O   TYR A 154      -0.218 -14.797  -1.528  1.00 94.42           O  
ATOM   2388  CG  TYR A 154      -3.666 -14.135  -2.990  1.00 94.42           C  
ATOM   2389  CD1 TYR A 154      -2.944 -14.389  -4.168  1.00 94.42           C  
ATOM   2390  HD1 TYR A 154      -1.892 -14.148  -4.219  1.00 94.42           H  
ATOM   2391  CD2 TYR A 154      -5.031 -14.464  -2.912  1.00 94.42           C  
ATOM   2392  HD2 TYR A 154      -5.564 -14.286  -1.990  1.00 94.42           H  
ATOM   2393  CE1 TYR A 154      -3.600 -14.964  -5.270  1.00 94.42           C  
ATOM   2394  HE1 TYR A 154      -3.063 -15.169  -6.184  1.00 94.42           H  
ATOM   2395  CE2 TYR A 154      -5.695 -15.028  -4.015  1.00 94.42           C  
ATOM   2396  HE2 TYR A 154      -6.744 -15.280  -3.956  1.00 94.42           H  
ATOM   2397  OH  TYR A 154      -5.566 -15.850  -6.270  1.00 94.42           O  
ATOM   2398  HH  TYR A 154      -6.511 -15.988  -6.172  1.00 94.42           H  
ATOM   2399  CZ  TYR A 154      -4.971 -15.280  -5.196  1.00 94.42           C  
ATOM   2400  N   ASP A 155      -1.480 -16.648  -1.521  1.00 92.45           N  
ATOM   2401  H   ASP A 155      -2.376 -17.056  -1.297  1.00 92.45           H  
ATOM   2402  CA  ASP A 155      -0.490 -17.499  -2.165  1.00 92.45           C  
ATOM   2403  HA  ASP A 155       0.490 -17.029  -2.082  1.00 92.45           H  
ATOM   2404  C   ASP A 155      -0.801 -17.658  -3.653  1.00 92.45           C  
ATOM   2405  CB  ASP A 155      -0.369 -18.839  -1.442  1.00 92.45           C  
ATOM   2406  HB2 ASP A 155      -1.356 -19.287  -1.325  1.00 92.45           H  
ATOM   2407  HB3 ASP A 155       0.057 -18.657  -0.455  1.00 92.45           H  
ATOM   2408  O   ASP A 155      -1.708 -18.382  -4.065  1.00 92.45           O  
ATOM   2409  CG  ASP A 155       0.552 -19.786  -2.210  1.00 92.45           C  
ATOM   2410  OD1 ASP A 155       1.701 -19.405  -2.535  1.00 92.45           O  
ATOM   2411  OD2 ASP A 155       0.086 -20.885  -2.580  1.00 92.45           O  
ATOM   2412  N   TRP A 156       0.027 -17.023  -4.480  1.00 89.06           N  
ATOM   2413  H   TRP A 156       0.690 -16.384  -4.065  1.00 89.06           H  
ATOM   2414  CA  TRP A 156      -0.089 -17.054  -5.939  1.00 89.06           C  
ATOM   2415  HA  TRP A 156      -1.087 -16.714  -6.215  1.00 89.06           H  
ATOM   2416  C   TRP A 156       0.089 -18.443  -6.556  1.00 89.06           C  
ATOM   2417  CB  TRP A 156       0.940 -16.084  -6.530  1.00 89.06           C  
ATOM   2418  HB2 TRP A 156       1.935 -16.341  -6.169  1.00 89.06           H  
ATOM   2419  HB3 TRP A 156       0.940 -16.188  -7.615  1.00 89.06           H  
ATOM   2420  O   TRP A 156      -0.297 -18.648  -7.704  1.00 89.06           O  
ATOM   2421  CG  TRP A 156       0.646 -14.658  -6.214  1.00 89.06           C  
ATOM   2422  CD1 TRP A 156       1.179 -13.934  -5.207  1.00 89.06           C  
ATOM   2423  HD1 TRP A 156       1.910 -14.282  -4.492  1.00 89.06           H  
ATOM   2424  CD2 TRP A 156      -0.370 -13.810  -6.819  1.00 89.06           C  
ATOM   2425  CE2 TRP A 156      -0.415 -12.575  -6.113  1.00 89.06           C  
ATOM   2426  CE3 TRP A 156      -1.308 -14.001  -7.851  1.00 89.06           C  
ATOM   2427  HE3 TRP A 156      -1.329 -14.938  -8.386  1.00 89.06           H  
ATOM   2428  NE1 TRP A 156       0.556 -12.708  -5.151  1.00 89.06           N  
ATOM   2429  HE1 TRP A 156       0.669 -12.104  -4.350  1.00 89.06           H  
ATOM   2430  CH2 TRP A 156      -2.285 -11.799  -7.426  1.00 89.06           C  
ATOM   2431  HH2 TRP A 156      -3.051 -11.067  -7.634  1.00 89.06           H  
ATOM   2432  CZ2 TRP A 156      -1.347 -11.572  -6.407  1.00 89.06           C  
ATOM   2433  HZ2 TRP A 156      -1.374 -10.665  -5.821  1.00 89.06           H  
ATOM   2434  CZ3 TRP A 156      -2.262 -13.013  -8.136  1.00 89.06           C  
ATOM   2435  HZ3 TRP A 156      -3.015 -13.221  -8.881  1.00 89.06           H  
ATOM   2436  N   LYS A 157       0.679 -19.405  -5.832  1.00 88.52           N  
ATOM   2437  H   LYS A 157       0.924 -19.200  -4.874  1.00 88.52           H  
ATOM   2438  CA  LYS A 157       0.829 -20.780  -6.329  1.00 88.52           C  
ATOM   2439  HA  LYS A 157       1.071 -20.757  -7.392  1.00 88.52           H  
ATOM   2440  C   LYS A 157      -0.468 -21.570  -6.216  1.00 88.52           C  
ATOM   2441  CB  LYS A 157       1.944 -21.501  -5.571  1.00 88.52           C  
ATOM   2442  HB2 LYS A 157       1.736 -21.466  -4.502  1.00 88.52           H  
ATOM   2443  HB3 LYS A 157       1.956 -22.546  -5.882  1.00 88.52           H  
ATOM   2444  O   LYS A 157      -0.788 -22.334  -7.122  1.00 88.52           O  
ATOM   2445  CG  LYS A 157       3.317 -20.886  -5.848  1.00 88.52           C  
ATOM   2446  HG2 LYS A 157       3.541 -20.950  -6.912  1.00 88.52           H  
ATOM   2447  HG3 LYS A 157       3.325 -19.841  -5.538  1.00 88.52           H  
ATOM   2448  CD  LYS A 157       4.366 -21.655  -5.048  1.00 88.52           C  
ATOM   2449  HD2 LYS A 157       4.109 -21.591  -3.991  1.00 88.52           H  
ATOM   2450  HD3 LYS A 157       4.365 -22.701  -5.357  1.00 88.52           H  
ATOM   2451  CE  LYS A 157       5.742 -21.038  -5.283  1.00 88.52           C  
ATOM   2452  HE2 LYS A 157       5.678 -19.975  -5.047  1.00 88.52           H  
ATOM   2453  HE3 LYS A 157       5.999 -21.137  -6.337  1.00 88.52           H  
ATOM   2454  NZ  LYS A 157       6.751 -21.693  -4.422  1.00 88.52           N  
ATOM   2455  HZ1 LYS A 157       6.475 -21.582  -3.457  1.00 88.52           H  
ATOM   2456  HZ2 LYS A 157       7.657 -21.265  -4.550  1.00 88.52           H  
ATOM   2457  HZ3 LYS A 157       6.801 -22.680  -4.629  1.00 88.52           H  
ATOM   2458  N   THR A 158      -1.190 -21.411  -5.111  1.00 89.48           N  
ATOM   2459  H   THR A 158      -0.811 -20.843  -4.366  1.00 89.48           H  
ATOM   2460  CA  THR A 158      -2.469 -22.092  -4.867  1.00 89.48           C  
ATOM   2461  HA  THR A 158      -2.504 -23.001  -5.467  1.00 89.48           H  
ATOM   2462  C   THR A 158      -3.685 -21.269  -5.288  1.00 89.48           C  
ATOM   2463  CB  THR A 158      -2.610 -22.515  -3.400  1.00 89.48           C  
ATOM   2464  HB  THR A 158      -3.597 -22.958  -3.263  1.00 89.48           H  
ATOM   2465  O   THR A 158      -4.768 -21.838  -5.420  1.00 89.48           O  
ATOM   2466  CG2 THR A 158      -1.569 -23.556  -2.983  1.00 89.48           C  
ATOM   2467 HG21 THR A 158      -1.746 -24.481  -3.532  1.00 89.48           H  
ATOM   2468 HG22 THR A 158      -1.662 -23.750  -1.915  1.00 89.48           H  
ATOM   2469 HG23 THR A 158      -0.559 -23.208  -3.196  1.00 89.48           H  
ATOM   2470  OG1 THR A 158      -2.506 -21.417  -2.537  1.00 89.48           O  
ATOM   2471  HG1 THR A 158      -1.575 -21.191  -2.474  1.00 89.48           H  
ATOM   2472  N   GLY A 159      -3.517 -19.963  -5.524  1.00 89.23           N  
ATOM   2473  H   GLY A 159      -2.627 -19.552  -5.282  1.00 89.23           H  
ATOM   2474  CA  GLY A 159      -4.594 -19.040  -5.888  1.00 89.23           C  
ATOM   2475  HA2 GLY A 159      -4.152 -18.090  -6.185  1.00 89.23           H  
ATOM   2476  HA3 GLY A 159      -5.159 -19.443  -6.728  1.00 89.23           H  
ATOM   2477  C   GLY A 159      -5.562 -18.771  -4.735  1.00 89.23           C  
ATOM   2478  O   GLY A 159      -6.751 -18.562  -4.966  1.00 89.23           O  
ATOM   2479  N   LYS A 160      -5.087 -18.869  -3.488  1.00 92.25           N  
ATOM   2480  H   LYS A 160      -4.092 -18.988  -3.366  1.00 92.25           H  
ATOM   2481  CA  LYS A 160      -5.915 -18.776  -2.281  1.00 92.25           C  
ATOM   2482  HA  LYS A 160      -6.838 -18.248  -2.519  1.00 92.25           H  
ATOM   2483  C   LYS A 160      -5.216 -17.980  -1.192  1.00 92.25           C  
ATOM   2484  CB  LYS A 160      -6.259 -20.180  -1.757  1.00 92.25           C  
ATOM   2485  HB2 LYS A 160      -5.336 -20.734  -1.584  1.00 92.25           H  
ATOM   2486  HB3 LYS A 160      -6.783 -20.083  -0.806  1.00 92.25           H  
ATOM   2487  O   LYS A 160      -3.989 -17.930  -1.139  1.00 92.25           O  
ATOM   2488  CG  LYS A 160      -7.151 -20.954  -2.733  1.00 92.25           C  
ATOM   2489  HG2 LYS A 160      -8.045 -20.367  -2.946  1.00 92.25           H  
ATOM   2490  HG3 LYS A 160      -6.613 -21.129  -3.664  1.00 92.25           H  
ATOM   2491  CD  LYS A 160      -7.560 -22.301  -2.141  1.00 92.25           C  
ATOM   2492  HD2 LYS A 160      -8.143 -22.129  -1.236  1.00 92.25           H  
ATOM   2493  HD3 LYS A 160      -6.665 -22.873  -1.898  1.00 92.25           H  
ATOM   2494  CE  LYS A 160      -8.398 -23.046  -3.180  1.00 92.25           C  
ATOM   2495  HE2 LYS A 160      -7.779 -23.217  -4.061  1.00 92.25           H  
ATOM   2496  HE3 LYS A 160      -9.226 -22.403  -3.478  1.00 92.25           H  
ATOM   2497  NZ  LYS A 160      -8.905 -24.324  -2.632  1.00 92.25           N  
ATOM   2498  HZ1 LYS A 160      -9.479 -24.136  -1.823  1.00 92.25           H  
ATOM   2499  HZ2 LYS A 160      -9.463 -24.801  -3.326  1.00 92.25           H  
ATOM   2500  HZ3 LYS A 160      -8.131 -24.910  -2.354  1.00 92.25           H  
ATOM   2501  N   TYR A 161      -6.016 -17.423  -0.293  1.00 93.94           N  
ATOM   2502  H   TYR A 161      -7.015 -17.532  -0.388  1.00 93.94           H  
ATOM   2503  CA  TYR A 161      -5.527 -16.934   0.987  1.00 93.94           C  
ATOM   2504  HA  TYR A 161      -4.644 -16.319   0.814  1.00 93.94           H  
ATOM   2505  C   TYR A 161      -5.106 -18.123   1.863  1.00 93.94           C  
ATOM   2506  CB  TYR A 161      -6.589 -16.033   1.629  1.00 93.94           C  
ATOM   2507  HB2 TYR A 161      -7.568 -16.506   1.569  1.00 93.94           H  
ATOM   2508  HB3 TYR A 161      -6.360 -15.920   2.689  1.00 93.94           H  
ATOM   2509  O   TYR A 161      -5.801 -19.138   1.939  1.00 93.94           O  
ATOM   2510  CG  TYR A 161      -6.644 -14.648   1.003  1.00 93.94           C  
ATOM   2511  CD1 TYR A 161      -5.907 -13.597   1.582  1.00 93.94           C  
ATOM   2512  HD1 TYR A 161      -5.346 -13.769   2.489  1.00 93.94           H  
ATOM   2513  CD2 TYR A 161      -7.423 -14.403  -0.148  1.00 93.94           C  
ATOM   2514  HD2 TYR A 161      -8.022 -15.194  -0.572  1.00 93.94           H  
ATOM   2515  CE1 TYR A 161      -5.943 -12.308   1.020  1.00 93.94           C  
ATOM   2516  HE1 TYR A 161      -5.419 -11.492   1.495  1.00 93.94           H  
ATOM   2517  CE2 TYR A 161      -7.438 -13.117  -0.732  1.00 93.94           C  
ATOM   2518  HE2 TYR A 161      -8.033 -12.918  -1.611  1.00 93.94           H  
ATOM   2519  OH  TYR A 161      -6.693 -10.822  -0.694  1.00 93.94           O  
ATOM   2520  HH  TYR A 161      -6.419 -10.168  -0.047  1.00 93.94           H  
ATOM   2521  CZ  TYR A 161      -6.696 -12.066  -0.145  1.00 93.94           C  
ATOM   2522  N   ILE A 162      -3.919 -18.023   2.457  1.00 94.46           N  
ATOM   2523  H   ILE A 162      -3.392 -17.175   2.306  1.00 94.46           H  
ATOM   2524  CA  ILE A 162      -3.334 -19.010   3.364  1.00 94.46           C  
ATOM   2525  HA  ILE A 162      -4.098 -19.749   3.609  1.00 94.46           H  
ATOM   2526  C   ILE A 162      -2.936 -18.332   4.671  1.00 94.46           C  
ATOM   2527  CB  ILE A 162      -2.133 -19.753   2.729  1.00 94.46           C  
ATOM   2528  HB  ILE A 162      -1.777 -20.467   3.472  1.00 94.46           H  
ATOM   2529  O   ILE A 162      -2.560 -17.162   4.683  1.00 94.46           O  
ATOM   2530  CG1 ILE A 162      -0.952 -18.819   2.370  1.00 94.46           C  
ATOM   2531 HG12 ILE A 162      -0.755 -18.132   3.194  1.00 94.46           H  
ATOM   2532 HG13 ILE A 162      -1.213 -18.221   1.497  1.00 94.46           H  
ATOM   2533  CG2 ILE A 162      -2.597 -20.561   1.502  1.00 94.46           C  
ATOM   2534 HG21 ILE A 162      -3.471 -21.159   1.761  1.00 94.46           H  
ATOM   2535 HG22 ILE A 162      -2.869 -19.885   0.692  1.00 94.46           H  
ATOM   2536 HG23 ILE A 162      -1.805 -21.224   1.154  1.00 94.46           H  
ATOM   2537  CD1 ILE A 162       0.360 -19.566   2.103  1.00 94.46           C  
ATOM   2538 HD11 ILE A 162       0.255 -20.245   1.257  1.00 94.46           H  
ATOM   2539 HD12 ILE A 162       0.647 -20.134   2.988  1.00 94.46           H  
ATOM   2540 HD13 ILE A 162       1.144 -18.843   1.880  1.00 94.46           H  
ATOM   2541  N   ALA A 163      -2.965 -19.074   5.776  1.00 93.01           N  
ATOM   2542  H   ALA A 163      -3.354 -20.005   5.726  1.00 93.01           H  
ATOM   2543  CA  ALA A 163      -2.603 -18.538   7.082  1.00 93.01           C  
ATOM   2544  HA  ALA A 163      -3.299 -17.732   7.317  1.00 93.01           H  
ATOM   2545  C   ALA A 163      -1.177 -17.957   7.100  1.00 93.01           C  
ATOM   2546  CB  ALA A 163      -2.780 -19.631   8.140  1.00 93.01           C  
ATOM   2547  HB1 ALA A 163      -2.141 -20.483   7.909  1.00 93.01           H  
ATOM   2548  HB2 ALA A 163      -3.822 -19.950   8.162  1.00 93.01           H  
ATOM   2549  HB3 ALA A 163      -2.515 -19.235   9.120  1.00 93.01           H  
ATOM   2550  O   ALA A 163      -0.198 -18.613   6.727  1.00 93.01           O  
ATOM   2551  N   THR A 164      -1.055 -16.735   7.611  1.00 89.23           N  
ATOM   2552  H   THR A 164      -1.900 -16.250   7.878  1.00 89.23           H  
ATOM   2553  CA  THR A 164       0.227 -16.059   7.794  1.00 89.23           C  
ATOM   2554  HA  THR A 164       0.772 -16.100   6.850  1.00 89.23           H  
ATOM   2555  C   THR A 164       1.035 -16.767   8.882  1.00 89.23           C  
ATOM   2556  CB  THR A 164       0.033 -14.579   8.150  1.00 89.23           C  
ATOM   2557  HB  THR A 164      -0.513 -14.485   9.089  1.00 89.23           H  
ATOM   2558  O   THR A 164       0.620 -16.851  10.040  1.00 89.23           O  
ATOM   2559  CG2 THR A 164       1.374 -13.853   8.267  1.00 89.23           C  
ATOM   2560 HG21 THR A 164       1.959 -14.013   7.361  1.00 89.23           H  
ATOM   2561 HG22 THR A 164       1.181 -12.786   8.376  1.00 89.23           H  
ATOM   2562 HG23 THR A 164       1.922 -14.203   9.141  1.00 89.23           H  
ATOM   2563  OG1 THR A 164      -0.673 -13.910   7.139  1.00 89.23           O  
ATOM   2564  HG1 THR A 164      -1.610 -13.888   7.348  1.00 89.23           H  
ATOM   2565  N   VAL A 165       2.226 -17.259   8.533  1.00 84.58           N  
ATOM   2566  H   VAL A 165       2.477 -17.220   7.556  1.00 84.58           H  
ATOM   2567  CA  VAL A 165       3.093 -17.990   9.471  1.00 84.58           C  
ATOM   2568  HA  VAL A 165       2.457 -18.643  10.069  1.00 84.58           H  
ATOM   2569  C   VAL A 165       3.801 -17.021  10.420  1.00 84.58           C  
ATOM   2570  CB  VAL A 165       4.099 -18.893   8.732  1.00 84.58           C  
ATOM   2571  HB  VAL A 165       4.757 -18.278   8.118  1.00 84.58           H  
ATOM   2572  O   VAL A 165       4.741 -16.321  10.033  1.00 84.58           O  
ATOM   2573  CG1 VAL A 165       4.957 -19.696   9.722  1.00 84.58           C  
ATOM   2574 HG11 VAL A 165       5.569 -19.025  10.324  1.00 84.58           H  
ATOM   2575 HG12 VAL A 165       4.315 -20.289  10.373  1.00 84.58           H  
ATOM   2576 HG13 VAL A 165       5.621 -20.364   9.172  1.00 84.58           H  
ATOM   2577  CG2 VAL A 165       3.383 -19.895   7.818  1.00 84.58           C  
ATOM   2578 HG21 VAL A 165       2.692 -20.507   8.398  1.00 84.58           H  
ATOM   2579 HG22 VAL A 165       2.816 -19.373   7.047  1.00 84.58           H  
ATOM   2580 HG23 VAL A 165       4.109 -20.541   7.324  1.00 84.58           H  
ATOM   2581  N   LEU A 166       3.387 -17.016  11.688  1.00 86.45           N  
ATOM   2582  H   LEU A 166       2.559 -17.546  11.920  1.00 86.45           H  
ATOM   2583  CA  LEU A 166       3.958 -16.171  12.734  1.00 86.45           C  
ATOM   2584  HA  LEU A 166       5.001 -15.968  12.490  1.00 86.45           H  
ATOM   2585  C   LEU A 166       3.892 -16.871  14.101  1.00 86.45           C  
ATOM   2586  CB  LEU A 166       3.169 -14.853  12.745  1.00 86.45           C  
ATOM   2587  HB2 LEU A 166       2.942 -14.547  11.723  1.00 86.45           H  
ATOM   2588  HB3 LEU A 166       2.216 -15.037  13.240  1.00 86.45           H  
ATOM   2589  O   LEU A 166       2.886 -17.491  14.428  1.00 86.45           O  
ATOM   2590  CG  LEU A 166       3.908 -13.703  13.439  1.00 86.45           C  
ATOM   2591  HG  LEU A 166       4.398 -14.063  14.343  1.00 86.45           H  
ATOM   2592  CD1 LEU A 166       4.946 -13.044  12.524  1.00 86.45           C  
ATOM   2593 HD11 LEU A 166       5.690 -13.779  12.217  1.00 86.45           H  
ATOM   2594 HD12 LEU A 166       4.447 -12.651  11.638  1.00 86.45           H  
ATOM   2595 HD13 LEU A 166       5.432 -12.229  13.059  1.00 86.45           H  
ATOM   2596  CD2 LEU A 166       2.882 -12.657  13.823  1.00 86.45           C  
ATOM   2597 HD21 LEU A 166       2.150 -13.102  14.495  1.00 86.45           H  
ATOM   2598 HD22 LEU A 166       3.390 -11.842  14.339  1.00 86.45           H  
ATOM   2599 HD23 LEU A 166       2.377 -12.281  12.933  1.00 86.45           H  
ATOM   2600  N   LYS A 167       4.956 -16.766  14.912  1.00 81.73           N  
ATOM   2601  H   LYS A 167       5.750 -16.230  14.593  1.00 81.73           H  
ATOM   2602  CA  LYS A 167       4.984 -17.371  16.261  1.00 81.73           C  
ATOM   2603  HA  LYS A 167       4.599 -18.389  16.202  1.00 81.73           H  
ATOM   2604  C   LYS A 167       4.057 -16.659  17.249  1.00 81.73           C  
ATOM   2605  CB  LYS A 167       6.409 -17.403  16.832  1.00 81.73           C  
ATOM   2606  HB2 LYS A 167       6.842 -16.403  16.792  1.00 81.73           H  
ATOM   2607  HB3 LYS A 167       6.344 -17.699  17.879  1.00 81.73           H  
ATOM   2608  O   LYS A 167       3.412 -17.317  18.051  1.00 81.73           O  
ATOM   2609  CG  LYS A 167       7.326 -18.398  16.108  1.00 81.73           C  
ATOM   2610  HG2 LYS A 167       7.481 -18.072  15.080  1.00 81.73           H  
ATOM   2611  HG3 LYS A 167       6.857 -19.382  16.103  1.00 81.73           H  
ATOM   2612  CD  LYS A 167       8.677 -18.485  16.830  1.00 81.73           C  
ATOM   2613  HD2 LYS A 167       8.506 -18.804  17.858  1.00 81.73           H  
ATOM   2614  HD3 LYS A 167       9.142 -17.499  16.839  1.00 81.73           H  
ATOM   2615  CE  LYS A 167       9.596 -19.489  16.128  1.00 81.73           C  
ATOM   2616  HE2 LYS A 167       9.761 -19.154  15.104  1.00 81.73           H  
ATOM   2617  HE3 LYS A 167       9.085 -20.451  16.086  1.00 81.73           H  
ATOM   2618  NZ  LYS A 167      10.888 -19.627  16.845  1.00 81.73           N  
ATOM   2619  HZ1 LYS A 167      11.366 -18.738  16.891  1.00 81.73           H  
ATOM   2620  HZ2 LYS A 167      11.483 -20.297  16.379  1.00 81.73           H  
ATOM   2621  HZ3 LYS A 167      10.726 -19.949  17.788  1.00 81.73           H  
ATOM   2622  N   GLU A 168       4.023 -15.330  17.198  1.00 86.81           N  
ATOM   2623  H   GLU A 168       4.576 -14.850  16.502  1.00 86.81           H  
ATOM   2624  CA  GLU A 168       3.222 -14.491  18.090  1.00 86.81           C  
ATOM   2625  HA  GLU A 168       2.312 -15.023  18.366  1.00 86.81           H  
ATOM   2626  C   GLU A 168       2.848 -13.191  17.371  1.00 86.81           C  
ATOM   2627  CB  GLU A 168       4.018 -14.200  19.370  1.00 86.81           C  
ATOM   2628  HB2 GLU A 168       4.889 -13.595  19.116  1.00 86.81           H  
ATOM   2629  HB3 GLU A 168       4.363 -15.146  19.787  1.00 86.81           H  
ATOM   2630  O   GLU A 168       3.704 -12.541  16.759  1.00 86.81           O  
ATOM   2631  CG  GLU A 168       3.175 -13.476  20.430  1.00 86.81           C  
ATOM   2632  HG2 GLU A 168       2.307 -14.092  20.667  1.00 86.81           H  
ATOM   2633  HG3 GLU A 168       2.820 -12.534  20.012  1.00 86.81           H  
ATOM   2634  CD  GLU A 168       3.960 -13.175  21.716  1.00 86.81           C  
ATOM   2635  OE1 GLU A 168       3.362 -12.548  22.616  1.00 86.81           O  
ATOM   2636  OE2 GLU A 168       5.157 -13.546  21.784  1.00 86.81           O  
ATOM   2637  N   ARG A 169       1.564 -12.821  17.428  1.00 89.81           N  
ATOM   2638  H   ARG A 169       0.946 -13.353  18.024  1.00 89.81           H  
ATOM   2639  CA  ARG A 169       1.050 -11.566  16.866  1.00 89.81           C  
ATOM   2640  HA  ARG A 169       1.611 -11.331  15.962  1.00 89.81           H  
ATOM   2641  C   ARG A 169       1.283 -10.424  17.847  1.00 89.81           C  
ATOM   2642  CB  ARG A 169      -0.432 -11.697  16.479  1.00 89.81           C  
ATOM   2643  HB2 ARG A 169      -1.002 -12.077  17.327  1.00 89.81           H  
ATOM   2644  HB3 ARG A 169      -0.820 -10.712  16.218  1.00 89.81           H  
ATOM   2645  O   ARG A 169       1.201 -10.594  19.054  1.00 89.81           O  
ATOM   2646  CG  ARG A 169      -0.611 -12.625  15.271  1.00 89.81           C  
ATOM   2647  HG2 ARG A 169      -0.232 -13.618  15.511  1.00 89.81           H  
ATOM   2648  HG3 ARG A 169      -0.041 -12.223  14.432  1.00 89.81           H  
ATOM   2649  CD  ARG A 169      -2.079 -12.746  14.849  1.00 89.81           C  
ATOM   2650  HD2 ARG A 169      -2.659 -13.153  15.678  1.00 89.81           H  
ATOM   2651  HD3 ARG A 169      -2.482 -11.762  14.612  1.00 89.81           H  
ATOM   2652  NE  ARG A 169      -2.206 -13.645  13.686  1.00 89.81           N  
ATOM   2653  HE  ARG A 169      -2.524 -14.588  13.861  1.00 89.81           H  
ATOM   2654  NH1 ARG A 169      -1.765 -12.101  12.049  1.00 89.81           N  
ATOM   2655 HH11 ARG A 169      -1.863 -11.346  12.712  1.00 89.81           H  
ATOM   2656 HH12 ARG A 169      -1.720 -11.906  11.059  1.00 89.81           H  
ATOM   2657  NH2 ARG A 169      -1.947 -14.240  11.503  1.00 89.81           N  
ATOM   2658 HH21 ARG A 169      -2.175 -15.204  11.696  1.00 89.81           H  
ATOM   2659 HH22 ARG A 169      -1.851 -13.943  10.542  1.00 89.81           H  
ATOM   2660  CZ  ARG A 169      -1.983 -13.325  12.425  1.00 89.81           C  
ATOM   2661  N   SER A 170       1.596  -9.252  17.312  1.00 91.77           N  
ATOM   2662  H   SER A 170       1.458  -9.116  16.320  1.00 91.77           H  
ATOM   2663  CA  SER A 170       1.892  -8.057  18.098  1.00 91.77           C  
ATOM   2664  HA  SER A 170       1.298  -8.070  19.013  1.00 91.77           H  
ATOM   2665  C   SER A 170       1.500  -6.821  17.294  1.00 91.77           C  
ATOM   2666  CB  SER A 170       3.376  -8.042  18.478  1.00 91.77           C  
ATOM   2667  HB2 SER A 170       3.638  -8.990  18.948  1.00 91.77           H  
ATOM   2668  HB3 SER A 170       3.981  -7.923  17.579  1.00 91.77           H  
ATOM   2669  O   SER A 170       1.363  -6.894  16.076  1.00 91.77           O  
ATOM   2670  OG  SER A 170       3.655  -6.996  19.384  1.00 91.77           O  
ATOM   2671  HG  SER A 170       3.464  -7.308  20.271  1.00 91.77           H  
ATOM   2672  N   ALA A 171       1.316  -5.689  17.958  1.00 91.81           N  
ATOM   2673  H   ALA A 171       1.561  -5.654  18.937  1.00 91.81           H  
ATOM   2674  CA  ALA A 171       0.964  -4.433  17.314  1.00 91.81           C  
ATOM   2675  HA  ALA A 171       0.916  -4.582  16.236  1.00 91.81           H  
ATOM   2676  C   ALA A 171       2.033  -3.374  17.613  1.00 91.81           C  
ATOM   2677  CB  ALA A 171      -0.434  -4.010  17.774  1.00 91.81           C  
ATOM   2678  HB1 ALA A 171      -0.438  -3.847  18.852  1.00 91.81           H  
ATOM   2679  HB2 ALA A 171      -0.722  -3.083  17.279  1.00 91.81           H  
ATOM   2680  HB3 ALA A 171      -1.159  -4.784  17.522  1.00 91.81           H  
ATOM   2681  O   ALA A 171       2.711  -3.459  18.643  1.00 91.81           O  
ATOM   2682  N   PRO A 172       2.209  -2.375  16.731  1.00 93.67           N  
ATOM   2683  CA  PRO A 172       2.983  -1.192  17.074  1.00 93.67           C  
ATOM   2684  HA  PRO A 172       4.019  -1.489  17.233  1.00 93.67           H  
ATOM   2685  C   PRO A 172       2.444  -0.507  18.337  1.00 93.67           C  
ATOM   2686  CB  PRO A 172       2.891  -0.267  15.856  1.00 93.67           C  
ATOM   2687  HB2 PRO A 172       2.079   0.447  15.987  1.00 93.67           H  
ATOM   2688  HB3 PRO A 172       3.833   0.255  15.688  1.00 93.67           H  
ATOM   2689  O   PRO A 172       1.263  -0.626  18.661  1.00 93.67           O  
ATOM   2690  CG  PRO A 172       2.548  -1.214  14.706  1.00 93.67           C  
ATOM   2691  HG2 PRO A 172       2.023  -0.701  13.900  1.00 93.67           H  
ATOM   2692  HG3 PRO A 172       3.458  -1.683  14.331  1.00 93.67           H  
ATOM   2693  CD  PRO A 172       1.670  -2.262  15.384  1.00 93.67           C  
ATOM   2694  HD2 PRO A 172       0.638  -1.914  15.431  1.00 93.67           H  
ATOM   2695  HD3 PRO A 172       1.732  -3.205  14.840  1.00 93.67           H  
ATOM   2696  N   ASP A 173       3.307   0.249  19.012  1.00 93.41           N  
ATOM   2697  H   ASP A 173       4.277   0.228  18.730  1.00 93.41           H  
ATOM   2698  CA  ASP A 173       2.934   1.115  20.131  1.00 93.41           C  
ATOM   2699  HA  ASP A 173       2.692   0.480  20.983  1.00 93.41           H  
ATOM   2700  C   ASP A 173       1.725   1.998  19.742  1.00 93.41           C  
ATOM   2701  CB  ASP A 173       4.153   1.963  20.532  1.00 93.41           C  
ATOM   2702  HB2 ASP A 173       4.455   2.576  19.682  1.00 93.41           H  
ATOM   2703  HB3 ASP A 173       4.978   1.286  20.756  1.00 93.41           H  
ATOM   2704  O   ASP A 173       1.819   2.732  18.750  1.00 93.41           O  
ATOM   2705  CG  ASP A 173       3.937   2.878  21.746  1.00 93.41           C  
ATOM   2706  OD1 ASP A 173       2.777   3.246  22.041  1.00 93.41           O  
ATOM   2707  OD2 ASP A 173       4.966   3.243  22.354  1.00 93.41           O  
ATOM   2708  N   PRO A 174       0.611   1.965  20.505  1.00 89.47           N  
ATOM   2709  CA  PRO A 174      -0.591   2.755  20.229  1.00 89.47           C  
ATOM   2710  HA  PRO A 174      -1.027   2.404  19.294  1.00 89.47           H  
ATOM   2711  C   PRO A 174      -0.354   4.269  20.125  1.00 89.47           C  
ATOM   2712  CB  PRO A 174      -1.549   2.450  21.386  1.00 89.47           C  
ATOM   2713  HB2 PRO A 174      -1.397   3.162  22.197  1.00 89.47           H  
ATOM   2714  HB3 PRO A 174      -2.589   2.463  21.060  1.00 89.47           H  
ATOM   2715  O   PRO A 174      -1.157   4.976  19.516  1.00 89.47           O  
ATOM   2716  CG  PRO A 174      -1.124   1.063  21.859  1.00 89.47           C  
ATOM   2717  HG2 PRO A 174      -1.381   0.892  22.904  1.00 89.47           H  
ATOM   2718  HG3 PRO A 174      -1.577   0.305  21.220  1.00 89.47           H  
ATOM   2719  CD  PRO A 174       0.382   1.079  21.641  1.00 89.47           C  
ATOM   2720  HD2 PRO A 174       0.883   1.478  22.523  1.00 89.47           H  
ATOM   2721  HD3 PRO A 174       0.719   0.063  21.435  1.00 89.47           H  
ATOM   2722  N   ALA A 175       0.738   4.787  20.697  1.00 92.93           N  
ATOM   2723  H   ALA A 175       1.364   4.171  21.196  1.00 92.93           H  
ATOM   2724  CA  ALA A 175       1.120   6.191  20.568  1.00 92.93           C  
ATOM   2725  HA  ALA A 175       0.244   6.807  20.770  1.00 92.93           H  
ATOM   2726  C   ALA A 175       1.620   6.557  19.154  1.00 92.93           C  
ATOM   2727  CB  ALA A 175       2.181   6.493  21.633  1.00 92.93           C  
ATOM   2728  HB1 ALA A 175       3.077   5.903  21.442  1.00 92.93           H  
ATOM   2729  HB2 ALA A 175       2.435   7.553  21.611  1.00 92.93           H  
ATOM   2730  HB3 ALA A 175       1.797   6.236  22.620  1.00 92.93           H  
ATOM   2731  O   ALA A 175       1.660   7.739  18.794  1.00 92.93           O  
ATOM   2732  N   ILE A 176       2.010   5.571  18.338  1.00 94.82           N  
ATOM   2733  H   ILE A 176       1.898   4.619  18.656  1.00 94.82           H  
ATOM   2734  CA  ILE A 176       2.501   5.772  16.973  1.00 94.82           C  
ATOM   2735  HA  ILE A 176       2.906   6.781  16.899  1.00 94.82           H  
ATOM   2736  C   ILE A 176       1.336   5.648  15.988  1.00 94.82           C  
ATOM   2737  CB  ILE A 176       3.647   4.796  16.629  1.00 94.82           C  
ATOM   2738  HB  ILE A 176       3.249   3.781  16.600  1.00 94.82           H  
ATOM   2739  O   ILE A 176       0.840   4.561  15.709  1.00 94.82           O  
ATOM   2740  CG1 ILE A 176       4.787   4.842  17.674  1.00 94.82           C  
ATOM   2741 HG12 ILE A 176       4.375   4.661  18.667  1.00 94.82           H  
ATOM   2742 HG13 ILE A 176       5.240   5.834  17.679  1.00 94.82           H  
ATOM   2743  CG2 ILE A 176       4.198   5.156  15.235  1.00 94.82           C  
ATOM   2744 HG21 ILE A 176       4.974   4.443  14.959  1.00 94.82           H  
ATOM   2745 HG22 ILE A 176       4.611   6.165  15.239  1.00 94.82           H  
ATOM   2746 HG23 ILE A 176       3.410   5.086  14.485  1.00 94.82           H  
ATOM   2747  CD1 ILE A 176       5.881   3.789  17.446  1.00 94.82           C  
ATOM   2748 HD11 ILE A 176       5.431   2.802  17.339  1.00 94.82           H  
ATOM   2749 HD12 ILE A 176       6.465   4.024  16.556  1.00 94.82           H  
ATOM   2750 HD13 ILE A 176       6.552   3.778  18.305  1.00 94.82           H  
ATOM   2751  N   ILE A 177       0.934   6.775  15.400  1.00 94.35           N  
ATOM   2752  H   ILE A 177       1.352   7.640  15.713  1.00 94.35           H  
ATOM   2753  CA  ILE A 177      -0.236   6.842  14.513  1.00 94.35           C  
ATOM   2754  HA  ILE A 177      -0.846   5.957  14.693  1.00 94.35           H  
ATOM   2755  C   ILE A 177       0.132   6.810  13.023  1.00 94.35           C  
ATOM   2756  CB  ILE A 177      -1.125   8.053  14.868  1.00 94.35           C  
ATOM   2757  HB  ILE A 177      -1.991   8.025  14.207  1.00 94.35           H  
ATOM   2758  O   ILE A 177       1.107   7.428  12.588  1.00 94.35           O  
ATOM   2759  CG1 ILE A 177      -0.404   9.405  14.653  1.00 94.35           C  
ATOM   2760 HG12 ILE A 177       0.404   9.511  15.377  1.00 94.35           H  
ATOM   2761 HG13 ILE A 177       0.030   9.434  13.653  1.00 94.35           H  
ATOM   2762  CG2 ILE A 177      -1.638   7.910  16.313  1.00 94.35           C  
ATOM   2763 HG21 ILE A 177      -2.417   8.645  16.521  1.00 94.35           H  
ATOM   2764 HG22 ILE A 177      -2.066   6.918  16.459  1.00 94.35           H  
ATOM   2765 HG23 ILE A 177      -0.828   8.039  17.031  1.00 94.35           H  
ATOM   2766  CD1 ILE A 177      -1.330  10.620  14.763  1.00 94.35           C  
ATOM   2767 HD11 ILE A 177      -0.773  11.522  14.510  1.00 94.35           H  
ATOM   2768 HD12 ILE A 177      -2.167  10.514  14.072  1.00 94.35           H  
ATOM   2769 HD13 ILE A 177      -1.707  10.719  15.781  1.00 94.35           H  
ATOM   2770  N   ASN A 178      -0.713   6.183  12.206  1.00 95.40           N  
ATOM   2771  H   ASN A 178      -1.517   5.726  12.612  1.00 95.40           H  
ATOM   2772  CA  ASN A 178      -0.706   6.361  10.759  1.00 95.40           C  
ATOM   2773  HA  ASN A 178       0.313   6.579  10.438  1.00 95.40           H  
ATOM   2774  C   ASN A 178      -1.596   7.553  10.385  1.00 95.40           C  
ATOM   2775  CB  ASN A 178      -1.126   5.075  10.035  1.00 95.40           C  
ATOM   2776  HB2 ASN A 178      -2.165   4.835  10.258  1.00 95.40           H  
ATOM   2777  HB3 ASN A 178      -0.508   4.241  10.370  1.00 95.40           H  
ATOM   2778  O   ASN A 178      -2.825   7.471  10.356  1.00 95.40           O  
ATOM   2779  CG  ASN A 178      -0.987   5.214   8.530  1.00 95.40           C  
ATOM   2780  ND2 ASN A 178      -1.196   4.156   7.798  1.00 95.40           N  
ATOM   2781 HD21 ASN A 178      -1.112   4.256   6.796  1.00 95.40           H  
ATOM   2782 HD22 ASN A 178      -1.644   3.341   8.192  1.00 95.40           H  
ATOM   2783  OD1 ASN A 178      -0.706   6.283   7.996  1.00 95.40           O  
ATOM   2784  N   ARG A 179      -0.960   8.684  10.065  1.00 90.93           N  
ATOM   2785  H   ARG A 179       0.049   8.675  10.112  1.00 90.93           H  
ATOM   2786  CA  ARG A 179      -1.663   9.930   9.725  1.00 90.93           C  
ATOM   2787  HA  ARG A 179      -2.349  10.174  10.536  1.00 90.93           H  
ATOM   2788  C   ARG A 179      -2.540   9.793   8.479  1.00 90.93           C  
ATOM   2789  CB  ARG A 179      -0.656  11.074   9.548  1.00 90.93           C  
ATOM   2790  HB2 ARG A 179       0.060  10.802   8.772  1.00 90.93           H  
ATOM   2791  HB3 ARG A 179      -1.191  11.967   9.224  1.00 90.93           H  
ATOM   2792  O   ARG A 179      -3.580  10.439   8.430  1.00 90.93           O  
ATOM   2793  CG  ARG A 179       0.094  11.387  10.851  1.00 90.93           C  
ATOM   2794  HG2 ARG A 179      -0.608  11.720  11.616  1.00 90.93           H  
ATOM   2795  HG3 ARG A 179       0.590  10.485  11.210  1.00 90.93           H  
ATOM   2796  CD  ARG A 179       1.174  12.450  10.638  1.00 90.93           C  
ATOM   2797  HD2 ARG A 179       1.785  12.157   9.784  1.00 90.93           H  
ATOM   2798  HD3 ARG A 179       1.814  12.457  11.519  1.00 90.93           H  
ATOM   2799  NE  ARG A 179       0.621  13.808  10.438  1.00 90.93           N  
ATOM   2800  HE  ARG A 179      -0.369  13.930  10.597  1.00 90.93           H  
ATOM   2801  NH1 ARG A 179       2.637  14.770   9.959  1.00 90.93           N  
ATOM   2802 HH11 ARG A 179       3.292  15.513   9.762  1.00 90.93           H  
ATOM   2803 HH12 ARG A 179       3.071  13.858   9.968  1.00 90.93           H  
ATOM   2804  NH2 ARG A 179       0.811  16.064  10.143  1.00 90.93           N  
ATOM   2805 HH21 ARG A 179      -0.163  16.183  10.382  1.00 90.93           H  
ATOM   2806 HH22 ARG A 179       1.426  16.858  10.041  1.00 90.93           H  
ATOM   2807  CZ  ARG A 179       1.354  14.878  10.177  1.00 90.93           C  
ATOM   2808  N   LEU A 180      -2.140   8.976   7.500  1.00 91.11           N  
ATOM   2809  H   LEU A 180      -1.348   8.371   7.665  1.00 91.11           H  
ATOM   2810  CA  LEU A 180      -2.916   8.781   6.272  1.00 91.11           C  
ATOM   2811  HA  LEU A 180      -3.250   9.748   5.896  1.00 91.11           H  
ATOM   2812  C   LEU A 180      -4.183   7.970   6.553  1.00 91.11           C  
ATOM   2813  CB  LEU A 180      -2.053   8.100   5.197  1.00 91.11           C  
ATOM   2814  HB2 LEU A 180      -2.688   7.908   4.332  1.00 91.11           H  
ATOM   2815  HB3 LEU A 180      -1.712   7.139   5.580  1.00 91.11           H  
ATOM   2816  O   LEU A 180      -5.268   8.389   6.165  1.00 91.11           O  
ATOM   2817  CG  LEU A 180      -0.836   8.908   4.721  1.00 91.11           C  
ATOM   2818  HG  LEU A 180      -0.198   9.146   5.573  1.00 91.11           H  
ATOM   2819  CD1 LEU A 180      -0.023   8.067   3.737  1.00 91.11           C  
ATOM   2820 HD11 LEU A 180       0.873   8.609   3.437  1.00 91.11           H  
ATOM   2821 HD12 LEU A 180      -0.627   7.830   2.861  1.00 91.11           H  
ATOM   2822 HD13 LEU A 180       0.267   7.137   4.226  1.00 91.11           H  
ATOM   2823  CD2 LEU A 180      -1.232  10.210   4.020  1.00 91.11           C  
ATOM   2824 HD21 LEU A 180      -0.344  10.717   3.644  1.00 91.11           H  
ATOM   2825 HD22 LEU A 180      -1.741  10.873   4.721  1.00 91.11           H  
ATOM   2826 HD23 LEU A 180      -1.908   9.996   3.192  1.00 91.11           H  
ATOM   2827  N   ALA A 181      -4.069   6.874   7.305  1.00 92.53           N  
ATOM   2828  H   ALA A 181      -3.151   6.562   7.586  1.00 92.53           H  
ATOM   2829  CA  ALA A 181      -5.229   6.089   7.732  1.00 92.53           C  
ATOM   2830  HA  ALA A 181      -5.778   5.751   6.853  1.00 92.53           H  
ATOM   2831  C   ALA A 181      -6.191   6.915   8.598  1.00 92.53           C  
ATOM   2832  CB  ALA A 181      -4.723   4.867   8.491  1.00 92.53           C  
ATOM   2833  HB1 ALA A 181      -4.237   5.172   9.418  1.00 92.53           H  
ATOM   2834  HB2 ALA A 181      -4.012   4.318   7.873  1.00 92.53           H  
ATOM   2835  HB3 ALA A 181      -5.554   4.203   8.727  1.00 92.53           H  
ATOM   2836  O   ALA A 181      -7.399   6.903   8.376  1.00 92.53           O  
ATOM   2837  N   GLY A 182      -5.655   7.723   9.519  1.00 89.09           N  
ATOM   2838  H   GLY A 182      -4.664   7.650   9.702  1.00 89.09           H  
ATOM   2839  CA  GLY A 182      -6.465   8.632  10.332  1.00 89.09           C  
ATOM   2840  HA2 GLY A 182      -5.816   9.149  11.038  1.00 89.09           H  
ATOM   2841  HA3 GLY A 182      -7.197   8.050  10.892  1.00 89.09           H  
ATOM   2842  C   GLY A 182      -7.216   9.685   9.506  1.00 89.09           C  
ATOM   2843  O   GLY A 182      -8.348  10.026   9.839  1.00 89.09           O  
ATOM   2844  N   GLN A 183      -6.637  10.169   8.400  1.00 85.40           N  
ATOM   2845  H   GLN A 183      -5.715   9.839   8.153  1.00 85.40           H  
ATOM   2846  CA  GLN A 183      -7.324  11.071   7.461  1.00 85.40           C  
ATOM   2847  HA  GLN A 183      -7.771  11.893   8.020  1.00 85.40           H  
ATOM   2848  C   GLN A 183      -8.472  10.388   6.707  1.00 85.40           C  
ATOM   2849  CB  GLN A 183      -6.319  11.647   6.452  1.00 85.40           C  
ATOM   2850  HB2 GLN A 183      -5.683  10.849   6.070  1.00 85.40           H  
ATOM   2851  HB3 GLN A 183      -6.860  12.078   5.610  1.00 85.40           H  
ATOM   2852  O   GLN A 183      -9.432  11.060   6.342  1.00 85.40           O  
ATOM   2853  CG  GLN A 183      -5.455  12.749   7.071  1.00 85.40           C  
ATOM   2854  HG2 GLN A 183      -6.095  13.605   7.290  1.00 85.40           H  
ATOM   2855  HG3 GLN A 183      -5.026  12.411   8.015  1.00 85.40           H  
ATOM   2856  CD  GLN A 183      -4.322  13.208   6.158  1.00 85.40           C  
ATOM   2857  NE2 GLN A 183      -3.690  14.317   6.473  1.00 85.40           N  
ATOM   2858 HE21 GLN A 183      -3.025  14.625   5.778  1.00 85.40           H  
ATOM   2859 HE22 GLN A 183      -4.022  14.876   7.246  1.00 85.40           H  
ATOM   2860  OE1 GLN A 183      -3.966  12.626   5.149  1.00 85.40           O  
ATOM   2861  N   MET A 184      -8.399   9.068   6.516  1.00 87.37           N  
ATOM   2862  H   MET A 184      -7.567   8.580   6.816  1.00 87.37           H  
ATOM   2863  CA  MET A 184      -9.499   8.257   5.981  1.00 87.37           C  
ATOM   2864  HA  MET A 184      -9.983   8.801   5.170  1.00 87.37           H  
ATOM   2865  C   MET A 184     -10.582   7.955   7.021  1.00 87.37           C  
ATOM   2866  CB  MET A 184      -8.963   6.934   5.423  1.00 87.37           C  
ATOM   2867  HB2 MET A 184      -8.478   6.351   6.206  1.00 87.37           H  
ATOM   2868  HB3 MET A 184      -9.812   6.361   5.050  1.00 87.37           H  
ATOM   2869  O   MET A 184     -11.622   7.407   6.677  1.00 87.37           O  
ATOM   2870  CG  MET A 184      -7.981   7.164   4.280  1.00 87.37           C  
ATOM   2871  HG2 MET A 184      -7.124   7.732   4.642  1.00 87.37           H  
ATOM   2872  HG3 MET A 184      -8.496   7.765   3.530  1.00 87.37           H  
ATOM   2873  SD  MET A 184      -7.364   5.672   3.476  1.00 87.37           S  
ATOM   2874  CE  MET A 184      -8.909   4.864   2.973  1.00 87.37           C  
ATOM   2875  HE1 MET A 184      -8.681   3.971   2.391  1.00 87.37           H  
ATOM   2876  HE2 MET A 184      -9.509   5.549   2.373  1.00 87.37           H  
ATOM   2877  HE3 MET A 184      -9.477   4.554   3.849  1.00 87.37           H  
ATOM   2878  N   GLY A 185     -10.342   8.297   8.288  1.00 86.27           N  
ATOM   2879  H   GLY A 185      -9.473   8.762   8.508  1.00 86.27           H  
ATOM   2880  CA  GLY A 185     -11.224   7.952   9.393  1.00 86.27           C  
ATOM   2881  HA2 GLY A 185     -12.261   8.005   9.062  1.00 86.27           H  
ATOM   2882  HA3 GLY A 185     -11.078   8.677  10.194  1.00 86.27           H  
ATOM   2883  C   GLY A 185     -10.981   6.558   9.968  1.00 86.27           C  
ATOM   2884  O   GLY A 185     -11.712   6.182  10.875  1.00 86.27           O  
ATOM   2885  N   LEU A 186      -9.966   5.809   9.528  1.00 89.65           N  
ATOM   2886  H   LEU A 186      -9.333   6.186   8.838  1.00 89.65           H  
ATOM   2887  CA  LEU A 186      -9.660   4.504  10.118  1.00 89.65           C  
ATOM   2888  HA  LEU A 186     -10.589   3.940  10.210  1.00 89.65           H  
ATOM   2889  C   LEU A 186      -9.086   4.666  11.530  1.00 89.65           C  
ATOM   2890  CB  LEU A 186      -8.700   3.703   9.227  1.00 89.65           C  
ATOM   2891  HB2 LEU A 186      -8.458   2.770   9.735  1.00 89.65           H  
ATOM   2892  HB3 LEU A 186      -7.779   4.277   9.122  1.00 89.65           H  
ATOM   2893  O   LEU A 186      -8.242   5.532  11.783  1.00 89.65           O  
ATOM   2894  CG  LEU A 186      -9.237   3.365   7.826  1.00 89.65           C  
ATOM   2895  HG  LEU A 186      -9.459   4.288   7.290  1.00 89.65           H  
ATOM   2896  CD1 LEU A 186      -8.152   2.611   7.059  1.00 89.65           C  
ATOM   2897 HD11 LEU A 186      -8.472   2.463   6.027  1.00 89.65           H  
ATOM   2898 HD12 LEU A 186      -7.977   1.638   7.517  1.00 89.65           H  
ATOM   2899 HD13 LEU A 186      -7.227   3.188   7.069  1.00 89.65           H  
ATOM   2900  CD2 LEU A 186     -10.492   2.494   7.865  1.00 89.65           C  
ATOM   2901 HD21 LEU A 186     -11.322   3.034   8.320  1.00 89.65           H  
ATOM   2902 HD22 LEU A 186     -10.306   1.577   8.424  1.00 89.65           H  
ATOM   2903 HD23 LEU A 186     -10.790   2.230   6.851  1.00 89.65           H  
ATOM   2904  N   SER A 187      -9.539   3.815  12.444  1.00 87.86           N  
ATOM   2905  H   SER A 187     -10.213   3.110  12.183  1.00 87.86           H  
ATOM   2906  CA  SER A 187      -9.031   3.728  13.809  1.00 87.86           C  
ATOM   2907  HA  SER A 187      -8.733   4.730  14.117  1.00 87.86           H  
ATOM   2908  C   SER A 187      -7.811   2.790  13.892  1.00 87.86           C  
ATOM   2909  CB  SER A 187     -10.167   3.286  14.728  1.00 87.86           C  
ATOM   2910  HB2 SER A 187      -9.800   3.172  15.748  1.00 87.86           H  
ATOM   2911  HB3 SER A 187     -10.946   4.049  14.723  1.00 87.86           H  
ATOM   2912  O   SER A 187      -7.668   1.910  13.041  1.00 87.86           O  
ATOM   2913  OG  SER A 187     -10.717   2.076  14.262  1.00 87.86           O  
ATOM   2914  HG  SER A 187     -10.473   1.420  14.920  1.00 87.86           H  
ATOM   2915  N   PRO A 188      -6.901   2.965  14.874  1.00 89.00           N  
ATOM   2916  CA  PRO A 188      -5.677   2.156  14.979  1.00 89.00           C  
ATOM   2917  HA  PRO A 188      -5.086   2.302  14.075  1.00 89.00           H  
ATOM   2918  C   PRO A 188      -5.888   0.645  15.165  1.00 89.00           C  
ATOM   2919  CB  PRO A 188      -4.909   2.732  16.173  1.00 89.00           C  
ATOM   2920  HB2 PRO A 188      -3.831   2.676  16.020  1.00 89.00           H  
ATOM   2921  HB3 PRO A 188      -5.189   2.209  17.088  1.00 89.00           H  
ATOM   2922  O   PRO A 188      -4.976  -0.129  14.894  1.00 89.00           O  
ATOM   2923  CG  PRO A 188      -5.394   4.175  16.250  1.00 89.00           C  
ATOM   2924  HG2 PRO A 188      -4.856   4.783  15.523  1.00 89.00           H  
ATOM   2925  HG3 PRO A 188      -5.286   4.586  17.254  1.00 89.00           H  
ATOM   2926  CD  PRO A 188      -6.859   4.054  15.841  1.00 89.00           C  
ATOM   2927  HD2 PRO A 188      -7.466   3.788  16.706  1.00 89.00           H  
ATOM   2928  HD3 PRO A 188      -7.191   5.002  15.419  1.00 89.00           H  
ATOM   2929  N   ASP A 189      -7.062   0.236  15.640  1.00 87.68           N  
ATOM   2930  H   ASP A 189      -7.788   0.917  15.814  1.00 87.68           H  
ATOM   2931  CA  ASP A 189      -7.501  -1.153  15.803  1.00 87.68           C  
ATOM   2932  HA  ASP A 189      -6.645  -1.759  16.100  1.00 87.68           H  
ATOM   2933  C   ASP A 189      -8.049  -1.775  14.508  1.00 87.68           C  
ATOM   2934  CB  ASP A 189      -8.545  -1.223  16.936  1.00 87.68           C  
ATOM   2935  HB2 ASP A 189      -8.081  -0.871  17.857  1.00 87.68           H  
ATOM   2936  HB3 ASP A 189      -8.826  -2.265  17.089  1.00 87.68           H  
ATOM   2937  O   ASP A 189      -8.200  -2.993  14.431  1.00 87.68           O  
ATOM   2938  CG  ASP A 189      -9.810  -0.390  16.682  1.00 87.68           C  
ATOM   2939  OD1 ASP A 189      -9.671   0.722  16.121  1.00 87.68           O  
ATOM   2940  OD2 ASP A 189     -10.904  -0.808  17.104  1.00 87.68           O  
ATOM   2941  N   ASN A 190      -8.310  -0.975  13.469  1.00 90.82           N  
ATOM   2942  H   ASN A 190      -8.134   0.016  13.558  1.00 90.82           H  
ATOM   2943  CA  ASN A 190      -8.726  -1.497  12.174  1.00 90.82           C  
ATOM   2944  HA  ASN A 190      -9.539  -2.203  12.345  1.00 90.82           H  
ATOM   2945  C   ASN A 190      -7.565  -2.257  11.508  1.00 90.82           C  
ATOM   2946  CB  ASN A 190      -9.263  -0.348  11.306  1.00 90.82           C  
ATOM   2947  HB2 ASN A 190     -10.005   0.214  11.873  1.00 90.82           H  
ATOM   2948  HB3 ASN A 190      -8.447   0.325  11.041  1.00 90.82           H  
ATOM   2949  O   ASN A 190      -6.458  -1.731  11.368  1.00 90.82           O  
ATOM   2950  CG  ASN A 190      -9.891  -0.868  10.028  1.00 90.82           C  
ATOM   2951  ND2 ASN A 190     -11.193  -0.785   9.893  1.00 90.82           N  
ATOM   2952 HD21 ASN A 190     -11.630  -1.242   9.106  1.00 90.82           H  
ATOM   2953 HD22 ASN A 190     -11.784  -0.488  10.656  1.00 90.82           H  
ATOM   2954  OD1 ASN A 190      -9.207  -1.368   9.151  1.00 90.82           O  
ATOM   2955  N   VAL A 191      -7.823  -3.478  11.031  1.00 91.85           N  
ATOM   2956  H   VAL A 191      -8.742  -3.868  11.179  1.00 91.85           H  
ATOM   2957  CA  VAL A 191      -6.796  -4.342  10.423  1.00 91.85           C  
ATOM   2958  HA  VAL A 191      -6.023  -4.516  11.172  1.00 91.85           H  
ATOM   2959  C   VAL A 191      -6.096  -3.686   9.227  1.00 91.85           C  
ATOM   2960  CB  VAL A 191      -7.379  -5.717  10.035  1.00 91.85           C  
ATOM   2961  HB  VAL A 191      -6.581  -6.305   9.582  1.00 91.85           H  
ATOM   2962  O   VAL A 191      -4.895  -3.881   9.032  1.00 91.85           O  
ATOM   2963  CG1 VAL A 191      -7.855  -6.472  11.282  1.00 91.85           C  
ATOM   2964 HG11 VAL A 191      -7.046  -6.540  12.009  1.00 91.85           H  
ATOM   2965 HG12 VAL A 191      -8.148  -7.484  11.003  1.00 91.85           H  
ATOM   2966 HG13 VAL A 191      -8.711  -5.975  11.737  1.00 91.85           H  
ATOM   2967  CG2 VAL A 191      -8.539  -5.630   9.034  1.00 91.85           C  
ATOM   2968 HG21 VAL A 191      -9.365  -5.042   9.435  1.00 91.85           H  
ATOM   2969 HG22 VAL A 191      -8.906  -6.633   8.813  1.00 91.85           H  
ATOM   2970 HG23 VAL A 191      -8.203  -5.191   8.095  1.00 91.85           H  
ATOM   2971  N   TYR A 192      -6.805  -2.841   8.472  1.00 95.41           N  
ATOM   2972  H   TYR A 192      -7.775  -2.692   8.708  1.00 95.41           H  
ATOM   2973  CA  TYR A 192      -6.292  -2.133   7.299  1.00 95.41           C  
ATOM   2974  HA  TYR A 192      -5.604  -2.799   6.778  1.00 95.41           H  
ATOM   2975  C   TYR A 192      -5.508  -0.857   7.639  1.00 95.41           C  
ATOM   2976  CB  TYR A 192      -7.450  -1.813   6.343  1.00 95.41           C  
ATOM   2977  HB2 TYR A 192      -8.106  -1.071   6.797  1.00 95.41           H  
ATOM   2978  HB3 TYR A 192      -7.017  -1.371   5.446  1.00 95.41           H  
ATOM   2979  O   TYR A 192      -4.963  -0.211   6.742  1.00 95.41           O  
ATOM   2980  CG  TYR A 192      -8.262  -3.021   5.920  1.00 95.41           C  
ATOM   2981  CD1 TYR A 192      -7.648  -4.006   5.133  1.00 95.41           C  
ATOM   2982  HD1 TYR A 192      -6.640  -3.840   4.782  1.00 95.41           H  
ATOM   2983  CD2 TYR A 192      -9.596  -3.196   6.335  1.00 95.41           C  
ATOM   2984  HD2 TYR A 192     -10.086  -2.449   6.941  1.00 95.41           H  
ATOM   2985  CE1 TYR A 192      -8.326  -5.199   4.825  1.00 95.41           C  
ATOM   2986  HE1 TYR A 192      -7.836  -6.013   4.310  1.00 95.41           H  
ATOM   2987  CE2 TYR A 192     -10.292  -4.363   5.960  1.00 95.41           C  
ATOM   2988  HE2 TYR A 192     -11.316  -4.544   6.253  1.00 95.41           H  
ATOM   2989  OH  TYR A 192     -10.352  -6.493   4.887  1.00 95.41           O  
ATOM   2990  HH  TYR A 192      -9.835  -7.160   4.429  1.00 95.41           H  
ATOM   2991  CZ  TYR A 192      -9.663  -5.371   5.215  1.00 95.41           C  
ATOM   2992  N   TYR A 193      -5.400  -0.472   8.915  1.00 95.64           N  
ATOM   2993  H   TYR A 193      -5.847  -1.037   9.623  1.00 95.64           H  
ATOM   2994  CA  TYR A 193      -4.812   0.806   9.328  1.00 95.64           C  
ATOM   2995  HA  TYR A 193      -5.434   1.610   8.934  1.00 95.64           H  
ATOM   2996  C   TYR A 193      -3.385   1.018   8.797  1.00 95.64           C  
ATOM   2997  CB  TYR A 193      -4.839   0.880  10.857  1.00 95.64           C  
ATOM   2998  HB2 TYR A 193      -4.205   0.098  11.275  1.00 95.64           H  
ATOM   2999  HB3 TYR A 193      -5.859   0.693  11.195  1.00 95.64           H  
ATOM   3000  O   TYR A 193      -3.031   2.114   8.360  1.00 95.64           O  
ATOM   3001  CG  TYR A 193      -4.429   2.221  11.416  1.00 95.64           C  
ATOM   3002  CD1 TYR A 193      -3.142   2.414  11.949  1.00 95.64           C  
ATOM   3003  HD1 TYR A 193      -2.437   1.596  11.940  1.00 95.64           H  
ATOM   3004  CD2 TYR A 193      -5.370   3.264  11.453  1.00 95.64           C  
ATOM   3005  HD2 TYR A 193      -6.367   3.095  11.075  1.00 95.64           H  
ATOM   3006  CE1 TYR A 193      -2.802   3.641  12.545  1.00 95.64           C  
ATOM   3007  HE1 TYR A 193      -1.832   3.763  13.004  1.00 95.64           H  
ATOM   3008  CE2 TYR A 193      -5.033   4.500  12.026  1.00 95.64           C  
ATOM   3009  HE2 TYR A 193      -5.770   5.289  12.062  1.00 95.64           H  
ATOM   3010  OH  TYR A 193      -3.440   5.885  13.134  1.00 95.64           O  
ATOM   3011  HH  TYR A 193      -4.218   6.449  13.125  1.00 95.64           H  
ATOM   3012  CZ  TYR A 193      -3.750   4.687  12.577  1.00 95.64           C  
ATOM   3013  N   TRP A 194      -2.561  -0.032   8.761  1.00 96.93           N  
ATOM   3014  H   TRP A 194      -2.908  -0.912   9.113  1.00 96.93           H  
ATOM   3015  CA  TRP A 194      -1.187   0.037   8.243  1.00 96.93           C  
ATOM   3016  HA  TRP A 194      -0.858   1.075   8.285  1.00 96.93           H  
ATOM   3017  C   TRP A 194      -1.046  -0.341   6.759  1.00 96.93           C  
ATOM   3018  CB  TRP A 194      -0.245  -0.729   9.177  1.00 96.93           C  
ATOM   3019  HB2 TRP A 194      -0.607  -1.750   9.301  1.00 96.93           H  
ATOM   3020  HB3 TRP A 194       0.742  -0.785   8.718  1.00 96.93           H  
ATOM   3021  O   TRP A 194       0.056  -0.258   6.222  1.00 96.93           O  
ATOM   3022  CG  TRP A 194      -0.081  -0.082  10.522  1.00 96.93           C  
ATOM   3023  CD1 TRP A 194      -0.638  -0.506  11.679  1.00 96.93           C  
ATOM   3024  HD1 TRP A 194      -1.275  -1.373  11.779  1.00 96.93           H  
ATOM   3025  CD2 TRP A 194       0.661   1.132  10.861  1.00 96.93           C  
ATOM   3026  CE2 TRP A 194       0.531   1.365  12.263  1.00 96.93           C  
ATOM   3027  CE3 TRP A 194       1.415   2.071  10.120  1.00 96.93           C  
ATOM   3028  HE3 TRP A 194       1.516   1.929   9.054  1.00 96.93           H  
ATOM   3029  NE1 TRP A 194      -0.265   0.333  12.712  1.00 96.93           N  
ATOM   3030  HE1 TRP A 194      -0.599   0.222  13.659  1.00 96.93           H  
ATOM   3031  CH2 TRP A 194       1.860   3.383  12.134  1.00 96.93           C  
ATOM   3032  HH2 TRP A 194       2.299   4.248  12.609  1.00 96.93           H  
ATOM   3033  CZ2 TRP A 194       1.123   2.465  12.900  1.00 96.93           C  
ATOM   3034  HZ2 TRP A 194       0.993   2.611  13.962  1.00 96.93           H  
ATOM   3035  CZ3 TRP A 194       2.003   3.187  10.749  1.00 96.93           C  
ATOM   3036  HZ3 TRP A 194       2.543   3.915  10.163  1.00 96.93           H  
ATOM   3037  N   LEU A 195      -2.150  -0.664   6.071  1.00 97.30           N  
ATOM   3038  H   LEU A 195      -3.031  -0.695   6.564  1.00 97.30           H  
ATOM   3039  CA  LEU A 195      -2.207  -0.793   4.606  1.00 97.30           C  
ATOM   3040  HA  LEU A 195      -1.367  -1.395   4.259  1.00 97.30           H  
ATOM   3041  C   LEU A 195      -2.113   0.583   3.927  1.00 97.30           C  
ATOM   3042  CB  LEU A 195      -3.532  -1.490   4.232  1.00 97.30           C  
ATOM   3043  HB2 LEU A 195      -4.340  -0.780   4.407  1.00 97.30           H  
ATOM   3044  HB3 LEU A 195      -3.699  -2.346   4.886  1.00 97.30           H  
ATOM   3045  O   LEU A 195      -1.617   0.713   2.807  1.00 97.30           O  
ATOM   3046  CG  LEU A 195      -3.624  -1.959   2.767  1.00 97.30           C  
ATOM   3047  HG  LEU A 195      -3.125  -1.247   2.110  1.00 97.30           H  
ATOM   3048  CD1 LEU A 195      -2.984  -3.333   2.582  1.00 97.30           C  
ATOM   3049 HD11 LEU A 195      -2.993  -3.607   1.526  1.00 97.30           H  
ATOM   3050 HD12 LEU A 195      -1.956  -3.319   2.944  1.00 97.30           H  
ATOM   3051 HD13 LEU A 195      -3.541  -4.086   3.140  1.00 97.30           H  
ATOM   3052  CD2 LEU A 195      -5.085  -2.045   2.335  1.00 97.30           C  
ATOM   3053 HD21 LEU A 195      -5.631  -2.731   2.983  1.00 97.30           H  
ATOM   3054 HD22 LEU A 195      -5.550  -1.060   2.389  1.00 97.30           H  
ATOM   3055 HD23 LEU A 195      -5.147  -2.399   1.306  1.00 97.30           H  
ATOM   3056  N   ILE A 196      -2.570   1.630   4.619  1.00 96.28           N  
ATOM   3057  H   ILE A 196      -2.999   1.436   5.513  1.00 96.28           H  
ATOM   3058  CA  ILE A 196      -2.674   2.986   4.079  1.00 96.28           C  
ATOM   3059  HA  ILE A 196      -2.986   2.908   3.037  1.00 96.28           H  
ATOM   3060  C   ILE A 196      -1.307   3.678   4.104  1.00 96.28           C  
ATOM   3061  CB  ILE A 196      -3.758   3.788   4.824  1.00 96.28           C  
ATOM   3062  HB  ILE A 196      -3.378   4.025   5.818  1.00 96.28           H  
ATOM   3063  O   ILE A 196      -0.988   4.452   5.009  1.00 96.28           O  
ATOM   3064  CG1 ILE A 196      -5.087   3.026   5.017  1.00 96.28           C  
ATOM   3065 HG12 ILE A 196      -5.827   3.726   5.404  1.00 96.28           H  
ATOM   3066 HG13 ILE A 196      -4.946   2.259   5.778  1.00 96.28           H  
ATOM   3067  CG2 ILE A 196      -4.014   5.116   4.096  1.00 96.28           C  
ATOM   3068 HG21 ILE A 196      -4.470   4.921   3.126  1.00 96.28           H  
ATOM   3069 HG22 ILE A 196      -3.086   5.669   3.953  1.00 96.28           H  
ATOM   3070 HG23 ILE A 196      -4.701   5.729   4.680  1.00 96.28           H  
ATOM   3071  CD1 ILE A 196      -5.673   2.359   3.764  1.00 96.28           C  
ATOM   3072 HD11 ILE A 196      -5.858   3.101   2.988  1.00 96.28           H  
ATOM   3073 HD12 ILE A 196      -6.621   1.888   4.028  1.00 96.28           H  
ATOM   3074 HD13 ILE A 196      -5.004   1.589   3.380  1.00 96.28           H  
ATOM   3075  N   VAL A 197      -0.479   3.404   3.099  1.00 96.46           N  
ATOM   3076  H   VAL A 197      -0.760   2.676   2.458  1.00 96.46           H  
ATOM   3077  CA  VAL A 197       0.870   3.973   2.964  1.00 96.46           C  
ATOM   3078  HA  VAL A 197       0.928   4.859   3.596  1.00 96.46           H  
ATOM   3079  C   VAL A 197       1.160   4.419   1.527  1.00 96.46           C  
ATOM   3080  CB  VAL A 197       1.950   2.989   3.459  1.00 96.46           C  
ATOM   3081  HB  VAL A 197       2.920   3.474   3.349  1.00 96.46           H  
ATOM   3082  O   VAL A 197       0.524   3.947   0.582  1.00 96.46           O  
ATOM   3083  CG1 VAL A 197       1.775   2.676   4.948  1.00 96.46           C  
ATOM   3084 HG11 VAL A 197       0.871   2.088   5.109  1.00 96.46           H  
ATOM   3085 HG12 VAL A 197       1.709   3.598   5.525  1.00 96.46           H  
ATOM   3086 HG13 VAL A 197       2.628   2.094   5.299  1.00 96.46           H  
ATOM   3087  CG2 VAL A 197       1.997   1.682   2.658  1.00 96.46           C  
ATOM   3088 HG21 VAL A 197       2.112   1.884   1.593  1.00 96.46           H  
ATOM   3089 HG22 VAL A 197       2.851   1.086   2.981  1.00 96.46           H  
ATOM   3090 HG23 VAL A 197       1.086   1.106   2.816  1.00 96.46           H  
ATOM   3091  N   PRO A 198       2.140   5.315   1.301  1.00 94.72           N  
ATOM   3092  CA  PRO A 198       2.661   5.544  -0.042  1.00 94.72           C  
ATOM   3093  HA  PRO A 198       1.856   5.912  -0.678  1.00 94.72           H  
ATOM   3094  C   PRO A 198       3.233   4.242  -0.616  1.00 94.72           C  
ATOM   3095  CB  PRO A 198       3.744   6.621   0.109  1.00 94.72           C  
ATOM   3096  HB2 PRO A 198       4.729   6.162   0.189  1.00 94.72           H  
ATOM   3097  HB3 PRO A 198       3.723   7.328  -0.720  1.00 94.72           H  
ATOM   3098  O   PRO A 198       3.990   3.558   0.065  1.00 94.72           O  
ATOM   3099  CG  PRO A 198       3.398   7.296   1.438  1.00 94.72           C  
ATOM   3100  HG2 PRO A 198       4.272   7.747   1.908  1.00 94.72           H  
ATOM   3101  HG3 PRO A 198       2.616   8.039   1.282  1.00 94.72           H  
ATOM   3102  CD  PRO A 198       2.847   6.141   2.266  1.00 94.72           C  
ATOM   3103  HD2 PRO A 198       2.189   6.517   3.049  1.00 94.72           H  
ATOM   3104  HD3 PRO A 198       3.669   5.574   2.701  1.00 94.72           H  
ATOM   3105  N   GLY A 199       2.916   3.909  -1.868  1.00 94.23           N  
ATOM   3106  H   GLY A 199       2.229   4.445  -2.379  1.00 94.23           H  
ATOM   3107  CA  GLY A 199       3.384   2.659  -2.468  1.00 94.23           C  
ATOM   3108  HA2 GLY A 199       3.298   2.732  -3.552  1.00 94.23           H  
ATOM   3109  HA3 GLY A 199       4.429   2.498  -2.202  1.00 94.23           H  
ATOM   3110  C   GLY A 199       2.621   1.411  -2.022  1.00 94.23           C  
ATOM   3111  O   GLY A 199       3.148   0.312  -2.183  1.00 94.23           O  
ATOM   3112  N   TYR A 200       1.415   1.550  -1.465  1.00 96.88           N  
ATOM   3113  H   TYR A 200       1.028   2.476  -1.354  1.00 96.88           H  
ATOM   3114  CA  TYR A 200       0.568   0.412  -1.088  1.00 96.88           C  
ATOM   3115  HA  TYR A 200       1.050  -0.131  -0.275  1.00 96.88           H  
ATOM   3116  C   TYR A 200       0.349  -0.577  -2.248  1.00 96.88           C  
ATOM   3117  CB  TYR A 200      -0.789   0.921  -0.589  1.00 96.88           C  
ATOM   3118  HB2 TYR A 200      -0.646   1.700   0.160  1.00 96.88           H  
ATOM   3119  HB3 TYR A 200      -1.297   0.098  -0.085  1.00 96.88           H  
ATOM   3120  O   TYR A 200       0.136  -1.755  -2.005  1.00 96.88           O  
ATOM   3121  CG  TYR A 200      -1.684   1.423  -1.705  1.00 96.88           C  
ATOM   3122  CD1 TYR A 200      -1.574   2.742  -2.179  1.00 96.88           C  
ATOM   3123  HD1 TYR A 200      -0.861   3.421  -1.735  1.00 96.88           H  
ATOM   3124  CD2 TYR A 200      -2.588   0.535  -2.312  1.00 96.88           C  
ATOM   3125  HD2 TYR A 200      -2.672  -0.479  -1.949  1.00 96.88           H  
ATOM   3126  CE1 TYR A 200      -2.377   3.169  -3.250  1.00 96.88           C  
ATOM   3127  HE1 TYR A 200      -2.245   4.167  -3.642  1.00 96.88           H  
ATOM   3128  CE2 TYR A 200      -3.404   0.964  -3.372  1.00 96.88           C  
ATOM   3129  HE2 TYR A 200      -4.110   0.271  -3.804  1.00 96.88           H  
ATOM   3130  OH  TYR A 200      -4.087   2.718  -4.877  1.00 96.88           O  
ATOM   3131  HH  TYR A 200      -4.583   1.981  -5.241  1.00 96.88           H  
ATOM   3132  CZ  TYR A 200      -3.303   2.288  -3.849  1.00 96.88           C  
ATOM   3133  N   GLU A 201       0.465  -0.144  -3.506  1.00 95.69           N  
ATOM   3134  H   GLU A 201       0.647   0.838  -3.660  1.00 95.69           H  
ATOM   3135  CA  GLU A 201       0.307  -0.990  -4.692  1.00 95.69           C  
ATOM   3136  HA  GLU A 201      -0.686  -1.440  -4.672  1.00 95.69           H  
ATOM   3137  C   GLU A 201       1.335  -2.132  -4.731  1.00 95.69           C  
ATOM   3138  CB  GLU A 201       0.428  -0.147  -5.976  1.00 95.69           C  
ATOM   3139  HB2 GLU A 201       0.168  -0.795  -6.813  1.00 95.69           H  
ATOM   3140  HB3 GLU A 201       1.463   0.161  -6.123  1.00 95.69           H  
ATOM   3141  O   GLU A 201       1.082  -3.183  -5.312  1.00 95.69           O  
ATOM   3142  CG  GLU A 201      -0.491   1.091  -6.036  1.00 95.69           C  
ATOM   3143  HG2 GLU A 201      -1.437   0.862  -5.545  1.00 95.69           H  
ATOM   3144  HG3 GLU A 201      -0.710   1.283  -7.086  1.00 95.69           H  
ATOM   3145  CD  GLU A 201       0.124   2.377  -5.439  1.00 95.69           C  
ATOM   3146  OE1 GLU A 201      -0.318   3.483  -5.821  1.00 95.69           O  
ATOM   3147  OE2 GLU A 201       1.103   2.292  -4.655  1.00 95.69           O  
ATOM   3148  N   PHE A 202       2.496  -1.964  -4.087  1.00 94.68           N  
ATOM   3149  H   PHE A 202       2.625  -1.112  -3.560  1.00 94.68           H  
ATOM   3150  CA  PHE A 202       3.479  -3.040  -3.950  1.00 94.68           C  
ATOM   3151  HA  PHE A 202       3.626  -3.509  -4.924  1.00 94.68           H  
ATOM   3152  C   PHE A 202       3.011  -4.156  -3.009  1.00 94.68           C  
ATOM   3153  CB  PHE A 202       4.820  -2.469  -3.476  1.00 94.68           C  
ATOM   3154  HB2 PHE A 202       4.639  -1.835  -2.608  1.00 94.68           H  
ATOM   3155  HB3 PHE A 202       5.455  -3.292  -3.148  1.00 94.68           H  
ATOM   3156  O   PHE A 202       3.496  -5.274  -3.146  1.00 94.68           O  
ATOM   3157  CG  PHE A 202       5.578  -1.674  -4.519  1.00 94.68           C  
ATOM   3158  CD1 PHE A 202       6.466  -2.330  -5.390  1.00 94.68           C  
ATOM   3159  HD1 PHE A 202       6.592  -3.400  -5.309  1.00 94.68           H  
ATOM   3160  CD2 PHE A 202       5.414  -0.281  -4.617  1.00 94.68           C  
ATOM   3161  HD2 PHE A 202       4.723   0.227  -3.961  1.00 94.68           H  
ATOM   3162  CE1 PHE A 202       7.195  -1.595  -6.341  1.00 94.68           C  
ATOM   3163  HE1 PHE A 202       7.893  -2.110  -6.984  1.00 94.68           H  
ATOM   3164  CE2 PHE A 202       6.124   0.453  -5.580  1.00 94.68           C  
ATOM   3165  HE2 PHE A 202       5.964   1.518  -5.663  1.00 94.68           H  
ATOM   3166  CZ  PHE A 202       7.019  -0.202  -6.442  1.00 94.68           C  
ATOM   3167  HZ  PHE A 202       7.568   0.372  -7.175  1.00 94.68           H  
ATOM   3168  N   LEU A 203       2.071  -3.880  -2.097  1.00 96.78           N  
ATOM   3169  H   LEU A 203       1.641  -2.966  -2.104  1.00 96.78           H  
ATOM   3170  CA  LEU A 203       1.477  -4.878  -1.200  1.00 96.78           C  
ATOM   3171  HA  LEU A 203       2.270  -5.474  -0.749  1.00 96.78           H  
ATOM   3172  C   LEU A 203       0.581  -5.874  -1.942  1.00 96.78           C  
ATOM   3173  CB  LEU A 203       0.692  -4.191  -0.066  1.00 96.78           C  
ATOM   3174  HB2 LEU A 203      -0.146  -3.643  -0.496  1.00 96.78           H  
ATOM   3175  HB3 LEU A 203       0.255  -4.961   0.570  1.00 96.78           H  
ATOM   3176  O   LEU A 203       0.220  -6.886  -1.356  1.00 96.78           O  
ATOM   3177  CG  LEU A 203       1.516  -3.239   0.817  1.00 96.78           C  
ATOM   3178  HG  LEU A 203       2.076  -2.538   0.199  1.00 96.78           H  
ATOM   3179  CD1 LEU A 203       0.606  -2.429   1.734  1.00 96.78           C  
ATOM   3180 HD11 LEU A 203       1.184  -1.674   2.268  1.00 96.78           H  
ATOM   3181 HD12 LEU A 203      -0.169  -1.933   1.151  1.00 96.78           H  
ATOM   3182 HD13 LEU A 203       0.139  -3.099   2.456  1.00 96.78           H  
ATOM   3183  CD2 LEU A 203       2.487  -4.016   1.704  1.00 96.78           C  
ATOM   3184 HD21 LEU A 203       1.961  -4.812   2.232  1.00 96.78           H  
ATOM   3185 HD22 LEU A 203       3.278  -4.445   1.089  1.00 96.78           H  
ATOM   3186 HD23 LEU A 203       2.938  -3.344   2.433  1.00 96.78           H  
ATOM   3187  N   TYR A 204       0.268  -5.626  -3.220  1.00 95.46           N  
ATOM   3188  H   TYR A 204       0.588  -4.764  -3.638  1.00 95.46           H  
ATOM   3189  CA  TYR A 204      -0.577  -6.496  -4.038  1.00 95.46           C  
ATOM   3190  HA  TYR A 204      -1.581  -6.524  -3.615  1.00 95.46           H  
ATOM   3191  C   TYR A 204      -0.055  -7.935  -4.101  1.00 95.46           C  
ATOM   3192  CB  TYR A 204      -0.637  -5.909  -5.449  1.00 95.46           C  
ATOM   3193  HB2 TYR A 204      -0.982  -4.876  -5.397  1.00 95.46           H  
ATOM   3194  HB3 TYR A 204       0.366  -5.895  -5.878  1.00 95.46           H  
ATOM   3195  O   TYR A 204      -0.835  -8.871  -4.187  1.00 95.46           O  
ATOM   3196  CG  TYR A 204      -1.559  -6.662  -6.374  1.00 95.46           C  
ATOM   3197  CD1 TYR A 204      -1.046  -7.684  -7.191  1.00 95.46           C  
ATOM   3198  HD1 TYR A 204      -0.002  -7.945  -7.105  1.00 95.46           H  
ATOM   3199  CD2 TYR A 204      -2.932  -6.368  -6.386  1.00 95.46           C  
ATOM   3200  HD2 TYR A 204      -3.343  -5.623  -5.720  1.00 95.46           H  
ATOM   3201  CE1 TYR A 204      -1.893  -8.390  -8.064  1.00 95.46           C  
ATOM   3202  HE1 TYR A 204      -1.514  -9.184  -8.690  1.00 95.46           H  
ATOM   3203  CE2 TYR A 204      -3.779  -7.051  -7.271  1.00 95.46           C  
ATOM   3204  HE2 TYR A 204      -4.834  -6.826  -7.317  1.00 95.46           H  
ATOM   3205  OH  TYR A 204      -4.077  -8.597  -9.033  1.00 95.46           O  
ATOM   3206  HH  TYR A 204      -3.751  -9.403  -9.440  1.00 95.46           H  
ATOM   3207  CZ  TYR A 204      -3.259  -8.052  -8.110  1.00 95.46           C  
ATOM   3208  N   GLU A 205       1.265  -8.119  -4.016  1.00 93.14           N  
ATOM   3209  H   GLU A 205       1.858  -7.310  -3.895  1.00 93.14           H  
ATOM   3210  CA  GLU A 205       1.880  -9.447  -3.957  1.00 93.14           C  
ATOM   3211  HA  GLU A 205       1.613 -10.007  -4.853  1.00 93.14           H  
ATOM   3212  C   GLU A 205       1.409 -10.271  -2.748  1.00 93.14           C  
ATOM   3213  CB  GLU A 205       3.403  -9.265  -3.915  1.00 93.14           C  
ATOM   3214  HB2 GLU A 205       3.706  -8.671  -4.777  1.00 93.14           H  
ATOM   3215  HB3 GLU A 205       3.655  -8.712  -3.010  1.00 93.14           H  
ATOM   3216  O   GLU A 205       1.355 -11.486  -2.845  1.00 93.14           O  
ATOM   3217  CG  GLU A 205       4.183 -10.590  -3.934  1.00 93.14           C  
ATOM   3218  HG2 GLU A 205       3.909 -11.192  -3.067  1.00 93.14           H  
ATOM   3219  HG3 GLU A 205       3.922 -11.137  -4.840  1.00 93.14           H  
ATOM   3220  CD  GLU A 205       5.696 -10.370  -3.882  1.00 93.14           C  
ATOM   3221  OE1 GLU A 205       6.459 -11.281  -4.273  1.00 93.14           O  
ATOM   3222  OE2 GLU A 205       6.152  -9.283  -3.452  1.00 93.14           O  
ATOM   3223  N   LEU A 206       1.067  -9.639  -1.625  1.00 94.88           N  
ATOM   3224  H   LEU A 206       1.030  -8.629  -1.633  1.00 94.88           H  
ATOM   3225  CA  LEU A 206       0.643 -10.336  -0.406  1.00 94.88           C  
ATOM   3226  HA  LEU A 206       0.851 -11.403  -0.489  1.00 94.88           H  
ATOM   3227  C   LEU A 206      -0.863 -10.216  -0.156  1.00 94.88           C  
ATOM   3228  CB  LEU A 206       1.428  -9.771   0.790  1.00 94.88           C  
ATOM   3229  HB2 LEU A 206       1.101 -10.303   1.684  1.00 94.88           H  
ATOM   3230  HB3 LEU A 206       1.162  -8.721   0.913  1.00 94.88           H  
ATOM   3231  O   LEU A 206      -1.477 -11.146   0.357  1.00 94.88           O  
ATOM   3232  CG  LEU A 206       2.959  -9.875   0.681  1.00 94.88           C  
ATOM   3233  HG  LEU A 206       3.314  -9.269  -0.152  1.00 94.88           H  
ATOM   3234  CD1 LEU A 206       3.596  -9.334   1.964  1.00 94.88           C  
ATOM   3235 HD11 LEU A 206       3.317  -8.287   2.087  1.00 94.88           H  
ATOM   3236 HD12 LEU A 206       3.230  -9.906   2.817  1.00 94.88           H  
ATOM   3237 HD13 LEU A 206       4.680  -9.424   1.903  1.00 94.88           H  
ATOM   3238  CD2 LEU A 206       3.426 -11.310   0.481  1.00 94.88           C  
ATOM   3239 HD21 LEU A 206       3.138 -11.653  -0.512  1.00 94.88           H  
ATOM   3240 HD22 LEU A 206       4.512 -11.372   0.555  1.00 94.88           H  
ATOM   3241 HD23 LEU A 206       2.956 -11.964   1.215  1.00 94.88           H  
ATOM   3242  N   TYR A 207      -1.441  -9.065  -0.499  1.00 96.71           N  
ATOM   3243  H   TYR A 207      -0.858  -8.363  -0.931  1.00 96.71           H  
ATOM   3244  CA  TYR A 207      -2.797  -8.655  -0.128  1.00 96.71           C  
ATOM   3245  HA  TYR A 207      -3.373  -9.520   0.202  1.00 96.71           H  
ATOM   3246  C   TYR A 207      -3.526  -8.054  -1.347  1.00 96.71           C  
ATOM   3247  CB  TYR A 207      -2.695  -7.681   1.058  1.00 96.71           C  
ATOM   3248  HB2 TYR A 207      -3.695  -7.493   1.451  1.00 96.71           H  
ATOM   3249  HB3 TYR A 207      -2.306  -6.730   0.694  1.00 96.71           H  
ATOM   3250  O   TYR A 207      -3.780  -6.843  -1.403  1.00 96.71           O  
ATOM   3251  CG  TYR A 207      -1.818  -8.152   2.207  1.00 96.71           C  
ATOM   3252  CD1 TYR A 207      -2.065  -9.385   2.841  1.00 96.71           C  
ATOM   3253  HD1 TYR A 207      -2.892 -10.002   2.522  1.00 96.71           H  
ATOM   3254  CD2 TYR A 207      -0.735  -7.357   2.627  1.00 96.71           C  
ATOM   3255  HD2 TYR A 207      -0.549  -6.413   2.137  1.00 96.71           H  
ATOM   3256  CE1 TYR A 207      -1.244  -9.816   3.901  1.00 96.71           C  
ATOM   3257  HE1 TYR A 207      -1.445 -10.754   4.397  1.00 96.71           H  
ATOM   3258  CE2 TYR A 207       0.090  -7.783   3.684  1.00 96.71           C  
ATOM   3259  HE2 TYR A 207       0.915  -7.165   4.006  1.00 96.71           H  
ATOM   3260  OH  TYR A 207       0.620  -9.402   5.365  1.00 96.71           O  
ATOM   3261  HH  TYR A 207       1.270  -8.733   5.591  1.00 96.71           H  
ATOM   3262  CZ  TYR A 207      -0.173  -9.010   4.332  1.00 96.71           C  
ATOM   3263  N   PRO A 208      -3.767  -8.851  -2.406  1.00 96.28           N  
ATOM   3264  CA  PRO A 208      -4.276  -8.346  -3.674  1.00 96.28           C  
ATOM   3265  HA  PRO A 208      -3.622  -7.552  -4.034  1.00 96.28           H  
ATOM   3266  C   PRO A 208      -5.694  -7.779  -3.564  1.00 96.28           C  
ATOM   3267  CB  PRO A 208      -4.199  -9.524  -4.646  1.00 96.28           C  
ATOM   3268  HB2 PRO A 208      -5.026  -9.520  -5.356  1.00 96.28           H  
ATOM   3269  HB3 PRO A 208      -3.250  -9.490  -5.180  1.00 96.28           H  
ATOM   3270  O   PRO A 208      -5.956  -6.722  -4.146  1.00 96.28           O  
ATOM   3271  CG  PRO A 208      -4.240 -10.757  -3.747  1.00 96.28           C  
ATOM   3272  HG2 PRO A 208      -5.272 -11.014  -3.510  1.00 96.28           H  
ATOM   3273  HG3 PRO A 208      -3.728 -11.601  -4.210  1.00 96.28           H  
ATOM   3274  CD  PRO A 208      -3.528 -10.283  -2.485  1.00 96.28           C  
ATOM   3275  HD2 PRO A 208      -2.459 -10.475  -2.578  1.00 96.28           H  
ATOM   3276  HD3 PRO A 208      -3.937 -10.787  -1.609  1.00 96.28           H  
ATOM   3277  N   ALA A 209      -6.594  -8.418  -2.805  1.00 96.72           N  
ATOM   3278  H   ALA A 209      -6.324  -9.238  -2.281  1.00 96.72           H  
ATOM   3279  CA  ALA A 209      -7.968  -7.939  -2.665  1.00 96.72           C  
ATOM   3280  HA  ALA A 209      -8.376  -7.803  -3.666  1.00 96.72           H  
ATOM   3281  C   ALA A 209      -8.030  -6.589  -1.943  1.00 96.72           C  
ATOM   3282  CB  ALA A 209      -8.814  -8.981  -1.929  1.00 96.72           C  
ATOM   3283  HB1 ALA A 209      -8.714  -9.959  -2.399  1.00 96.72           H  
ATOM   3284  HB2 ALA A 209      -8.518  -9.042  -0.882  1.00 96.72           H  
ATOM   3285  HB3 ALA A 209      -9.861  -8.677  -1.963  1.00 96.72           H  
ATOM   3286  O   ALA A 209      -8.739  -5.678  -2.363  1.00 96.72           O  
ATOM   3287  N   GLU A 210      -7.218  -6.430  -0.905  1.00 97.65           N  
ATOM   3288  H   GLU A 210      -6.678  -7.232  -0.613  1.00 97.65           H  
ATOM   3289  CA  GLU A 210      -7.135  -5.235  -0.077  1.00 97.65           C  
ATOM   3290  HA  GLU A 210      -8.132  -4.960   0.268  1.00 97.65           H  
ATOM   3291  C   GLU A 210      -6.549  -4.054  -0.849  1.00 97.65           C  
ATOM   3292  CB  GLU A 210      -6.248  -5.534   1.134  1.00 97.65           C  
ATOM   3293  HB2 GLU A 210      -6.194  -4.626   1.735  1.00 97.65           H  
ATOM   3294  HB3 GLU A 210      -5.234  -5.779   0.816  1.00 97.65           H  
ATOM   3295  O   GLU A 210      -7.016  -2.918  -0.740  1.00 97.65           O  
ATOM   3296  CG  GLU A 210      -6.807  -6.642   2.031  1.00 97.65           C  
ATOM   3297  HG2 GLU A 210      -7.870  -6.452   2.175  1.00 97.65           H  
ATOM   3298  HG3 GLU A 210      -6.305  -6.537   2.993  1.00 97.65           H  
ATOM   3299  CD  GLU A 210      -6.613  -8.093   1.560  1.00 97.65           C  
ATOM   3300  OE1 GLU A 210      -7.208  -8.969   2.204  1.00 97.65           O  
ATOM   3301  OE2 GLU A 210      -5.895  -8.349   0.561  1.00 97.65           O  
ATOM   3302  N   VAL A 211      -5.534  -4.315  -1.674  1.00 97.50           N  
ATOM   3303  H   VAL A 211      -5.181  -5.261  -1.697  1.00 97.50           H  
ATOM   3304  CA  VAL A 211      -4.924  -3.297  -2.534  1.00 97.50           C  
ATOM   3305  HA  VAL A 211      -4.743  -2.405  -1.934  1.00 97.50           H  
ATOM   3306  C   VAL A 211      -5.864  -2.873  -3.664  1.00 97.50           C  
ATOM   3307  CB  VAL A 211      -3.574  -3.805  -3.056  1.00 97.50           C  
ATOM   3308  HB  VAL A 211      -3.685  -4.809  -3.465  1.00 97.50           H  
ATOM   3309  O   VAL A 211      -5.934  -1.677  -3.981  1.00 97.50           O  
ATOM   3310  CG1 VAL A 211      -3.000  -2.898  -4.146  1.00 97.50           C  
ATOM   3311 HG11 VAL A 211      -1.992  -3.226  -4.400  1.00 97.50           H  
ATOM   3312 HG12 VAL A 211      -2.964  -1.865  -3.801  1.00 97.50           H  
ATOM   3313 HG13 VAL A 211      -3.623  -2.964  -5.038  1.00 97.50           H  
ATOM   3314  CG2 VAL A 211      -2.566  -3.833  -1.903  1.00 97.50           C  
ATOM   3315 HG21 VAL A 211      -1.598  -4.168  -2.276  1.00 97.50           H  
ATOM   3316 HG22 VAL A 211      -2.896  -4.520  -1.124  1.00 97.50           H  
ATOM   3317 HG23 VAL A 211      -2.455  -2.840  -1.469  1.00 97.50           H  
ATOM   3318  N   LEU A 212      -6.617  -3.811  -4.249  1.00 96.69           N  
ATOM   3319  H   LEU A 212      -6.498  -4.774  -3.969  1.00 96.69           H  
ATOM   3320  CA  LEU A 212      -7.696  -3.494  -5.188  1.00 96.69           C  
ATOM   3321  HA  LEU A 212      -7.292  -2.904  -6.010  1.00 96.69           H  
ATOM   3322  C   LEU A 212      -8.763  -2.631  -4.510  1.00 96.69           C  
ATOM   3323  CB  LEU A 212      -8.316  -4.791  -5.740  1.00 96.69           C  
ATOM   3324  HB2 LEU A 212      -9.298  -4.570  -6.159  1.00 96.69           H  
ATOM   3325  HB3 LEU A 212      -8.464  -5.491  -4.918  1.00 96.69           H  
ATOM   3326  O   LEU A 212      -9.048  -1.532  -4.986  1.00 96.69           O  
ATOM   3327  CG  LEU A 212      -7.469  -5.465  -6.828  1.00 96.69           C  
ATOM   3328  HG  LEU A 212      -6.424  -5.483  -6.519  1.00 96.69           H  
ATOM   3329  CD1 LEU A 212      -7.955  -6.893  -7.061  1.00 96.69           C  
ATOM   3330 HD11 LEU A 212      -7.782  -7.488  -6.165  1.00 96.69           H  
ATOM   3331 HD12 LEU A 212      -9.021  -6.899  -7.290  1.00 96.69           H  
ATOM   3332 HD13 LEU A 212      -7.407  -7.338  -7.892  1.00 96.69           H  
ATOM   3333  CD2 LEU A 212      -7.581  -4.728  -8.164  1.00 96.69           C  
ATOM   3334 HD21 LEU A 212      -8.595  -4.822  -8.553  1.00 96.69           H  
ATOM   3335 HD22 LEU A 212      -7.350  -3.669  -8.051  1.00 96.69           H  
ATOM   3336 HD23 LEU A 212      -6.888  -5.172  -8.878  1.00 96.69           H  
ATOM   3337  N   ALA A 213      -9.276  -3.071  -3.361  1.00 97.09           N  
ATOM   3338  H   ALA A 213      -8.998  -3.984  -3.030  1.00 97.09           H  
ATOM   3339  CA  ALA A 213     -10.276  -2.359  -2.577  1.00 97.09           C  
ATOM   3340  HA  ALA A 213     -11.201  -2.293  -3.149  1.00 97.09           H  
ATOM   3341  C   ALA A 213      -9.836  -0.933  -2.223  1.00 97.09           C  
ATOM   3342  CB  ALA A 213     -10.548  -3.173  -1.313  1.00 97.09           C  
ATOM   3343  HB1 ALA A 213     -11.015  -4.121  -1.578  1.00 97.09           H  
ATOM   3344  HB2 ALA A 213     -11.216  -2.610  -0.661  1.00 97.09           H  
ATOM   3345  HB3 ALA A 213      -9.622  -3.368  -0.772  1.00 97.09           H  
ATOM   3346  O   ALA A 213     -10.587   0.022  -2.434  1.00 97.09           O  
ATOM   3347  N   TYR A 214      -8.595  -0.749  -1.764  1.00 97.06           N  
ATOM   3348  H   TYR A 214      -8.030  -1.559  -1.550  1.00 97.06           H  
ATOM   3349  CA  TYR A 214      -8.096   0.584  -1.443  1.00 97.06           C  
ATOM   3350  HA  TYR A 214      -8.851   1.054  -0.813  1.00 97.06           H  
ATOM   3351  C   TYR A 214      -7.935   1.463  -2.695  1.00 97.06           C  
ATOM   3352  CB  TYR A 214      -6.798   0.486  -0.630  1.00 97.06           C  
ATOM   3353  HB2 TYR A 214      -6.984  -0.105   0.266  1.00 97.06           H  
ATOM   3354  HB3 TYR A 214      -6.056  -0.045  -1.227  1.00 97.06           H  
ATOM   3355  O   TYR A 214      -8.180   2.669  -2.651  1.00 97.06           O  
ATOM   3356  CG  TYR A 214      -6.231   1.831  -0.202  1.00 97.06           C  
ATOM   3357  CD1 TYR A 214      -4.843   2.042  -0.235  1.00 97.06           C  
ATOM   3358  HD1 TYR A 214      -4.194   1.215  -0.487  1.00 97.06           H  
ATOM   3359  CD2 TYR A 214      -7.079   2.882   0.207  1.00 97.06           C  
ATOM   3360  HD2 TYR A 214      -8.147   2.736   0.266  1.00 97.06           H  
ATOM   3361  CE1 TYR A 214      -4.298   3.299   0.080  1.00 97.06           C  
ATOM   3362  HE1 TYR A 214      -3.228   3.439   0.047  1.00 97.06           H  
ATOM   3363  CE2 TYR A 214      -6.545   4.151   0.492  1.00 97.06           C  
ATOM   3364  HE2 TYR A 214      -7.196   4.973   0.749  1.00 97.06           H  
ATOM   3365  OH  TYR A 214      -4.638   5.591   0.684  1.00 97.06           O  
ATOM   3366  HH  TYR A 214      -3.679   5.556   0.683  1.00 97.06           H  
ATOM   3367  CZ  TYR A 214      -5.156   4.362   0.430  1.00 97.06           C  
ATOM   3368  N   THR A 215      -7.600   0.880  -3.847  1.00 96.44           N  
ATOM   3369  H   THR A 215      -7.474  -0.122  -3.861  1.00 96.44           H  
ATOM   3370  CA  THR A 215      -7.560   1.627  -5.115  1.00 96.44           C  
ATOM   3371  HA  THR A 215      -6.985   2.539  -4.956  1.00 96.44           H  
ATOM   3372  C   THR A 215      -8.959   2.063  -5.554  1.00 96.44           C  
ATOM   3373  CB  THR A 215      -6.857   0.822  -6.212  1.00 96.44           C  
ATOM   3374  HB  THR A 215      -7.410  -0.091  -6.433  1.00 96.44           H  
ATOM   3375  O   THR A 215      -9.127   3.216  -5.952  1.00 96.44           O  
ATOM   3376  CG2 THR A 215      -6.661   1.622  -7.498  1.00 96.44           C  
ATOM   3377 HG21 THR A 215      -7.631   1.869  -7.931  1.00 96.44           H  
ATOM   3378 HG22 THR A 215      -6.102   1.022  -8.216  1.00 96.44           H  
ATOM   3379 HG23 THR A 215      -6.105   2.536  -7.289  1.00 96.44           H  
ATOM   3380  OG1 THR A 215      -5.569   0.492  -5.751  1.00 96.44           O  
ATOM   3381  HG1 THR A 215      -5.676  -0.304  -5.225  1.00 96.44           H  
ATOM   3382  N   LEU A 216      -9.977   1.208  -5.401  1.00 95.85           N  
ATOM   3383  H   LEU A 216      -9.779   0.276  -5.065  1.00 95.85           H  
ATOM   3384  CA  LEU A 216     -11.380   1.567  -5.642  1.00 95.85           C  
ATOM   3385  HA  LEU A 216     -11.491   1.935  -6.662  1.00 95.85           H  
ATOM   3386  C   LEU A 216     -11.833   2.698  -4.712  1.00 95.85           C  
ATOM   3387  CB  LEU A 216     -12.277   0.331  -5.448  1.00 95.85           C  
ATOM   3388  HB2 LEU A 216     -13.318   0.646  -5.511  1.00 95.85           H  
ATOM   3389  HB3 LEU A 216     -12.116  -0.061  -4.443  1.00 95.85           H  
ATOM   3390  O   LEU A 216     -12.420   3.678  -5.166  1.00 95.85           O  
ATOM   3391  CG  LEU A 216     -12.062  -0.816  -6.449  1.00 95.85           C  
ATOM   3392  HG  LEU A 216     -11.016  -1.122  -6.453  1.00 95.85           H  
ATOM   3393  CD1 LEU A 216     -12.912  -2.017  -6.033  1.00 95.85           C  
ATOM   3394 HD11 LEU A 216     -13.969  -1.751  -6.031  1.00 95.85           H  
ATOM   3395 HD12 LEU A 216     -12.627  -2.348  -5.035  1.00 95.85           H  
ATOM   3396 HD13 LEU A 216     -12.753  -2.843  -6.726  1.00 95.85           H  
ATOM   3397  CD2 LEU A 216     -12.440  -0.407  -7.872  1.00 95.85           C  
ATOM   3398 HD21 LEU A 216     -11.780   0.385  -8.226  1.00 95.85           H  
ATOM   3399 HD22 LEU A 216     -13.474  -0.064  -7.900  1.00 95.85           H  
ATOM   3400 HD23 LEU A 216     -12.333  -1.264  -8.538  1.00 95.85           H  
ATOM   3401  N   VAL A 217     -11.476   2.623  -3.427  1.00 95.39           N  
ATOM   3402  H   VAL A 217     -11.050   1.765  -3.107  1.00 95.39           H  
ATOM   3403  CA  VAL A 217     -11.708   3.700  -2.455  1.00 95.39           C  
ATOM   3404  HA  VAL A 217     -12.781   3.870  -2.371  1.00 95.39           H  
ATOM   3405  C   VAL A 217     -11.079   5.014  -2.915  1.00 95.39           C  
ATOM   3406  CB  VAL A 217     -11.164   3.279  -1.078  1.00 95.39           C  
ATOM   3407  HB  VAL A 217     -10.240   2.716  -1.204  1.00 95.39           H  
ATOM   3408  O   VAL A 217     -11.722   6.065  -2.860  1.00 95.39           O  
ATOM   3409  CG1 VAL A 217     -10.854   4.457  -0.155  1.00 95.39           C  
ATOM   3410 HG11 VAL A 217     -10.675   4.084   0.853  1.00 95.39           H  
ATOM   3411 HG12 VAL A 217     -11.694   5.153  -0.157  1.00 95.39           H  
ATOM   3412 HG13 VAL A 217      -9.950   4.965  -0.492  1.00 95.39           H  
ATOM   3413  CG2 VAL A 217     -12.175   2.375  -0.386  1.00 95.39           C  
ATOM   3414 HG21 VAL A 217     -13.091   2.936  -0.199  1.00 95.39           H  
ATOM   3415 HG22 VAL A 217     -11.778   2.020   0.565  1.00 95.39           H  
ATOM   3416 HG23 VAL A 217     -12.401   1.508  -1.007  1.00 95.39           H  
ATOM   3417  N   ARG A 218      -9.834   4.976  -3.404  1.00 94.04           N  
ATOM   3418  H   ARG A 218      -9.355   4.087  -3.413  1.00 94.04           H  
ATOM   3419  CA  ARG A 218      -9.153   6.174  -3.907  1.00 94.04           C  
ATOM   3420  HA  ARG A 218      -9.213   6.943  -3.137  1.00 94.04           H  
ATOM   3421  C   ARG A 218      -9.851   6.781  -5.116  1.00 94.04           C  
ATOM   3422  CB  ARG A 218      -7.679   5.890  -4.206  1.00 94.04           C  
ATOM   3423  HB2 ARG A 218      -7.590   4.981  -4.801  1.00 94.04           H  
ATOM   3424  HB3 ARG A 218      -7.282   6.719  -4.793  1.00 94.04           H  
ATOM   3425  O   ARG A 218      -9.869   8.002  -5.200  1.00 94.04           O  
ATOM   3426  CG  ARG A 218      -6.852   5.757  -2.919  1.00 94.04           C  
ATOM   3427  HG2 ARG A 218      -7.226   4.926  -2.321  1.00 94.04           H  
ATOM   3428  HG3 ARG A 218      -6.939   6.666  -2.325  1.00 94.04           H  
ATOM   3429  CD  ARG A 218      -5.379   5.503  -3.250  1.00 94.04           C  
ATOM   3430  HD2 ARG A 218      -4.853   5.252  -2.329  1.00 94.04           H  
ATOM   3431  HD3 ARG A 218      -5.333   4.640  -3.914  1.00 94.04           H  
ATOM   3432  NE  ARG A 218      -4.753   6.692  -3.870  1.00 94.04           N  
ATOM   3433  HE  ARG A 218      -5.101   7.586  -3.555  1.00 94.04           H  
ATOM   3434  NH1 ARG A 218      -3.341   5.606  -5.336  1.00 94.04           N  
ATOM   3435 HH11 ARG A 218      -2.639   5.587  -6.062  1.00 94.04           H  
ATOM   3436 HH12 ARG A 218      -3.700   4.705  -5.055  1.00 94.04           H  
ATOM   3437  NH2 ARG A 218      -3.410   7.834  -5.303  1.00 94.04           N  
ATOM   3438 HH21 ARG A 218      -2.813   7.804  -6.117  1.00 94.04           H  
ATOM   3439 HH22 ARG A 218      -3.868   8.697  -5.043  1.00 94.04           H  
ATOM   3440  CZ  ARG A 218      -3.837   6.699  -4.824  1.00 94.04           C  
ATOM   3441  N   LEU A 219     -10.425   5.970  -6.006  1.00 94.01           N  
ATOM   3442  H   LEU A 219     -10.344   4.975  -5.856  1.00 94.01           H  
ATOM   3443  CA  LEU A 219     -11.202   6.435  -7.161  1.00 94.01           C  
ATOM   3444  HA  LEU A 219     -10.659   7.230  -7.672  1.00 94.01           H  
ATOM   3445  C   LEU A 219     -12.557   7.025  -6.750  1.00 94.01           C  
ATOM   3446  CB  LEU A 219     -11.420   5.261  -8.132  1.00 94.01           C  
ATOM   3447  HB2 LEU A 219     -11.847   4.425  -7.578  1.00 94.01           H  
ATOM   3448  HB3 LEU A 219     -12.153   5.559  -8.881  1.00 94.01           H  
ATOM   3449  O   LEU A 219     -12.928   8.101  -7.211  1.00 94.01           O  
ATOM   3450  CG  LEU A 219     -10.156   4.781  -8.861  1.00 94.01           C  
ATOM   3451  HG  LEU A 219      -9.353   4.602  -8.147  1.00 94.01           H  
ATOM   3452  CD1 LEU A 219     -10.472   3.470  -9.579  1.00 94.01           C  
ATOM   3453 HD11 LEU A 219     -11.277   3.619 -10.299  1.00 94.01           H  
ATOM   3454 HD12 LEU A 219      -9.587   3.109 -10.103  1.00 94.01           H  
ATOM   3455 HD13 LEU A 219     -10.774   2.716  -8.852  1.00 94.01           H  
ATOM   3456  CD2 LEU A 219      -9.679   5.806  -9.891  1.00 94.01           C  
ATOM   3457 HD21 LEU A 219      -8.797   5.432 -10.410  1.00 94.01           H  
ATOM   3458 HD22 LEU A 219      -9.423   6.748  -9.404  1.00 94.01           H  
ATOM   3459 HD23 LEU A 219     -10.468   5.993 -10.619  1.00 94.01           H  
ATOM   3460  N   GLN A 220     -13.275   6.358  -5.848  1.00 93.66           N  
ATOM   3461  H   GLN A 220     -12.941   5.456  -5.539  1.00 93.66           H  
ATOM   3462  CA  GLN A 220     -14.618   6.770  -5.442  1.00 93.66           C  
ATOM   3463  HA  GLN A 220     -15.183   7.021  -6.340  1.00 93.66           H  
ATOM   3464  C   GLN A 220     -14.602   8.016  -4.545  1.00 93.66           C  
ATOM   3465  CB  GLN A 220     -15.295   5.575  -4.749  1.00 93.66           C  
ATOM   3466  HB2 GLN A 220     -15.304   4.724  -5.431  1.00 93.66           H  
ATOM   3467  HB3 GLN A 220     -14.713   5.292  -3.872  1.00 93.66           H  
ATOM   3468  O   GLN A 220     -15.414   8.927  -4.709  1.00 93.66           O  
ATOM   3469  CG  GLN A 220     -16.735   5.870  -4.304  1.00 93.66           C  
ATOM   3470  HG2 GLN A 220     -17.129   4.993  -3.790  1.00 93.66           H  
ATOM   3471  HG3 GLN A 220     -16.737   6.690  -3.585  1.00 93.66           H  
ATOM   3472  CD  GLN A 220     -17.684   6.207  -5.453  1.00 93.66           C  
ATOM   3473  NE2 GLN A 220     -18.820   6.802  -5.166  1.00 93.66           N  
ATOM   3474 HE21 GLN A 220     -19.056   7.016  -4.208  1.00 93.66           H  
ATOM   3475 HE22 GLN A 220     -19.426   6.975  -5.956  1.00 93.66           H  
ATOM   3476  OE1 GLN A 220     -17.447   5.947  -6.619  1.00 93.66           O  
ATOM   3477  N   PHE A 221     -13.664   8.085  -3.596  1.00 91.65           N  
ATOM   3478  H   PHE A 221     -13.037   7.299  -3.502  1.00 91.65           H  
ATOM   3479  CA  PHE A 221     -13.657   9.091  -2.529  1.00 91.65           C  
ATOM   3480  HA  PHE A 221     -14.595   9.644  -2.570  1.00 91.65           H  
ATOM   3481  C   PHE A 221     -12.556  10.146  -2.682  1.00 91.65           C  
ATOM   3482  CB  PHE A 221     -13.632   8.400  -1.165  1.00 91.65           C  
ATOM   3483  HB2 PHE A 221     -12.699   7.847  -1.054  1.00 91.65           H  
ATOM   3484  HB3 PHE A 221     -13.656   9.173  -0.397  1.00 91.65           H  
ATOM   3485  O   PHE A 221     -12.106  10.742  -1.700  1.00 91.65           O  
ATOM   3486  CG  PHE A 221     -14.808   7.479  -0.919  1.00 91.65           C  
ATOM   3487  CD1 PHE A 221     -16.068   8.017  -0.596  1.00 91.65           C  
ATOM   3488  HD1 PHE A 221     -16.199   9.086  -0.519  1.00 91.65           H  
ATOM   3489  CD2 PHE A 221     -14.646   6.086  -1.009  1.00 91.65           C  
ATOM   3490  HD2 PHE A 221     -13.683   5.663  -1.257  1.00 91.65           H  
ATOM   3491  CE1 PHE A 221     -17.156   7.160  -0.353  1.00 91.65           C  
ATOM   3492  HE1 PHE A 221     -18.119   7.567  -0.080  1.00 91.65           H  
ATOM   3493  CE2 PHE A 221     -15.734   5.231  -0.776  1.00 91.65           C  
ATOM   3494  HE2 PHE A 221     -15.606   4.161  -0.850  1.00 91.65           H  
ATOM   3495  CZ  PHE A 221     -16.988   5.767  -0.441  1.00 91.65           C  
ATOM   3496  HZ  PHE A 221     -17.817   5.104  -0.242  1.00 91.65           H  
ATOM   3497  N   ARG A 222     -12.127  10.428  -3.918  1.00 90.41           N  
ATOM   3498  H   ARG A 222     -12.511   9.864  -4.662  1.00 90.41           H  
ATOM   3499  CA  ARG A 222     -11.020  11.354  -4.236  1.00 90.41           C  
ATOM   3500  HA  ARG A 222     -10.076  10.869  -3.988  1.00 90.41           H  
ATOM   3501  C   ARG A 222     -11.060  12.668  -3.458  1.00 90.41           C  
ATOM   3502  CB  ARG A 222     -11.044  11.680  -5.735  1.00 90.41           C  
ATOM   3503  HB2 ARG A 222     -10.323  12.475  -5.920  1.00 90.41           H  
ATOM   3504  HB3 ARG A 222     -12.035  12.038  -6.014  1.00 90.41           H  
ATOM   3505  O   ARG A 222     -10.043  13.085  -2.903  1.00 90.41           O  
ATOM   3506  CG  ARG A 222     -10.682  10.470  -6.605  1.00 90.41           C  
ATOM   3507  HG2 ARG A 222     -11.336   9.639  -6.342  1.00 90.41           H  
ATOM   3508  HG3 ARG A 222      -9.647  10.190  -6.410  1.00 90.41           H  
ATOM   3509  CD  ARG A 222     -10.830  10.751  -8.098  1.00 90.41           C  
ATOM   3510  HD2 ARG A 222     -10.545   9.860  -8.657  1.00 90.41           H  
ATOM   3511  HD3 ARG A 222     -11.873  10.969  -8.331  1.00 90.41           H  
ATOM   3512  NE  ARG A 222      -9.984  11.900  -8.445  1.00 90.41           N  
ATOM   3513  HE  ARG A 222     -10.312  12.810  -8.155  1.00 90.41           H  
ATOM   3514  NH1 ARG A 222      -8.293  10.826  -9.563  1.00 90.41           N  
ATOM   3515 HH11 ARG A 222      -8.978  10.201  -9.963  1.00 90.41           H  
ATOM   3516 HH12 ARG A 222      -7.390  10.891 -10.012  1.00 90.41           H  
ATOM   3517  NH2 ARG A 222      -7.993  12.871  -8.709  1.00 90.41           N  
ATOM   3518 HH21 ARG A 222      -7.143  12.925  -9.252  1.00 90.41           H  
ATOM   3519 HH22 ARG A 222      -8.329  13.703  -8.245  1.00 90.41           H  
ATOM   3520  CZ  ARG A 222      -8.759  11.844  -8.908  1.00 90.41           C  
ATOM   3521  N   LYS A 223     -12.239  13.300  -3.402  1.00 85.66           N  
ATOM   3522  H   LYS A 223     -13.017  12.845  -3.858  1.00 85.66           H  
ATOM   3523  CA  LYS A 223     -12.453  14.581  -2.711  1.00 85.66           C  
ATOM   3524  HA  LYS A 223     -11.719  15.305  -3.065  1.00 85.66           H  
ATOM   3525  C   LYS A 223     -12.219  14.455  -1.207  1.00 85.66           C  
ATOM   3526  CB  LYS A 223     -13.864  15.121  -2.991  1.00 85.66           C  
ATOM   3527  HB2 LYS A 223     -14.034  15.985  -2.350  1.00 85.66           H  
ATOM   3528  HB3 LYS A 223     -14.604  14.361  -2.742  1.00 85.66           H  
ATOM   3529  O   LYS A 223     -11.496  15.263  -0.637  1.00 85.66           O  
ATOM   3530  CG  LYS A 223     -14.044  15.559  -4.452  1.00 85.66           C  
ATOM   3531  HG2 LYS A 223     -13.940  14.695  -5.109  1.00 85.66           H  
ATOM   3532  HG3 LYS A 223     -13.274  16.288  -4.704  1.00 85.66           H  
ATOM   3533  CD  LYS A 223     -15.425  16.193  -4.664  1.00 85.66           C  
ATOM   3534  HD2 LYS A 223     -16.195  15.457  -4.428  1.00 85.66           H  
ATOM   3535  HD3 LYS A 223     -15.533  17.051  -4.000  1.00 85.66           H  
ATOM   3536  CE  LYS A 223     -15.569  16.647  -6.120  1.00 85.66           C  
ATOM   3537  HE2 LYS A 223     -14.782  17.369  -6.339  1.00 85.66           H  
ATOM   3538  HE3 LYS A 223     -15.411  15.785  -6.769  1.00 85.66           H  
ATOM   3539  NZ  LYS A 223     -16.903  17.244  -6.383  1.00 85.66           N  
ATOM   3540  HZ1 LYS A 223     -17.051  18.054  -5.799  1.00 85.66           H  
ATOM   3541  HZ2 LYS A 223     -16.968  17.530  -7.350  1.00 85.66           H  
ATOM   3542  HZ3 LYS A 223     -17.632  16.568  -6.205  1.00 85.66           H  
ATOM   3543  N   ASN A 224     -12.784  13.426  -0.575  1.00 87.13           N  
ATOM   3544  H   ASN A 224     -13.328  12.765  -1.109  1.00 87.13           H  
ATOM   3545  CA  ASN A 224     -12.629  13.177   0.861  1.00 87.13           C  
ATOM   3546  HA  ASN A 224     -12.929  14.068   1.413  1.00 87.13           H  
ATOM   3547  C   ASN A 224     -11.171  12.881   1.235  1.00 87.13           C  
ATOM   3548  CB  ASN A 224     -13.540  12.006   1.260  1.00 87.13           C  
ATOM   3549  HB2 ASN A 224     -13.226  11.102   0.738  1.00 87.13           H  
ATOM   3550  HB3 ASN A 224     -13.445  11.820   2.330  1.00 87.13           H  
ATOM   3551  O   ASN A 224     -10.711  13.278   2.301  1.00 87.13           O  
ATOM   3552  CG  ASN A 224     -14.992  12.272   0.926  1.00 87.13           C  
ATOM   3553  ND2 ASN A 224     -15.752  12.823   1.841  1.00 87.13           N  
ATOM   3554 HD21 ASN A 224     -16.729  12.914   1.602  1.00 87.13           H  
ATOM   3555 HD22 ASN A 224     -15.399  12.988   2.773  1.00 87.13           H  
ATOM   3556  OD1 ASN A 224     -15.441  12.054  -0.186  1.00 87.13           O  
ATOM   3557  N   LEU A 225     -10.438  12.227   0.333  1.00 86.44           N  
ATOM   3558  H   LEU A 225     -10.908  11.885  -0.492  1.00 86.44           H  
ATOM   3559  CA  LEU A 225      -9.031  11.871   0.510  1.00 86.44           C  
ATOM   3560  HA  LEU A 225      -8.848  11.682   1.568  1.00 86.44           H  
ATOM   3561  C   LEU A 225      -8.054  12.990   0.120  1.00 86.44           C  
ATOM   3562  CB  LEU A 225      -8.767  10.576  -0.272  1.00 86.44           C  
ATOM   3563  HB2 LEU A 225      -7.713  10.315  -0.172  1.00 86.44           H  
ATOM   3564  HB3 LEU A 225      -8.979  10.761  -1.325  1.00 86.44           H  
ATOM   3565  O   LEU A 225      -6.842  12.783   0.171  1.00 86.44           O  
ATOM   3566  CG  LEU A 225      -9.615   9.376   0.180  1.00 86.44           C  
ATOM   3567  HG  LEU A 225     -10.672   9.562  -0.012  1.00 86.44           H  
ATOM   3568  CD1 LEU A 225      -9.190   8.155  -0.623  1.00 86.44           C  
ATOM   3569 HD11 LEU A 225      -9.278   8.400  -1.682  1.00 86.44           H  
ATOM   3570 HD12 LEU A 225      -8.165   7.873  -0.383  1.00 86.44           H  
ATOM   3571 HD13 LEU A 225      -9.861   7.325  -0.400  1.00 86.44           H  
ATOM   3572  CD2 LEU A 225      -9.448   9.080   1.661  1.00 86.44           C  
ATOM   3573 HD21 LEU A 225      -8.383   9.028   1.891  1.00 86.44           H  
ATOM   3574 HD22 LEU A 225      -9.919   9.859   2.260  1.00 86.44           H  
ATOM   3575 HD23 LEU A 225      -9.934   8.133   1.896  1.00 86.44           H  
ATOM   3576  N   ASN A 226      -8.555  14.169  -0.264  1.00 85.96           N  
ATOM   3577  H   ASN A 226      -9.559  14.280  -0.265  1.00 85.96           H  
ATOM   3578  CA  ASN A 226      -7.755  15.301  -0.741  1.00 85.96           C  
ATOM   3579  HA  ASN A 226      -8.449  16.012  -1.187  1.00 85.96           H  
ATOM   3580  C   ASN A 226      -6.775  14.912  -1.864  1.00 85.96           C  
ATOM   3581  CB  ASN A 226      -7.070  16.005   0.444  1.00 85.96           C  
ATOM   3582  HB2 ASN A 226      -6.349  15.329   0.903  1.00 85.96           H  
ATOM   3583  HB3 ASN A 226      -6.530  16.878   0.077  1.00 85.96           H  
ATOM   3584  O   ASN A 226      -5.649  15.418  -1.928  1.00 85.96           O  
ATOM   3585  CG  ASN A 226      -8.059  16.489   1.480  1.00 85.96           C  
ATOM   3586  ND2 ASN A 226      -8.036  15.933   2.667  1.00 85.96           N  
ATOM   3587 HD21 ASN A 226      -8.826  16.164   3.253  1.00 85.96           H  
ATOM   3588 HD22 ASN A 226      -7.506  15.084   2.800  1.00 85.96           H  
ATOM   3589  OD1 ASN A 226      -8.861  17.372   1.241  1.00 85.96           O  
ATOM   3590  N   ILE A 227      -7.181  13.990  -2.744  1.00 87.19           N  
ATOM   3591  H   ILE A 227      -8.126  13.640  -2.677  1.00 87.19           H  
ATOM   3592  CA  ILE A 227      -6.375  13.632  -3.911  1.00 87.19           C  
ATOM   3593  HA  ILE A 227      -5.363  13.440  -3.554  1.00 87.19           H  
ATOM   3594  C   ILE A 227      -6.384  14.831  -4.871  1.00 87.19           C  
ATOM   3595  CB  ILE A 227      -6.858  12.332  -4.584  1.00 87.19           C  
ATOM   3596  HB  ILE A 227      -7.902  12.445  -4.878  1.00 87.19           H  
ATOM   3597  O   ILE A 227      -7.467  15.285  -5.239  1.00 87.19           O  
ATOM   3598  CG1 ILE A 227      -6.734  11.162  -3.582  1.00 87.19           C  
ATOM   3599 HG12 ILE A 227      -5.701  11.076  -3.246  1.00 87.19           H  
ATOM   3600 HG13 ILE A 227      -7.349  11.386  -2.709  1.00 87.19           H  
ATOM   3601  CG2 ILE A 227      -6.013  12.060  -5.843  1.00 87.19           C  
ATOM   3602 HG21 ILE A 227      -6.363  11.157  -6.344  1.00 87.19           H  
ATOM   3603 HG22 ILE A 227      -6.116  12.873  -6.562  1.00 87.19           H  
ATOM   3604 HG23 ILE A 227      -4.962  11.940  -5.579  1.00 87.19           H  
ATOM   3605  CD1 ILE A 227      -7.185   9.801  -4.122  1.00 87.19           C  
ATOM   3606 HD11 ILE A 227      -7.251   9.089  -3.299  1.00 87.19           H  
ATOM   3607 HD12 ILE A 227      -8.166   9.895  -4.589  1.00 87.19           H  
ATOM   3608 HD13 ILE A 227      -6.471   9.423  -4.853  1.00 87.19           H  
ATOM   3609  N   PRO A 228      -5.215  15.355  -5.291  1.00 87.12           N  
ATOM   3610  CA  PRO A 228      -5.154  16.543  -6.136  1.00 87.12           C  
ATOM   3611  HA  PRO A 228      -5.580  17.382  -5.585  1.00 87.12           H  
ATOM   3612  C   PRO A 228      -5.904  16.366  -7.460  1.00 87.12           C  
ATOM   3613  CB  PRO A 228      -3.661  16.790  -6.386  1.00 87.12           C  
ATOM   3614  HB2 PRO A 228      -3.344  16.275  -7.293  1.00 87.12           H  
ATOM   3615  HB3 PRO A 228      -3.436  17.854  -6.449  1.00 87.12           H  
ATOM   3616  O   PRO A 228      -5.725  15.348  -8.126  1.00 87.12           O  
ATOM   3617  CG  PRO A 228      -2.977  16.135  -5.190  1.00 87.12           C  
ATOM   3618  HG2 PRO A 228      -2.994  16.818  -4.341  1.00 87.12           H  
ATOM   3619  HG3 PRO A 228      -1.958  15.827  -5.421  1.00 87.12           H  
ATOM   3620  CD  PRO A 228      -3.875  14.940  -4.897  1.00 87.12           C  
ATOM   3621  HD2 PRO A 228      -3.812  14.707  -3.834  1.00 87.12           H  
ATOM   3622  HD3 PRO A 228      -3.570  14.083  -5.499  1.00 87.12           H  
ATOM   3623  N   ASP A 229      -6.631  17.394  -7.903  1.00 87.21           N  
ATOM   3624  H   ASP A 229      -6.875  18.128  -7.253  1.00 87.21           H  
ATOM   3625  CA  ASP A 229      -7.386  17.367  -9.170  1.00 87.21           C  
ATOM   3626  HA  ASP A 229      -8.129  16.571  -9.127  1.00 87.21           H  
ATOM   3627  C   ASP A 229      -6.499  17.102 -10.396  1.00 87.21           C  
ATOM   3628  CB  ASP A 229      -8.121  18.703  -9.360  1.00 87.21           C  
ATOM   3629  HB2 ASP A 229      -7.390  19.512  -9.364  1.00 87.21           H  
ATOM   3630  HB3 ASP A 229      -8.620  18.696 -10.329  1.00 87.21           H  
ATOM   3631  O   ASP A 229      -6.937  16.517 -11.380  1.00 87.21           O  
ATOM   3632  CG  ASP A 229      -9.177  18.968  -8.284  1.00 87.21           C  
ATOM   3633  OD1 ASP A 229      -9.805  17.990  -7.822  1.00 87.21           O  
ATOM   3634  OD2 ASP A 229      -9.306  20.149  -7.901  1.00 87.21           O  
ATOM   3635  N   LYS A 230      -5.216  17.478 -10.319  1.00 90.46           N  
ATOM   3636  H   LYS A 230      -4.945  17.972  -9.481  1.00 90.46           H  
ATOM   3637  CA  LYS A 230      -4.218  17.205 -11.365  1.00 90.46           C  
ATOM   3638  HA  LYS A 230      -4.651  17.495 -12.323  1.00 90.46           H  
ATOM   3639  C   LYS A 230      -3.851  15.724 -11.528  1.00 90.46           C  
ATOM   3640  CB  LYS A 230      -2.958  18.050 -11.126  1.00 90.46           C  
ATOM   3641  HB2 LYS A 230      -2.290  17.916 -11.976  1.00 90.46           H  
ATOM   3642  HB3 LYS A 230      -3.239  19.102 -11.082  1.00 90.46           H  
ATOM   3643  O   LYS A 230      -3.219  15.383 -12.517  1.00 90.46           O  
ATOM   3644  CG  LYS A 230      -2.217  17.661  -9.834  1.00 90.46           C  
ATOM   3645  HG2 LYS A 230      -1.990  16.595  -9.838  1.00 90.46           H  
ATOM   3646  HG3 LYS A 230      -2.849  17.890  -8.976  1.00 90.46           H  
ATOM   3647  CD  LYS A 230      -0.906  18.436  -9.711  1.00 90.46           C  
ATOM   3648  HD2 LYS A 230      -1.124  19.503  -9.688  1.00 90.46           H  
ATOM   3649  HD3 LYS A 230      -0.285  18.217 -10.579  1.00 90.46           H  
ATOM   3650  CE  LYS A 230      -0.175  18.021  -8.432  1.00 90.46           C  
ATOM   3651  HE2 LYS A 230       0.002  16.947  -8.471  1.00 90.46           H  
ATOM   3652  HE3 LYS A 230      -0.822  18.229  -7.579  1.00 90.46           H  
ATOM   3653  NZ  LYS A 230       1.107  18.755  -8.304  1.00 90.46           N  
ATOM   3654  HZ1 LYS A 230       0.937  19.750  -8.284  1.00 90.46           H  
ATOM   3655  HZ2 LYS A 230       1.595  18.486  -7.462  1.00 90.46           H  
ATOM   3656  HZ3 LYS A 230       1.694  18.556  -9.102  1.00 90.46           H  
ATOM   3657  N   MET A 231      -4.140  14.878 -10.538  1.00 89.27           N  
ATOM   3658  H   MET A 231      -4.759  15.202  -9.808  1.00 89.27           H  
ATOM   3659  CA  MET A 231      -3.892  13.436 -10.609  1.00 89.27           C  
ATOM   3660  HA  MET A 231      -3.028  13.231 -11.241  1.00 89.27           H  
ATOM   3661  C   MET A 231      -5.115  12.784 -11.247  1.00 89.27           C  
ATOM   3662  CB  MET A 231      -3.611  12.903  -9.192  1.00 89.27           C  
ATOM   3663  HB2 MET A 231      -2.723  13.402  -8.806  1.00 89.27           H  
ATOM   3664  HB3 MET A 231      -4.449  13.141  -8.536  1.00 89.27           H  
ATOM   3665  O   MET A 231      -6.167  12.748 -10.625  1.00 89.27           O  
ATOM   3666  CG  MET A 231      -3.390  11.386  -9.144  1.00 89.27           C  
ATOM   3667  HG2 MET A 231      -4.310  10.891  -9.457  1.00 89.27           H  
ATOM   3668  HG3 MET A 231      -2.607  11.119  -9.854  1.00 89.27           H  
ATOM   3669  SD  MET A 231      -2.933  10.745  -7.504  1.00 89.27           S  
ATOM   3670  CE  MET A 231      -1.173  11.171  -7.495  1.00 89.27           C  
ATOM   3671  HE1 MET A 231      -0.682  10.687  -8.339  1.00 89.27           H  
ATOM   3672  HE2 MET A 231      -1.054  12.252  -7.579  1.00 89.27           H  
ATOM   3673  HE3 MET A 231      -0.720  10.824  -6.567  1.00 89.27           H  
ATOM   3674  N   THR A 232      -5.011  12.272 -12.463  1.00 90.81           N  
ATOM   3675  H   THR A 232      -4.105  12.255 -12.910  1.00 90.81           H  
ATOM   3676  CA  THR A 232      -6.136  11.631 -13.161  1.00 90.81           C  
ATOM   3677  HA  THR A 232      -7.011  12.274 -13.074  1.00 90.81           H  
ATOM   3678  C   THR A 232      -6.499  10.277 -12.540  1.00 90.81           C  
ATOM   3679  CB  THR A 232      -5.829  11.469 -14.656  1.00 90.81           C  
ATOM   3680  HB  THR A 232      -6.713  11.063 -15.147  1.00 90.81           H  
ATOM   3681  O   THR A 232      -5.761   9.739 -11.713  1.00 90.81           O  
ATOM   3682  CG2 THR A 232      -5.471  12.791 -15.334  1.00 90.81           C  
ATOM   3683 HG21 THR A 232      -6.266  13.519 -15.168  1.00 90.81           H  
ATOM   3684 HG22 THR A 232      -4.533  13.183 -14.941  1.00 90.81           H  
ATOM   3685 HG23 THR A 232      -5.360  12.624 -16.405  1.00 90.81           H  
ATOM   3686  OG1 THR A 232      -4.766  10.570 -14.842  1.00 90.81           O  
ATOM   3687  HG1 THR A 232      -3.956  11.001 -14.560  1.00 90.81           H  
ATOM   3688  N   ASP A 233      -7.641   9.699 -12.918  1.00 89.71           N  
ATOM   3689  H   ASP A 233      -8.293  10.194 -13.510  1.00 89.71           H  
ATOM   3690  CA  ASP A 233      -7.994   8.331 -12.503  1.00 89.71           C  
ATOM   3691  HA  ASP A 233      -7.933   8.255 -11.417  1.00 89.71           H  
ATOM   3692  C   ASP A 233      -7.008   7.302 -13.070  1.00 89.71           C  
ATOM   3693  CB  ASP A 233      -9.435   8.013 -12.924  1.00 89.71           C  
ATOM   3694  HB2 ASP A 233      -9.626   6.954 -12.747  1.00 89.71           H  
ATOM   3695  HB3 ASP A 233      -9.546   8.202 -13.992  1.00 89.71           H  
ATOM   3696  O   ASP A 233      -6.624   6.362 -12.374  1.00 89.71           O  
ATOM   3697  CG  ASP A 233     -10.471   8.829 -12.143  1.00 89.71           C  
ATOM   3698  OD1 ASP A 233     -10.097   9.415 -11.094  1.00 89.71           O  
ATOM   3699  OD2 ASP A 233     -11.615   8.903 -12.628  1.00 89.71           O  
ATOM   3700  N   ALA A 234      -6.500   7.540 -14.286  1.00 90.99           N  
ATOM   3701  H   ALA A 234      -6.825   8.352 -14.791  1.00 90.99           H  
ATOM   3702  CA  ALA A 234      -5.428   6.746 -14.882  1.00 90.99           C  
ATOM   3703  HA  ALA A 234      -5.755   5.708 -14.946  1.00 90.99           H  
ATOM   3704  C   ALA A 234      -4.146   6.787 -14.030  1.00 90.99           C  
ATOM   3705  CB  ALA A 234      -5.181   7.249 -16.308  1.00 90.99           C  
ATOM   3706  HB1 ALA A 234      -4.412   6.636 -16.779  1.00 90.99           H  
ATOM   3707  HB2 ALA A 234      -6.098   7.174 -16.893  1.00 90.99           H  
ATOM   3708  HB3 ALA A 234      -4.843   8.285 -16.292  1.00 90.99           H  
ATOM   3709  O   ALA A 234      -3.518   5.751 -13.808  1.00 90.99           O  
ATOM   3710  N   ASP A 235      -3.788   7.951 -13.478  1.00 87.77           N  
ATOM   3711  H   ASP A 235      -4.308   8.781 -13.723  1.00 87.77           H  
ATOM   3712  CA  ASP A 235      -2.631   8.077 -12.584  1.00 87.77           C  
ATOM   3713  HA  ASP A 235      -1.750   7.689 -13.095  1.00 87.77           H  
ATOM   3714  C   ASP A 235      -2.812   7.279 -11.285  1.00 87.77           C  
ATOM   3715  CB  ASP A 235      -2.360   9.545 -12.231  1.00 87.77           C  
ATOM   3716  HB2 ASP A 235      -3.237   9.963 -11.737  1.00 87.77           H  
ATOM   3717  HB3 ASP A 235      -1.532   9.587 -11.523  1.00 87.77           H  
ATOM   3718  O   ASP A 235      -1.837   6.741 -10.759  1.00 87.77           O  
ATOM   3719  CG  ASP A 235      -1.992  10.406 -13.435  1.00 87.77           C  
ATOM   3720  OD1 ASP A 235      -1.143   9.973 -14.235  1.00 87.77           O  
ATOM   3721  OD2 ASP A 235      -2.569  11.515 -13.532  1.00 87.77           O  
ATOM   3722  N   ILE A 236      -4.045   7.165 -10.773  1.00 88.30           N  
ATOM   3723  H   ILE A 236      -4.805   7.606 -11.271  1.00 88.30           H  
ATOM   3724  CA  ILE A 236      -4.349   6.362  -9.578  1.00 88.30           C  
ATOM   3725  HA  ILE A 236      -3.630   6.621  -8.802  1.00 88.30           H  
ATOM   3726  C   ILE A 236      -4.154   4.869  -9.858  1.00 88.30           C  
ATOM   3727  CB  ILE A 236      -5.771   6.663  -9.037  1.00 88.30           C  
ATOM   3728  HB  ILE A 236      -6.488   6.583  -9.854  1.00 88.30           H  
ATOM   3729  O   ILE A 236      -3.541   4.183  -9.040  1.00 88.30           O  
ATOM   3730  CG1 ILE A 236      -5.818   8.105  -8.488  1.00 88.30           C  
ATOM   3731 HG12 ILE A 236      -5.599   8.801  -9.298  1.00 88.30           H  
ATOM   3732 HG13 ILE A 236      -5.051   8.227  -7.723  1.00 88.30           H  
ATOM   3733  CG2 ILE A 236      -6.197   5.654  -7.949  1.00 88.30           C  
ATOM   3734 HG21 ILE A 236      -7.217   5.847  -7.616  1.00 88.30           H  
ATOM   3735 HG22 ILE A 236      -6.212   4.643  -8.356  1.00 88.30           H  
ATOM   3736 HG23 ILE A 236      -5.515   5.689  -7.099  1.00 88.30           H  
ATOM   3737  CD1 ILE A 236      -7.170   8.499  -7.887  1.00 88.30           C  
ATOM   3738 HD11 ILE A 236      -7.149   9.556  -7.621  1.00 88.30           H  
ATOM   3739 HD12 ILE A 236      -7.968   8.317  -8.607  1.00 88.30           H  
ATOM   3740 HD13 ILE A 236      -7.370   7.941  -6.972  1.00 88.30           H  
ATOM   3741  N   VAL A 237      -4.665   4.367 -10.986  1.00 91.70           N  
ATOM   3742  H   VAL A 237      -5.180   4.985 -11.597  1.00 91.70           H  
ATOM   3743  CA  VAL A 237      -4.681   2.919 -11.265  1.00 91.70           C  
ATOM   3744  HA  VAL A 237      -4.747   2.394 -10.312  1.00 91.70           H  
ATOM   3745  C   VAL A 237      -3.406   2.408 -11.929  1.00 91.70           C  
ATOM   3746  CB  VAL A 237      -5.917   2.491 -12.077  1.00 91.70           C  
ATOM   3747  HB  VAL A 237      -5.901   1.404 -12.167  1.00 91.70           H  
ATOM   3748  O   VAL A 237      -3.069   1.241 -11.755  1.00 91.70           O  
ATOM   3749  CG1 VAL A 237      -7.202   2.875 -11.346  1.00 91.70           C  
ATOM   3750 HG11 VAL A 237      -7.309   3.959 -11.311  1.00 91.70           H  
ATOM   3751 HG12 VAL A 237      -8.058   2.455 -11.874  1.00 91.70           H  
ATOM   3752 HG13 VAL A 237      -7.185   2.476 -10.332  1.00 91.70           H  
ATOM   3753  CG2 VAL A 237      -5.955   3.081 -13.489  1.00 91.70           C  
ATOM   3754 HG21 VAL A 237      -5.098   2.742 -14.070  1.00 91.70           H  
ATOM   3755 HG22 VAL A 237      -6.862   2.752 -13.997  1.00 91.70           H  
ATOM   3756 HG23 VAL A 237      -5.955   4.169 -13.438  1.00 91.70           H  
ATOM   3757  N   SER A 238      -2.672   3.254 -12.660  1.00 88.48           N  
ATOM   3758  H   SER A 238      -3.029   4.190 -12.790  1.00 88.48           H  
ATOM   3759  CA  SER A 238      -1.517   2.844 -13.478  1.00 88.48           C  
ATOM   3760  HA  SER A 238      -1.876   2.205 -14.284  1.00 88.48           H  
ATOM   3761  C   SER A 238      -0.475   2.043 -12.693  1.00 88.48           C  
ATOM   3762  CB  SER A 238      -0.838   4.067 -14.108  1.00 88.48           C  
ATOM   3763  HB2 SER A 238       0.029   3.734 -14.677  1.00 88.48           H  
ATOM   3764  HB3 SER A 238      -1.527   4.559 -14.795  1.00 88.48           H  
ATOM   3765  O   SER A 238      -0.062   0.967 -13.126  1.00 88.48           O  
ATOM   3766  OG  SER A 238      -0.415   4.983 -13.113  1.00 88.48           O  
ATOM   3767  HG  SER A 238      -1.158   5.551 -12.894  1.00 88.48           H  
ATOM   3768  N   SER A 239      -0.095   2.527 -11.507  1.00 85.62           N  
ATOM   3769  H   SER A 239      -0.456   3.436 -11.253  1.00 85.62           H  
ATOM   3770  CA  SER A 239       0.885   1.869 -10.638  1.00 85.62           C  
ATOM   3771  HA  SER A 239       1.826   1.776 -11.180  1.00 85.62           H  
ATOM   3772  C   SER A 239       0.431   0.465 -10.238  1.00 85.62           C  
ATOM   3773  CB  SER A 239       1.121   2.727  -9.392  1.00 85.62           C  
ATOM   3774  HB2 SER A 239       0.189   2.806  -8.832  1.00 85.62           H  
ATOM   3775  HB3 SER A 239       1.423   3.729  -9.698  1.00 85.62           H  
ATOM   3776  O   SER A 239       1.226  -0.473 -10.314  1.00 85.62           O  
ATOM   3777  OG  SER A 239       2.124   2.178  -8.553  1.00 85.62           O  
ATOM   3778  HG  SER A 239       1.845   2.360  -7.653  1.00 85.62           H  
ATOM   3779  N   LEU A 240      -0.847   0.298  -9.874  1.00 91.28           N  
ATOM   3780  H   LEU A 240      -1.477   1.086  -9.930  1.00 91.28           H  
ATOM   3781  CA  LEU A 240      -1.410  -1.005  -9.531  1.00 91.28           C  
ATOM   3782  HA  LEU A 240      -0.740  -1.484  -8.816  1.00 91.28           H  
ATOM   3783  C   LEU A 240      -1.481  -1.920 -10.755  1.00 91.28           C  
ATOM   3784  CB  LEU A 240      -2.786  -0.830  -8.864  1.00 91.28           C  
ATOM   3785  HB2 LEU A 240      -3.439  -0.258  -9.524  1.00 91.28           H  
ATOM   3786  HB3 LEU A 240      -2.665  -0.269  -7.937  1.00 91.28           H  
ATOM   3787  O   LEU A 240      -0.992  -3.043 -10.691  1.00 91.28           O  
ATOM   3788  CG  LEU A 240      -3.469  -2.177  -8.557  1.00 91.28           C  
ATOM   3789  HG  LEU A 240      -3.691  -2.691  -9.493  1.00 91.28           H  
ATOM   3790  CD1 LEU A 240      -2.590  -3.080  -7.691  1.00 91.28           C  
ATOM   3791 HD11 LEU A 240      -2.195  -2.526  -6.839  1.00 91.28           H  
ATOM   3792 HD12 LEU A 240      -3.184  -3.925  -7.342  1.00 91.28           H  
ATOM   3793 HD13 LEU A 240      -1.763  -3.486  -8.273  1.00 91.28           H  
ATOM   3794  CD2 LEU A 240      -4.784  -1.962  -7.821  1.00 91.28           C  
ATOM   3795 HD21 LEU A 240      -5.283  -2.925  -7.710  1.00 91.28           H  
ATOM   3796 HD22 LEU A 240      -5.429  -1.292  -8.389  1.00 91.28           H  
ATOM   3797 HD23 LEU A 240      -4.585  -1.555  -6.830  1.00 91.28           H  
ATOM   3798  N   VAL A 241      -2.005  -1.437 -11.884  1.00 88.72           N  
ATOM   3799  H   VAL A 241      -2.377  -0.498 -11.875  1.00 88.72           H  
ATOM   3800  CA  VAL A 241      -2.121  -2.224 -13.124  1.00 88.72           C  
ATOM   3801  HA  VAL A 241      -2.749  -3.093 -12.927  1.00 88.72           H  
ATOM   3802  C   VAL A 241      -0.756  -2.754 -13.570  1.00 88.72           C  
ATOM   3803  CB  VAL A 241      -2.793  -1.396 -14.237  1.00 88.72           C  
ATOM   3804  HB  VAL A 241      -2.272  -0.445 -14.342  1.00 88.72           H  
ATOM   3805  O   VAL A 241      -0.648  -3.913 -13.960  1.00 88.72           O  
ATOM   3806  CG1 VAL A 241      -2.778  -2.111 -15.594  1.00 88.72           C  
ATOM   3807 HG11 VAL A 241      -3.343  -1.532 -16.325  1.00 88.72           H  
ATOM   3808 HG12 VAL A 241      -1.758  -2.214 -15.965  1.00 88.72           H  
ATOM   3809 HG13 VAL A 241      -3.228  -3.099 -15.504  1.00 88.72           H  
ATOM   3810  CG2 VAL A 241      -4.262  -1.120 -13.887  1.00 88.72           C  
ATOM   3811 HG21 VAL A 241      -4.709  -0.476 -14.645  1.00 88.72           H  
ATOM   3812 HG22 VAL A 241      -4.347  -0.624 -12.920  1.00 88.72           H  
ATOM   3813 HG23 VAL A 241      -4.818  -2.056 -13.845  1.00 88.72           H  
ATOM   3814  N   MET A 242       0.319  -1.972 -13.422  1.00 84.69           N  
ATOM   3815  H   MET A 242       0.182  -1.016 -13.127  1.00 84.69           H  
ATOM   3816  CA  MET A 242       1.681  -2.456 -13.681  1.00 84.69           C  
ATOM   3817  HA  MET A 242       1.732  -2.831 -14.703  1.00 84.69           H  
ATOM   3818  C   MET A 242       2.098  -3.615 -12.756  1.00 84.69           C  
ATOM   3819  CB  MET A 242       2.687  -1.309 -13.528  1.00 84.69           C  
ATOM   3820  HB2 MET A 242       3.690  -1.736 -13.520  1.00 84.69           H  
ATOM   3821  HB3 MET A 242       2.527  -0.804 -12.576  1.00 84.69           H  
ATOM   3822  O   MET A 242       2.814  -4.517 -13.191  1.00 84.69           O  
ATOM   3823  CG  MET A 242       2.622  -0.280 -14.659  1.00 84.69           C  
ATOM   3824  HG2 MET A 242       2.788  -0.781 -15.613  1.00 84.69           H  
ATOM   3825  HG3 MET A 242       1.626   0.163 -14.686  1.00 84.69           H  
ATOM   3826  SD  MET A 242       3.840   1.054 -14.476  1.00 84.69           S  
ATOM   3827  CE  MET A 242       5.353   0.172 -14.945  1.00 84.69           C  
ATOM   3828  HE1 MET A 242       6.191   0.869 -14.950  1.00 84.69           H  
ATOM   3829  HE2 MET A 242       5.236  -0.248 -15.944  1.00 84.69           H  
ATOM   3830  HE3 MET A 242       5.557  -0.632 -14.237  1.00 84.69           H  
ATOM   3831  N   LYS A 243       1.680  -3.616 -11.481  1.00 86.56           N  
ATOM   3832  H   LYS A 243       1.029  -2.898 -11.196  1.00 86.56           H  
ATOM   3833  CA  LYS A 243       1.942  -4.734 -10.549  1.00 86.56           C  
ATOM   3834  HA  LYS A 243       2.966  -5.082 -10.681  1.00 86.56           H  
ATOM   3835  C   LYS A 243       1.098  -5.952 -10.876  1.00 86.56           C  
ATOM   3836  CB  LYS A 243       1.717  -4.330  -9.078  1.00 86.56           C  
ATOM   3837  HB2 LYS A 243       1.939  -5.190  -8.446  1.00 86.56           H  
ATOM   3838  HB3 LYS A 243       0.668  -4.078  -8.923  1.00 86.56           H  
ATOM   3839  O   LYS A 243       1.637  -7.056 -10.896  1.00 86.56           O  
ATOM   3840  CG  LYS A 243       2.570  -3.152  -8.601  1.00 86.56           C  
ATOM   3841  HG2 LYS A 243       2.410  -3.005  -7.533  1.00 86.56           H  
ATOM   3842  HG3 LYS A 243       2.232  -2.253  -9.117  1.00 86.56           H  
ATOM   3843  CD  LYS A 243       4.064  -3.342  -8.860  1.00 86.56           C  
ATOM   3844  HD2 LYS A 243       4.224  -3.590  -9.910  1.00 86.56           H  
ATOM   3845  HD3 LYS A 243       4.451  -4.141  -8.228  1.00 86.56           H  
ATOM   3846  CE  LYS A 243       4.769  -2.026  -8.568  1.00 86.56           C  
ATOM   3847  HE2 LYS A 243       4.135  -1.216  -8.928  1.00 86.56           H  
ATOM   3848  HE3 LYS A 243       4.878  -1.907  -7.490  1.00 86.56           H  
ATOM   3849  NZ  LYS A 243       6.070  -1.991  -9.268  1.00 86.56           N  
ATOM   3850  HZ1 LYS A 243       6.518  -1.101  -9.104  1.00 86.56           H  
ATOM   3851  HZ2 LYS A 243       6.648  -2.759  -8.959  1.00 86.56           H  
ATOM   3852  HZ3 LYS A 243       5.902  -2.081 -10.260  1.00 86.56           H  
ATOM   3853  N   MET A 244      -0.175  -5.742 -11.200  1.00 88.23           N  
ATOM   3854  H   MET A 244      -0.539  -4.803 -11.128  1.00 88.23           H  
ATOM   3855  CA  MET A 244      -1.067  -6.802 -11.653  1.00 88.23           C  
ATOM   3856  HA  MET A 244      -1.136  -7.566 -10.879  1.00 88.23           H  
ATOM   3857  C   MET A 244      -0.522  -7.461 -12.921  1.00 88.23           C  
ATOM   3858  CB  MET A 244      -2.469  -6.251 -11.922  1.00 88.23           C  
ATOM   3859  HB2 MET A 244      -3.081  -7.071 -12.297  1.00 88.23           H  
ATOM   3860  HB3 MET A 244      -2.418  -5.475 -12.687  1.00 88.23           H  
ATOM   3861  O   MET A 244      -0.445  -8.682 -12.975  1.00 88.23           O  
ATOM   3862  CG  MET A 244      -3.145  -5.669 -10.682  1.00 88.23           C  
ATOM   3863  HG2 MET A 244      -3.178  -6.435  -9.908  1.00 88.23           H  
ATOM   3864  HG3 MET A 244      -2.549  -4.842 -10.296  1.00 88.23           H  
ATOM   3865  SD  MET A 244      -4.825  -5.060 -10.962  1.00 88.23           S  
ATOM   3866  CE  MET A 244      -5.721  -6.608 -11.301  1.00 88.23           C  
ATOM   3867  HE1 MET A 244      -5.649  -7.276 -10.443  1.00 88.23           H  
ATOM   3868  HE2 MET A 244      -6.775  -6.389 -11.474  1.00 88.23           H  
ATOM   3869  HE3 MET A 244      -5.317  -7.101 -12.186  1.00 88.23           H  
ATOM   3870  N   ASN A 245      -0.048  -6.681 -13.901  1.00 84.78           N  
ATOM   3871  H   ASN A 245      -0.181  -5.682 -13.835  1.00 84.78           H  
ATOM   3872  CA  ASN A 245       0.500  -7.229 -15.143  1.00 84.78           C  
ATOM   3873  HA  ASN A 245      -0.273  -7.845 -15.602  1.00 84.78           H  
ATOM   3874  C   ASN A 245       1.697  -8.157 -14.894  1.00 84.78           C  
ATOM   3875  CB  ASN A 245       0.870  -6.098 -16.127  1.00 84.78           C  
ATOM   3876  HB2 ASN A 245       1.763  -5.578 -15.780  1.00 84.78           H  
ATOM   3877  HB3 ASN A 245       0.050  -5.384 -16.195  1.00 84.78           H  
ATOM   3878  O   ASN A 245       1.808  -9.205 -15.522  1.00 84.78           O  
ATOM   3879  CG  ASN A 245       1.106  -6.656 -17.527  1.00 84.78           C  
ATOM   3880  ND2 ASN A 245       1.952  -6.076 -18.340  1.00 84.78           N  
ATOM   3881 HD21 ASN A 245       2.421  -5.212 -18.112  1.00 84.78           H  
ATOM   3882 HD22 ASN A 245       1.910  -6.417 -19.290  1.00 84.78           H  
ATOM   3883  OD1 ASN A 245       0.513  -7.645 -17.907  1.00 84.78           O  
ATOM   3884  N   ARG A 246       2.558  -7.828 -13.923  1.00 79.84           N  
ATOM   3885  H   ARG A 246       2.405  -6.963 -13.425  1.00 79.84           H  
ATOM   3886  CA  ARG A 246       3.702  -8.680 -13.565  1.00 79.84           C  
ATOM   3887  HA  ARG A 246       4.274  -8.875 -14.473  1.00 79.84           H  
ATOM   3888  C   ARG A 246       3.281 -10.063 -13.046  1.00 79.84           C  
ATOM   3889  CB  ARG A 246       4.597  -7.929 -12.567  1.00 79.84           C  
ATOM   3890  HB2 ARG A 246       4.031  -7.712 -11.661  1.00 79.84           H  
ATOM   3891  HB3 ARG A 246       4.914  -6.989 -13.017  1.00 79.84           H  
ATOM   3892  O   ARG A 246       4.027 -11.019 -13.245  1.00 79.84           O  
ATOM   3893  CG  ARG A 246       5.839  -8.749 -12.193  1.00 79.84           C  
ATOM   3894  HG2 ARG A 246       6.360  -9.065 -13.097  1.00 79.84           H  
ATOM   3895  HG3 ARG A 246       5.524  -9.634 -11.639  1.00 79.84           H  
ATOM   3896  CD  ARG A 246       6.804  -7.958 -11.309  1.00 79.84           C  
ATOM   3897  HD2 ARG A 246       6.233  -7.509 -10.497  1.00 79.84           H  
ATOM   3898  HD3 ARG A 246       7.274  -7.175 -11.904  1.00 79.84           H  
ATOM   3899  NE  ARG A 246       7.828  -8.860 -10.755  1.00 79.84           N  
ATOM   3900  HE  ARG A 246       7.906  -9.767 -11.193  1.00 79.84           H  
ATOM   3901  NH1 ARG A 246       8.521  -7.581  -8.972  1.00 79.84           N  
ATOM   3902 HH11 ARG A 246       8.913  -7.628  -8.042  1.00 79.84           H  
ATOM   3903 HH12 ARG A 246       7.939  -6.823  -9.299  1.00 79.84           H  
ATOM   3904  NH2 ARG A 246       9.106  -9.706  -9.076  1.00 79.84           N  
ATOM   3905 HH21 ARG A 246       9.129 -10.615  -9.516  1.00 79.84           H  
ATOM   3906 HH22 ARG A 246       9.549  -9.572  -8.178  1.00 79.84           H  
ATOM   3907  CZ  ARG A 246       8.495  -8.705  -9.627  1.00 79.84           C  
ATOM   3908  N   LEU A 247       2.134 -10.167 -12.378  1.00 81.71           N  
ATOM   3909  H   LEU A 247       1.560  -9.340 -12.286  1.00 81.71           H  
ATOM   3910  CA  LEU A 247       1.660 -11.410 -11.759  1.00 81.71           C  
ATOM   3911  HA  LEU A 247       2.500 -12.085 -11.602  1.00 81.71           H  
ATOM   3912  C   LEU A 247       0.680 -12.174 -12.657  1.00 81.71           C  
ATOM   3913  CB  LEU A 247       1.053 -11.069 -10.387  1.00 81.71           C  
ATOM   3914  HB2 LEU A 247       0.329 -10.264 -10.517  1.00 81.71           H  
ATOM   3915  HB3 LEU A 247       0.514 -11.934 -10.001  1.00 81.71           H  
ATOM   3916  O   LEU A 247       0.800 -13.387 -12.793  1.00 81.71           O  
ATOM   3917  CG  LEU A 247       2.122 -10.648  -9.360  1.00 81.71           C  
ATOM   3918  HG  LEU A 247       2.834  -9.965  -9.823  1.00 81.71           H  
ATOM   3919  CD1 LEU A 247       1.468  -9.905  -8.209  1.00 81.71           C  
ATOM   3920 HD11 LEU A 247       0.678 -10.517  -7.773  1.00 81.71           H  
ATOM   3921 HD12 LEU A 247       1.045  -8.985  -8.614  1.00 81.71           H  
ATOM   3922 HD13 LEU A 247       2.204  -9.662  -7.442  1.00 81.71           H  
ATOM   3923  CD2 LEU A 247       2.896 -11.840  -8.800  1.00 81.71           C  
ATOM   3924 HD21 LEU A 247       3.412 -12.371  -9.600  1.00 81.71           H  
ATOM   3925 HD22 LEU A 247       3.630 -11.499  -8.068  1.00 81.71           H  
ATOM   3926 HD23 LEU A 247       2.206 -12.524  -8.306  1.00 81.71           H  
ATOM   3927  N   HIS A 248      -0.234 -11.464 -13.316  1.00 79.59           N  
ATOM   3928  H   HIS A 248      -0.278 -10.470 -13.142  1.00 79.59           H  
ATOM   3929  CA  HIS A 248      -1.299 -12.048 -14.135  1.00 79.59           C  
ATOM   3930  HA  HIS A 248      -1.489 -13.071 -13.808  1.00 79.59           H  
ATOM   3931  C   HIS A 248      -0.971 -12.121 -15.626  1.00 79.59           C  
ATOM   3932  CB  HIS A 248      -2.585 -11.246 -13.922  1.00 79.59           C  
ATOM   3933  HB2 HIS A 248      -2.414 -10.201 -14.180  1.00 79.59           H  
ATOM   3934  HB3 HIS A 248      -3.359 -11.633 -14.585  1.00 79.59           H  
ATOM   3935  O   HIS A 248      -1.660 -12.818 -16.356  1.00 79.59           O  
ATOM   3936  CG  HIS A 248      -3.092 -11.338 -12.513  1.00 79.59           C  
ATOM   3937  CD2 HIS A 248      -2.866 -10.448 -11.503  1.00 79.59           C  
ATOM   3938  HD2 HIS A 248      -2.283  -9.542 -11.571  1.00 79.59           H  
ATOM   3939  ND1 HIS A 248      -3.890 -12.337 -12.011  1.00 79.59           N  
ATOM   3940  HD1 HIS A 248      -4.251 -13.127 -12.526  1.00 79.59           H  
ATOM   3941  CE1 HIS A 248      -4.175 -12.033 -10.737  1.00 79.59           C  
ATOM   3942  HE1 HIS A 248      -4.828 -12.605 -10.094  1.00 79.59           H  
ATOM   3943  NE2 HIS A 248      -3.546 -10.902 -10.375  1.00 79.59           N  
ATOM   3944  N   LYS A 249       0.062 -11.410 -16.103  1.00 74.08           N  
ATOM   3945  H   LYS A 249       0.610 -10.863 -15.454  1.00 74.08           H  
ATOM   3946  CA  LYS A 249       0.313 -11.216 -17.542  1.00 74.08           C  
ATOM   3947  HA  LYS A 249       1.057 -10.429 -17.664  1.00 74.08           H  
ATOM   3948  C   LYS A 249      -0.961 -10.718 -18.233  1.00 74.08           C  
ATOM   3949  CB  LYS A 249       0.852 -12.503 -18.189  1.00 74.08           C  
ATOM   3950  HB2 LYS A 249       1.099 -12.287 -19.229  1.00 74.08           H  
ATOM   3951  HB3 LYS A 249       0.067 -13.259 -18.187  1.00 74.08           H  
ATOM   3952  O   LYS A 249      -1.498 -11.377 -19.119  1.00 74.08           O  
ATOM   3953  CG  LYS A 249       2.090 -13.078 -17.494  1.00 74.08           C  
ATOM   3954  HG2 LYS A 249       2.919 -12.375 -17.577  1.00 74.08           H  
ATOM   3955  HG3 LYS A 249       1.879 -13.268 -16.442  1.00 74.08           H  
ATOM   3956  CD  LYS A 249       2.451 -14.400 -18.172  1.00 74.08           C  
ATOM   3957  HD2 LYS A 249       2.687 -14.215 -19.220  1.00 74.08           H  
ATOM   3958  HD3 LYS A 249       1.593 -15.070 -18.113  1.00 74.08           H  
ATOM   3959  CE  LYS A 249       3.646 -15.039 -17.469  1.00 74.08           C  
ATOM   3960  HE2 LYS A 249       3.403 -15.150 -16.412  1.00 74.08           H  
ATOM   3961  HE3 LYS A 249       4.500 -14.367 -17.552  1.00 74.08           H  
ATOM   3962  NZ  LYS A 249       3.950 -16.357 -18.072  1.00 74.08           N  
ATOM   3963  HZ1 LYS A 249       4.736 -16.790 -17.608  1.00 74.08           H  
ATOM   3964  HZ2 LYS A 249       4.154 -16.249 -19.055  1.00 74.08           H  
ATOM   3965  HZ3 LYS A 249       3.145 -16.961 -17.982  1.00 74.08           H  
ATOM   3966  N   LEU A 250      -1.437  -9.551 -17.805  1.00 71.46           N  
ATOM   3967  H   LEU A 250      -0.826  -9.000 -17.219  1.00 71.46           H  
ATOM   3968  CA  LEU A 250      -2.666  -8.915 -18.289  1.00 71.46           C  
ATOM   3969  HA  LEU A 250      -3.492  -9.594 -18.077  1.00 71.46           H  
ATOM   3970  C   LEU A 250      -2.678  -8.662 -19.810  1.00 71.46           C  
ATOM   3971  CB  LEU A 250      -2.907  -7.591 -17.541  1.00 71.46           C  
ATOM   3972  HB2 LEU A 250      -2.040  -6.945 -17.684  1.00 71.46           H  
ATOM   3973  HB3 LEU A 250      -3.757  -7.098 -18.012  1.00 71.46           H  
ATOM   3974  O   LEU A 250      -3.729  -8.456 -20.401  1.00 71.46           O  
ATOM   3975  CG  LEU A 250      -3.210  -7.710 -16.038  1.00 71.46           C  
ATOM   3976  HG  LEU A 250      -2.374  -8.183 -15.524  1.00 71.46           H  
ATOM   3977  CD1 LEU A 250      -3.400  -6.302 -15.469  1.00 71.46           C  
ATOM   3978 HD11 LEU A 250      -3.724  -6.362 -14.430  1.00 71.46           H  
ATOM   3979 HD12 LEU A 250      -4.169  -5.778 -16.036  1.00 71.46           H  
ATOM   3980 HD13 LEU A 250      -2.465  -5.746 -15.532  1.00 71.46           H  
ATOM   3981  CD2 LEU A 250      -4.471  -8.518 -15.743  1.00 71.46           C  
ATOM   3982 HD21 LEU A 250      -5.317  -8.112 -16.297  1.00 71.46           H  
ATOM   3983 HD22 LEU A 250      -4.692  -8.496 -14.675  1.00 71.46           H  
ATOM   3984 HD23 LEU A 250      -4.335  -9.557 -16.043  1.00 71.46           H  
ATOM   3985  N   ASP A 251      -1.518  -8.704 -20.466  1.00 67.03           N  
ATOM   3986  H   ASP A 251      -0.667  -8.711 -19.921  1.00 67.03           H  
ATOM   3987  CA  ASP A 251      -1.427  -8.664 -21.931  1.00 67.03           C  
ATOM   3988  HA  ASP A 251      -2.061  -7.857 -22.297  1.00 67.03           H  
ATOM   3989  C   ASP A 251      -1.907  -9.969 -22.607  1.00 67.03           C  
ATOM   3990  CB  ASP A 251       0.021  -8.345 -22.323  1.00 67.03           C  
ATOM   3991  HB2 ASP A 251       0.660  -9.172 -22.015  1.00 67.03           H  
ATOM   3992  HB3 ASP A 251       0.088  -8.252 -23.407  1.00 67.03           H  
ATOM   3993  O   ASP A 251      -2.120 -10.003 -23.817  1.00 67.03           O  
ATOM   3994  CG  ASP A 251       0.521  -7.044 -21.685  1.00 67.03           C  
ATOM   3995  OD1 ASP A 251      -0.129  -5.995 -21.851  1.00 67.03           O  
ATOM   3996  OD2 ASP A 251       1.582  -7.095 -21.023  1.00 67.03           O  
ATOM   3997  N   MET A 252      -2.052 -11.054 -21.838  1.00 64.20           N  
ATOM   3998  H   MET A 252      -1.873 -10.935 -20.851  1.00 64.20           H  
ATOM   3999  CA  MET A 252      -2.548 -12.364 -22.277  1.00 64.20           C  
ATOM   4000  HA  MET A 252      -2.749 -12.337 -23.348  1.00 64.20           H  
ATOM   4001  C   MET A 252      -3.861 -12.764 -21.590  1.00 64.20           C  
ATOM   4002  CB  MET A 252      -1.497 -13.453 -22.005  1.00 64.20           C  
ATOM   4003  HB2 MET A 252      -1.335 -13.544 -20.931  1.00 64.20           H  
ATOM   4004  HB3 MET A 252      -1.891 -14.402 -22.368  1.00 64.20           H  
ATOM   4005  O   MET A 252      -4.660 -13.467 -22.202  1.00 64.20           O  
ATOM   4006  CG  MET A 252      -0.149 -13.189 -22.685  1.00 64.20           C  
ATOM   4007  HG2 MET A 252      -0.323 -12.919 -23.727  1.00 64.20           H  
ATOM   4008  HG3 MET A 252       0.319 -12.336 -22.193  1.00 64.20           H  
ATOM   4009  SD  MET A 252       1.011 -14.589 -22.628  1.00 64.20           S  
ATOM   4010  CE  MET A 252       0.339 -15.596 -23.981  1.00 64.20           C  
ATOM   4011  HE1 MET A 252      -0.685 -15.888 -23.750  1.00 64.20           H  
ATOM   4012  HE2 MET A 252       0.348 -15.018 -24.906  1.00 64.20           H  
ATOM   4013  HE3 MET A 252       0.948 -16.491 -24.108  1.00 64.20           H  
ATOM   4014  N   GLN A 253      -4.066 -12.343 -20.339  1.00 68.88           N  
ATOM   4015  H   GLN A 253      -3.357 -11.770 -19.904  1.00 68.88           H  
ATOM   4016  CA  GLN A 253      -5.263 -12.615 -19.536  1.00 68.88           C  
ATOM   4017  HA  GLN A 253      -5.921 -13.303 -20.067  1.00 68.88           H  
ATOM   4018  C   GLN A 253      -6.049 -11.327 -19.291  1.00 68.88           C  
ATOM   4019  CB  GLN A 253      -4.867 -13.273 -18.206  1.00 68.88           C  
ATOM   4020  HB2 GLN A 253      -5.743 -13.319 -17.560  1.00 68.88           H  
ATOM   4021  HB3 GLN A 253      -4.104 -12.674 -17.709  1.00 68.88           H  
ATOM   4022  O   GLN A 253      -5.472 -10.286 -18.990  1.00 68.88           O  
ATOM   4023  CG  GLN A 253      -4.350 -14.698 -18.437  1.00 68.88           C  
ATOM   4024  HG2 GLN A 253      -5.090 -15.245 -19.020  1.00 68.88           H  
ATOM   4025  HG3 GLN A 253      -3.421 -14.664 -19.005  1.00 68.88           H  
ATOM   4026  CD  GLN A 253      -4.095 -15.472 -17.148  1.00 68.88           C  
ATOM   4027  NE2 GLN A 253      -3.958 -16.777 -17.239  1.00 68.88           N  
ATOM   4028 HE21 GLN A 253      -3.939 -17.246 -16.345  1.00 68.88           H  
ATOM   4029 HE22 GLN A 253      -4.237 -17.226 -18.099  1.00 68.88           H  
ATOM   4030  OE1 GLN A 253      -3.993 -14.961 -16.044  1.00 68.88           O  
ATOM   4031  N   GLY A 254      -7.374 -11.379 -19.409  1.00 76.31           N  
ATOM   4032  H   GLY A 254      -7.801 -12.284 -19.546  1.00 76.31           H  
ATOM   4033  CA  GLY A 254      -8.219 -10.205 -19.181  1.00 76.31           C  
ATOM   4034  HA2 GLY A 254      -9.247 -10.440 -19.455  1.00 76.31           H  
ATOM   4035  HA3 GLY A 254      -7.869  -9.390 -19.816  1.00 76.31           H  
ATOM   4036  C   GLY A 254      -8.199  -9.736 -17.719  1.00 76.31           C  
ATOM   4037  O   GLY A 254      -7.929 -10.509 -16.801  1.00 76.31           O  
ATOM   4038  N   PHE A 255      -8.551  -8.470 -17.477  1.00 82.55           N  
ATOM   4039  H   PHE A 255      -8.763  -7.866 -18.258  1.00 82.55           H  
ATOM   4040  CA  PHE A 255      -8.675  -7.934 -16.112  1.00 82.55           C  
ATOM   4041  HA  PHE A 255      -7.714  -8.041 -15.609  1.00 82.55           H  
ATOM   4042  C   PHE A 255      -9.714  -8.703 -15.275  1.00 82.55           C  
ATOM   4043  CB  PHE A 255      -9.025  -6.442 -16.196  1.00 82.55           C  
ATOM   4044  HB2 PHE A 255     -10.052  -6.333 -16.545  1.00 82.55           H  
ATOM   4045  HB3 PHE A 255      -8.378  -5.971 -16.937  1.00 82.55           H  
ATOM   4046  O   PHE A 255      -9.498  -8.943 -14.088  1.00 82.55           O  
ATOM   4047  CG  PHE A 255      -8.856  -5.693 -14.889  1.00 82.55           C  
ATOM   4048  CD1 PHE A 255      -9.953  -5.486 -14.031  1.00 82.55           C  
ATOM   4049  HD1 PHE A 255     -10.924  -5.882 -14.288  1.00 82.55           H  
ATOM   4050  CD2 PHE A 255      -7.591  -5.185 -14.539  1.00 82.55           C  
ATOM   4051  HD2 PHE A 255      -6.747  -5.346 -15.193  1.00 82.55           H  
ATOM   4052  CE1 PHE A 255      -9.782  -4.767 -12.833  1.00 82.55           C  
ATOM   4053  HE1 PHE A 255     -10.624  -4.602 -12.178  1.00 82.55           H  
ATOM   4054  CE2 PHE A 255      -7.424  -4.462 -13.345  1.00 82.55           C  
ATOM   4055  HE2 PHE A 255      -6.453  -4.068 -13.084  1.00 82.55           H  
ATOM   4056  CZ  PHE A 255      -8.518  -4.260 -12.487  1.00 82.55           C  
ATOM   4057  HZ  PHE A 255      -8.389  -3.717 -11.563  1.00 82.55           H  
ATOM   4058  N   ASP A 256     -10.799  -9.156 -15.906  1.00 85.96           N  
ATOM   4059  H   ASP A 256     -10.963  -8.871 -16.861  1.00 85.96           H  
ATOM   4060  CA  ASP A 256     -11.849  -9.946 -15.254  1.00 85.96           C  
ATOM   4061  HA  ASP A 256     -12.219  -9.399 -14.387  1.00 85.96           H  
ATOM   4062  C   ASP A 256     -11.335 -11.307 -14.758  1.00 85.96           C  
ATOM   4063  CB  ASP A 256     -13.019 -10.148 -16.231  1.00 85.96           C  
ATOM   4064  HB2 ASP A 256     -12.654 -10.663 -17.119  1.00 85.96           H  
ATOM   4065  HB3 ASP A 256     -13.765 -10.783 -15.755  1.00 85.96           H  
ATOM   4066  O   ASP A 256     -11.720 -11.760 -13.682  1.00 85.96           O  
ATOM   4067  CG  ASP A 256     -13.697  -8.836 -16.641  1.00 85.96           C  
ATOM   4068  OD1 ASP A 256     -13.694  -7.889 -15.824  1.00 85.96           O  
ATOM   4069  OD2 ASP A 256     -14.180  -8.781 -17.793  1.00 85.96           O  
ATOM   4070  N   GLU A 257     -10.412 -11.940 -15.488  1.00 84.96           N  
ATOM   4071  H   GLU A 257     -10.076 -11.501 -16.334  1.00 84.96           H  
ATOM   4072  CA  GLU A 257      -9.784 -13.199 -15.067  1.00 84.96           C  
ATOM   4073  HA  GLU A 257     -10.558 -13.906 -14.769  1.00 84.96           H  
ATOM   4074  C   GLU A 257      -8.864 -12.986 -13.857  1.00 84.96           C  
ATOM   4075  CB  GLU A 257      -8.981 -13.815 -16.223  1.00 84.96           C  
ATOM   4076  HB2 GLU A 257      -8.232 -13.097 -16.557  1.00 84.96           H  
ATOM   4077  HB3 GLU A 257      -8.464 -14.699 -15.850  1.00 84.96           H  
ATOM   4078  O   GLU A 257      -8.834 -13.806 -12.932  1.00 84.96           O  
ATOM   4079  CG  GLU A 257      -9.858 -14.234 -17.413  1.00 84.96           C  
ATOM   4080  HG2 GLU A 257     -10.596 -14.956 -17.062  1.00 84.96           H  
ATOM   4081  HG3 GLU A 257     -10.391 -13.360 -17.788  1.00 84.96           H  
ATOM   4082  CD  GLU A 257      -9.051 -14.847 -18.571  1.00 84.96           C  
ATOM   4083  OE1 GLU A 257      -9.695 -15.418 -19.478  1.00 84.96           O  
ATOM   4084  OE2 GLU A 257      -7.806 -14.707 -18.586  1.00 84.96           O  
ATOM   4085  N   ALA A 258      -8.152 -11.854 -13.817  1.00 84.59           N  
ATOM   4086  H   ALA A 258      -8.211 -11.224 -14.604  1.00 84.59           H  
ATOM   4087  CA  ALA A 258      -7.347 -11.471 -12.660  1.00 84.59           C  
ATOM   4088  HA  ALA A 258      -6.666 -12.292 -12.435  1.00 84.59           H  
ATOM   4089  C   ALA A 258      -8.222 -11.253 -11.414  1.00 84.59           C  
ATOM   4090  CB  ALA A 258      -6.510 -10.236 -13.011  1.00 84.59           C  
ATOM   4091  HB1 ALA A 258      -7.155  -9.388 -13.241  1.00 84.59           H  
ATOM   4092  HB2 ALA A 258      -5.884 -10.458 -13.875  1.00 84.59           H  
ATOM   4093  HB3 ALA A 258      -5.875  -9.975 -12.164  1.00 84.59           H  
ATOM   4094  O   ALA A 258      -7.897 -11.763 -10.341  1.00 84.59           O  
ATOM   4095  N   LEU A 259      -9.364 -10.570 -11.561  1.00 87.07           N  
ATOM   4096  H   LEU A 259      -9.570 -10.181 -12.470  1.00 87.07           H  
ATOM   4097  CA  LEU A 259     -10.342 -10.395 -10.483  1.00 87.07           C  
ATOM   4098  HA  LEU A 259      -9.844  -9.968  -9.613  1.00 87.07           H  
ATOM   4099  C   LEU A 259     -10.947 -11.726 -10.021  1.00 87.07           C  
ATOM   4100  CB  LEU A 259     -11.467  -9.457 -10.952  1.00 87.07           C  
ATOM   4101  HB2 LEU A 259     -11.843  -9.811 -11.912  1.00 87.07           H  
ATOM   4102  HB3 LEU A 259     -12.286  -9.529 -10.237  1.00 87.07           H  
ATOM   4103  O   LEU A 259     -11.062 -11.960  -8.818  1.00 87.07           O  
ATOM   4104  CG  LEU A 259     -11.087  -7.974 -11.090  1.00 87.07           C  
ATOM   4105  HG  LEU A 259     -10.311  -7.849 -11.845  1.00 87.07           H  
ATOM   4106  CD1 LEU A 259     -12.335  -7.207 -11.530  1.00 87.07           C  
ATOM   4107 HD11 LEU A 259     -12.115  -6.144 -11.630  1.00 87.07           H  
ATOM   4108 HD12 LEU A 259     -13.136  -7.338 -10.803  1.00 87.07           H  
ATOM   4109 HD13 LEU A 259     -12.669  -7.581 -12.498  1.00 87.07           H  
ATOM   4110  CD2 LEU A 259     -10.586  -7.390  -9.767  1.00 87.07           C  
ATOM   4111 HD21 LEU A 259     -10.506  -6.306  -9.847  1.00 87.07           H  
ATOM   4112 HD22 LEU A 259      -9.596  -7.791  -9.548  1.00 87.07           H  
ATOM   4113 HD23 LEU A 259     -11.272  -7.649  -8.961  1.00 87.07           H  
ATOM   4114  N   ALA A 260     -11.297 -12.611 -10.956  1.00 87.67           N  
ATOM   4115  H   ALA A 260     -11.239 -12.340 -11.927  1.00 87.67           H  
ATOM   4116  CA  ALA A 260     -11.835 -13.932 -10.640  1.00 87.67           C  
ATOM   4117  HA  ALA A 260     -12.724 -13.808 -10.022  1.00 87.67           H  
ATOM   4118  C   ALA A 260     -10.834 -14.785  -9.843  1.00 87.67           C  
ATOM   4119  CB  ALA A 260     -12.242 -14.620 -11.946  1.00 87.67           C  
ATOM   4120  HB1 ALA A 260     -11.369 -14.766 -12.583  1.00 87.67           H  
ATOM   4121  HB2 ALA A 260     -12.686 -15.590 -11.724  1.00 87.67           H  
ATOM   4122  HB3 ALA A 260     -12.972 -14.008 -12.476  1.00 87.67           H  
ATOM   4123  O   ALA A 260     -11.228 -15.480  -8.911  1.00 87.67           O  
ATOM   4124  N   THR A 261      -9.541 -14.681 -10.166  1.00 88.37           N  
ATOM   4125  H   THR A 261      -9.307 -14.109 -10.965  1.00 88.37           H  
ATOM   4126  CA  THR A 261      -8.454 -15.378  -9.457  1.00 88.37           C  
ATOM   4127  HA  THR A 261      -8.653 -16.449  -9.462  1.00 88.37           H  
ATOM   4128  C   THR A 261      -8.350 -14.938  -7.993  1.00 88.37           C  
ATOM   4129  CB  THR A 261      -7.123 -15.130 -10.189  1.00 88.37           C  
ATOM   4130  HB  THR A 261      -6.920 -14.060 -10.225  1.00 88.37           H  
ATOM   4131  O   THR A 261      -8.138 -15.760  -7.104  1.00 88.37           O  
ATOM   4132  CG2 THR A 261      -5.922 -15.817  -9.544  1.00 88.37           C  
ATOM   4133 HG21 THR A 261      -6.190 -16.822  -9.220  1.00 88.37           H  
ATOM   4134 HG22 THR A 261      -5.591 -15.225  -8.690  1.00 88.37           H  
ATOM   4135 HG23 THR A 261      -5.099 -15.873 -10.256  1.00 88.37           H  
ATOM   4136  OG1 THR A 261      -7.194 -15.605 -11.515  1.00 88.37           O  
ATOM   4137  HG1 THR A 261      -7.800 -15.048 -12.010  1.00 88.37           H  
ATOM   4138  N   ILE A 262      -8.525 -13.645  -7.723  1.00 90.96           N  
ATOM   4139  H   ILE A 262      -8.704 -13.019  -8.495  1.00 90.96           H  
ATOM   4140  CA  ILE A 262      -8.423 -13.067  -6.370  1.00 90.96           C  
ATOM   4141  HA  ILE A 262      -7.610 -13.551  -5.829  1.00 90.96           H  
ATOM   4142  C   ILE A 262      -9.701 -13.300  -5.556  1.00 90.96           C  
ATOM   4143  CB  ILE A 262      -8.091 -11.570  -6.510  1.00 90.96           C  
ATOM   4144  HB  ILE A 262      -8.824 -11.127  -7.184  1.00 90.96           H  
ATOM   4145  O   ILE A 262      -9.645 -13.423  -4.331  1.00 90.96           O  
ATOM   4146  CG1 ILE A 262      -6.686 -11.438  -7.127  1.00 90.96           C  
ATOM   4147 HG12 ILE A 262      -6.512 -12.213  -7.874  1.00 90.96           H  
ATOM   4148 HG13 ILE A 262      -5.922 -11.563  -6.360  1.00 90.96           H  
ATOM   4149  CG2 ILE A 262      -8.148 -10.804  -5.178  1.00 90.96           C  
ATOM   4150 HG21 ILE A 262      -9.173 -10.770  -4.809  1.00 90.96           H  
ATOM   4151 HG22 ILE A 262      -7.523 -11.297  -4.433  1.00 90.96           H  
ATOM   4152 HG23 ILE A 262      -7.807  -9.777  -5.315  1.00 90.96           H  
ATOM   4153  CD1 ILE A 262      -6.500 -10.110  -7.843  1.00 90.96           C  
ATOM   4154 HD11 ILE A 262      -7.367  -9.878  -8.462  1.00 90.96           H  
ATOM   4155 HD12 ILE A 262      -5.643 -10.253  -8.501  1.00 90.96           H  
ATOM   4156 HD13 ILE A 262      -6.319  -9.303  -7.133  1.00 90.96           H  
ATOM   4157  N   GLY A 263     -10.843 -13.382  -6.237  1.00 91.23           N  
ATOM   4158  H   GLY A 263     -10.797 -13.255  -7.238  1.00 91.23           H  
ATOM   4159  CA  GLY A 263     -12.162 -13.519  -5.634  1.00 91.23           C  
ATOM   4160  HA2 GLY A 263     -12.086 -14.048  -4.684  1.00 91.23           H  
ATOM   4161  HA3 GLY A 263     -12.795 -14.107  -6.298  1.00 91.23           H  
ATOM   4162  C   GLY A 263     -12.802 -12.157  -5.377  1.00 91.23           C  
ATOM   4163  O   GLY A 263     -12.359 -11.385  -4.527  1.00 91.23           O  
ATOM   4164  N   ILE A 264     -13.888 -11.869  -6.098  1.00 90.32           N  
ATOM   4165  H   ILE A 264     -14.192 -12.538  -6.792  1.00 90.32           H  
ATOM   4166  CA  ILE A 264     -14.614 -10.593  -5.997  1.00 90.32           C  
ATOM   4167  HA  ILE A 264     -13.886  -9.801  -6.168  1.00 90.32           H  
ATOM   4168  C   ILE A 264     -15.210 -10.356  -4.603  1.00 90.32           C  
ATOM   4169  CB  ILE A 264     -15.695 -10.525  -7.101  1.00 90.32           C  
ATOM   4170  HB  ILE A 264     -15.217 -10.788  -8.045  1.00 90.32           H  
ATOM   4171  O   ILE A 264     -15.339  -9.210  -4.175  1.00 90.32           O  
ATOM   4172  CG1 ILE A 264     -16.304  -9.117  -7.278  1.00 90.32           C  
ATOM   4173 HG12 ILE A 264     -17.065  -9.166  -8.057  1.00 90.32           H  
ATOM   4174 HG13 ILE A 264     -16.794  -8.800  -6.358  1.00 90.32           H  
ATOM   4175  CG2 ILE A 264     -16.834 -11.535  -6.866  1.00 90.32           C  
ATOM   4176 HG21 ILE A 264     -17.503 -11.540  -7.726  1.00 90.32           H  
ATOM   4177 HG22 ILE A 264     -17.416 -11.265  -5.984  1.00 90.32           H  
ATOM   4178 HG23 ILE A 264     -16.441 -12.544  -6.737  1.00 90.32           H  
ATOM   4179  CD1 ILE A 264     -15.281  -8.052  -7.696  1.00 90.32           C  
ATOM   4180 HD11 ILE A 264     -14.581  -7.855  -6.884  1.00 90.32           H  
ATOM   4181 HD12 ILE A 264     -15.804  -7.125  -7.930  1.00 90.32           H  
ATOM   4182 HD13 ILE A 264     -14.734  -8.385  -8.579  1.00 90.32           H  
ATOM   4183  N   GLU A 265     -15.542 -11.426  -3.881  1.00 92.88           N  
ATOM   4184  H   GLU A 265     -15.429 -12.342  -4.290  1.00 92.88           H  
ATOM   4185  CA  GLU A 265     -16.077 -11.355  -2.519  1.00 92.88           C  
ATOM   4186  HA  GLU A 265     -16.938 -10.687  -2.504  1.00 92.88           H  
ATOM   4187  C   GLU A 265     -15.043 -10.763  -1.553  1.00 92.88           C  
ATOM   4188  CB  GLU A 265     -16.556 -12.743  -2.068  1.00 92.88           C  
ATOM   4189  HB2 GLU A 265     -16.903 -12.664  -1.037  1.00 92.88           H  
ATOM   4190  HB3 GLU A 265     -15.725 -13.448  -2.110  1.00 92.88           H  
ATOM   4191  O   GLU A 265     -15.361  -9.799  -0.859  1.00 92.88           O  
ATOM   4192  CG  GLU A 265     -17.711 -13.252  -2.950  1.00 92.88           C  
ATOM   4193  HG2 GLU A 265     -18.485 -12.485  -2.980  1.00 92.88           H  
ATOM   4194  HG3 GLU A 265     -17.344 -13.392  -3.967  1.00 92.88           H  
ATOM   4195  CD  GLU A 265     -18.340 -14.570  -2.468  1.00 92.88           C  
ATOM   4196  OE1 GLU A 265     -19.252 -15.048  -3.182  1.00 92.88           O  
ATOM   4197  OE2 GLU A 265     -17.913 -15.099  -1.420  1.00 92.88           O  
ATOM   4198  N   ASN A 266     -13.785 -11.216  -1.623  1.00 94.14           N  
ATOM   4199  H   ASN A 266     -13.596 -12.015  -2.211  1.00 94.14           H  
ATOM   4200  CA  ASN A 266     -12.677 -10.677  -0.823  1.00 94.14           C  
ATOM   4201  HA  ASN A 266     -12.904 -10.805   0.235  1.00 94.14           H  
ATOM   4202  C   ASN A 266     -12.473  -9.174  -1.087  1.00 94.14           C  
ATOM   4203  CB  ASN A 266     -11.383 -11.449  -1.160  1.00 94.14           C  
ATOM   4204  HB2 ASN A 266     -10.569 -11.054  -0.552  1.00 94.14           H  
ATOM   4205  HB3 ASN A 266     -11.127 -11.301  -2.209  1.00 94.14           H  
ATOM   4206  O   ASN A 266     -12.284  -8.377  -0.168  1.00 94.14           O  
ATOM   4207  CG  ASN A 266     -11.460 -12.938  -0.877  1.00 94.14           C  
ATOM   4208  ND2 ASN A 266     -10.833 -13.765  -1.681  1.00 94.14           N  
ATOM   4209 HD21 ASN A 266     -10.900 -14.738  -1.420  1.00 94.14           H  
ATOM   4210 HD22 ASN A 266     -10.342 -13.445  -2.504  1.00 94.14           H  
ATOM   4211  OD1 ASN A 266     -12.108 -13.398   0.040  1.00 94.14           O  
ATOM   4212  N   VAL A 267     -12.546  -8.763  -2.361  1.00 95.65           N  
ATOM   4213  H   VAL A 267     -12.704  -9.465  -3.070  1.00 95.65           H  
ATOM   4214  CA  VAL A 267     -12.425  -7.346  -2.752  1.00 95.65           C  
ATOM   4215  HA  VAL A 267     -11.513  -6.936  -2.316  1.00 95.65           H  
ATOM   4216  C   VAL A 267     -13.598  -6.536  -2.203  1.00 95.65           C  
ATOM   4217  CB  VAL A 267     -12.356  -7.186  -4.285  1.00 95.65           C  
ATOM   4218  HB  VAL A 267     -13.279  -7.563  -4.726  1.00 95.65           H  
ATOM   4219  O   VAL A 267     -13.412  -5.417  -1.726  1.00 95.65           O  
ATOM   4220  CG1 VAL A 267     -12.186  -5.715  -4.697  1.00 95.65           C  
ATOM   4221 HG11 VAL A 267     -13.068  -5.139  -4.416  1.00 95.65           H  
ATOM   4222 HG12 VAL A 267     -11.310  -5.291  -4.207  1.00 95.65           H  
ATOM   4223 HG13 VAL A 267     -12.068  -5.644  -5.779  1.00 95.65           H  
ATOM   4224  CG2 VAL A 267     -11.184  -7.955  -4.904  1.00 95.65           C  
ATOM   4225 HG21 VAL A 267     -10.244  -7.518  -4.568  1.00 95.65           H  
ATOM   4226 HG22 VAL A 267     -11.217  -9.007  -4.618  1.00 95.65           H  
ATOM   4227 HG23 VAL A 267     -11.238  -7.897  -5.991  1.00 95.65           H  
ATOM   4228  N   THR A 268     -14.806  -7.097  -2.268  1.00 95.42           N  
ATOM   4229  H   THR A 268     -14.870  -8.042  -2.620  1.00 95.42           H  
ATOM   4230  CA  THR A 268     -16.036  -6.446  -1.806  1.00 95.42           C  
ATOM   4231  HA  THR A 268     -16.111  -5.465  -2.275  1.00 95.42           H  
ATOM   4232  C   THR A 268     -16.005  -6.230  -0.297  1.00 95.42           C  
ATOM   4233  CB  THR A 268     -17.275  -7.260  -2.206  1.00 95.42           C  
ATOM   4234  HB  THR A 268     -17.231  -8.253  -1.759  1.00 95.42           H  
ATOM   4235  O   THR A 268     -16.282  -5.121   0.157  1.00 95.42           O  
ATOM   4236  CG2 THR A 268     -18.578  -6.582  -1.783  1.00 95.42           C  
ATOM   4237 HG21 THR A 268     -19.423  -7.143  -2.182  1.00 95.42           H  
ATOM   4238 HG22 THR A 268     -18.656  -6.566  -0.696  1.00 95.42           H  
ATOM   4239 HG23 THR A 268     -18.607  -5.562  -2.167  1.00 95.42           H  
ATOM   4240  OG1 THR A 268     -17.319  -7.389  -3.610  1.00 95.42           O  
ATOM   4241  HG1 THR A 268     -16.633  -8.015  -3.851  1.00 95.42           H  
ATOM   4242  N   GLU A 269     -15.622  -7.248   0.473  1.00 94.64           N  
ATOM   4243  H   GLU A 269     -15.400  -8.135   0.044  1.00 94.64           H  
ATOM   4244  CA  GLU A 269     -15.494  -7.164   1.928  1.00 94.64           C  
ATOM   4245  HA  GLU A 269     -16.461  -6.904   2.360  1.00 94.64           H  
ATOM   4246  C   GLU A 269     -14.499  -6.072   2.338  1.00 94.64           C  
ATOM   4247  CB  GLU A 269     -15.085  -8.543   2.465  1.00 94.64           C  
ATOM   4248  HB2 GLU A 269     -15.835  -9.268   2.149  1.00 94.64           H  
ATOM   4249  HB3 GLU A 269     -14.120  -8.826   2.044  1.00 94.64           H  
ATOM   4250  O   GLU A 269     -14.859  -5.138   3.063  1.00 94.64           O  
ATOM   4251  CG  GLU A 269     -15.000  -8.543   3.998  1.00 94.64           C  
ATOM   4252  HG2 GLU A 269     -14.237  -7.831   4.312  1.00 94.64           H  
ATOM   4253  HG3 GLU A 269     -15.957  -8.208   4.396  1.00 94.64           H  
ATOM   4254  CD  GLU A 269     -14.662  -9.917   4.594  1.00 94.64           C  
ATOM   4255  OE1 GLU A 269     -14.556  -9.967   5.840  1.00 94.64           O  
ATOM   4256  OE2 GLU A 269     -14.553 -10.892   3.821  1.00 94.64           O  
ATOM   4257  N   ALA A 270     -13.281  -6.117   1.788  1.00 95.74           N  
ATOM   4258  H   ALA A 270     -13.037  -6.915   1.218  1.00 95.74           H  
ATOM   4259  CA  ALA A 270     -12.256  -5.118   2.072  1.00 95.74           C  
ATOM   4260  HA  ALA A 270     -12.081  -5.102   3.148  1.00 95.74           H  
ATOM   4261  C   ALA A 270     -12.694  -3.703   1.650  1.00 95.74           C  
ATOM   4262  CB  ALA A 270     -10.959  -5.546   1.376  1.00 95.74           C  
ATOM   4263  HB1 ALA A 270     -10.644  -6.517   1.757  1.00 95.74           H  
ATOM   4264  HB2 ALA A 270     -10.177  -4.815   1.581  1.00 95.74           H  
ATOM   4265  HB3 ALA A 270     -11.117  -5.629   0.300  1.00 95.74           H  
ATOM   4266  O   ALA A 270     -12.425  -2.729   2.357  1.00 95.74           O  
ATOM   4267  N   TYR A 271     -13.397  -3.564   0.519  1.00 96.64           N  
ATOM   4268  H   TYR A 271     -13.585  -4.390  -0.030  1.00 96.64           H  
ATOM   4269  CA  TYR A 271     -13.895  -2.272   0.041  1.00 96.64           C  
ATOM   4270  HA  TYR A 271     -13.066  -1.564   0.006  1.00 96.64           H  
ATOM   4271  C   TYR A 271     -14.938  -1.677   0.986  1.00 96.64           C  
ATOM   4272  CB  TYR A 271     -14.464  -2.414  -1.377  1.00 96.64           C  
ATOM   4273  HB2 TYR A 271     -13.658  -2.692  -2.055  1.00 96.64           H  
ATOM   4274  HB3 TYR A 271     -15.198  -3.219  -1.391  1.00 96.64           H  
ATOM   4275  O   TYR A 271     -14.854  -0.489   1.310  1.00 96.64           O  
ATOM   4276  CG  TYR A 271     -15.119  -1.144  -1.888  1.00 96.64           C  
ATOM   4277  CD1 TYR A 271     -16.520  -1.006  -1.850  1.00 96.64           C  
ATOM   4278  HD1 TYR A 271     -17.127  -1.820  -1.480  1.00 96.64           H  
ATOM   4279  CD2 TYR A 271     -14.320  -0.083  -2.354  1.00 96.64           C  
ATOM   4280  HD2 TYR A 271     -13.246  -0.192  -2.366  1.00 96.64           H  
ATOM   4281  CE1 TYR A 271     -17.125   0.189  -2.282  1.00 96.64           C  
ATOM   4282  HE1 TYR A 271     -18.200   0.288  -2.249  1.00 96.64           H  
ATOM   4283  CE2 TYR A 271     -14.920   1.116  -2.788  1.00 96.64           C  
ATOM   4284  HE2 TYR A 271     -14.319   1.940  -3.143  1.00 96.64           H  
ATOM   4285  OH  TYR A 271     -16.902   2.405  -3.174  1.00 96.64           O  
ATOM   4286  HH  TYR A 271     -17.858   2.343  -3.112  1.00 96.64           H  
ATOM   4287  CZ  TYR A 271     -16.322   1.253  -2.750  1.00 96.64           C  
ATOM   4288  N   VAL A 272     -15.900  -2.481   1.444  1.00 94.46           N  
ATOM   4289  H   VAL A 272     -15.886  -3.452   1.167  1.00 94.46           H  
ATOM   4290  CA  VAL A 272     -16.932  -2.037   2.389  1.00 94.46           C  
ATOM   4291  HA  VAL A 272     -17.441  -1.169   1.971  1.00 94.46           H  
ATOM   4292  C   VAL A 272     -16.296  -1.585   3.702  1.00 94.46           C  
ATOM   4293  CB  VAL A 272     -17.980  -3.147   2.611  1.00 94.46           C  
ATOM   4294  HB  VAL A 272     -17.475  -4.087   2.831  1.00 94.46           H  
ATOM   4295  O   VAL A 272     -16.630  -0.503   4.189  1.00 94.46           O  
ATOM   4296  CG1 VAL A 272     -18.940  -2.829   3.768  1.00 94.46           C  
ATOM   4297 HG11 VAL A 272     -19.402  -1.853   3.617  1.00 94.46           H  
ATOM   4298 HG12 VAL A 272     -19.713  -3.595   3.823  1.00 94.46           H  
ATOM   4299 HG13 VAL A 272     -18.398  -2.834   4.714  1.00 94.46           H  
ATOM   4300  CG2 VAL A 272     -18.841  -3.323   1.351  1.00 94.46           C  
ATOM   4301 HG21 VAL A 272     -19.515  -4.169   1.485  1.00 94.46           H  
ATOM   4302 HG22 VAL A 272     -19.421  -2.421   1.159  1.00 94.46           H  
ATOM   4303 HG23 VAL A 272     -18.209  -3.528   0.486  1.00 94.46           H  
ATOM   4304  N   GLU A 273     -15.345  -2.352   4.240  1.00 92.51           N  
ATOM   4305  H   GLU A 273     -15.119  -3.236   3.806  1.00 92.51           H  
ATOM   4306  CA  GLU A 273     -14.671  -2.003   5.494  1.00 92.51           C  
ATOM   4307  HA  GLU A 273     -15.438  -1.819   6.247  1.00 92.51           H  
ATOM   4308  C   GLU A 273     -13.850  -0.714   5.368  1.00 92.51           C  
ATOM   4309  CB  GLU A 273     -13.793  -3.175   5.963  1.00 92.51           C  
ATOM   4310  HB2 GLU A 273     -14.379  -4.094   5.945  1.00 92.51           H  
ATOM   4311  HB3 GLU A 273     -12.966  -3.295   5.263  1.00 92.51           H  
ATOM   4312  O   GLU A 273     -13.998   0.200   6.180  1.00 92.51           O  
ATOM   4313  CG  GLU A 273     -13.229  -2.967   7.385  1.00 92.51           C  
ATOM   4314  HG2 GLU A 273     -12.624  -3.828   7.669  1.00 92.51           H  
ATOM   4315  HG3 GLU A 273     -12.585  -2.088   7.397  1.00 92.51           H  
ATOM   4316  CD  GLU A 273     -14.316  -2.832   8.451  1.00 92.51           C  
ATOM   4317  OE1 GLU A 273     -14.081  -2.182   9.493  1.00 92.51           O  
ATOM   4318  OE2 GLU A 273     -15.440  -3.337   8.241  1.00 92.51           O  
ATOM   4319  N   LEU A 274     -13.034  -0.594   4.315  1.00 93.94           N  
ATOM   4320  H   LEU A 274     -12.952  -1.378   3.685  1.00 93.94           H  
ATOM   4321  CA  LEU A 274     -12.223   0.600   4.064  1.00 93.94           C  
ATOM   4322  HA  LEU A 274     -11.608   0.799   4.942  1.00 93.94           H  
ATOM   4323  C   LEU A 274     -13.071   1.856   3.821  1.00 93.94           C  
ATOM   4324  CB  LEU A 274     -11.324   0.343   2.844  1.00 93.94           C  
ATOM   4325  HB2 LEU A 274     -10.955   1.301   2.480  1.00 93.94           H  
ATOM   4326  HB3 LEU A 274     -11.931  -0.098   2.054  1.00 93.94           H  
ATOM   4327  O   LEU A 274     -12.634   2.959   4.149  1.00 93.94           O  
ATOM   4328  CG  LEU A 274     -10.106  -0.552   3.121  1.00 93.94           C  
ATOM   4329  HG  LEU A 274     -10.396  -1.445   3.676  1.00 93.94           H  
ATOM   4330  CD1 LEU A 274      -9.477  -0.971   1.793  1.00 93.94           C  
ATOM   4331 HD11 LEU A 274     -10.207  -1.543   1.220  1.00 93.94           H  
ATOM   4332 HD12 LEU A 274      -8.616  -1.614   1.976  1.00 93.94           H  
ATOM   4333 HD13 LEU A 274      -9.175  -0.090   1.228  1.00 93.94           H  
ATOM   4334  CD2 LEU A 274      -9.049   0.225   3.911  1.00 93.94           C  
ATOM   4335 HD21 LEU A 274      -8.114  -0.335   3.901  1.00 93.94           H  
ATOM   4336 HD22 LEU A 274      -8.878   1.202   3.458  1.00 93.94           H  
ATOM   4337 HD23 LEU A 274      -9.382   0.346   4.941  1.00 93.94           H  
ATOM   4338  N   SER A 275     -14.262   1.704   3.235  1.00 92.00           N  
ATOM   4339  H   SER A 275     -14.539   0.768   2.976  1.00 92.00           H  
ATOM   4340  CA  SER A 275     -15.135   2.823   2.855  1.00 92.00           C  
ATOM   4341  HA  SER A 275     -14.517   3.658   2.527  1.00 92.00           H  
ATOM   4342  C   SER A 275     -16.025   3.328   3.987  1.00 92.00           C  
ATOM   4343  CB  SER A 275     -16.042   2.431   1.688  1.00 92.00           C  
ATOM   4344  HB2 SER A 275     -16.697   1.615   1.991  1.00 92.00           H  
ATOM   4345  HB3 SER A 275     -16.654   3.289   1.410  1.00 92.00           H  
ATOM   4346  O   SER A 275     -16.509   4.458   3.903  1.00 92.00           O  
ATOM   4347  OG  SER A 275     -15.282   2.032   0.572  1.00 92.00           O  
ATOM   4348  HG  SER A 275     -15.046   1.112   0.714  1.00 92.00           H  
ATOM   4349  N   ARG A 276     -16.258   2.513   5.026  1.00 88.27           N  
ATOM   4350  H   ARG A 276     -15.799   1.613   5.013  1.00 88.27           H  
ATOM   4351  CA  ARG A 276     -17.314   2.713   6.035  1.00 88.27           C  
ATOM   4352  HA  ARG A 276     -18.283   2.564   5.559  1.00 88.27           H  
ATOM   4353  C   ARG A 276     -17.342   4.119   6.634  1.00 88.27           C  
ATOM   4354  CB  ARG A 276     -17.130   1.647   7.130  1.00 88.27           C  
ATOM   4355  HB2 ARG A 276     -17.132   0.662   6.664  1.00 88.27           H  
ATOM   4356  HB3 ARG A 276     -16.164   1.789   7.615  1.00 88.27           H  
ATOM   4357  O   ARG A 276     -18.408   4.710   6.768  1.00 88.27           O  
ATOM   4358  CG  ARG A 276     -18.240   1.701   8.194  1.00 88.27           C  
ATOM   4359  HG2 ARG A 276     -19.213   1.564   7.721  1.00 88.27           H  
ATOM   4360  HG3 ARG A 276     -18.227   2.674   8.684  1.00 88.27           H  
ATOM   4361  CD  ARG A 276     -18.039   0.636   9.276  1.00 88.27           C  
ATOM   4362  HD2 ARG A 276     -17.027   0.734   9.668  1.00 88.27           H  
ATOM   4363  HD3 ARG A 276     -18.739   0.833  10.088  1.00 88.27           H  
ATOM   4364  NE  ARG A 276     -18.269  -0.731   8.767  1.00 88.27           N  
ATOM   4365  HE  ARG A 276     -18.847  -0.849   7.947  1.00 88.27           H  
ATOM   4366  NH1 ARG A 276     -16.892  -1.882  10.208  1.00 88.27           N  
ATOM   4367 HH11 ARG A 276     -16.138  -2.535  10.049  1.00 88.27           H  
ATOM   4368 HH12 ARG A 276     -16.567  -1.004  10.585  1.00 88.27           H  
ATOM   4369  NH2 ARG A 276     -18.002  -2.967   8.641  1.00 88.27           N  
ATOM   4370 HH21 ARG A 276     -18.002  -3.739   9.292  1.00 88.27           H  
ATOM   4371 HH22 ARG A 276     -17.221  -3.201   8.045  1.00 88.27           H  
ATOM   4372  CZ  ARG A 276     -17.733  -1.843   9.221  1.00 88.27           C  
ATOM   4373  N   ASP A 277     -16.169   4.650   6.959  1.00 84.22           N  
ATOM   4374  H   ASP A 277     -15.351   4.080   6.800  1.00 84.22           H  
ATOM   4375  CA  ASP A 277     -16.029   5.900   7.707  1.00 84.22           C  
ATOM   4376  HA  ASP A 277     -17.006   6.213   8.075  1.00 84.22           H  
ATOM   4377  C   ASP A 277     -15.492   7.068   6.873  1.00 84.22           C  
ATOM   4378  CB  ASP A 277     -15.136   5.631   8.917  1.00 84.22           C  
ATOM   4379  HB2 ASP A 277     -14.860   6.582   9.372  1.00 84.22           H  
ATOM   4380  HB3 ASP A 277     -14.215   5.150   8.586  1.00 84.22           H  
ATOM   4381  O   ASP A 277     -15.256   8.161   7.404  1.00 84.22           O  
ATOM   4382  CG  ASP A 277     -15.806   4.781   9.994  1.00 84.22           C  
ATOM   4383  OD1 ASP A 277     -17.042   4.833  10.132  1.00 84.22           O  
ATOM   4384  OD2 ASP A 277     -15.030   4.253  10.818  1.00 84.22           O  
ATOM   4385  N   ILE A 278     -15.289   6.882   5.570  1.00 85.23           N  
ATOM   4386  H   ILE A 278     -15.589   6.015   5.147  1.00 85.23           H  
ATOM   4387  CA  ILE A 278     -14.678   7.918   4.740  1.00 85.23           C  
ATOM   4388  HA  ILE A 278     -13.764   8.229   5.245  1.00 85.23           H  
ATOM   4389  C   ILE A 278     -15.595   9.136   4.651  1.00 85.23           C  
ATOM   4390  CB  ILE A 278     -14.270   7.385   3.356  1.00 85.23           C  
ATOM   4391  HB  ILE A 278     -15.141   6.959   2.860  1.00 85.23           H  
ATOM   4392  O   ILE A 278     -16.784   9.049   4.360  1.00 85.23           O  
ATOM   4393  CG1 ILE A 278     -13.206   6.285   3.547  1.00 85.23           C  
ATOM   4394 HG12 ILE A 278     -13.644   5.462   4.113  1.00 85.23           H  
ATOM   4395 HG13 ILE A 278     -12.365   6.676   4.117  1.00 85.23           H  
ATOM   4396  CG2 ILE A 278     -13.724   8.542   2.495  1.00 85.23           C  
ATOM   4397 HG21 ILE A 278     -13.359   8.150   1.546  1.00 85.23           H  
ATOM   4398 HG22 ILE A 278     -14.521   9.248   2.264  1.00 85.23           H  
ATOM   4399 HG23 ILE A 278     -12.902   9.041   3.009  1.00 85.23           H  
ATOM   4400  CD1 ILE A 278     -12.675   5.709   2.238  1.00 85.23           C  
ATOM   4401 HD11 ILE A 278     -12.010   6.425   1.756  1.00 85.23           H  
ATOM   4402 HD12 ILE A 278     -12.104   4.808   2.459  1.00 85.23           H  
ATOM   4403 HD13 ILE A 278     -13.501   5.456   1.574  1.00 85.23           H  
ATOM   4404  N   GLY A 279     -15.023  10.315   4.901  1.00 75.18           N  
ATOM   4405  H   GLY A 279     -14.058  10.312   5.198  1.00 75.18           H  
ATOM   4406  CA  GLY A 279     -15.773  11.570   4.908  1.00 75.18           C  
ATOM   4407  HA2 GLY A 279     -15.079  12.398   4.764  1.00 75.18           H  
ATOM   4408  HA3 GLY A 279     -16.494  11.557   4.090  1.00 75.18           H  
ATOM   4409  C   GLY A 279     -16.553  11.831   6.196  1.00 75.18           C  
ATOM   4410  O   GLY A 279     -17.077  12.935   6.359  1.00 75.18           O  
ATOM   4411  N   THR A 280     -16.575  10.891   7.145  1.00 73.34           N  
ATOM   4412  H   THR A 280     -16.139   9.997   6.971  1.00 73.34           H  
ATOM   4413  CA  THR A 280     -17.029  11.195   8.503  1.00 73.34           C  
ATOM   4414  HA  THR A 280     -17.966  11.746   8.423  1.00 73.34           H  
ATOM   4415  C   THR A 280     -16.000  12.102   9.174  1.00 73.34           C  
ATOM   4416  CB  THR A 280     -17.331   9.950   9.351  1.00 73.34           C  
ATOM   4417  HB  THR A 280     -17.732  10.291  10.306  1.00 73.34           H  
ATOM   4418  O   THR A 280     -14.795  11.846   9.175  1.00 73.34           O  
ATOM   4419  CG2 THR A 280     -18.375   9.043   8.706  1.00 73.34           C  
ATOM   4420 HG21 THR A 280     -18.022   8.666   7.746  1.00 73.34           H  
ATOM   4421 HG22 THR A 280     -19.306   9.590   8.555  1.00 73.34           H  
ATOM   4422 HG23 THR A 280     -18.571   8.193   9.360  1.00 73.34           H  
ATOM   4423  OG1 THR A 280     -16.175   9.204   9.620  1.00 73.34           O  
ATOM   4424  HG1 THR A 280     -15.880   8.803   8.799  1.00 73.34           H  
ATOM   4425  N   THR A 281     -16.450  13.231   9.719  1.00 63.52           N  
ATOM   4426  H   THR A 281     -17.440  13.428   9.697  1.00 63.52           H  
ATOM   4427  CA  THR A 281     -15.529  14.133  10.418  1.00 63.52           C  
ATOM   4428  HA  THR A 281     -14.584  14.141   9.876  1.00 63.52           H  
ATOM   4429  C   THR A 281     -15.250  13.598  11.819  1.00 63.52           C  
ATOM   4430  CB  THR A 281     -16.020  15.587  10.459  1.00 63.52           C  
ATOM   4431  HB  THR A 281     -15.201  16.195  10.843  1.00 63.52           H  
ATOM   4432  O   THR A 281     -16.115  12.979  12.441  1.00 63.52           O  
ATOM   4433  CG2 THR A 281     -16.397  16.139   9.086  1.00 63.52           C  
ATOM   4434 HG21 THR A 281     -17.257  15.606   8.680  1.00 63.52           H  
ATOM   4435 HG22 THR A 281     -16.643  17.198   9.173  1.00 63.52           H  
ATOM   4436 HG23 THR A 281     -15.557  16.026   8.400  1.00 63.52           H  
ATOM   4437  OG1 THR A 281     -17.108  15.746  11.339  1.00 63.52           O  
ATOM   4438  HG1 THR A 281     -17.850  15.226  11.023  1.00 63.52           H  
ATOM   4439  N   SER A 282     -14.088  13.923  12.396  1.00 62.16           N  
ATOM   4440  H   SER A 282     -13.346  14.319  11.837  1.00 62.16           H  
ATOM   4441  CA  SER A 282     -13.802  13.608  13.806  1.00 62.16           C  
ATOM   4442  HA  SER A 282     -13.830  12.525  13.934  1.00 62.16           H  
ATOM   4443  C   SER A 282     -14.823  14.223  14.773  1.00 62.16           C  
ATOM   4444  CB  SER A 282     -12.419  14.121  14.215  1.00 62.16           C  
ATOM   4445  HB2 SER A 282     -12.479  15.195  14.388  1.00 62.16           H  
ATOM   4446  HB3 SER A 282     -12.113  13.633  15.141  1.00 62.16           H  
ATOM   4447  O   SER A 282     -14.895  13.804  15.924  1.00 62.16           O  
ATOM   4448  OG  SER A 282     -11.445  13.901  13.221  1.00 62.16           O  
ATOM   4449  HG  SER A 282     -11.324  12.959  13.079  1.00 62.16           H  
ATOM   4450  N   LYS A 283     -15.573  15.247  14.338  1.00 63.19           N  
ATOM   4451  H   LYS A 283     -15.482  15.504  13.365  1.00 63.19           H  
ATOM   4452  CA  LYS A 283     -16.696  15.826  15.083  1.00 63.19           C  
ATOM   4453  HA  LYS A 283     -16.432  15.899  16.138  1.00 63.19           H  
ATOM   4454  C   LYS A 283     -17.923  14.915  15.014  1.00 63.19           C  
ATOM   4455  CB  LYS A 283     -16.991  17.237  14.546  1.00 63.19           C  
ATOM   4456  HB2 LYS A 283     -16.076  17.828  14.590  1.00 63.19           H  
ATOM   4457  HB3 LYS A 283     -17.306  17.172  13.505  1.00 63.19           H  
ATOM   4458  O   LYS A 283     -18.520  14.662  16.049  1.00 63.19           O  
ATOM   4459  CG  LYS A 283     -18.083  17.958  15.351  1.00 63.19           C  
ATOM   4460  HG2 LYS A 283     -19.004  17.377  15.320  1.00 63.19           H  
ATOM   4461  HG3 LYS A 283     -17.762  18.054  16.389  1.00 63.19           H  
ATOM   4462  CD  LYS A 283     -18.360  19.351  14.769  1.00 63.19           C  
ATOM   4463  HD2 LYS A 283     -18.669  19.245  13.730  1.00 63.19           H  
ATOM   4464  HD3 LYS A 283     -17.449  19.948  14.814  1.00 63.19           H  
ATOM   4465  CE  LYS A 283     -19.472  20.040  15.570  1.00 63.19           C  
ATOM   4466  HE2 LYS A 283     -20.353  19.398  15.555  1.00 63.19           H  
ATOM   4467  HE3 LYS A 283     -19.150  20.131  16.607  1.00 63.19           H  
ATOM   4468  NZ  LYS A 283     -19.811  21.376  15.015  1.00 63.19           N  
ATOM   4469  HZ1 LYS A 283     -20.546  21.806  15.558  1.00 63.19           H  
ATOM   4470  HZ2 LYS A 283     -20.135  21.294  14.063  1.00 63.19           H  
ATOM   4471  HZ3 LYS A 283     -19.007  21.988  15.033  1.00 63.19           H  
ATOM   4472  N   THR A 284     -18.257  14.394  13.834  1.00 69.72           N  
ATOM   4473  H   THR A 284     -17.710  14.634  13.020  1.00 69.72           H  
ATOM   4474  CA  THR A 284     -19.362  13.441  13.643  1.00 69.72           C  
ATOM   4475  HA  THR A 284     -20.287  13.899  13.993  1.00 69.72           H  
ATOM   4476  C   THR A 284     -19.137  12.185  14.484  1.00 69.72           C  
ATOM   4477  CB  THR A 284     -19.545  13.058  12.164  1.00 69.72           C  
ATOM   4478  HB  THR A 284     -18.803  12.312  11.880  1.00 69.72           H  
ATOM   4479  O   THR A 284     -19.971  11.876  15.322  1.00 69.72           O  
ATOM   4480  CG2 THR A 284     -20.943  12.508  11.899  1.00 69.72           C  
ATOM   4481 HG21 THR A 284     -21.704  13.247  12.147  1.00 69.72           H  
ATOM   4482 HG22 THR A 284     -21.040  12.213  10.854  1.00 69.72           H  
ATOM   4483 HG23 THR A 284     -21.111  11.622  12.510  1.00 69.72           H  
ATOM   4484  OG1 THR A 284     -19.402  14.179  11.309  1.00 69.72           O  
ATOM   4485  HG1 THR A 284     -20.147  14.115  10.707  1.00 69.72           H  
ATOM   4486  N   LYS A 285     -17.947  11.573  14.400  1.00 68.91           N  
ATOM   4487  H   LYS A 285     -17.304  11.876  13.682  1.00 68.91           H  
ATOM   4488  CA  LYS A 285     -17.606  10.383  15.198  1.00 68.91           C  
ATOM   4489  HA  LYS A 285     -18.331   9.599  14.980  1.00 68.91           H  
ATOM   4490  C   LYS A 285     -17.700  10.614  16.709  1.00 68.91           C  
ATOM   4491  CB  LYS A 285     -16.204   9.877  14.831  1.00 68.91           C  
ATOM   4492  HB2 LYS A 285     -15.478  10.686  14.910  1.00 68.91           H  
ATOM   4493  HB3 LYS A 285     -15.935   9.103  15.550  1.00 68.91           H  
ATOM   4494  O   LYS A 285     -18.304   9.819  17.418  1.00 68.91           O  
ATOM   4495  CG  LYS A 285     -16.155   9.268  13.423  1.00 68.91           C  
ATOM   4496  HG2 LYS A 285     -16.248  10.050  12.669  1.00 68.91           H  
ATOM   4497  HG3 LYS A 285     -16.986   8.571  13.314  1.00 68.91           H  
ATOM   4498  CD  LYS A 285     -14.839   8.505  13.223  1.00 68.91           C  
ATOM   4499  HD2 LYS A 285     -13.999   9.198  13.168  1.00 68.91           H  
ATOM   4500  HD3 LYS A 285     -14.697   7.837  14.073  1.00 68.91           H  
ATOM   4501  CE  LYS A 285     -14.915   7.668  11.946  1.00 68.91           C  
ATOM   4502  HE2 LYS A 285     -15.948   7.353  11.797  1.00 68.91           H  
ATOM   4503  HE3 LYS A 285     -14.633   8.267  11.079  1.00 68.91           H  
ATOM   4504  NZ  LYS A 285     -14.078   6.455  12.046  1.00 68.91           N  
ATOM   4505  HZ1 LYS A 285     -13.096   6.596  11.858  1.00 68.91           H  
ATOM   4506  HZ2 LYS A 285     -14.209   5.957  12.915  1.00 68.91           H  
ATOM   4507  HZ3 LYS A 285     -14.367   5.757  11.376  1.00 68.91           H  
ATOM   4508  N   ARG A 286     -17.148  11.730  17.205  1.00 69.31           N  
ATOM   4509  H   ARG A 286     -16.667  12.344  16.563  1.00 69.31           H  
ATOM   4510  CA  ARG A 286     -17.240  12.100  18.631  1.00 69.31           C  
ATOM   4511  HA  ARG A 286     -16.908  11.258  19.239  1.00 69.31           H  
ATOM   4512  C   ARG A 286     -18.678  12.357  19.072  1.00 69.31           C  
ATOM   4513  CB  ARG A 286     -16.369  13.328  18.928  1.00 69.31           C  
ATOM   4514  HB2 ARG A 286     -16.712  13.783  19.857  1.00 69.31           H  
ATOM   4515  HB3 ARG A 286     -16.469  14.064  18.130  1.00 69.31           H  
ATOM   4516  O   ARG A 286     -19.034  12.023  20.196  1.00 69.31           O  
ATOM   4517  CG  ARG A 286     -14.901  12.925  19.113  1.00 69.31           C  
ATOM   4518  HG2 ARG A 286     -14.521  12.431  18.218  1.00 69.31           H  
ATOM   4519  HG3 ARG A 286     -14.851  12.211  19.935  1.00 69.31           H  
ATOM   4520  CD  ARG A 286     -14.022  14.127  19.476  1.00 69.31           C  
ATOM   4521  HD2 ARG A 286     -13.192  13.753  20.076  1.00 69.31           H  
ATOM   4522  HD3 ARG A 286     -14.596  14.823  20.088  1.00 69.31           H  
ATOM   4523  NE  ARG A 286     -13.472  14.803  18.286  1.00 69.31           N  
ATOM   4524  HE  ARG A 286     -13.749  14.406  17.400  1.00 69.31           H  
ATOM   4525  NH1 ARG A 286     -12.356  16.462  19.408  1.00 69.31           N  
ATOM   4526 HH11 ARG A 286     -11.681  17.213  19.437  1.00 69.31           H  
ATOM   4527 HH12 ARG A 286     -12.806  16.150  20.257  1.00 69.31           H  
ATOM   4528  NH2 ARG A 286     -12.004  16.200  17.224  1.00 69.31           N  
ATOM   4529 HH21 ARG A 286     -11.319  16.940  17.273  1.00 69.31           H  
ATOM   4530 HH22 ARG A 286     -12.119  15.659  16.378  1.00 69.31           H  
ATOM   4531  CZ  ARG A 286     -12.620  15.815  18.307  1.00 69.31           C  
ATOM   4532  N   ASN A 287     -19.497  12.944  18.202  1.00 77.08           N  
ATOM   4533  H   ASN A 287     -19.143  13.203  17.293  1.00 77.08           H  
ATOM   4534  CA  ASN A 287     -20.911  13.157  18.482  1.00 77.08           C  
ATOM   4535  HA  ASN A 287     -21.016  13.613  19.466  1.00 77.08           H  
ATOM   4536  C   ASN A 287     -21.681  11.833  18.526  1.00 77.08           C  
ATOM   4537  CB  ASN A 287     -21.513  14.100  17.435  1.00 77.08           C  
ATOM   4538  HB2 ASN A 287     -22.598  14.073  17.538  1.00 77.08           H  
ATOM   4539  HB3 ASN A 287     -21.273  13.744  16.433  1.00 77.08           H  
ATOM   4540  O   ASN A 287     -22.517  11.674  19.408  1.00 77.08           O  
ATOM   4541  CG  ASN A 287     -21.084  15.547  17.567  1.00 77.08           C  
ATOM   4542  ND2 ASN A 287     -21.544  16.378  16.661  1.00 77.08           N  
ATOM   4543 HD21 ASN A 287     -21.428  17.356  16.885  1.00 77.08           H  
ATOM   4544 HD22 ASN A 287     -22.179  16.018  15.963  1.00 77.08           H  
ATOM   4545  OD1 ASN A 287     -20.402  15.992  18.476  1.00 77.08           O  
ATOM   4546  N   ASP A 288     -21.386  10.889  17.632  1.00 79.60           N  
ATOM   4547  H   ASP A 288     -20.759  11.109  16.871  1.00 79.60           H  
ATOM   4548  CA  ASP A 288     -22.024   9.570  17.613  1.00 79.60           C  
ATOM   4549  HA  ASP A 288     -23.107   9.700  17.627  1.00 79.60           H  
ATOM   4550  C   ASP A 288     -21.646   8.750  18.855  1.00 79.60           C  
ATOM   4551  CB  ASP A 288     -21.651   8.826  16.319  1.00 79.60           C  
ATOM   4552  HB2 ASP A 288     -20.566   8.747  16.249  1.00 79.60           H  
ATOM   4553  HB3 ASP A 288     -22.059   7.816  16.369  1.00 79.60           H  
ATOM   4554  O   ASP A 288     -22.513   8.161  19.506  1.00 79.60           O  
ATOM   4555  CG  ASP A 288     -22.199   9.500  15.054  1.00 79.60           C  
ATOM   4556  OD1 ASP A 288     -23.250  10.177  15.153  1.00 79.60           O  
ATOM   4557  OD2 ASP A 288     -21.552   9.350  13.994  1.00 79.60           O  
ATOM   4558  N   GLU A 289     -20.371   8.787  19.253  1.00 81.88           N  
ATOM   4559  H   GLU A 289     -19.697   9.231  18.646  1.00 81.88           H  
ATOM   4560  CA  GLU A 289     -19.888   8.166  20.488  1.00 81.88           C  
ATOM   4561  HA  GLU A 289     -20.152   7.108  20.474  1.00 81.88           H  
ATOM   4562  C   GLU A 289     -20.538   8.795  21.731  1.00 81.88           C  
ATOM   4563  CB  GLU A 289     -18.358   8.284  20.541  1.00 81.88           C  
ATOM   4564  HB2 GLU A 289     -17.944   7.906  19.605  1.00 81.88           H  
ATOM   4565  HB3 GLU A 289     -18.082   9.333  20.646  1.00 81.88           H  
ATOM   4566  O   GLU A 289     -21.063   8.085  22.595  1.00 81.88           O  
ATOM   4567  CG  GLU A 289     -17.765   7.473  21.702  1.00 81.88           C  
ATOM   4568  HG2 GLU A 289     -18.019   6.422  21.559  1.00 81.88           H  
ATOM   4569  HG3 GLU A 289     -18.222   7.802  22.635  1.00 81.88           H  
ATOM   4570  CD  GLU A 289     -16.242   7.617  21.834  1.00 81.88           C  
ATOM   4571  OE1 GLU A 289     -15.723   7.066  22.832  1.00 81.88           O  
ATOM   4572  OE2 GLU A 289     -15.619   8.305  20.991  1.00 81.88           O  
ATOM   4573  N   ALA A 290     -20.575  10.131  21.801  1.00 85.37           N  
ATOM   4574  H   ALA A 290     -20.115  10.665  21.077  1.00 85.37           H  
ATOM   4575  CA  ALA A 290     -21.236  10.852  22.884  1.00 85.37           C  
ATOM   4576  HA  ALA A 290     -20.799  10.533  23.830  1.00 85.37           H  
ATOM   4577  C   ALA A 290     -22.736  10.536  22.935  1.00 85.37           C  
ATOM   4578  CB  ALA A 290     -20.990  12.356  22.719  1.00 85.37           C  
ATOM   4579  HB1 ALA A 290     -21.404  12.702  21.771  1.00 85.37           H  
ATOM   4580  HB2 ALA A 290     -21.467  12.894  23.537  1.00 85.37           H  
ATOM   4581  HB3 ALA A 290     -19.919  12.557  22.738  1.00 85.37           H  
ATOM   4582  O   ALA A 290     -23.268  10.276  24.011  1.00 85.37           O  
ATOM   4583  N   LEU A 291     -23.414  10.484  21.786  1.00 90.45           N  
ATOM   4584  H   LEU A 291     -22.922  10.701  20.931  1.00 90.45           H  
ATOM   4585  CA  LEU A 291     -24.828  10.129  21.694  1.00 90.45           C  
ATOM   4586  HA  LEU A 291     -25.390  10.817  22.326  1.00 90.45           H  
ATOM   4587  C   LEU A 291     -25.077   8.707  22.205  1.00 90.45           C  
ATOM   4588  CB  LEU A 291     -25.286  10.284  20.232  1.00 90.45           C  
ATOM   4589  HB2 LEU A 291     -24.724   9.582  19.616  1.00 90.45           H  
ATOM   4590  HB3 LEU A 291     -25.047  11.290  19.887  1.00 90.45           H  
ATOM   4591  O   LEU A 291     -26.036   8.484  22.944  1.00 90.45           O  
ATOM   4592  CG  LEU A 291     -26.788  10.039  20.016  1.00 90.45           C  
ATOM   4593  HG  LEU A 291     -27.086   9.095  20.473  1.00 90.45           H  
ATOM   4594  CD1 LEU A 291     -27.635  11.166  20.613  1.00 90.45           C  
ATOM   4595 HD11 LEU A 291     -28.691  10.995  20.404  1.00 90.45           H  
ATOM   4596 HD12 LEU A 291     -27.498  11.205  21.694  1.00 90.45           H  
ATOM   4597 HD13 LEU A 291     -27.338  12.121  20.181  1.00 90.45           H  
ATOM   4598  CD2 LEU A 291     -27.100   9.942  18.524  1.00 90.45           C  
ATOM   4599 HD21 LEU A 291     -26.791  10.860  18.024  1.00 90.45           H  
ATOM   4600 HD22 LEU A 291     -26.541   9.115  18.085  1.00 90.45           H  
ATOM   4601 HD23 LEU A 291     -28.167   9.789  18.362  1.00 90.45           H  
ATOM   4602  N   HIS A 292     -24.216   7.752  21.849  1.00 90.18           N  
ATOM   4603  H   HIS A 292     -23.465   7.988  21.215  1.00 90.18           H  
ATOM   4604  CA  HIS A 292     -24.303   6.383  22.346  1.00 90.18           C  
ATOM   4605  HA  HIS A 292     -25.292   5.992  22.111  1.00 90.18           H  
ATOM   4606  C   HIS A 292     -24.143   6.333  23.873  1.00 90.18           C  
ATOM   4607  CB  HIS A 292     -23.263   5.511  21.632  1.00 90.18           C  
ATOM   4608  HB2 HIS A 292     -22.257   5.836  21.898  1.00 90.18           H  
ATOM   4609  HB3 HIS A 292     -23.377   5.628  20.555  1.00 90.18           H  
ATOM   4610  O   HIS A 292     -24.986   5.757  24.564  1.00 90.18           O  
ATOM   4611  CG  HIS A 292     -23.418   4.054  21.973  1.00 90.18           C  
ATOM   4612  CD2 HIS A 292     -22.758   3.365  22.954  1.00 90.18           C  
ATOM   4613  HD2 HIS A 292     -22.016   3.771  23.625  1.00 90.18           H  
ATOM   4614  ND1 HIS A 292     -24.275   3.168  21.362  1.00 90.18           N  
ATOM   4615  HD1 HIS A 292     -24.812   3.344  20.525  1.00 90.18           H  
ATOM   4616  CE1 HIS A 292     -24.132   1.972  21.956  1.00 90.18           C  
ATOM   4617  HE1 HIS A 292     -24.637   1.065  21.658  1.00 90.18           H  
ATOM   4618  NE2 HIS A 292     -23.226   2.047  22.940  1.00 90.18           N  
ATOM   4619  N   LYS A 293     -23.118   7.000  24.420  1.00 92.43           N  
ATOM   4620  H   LYS A 293     -22.470   7.463  23.798  1.00 92.43           H  
ATOM   4621  CA  LYS A 293     -22.888   7.083  25.872  1.00 92.43           C  
ATOM   4622  HA  LYS A 293     -22.887   6.074  26.283  1.00 92.43           H  
ATOM   4623  C   LYS A 293     -24.018   7.799  26.609  1.00 92.43           C  
ATOM   4624  CB  LYS A 293     -21.536   7.769  26.146  1.00 92.43           C  
ATOM   4625  HB2 LYS A 293     -21.477   8.036  27.201  1.00 92.43           H  
ATOM   4626  HB3 LYS A 293     -21.483   8.693  25.570  1.00 92.43           H  
ATOM   4627  O   LYS A 293     -24.436   7.340  27.667  1.00 92.43           O  
ATOM   4628  CG  LYS A 293     -20.318   6.898  25.797  1.00 92.43           C  
ATOM   4629  HG2 LYS A 293     -20.398   6.547  24.768  1.00 92.43           H  
ATOM   4630  HG3 LYS A 293     -19.418   7.507  25.881  1.00 92.43           H  
ATOM   4631  CD  LYS A 293     -20.191   5.695  26.741  1.00 92.43           C  
ATOM   4632  HD2 LYS A 293     -21.093   5.087  26.673  1.00 92.43           H  
ATOM   4633  HD3 LYS A 293     -20.081   6.048  27.767  1.00 92.43           H  
ATOM   4634  CE  LYS A 293     -18.997   4.819  26.365  1.00 92.43           C  
ATOM   4635  HE2 LYS A 293     -19.051   4.605  25.297  1.00 92.43           H  
ATOM   4636  HE3 LYS A 293     -18.072   5.368  26.544  1.00 92.43           H  
ATOM   4637  NZ  LYS A 293     -19.029   3.553  27.137  1.00 92.43           N  
ATOM   4638  HZ1 LYS A 293     -18.310   2.923  26.810  1.00 92.43           H  
ATOM   4639  HZ2 LYS A 293     -18.891   3.732  28.121  1.00 92.43           H  
ATOM   4640  HZ3 LYS A 293     -19.930   3.110  27.025  1.00 92.43           H  
ATOM   4641  N   PHE A 294     -24.566   8.871  26.047  1.00 95.11           N  
ATOM   4642  H   PHE A 294     -24.144   9.245  25.208  1.00 95.11           H  
ATOM   4643  CA  PHE A 294     -25.709   9.573  26.627  1.00 95.11           C  
ATOM   4644  HA  PHE A 294     -25.505   9.789  27.676  1.00 95.11           H  
ATOM   4645  C   PHE A 294     -26.966   8.707  26.630  1.00 95.11           C  
ATOM   4646  CB  PHE A 294     -25.944  10.901  25.897  1.00 95.11           C  
ATOM   4647  HB2 PHE A 294     -26.888  11.316  26.251  1.00 95.11           H  
ATOM   4648  HB3 PHE A 294     -26.056  10.698  24.832  1.00 95.11           H  
ATOM   4649  O   PHE A 294     -27.652   8.663  27.645  1.00 95.11           O  
ATOM   4650  CG  PHE A 294     -24.886  11.980  26.080  1.00 95.11           C  
ATOM   4651  CD1 PHE A 294     -23.883  11.895  27.072  1.00 95.11           C  
ATOM   4652  HD1 PHE A 294     -23.812  11.040  27.729  1.00 95.11           H  
ATOM   4653  CD2 PHE A 294     -24.931  13.114  25.249  1.00 95.11           C  
ATOM   4654  HD2 PHE A 294     -25.693  13.192  24.487  1.00 95.11           H  
ATOM   4655  CE1 PHE A 294     -22.947  12.929  27.229  1.00 95.11           C  
ATOM   4656  HE1 PHE A 294     -22.185  12.857  27.991  1.00 95.11           H  
ATOM   4657  CE2 PHE A 294     -23.995  14.151  25.407  1.00 95.11           C  
ATOM   4658  HE2 PHE A 294     -24.038  15.019  24.766  1.00 95.11           H  
ATOM   4659  CZ  PHE A 294     -23.004  14.059  26.398  1.00 95.11           C  
ATOM   4660  HZ  PHE A 294     -22.285  14.856  26.521  1.00 95.11           H  
ATOM   4661  N   LYS A 295     -27.242   7.950  25.561  1.00 94.18           N  
ATOM   4662  H   LYS A 295     -26.651   8.033  24.747  1.00 94.18           H  
ATOM   4663  CA  LYS A 295     -28.351   6.980  25.545  1.00 94.18           C  
ATOM   4664  HA  LYS A 295     -29.278   7.492  25.803  1.00 94.18           H  
ATOM   4665  C   LYS A 295     -28.177   5.889  26.606  1.00 94.18           C  
ATOM   4666  CB  LYS A 295     -28.495   6.364  24.148  1.00 94.18           C  
ATOM   4667  HB2 LYS A 295     -27.515   6.059  23.781  1.00 94.18           H  
ATOM   4668  HB3 LYS A 295     -29.121   5.474  24.221  1.00 94.18           H  
ATOM   4669  O   LYS A 295     -29.148   5.556  27.279  1.00 94.18           O  
ATOM   4670  CG  LYS A 295     -29.151   7.331  23.152  1.00 94.18           C  
ATOM   4671  HG2 LYS A 295     -30.166   7.549  23.484  1.00 94.18           H  
ATOM   4672  HG3 LYS A 295     -28.592   8.266  23.107  1.00 94.18           H  
ATOM   4673  CD  LYS A 295     -29.196   6.695  21.757  1.00 94.18           C  
ATOM   4674  HD2 LYS A 295     -28.176   6.508  21.423  1.00 94.18           H  
ATOM   4675  HD3 LYS A 295     -29.732   5.747  21.816  1.00 94.18           H  
ATOM   4676  CE  LYS A 295     -29.901   7.624  20.765  1.00 94.18           C  
ATOM   4677  HE2 LYS A 295     -30.905   7.831  21.136  1.00 94.18           H  
ATOM   4678  HE3 LYS A 295     -29.357   8.569  20.731  1.00 94.18           H  
ATOM   4679  NZ  LYS A 295     -29.969   7.021  19.409  1.00 94.18           N  
ATOM   4680  HZ1 LYS A 295     -29.040   6.849  19.051  1.00 94.18           H  
ATOM   4681  HZ2 LYS A 295     -30.442   7.640  18.766  1.00 94.18           H  
ATOM   4682  HZ3 LYS A 295     -30.469   6.144  19.432  1.00 94.18           H  
ATOM   4683  N   GLN A 296     -26.957   5.378  26.796  1.00 93.77           N  
ATOM   4684  H   GLN A 296     -26.212   5.668  26.179  1.00 93.77           H  
ATOM   4685  CA  GLN A 296     -26.653   4.427  27.875  1.00 93.77           C  
ATOM   4686  HA  GLN A 296     -27.314   3.566  27.788  1.00 93.77           H  
ATOM   4687  C   GLN A 296     -26.902   5.038  29.261  1.00 93.77           C  
ATOM   4688  CB  GLN A 296     -25.197   3.941  27.775  1.00 93.77           C  
ATOM   4689  HB2 GLN A 296     -24.941   3.422  28.699  1.00 93.77           H  
ATOM   4690  HB3 GLN A 296     -24.527   4.795  27.673  1.00 93.77           H  
ATOM   4691  O   GLN A 296     -27.540   4.408  30.101  1.00 93.77           O  
ATOM   4692  CG  GLN A 296     -24.964   2.968  26.612  1.00 93.77           C  
ATOM   4693  HG2 GLN A 296     -25.210   3.447  25.664  1.00 93.77           H  
ATOM   4694  HG3 GLN A 296     -25.629   2.113  26.738  1.00 93.77           H  
ATOM   4695  CD  GLN A 296     -23.524   2.455  26.535  1.00 93.77           C  
ATOM   4696  NE2 GLN A 296     -23.312   1.352  25.859  1.00 93.77           N  
ATOM   4697 HE21 GLN A 296     -22.355   1.057  25.724  1.00 93.77           H  
ATOM   4698 HE22 GLN A 296     -24.042   0.969  25.276  1.00 93.77           H  
ATOM   4699  OE1 GLN A 296     -22.564   3.021  27.051  1.00 93.77           O  
ATOM   4700  N   LEU A 297     -26.453   6.276  29.490  1.00 93.49           N  
ATOM   4701  H   LEU A 297     -25.898   6.729  28.777  1.00 93.49           H  
ATOM   4702  CA  LEU A 297     -26.685   6.988  30.749  1.00 93.49           C  
ATOM   4703  HA  LEU A 297     -26.330   6.364  31.569  1.00 93.49           H  
ATOM   4704  C   LEU A 297     -28.178   7.226  31.001  1.00 93.49           C  
ATOM   4705  CB  LEU A 297     -25.905   8.313  30.753  1.00 93.49           C  
ATOM   4706  HB2 LEU A 297     -26.048   8.808  29.793  1.00 93.49           H  
ATOM   4707  HB3 LEU A 297     -26.319   8.964  31.523  1.00 93.49           H  
ATOM   4708  O   LEU A 297     -28.662   6.914  32.085  1.00 93.49           O  
ATOM   4709  CG  LEU A 297     -24.401   8.142  31.027  1.00 93.49           C  
ATOM   4710  HG  LEU A 297     -23.996   7.347  30.400  1.00 93.49           H  
ATOM   4711  CD1 LEU A 297     -23.670   9.442  30.692  1.00 93.49           C  
ATOM   4712 HD11 LEU A 297     -22.604   9.326  30.893  1.00 93.49           H  
ATOM   4713 HD12 LEU A 297     -23.803   9.670  29.635  1.00 93.49           H  
ATOM   4714 HD13 LEU A 297     -24.064  10.260  31.295  1.00 93.49           H  
ATOM   4715  CD2 LEU A 297     -24.128   7.809  32.496  1.00 93.49           C  
ATOM   4716 HD21 LEU A 297     -24.593   6.860  32.766  1.00 93.49           H  
ATOM   4717 HD22 LEU A 297     -24.530   8.591  33.140  1.00 93.49           H  
ATOM   4718 HD23 LEU A 297     -23.055   7.722  32.663  1.00 93.49           H  
ATOM   4719  N   ILE A 298     -28.927   7.688  29.995  1.00 92.71           N  
ATOM   4720  H   ILE A 298     -28.463   7.934  29.132  1.00 92.71           H  
ATOM   4721  CA  ILE A 298     -30.385   7.861  30.082  1.00 92.71           C  
ATOM   4722  HA  ILE A 298     -30.607   8.584  30.867  1.00 92.71           H  
ATOM   4723  C   ILE A 298     -31.057   6.546  30.492  1.00 92.71           C  
ATOM   4724  CB  ILE A 298     -30.951   8.395  28.745  1.00 92.71           C  
ATOM   4725  HB  ILE A 298     -30.550   7.787  27.934  1.00 92.71           H  
ATOM   4726  O   ILE A 298     -31.856   6.535  31.426  1.00 92.71           O  
ATOM   4727  CG1 ILE A 298     -30.526   9.865  28.525  1.00 92.71           C  
ATOM   4728 HG12 ILE A 298     -31.101  10.511  29.189  1.00 92.71           H  
ATOM   4729 HG13 ILE A 298     -29.476   9.992  28.789  1.00 92.71           H  
ATOM   4730  CG2 ILE A 298     -32.490   8.297  28.703  1.00 92.71           C  
ATOM   4731 HG21 ILE A 298     -32.812   7.257  28.730  1.00 92.71           H  
ATOM   4732 HG22 ILE A 298     -32.921   8.823  29.555  1.00 92.71           H  
ATOM   4733 HG23 ILE A 298     -32.882   8.730  27.783  1.00 92.71           H  
ATOM   4734  CD1 ILE A 298     -30.705  10.347  27.078  1.00 92.71           C  
ATOM   4735 HD11 ILE A 298     -31.761  10.381  26.809  1.00 92.71           H  
ATOM   4736 HD12 ILE A 298     -30.293  11.352  26.984  1.00 92.71           H  
ATOM   4737 HD13 ILE A 298     -30.173   9.684  26.396  1.00 92.71           H  
ATOM   4738  N   ALA A 299     -30.703   5.432  29.844  1.00 93.14           N  
ATOM   4739  H   ALA A 299     -30.043   5.494  29.083  1.00 93.14           H  
ATOM   4740  CA  ALA A 299     -31.237   4.119  30.196  1.00 93.14           C  
ATOM   4741  HA  ALA A 299     -32.324   4.156  30.136  1.00 93.14           H  
ATOM   4742  C   ALA A 299     -30.877   3.713  31.637  1.00 93.14           C  
ATOM   4743  CB  ALA A 299     -30.732   3.096  29.172  1.00 93.14           C  
ATOM   4744  HB1 ALA A 299     -31.035   3.396  28.169  1.00 93.14           H  
ATOM   4745  HB2 ALA A 299     -29.645   3.025  29.214  1.00 93.14           H  
ATOM   4746  HB3 ALA A 299     -31.161   2.119  29.395  1.00 93.14           H  
ATOM   4747  O   ALA A 299     -31.718   3.161  32.340  1.00 93.14           O  
ATOM   4748  N   SER A 300     -29.666   4.035  32.105  1.00 93.25           N  
ATOM   4749  H   SER A 300     -28.999   4.449  31.469  1.00 93.25           H  
ATOM   4750  CA  SER A 300     -29.243   3.756  33.485  1.00 93.25           C  
ATOM   4751  HA  SER A 300     -29.474   2.712  33.700  1.00 93.25           H  
ATOM   4752  C   SER A 300     -29.980   4.593  34.537  1.00 93.25           C  
ATOM   4753  CB  SER A 300     -27.727   3.926  33.625  1.00 93.25           C  
ATOM   4754  HB2 SER A 300     -27.403   3.420  34.534  1.00 93.25           H  
ATOM   4755  HB3 SER A 300     -27.232   3.453  32.777  1.00 93.25           H  
ATOM   4756  O   SER A 300     -30.130   4.150  35.672  1.00 93.25           O  
ATOM   4757  OG  SER A 300     -27.323   5.280  33.707  1.00 93.25           O  
ATOM   4758  HG  SER A 300     -27.883   5.829  33.153  1.00 93.25           H  
ATOM   4759  N   PHE A 301     -30.469   5.780  34.167  1.00 93.84           N  
ATOM   4760  H   PHE A 301     -30.269   6.112  33.234  1.00 93.84           H  
ATOM   4761  CA  PHE A 301     -31.231   6.663  35.054  1.00 93.84           C  
ATOM   4762  HA  PHE A 301     -30.915   6.500  36.084  1.00 93.84           H  
ATOM   4763  C   PHE A 301     -32.737   6.383  35.036  1.00 93.84           C  
ATOM   4764  CB  PHE A 301     -30.945   8.126  34.688  1.00 93.84           C  
ATOM   4765  HB2 PHE A 301     -31.302   8.298  33.673  1.00 93.84           H  
ATOM   4766  HB3 PHE A 301     -31.528   8.765  35.352  1.00 93.84           H  
ATOM   4767  O   PHE A 301     -33.436   6.790  35.963  1.00 93.84           O  
ATOM   4768  CG  PHE A 301     -29.495   8.579  34.774  1.00 93.84           C  
ATOM   4769  CD1 PHE A 301     -28.566   7.942  35.624  1.00 93.84           C  
ATOM   4770  HD1 PHE A 301     -28.855   7.097  36.232  1.00 93.84           H  
ATOM   4771  CD2 PHE A 301     -29.079   9.680  34.001  1.00 93.84           C  
ATOM   4772  HD2 PHE A 301     -29.785  10.180  33.356  1.00 93.84           H  
ATOM   4773  CE1 PHE A 301     -27.238   8.393  35.687  1.00 93.84           C  
ATOM   4774  HE1 PHE A 301     -26.531   7.891  36.332  1.00 93.84           H  
ATOM   4775  CE2 PHE A 301     -27.750  10.137  34.071  1.00 93.84           C  
ATOM   4776  HE2 PHE A 301     -27.440  10.986  33.480  1.00 93.84           H  
ATOM   4777  CZ  PHE A 301     -26.830   9.493  34.915  1.00 93.84           C  
ATOM   4778  HZ  PHE A 301     -25.810   9.843  34.974  1.00 93.84           H  
ATOM   4779  N   ALA A 302     -33.244   5.668  34.026  1.00 88.57           N  
ATOM   4780  H   ALA A 302     -32.624   5.384  33.281  1.00 88.57           H  
ATOM   4781  CA  ALA A 302     -34.664   5.347  33.902  1.00 88.57           C  
ATOM   4782  HA  ALA A 302     -35.200   6.289  33.786  1.00 88.57           H  
ATOM   4783  C   ALA A 302     -35.264   4.665  35.153  1.00 88.57           C  
ATOM   4784  CB  ALA A 302     -34.889   4.537  32.616  1.00 88.57           C  
ATOM   4785  HB1 ALA A 302     -34.385   3.572  32.662  1.00 88.57           H  
ATOM   4786  HB2 ALA A 302     -35.957   4.368  32.481  1.00 88.57           H  
ATOM   4787  HB3 ALA A 302     -34.509   5.095  31.760  1.00 88.57           H  
ATOM   4788  O   ALA A 302     -36.344   5.083  35.567  1.00 88.57           O  
ATOM   4789  N   PRO A 303     -34.588   3.710  35.829  1.00 90.58           N  
ATOM   4790  CA  PRO A 303     -35.116   3.110  37.056  1.00 90.58           C  
ATOM   4791  HA  PRO A 303     -36.098   2.686  36.848  1.00 90.58           H  
ATOM   4792  C   PRO A 303     -35.244   4.107  38.213  1.00 90.58           C  
ATOM   4793  CB  PRO A 303     -34.143   1.979  37.417  1.00 90.58           C  
ATOM   4794  HB2 PRO A 303     -34.669   1.113  37.819  1.00 90.58           H  
ATOM   4795  HB3 PRO A 303     -33.398   2.330  38.132  1.00 90.58           H  
ATOM   4796  O   PRO A 303     -36.220   4.067  38.956  1.00 90.58           O  
ATOM   4797  CG  PRO A 303     -33.449   1.653  36.098  1.00 90.58           C  
ATOM   4798  HG2 PRO A 303     -32.459   1.224  36.252  1.00 90.58           H  
ATOM   4799  HG3 PRO A 303     -34.075   0.984  35.506  1.00 90.58           H  
ATOM   4800  CD  PRO A 303     -33.375   3.015  35.424  1.00 90.58           C  
ATOM   4801  HD2 PRO A 303     -32.510   3.561  35.802  1.00 90.58           H  
ATOM   4802  HD3 PRO A 303     -33.301   2.886  34.344  1.00 90.58           H  
ATOM   4803  N   ALA A 304     -34.275   5.016  38.359  1.00 87.14           N  
ATOM   4804  H   ALA A 304     -33.535   5.054  37.672  1.00 87.14           H  
ATOM   4805  CA  ALA A 304     -34.298   6.034  39.407  1.00 87.14           C  
ATOM   4806  HA  ALA A 304     -34.501   5.554  40.364  1.00 87.14           H  
ATOM   4807  C   ALA A 304     -35.416   7.060  39.165  1.00 87.14           C  
ATOM   4808  CB  ALA A 304     -32.917   6.699  39.477  1.00 87.14           C  
ATOM   4809  HB1 ALA A 304     -32.692   7.206  38.539  1.00 87.14           H  
ATOM   4810  HB2 ALA A 304     -32.913   7.432  40.284  1.00 87.14           H  
ATOM   4811  HB3 ALA A 304     -32.153   5.948  39.677  1.00 87.14           H  
ATOM   4812  O   ALA A 304     -36.114   7.442  40.099  1.00 87.14           O  
ATOM   4813  N   LEU A 305     -35.622   7.452  37.903  1.00 87.51           N  
ATOM   4814  H   LEU A 305     -35.002   7.104  37.187  1.00 87.51           H  
ATOM   4815  CA  LEU A 305     -36.711   8.343  37.508  1.00 87.51           C  
ATOM   4816  HA  LEU A 305     -36.661   9.237  38.130  1.00 87.51           H  
ATOM   4817  C   LEU A 305     -38.091   7.703  37.736  1.00 87.51           C  
ATOM   4818  CB  LEU A 305     -36.502   8.720  36.031  1.00 87.51           C  
ATOM   4819  HB2 LEU A 305     -35.476   9.064  35.893  1.00 87.51           H  
ATOM   4820  HB3 LEU A 305     -36.639   7.823  35.427  1.00 87.51           H  
ATOM   4821  O   LEU A 305     -39.023   8.386  38.151  1.00 87.51           O  
ATOM   4822  CG  LEU A 305     -37.461   9.812  35.524  1.00 87.51           C  
ATOM   4823  HG  LEU A 305     -38.494   9.535  35.734  1.00 87.51           H  
ATOM   4824  CD1 LEU A 305     -37.166  11.172  36.160  1.00 87.51           C  
ATOM   4825 HD11 LEU A 305     -37.811  11.937  35.727  1.00 87.51           H  
ATOM   4826 HD12 LEU A 305     -36.122  11.445  36.007  1.00 87.51           H  
ATOM   4827 HD13 LEU A 305     -37.370  11.132  37.230  1.00 87.51           H  
ATOM   4828  CD2 LEU A 305     -37.318   9.956  34.007  1.00 87.51           C  
ATOM   4829 HD21 LEU A 305     -36.294  10.232  33.757  1.00 87.51           H  
ATOM   4830 HD22 LEU A 305     -38.002  10.723  33.644  1.00 87.51           H  
ATOM   4831 HD23 LEU A 305     -37.563   9.006  33.531  1.00 87.51           H  
ATOM   4832  N   GLU A 306     -38.229   6.401  37.481  1.00 86.26           N  
ATOM   4833  H   GLU A 306     -37.455   5.896  37.074  1.00 86.26           H  
ATOM   4834  CA  GLU A 306     -39.484   5.676  37.702  1.00 86.26           C  
ATOM   4835  HA  GLU A 306     -40.296   6.259  37.267  1.00 86.26           H  
ATOM   4836  C   GLU A 306     -39.797   5.516  39.197  1.00 86.26           C  
ATOM   4837  CB  GLU A 306     -39.412   4.319  36.983  1.00 86.26           C  
ATOM   4838  HB2 GLU A 306     -38.984   4.456  35.990  1.00 86.26           H  
ATOM   4839  HB3 GLU A 306     -38.751   3.653  37.538  1.00 86.26           H  
ATOM   4840  O   GLU A 306     -40.928   5.741  39.620  1.00 86.26           O  
ATOM   4841  CG  GLU A 306     -40.784   3.647  36.826  1.00 86.26           C  
ATOM   4842  HG2 GLU A 306     -41.218   3.496  37.815  1.00 86.26           H  
ATOM   4843  HG3 GLU A 306     -40.626   2.662  36.386  1.00 86.26           H  
ATOM   4844  CD  GLU A 306     -41.770   4.434  35.937  1.00 86.26           C  
ATOM   4845  OE1 GLU A 306     -42.968   4.086  35.972  1.00 86.26           O  
ATOM   4846  OE2 GLU A 306     -41.345   5.372  35.213  1.00 86.26           O  
ATOM   4847  N   ALA A 307     -38.787   5.211  40.019  1.00 85.62           N  
ATOM   4848  H   ALA A 307     -37.877   5.025  39.622  1.00 85.62           H  
ATOM   4849  CA  ALA A 307     -38.939   5.146  41.473  1.00 85.62           C  
ATOM   4850  HA  ALA A 307     -39.712   4.416  41.711  1.00 85.62           H  
ATOM   4851  C   ALA A 307     -39.379   6.495  42.073  1.00 85.62           C  
ATOM   4852  CB  ALA A 307     -37.611   4.673  42.075  1.00 85.62           C  
ATOM   4853  HB1 ALA A 307     -36.821   5.389  41.849  1.00 85.62           H  
ATOM   4854  HB2 ALA A 307     -37.714   4.586  43.157  1.00 85.62           H  
ATOM   4855  HB3 ALA A 307     -37.344   3.700  41.662  1.00 85.62           H  
ATOM   4856  O   ALA A 307     -40.258   6.530  42.934  1.00 85.62           O  
ATOM   4857  N   ASP A 308     -38.809   7.599  41.584  1.00 88.33           N  
ATOM   4858  H   ASP A 308     -38.061   7.503  40.912  1.00 88.33           H  
ATOM   4859  CA  ASP A 308     -39.179   8.953  42.001  1.00 88.33           C  
ATOM   4860  HA  ASP A 308     -39.109   9.019  43.087  1.00 88.33           H  
ATOM   4861  C   ASP A 308     -40.622   9.307  41.604  1.00 88.33           C  
ATOM   4862  CB  ASP A 308     -38.171   9.936  41.397  1.00 88.33           C  
ATOM   4863  HB2 ASP A 308     -38.270   9.945  40.312  1.00 88.33           H  
ATOM   4864  HB3 ASP A 308     -37.161   9.609  41.643  1.00 88.33           H  
ATOM   4865  O   ASP A 308     -41.386   9.830  42.418  1.00 88.33           O  
ATOM   4866  CG  ASP A 308     -38.368  11.343  41.954  1.00 88.33           C  
ATOM   4867  OD1 ASP A 308     -38.195  11.491  43.183  1.00 88.33           O  
ATOM   4868  OD2 ASP A 308     -38.679  12.244  41.144  1.00 88.33           O  
ATOM   4869  N   ARG A 309     -41.044   8.937  40.387  1.00 87.13           N  
ATOM   4870  H   ARG A 309     -40.369   8.512  39.768  1.00 87.13           H  
ATOM   4871  CA  ARG A 309     -42.430   9.118  39.924  1.00 87.13           C  
ATOM   4872  HA  ARG A 309     -42.707  10.167  40.032  1.00 87.13           H  
ATOM   4873  C   ARG A 309     -43.432   8.338  40.761  1.00 87.13           C  
ATOM   4874  CB  ARG A 309     -42.557   8.693  38.461  1.00 87.13           C  
ATOM   4875  HB2 ARG A 309     -42.042   7.745  38.310  1.00 87.13           H  
ATOM   4876  HB3 ARG A 309     -43.610   8.550  38.219  1.00 87.13           H  
ATOM   4877  O   ARG A 309     -44.467   8.893  41.111  1.00 87.13           O  
ATOM   4878  CG  ARG A 309     -41.990   9.757  37.525  1.00 87.13           C  
ATOM   4879  HG2 ARG A 309     -40.973  10.021  37.813  1.00 87.13           H  
ATOM   4880  HG3 ARG A 309     -42.617  10.647  37.570  1.00 87.13           H  
ATOM   4881  CD  ARG A 309     -41.997   9.185  36.112  1.00 87.13           C  
ATOM   4882  HD2 ARG A 309     -43.004   8.842  35.875  1.00 87.13           H  
ATOM   4883  HD3 ARG A 309     -41.323   8.329  36.081  1.00 87.13           H  
ATOM   4884  NE  ARG A 309     -41.576  10.194  35.132  1.00 87.13           N  
ATOM   4885  HE  ARG A 309     -41.343  11.106  35.497  1.00 87.13           H  
ATOM   4886  NH1 ARG A 309     -41.733   8.804  33.321  1.00 87.13           N  
ATOM   4887 HH11 ARG A 309     -41.650   8.611  32.333  1.00 87.13           H  
ATOM   4888 HH12 ARG A 309     -41.899   8.034  33.952  1.00 87.13           H  
ATOM   4889  NH2 ARG A 309     -41.146  10.954  33.039  1.00 87.13           N  
ATOM   4890 HH21 ARG A 309     -41.111  10.791  32.042  1.00 87.13           H  
ATOM   4891 HH22 ARG A 309     -40.948  11.863  33.433  1.00 87.13           H  
ATOM   4892  CZ  ARG A 309     -41.487   9.979  33.836  1.00 87.13           C  
ATOM   4893  N   ILE A 310     -43.130   7.086  41.105  1.00 83.46           N  
ATOM   4894  H   ILE A 310     -42.275   6.686  40.746  1.00 83.46           H  
ATOM   4895  CA  ILE A 310     -43.995   6.272  41.967  1.00 83.46           C  
ATOM   4896  HA  ILE A 310     -44.992   6.241  41.526  1.00 83.46           H  
ATOM   4897  C   ILE A 310     -44.131   6.937  43.341  1.00 83.46           C  
ATOM   4898  CB  ILE A 310     -43.477   4.819  42.051  1.00 83.46           C  
ATOM   4899  HB  ILE A 310     -42.420   4.842  42.315  1.00 83.46           H  
ATOM   4900  O   ILE A 310     -45.254   7.148  43.795  1.00 83.46           O  
ATOM   4901  CG1 ILE A 310     -43.642   4.124  40.679  1.00 83.46           C  
ATOM   4902 HG12 ILE A 310     -43.296   4.783  39.882  1.00 83.46           H  
ATOM   4903 HG13 ILE A 310     -44.698   3.928  40.496  1.00 83.46           H  
ATOM   4904  CG2 ILE A 310     -44.236   4.022  43.132  1.00 83.46           C  
ATOM   4905 HG21 ILE A 310     -43.889   2.989  43.161  1.00 83.46           H  
ATOM   4906 HG22 ILE A 310     -44.060   4.450  44.119  1.00 83.46           H  
ATOM   4907 HG23 ILE A 310     -45.306   4.037  42.924  1.00 83.46           H  
ATOM   4908  CD1 ILE A 310     -42.860   2.811  40.553  1.00 83.46           C  
ATOM   4909 HD11 ILE A 310     -42.951   2.439  39.532  1.00 83.46           H  
ATOM   4910 HD12 ILE A 310     -43.257   2.056  41.232  1.00 83.46           H  
ATOM   4911 HD13 ILE A 310     -41.807   2.985  40.770  1.00 83.46           H  
ATOM   4912  N   ALA A 311     -43.015   7.347  43.953  1.00 81.87           N  
ATOM   4913  H   ALA A 311     -42.126   7.178  43.504  1.00 81.87           H  
ATOM   4914  CA  ALA A 311     -42.998   7.989  45.269  1.00 81.87           C  
ATOM   4915  HA  ALA A 311     -43.439   7.305  45.994  1.00 81.87           H  
ATOM   4916  C   ALA A 311     -43.817   9.294  45.333  1.00 81.87           C  
ATOM   4917  CB  ALA A 311     -41.535   8.235  45.656  1.00 81.87           C  
ATOM   4918  HB1 ALA A 311     -41.006   7.284  45.728  1.00 81.87           H  
ATOM   4919  HB2 ALA A 311     -41.046   8.859  44.909  1.00 81.87           H  
ATOM   4920  HB3 ALA A 311     -41.492   8.741  46.620  1.00 81.87           H  
ATOM   4921  O   ALA A 311     -44.421   9.587  46.363  1.00 81.87           O  
ATOM   4922  N   HIS A 312     -43.874  10.050  44.234  1.00 73.68           N  
ATOM   4923  H   HIS A 312     -43.292   9.790  43.451  1.00 73.68           H  
ATOM   4924  CA  HIS A 312     -44.597  11.324  44.155  1.00 73.68           C  
ATOM   4925  HA  HIS A 312     -44.791  11.679  45.167  1.00 73.68           H  
ATOM   4926  C   HIS A 312     -45.980  11.224  43.484  1.00 73.68           C  
ATOM   4927  CB  HIS A 312     -43.690  12.368  43.489  1.00 73.68           C  
ATOM   4928  HB2 HIS A 312     -43.395  12.014  42.501  1.00 73.68           H  
ATOM   4929  HB3 HIS A 312     -44.248  13.296  43.361  1.00 73.68           H  
ATOM   4930  O   HIS A 312     -46.673  12.231  43.374  1.00 73.68           O  
ATOM   4931  CG  HIS A 312     -42.451  12.672  44.296  1.00 73.68           C  
ATOM   4932  CD2 HIS A 312     -42.274  13.711  45.169  1.00 73.68           C  
ATOM   4933  HD2 HIS A 312     -43.010  14.463  45.412  1.00 73.68           H  
ATOM   4934  ND1 HIS A 312     -41.276  11.962  44.279  1.00 73.68           N  
ATOM   4935  HD1 HIS A 312     -41.043  11.218  43.637  1.00 73.68           H  
ATOM   4936  CE1 HIS A 312     -40.407  12.564  45.105  1.00 73.68           C  
ATOM   4937  HE1 HIS A 312     -39.376  12.266  45.228  1.00 73.68           H  
ATOM   4938  NE2 HIS A 312     -40.975  13.636  45.685  1.00 73.68           N
[truncated: 3,006 more chars]
