# Supplementary material for: Using structure prediction of negative sense RNA virus nucleoproteins to assess evolutionary relationships
Source: bioRxiv. 2024 May 22:2024.02.16.580771. Originally published 2024 Feb 17. Preprint. [Version 2] doi: 10.1101/2024.02.16.580771 (PMC10888975; doi:10.1101/2024.02.16.580771)
Supplement: Supplement 2 — Supplementary File 2: Full NSV Dataset NP AlphaFold PDBs (.pdb files) [file media-2.zip › Full NSV Dataset NP AlphaFold PDBs/MSV.pdb]

ATOM      1  N   MET A   1      -8.179   1.564 -11.841  1.00 23.45           N  
ATOM      2  H   MET A   1      -7.320   2.096 -11.841  1.00 23.45           H  
ATOM      3  H2  MET A   1      -8.693   1.769 -10.996  1.00 23.45           H  
ATOM      4  H3  MET A   1      -8.737   1.831 -12.639  1.00 23.45           H  
ATOM      5  CA  MET A   1      -7.856   0.125 -11.905  1.00 23.45           C  
ATOM      6  HA  MET A   1      -8.769  -0.469 -11.858  1.00 23.45           H  
ATOM      7  C   MET A   1      -7.008  -0.217 -10.697  1.00 23.45           C  
ATOM      8  CB  MET A   1      -7.111  -0.232 -13.202  1.00 23.45           C  
ATOM      9  HB2 MET A   1      -6.709  -1.241 -13.110  1.00 23.45           H  
ATOM     10  HB3 MET A   1      -6.279   0.456 -13.352  1.00 23.45           H  
ATOM     11  O   MET A   1      -5.836   0.140 -10.672  1.00 23.45           O  
ATOM     12  CG  MET A   1      -8.022  -0.199 -14.432  1.00 23.45           C  
ATOM     13  HG2 MET A   1      -8.467   0.792 -14.525  1.00 23.45           H  
ATOM     14  HG3 MET A   1      -8.820  -0.931 -14.312  1.00 23.45           H  
ATOM     15  SD  MET A   1      -7.125  -0.561 -15.959  1.00 23.45           S  
ATOM     16  CE  MET A   1      -8.416  -0.212 -17.184  1.00 23.45           C  
ATOM     17  HE1 MET A   1      -8.026  -0.399 -18.184  1.00 23.45           H  
ATOM     18  HE2 MET A   1      -8.729   0.829 -17.111  1.00 23.45           H  
ATOM     19  HE3 MET A   1      -9.273  -0.863 -17.012  1.00 23.45           H  
ATOM     20  N   ALA A   2      -7.611  -0.808  -9.664  1.00 23.97           N  
ATOM     21  H   ALA A   2      -8.575  -1.100  -9.735  1.00 23.97           H  
ATOM     22  CA  ALA A   2      -6.839  -1.488  -8.634  1.00 23.97           C  
ATOM     23  HA  ALA A   2      -6.137  -0.799  -8.165  1.00 23.97           H  
ATOM     24  C   ALA A   2      -6.070  -2.597  -9.355  1.00 23.97           C  
ATOM     25  CB  ALA A   2      -7.802  -2.033  -7.570  1.00 23.97           C  
ATOM     26  HB1 ALA A   2      -8.338  -1.214  -7.091  1.00 23.97           H  
ATOM     27  HB2 ALA A   2      -7.237  -2.574  -6.811  1.00 23.97           H  
ATOM     28  HB3 ALA A   2      -8.519  -2.720  -8.020  1.00 23.97           H  
ATOM     29  O   ALA A   2      -6.687  -3.460  -9.974  1.00 23.97           O  
ATOM     30  N   VAL A   3      -4.741  -2.505  -9.391  1.00 25.71           N  
ATOM     31  H   VAL A   3      -4.284  -1.759  -8.886  1.00 25.71           H  
ATOM     32  CA  VAL A   3      -3.922  -3.622  -9.854  1.00 25.71           C  
ATOM     33  HA  VAL A   3      -4.209  -3.904 -10.867  1.00 25.71           H  
ATOM     34  C   VAL A   3      -4.260  -4.756  -8.901  1.00 25.71           C  
ATOM     35  CB  VAL A   3      -2.423  -3.269  -9.837  1.00 25.71           C  
ATOM     36  HB  VAL A   3      -2.137  -2.947  -8.836  1.00 25.71           H  
ATOM     37  O   VAL A   3      -3.989  -4.650  -7.706  1.00 25.71           O  
ATOM     38  CG1 VAL A   3      -1.561  -4.469 -10.233  1.00 25.71           C  
ATOM     39 HG11 VAL A   3      -0.512  -4.176 -10.204  1.00 25.71           H  
ATOM     40 HG12 VAL A   3      -1.816  -4.819 -11.234  1.00 25.71           H  
ATOM     41 HG13 VAL A   3      -1.693  -5.286  -9.523  1.00 25.71           H  
ATOM     42  CG2 VAL A   3      -2.128  -2.123 -10.819  1.00 25.71           C  
ATOM     43 HG21 VAL A   3      -2.672  -1.225 -10.527  1.00 25.71           H  
ATOM     44 HG22 VAL A   3      -2.419  -2.415 -11.828  1.00 25.71           H  
ATOM     45 HG23 VAL A   3      -1.060  -1.908 -10.803  1.00 25.71           H  
ATOM     46  N   ALA A   4      -4.966  -5.766  -9.405  1.00 26.71           N  
ATOM     47  H   ALA A   4      -5.261  -5.726 -10.370  1.00 26.71           H  
ATOM     48  CA  ALA A   4      -5.214  -6.997  -8.686  1.00 26.71           C  
ATOM     49  HA  ALA A   4      -5.719  -6.785  -7.744  1.00 26.71           H  
ATOM     50  C   ALA A   4      -3.839  -7.602  -8.396  1.00 26.71           C  
ATOM     51  CB  ALA A   4      -6.113  -7.898  -9.544  1.00 26.71           C  
ATOM     52  HB1 ALA A   4      -6.284  -8.840  -9.024  1.00 26.71           H  
ATOM     53  HB2 ALA A   4      -7.073  -7.411  -9.717  1.00 26.71           H  
ATOM     54  HB3 ALA A   4      -5.636  -8.110 -10.501  1.00 26.71           H  
ATOM     55  O   ALA A   4      -3.233  -8.239  -9.252  1.00 26.71           O  
ATOM     56  N   ILE A   5      -3.295  -7.299  -7.219  1.00 34.50           N  
ATOM     57  H   ILE A   5      -3.780  -6.642  -6.625  1.00 34.50           H  
ATOM     58  CA  ILE A   5      -2.134  -7.992  -6.681  1.00 34.50           C  
ATOM     59  HA  ILE A   5      -1.365  -8.089  -7.448  1.00 34.50           H  
ATOM     60  C   ILE A   5      -2.680  -9.375  -6.352  1.00 34.50           C  
ATOM     61  CB  ILE A   5      -1.542  -7.224  -5.478  1.00 34.50           C  
ATOM     62  HB  ILE A   5      -2.336  -7.054  -4.751  1.00 34.50           H  
ATOM     63  O   ILE A   5      -3.315  -9.568  -5.317  1.00 34.50           O  
ATOM     64  CG1 ILE A   5      -0.976  -5.860  -5.943  1.00 34.50           C  
ATOM     65 HG12 ILE A   5      -1.602  -5.426  -6.723  1.00 34.50           H  
ATOM     66 HG13 ILE A   5       0.016  -6.006  -6.370  1.00 34.50           H  
ATOM     67  CG2 ILE A   5      -0.419  -8.037  -4.806  1.00 34.50           C  
ATOM     68 HG21 ILE A   5       0.373  -8.259  -5.521  1.00 34.50           H  
ATOM     69 HG22 ILE A   5      -0.813  -8.980  -4.425  1.00 34.50           H  
ATOM     70 HG23 ILE A   5       0.002  -7.490  -3.962  1.00 34.50           H  
ATOM     71  CD1 ILE A   5      -0.891  -4.832  -4.815  1.00 34.50           C  
ATOM     72 HD11 ILE A   5      -0.395  -5.264  -3.946  1.00 34.50           H  
ATOM     73 HD12 ILE A   5      -0.336  -3.959  -5.158  1.00 34.50           H  
ATOM     74 HD13 ILE A   5      -1.899  -4.522  -4.538  1.00 34.50           H  
ATOM     75  N   LEU A   6      -2.566 -10.286  -7.321  1.00 33.17           N  
ATOM     76  H   LEU A   6      -2.154 -10.005  -8.199  1.00 33.17           H  
ATOM     77  CA  LEU A   6      -2.923 -11.683  -7.137  1.00 33.17           C  
ATOM     78  HA  LEU A   6      -3.993 -11.731  -6.932  1.00 33.17           H  
ATOM     79  C   LEU A   6      -2.155 -12.221  -5.923  1.00 33.17           C  
ATOM     80  CB  LEU A   6      -2.595 -12.490  -8.409  1.00 33.17           C  
ATOM     81  HB2 LEU A   6      -1.638 -12.144  -8.801  1.00 33.17           H  
ATOM     82  HB3 LEU A   6      -2.471 -13.541  -8.148  1.00 33.17           H  
ATOM     83  O   LEU A   6      -0.996 -11.840  -5.719  1.00 33.17           O  
ATOM     84  CG  LEU A   6      -3.673 -12.385  -9.502  1.00 33.17           C  
ATOM     85  HG  LEU A   6      -3.994 -11.348  -9.601  1.00 33.17           H  
ATOM     86  CD1 LEU A   6      -3.104 -12.840 -10.845  1.00 33.17           C  
ATOM     87 HD11 LEU A   6      -2.258 -12.210 -11.122  1.00 33.17           H  
ATOM     88 HD12 LEU A   6      -3.867 -12.759 -11.619  1.00 33.17           H  
ATOM     89 HD13 LEU A   6      -2.772 -13.876 -10.780  1.00 33.17           H  
ATOM     90  CD2 LEU A   6      -4.889 -13.259  -9.178  1.00 33.17           C  
ATOM     91 HD21 LEU A   6      -5.368 -12.920  -8.260  1.00 33.17           H  
ATOM     92 HD22 LEU A   6      -5.615 -13.194  -9.988  1.00 33.17           H  
ATOM     93 HD23 LEU A   6      -4.585 -14.300  -9.064  1.00 33.17           H  
ATOM     94  N   PRO A   7      -2.783 -13.088  -5.115  1.00 36.28           N  
ATOM     95  CA  PRO A   7      -2.109 -13.727  -4.003  1.00 36.28           C  
ATOM     96  HA  PRO A   7      -1.749 -12.982  -3.294  1.00 36.28           H  
ATOM     97  C   PRO A   7      -0.931 -14.524  -4.566  1.00 36.28           C  
ATOM     98  CB  PRO A   7      -3.184 -14.591  -3.338  1.00 36.28           C  
ATOM     99  HB2 PRO A   7      -2.773 -15.492  -2.884  1.00 36.28           H  
ATOM    100  HB3 PRO A   7      -3.719 -13.986  -2.606  1.00 36.28           H  
ATOM    101  O   PRO A   7      -1.107 -15.445  -5.364  1.00 36.28           O  
ATOM    102  CG  PRO A   7      -4.162 -14.917  -4.459  1.00 36.28           C  
ATOM    103  HG2 PRO A   7      -5.167 -15.100  -4.078  1.00 36.28           H  
ATOM    104  HG3 PRO A   7      -3.804 -15.775  -5.027  1.00 36.28           H  
ATOM    105  CD  PRO A   7      -4.103 -13.663  -5.322  1.00 36.28           C  
ATOM    106  HD2 PRO A   7      -4.265 -13.938  -6.364  1.00 36.28           H  
ATOM    107  HD3 PRO A   7      -4.865 -12.956  -4.993  1.00 36.28           H  
ATOM    108  N   VAL A   8       0.286 -14.140  -4.183  1.00 36.45           N  
ATOM    109  H   VAL A   8       0.364 -13.330  -3.584  1.00 36.45           H  
ATOM    110  CA  VAL A   8       1.489 -14.933  -4.433  1.00 36.45           C  
ATOM    111  HA  VAL A   8       1.514 -15.229  -5.482  1.00 36.45           H  
ATOM    112  C   VAL A   8       1.340 -16.194  -3.571  1.00 36.45           C  
ATOM    113  CB  VAL A   8       2.754 -14.106  -4.131  1.00 36.45           C  
ATOM    114  HB  VAL A   8       2.761 -13.817  -3.081  1.00 36.45           H  
ATOM    115  O   VAL A   8       1.656 -16.203  -2.388  1.00 36.45           O  
ATOM    116  CG1 VAL A   8       4.008 -14.917  -4.434  1.00 36.45           C  
ATOM    117 HG11 VAL A   8       4.010 -15.256  -5.470  1.00 36.45           H  
ATOM    118 HG12 VAL A   8       4.885 -14.296  -4.251  1.00 36.45           H  
ATOM    119 HG13 VAL A   8       4.046 -15.783  -3.772  1.00 36.45           H  
ATOM    120  CG2 VAL A   8       2.827 -12.829  -4.984  1.00 36.45           C  
ATOM    121 HG21 VAL A   8       3.738 -12.280  -4.747  1.00 36.45           H  
ATOM    122 HG22 VAL A   8       1.977 -12.181  -4.769  1.00 36.45           H  
ATOM    123 HG23 VAL A   8       2.819 -13.083  -6.044  1.00 36.45           H  
ATOM    124  N   SER A   9       0.683 -17.205  -4.134  1.00 38.25           N  
ATOM    125  H   SER A   9       0.341 -17.045  -5.070  1.00 38.25           H  
ATOM    126  CA  SER A   9       0.174 -18.388  -3.438  1.00 38.25           C  
ATOM    127  HA  SER A   9      -0.271 -18.068  -2.496  1.00 38.25           H  
ATOM    128  C   SER A   9       1.274 -19.413  -3.131  1.00 38.25           C  
ATOM    129  CB  SER A   9      -0.947 -19.006  -4.290  1.00 38.25           C  
ATOM    130  HB2 SER A   9      -0.702 -18.899  -5.346  1.00 38.25           H  
ATOM    131  HB3 SER A   9      -1.875 -18.467  -4.097  1.00 38.25           H  
ATOM    132  O   SER A   9       2.018 -19.803  -4.027  1.00 38.25           O  
ATOM    133  OG  SER A   9      -1.133 -20.380  -4.021  1.00 38.25           O  
ATOM    134  HG  SER A   9      -0.613 -20.882  -4.653  1.00 38.25           H  
ATOM    135  N   ARG A  10       1.285 -19.859  -1.864  1.00 37.01           N  
ATOM    136  H   ARG A  10       0.729 -19.271  -1.259  1.00 37.01           H  
ATOM    137  CA  ARG A  10       1.695 -21.129  -1.206  1.00 37.01           C  
ATOM    138  HA  ARG A  10       2.106 -20.832  -0.241  1.00 37.01           H  
ATOM    139  C   ARG A  10       2.823 -22.042  -1.718  1.00 37.01           C  
ATOM    140  CB  ARG A  10       0.432 -21.968  -0.906  1.00 37.01           C  
ATOM    141  HB2 ARG A  10       0.717 -23.001  -0.704  1.00 37.01           H  
ATOM    142  HB3 ARG A  10      -0.235 -21.966  -1.768  1.00 37.01           H  
ATOM    143  O   ARG A  10       3.296 -22.819  -0.901  1.00 37.01           O  
ATOM    144  CG  ARG A  10      -0.299 -21.432   0.336  1.00 37.01           C  
ATOM    145  HG2 ARG A  10      -0.678 -20.431   0.130  1.00 37.01           H  
ATOM    146  HG3 ARG A  10       0.404 -21.374   1.168  1.00 37.01           H  
ATOM    147  CD  ARG A  10      -1.463 -22.334   0.751  1.00 37.01           C  
ATOM    148  HD2 ARG A  10      -2.175 -22.390  -0.073  1.00 37.01           H  
ATOM    149  HD3 ARG A  10      -1.077 -23.332   0.959  1.00 37.01           H  
ATOM    150  NE  ARG A  10      -2.133 -21.799   1.951  1.00 37.01           N  
ATOM    151  HE  ARG A  10      -1.848 -20.883   2.266  1.00 37.01           H  
ATOM    152  NH1 ARG A  10      -3.661 -23.492   2.252  1.00 37.01           N  
ATOM    153 HH11 ARG A  10      -3.287 -23.963   1.441  1.00 37.01           H  
ATOM    154 HH12 ARG A  10      -4.436 -23.882   2.769  1.00 37.01           H  
ATOM    155  NH2 ARG A  10      -3.626 -21.737   3.645  1.00 37.01           N  
ATOM    156 HH21 ARG A  10      -4.433 -22.099   4.133  1.00 37.01           H  
ATOM    157 HH22 ARG A  10      -3.299 -20.803   3.846  1.00 37.01           H  
ATOM    158  CZ  ARG A  10      -3.133 -22.352   2.610  1.00 37.01           C  
ATOM    159  N   ASN A  11       3.299 -21.973  -2.956  1.00 38.96           N  
ATOM    160  H   ASN A  11       2.913 -21.274  -3.575  1.00 38.96           H  
ATOM    161  CA  ASN A  11       4.233 -22.970  -3.506  1.00 38.96           C  
ATOM    162  HA  ASN A  11       4.607 -23.603  -2.702  1.00 38.96           H  
ATOM    163  C   ASN A  11       5.501 -22.365  -4.119  1.00 38.96           C  
ATOM    164  CB  ASN A  11       3.475 -23.882  -4.488  1.00 38.96           C  
ATOM    165  HB2 ASN A  11       4.183 -24.501  -5.038  1.00 38.96           H  
ATOM    166  HB3 ASN A  11       2.934 -23.270  -5.210  1.00 38.96           H  
ATOM    167  O   ASN A  11       6.116 -22.980  -4.986  1.00 38.96           O  
ATOM    168  CG  ASN A  11       2.518 -24.844  -3.811  1.00 38.96           C  
ATOM    169  ND2 ASN A  11       1.575 -25.375  -4.550  1.00 38.96           N  
ATOM    170 HD21 ASN A  11       0.984 -26.050  -4.086  1.00 38.96           H  
ATOM    171 HD22 ASN A  11       1.523 -25.171  -5.538  1.00 38.96           H  
ATOM    172  OD1 ASN A  11       2.589 -25.154  -2.638  1.00 38.96           O  
ATOM    173  N   LEU A  12       5.901 -21.161  -3.704  1.00 46.56           N  
ATOM    174  H   LEU A  12       5.408 -20.712  -2.945  1.00 46.56           H  
ATOM    175  CA  LEU A  12       7.176 -20.606  -4.151  1.00 46.56           C  
ATOM    176  HA  LEU A  12       7.164 -20.577  -5.240  1.00 46.56           H  
ATOM    177  C   LEU A  12       8.338 -21.512  -3.690  1.00 46.56           C  
ATOM    178  CB  LEU A  12       7.351 -19.191  -3.609  1.00 46.56           C  
ATOM    179  HB2 LEU A  12       8.402 -18.918  -3.706  1.00 46.56           H  
ATOM    180  HB3 LEU A  12       7.078 -19.247  -2.555  1.00 46.56           H  
ATOM    181  O   LEU A  12       8.376 -21.898  -2.518  1.00 46.56           O  
ATOM    182  CG  LEU A  12       6.515 -18.080  -4.253  1.00 46.56           C  
ATOM    183  HG  LEU A  12       5.462 -18.358  -4.230  1.00 46.56           H  
ATOM    184  CD1 LEU A  12       6.712 -16.779  -3.475  1.00 46.56           C  
ATOM    185 HD11 LEU A  12       6.344 -15.931  -4.052  1.00 46.56           H  
ATOM    186 HD12 LEU A  12       7.772 -16.606  -3.293  1.00 46.56           H  
ATOM    187 HD13 LEU A  12       6.196 -16.841  -2.517  1.00 46.56           H  
ATOM    188  CD2 LEU A  12       6.919 -17.787  -5.694  1.00 46.56           C  
ATOM    189 HD21 LEU A  12       7.252 -18.692  -6.201  1.00 46.56           H  
ATOM    190 HD22 LEU A  12       6.061 -17.353  -6.207  1.00 46.56           H  
ATOM    191 HD23 LEU A  12       7.736 -17.067  -5.737  1.00 46.56           H  
ATOM    192  N   PRO A  13       9.290 -21.845  -4.579  1.00 43.65           N  
ATOM    193  CA  PRO A  13      10.400 -22.732  -4.253  1.00 43.65           C  
ATOM    194  HA  PRO A  13      10.004 -23.704  -3.958  1.00 43.65           H  
ATOM    195  C   PRO A  13      11.234 -22.166  -3.098  1.00 43.65           C  
ATOM    196  CB  PRO A  13      11.198 -22.896  -5.553  1.00 43.65           C  
ATOM    197  HB2 PRO A  13      12.273 -22.932  -5.376  1.00 43.65           H  
ATOM    198  HB3 PRO A  13      10.872 -23.803  -6.062  1.00 43.65           H  
ATOM    199  O   PRO A  13      11.607 -20.992  -3.098  1.00 43.65           O  
ATOM    200  CG  PRO A  13      10.807 -21.681  -6.395  1.00 43.65           C  
ATOM    201  HG2 PRO A  13      11.443 -20.837  -6.131  1.00 43.65           H  
ATOM    202  HG3 PRO A  13      10.868 -21.888  -7.464  1.00 43.65           H  
ATOM    203  CD  PRO A  13       9.377 -21.393  -5.957  1.00 43.65           C  
ATOM    204  HD2 PRO A  13       9.176 -20.325  -6.046  1.00 43.65           H  
ATOM    205  HD3 PRO A  13       8.679 -21.961  -6.572  1.00 43.65           H  
ATOM    206  N   ALA A  14      11.514 -23.004  -2.100  1.00 42.50           N  
ATOM    207  H   ALA A  14      11.178 -23.955  -2.162  1.00 42.50           H  
ATOM    208  CA  ALA A  14      12.346 -22.656  -0.955  1.00 42.50           C  
ATOM    209  HA  ALA A  14      12.303 -21.578  -0.800  1.00 42.50           H  
ATOM    210  C   ALA A  14      13.807 -23.049  -1.212  1.00 42.50           C  
ATOM    211  CB  ALA A  14      11.779 -23.330   0.302  1.00 42.50           C  
ATOM    212  HB1 ALA A  14      12.374 -23.048   1.170  1.00 42.50           H  
ATOM    213  HB2 ALA A  14      11.807 -24.414   0.188  1.00 42.50           H  
ATOM    214  HB3 ALA A  14      10.748 -23.011   0.457  1.00 42.50           H  
ATOM    215  O   ALA A  14      14.090 -24.157  -1.668  1.00 42.50           O  
ATOM    216  N   ARG A  15      14.744 -22.159  -0.873  1.00 40.23           N  
ATOM    217  H   ARG A  15      14.446 -21.253  -0.541  1.00 40.23           H  
ATOM    218  CA  ARG A  15      16.180 -22.459  -0.839  1.00 40.23           C  
ATOM    219  HA  ARG A  15      16.369 -23.321  -1.479  1.00 40.23           H  
ATOM    220  C   ARG A  15      16.605 -22.822   0.587  1.00 40.23           C  
ATOM    221  CB  ARG A  15      16.941 -21.254  -1.411  1.00 40.23           C  
ATOM    222  HB2 ARG A  15      16.815 -20.398  -0.747  1.00 40.23           H  
ATOM    223  HB3 ARG A  15      16.516 -20.997  -2.381  1.00 40.23           H  
ATOM    224  O   ARG A  15      16.228 -22.135   1.537  1.00 40.23           O  
ATOM    225  CG  ARG A  15      18.432 -21.549  -1.590  1.00 40.23           C  
ATOM    226  HG2 ARG A  15      18.879 -21.767  -0.620  1.00 40.23           H  
ATOM    227  HG3 ARG A  15      18.562 -22.407  -2.250  1.00 40.23           H  
ATOM    228  CD  ARG A  15      19.129 -20.332  -2.191  1.00 40.23           C  
ATOM    229  HD2 ARG A  15      18.716 -20.159  -3.185  1.00 40.23           H  
ATOM    230  HD3 ARG A  15      18.918 -19.462  -1.569  1.00 40.23           H  
ATOM    231  NE  ARG A  15      20.586 -20.546  -2.264  1.00 40.23           N  
ATOM    232  HE  ARG A  15      20.968 -21.282  -1.688  1.00 40.23           H  
ATOM    233  NH1 ARG A  15      20.988 -18.846  -3.722  1.00 40.23           N  
ATOM    234 HH11 ARG A  15      21.622 -18.338  -4.322  1.00 40.23           H  
ATOM    235 HH12 ARG A  15      20.005 -18.619  -3.680  1.00 40.23           H  
ATOM    236  NH2 ARG A  15      22.692 -20.118  -3.028  1.00 40.23           N  
ATOM    237 HH21 ARG A  15      23.048 -20.908  -2.509  1.00 40.23           H  
ATOM    238 HH22 ARG A  15      23.297 -19.608  -3.655  1.00 40.23           H  
ATOM    239  CZ  ARG A  15      21.419 -19.841  -3.000  1.00 40.23           C  
ATOM    240  N   ASN A  16      17.430 -23.864   0.746  1.00 31.62           N  
ATOM    241  H   ASN A  16      17.663 -24.427  -0.059  1.00 31.62           H  
ATOM    242  CA  ASN A  16      18.076 -24.157   2.030  1.00 31.62           C  
ATOM    243  HA  ASN A  16      17.294 -24.228   2.786  1.00 31.62           H  
ATOM    244  C   ASN A  16      18.975 -22.979   2.439  1.00 31.62           C  
ATOM    245  CB  ASN A  16      18.833 -25.504   1.981  1.00 31.62           C  
ATOM    246  HB2 ASN A  16      19.653 -25.478   2.698  1.00 31.62           H  
ATOM    247  HB3 ASN A  16      19.261 -25.662   0.992  1.00 31.62           H  
ATOM    248  O   ASN A  16      19.865 -22.561   1.695  1.00 31.62           O  
ATOM    249  CG  ASN A  16      17.963 -26.695   2.361  1.00 31.62           C  
ATOM    250  ND2 ASN A  16      18.420 -27.901   2.123  1.00 31.62           N  
ATOM    251 HD21 ASN A  16      19.328 -28.053   1.707  1.00 31.62           H  
ATOM    252 HD22 ASN A  16      17.823 -28.665   2.404  1.00 31.62           H  
ATOM    253  OD1 ASN A  16      16.879 -26.559   2.899  1.00 31.62           O  
ATOM    254  N   ARG A  17      18.678 -22.408   3.610  1.00 40.68           N  
ATOM    255  H   ARG A  17      17.958 -22.852   4.162  1.00 40.68           H  
ATOM    256  CA  ARG A  17      19.239 -21.149   4.109  1.00 40.68           C  
ATOM    257  HA  ARG A  17      19.292 -20.435   3.287  1.00 40.68           H  
ATOM    258  C   ARG A  17      20.651 -21.358   4.657  1.00 40.68           C  
ATOM    259  CB  ARG A  17      18.326 -20.582   5.217  1.00 40.68           C  
ATOM    260  HB2 ARG A  17      18.250 -21.317   6.017  1.00 40.68           H  
ATOM    261  HB3 ARG A  17      18.794 -19.687   5.627  1.00 40.68           H  
ATOM    262  O   ARG A  17      20.831 -22.103   5.611  1.00 40.68           O  
ATOM    263  CG  ARG A  17      16.909 -20.214   4.743  1.00 40.68           C  
ATOM    264  HG2 ARG A  17      16.971 -19.399   4.022  1.00 40.68           H  
ATOM    265  HG3 ARG A  17      16.442 -21.073   4.264  1.00 40.68           H  
ATOM    266  CD  ARG A  17      16.044 -19.785   5.938  1.00 40.68           C  
ATOM    267  HD2 ARG A  17      15.983 -20.620   6.636  1.00 40.68           H  
ATOM    268  HD3 ARG A  17      16.523 -18.942   6.436  1.00 40.68           H  
ATOM    269  NE  ARG A  17      14.685 -19.395   5.514  1.00 40.68           N  
ATOM    270  HE  ARG A  17      14.526 -19.329   4.519  1.00 40.68           H  
ATOM    271  NH1 ARG A  17      13.745 -19.186   7.602  1.00 40.68           N  
ATOM    272 HH11 ARG A  17      12.944 -18.980   8.181  1.00 40.68           H  
ATOM    273 HH12 ARG A  17      14.611 -19.504   8.013  1.00 40.68           H  
ATOM    274  NH2 ARG A  17      12.523 -18.735   5.790  1.00 40.68           N  
ATOM    275 HH21 ARG A  17      11.743 -18.495   6.384  1.00 40.68           H  
ATOM    276 HH22 ARG A  17      12.431 -18.626   4.790  1.00 40.68           H  
ATOM    277  CZ  ARG A  17      13.661 -19.111   6.301  1.00 40.68           C  
ATOM    278  N   THR A  18      21.618 -20.600   4.152  1.00 28.83           N  
ATOM    279  H   THR A  18      21.458 -20.124   3.276  1.00 28.83           H  
ATOM    280  CA  THR A  18      22.858 -20.274   4.871  1.00 28.83           C  
ATOM    281  HA  THR A  18      22.861 -20.769   5.842  1.00 28.83           H  
ATOM    282  C   THR A  18      22.859 -18.774   5.135  1.00 28.83           C  
ATOM    283  CB  THR A  18      24.124 -20.741   4.128  1.00 28.83           C  
ATOM    284  HB  THR A  18      24.966 -20.111   4.416  1.00 28.83           H  
ATOM    285  O   THR A  18      23.144 -17.960   4.259  1.00 28.83           O  
ATOM    286  CG2 THR A  18      24.468 -22.184   4.489  1.00 28.83           C  
ATOM    287 HG21 THR A  18      24.650 -22.264   5.561  1.00 28.83           H  
ATOM    288 HG22 THR A  18      25.369 -22.498   3.963  1.00 28.83           H  
ATOM    289 HG23 THR A  18      23.642 -22.843   4.220  1.00 28.83           H  
ATOM    290  OG1 THR A  18      23.969 -20.700   2.725  1.00 28.83           O  
ATOM    291  HG1 THR A  18      24.708 -21.189   2.357  1.00 28.83           H  
ATOM    292  N   VAL A  19      22.453 -18.379   6.343  1.00 34.09           N  
ATOM    293  H   VAL A  19      22.238 -19.080   7.038  1.00 34.09           H  
ATOM    294  CA  VAL A  19      22.516 -16.977   6.770  1.00 34.09           C  
ATOM    295  HA  VAL A  19      22.266 -16.332   5.927  1.00 34.09           H  
ATOM    296  C   VAL A  19      23.958 -16.690   7.186  1.00 34.09           C  
ATOM    297  CB  VAL A  19      21.513 -16.673   7.905  1.00 34.09           C  
ATOM    298  HB  VAL A  19      21.769 -17.257   8.789  1.00 34.09           H  
ATOM    299  O   VAL A  19      24.369 -17.072   8.275  1.00 34.09           O  
ATOM    300  CG1 VAL A  19      21.534 -15.182   8.271  1.00 34.09           C  
ATOM    301 HG11 VAL A  19      20.805 -14.986   9.058  1.00 34.09           H  
ATOM    302 HG12 VAL A  19      21.295 -14.574   7.398  1.00 34.09           H  
ATOM    303 HG13 VAL A  19      22.518 -14.903   8.648  1.00 34.09           H  
ATOM    304  CG2 VAL A  19      20.076 -17.031   7.497  1.00 34.09           C  
ATOM    305 HG21 VAL A  19      19.799 -16.495   6.590  1.00 34.09           H  
ATOM    306 HG22 VAL A  19      19.389 -16.764   8.300  1.00 34.09           H  
ATOM    307 HG23 VAL A  19      19.993 -18.104   7.324  1.00 34.09           H  
ATOM    308  N   ALA A  20      24.731 -16.033   6.322  1.00 28.72           N  
ATOM    309  H   ALA A  20      24.367 -15.832   5.401  1.00 28.72           H  
ATOM    310  CA  ALA A  20      26.055 -15.511   6.656  1.00 28.72           C  
ATOM    311  HA  ALA A  20      26.259 -15.686   7.712  1.00 28.72           H  
ATOM    312  C   ALA A  20      26.101 -13.986   6.420  1.00 28.72           C  
ATOM    313  CB  ALA A  20      27.120 -16.285   5.865  1.00 28.72           C  
ATOM    314  HB1 ALA A  20      28.112 -15.917   6.125  1.00 28.72           H  
ATOM    315  HB2 ALA A  20      27.062 -17.345   6.111  1.00 28.72           H  
ATOM    316  HB3 ALA A  20      26.961 -16.155   4.794  1.00 28.72           H  
ATOM    317  O   ALA A  20      26.019 -13.535   5.278  1.00 28.72           O  
ATOM    318  N   GLY A  21      26.242 -13.220   7.514  1.00 29.25           N  
ATOM    319  H   GLY A  21      26.249 -13.712   8.396  1.00 29.25           H  
ATOM    320  CA  GLY A  21      26.560 -11.776   7.564  1.00 29.25           C  
ATOM    321  HA2 GLY A  21      26.980 -11.557   8.545  1.00 29.25           H  
ATOM    322  HA3 GLY A  21      27.329 -11.562   6.822  1.00 29.25           H  
ATOM    323  C   GLY A  21      25.385 -10.808   7.308  1.00 29.25           C  
ATOM    324  O   GLY A  21      24.495 -11.102   6.524  1.00 29.25           O  
ATOM    325  N   SER A  22      25.281  -9.613   7.905  1.00 31.08           N  
ATOM    326  H   SER A  22      24.454  -9.107   7.620  1.00 31.08           H  
ATOM    327  CA  SER A  22      26.103  -8.877   8.874  1.00 31.08           C  
ATOM    328  HA  SER A  22      26.634  -9.582   9.513  1.00 31.08           H  
ATOM    329  C   SER A  22      25.200  -7.995   9.765  1.00 31.08           C  
ATOM    330  CB  SER A  22      27.129  -7.988   8.149  1.00 31.08           C  
ATOM    331  HB2 SER A  22      27.677  -8.587   7.421  1.00 31.08           H  
ATOM    332  HB3 SER A  22      27.840  -7.598   8.877  1.00 31.08           H  
ATOM    333  O   SER A  22      24.079  -7.633   9.401  1.00 31.08           O  
ATOM    334  OG  SER A  22      26.504  -6.898   7.497  1.00 31.08           O  
ATOM    335  HG  SER A  22      27.182  -6.341   7.108  1.00 31.08           H  
ATOM    336  N   VAL A  23      25.701  -7.663  10.955  1.00 37.32           N  
ATOM    337  H   VAL A  23      26.638  -7.981  11.159  1.00 37.32           H  
ATOM    338  CA  VAL A  23      25.091  -6.780  11.961  1.00 37.32           C  
ATOM    339  HA  VAL A  23      24.041  -7.041  12.088  1.00 37.32           H  
ATOM    340  C   VAL A  23      25.200  -5.313  11.517  1.00 37.32           C  
ATOM    341  CB  VAL A  23      25.837  -6.995  13.302  1.00 37.32           C  
ATOM    342  HB  VAL A  23      26.899  -6.811  13.144  1.00 37.32           H  
ATOM    343  O   VAL A  23      26.278  -4.888  11.125  1.00 37.32           O  
ATOM    344  CG1 VAL A  23      25.366  -6.059  14.421  1.00 37.32           C  
ATOM    345 HG11 VAL A  23      25.582  -5.022  14.162  1.00 37.32           H  
ATOM    346 HG12 VAL A  23      25.902  -6.288  15.342  1.00 37.32           H  
ATOM    347 HG13 VAL A  23      24.296  -6.182  14.591  1.00 37.32           H  
ATOM    348  CG2 VAL A  23      25.678  -8.442  13.797  1.00 37.32           C  
ATOM    349 HG21 VAL A  23      26.106  -9.145  13.082  1.00 37.32           H  
ATOM    350 HG22 VAL A  23      26.206  -8.569  14.742  1.00 37.32           H  
ATOM    351 HG23 VAL A  23      24.624  -8.677  13.944  1.00 37.32           H  
ATOM    352  N   THR A  24      24.103  -4.542  11.583  1.00 44.59           N  
ATOM    353  H   THR A  24      23.249  -5.051  11.760  1.00 44.59           H  
ATOM    354  CA  THR A  24      24.053  -3.089  11.937  1.00 44.59           C  
ATOM    355  HA  THR A  24      24.245  -2.996  13.006  1.00 44.59           H  
ATOM    356  C   THR A  24      22.668  -2.470  11.714  1.00 44.59           C  
ATOM    357  CB  THR A  24      25.045  -2.160  11.200  1.00 44.59           C  
ATOM    358  HB  THR A  24      24.632  -1.151  11.195  1.00 44.59           H  
ATOM    359  O   THR A  24      22.329  -1.482  12.360  1.00 44.59           O  
ATOM    360  CG2 THR A  24      26.418  -2.063  11.880  1.00 44.59           C  
ATOM    361 HG21 THR A  24      26.703  -1.013  11.954  1.00 44.59           H  
ATOM    362 HG22 THR A  24      27.185  -2.575  11.299  1.00 44.59           H  
ATOM    363 HG23 THR A  24      26.392  -2.485  12.884  1.00 44.59           H  
ATOM    364  OG1 THR A  24      25.211  -2.561   9.865  1.00 44.59           O  
ATOM    365  HG1 THR A  24      25.744  -3.358   9.914  1.00 44.59           H  
ATOM    366  N   ALA A  25      21.823  -3.040  10.853  1.00 49.38           N  
ATOM    367  H   ALA A  25      22.134  -3.845  10.328  1.00 49.38           H  
ATOM    368  CA  ALA A  25      20.435  -2.600  10.728  1.00 49.38           C  
ATOM    369  HA  ALA A  25      20.378  -1.551  11.018  1.00 49.38           H  
ATOM    370  C   ALA A  25      19.523  -3.421  11.657  1.00 49.38           C  
ATOM    371  CB  ALA A  25      20.015  -2.679   9.260  1.00 49.38           C  
ATOM    372  HB1 ALA A  25      20.722  -2.123   8.644  1.00 49.38           H  
ATOM    373  HB2 ALA A  25      19.997  -3.720   8.935  1.00 49.38           H  
ATOM    374  HB3 ALA A  25      19.024  -2.239   9.154  1.00 49.38           H  
ATOM    375  O   ALA A  25      19.743  -4.627  11.782  1.00 49.38           O  
ATOM    376  N   PRO A  26      18.467  -2.825  12.254  1.00 55.77           N  
ATOM    377  CA  PRO A  26      17.429  -3.608  12.909  1.00 55.77           C  
ATOM    378  HA  PRO A  26      17.857  -4.041  13.813  1.00 55.77           H  
ATOM    379  C   PRO A  26      16.938  -4.690  11.942  1.00 55.77           C  
ATOM    380  CB  PRO A  26      16.302  -2.637  13.275  1.00 55.77           C  
ATOM    381  HB2 PRO A  26      15.855  -2.885  14.238  1.00 55.77           H  
ATOM    382  HB3 PRO A  26      15.540  -2.626  12.496  1.00 55.77           H  
ATOM    383  O   PRO A  26      16.759  -4.373  10.747  1.00 55.77           O  
ATOM    384  CG  PRO A  26      17.006  -1.283  13.309  1.00 55.77           C  
ATOM    385  HG2 PRO A  26      16.326  -0.464  13.074  1.00 55.77           H  
ATOM    386  HG3 PRO A  26      17.455  -1.134  14.291  1.00 55.77           H  
ATOM    387  CD  PRO A  26      18.116  -1.417  12.265  1.00 55.77           C  
ATOM    388  HD2 PRO A  26      17.737  -1.129  11.284  1.00 55.77           H  
ATOM    389  HD3 PRO A  26      18.967  -0.796  12.543  1.00 55.77           H  
ATOM    390  N   PRO A  27      16.746  -5.929  12.430  1.00 75.50           N  
ATOM    391  CA  PRO A  27      16.276  -7.021  11.599  1.00 75.50           C  
ATOM    392  HA  PRO A  27      17.018  -7.242  10.832  1.00 75.50           H  
ATOM    393  C   PRO A  27      14.967  -6.611  10.924  1.00 75.50           C  
ATOM    394  CB  PRO A  27      16.133  -8.236  12.524  1.00 75.50           C  
ATOM    395  HB2 PRO A  27      15.284  -8.863  12.254  1.00 75.50           H  
ATOM    396  HB3 PRO A  27      17.055  -8.818  12.502  1.00 75.50           H  
ATOM    397  O   PRO A  27      14.170  -5.839  11.470  1.00 75.50           O  
ATOM    398  CG  PRO A  27      15.960  -7.617  13.909  1.00 75.50           C  
ATOM    399  HG2 PRO A  27      16.309  -8.282  14.699  1.00 75.50           H  
ATOM    400  HG3 PRO A  27      14.913  -7.355  14.062  1.00 75.50           H  
ATOM    401  CD  PRO A  27      16.799  -6.344  13.826  1.00 75.50           C  
ATOM    402  HD2 PRO A  27      16.384  -5.588  14.492  1.00 75.50           H  
ATOM    403  HD3 PRO A  27      17.832  -6.564  14.098  1.00 75.50           H  
ATOM    404  N   VAL A  28      14.788  -7.065   9.686  1.00 84.34           N  
ATOM    405  H   VAL A  28      15.439  -7.751   9.331  1.00 84.34           H  
ATOM    406  CA  VAL A  28      13.504  -6.915   8.997  1.00 84.34           C  
ATOM    407  HA  VAL A  28      13.257  -5.854   8.948  1.00 84.34           H  
ATOM    408  C   VAL A  28      12.416  -7.595   9.825  1.00 84.34           C  
ATOM    409  CB  VAL A  28      13.548  -7.467   7.563  1.00 84.34           C  
ATOM    410  HB  VAL A  28      12.564  -7.308   7.121  1.00 84.34           H  
ATOM    411  O   VAL A  28      12.693  -8.584  10.495  1.00 84.34           O  
ATOM    412  CG1 VAL A  28      14.567  -6.687   6.721  1.00 84.34           C  
ATOM    413 HG11 VAL A  28      15.581  -6.900   7.059  1.00 84.34           H  
ATOM    414 HG12 VAL A  28      14.473  -6.982   5.676  1.00 84.34           H  
ATOM    415 HG13 VAL A  28      14.374  -5.618   6.813  1.00 84.34           H  
ATOM    416  CG2 VAL A  28      13.887  -8.960   7.475  1.00 84.34           C  
ATOM    417 HG21 VAL A  28      14.867  -9.168   7.905  1.00 84.34           H  
ATOM    418 HG22 VAL A  28      13.873  -9.280   6.434  1.00 84.34           H  
ATOM    419 HG23 VAL A  28      13.135  -9.540   8.010  1.00 84.34           H  
ATOM    420  N   GLN A  29      11.209  -7.038   9.805  1.00 91.59           N  
ATOM    421  H   GLN A  29      11.029  -6.245   9.206  1.00 91.59           H  
ATOM    422  CA  GLN A  29      10.086  -7.552  10.583  1.00 91.59           C  
ATOM    423  HA  GLN A  29      10.411  -8.373  11.222  1.00 91.59           H  
ATOM    424  C   GLN A  29       9.013  -8.099   9.659  1.00 91.59           C  
ATOM    425  CB  GLN A  29       9.516  -6.453  11.483  1.00 91.59           C  
ATOM    426  HB2 GLN A  29       8.584  -6.801  11.929  1.00 91.59           H  
ATOM    427  HB3 GLN A  29       9.312  -5.566  10.883  1.00 91.59           H  
ATOM    428  O   GLN A  29       8.774  -7.551   8.573  1.00 91.59           O  
ATOM    429  CG  GLN A  29      10.492  -6.105  12.608  1.00 91.59           C  
ATOM    430  HG2 GLN A  29      11.456  -5.812  12.192  1.00 91.59           H  
ATOM    431  HG3 GLN A  29      10.644  -6.992  13.224  1.00 91.59           H  
ATOM    432  CD  GLN A  29       9.996  -4.972  13.493  1.00 91.59           C  
ATOM    433  NE2 GLN A  29      10.636  -4.757  14.620  1.00 91.59           N  
ATOM    434 HE21 GLN A  29      11.329  -5.438  14.896  1.00 91.59           H  
ATOM    435 HE22 GLN A  29      10.188  -4.140  15.282  1.00 91.59           H  
ATOM    436  OE1 GLN A  29       9.077  -4.220  13.191  1.00 91.59           O  
ATOM    437  N   TYR A  30       8.347  -9.137  10.146  1.00 92.85           N  
ATOM    438  H   TYR A  30       8.606  -9.495  11.054  1.00 92.85           H  
ATOM    439  CA  TYR A  30       7.261  -9.811   9.458  1.00 92.85           C  
ATOM    440  HA  TYR A  30       7.136  -9.363   8.472  1.00 92.85           H  
ATOM    441  C   TYR A  30       5.959  -9.684  10.257  1.00 92.85           C  
ATOM    442  CB  TYR A  30       7.639 -11.271   9.235  1.00 92.85           C  
ATOM    443  HB2 TYR A  30       7.836 -11.753  10.192  1.00 92.85           H  
ATOM    444  HB3 TYR A  30       6.782 -11.771   8.784  1.00 92.85           H  
ATOM    445  O   TYR A  30       5.989  -9.787  11.485  1.00 92.85           O  
ATOM    446  CG  TYR A  30       8.828 -11.446   8.319  1.00 92.85           C  
ATOM    447  CD1 TYR A  30       8.659 -11.334   6.928  1.00 92.85           C  
ATOM    448  HD1 TYR A  30       7.673 -11.163   6.522  1.00 92.85           H  
ATOM    449  CD2 TYR A  30      10.104 -11.690   8.859  1.00 92.85           C  
ATOM    450  HD2 TYR A  30      10.230 -11.765   9.929  1.00 92.85           H  
ATOM    451  CE1 TYR A  30       9.766 -11.476   6.072  1.00 92.85           C  
ATOM    452  HE1 TYR A  30       9.636 -11.410   5.002  1.00 92.85           H  
ATOM    453  CE2 TYR A  30      11.210 -11.850   8.005  1.00 92.85           C  
ATOM    454  HE2 TYR A  30      12.182 -12.048   8.431  1.00 92.85           H  
ATOM    455  OH  TYR A  30      12.119 -11.899   5.794  1.00 92.85           O  
ATOM    456  HH  TYR A  30      12.884 -12.198   6.291  1.00 92.85           H  
ATOM    457  CZ  TYR A  30      11.042 -11.747   6.608  1.00 92.85           C  
ATOM    458  N   PRO A  31       4.804  -9.466   9.603  1.00 92.16           N  
ATOM    459  CA  PRO A  31       3.515  -9.378  10.289  1.00 92.16           C  
ATOM    460  HA  PRO A  31       3.509  -8.483  10.911  1.00 92.16           H  
ATOM    461  C   PRO A  31       3.201 -10.592  11.169  1.00 92.16           C  
ATOM    462  CB  PRO A  31       2.474  -9.241   9.176  1.00 92.16           C  
ATOM    463  HB2 PRO A  31       2.139 -10.223   8.843  1.00 92.16           H  
ATOM    464  HB3 PRO A  31       1.625  -8.632   9.489  1.00 92.16           H  
ATOM    465  O   PRO A  31       2.612 -10.428  12.239  1.00 92.16           O  
ATOM    466  CG  PRO A  31       3.264  -8.580   8.053  1.00 92.16           C  
ATOM    467  HG2 PRO A  31       3.340  -7.513   8.262  1.00 92.16           H  
ATOM    468  HG3 PRO A  31       2.828  -8.764   7.071  1.00 92.16           H  
ATOM    469  CD  PRO A  31       4.655  -9.174   8.185  1.00 92.16           C  
ATOM    470  HD2 PRO A  31       4.733 -10.086   7.593  1.00 92.16           H  
ATOM    471  HD3 PRO A  31       5.387  -8.442   7.842  1.00 92.16           H  
ATOM    472  N   SER A  32       3.611 -11.796  10.757  1.00 91.40           N  
ATOM    473  H   SER A  32       4.059 -11.887   9.856  1.00 91.40           H  
ATOM    474  CA  SER A  32       3.401 -13.022  11.535  1.00 91.40           C  
ATOM    475  HA  SER A  32       2.328 -13.170  11.655  1.00 91.40           H  
ATOM    476  C   SER A  32       4.015 -12.967  12.942  1.00 91.40           C  
ATOM    477  CB  SER A  32       3.959 -14.228  10.772  1.00 91.40           C  
ATOM    478  HB2 SER A  32       3.649 -15.141  11.279  1.00 91.40           H  
ATOM    479  HB3 SER A  32       3.551 -14.242   9.761  1.00 91.40           H  
ATOM    480  O   SER A  32       3.447 -13.537  13.876  1.00 91.40           O  
ATOM    481  OG  SER A  32       5.371 -14.190  10.721  1.00 91.40           O  
ATOM    482  HG  SER A  32       5.624 -14.116   9.798  1.00 91.40           H  
ATOM    483  N   GLU A  33       5.123 -12.241  13.134  1.00 92.18           N  
ATOM    484  H   GLU A  33       5.533 -11.783  12.333  1.00 92.18           H  
ATOM    485  CA  GLU A  33       5.769 -12.060  14.441  1.00 92.18           C  
ATOM    486  HA  GLU A  33       5.979 -13.035  14.879  1.00 92.18           H  
ATOM    487  C   GLU A  33       4.860 -11.304  15.414  1.00 92.18           C  
ATOM    488  CB  GLU A  33       7.091 -11.289  14.290  1.00 92.18           C  
ATOM    489  HB2 GLU A  33       6.880 -10.316  13.846  1.00 92.18           H  
ATOM    490  HB3 GLU A  33       7.510 -11.123  15.282  1.00 92.18           H  
ATOM    491  O   GLU A  33       4.770 -11.666  16.588  1.00 92.18           O  
ATOM    492  CG  GLU A  33       8.135 -12.036  13.446  1.00 92.18           C  
ATOM    493  HG2 GLU A  33       7.694 -12.306  12.487  1.00 92.18           H  
ATOM    494  HG3 GLU A  33       8.394 -12.961  13.963  1.00 92.18           H  
ATOM    495  CD  GLU A  33       9.412 -11.220  13.180  1.00 92.18           C  
ATOM    496  OE1 GLU A  33      10.373 -11.838  12.673  1.00 92.18           O  
ATOM    497  OE2 GLU A  33       9.429  -9.991  13.435  1.00 92.18           O  
ATOM    498  N   TRP A  34       4.134 -10.295  14.920  1.00 93.58           N  
ATOM    499  H   TRP A  34       4.207 -10.092  13.934  1.00 93.58           H  
ATOM    500  CA  TRP A  34       3.182  -9.539  15.728  1.00 93.58           C  
ATOM    501  HA  TRP A  34       3.693  -9.184  16.623  1.00 93.58           H  
ATOM    502  C   TRP A  34       2.021 -10.420  16.190  1.00 93.58           C  
ATOM    503  CB  TRP A  34       2.674  -8.320  14.950  1.00 93.58           C  
ATOM    504  HB2 TRP A  34       3.533  -7.756  14.588  1.00 93.58           H  
ATOM    505  HB3 TRP A  34       2.104  -8.651  14.082  1.00 93.58           H  
ATOM    506  O   TRP A  34       1.671 -10.390  17.369  1.00 93.58           O  
ATOM    507  CG  TRP A  34       1.809  -7.405  15.761  1.00 93.58           C  
ATOM    508  CD1 TRP A  34       2.239  -6.309  16.421  1.00 93.58           C  
ATOM    509  HD1 TRP A  34       3.258  -5.952  16.410  1.00 93.58           H  
ATOM    510  CD2 TRP A  34       0.378  -7.511  16.049  1.00 93.58           C  
ATOM    511  CE2 TRP A  34       0.017  -6.443  16.924  1.00 93.58           C  
ATOM    512  CE3 TRP A  34      -0.650  -8.401  15.672  1.00 93.58           C  
ATOM    513  HE3 TRP A  34      -0.425  -9.213  14.996  1.00 93.58           H  
ATOM    514  NE1 TRP A  34       1.186  -5.738  17.109  1.00 93.58           N  
ATOM    515  HE1 TRP A  34       1.279  -4.917  17.689  1.00 93.58           H  
ATOM    516  CH2 TRP A  34      -2.277  -7.198  17.041  1.00 93.58           C  
ATOM    517  HH2 TRP A  34      -3.279  -7.115  17.437  1.00 93.58           H  
ATOM    518  CZ2 TRP A  34      -1.286  -6.277  17.416  1.00 93.58           C  
ATOM    519  HZ2 TRP A  34      -1.516  -5.475  18.102  1.00 93.58           H  
ATOM    520  CZ3 TRP A  34      -1.958  -8.252  16.170  1.00 93.58           C  
ATOM    521  HZ3 TRP A  34      -2.724  -8.966  15.905  1.00 93.58           H  
ATOM    522  N   PHE A  35       1.458 -11.236  15.293  1.00 92.09           N  
ATOM    523  H   PHE A  35       1.799 -11.211  14.343  1.00 92.09           H  
ATOM    524  CA  PHE A  35       0.344 -12.131  15.627  1.00 92.09           C  
ATOM    525  HA  PHE A  35      -0.410 -11.565  16.174  1.00 92.09           H  
ATOM    526  C   PHE A  35       0.760 -13.280  16.543  1.00 92.09           C  
ATOM    527  CB  PHE A  35      -0.300 -12.673  14.350  1.00 92.09           C  
ATOM    528  HB2 PHE A  35       0.465 -13.125  13.719  1.00 92.09           H  
ATOM    529  HB3 PHE A  35      -1.010 -13.454  14.621  1.00 92.09           H  
ATOM    530  O   PHE A  35      -0.019 -13.669  17.406  1.00 92.09           O  
ATOM    531  CG  PHE A  35      -1.052 -11.611  13.581  1.00 92.09           C  
ATOM    532  CD1 PHE A  35      -2.262 -11.107  14.091  1.00 92.09           C  
ATOM    533  HD1 PHE A  35      -2.666 -11.492  15.016  1.00 92.09           H  
ATOM    534  CD2 PHE A  35      -0.548 -11.127  12.361  1.00 92.09           C  
ATOM    535  HD2 PHE A  35       0.366 -11.532  11.951  1.00 92.09           H  
ATOM    536  CE1 PHE A  35      -2.942 -10.086  13.405  1.00 92.09           C  
ATOM    537  HE1 PHE A  35      -3.861  -9.687  13.808  1.00 92.09           H  
ATOM    538  CE2 PHE A  35      -1.231 -10.115  11.671  1.00 92.09           C  
ATOM    539  HE2 PHE A  35      -0.842  -9.750  10.732  1.00 92.09           H  
ATOM    540  CZ  PHE A  35      -2.410  -9.575  12.210  1.00 92.09           C  
ATOM    541  HZ  PHE A  35      -2.904  -8.757  11.708  1.00 92.09           H  
ATOM    542  N   ARG A  36       1.998 -13.775  16.426  1.00 91.35           N  
ATOM    543  H   ARG A  36       2.572 -13.456  15.659  1.00 91.35           H  
ATOM    544  CA  ARG A  36       2.552 -14.752  17.375  1.00 91.35           C  
ATOM    545  HA  ARG A  36       1.851 -15.580  17.477  1.00 91.35           H  
ATOM    546  C   ARG A  36       2.705 -14.156  18.776  1.00 91.35           C  
ATOM    547  CB  ARG A  36       3.887 -15.277  16.831  1.00 91.35           C  
ATOM    548  HB2 ARG A  36       4.638 -14.489  16.889  1.00 91.35           H  
ATOM    549  HB3 ARG A  36       3.751 -15.548  15.785  1.00 91.35           H  
ATOM    550  O   ARG A  36       2.460 -14.836  19.761  1.00 91.35           O  
ATOM    551  CG  ARG A  36       4.373 -16.515  17.604  1.00 91.35           C  
ATOM    552  HG2 ARG A  36       4.439 -16.286  18.667  1.00 91.35           H  
ATOM    553  HG3 ARG A  36       3.656 -17.326  17.474  1.00 91.35           H  
ATOM    554  CD  ARG A  36       5.759 -16.979  17.134  1.00 91.35           C  
ATOM    555  HD2 ARG A  36       6.036 -17.863  17.710  1.00 91.35           H  
ATOM    556  HD3 ARG A  36       6.476 -16.192  17.364  1.00 91.35           H  
ATOM    557  NE  ARG A  36       5.775 -17.317  15.693  1.00 91.35           N  
ATOM    558  HE  ARG A  36       5.048 -17.946  15.383  1.00 91.35           H  
ATOM    559  NH1 ARG A  36       7.565 -16.024  15.033  1.00 91.35           N  
ATOM    560 HH11 ARG A  36       8.117 -15.618  14.291  1.00 91.35           H  
ATOM    561 HH12 ARG A  36       7.746 -15.780  15.996  1.00 91.35           H  
ATOM    562  NH2 ARG A  36       6.372 -17.114  13.504  1.00 91.35           N  
ATOM    563 HH21 ARG A  36       5.584 -17.685  13.233  1.00 91.35           H  
ATOM    564 HH22 ARG A  36       6.890 -16.628  12.786  1.00 91.35           H  
ATOM    565  CZ  ARG A  36       6.571 -16.823  14.759  1.00 91.35           C  
ATOM    566  N   ALA A  37       3.088 -12.883  18.877  1.00 92.81           N  
ATOM    567  H   ALA A  37       3.339 -12.386  18.035  1.00 92.81           H  
ATOM    568  CA  ALA A  37       3.176 -12.183  20.159  1.00 92.81           C  
ATOM    569  HA  ALA A  37       3.606 -12.859  20.898  1.00 92.81           H  
ATOM    570  C   ALA A  37       1.805 -11.735  20.713  1.00 92.81           C  
ATOM    571  CB  ALA A  37       4.134 -10.999  19.984  1.00 92.81           C  
ATOM    572  HB1 ALA A  37       3.736 -10.304  19.244  1.00 92.81           H  
ATOM    573  HB2 ALA A  37       5.107 -11.358  19.649  1.00 92.81           H  
ATOM    574  HB3 ALA A  37       4.252 -10.482  20.936  1.00 92.81           H  
ATOM    575  O   ALA A  37       1.694 -11.415  21.894  1.00 92.81           O  
ATOM    576  N   ASN A  38       0.768 -11.690  19.871  1.00 91.92           N  
ATOM    577  H   ASN A  38       0.929 -11.979  18.916  1.00 91.92           H  
ATOM    578  CA  ASN A  38      -0.569 -11.189  20.192  1.00 91.92           C  
ATOM    579  HA  ASN A  38      -0.678 -11.134  21.275  1.00 91.92           H  
ATOM    580  C   ASN A  38      -1.645 -12.167  19.694  1.00 91.92           C  
ATOM    581  CB  ASN A  38      -0.750  -9.770  19.618  1.00 91.92           C  
ATOM    582  HB2 ASN A  38      -1.758  -9.416  19.835  1.00 91.92           H  
ATOM    583  HB3 ASN A  38      -0.639  -9.794  18.534  1.00 91.92           H  
ATOM    584  O   ASN A  38      -2.523 -11.794  18.914  1.00 91.92           O  
ATOM    585  CG  ASN A  38       0.206  -8.760  20.204  1.00 91.92           C  
ATOM    586  ND2 ASN A  38       1.322  -8.535  19.554  1.00 91.92           N  
ATOM    587 HD21 ASN A  38       1.504  -9.079  18.722  1.00 91.92           H  
ATOM    588 HD22 ASN A  38       1.991  -7.906  19.975  1.00 91.92           H  
ATOM    589  OD1 ASN A  38      -0.044  -8.164  21.242  1.00 91.92           O  
ATOM    590  N   GLU A  39      -1.561 -13.426  20.128  1.00 88.64           N  
ATOM    591  H   GLU A  39      -0.779 -13.696  20.706  1.00 88.64           H  
ATOM    592  CA  GLU A  39      -2.444 -14.493  19.648  1.00 88.64           C  
ATOM    593  HA  GLU A  39      -2.227 -14.663  18.593  1.00 88.64           H  
ATOM    594  C   GLU A  39      -3.928 -14.129  19.782  1.00 88.64           C  
ATOM    595  CB  GLU A  39      -2.191 -15.804  20.399  1.00 88.64           C  
ATOM    596  HB2 GLU A  39      -2.314 -15.633  21.468  1.00 88.64           H  
ATOM    597  HB3 GLU A  39      -2.938 -16.526  20.072  1.00 88.64           H  
ATOM    598  O   GLU A  39      -4.380 -13.646  20.823  1.00 88.64           O  
ATOM    599  CG  GLU A  39      -0.798 -16.388  20.127  1.00 88.64           C  
ATOM    600  HG2 GLU A  39      -0.657 -16.466  19.049  1.00 88.64           H  
ATOM    601  HG3 GLU A  39      -0.049 -15.702  20.522  1.00 88.64           H  
ATOM    602  CD  GLU A  39      -0.604 -17.773  20.766  1.00 88.64           C  
ATOM    603  OE1 GLU A  39       0.441 -18.393  20.469  1.00 88.64           O  
ATOM    604  OE2 GLU A  39      -1.497 -18.204  21.534  1.00 88.64           O  
ATOM    605  N   ASN A  40      -4.693 -14.376  18.714  1.00 87.99           N  
ATOM    606  H   ASN A  40      -4.253 -14.807  17.913  1.00 87.99           H  
ATOM    607  CA  ASN A  40      -6.135 -14.121  18.622  1.00 87.99           C  
ATOM    608  HA  ASN A  40      -6.422 -14.332  17.591  1.00 87.99           H  
ATOM    609  C   ASN A  40      -6.555 -12.657  18.867  1.00 87.99           C  
ATOM    610  CB  ASN A  40      -6.892 -15.130  19.507  1.00 87.99           C  
ATOM    611  HB2 ASN A  40      -7.963 -15.042  19.327  1.00 87.99           H  
ATOM    612  HB3 ASN A  40      -6.700 -14.906  20.556  1.00 87.99           H  
ATOM    613  O   ASN A  40      -7.742 -12.378  19.052  1.00 87.99           O  
ATOM    614  CG  ASN A  40      -6.490 -16.561  19.208  1.00 87.99           C  
ATOM    615  ND2 ASN A  40      -6.170 -17.343  20.212  1.00 87.99           N  
ATOM    616 HD21 ASN A  40      -5.810 -18.254  19.965  1.00 87.99           H  
ATOM    617 HD22 ASN A  40      -6.102 -16.977  21.151  1.00 87.99           H  
ATOM    618  OD1 ASN A  40      -6.419 -16.981  18.067  1.00 87.99           O  
ATOM    619  N   ARG A  41      -5.612 -11.703  18.856  1.00 92.45           N  
ATOM    620  H   ARG A  41      -4.651 -11.982  18.719  1.00 92.45           H  
ATOM    621  CA  ARG A  41      -5.902 -10.278  19.045  1.00 92.45           C  
ATOM    622  HA  ARG A  41      -6.880 -10.191  19.519  1.00 92.45           H  
ATOM    623  C   ARG A  41      -5.980  -9.536  17.720  1.00 92.45           C  
ATOM    624  CB  ARG A  41      -4.884  -9.610  19.974  1.00 92.45           C  
ATOM    625  HB2 ARG A  41      -5.112  -8.546  20.035  1.00 92.45           H  
ATOM    626  HB3 ARG A  41      -3.889  -9.718  19.543  1.00 92.45           H  
ATOM    627  O   ARG A  41      -5.207  -9.760  16.792  1.00 92.45           O  
ATOM    628  CG  ARG A  41      -4.915 -10.199  21.388  1.00 92.45           C  
ATOM    629  HG2 ARG A  41      -4.621 -11.248  21.356  1.00 92.45           H  
ATOM    630  HG3 ARG A  41      -5.925 -10.124  21.791  1.00 92.45           H  
ATOM    631  CD  ARG A  41      -3.947  -9.447  22.301  1.00 92.45           C  
ATOM    632  HD2 ARG A  41      -2.940  -9.537  21.895  1.00 92.45           H  
ATOM    633  HD3 ARG A  41      -4.229  -8.394  22.319  1.00 92.45           H  
ATOM    634  NE  ARG A  41      -3.978  -9.999  23.666  1.00 92.45           N  
ATOM    635  HE  ARG A  41      -4.479 -10.868  23.786  1.00 92.45           H  
ATOM    636  NH1 ARG A  41      -2.616  -8.428  24.629  1.00 92.45           N  
ATOM    637 HH11 ARG A  41      -2.127  -8.059  25.432  1.00 92.45           H  
ATOM    638 HH12 ARG A  41      -2.443  -8.041  23.713  1.00 92.45           H  
ATOM    639  NH2 ARG A  41      -3.485 -10.061  25.886  1.00 92.45           N  
ATOM    640 HH21 ARG A  41      -4.025 -10.910  25.974  1.00 92.45           H  
ATOM    641 HH22 ARG A  41      -2.984  -9.693  26.683  1.00 92.45           H  
ATOM    642  CZ  ARG A  41      -3.364  -9.493  24.719  1.00 92.45           C  
ATOM    643  N   LYS A  42      -6.903  -8.580  17.681  1.00 94.66           N  
ATOM    644  H   LYS A  42      -7.466  -8.453  18.509  1.00 94.66           H  
ATOM    645  CA  LYS A  42      -6.991  -7.557  16.636  1.00 94.66           C  
ATOM    646  HA  LYS A  42      -6.653  -7.978  15.690  1.00 94.66           H  
ATOM    647  C   LYS A  42      -6.070  -6.398  16.992  1.00 94.66           C  
ATOM    648  CB  LYS A  42      -8.445  -7.088  16.477  1.00 94.66           C  
ATOM    649  HB2 LYS A  42      -8.774  -6.621  17.406  1.00 94.66           H  
ATOM    650  HB3 LYS A  42      -8.504  -6.346  15.681  1.00 94.66           H  
ATOM    651  O   LYS A  42      -5.726  -6.199  18.157  1.00 94.66           O  
ATOM    652  CG  LYS A  42      -9.376  -8.259  16.142  1.00 94.66           C  
ATOM    653  HG2 LYS A  42      -9.101  -8.676  15.173  1.00 94.66           H  
ATOM    654  HG3 LYS A  42      -9.272  -9.037  16.898  1.00 94.66           H  
ATOM    655  CD  LYS A  42     -10.841  -7.828  16.115  1.00 94.66           C  
ATOM    656  HD2 LYS A  42     -11.092  -7.292  17.029  1.00 94.66           H  
ATOM    657  HD3 LYS A  42     -11.008  -7.186  15.250  1.00 94.66           H  
ATOM    658  CE  LYS A  42     -11.668  -9.112  16.016  1.00 94.66           C  
ATOM    659  HE2 LYS A  42     -11.374  -9.644  15.111  1.00 94.66           H  
ATOM    660  HE3 LYS A  42     -11.425  -9.760  16.857  1.00 94.66           H  
ATOM    661  NZ  LYS A  42     -13.125  -8.872  15.984  1.00 94.66           N  
ATOM    662  HZ1 LYS A  42     -13.455  -8.483  16.856  1.00 94.66           H  
ATOM    663  HZ2 LYS A  42     -13.588  -9.751  15.801  1.00 94.66           H  
ATOM    664  HZ3 LYS A  42     -13.343  -8.233  15.233  1.00 94.66           H  
ATOM    665  N   VAL A  43      -5.712  -5.607  15.991  1.00 94.72           N  
ATOM    666  H   VAL A  43      -6.048  -5.831  15.066  1.00 94.72           H  
ATOM    667  CA  VAL A  43      -4.971  -4.355  16.184  1.00 94.72           C  
ATOM    668  HA  VAL A  43      -4.027  -4.591  16.675  1.00 94.72           H  
ATOM    669  C   VAL A  43      -5.738  -3.389  17.088  1.00 94.72           C  
ATOM    670  CB  VAL A  43      -4.658  -3.692  14.832  1.00 94.72           C  
ATOM    671  HB  VAL A  43      -4.158  -2.741  15.017  1.00 94.72           H  
ATOM    672  O   VAL A  43      -6.956  -3.271  16.970  1.00 94.72           O  
ATOM    673  CG1 VAL A  43      -3.694  -4.584  14.048  1.00 94.72           C  
ATOM    674 HG11 VAL A  43      -3.410  -4.093  13.117  1.00 94.72           H  
ATOM    675 HG12 VAL A  43      -4.157  -5.541  13.806  1.00 94.72           H  
ATOM    676 HG13 VAL A  43      -2.798  -4.763  14.641  1.00 94.72           H  
ATOM    677  CG2 VAL A  43      -5.906  -3.427  13.974  1.00 94.72           C  
ATOM    678 HG21 VAL A  43      -6.555  -2.701  14.464  1.00 94.72           H  
ATOM    679 HG22 VAL A  43      -6.469  -4.344  13.802  1.00 94.72           H  
ATOM    680 HG23 VAL A  43      -5.615  -3.026  13.004  1.00 94.72           H  
ATOM    681  N   SER A  44      -5.029  -2.681  17.968  1.00 96.47           N  
ATOM    682  H   SER A  44      -4.058  -2.918  18.116  1.00 96.47           H  
ATOM    683  CA  SER A  44      -5.640  -1.716  18.888  1.00 96.47           C  
ATOM    684  HA  SER A  44      -6.676  -2.017  19.047  1.00 96.47           H  
ATOM    685  C   SER A  44      -5.632  -0.285  18.346  1.00 96.47           C  
ATOM    686  CB  SER A  44      -4.979  -1.746  20.263  1.00 96.47           C  
ATOM    687  HB2 SER A  44      -5.461  -0.996  20.890  1.00 96.47           H  
ATOM    688  HB3 SER A  44      -3.921  -1.498  20.177  1.00 96.47           H  
ATOM    689  O   SER A  44      -4.631   0.162  17.766  1.00 96.47           O  
ATOM    690  OG  SER A  44      -5.122  -3.012  20.869  1.00 96.47           O  
ATOM    691  HG  SER A  44      -5.028  -2.851  21.811  1.00 96.47           H  
ATOM    692  N   ILE A  45      -6.726   0.442  18.586  1.00 98.20           N  
ATOM    693  H   ILE A  45      -7.500  -0.023  19.037  1.00 98.20           H  
ATOM    694  CA  ILE A  45      -6.886   1.881  18.329  1.00 98.20           C  
ATOM    695  HA  ILE A  45      -5.922   2.311  18.059  1.00 98.20           H  
ATOM    696  C   ILE A  45      -7.362   2.548  19.619  1.00 98.20           C  
ATOM    697  CB  ILE A  45      -7.878   2.150  17.171  1.00 98.20           C  
ATOM    698  HB  ILE A  45      -8.859   1.772  17.457  1.00 98.20           H  
ATOM    699  O   ILE A  45      -8.362   2.129  20.203  1.00 98.20           O  
ATOM    700  CG1 ILE A  45      -7.432   1.425  15.881  1.00 98.20           C  
ATOM    701 HG12 ILE A  45      -6.452   1.801  15.587  1.00 98.20           H  
ATOM    702 HG13 ILE A  45      -7.342   0.356  16.078  1.00 98.20           H  
ATOM    703  CG2 ILE A  45      -7.984   3.667  16.917  1.00 98.20           C  
ATOM    704 HG21 ILE A  45      -7.016   4.059  16.607  1.00 98.20           H  
ATOM    705 HG22 ILE A  45      -8.714   3.874  16.135  1.00 98.20           H  
ATOM    706 HG23 ILE A  45      -8.319   4.193  17.811  1.00 98.20           H  
ATOM    707  CD1 ILE A  45      -8.395   1.576  14.696  1.00 98.20           C  
ATOM    708 HD11 ILE A  45      -8.093   0.900  13.896  1.00 98.20           H  
ATOM    709 HD12 ILE A  45      -9.408   1.322  15.008  1.00 98.20           H  
ATOM    710 HD13 ILE A  45      -8.372   2.595  14.311  1.00 98.20           H  
ATOM    711  N   THR A  46      -6.652   3.584  20.061  1.00 98.17           N  
ATOM    712  H   THR A  46      -5.844   3.889  19.537  1.00 98.17           H  
ATOM    713  CA  THR A  46      -6.971   4.284  21.309  1.00 98.17           C  
ATOM    714  HA  THR A  46      -7.398   3.556  21.998  1.00 98.17           H  
ATOM    715  C   THR A  46      -7.998   5.396  21.085  1.00 98.17           C  
ATOM    716  CB  THR A  46      -5.705   4.841  21.971  1.00 98.17           C  
ATOM    717  HB  THR A  46      -5.316   5.661  21.368  1.00 98.17           H  
ATOM    718  O   THR A  46      -7.858   6.191  20.156  1.00 98.17           O  
ATOM    719  CG2 THR A  46      -5.972   5.347  23.382  1.00 98.17           C  
ATOM    720 HG21 THR A  46      -6.476   4.566  23.953  1.00 98.17           H  
ATOM    721 HG22 THR A  46      -6.602   6.236  23.344  1.00 98.17           H  
ATOM    722 HG23 THR A  46      -5.029   5.604  23.863  1.00 98.17           H  
ATOM    723  OG1 THR A  46      -4.707   3.847  22.066  1.00 98.17           O  
ATOM    724  HG1 THR A  46      -5.028   3.130  22.618  1.00 98.17           H  
ATOM    725  N   ILE A  47      -9.009   5.476  21.954  1.00 97.79           N  
ATOM    726  H   ILE A  47      -9.043   4.787  22.692  1.00 97.79           H  
ATOM    727  CA  ILE A  47     -10.079   6.487  21.936  1.00 97.79           C  
ATOM    728  HA  ILE A  47      -9.748   7.342  21.345  1.00 97.79           H  
ATOM    729  C   ILE A  47     -10.372   7.014  23.347  1.00 97.79           C  
ATOM    730  CB  ILE A  47     -11.364   5.936  21.272  1.00 97.79           C  
ATOM    731  HB  ILE A  47     -12.121   6.719  21.321  1.00 97.79           H  
ATOM    732  O   ILE A  47     -10.048   6.371  24.345  1.00 97.79           O  
ATOM    733  CG1 ILE A  47     -11.923   4.698  22.010  1.00 97.79           C  
ATOM    734 HG12 ILE A  47     -11.244   3.855  21.886  1.00 97.79           H  
ATOM    735 HG13 ILE A  47     -11.996   4.920  23.075  1.00 97.79           H  
ATOM    736  CG2 ILE A  47     -11.105   5.649  19.782  1.00 97.79           C  
ATOM    737 HG21 ILE A  47     -12.038   5.436  19.262  1.00 97.79           H  
ATOM    738 HG22 ILE A  47     -10.644   6.521  19.317  1.00 97.79           H  
ATOM    739 HG23 ILE A  47     -10.426   4.803  19.675  1.00 97.79           H  
ATOM    740  CD1 ILE A  47     -13.320   4.283  21.535  1.00 97.79           C  
ATOM    741 HD11 ILE A  47     -13.682   3.463  22.155  1.00 97.79           H  
ATOM    742 HD12 ILE A  47     -14.008   5.124  21.622  1.00 97.79           H  
ATOM    743 HD13 ILE A  47     -13.283   3.943  20.500  1.00 97.79           H  
ATOM    744  N   TYR A  48     -11.023   8.168  23.459  1.00 96.09           N  
ATOM    745  H   TYR A  48     -11.292   8.660  22.619  1.00 96.09           H  
ATOM    746  CA  TYR A  48     -11.491   8.684  24.742  1.00 96.09           C  
ATOM    747  HA  TYR A  48     -10.725   8.474  25.488  1.00 96.09           H  
ATOM    748  C   TYR A  48     -12.761   7.971  25.199  1.00 96.09           C  
ATOM    749  CB  TYR A  48     -11.690  10.203  24.685  1.00 96.09           C  
ATOM    750  HB2 TYR A  48     -12.177  10.528  25.605  1.00 96.09           H  
ATOM    751  HB3 TYR A  48     -12.352  10.450  23.856  1.00 96.09           H  
ATOM    752  O   TYR A  48     -13.730   7.826  24.452  1.00 96.09           O  
ATOM    753  CG  TYR A  48     -10.392  10.972  24.558  1.00 96.09           C  
ATOM    754  CD1 TYR A  48      -9.371  10.761  25.505  1.00 96.09           C  
ATOM    755  HD1 TYR A  48      -9.518  10.075  26.326  1.00 96.09           H  
ATOM    756  CD2 TYR A  48     -10.191  11.875  23.495  1.00 96.09           C  
ATOM    757  HD2 TYR A  48     -10.964  12.033  22.759  1.00 96.09           H  
ATOM    758  CE1 TYR A  48      -8.141  11.428  25.382  1.00 96.09           C  
ATOM    759  HE1 TYR A  48      -7.352  11.244  26.096  1.00 96.09           H  
ATOM    760  CE2 TYR A  48      -8.972  12.575  23.399  1.00 96.09           C  
ATOM    761  HE2 TYR A  48      -8.783  13.287  22.609  1.00 96.09           H  
ATOM    762  OH  TYR A  48      -6.790  13.045  24.259  1.00 96.09           O  
ATOM    763  HH  TYR A  48      -6.117  12.758  24.880  1.00 96.09           H  
ATOM    764  CZ  TYR A  48      -7.951  12.356  24.342  1.00 96.09           C  
ATOM    765  N   GLN A  49     -12.776   7.563  26.467  1.00 93.09           N  
ATOM    766  H   GLN A  49     -11.936   7.667  27.017  1.00 93.09           H  
ATOM    767  CA  GLN A  49     -13.967   7.004  27.099  1.00 93.09           C  
ATOM    768  HA  GLN A  49     -14.282   6.145  26.507  1.00 93.09           H  
ATOM    769  C   GLN A  49     -15.122   8.020  27.123  1.00 93.09           C  
ATOM    770  CB  GLN A  49     -13.620   6.501  28.510  1.00 93.09           C  
ATOM    771  HB2 GLN A  49     -14.440   5.882  28.873  1.00 93.09           H  
ATOM    772  HB3 GLN A  49     -12.728   5.877  28.450  1.00 93.09           H  
ATOM    773  O   GLN A  49     -14.895   9.230  27.220  1.00 93.09           O  
ATOM    774  CG  GLN A  49     -13.369   7.629  29.525  1.00 93.09           C  
ATOM    775  HG2 GLN A  49     -12.615   8.312  29.133  1.00 93.09           H  
ATOM    776  HG3 GLN A  49     -14.290   8.190  29.681  1.00 93.09           H  
ATOM    777  CD  GLN A  49     -12.895   7.117  30.879  1.00 93.09           C  
ATOM    778  NE2 GLN A  49     -12.834   7.966  31.882  1.00 93.09           N  
ATOM    779 HE21 GLN A  49     -12.572   7.554  32.766  1.00 93.09           H  
ATOM    780 HE22 GLN A  49     -13.247   8.885  31.812  1.00 93.09           H  
ATOM    781  OE1 GLN A  49     -12.556   5.966  31.075  1.00 93.09           O  
ATOM    782  N   GLN A  50     -16.365   7.522  27.091  1.00 87.40           N  
ATOM    783  H   GLN A  50     -16.465   6.522  26.988  1.00 87.40           H  
ATOM    784  CA  GLN A  50     -17.589   8.310  27.326  1.00 87.40           C  
ATOM    785  HA  GLN A  50     -18.435   7.706  26.998  1.00 87.40           H  
ATOM    786  C   GLN A  50     -17.669   9.617  26.507  1.00 87.40           C  
ATOM    787  CB  GLN A  50     -17.764   8.570  28.832  1.00 87.40           C  
ATOM    788  HB2 GLN A  50     -16.923   9.170  29.181  1.00 87.40           H  
ATOM    789  HB3 GLN A  50     -18.677   9.144  28.988  1.00 87.40           H  
ATOM    790  O   GLN A  50     -18.124  10.650  26.998  1.00 87.40           O  
ATOM    791  CG  GLN A  50     -17.868   7.296  29.682  1.00 87.40           C  
ATOM    792  HG2 GLN A  50     -18.741   6.727  29.363  1.00 87.40           H  
ATOM    793  HG3 GLN A  50     -16.981   6.677  29.550  1.00 87.40           H  
ATOM    794  CD  GLN A  50     -17.996   7.618  31.168  1.00 87.40           C  
ATOM    795  NE2 GLN A  50     -18.543   6.724  31.960  1.00 87.40           N  
ATOM    796 HE21 GLN A  50     -18.886   5.844  31.601  1.00 87.40           H  
ATOM    797 HE22 GLN A  50     -18.605   6.979  32.935  1.00 87.40           H  
ATOM    798  OE1 GLN A  50     -17.589   8.661  31.653  1.00 87.40           O  
ATOM    799  N   THR A  51     -17.179   9.590  25.269  1.00 91.69           N  
ATOM    800  H   THR A  51     -16.797   8.726  24.912  1.00 91.69           H  
ATOM    801  CA  THR A  51     -17.168  10.747  24.370  1.00 91.69           C  
ATOM    802  HA  THR A  51     -17.691  11.587  24.830  1.00 91.69           H  
ATOM    803  C   THR A  51     -17.912  10.372  23.095  1.00 91.69           C  
ATOM    804  CB  THR A  51     -15.729  11.203  24.098  1.00 91.69           C  
ATOM    805  HB  THR A  51     -15.187  10.403  23.592  1.00 91.69           H  
ATOM    806  O   THR A  51     -17.529   9.426  22.409  1.00 91.69           O  
ATOM    807  CG2 THR A  51     -15.679  12.483  23.264  1.00 91.69           C  
ATOM    808 HG21 THR A  51     -16.206  13.285  23.780  1.00 91.69           H  
ATOM    809 HG22 THR A  51     -14.640  12.774  23.111  1.00 91.69           H  
ATOM    810 HG23 THR A  51     -16.141  12.314  22.291  1.00 91.69           H  
ATOM    811  OG1 THR A  51     -15.081  11.490  25.323  1.00 91.69           O  
ATOM    812  HG1 THR A  51     -15.013  10.663  25.806  1.00 91.69           H  
ATOM    813  N   THR A  52     -19.008  11.076  22.807  1.00 92.39           N  
ATOM    814  H   THR A  52     -19.266  11.850  23.403  1.00 92.39           H  
ATOM    815  CA  THR A  52     -19.818  10.856  21.597  1.00 92.39           C  
ATOM    816  HA  THR A  52     -19.876   9.785  21.404  1.00 92.39           H  
ATOM    817  C   THR A  52     -19.172  11.511  20.374  1.00 92.39           C  
ATOM    818  CB  THR A  52     -21.256  11.378  21.771  1.00 92.39           C  
ATOM    819  HB  THR A  52     -21.832  11.120  20.882  1.00 92.39           H  
ATOM    820  O   THR A  52     -18.309  12.381  20.515  1.00 92.39           O  
ATOM    821  CG2 THR A  52     -21.955  10.783  22.993  1.00 92.39           C  
ATOM    822 HG21 THR A  52     -23.003  11.082  22.993  1.00 92.39           H  
ATOM    823 HG22 THR A  52     -21.904   9.695  22.950  1.00 92.39           H  
ATOM    824 HG23 THR A  52     -21.484  11.132  23.912  1.00 92.39           H  
ATOM    825  OG1 THR A  52     -21.254  12.780  21.918  1.00 92.39           O  
ATOM    826  HG1 THR A  52     -22.166  13.078  21.943  1.00 92.39           H  
ATOM    827  N   ALA A  53     -19.622  11.143  19.168  1.00 95.06           N  
ATOM    828  H   ALA A  53     -20.318  10.415  19.090  1.00 95.06           H  
ATOM    829  CA  ALA A  53     -19.198  11.800  17.929  1.00 95.06           C  
ATOM    830  HA  ALA A  53     -18.130  11.637  17.787  1.00 95.06           H  
ATOM    831  C   ALA A  53     -19.447  13.316  17.978  1.00 95.06           C  
ATOM    832  CB  ALA A  53     -19.951  11.168  16.753  1.00 95.06           C  
ATOM    833  HB1 ALA A  53     -21.014  11.402  16.806  1.00 95.06           H  
ATOM    834  HB2 ALA A  53     -19.839  10.084  16.768  1.00 95.06           H  
ATOM    835  HB3 ALA A  53     -19.558  11.548  15.810  1.00 95.06           H  
ATOM    836  O   ALA A  53     -18.553  14.092  17.660  1.00 95.06           O  
ATOM    837  N   GLY A  54     -20.618  13.742  18.465  1.00 94.31           N  
ATOM    838  H   GLY A  54     -21.329  13.051  18.660  1.00 94.31           H  
ATOM    839  CA  GLY A  54     -20.966  15.155  18.642  1.00 94.31           C  
ATOM    840  HA2 GLY A  54     -21.977  15.213  19.045  1.00 94.31           H  
ATOM    841  HA3 GLY A  54     -20.944  15.667  17.680  1.00 94.31           H  
ATOM    842  C   GLY A  54     -20.030  15.908  19.588  1.00 94.31           C  
ATOM    843  O   GLY A  54     -19.506  16.970  19.248  1.00 94.31           O  
ATOM    844  N   GLN A  55     -19.734  15.329  20.753  1.00 92.53           N  
ATOM    845  H   GLN A  55     -20.179  14.454  20.990  1.00 92.53           H  
ATOM    846  CA  GLN A  55     -18.804  15.936  21.706  1.00 92.53           C  
ATOM    847  HA  GLN A  55     -19.145  16.945  21.939  1.00 92.53           H  
ATOM    848  C   GLN A  55     -17.390  16.043  21.131  1.00 92.53           C  
ATOM    849  CB  GLN A  55     -18.771  15.111  22.992  1.00 92.53           C  
ATOM    850  HB2 GLN A  55     -18.612  14.062  22.744  1.00 92.53           H  
ATOM    851  HB3 GLN A  55     -17.942  15.452  23.612  1.00 92.53           H  
ATOM    852  O   GLN A  55     -16.750  17.086  21.277  1.00 92.53           O  
ATOM    853  CG  GLN A  55     -20.070  15.270  23.787  1.00 92.53           C  
ATOM    854  HG2 GLN A  55     -20.933  15.030  23.166  1.00 92.53           H  
ATOM    855  HG3 GLN A  55     -20.172  16.310  24.096  1.00 92.53           H  
ATOM    856  CD  GLN A  55     -20.102  14.384  25.021  1.00 92.53           C  
ATOM    857  NE2 GLN A  55     -21.094  14.544  25.862  1.00 92.53           N  
ATOM    858 HE21 GLN A  55     -21.178  13.882  26.620  1.00 92.53           H  
ATOM    859 HE22 GLN A  55     -21.858  15.143  25.586  1.00 92.53           H  
ATOM    860  OE1 GLN A  55     -19.210  13.592  25.298  1.00 92.53           O  
ATOM    861  N   ALA A  56     -16.916  14.989  20.460  1.00 94.19           N  
ATOM    862  H   ALA A  56     -17.496  14.168  20.362  1.00 94.19           H  
ATOM    863  CA  ALA A  56     -15.614  14.996  19.809  1.00 94.19           C  
ATOM    864  HA  ALA A  56     -14.867  15.285  20.548  1.00 94.19           H  
ATOM    865  C   ALA A  56     -15.558  16.036  18.677  1.00 94.19           C  
ATOM    866  CB  ALA A  56     -15.288  13.578  19.330  1.00 94.19           C  
ATOM    867  HB1 ALA A  56     -15.346  12.877  20.162  1.00 94.19           H  
ATOM    868  HB2 ALA A  56     -14.274  13.556  18.931  1.00 94.19           H  
ATOM    869  HB3 ALA A  56     -15.994  13.271  18.558  1.00 94.19           H  
ATOM    870  O   ALA A  56     -14.611  16.818  18.629  1.00 94.19           O  
ATOM    871  N   TYR A  57     -16.600  16.114  17.842  1.00 94.33           N  
ATOM    872  H   TYR A  57     -17.346  15.441  17.943  1.00 94.33           H  
ATOM    873  CA  TYR A  57     -16.740  17.100  16.768  1.00 94.33           C  
ATOM    874  HA  TYR A  57     -15.934  16.959  16.047  1.00 94.33           H  
ATOM    875  C   TYR A  57     -16.638  18.532  17.296  1.00 94.33           C  
ATOM    876  CB  TYR A  57     -18.075  16.890  16.041  1.00 94.33           C  
ATOM    877  HB2 TYR A  57     -18.097  15.883  15.623  1.00 94.33           H  
ATOM    878  HB3 TYR A  57     -18.898  16.959  16.752  1.00 94.33           H  
ATOM    879  O   TYR A  57     -15.768  19.277  16.858  1.00 94.33           O  
ATOM    880  CG  TYR A  57     -18.311  17.887  14.928  1.00 94.33           C  
ATOM    881  CD1 TYR A  57     -19.109  19.023  15.165  1.00 94.33           C  
ATOM    882  HD1 TYR A  57     -19.574  19.166  16.129  1.00 94.33           H  
ATOM    883  CD2 TYR A  57     -17.688  17.714  13.678  1.00 94.33           C  
ATOM    884  HD2 TYR A  57     -17.055  16.858  13.493  1.00 94.33           H  
ATOM    885  CE1 TYR A  57     -19.274  19.997  14.164  1.00 94.33           C  
ATOM    886  HE1 TYR A  57     -19.860  20.883  14.361  1.00 94.33           H  
ATOM    887  CE2 TYR A  57     -17.862  18.682  12.671  1.00 94.33           C  
ATOM    888  HE2 TYR A  57     -17.369  18.588  11.714  1.00 94.33           H  
ATOM    889  OH  TYR A  57     -18.757  20.776  11.950  1.00 94.33           O  
ATOM    890  HH  TYR A  57     -19.147  21.594  12.266  1.00 94.33           H  
ATOM    891  CZ  TYR A  57     -18.642  19.829  12.914  1.00 94.33           C  
ATOM    892  N   SER A  58     -17.432  18.885  18.316  1.00 92.17           N  
ATOM    893  H   SER A  58     -18.148  18.234  18.605  1.00 92.17           H  
ATOM    894  CA  SER A  58     -17.418  20.233  18.907  1.00 92.17           C  
ATOM    895  HA  SER A  58     -17.748  20.942  18.147  1.00 92.17           H  
ATOM    896  C   SER A  58     -16.020  20.668  19.365  1.00 92.17           C  
ATOM    897  CB  SER A  58     -18.403  20.297  20.085  1.00 92.17           C  
ATOM    898  HB2 SER A  58     -18.587  21.343  20.327  1.00 92.17           H  
ATOM    899  HB3 SER A  58     -19.351  19.847  19.790  1.00 92.17           H  
ATOM    900  O   SER A  58     -15.637  21.832  19.259  1.00 92.17           O  
ATOM    901  OG  SER A  58     -17.920  19.634  21.249  1.00 92.17           O  
ATOM    902  HG  SER A  58     -17.706  18.727  21.019  1.00 92.17           H  
ATOM    903  N   ARG A  59     -15.216  19.714  19.848  1.00 90.63           N  
ATOM    904  H   ARG A  59     -15.569  18.768  19.855  1.00 90.63           H  
ATOM    905  CA  ARG A  59     -13.844  19.958  20.295  1.00 90.63           C  
ATOM    906  HA  ARG A  59     -13.804  20.949  20.748  1.00 90.63           H  
ATOM    907  C   ARG A  59     -12.867  20.053  19.136  1.00 90.63           C  
ATOM    908  CB  ARG A  59     -13.441  18.874  21.308  1.00 90.63           C  
ATOM    909  HB2 ARG A  59     -12.366  18.922  21.482  1.00 90.63           H  
ATOM    910  HB3 ARG A  59     -13.673  17.892  20.894  1.00 90.63           H  
ATOM    911  O   ARG A  59     -12.005  20.926  19.170  1.00 90.63           O  
ATOM    912  CG  ARG A  59     -14.166  19.023  22.653  1.00 90.63           C  
ATOM    913  HG2 ARG A  59     -13.969  18.143  23.265  1.00 90.63           H  
ATOM    914  HG3 ARG A  59     -15.242  19.106  22.496  1.00 90.63           H  
ATOM    915  CD  ARG A  59     -13.647  20.268  23.376  1.00 90.63           C  
ATOM    916  HD2 ARG A  59     -13.767  21.138  22.731  1.00 90.63           H  
ATOM    917  HD3 ARG A  59     -12.584  20.135  23.580  1.00 90.63           H  
ATOM    918  NE  ARG A  59     -14.353  20.535  24.632  1.00 90.63           N  
ATOM    919  HE  ARG A  59     -15.091  19.900  24.901  1.00 90.63           H  
ATOM    920  NH1 ARG A  59     -13.302  22.506  25.124  1.00 90.63           N  
ATOM    921 HH11 ARG A  59     -12.716  22.361  24.314  1.00 90.63           H  
ATOM    922 HH12 ARG A  59     -13.122  23.263  25.769  1.00 90.63           H  
ATOM    923  NH2 ARG A  59     -14.893  21.799  26.472  1.00 90.63           N  
ATOM    924 HH21 ARG A  59     -14.780  22.636  27.025  1.00 90.63           H  
ATOM    925 HH22 ARG A  59     -15.678  21.177  26.600  1.00 90.63           H  
ATOM    926  CZ  ARG A  59     -14.180  21.593  25.405  1.00 90.63           C  
ATOM    927  N   ILE A  60     -13.015  19.212  18.117  1.00 93.18           N  
ATOM    928  H   ILE A  60     -13.769  18.540  18.148  1.00 93.18           H  
ATOM    929  CA  ILE A  60     -12.216  19.309  16.894  1.00 93.18           C  
ATOM    930  HA  ILE A  60     -11.161  19.267  17.166  1.00 93.18           H  
ATOM    931  C   ILE A  60     -12.449  20.666  16.229  1.00 93.18           C  
ATOM    932  CB  ILE A  60     -12.504  18.133  15.939  1.00 93.18           C  
ATOM    933  HB  ILE A  60     -13.576  18.083  15.750  1.00 93.18           H  
ATOM    934  O   ILE A  60     -11.471  21.319  15.889  1.00 93.18           O  
ATOM    935  CG1 ILE A  60     -12.032  16.802  16.565  1.00 93.18           C  
ATOM    936 HG12 ILE A  60     -12.253  16.793  17.632  1.00 93.18           H  
ATOM    937 HG13 ILE A  60     -10.952  16.704  16.453  1.00 93.18           H  
ATOM    938  CG2 ILE A  60     -11.771  18.349  14.601  1.00 93.18           C  
ATOM    939 HG21 ILE A  60     -12.235  19.166  14.050  1.00 93.18           H  
ATOM    940 HG22 ILE A  60     -11.825  17.454  13.981  1.00 93.18           H  
ATOM    941 HG23 ILE A  60     -10.721  18.584  14.778  1.00 93.18           H  
ATOM    942  CD1 ILE A  60     -12.721  15.578  15.954  1.00 93.18           C  
ATOM    943 HD11 ILE A  60     -12.568  15.534  14.876  1.00 93.18           H  
ATOM    944 HD12 ILE A  60     -13.791  15.625  16.155  1.00 93.18           H  
ATOM    945 HD13 ILE A  60     -12.311  14.677  16.412  1.00 93.18           H  
ATOM    946  N   GLU A  61     -13.693  21.147  16.146  1.00 90.49           N  
ATOM    947  H   GLU A  61     -14.462  20.540  16.391  1.00 90.49           H  
ATOM    948  CA  GLU A  61     -14.022  22.480  15.619  1.00 90.49           C  
ATOM    949  HA  GLU A  61     -13.746  22.531  14.566  1.00 90.49           H  
ATOM    950  C   GLU A  61     -13.252  23.599  16.336  1.00 90.49           C  
ATOM    951  CB  GLU A  61     -15.533  22.751  15.769  1.00 90.49           C  
ATOM    952  HB2 GLU A  61     -15.712  23.815  15.612  1.00 90.49           H  
ATOM    953  HB3 GLU A  61     -15.841  22.518  16.788  1.00 90.49           H  
ATOM    954  O   GLU A  61     -12.662  24.472  15.696  1.00 90.49           O  
ATOM    955  CG  GLU A  61     -16.431  21.979  14.800  1.00 90.49           C  
ATOM    956  HG2 GLU A  61     -16.285  20.907  14.930  1.00 90.49           H  
ATOM    957  HG3 GLU A  61     -17.472  22.211  15.025  1.00 90.49           H  
ATOM    958  CD  GLU A  61     -16.113  22.381  13.369  1.00 90.49           C  
ATOM    959  OE1 GLU A  61     -15.256  21.692  12.774  1.00 90.49           O  
ATOM    960  OE2 GLU A  61     -16.608  23.437  12.902  1.00 90.49           O  
ATOM    961  N   ALA A  62     -13.196  23.553  17.670  1.00 89.39           N  
ATOM    962  H   ALA A  62     -13.729  22.838  18.144  1.00 89.39           H  
ATOM    963  CA  ALA A  62     -12.463  24.539  18.460  1.00 89.39           C  
ATOM    964  HA  ALA A  62     -12.783  25.533  18.148  1.00 89.39           H  
ATOM    965  C   ALA A  62     -10.938  24.465  18.252  1.00 89.39           C  
ATOM    966  CB  ALA A  62     -12.844  24.349  19.931  1.00 89.39           C  
ATOM    967  HB1 ALA A  62     -12.332  25.095  20.539  1.00 89.39           H  
ATOM    968  HB2 ALA A  62     -12.563  23.351  20.266  1.00 89.39           H  
ATOM    969  HB3 ALA A  62     -13.920  24.481  20.036  1.00 89.39           H  
ATOM    970  O   ALA A  62     -10.265  25.497  18.239  1.00 89.39           O  
ATOM    971  N   LEU A  63     -10.386  23.260  18.076  1.00 89.20           N  
ATOM    972  H   LEU A  63     -10.999  22.457  18.095  1.00 89.20           H  
ATOM    973  CA  LEU A  63      -8.958  23.035  17.816  1.00 89.20           C  
ATOM    974  HA  LEU A  63      -8.365  23.679  18.465  1.00 89.20           H  
ATOM    975  C   LEU A  63      -8.561  23.390  16.371  1.00 89.20           C  
ATOM    976  CB  LEU A  63      -8.633  21.561  18.126  1.00 89.20           C  
ATOM    977  HB2 LEU A  63      -7.624  21.337  17.778  1.00 89.20           H  
ATOM    978  HB3 LEU A  63      -9.311  20.933  17.547  1.00 89.20           H  
ATOM    979  O   LEU A  63      -7.450  23.872  16.126  1.00 89.20           O  
ATOM    980  CG  LEU A  63      -8.735  21.159  19.610  1.00 89.20           C  
ATOM    981  HG  LEU A  63      -9.733  21.375  19.991  1.00 89.20           H  
ATOM    982  CD1 LEU A  63      -8.475  19.659  19.739  1.00 89.20           C  
ATOM    983 HD11 LEU A  63      -9.198  19.121  19.127  1.00 89.20           H  
ATOM    984 HD12 LEU A  63      -7.468  19.417  19.397  1.00 89.20           H  
ATOM    985 HD13 LEU A  63      -8.590  19.345  20.776  1.00 89.20           H  
ATOM    986  CD2 LEU A  63      -7.737  21.881  20.510  1.00 89.20           C  
ATOM    987 HD21 LEU A  63      -6.722  21.667  20.176  1.00 89.20           H  
ATOM    988 HD22 LEU A  63      -7.852  21.536  21.538  1.00 89.20           H  
ATOM    989 HD23 LEU A  63      -7.909  22.957  20.484  1.00 89.20           H  
ATOM    990  N   ARG A  64      -9.481  23.198  15.421  1.00 86.96           N  
ATOM    991  H   ARG A  64     -10.348  22.772  15.713  1.00 86.96           H  
ATOM    992  CA  ARG A  64      -9.293  23.392  13.976  1.00 86.96           C  
ATOM    993  HA  ARG A  64      -8.491  22.741  13.628  1.00 86.96           H  
ATOM    994  C   ARG A  64      -8.889  24.816  13.622  1.00 86.96           C  
ATOM    995  CB  ARG A  64     -10.601  22.996  13.275  1.00 86.96           C  
ATOM    996  HB2 ARG A  64     -11.397  23.659  13.616  1.00 86.96           H  
ATOM    997  HB3 ARG A  64     -10.861  21.977  13.563  1.00 86.96           H  
ATOM    998  O   ARG A  64      -7.990  24.997  12.803  1.00 86.96           O  
ATOM    999  CG  ARG A  64     -10.540  23.031  11.742  1.00 86.96           C  
ATOM   1000  HG2 ARG A  64      -9.831  22.280  11.393  1.00 86.96           H  
ATOM   1001  HG3 ARG A  64     -10.219  24.009  11.384  1.00 86.96           H  
ATOM   1002  CD  ARG A  64     -11.926  22.715  11.170  1.00 86.96           C  
ATOM   1003  HD2 ARG A  64     -11.834  22.497  10.106  1.00 86.96           H  
ATOM   1004  HD3 ARG A  64     -12.327  21.826  11.656  1.00 86.96           H  
ATOM   1005  NE  ARG A  64     -12.858  23.843  11.350  1.00 86.96           N  
ATOM   1006  HE  ARG A  64     -12.500  24.689  11.770  1.00 86.96           H  
ATOM   1007  NH1 ARG A  64     -14.743  22.817  10.514  1.00 86.96           N  
ATOM   1008 HH11 ARG A  64     -14.720  22.028  11.145  1.00 86.96           H  
ATOM   1009 HH12 ARG A  64     -15.691  22.982  10.207  1.00 86.96           H  
ATOM   1010  NH2 ARG A  64     -14.900  24.838  11.348  1.00 86.96           N  
ATOM   1011 HH21 ARG A  64     -15.808  24.533  11.668  1.00 86.96           H  
ATOM   1012 HH22 ARG A  64     -14.499  25.649  11.798  1.00 86.96           H  
ATOM   1013  CZ  ARG A  64     -14.144  23.832  11.047  1.00 86.96           C  
ATOM   1014  N   ASN A  65      -9.479  25.816  14.282  1.00 80.76           N  
ATOM   1015  H   ASN A  65     -10.231  25.578  14.913  1.00 80.76           H  
ATOM   1016  CA  ASN A  65      -9.149  27.231  14.061  1.00 80.76           C  
ATOM   1017  HA  ASN A  65      -9.323  27.474  13.012  1.00 80.76           H  
ATOM   1018  C   ASN A  65      -7.668  27.551  14.338  1.00 80.76           C  
ATOM   1019  CB  ASN A  65     -10.075  28.103  14.927  1.00 80.76           C  
ATOM   1020  HB2 ASN A  65      -9.727  29.135  14.890  1.00 80.76           H  
ATOM   1021  HB3 ASN A  65     -10.030  27.765  15.962  1.00 80.76           H  
ATOM   1022  O   ASN A  65      -7.123  28.474  13.742  1.00 80.76           O  
ATOM   1023  CG  ASN A  65     -11.519  28.094  14.455  1.00 80.76           C  
ATOM   1024  ND2 ASN A  65     -12.438  28.503  15.297  1.00 80.76           N  
ATOM   1025 HD21 ASN A  65     -12.192  28.761  16.242  1.00 80.76           H  
ATOM   1026 HD22 ASN A  65     -13.392  28.425  14.973  1.00 80.76           H  
ATOM   1027  OD1 ASN A  65     -11.847  27.728  13.340  1.00 80.76           O  
ATOM   1028  N   ASN A  66      -7.006  26.757  15.187  1.00 84.34           N  
ATOM   1029  H   ASN A  66      -7.509  25.988  15.606  1.00 84.34           H  
ATOM   1030  CA  ASN A  66      -5.582  26.883  15.502  1.00 84.34           C  
ATOM   1031  HA  ASN A  66      -5.220  27.850  15.152  1.00 84.34           H  
ATOM   1032  C   ASN A  66      -4.711  25.818  14.803  1.00 84.34           C  
ATOM   1033  CB  ASN A  66      -5.425  26.835  17.032  1.00 84.34           C  
ATOM   1034  HB2 ASN A  66      -4.366  26.860  17.290  1.00 84.34           H  
ATOM   1035  HB3 ASN A  66      -5.845  25.899  17.402  1.00 84.34           H  
ATOM   1036  O   ASN A  66      -3.535  25.681  15.138  1.00 84.34           O  
ATOM   1037  CG  ASN A  66      -6.086  27.997  17.750  1.00 84.34           C  
ATOM   1038  ND2 ASN A  66      -6.533  27.785  18.966  1.00 84.34           N  
ATOM   1039 HD21 ASN A  66      -7.007  28.566  19.396  1.00 84.34           H  
ATOM   1040 HD22 ASN A  66      -6.517  26.856  19.361  1.00 84.34           H  
ATOM   1041  OD1 ASN A  66      -6.199  29.106  17.261  1.00 84.34           O  
ATOM   1042  N   GLY A  67      -5.273  25.010  13.894  1.00 84.93           N  
ATOM   1043  H   GLY A  67      -6.233  25.177  13.629  1.00 84.93           H  
ATOM   1044  CA  GLY A  67      -4.569  23.891  13.249  1.00 84.93           C  
ATOM   1045  HA2 GLY A  67      -3.691  24.271  12.727  1.00 84.93           H  
ATOM   1046  HA3 GLY A  67      -5.235  23.435  12.517  1.00 84.93           H  
ATOM   1047  C   GLY A  67      -4.113  22.794  14.224  1.00 84.93           C  
ATOM   1048  O   GLY A  67      -3.181  22.036  13.932  1.00 84.93           O  
ATOM   1049  N   GLN A  68      -4.729  22.718  15.409  1.00 91.16           N  
ATOM   1050  H   GLN A  68      -5.533  23.307  15.573  1.00 91.16           H  
ATOM   1051  CA  GLN A  68      -4.374  21.740  16.434  1.00 91.16           C  
ATOM   1052  HA  GLN A  68      -3.292  21.615  16.424  1.00 91.16           H  
ATOM   1053  C   GLN A  68      -4.992  20.379  16.117  1.00 91.16           C  
ATOM   1054  CB  GLN A  68      -4.771  22.241  17.829  1.00 91.16           C  
ATOM   1055  HB2 GLN A  68      -4.688  21.417  18.537  1.00 91.16           H  
ATOM   1056  HB3 GLN A  68      -5.803  22.591  17.817  1.00 91.16           H  
ATOM   1057  O   GLN A  68      -6.155  20.280  15.735  1.00 91.16           O  
ATOM   1058  CG  GLN A  68      -3.858  23.381  18.296  1.00 91.16           C  
ATOM   1059  HG2 GLN A  68      -3.963  24.237  17.629  1.00 91.16           H  
ATOM   1060  HG3 GLN A  68      -2.823  23.042  18.250  1.00 91.16           H  
ATOM   1061  CD  GLN A  68      -4.158  23.837  19.721  1.00 91.16           C  
ATOM   1062  NE2 GLN A  68      -3.180  24.355  20.429  1.00 91.16           N  
ATOM   1063 HE21 GLN A  68      -2.259  24.470  20.031  1.00 91.16           H  
ATOM   1064 HE22 GLN A  68      -3.425  24.651  21.363  1.00 91.16           H  
ATOM   1065  OE1 GLN A  68      -5.260  23.763  20.232  1.00 91.16           O  
ATOM   1066  N   TRP A  69      -4.199  19.324  16.299  1.00 94.47           N  
ATOM   1067  H   TRP A  69      -3.286  19.465  16.706  1.00 94.47           H  
ATOM   1068  CA  TRP A  69      -4.577  17.952  15.983  1.00 94.47           C  
ATOM   1069  HA  TRP A  69      -5.632  17.900  15.715  1.00 94.47           H  
ATOM   1070  C   TRP A  69      -4.333  17.052  17.184  1.00 94.47           C  
ATOM   1071  CB  TRP A  69      -3.764  17.476  14.787  1.00 94.47           C  
ATOM   1072  HB2 TRP A  69      -3.962  18.154  13.957  1.00 94.47           H  
ATOM   1073  HB3 TRP A  69      -2.706  17.542  15.039  1.00 94.47           H  
ATOM   1074  O   TRP A  69      -3.203  16.940  17.662  1.00 94.47           O  
ATOM   1075  CG  TRP A  69      -4.058  16.084  14.325  1.00 94.47           C  
ATOM   1076  CD1 TRP A  69      -3.456  14.953  14.761  1.00 94.47           C  
ATOM   1077  HD1 TRP A  69      -2.688  14.912  15.518  1.00 94.47           H  
ATOM   1078  CD2 TRP A  69      -5.012  15.665  13.305  1.00 94.47           C  
ATOM   1079  CE2 TRP A  69      -4.917  14.251  13.157  1.00 94.47           C  
ATOM   1080  CE3 TRP A  69      -5.936  16.340  12.478  1.00 94.47           C  
ATOM   1081  HE3 TRP A  69      -6.052  17.410  12.567  1.00 94.47           H  
ATOM   1082  NE1 TRP A  69      -3.959  13.870  14.067  1.00 94.47           N  
ATOM   1083  HE1 TRP A  69      -3.600  12.929  14.141  1.00 94.47           H  
ATOM   1084  CH2 TRP A  69      -6.580  14.242  11.402  1.00 94.47           C  
ATOM   1085  HH2 TRP A  69      -7.166  13.710  10.667  1.00 94.47           H  
ATOM   1086  CZ2 TRP A  69      -5.678  13.544  12.221  1.00 94.47           C  
ATOM   1087  HZ2 TRP A  69      -5.550  12.477  12.118  1.00 94.47           H  
ATOM   1088  CZ3 TRP A  69      -6.713  15.635  11.538  1.00 94.47           C  
ATOM   1089  HZ3 TRP A  69      -7.413  16.168  10.911  1.00 94.47           H  
ATOM   1090  N   ASP A  70      -5.395  16.405  17.641  1.00 94.63           N  
ATOM   1091  H   ASP A  70      -6.278  16.531  17.169  1.00 94.63           H  
ATOM   1092  CA  ASP A  70      -5.363  15.403  18.698  1.00 94.63           C  
ATOM   1093  HA  ASP A  70      -4.356  15.311  19.105  1.00 94.63           H  
ATOM   1094  C   ASP A  70      -5.756  14.052  18.087  1.00 94.63           C  
ATOM   1095  CB  ASP A  70      -6.275  15.872  19.839  1.00 94.63           C  
ATOM   1096  HB2 ASP A  70      -5.885  16.818  20.214  1.00 94.63           H  
ATOM   1097  HB3 ASP A  70      -7.273  16.067  19.448  1.00 94.63           H  
ATOM   1098  O   ASP A  70      -6.912  13.830  17.732  1.00 94.63           O  
ATOM   1099  CG  ASP A  70      -6.371  14.889  21.011  1.00 94.63           C  
ATOM   1100  OD1 ASP A  70      -6.107  13.676  20.819  1.00 94.63           O  
ATOM   1101  OD2 ASP A  70      -6.754  15.370  22.097  1.00 94.63           O  
ATOM   1102  N   ASP A  71      -4.778  13.155  17.940  1.00 97.04           N  
ATOM   1103  H   ASP A  71      -3.859  13.403  18.277  1.00 97.04           H  
ATOM   1104  CA  ASP A  71      -4.952  11.847  17.295  1.00 97.04           C  
ATOM   1105  HA  ASP A  71      -5.263  11.998  16.261  1.00 97.04           H  
ATOM   1106  C   ASP A  71      -6.017  10.979  17.984  1.00 97.04           C  
ATOM   1107  CB  ASP A  71      -3.596  11.121  17.310  1.00 97.04           C  
ATOM   1108  HB2 ASP A  71      -2.850  11.763  16.841  1.00 97.04           H  
ATOM   1109  HB3 ASP A  71      -3.291  10.962  18.344  1.00 97.04           H  
ATOM   1110  O   ASP A  71      -6.786  10.284  17.314  1.00 97.04           O  
ATOM   1111  CG  ASP A  71      -3.600   9.771  16.576  1.00 97.04           C  
ATOM   1112  OD1 ASP A  71      -4.174   9.677  15.469  1.00 97.04           O  
ATOM   1113  OD2 ASP A  71      -2.925   8.827  17.042  1.00 97.04           O  
ATOM   1114  N   VAL A  72      -6.091  11.028  19.320  1.00 97.10           N  
ATOM   1115  H   VAL A  72      -5.588  11.761  19.800  1.00 97.10           H  
ATOM   1116  CA  VAL A  72      -7.067  10.245  20.088  1.00 97.10           C  
ATOM   1117  HA  VAL A  72      -7.106   9.235  19.681  1.00 97.10           H  
ATOM   1118  C   VAL A  72      -8.453  10.856  19.922  1.00 97.10           C  
ATOM   1119  CB  VAL A  72      -6.688  10.141  21.577  1.00 97.10           C  
ATOM   1120  HB  VAL A  72      -6.680  11.136  22.022  1.00 97.10           H  
ATOM   1121  O   VAL A  72      -9.415  10.118  19.704  1.00 97.10           O  
ATOM   1122  CG1 VAL A  72      -7.695   9.263  22.333  1.00 97.10           C  
ATOM   1123 HG11 VAL A  72      -8.695   9.692  22.278  1.00 97.10           H  
ATOM   1124 HG12 VAL A  72      -7.423   9.204  23.387  1.00 97.10           H  
ATOM   1125 HG13 VAL A  72      -7.701   8.260  21.907  1.00 97.10           H  
ATOM   1126  CG2 VAL A  72      -5.301   9.507  21.761  1.00 97.10           C  
ATOM   1127 HG21 VAL A  72      -5.275   8.523  21.293  1.00 97.10           H  
ATOM   1128 HG22 VAL A  72      -4.540  10.143  21.308  1.00 97.10           H  
ATOM   1129 HG23 VAL A  72      -5.078   9.411  22.824  1.00 97.10           H  
ATOM   1130  N   LEU A  73      -8.577  12.187  19.950  1.00 96.27           N  
ATOM   1131  H   LEU A  73      -7.752  12.739  20.134  1.00 96.27           H  
ATOM   1132  CA  LEU A  73      -9.853  12.871  19.718  1.00 96.27           C  
ATOM   1133  HA  LEU A  73     -10.580  12.477  20.428  1.00 96.27           H  
ATOM   1134  C   LEU A  73     -10.391  12.623  18.304  1.00 96.27           C  
ATOM   1135  CB  LEU A  73      -9.677  14.376  19.952  1.00 96.27           C  
ATOM   1136  HB2 LEU A  73      -9.198  14.552  20.915  1.00 96.27           H  
ATOM   1137  HB3 LEU A  73      -9.019  14.761  19.173  1.00 96.27           H  
ATOM   1138  O   LEU A  73     -11.568  12.299  18.151  1.00 96.27           O  
ATOM   1139  CG  LEU A  73     -10.991  15.170  19.904  1.00 96.27           C  
ATOM   1140  HG  LEU A  73     -11.475  15.024  18.938  1.00 96.27           H  
ATOM   1141  CD1 LEU A  73     -11.962  14.740  21.007  1.00 96.27           C  
ATOM   1142 HD11 LEU A  73     -12.397  13.773  20.757  1.00 96.27           H  
ATOM   1143 HD12 LEU A  73     -12.762  15.475  21.092  1.00 96.27           H  
ATOM   1144 HD13 LEU A  73     -11.431  14.668  21.956  1.00 96.27           H  
ATOM   1145  CD2 LEU A  73     -10.671  16.653  20.059  1.00 96.27           C  
ATOM   1146 HD21 LEU A  73     -10.212  16.845  21.029  1.00 96.27           H  
ATOM   1147 HD22 LEU A  73     -11.584  17.237  19.948  1.00 96.27           H  
ATOM   1148 HD23 LEU A  73      -9.978  16.949  19.272  1.00 96.27           H  
ATOM   1149  N   ILE A  74      -9.532  12.724  17.286  1.00 97.45           N  
ATOM   1150  H   ILE A  74      -8.588  13.016  17.492  1.00 97.45           H  
ATOM   1151  CA  ILE A  74      -9.887  12.463  15.885  1.00 97.45           C  
ATOM   1152  HA  ILE A  74     -10.732  13.094  15.608  1.00 97.45           H  
ATOM   1153  C   ILE A  74     -10.344  11.014  15.720  1.00 97.45           C  
ATOM   1154  CB  ILE A  74      -8.695  12.798  14.960  1.00 97.45           C  
ATOM   1155  HB  ILE A  74      -7.809  12.306  15.360  1.00 97.45           H  
ATOM   1156  O   ILE A  74     -11.402  10.758  15.150  1.00 97.45           O  
ATOM   1157  CG1 ILE A  74      -8.404  14.319  14.932  1.00 97.45           C  
ATOM   1158 HG12 ILE A  74      -7.402  14.472  14.532  1.00 97.45           H  
ATOM   1159 HG13 ILE A  74      -8.408  14.712  15.948  1.00 97.45           H  
ATOM   1160  CG2 ILE A  74      -8.922  12.246  13.540  1.00 97.45           C  
ATOM   1161 HG21 ILE A  74      -8.148  12.620  12.869  1.00 97.45           H  
ATOM   1162 HG22 ILE A  74      -9.899  12.553  13.166  1.00 97.45           H  
ATOM   1163 HG23 ILE A  74      -8.864  11.157  13.537  1.00 97.45           H  
ATOM   1164  CD1 ILE A  74      -9.379  15.176  14.116  1.00 97.45           C  
ATOM   1165 HD11 ILE A  74     -10.404  15.000  14.442  1.00 97.45           H  
ATOM   1166 HD12 ILE A  74      -9.293  14.939  13.056  1.00 97.45           H  
ATOM   1167 HD13 ILE A  74      -9.135  16.230  14.253  1.00 97.45           H  
ATOM   1168  N   SER A  75      -9.606  10.059  16.286  1.00 98.10           N  
ATOM   1169  H   SER A  75      -8.736  10.316  16.730  1.00 98.10           H  
ATOM   1170  CA  SER A  75      -9.979   8.641  16.224  1.00 98.10           C  
ATOM   1171  HA  SER A  75     -10.150   8.371  15.182  1.00 98.10           H  
ATOM   1172  C   SER A  75     -11.271   8.349  16.993  1.00 98.10           C  
ATOM   1173  CB  SER A  75      -8.836   7.775  16.747  1.00 98.10           C  
ATOM   1174  HB2 SER A  75      -9.099   6.723  16.637  1.00 98.10           H  
ATOM   1175  HB3 SER A  75      -8.647   7.990  17.799  1.00 98.10           H  
ATOM   1176  O   SER A  75     -12.083   7.541  16.547  1.00 98.10           O  
ATOM   1177  OG  SER A  75      -7.680   8.054  15.985  1.00 98.10           O  
ATOM   1178  HG  SER A  75      -7.278   8.852  16.335  1.00 98.10           H  
ATOM   1179  N   THR A  76     -11.510   9.051  18.107  1.00 97.64           N  
ATOM   1180  H   THR A  76     -10.791   9.689  18.417  1.00 97.64           H  
ATOM   1181  CA  THR A  76     -12.766   8.987  18.874  1.00 97.64           C  
ATOM   1182  HA  THR A  76     -12.969   7.949  19.140  1.00 97.64           H  
ATOM   1183  C   THR A  76     -13.942   9.494  18.045  1.00 97.64           C  
ATOM   1184  CB  THR A  76     -12.681   9.813  20.165  1.00 97.64           C  
ATOM   1185  HB  THR A  76     -12.542  10.867  19.925  1.00 97.64           H  
ATOM   1186  O   THR A  76     -14.974   8.827  17.985  1.00 97.64           O  
ATOM   1187  CG2 THR A  76     -13.920   9.678  21.047  1.00 97.64           C  
ATOM   1188 HG21 THR A  76     -13.760  10.248  21.962  1.00 97.64           H  
ATOM   1189 HG22 THR A  76     -14.799  10.078  20.541  1.00 97.64           H  
ATOM   1190 HG23 THR A  76     -14.091   8.632  21.300  1.00 97.64           H  
ATOM   1191  OG1 THR A  76     -11.597   9.383  20.947  1.00 97.64           O  
ATOM   1192  HG1 THR A  76     -10.796   9.629  20.479  1.00 97.64           H  
ATOM   1193  N   PHE A  77     -13.776  10.638  17.372  1.00 97.72           N  
ATOM   1194  H   PHE A  77     -12.904  11.138  17.470  1.00 97.72           H  
ATOM   1195  CA  PHE A  77     -14.771  11.184  16.453  1.00 97.72           C  
ATOM   1196  HA  PHE A  77     -15.706  11.345  16.990  1.00 97.72           H  
ATOM   1197  C   PHE A  77     -15.068  10.201  15.322  1.00 97.72           C  
ATOM   1198  CB  PHE A  77     -14.289  12.530  15.899  1.00 97.72           C  
ATOM   1199  HB2 PHE A  77     -13.257  12.441  15.560  1.00 97.72           H  
ATOM   1200  HB3 PHE A  77     -14.306  13.272  16.698  1.00 97.72           H  
ATOM   1201  O   PHE A  77     -16.221   9.824  15.139  1.00 97.72           O  
ATOM   1202  CG  PHE A  77     -15.134  13.038  14.751  1.00 97.72           C  
ATOM   1203  CD1 PHE A  77     -14.652  12.965  13.431  1.00 97.72           C  
ATOM   1204  HD1 PHE A  77     -13.658  12.591  13.234  1.00 97.72           H  
ATOM   1205  CD2 PHE A  77     -16.432  13.516  14.997  1.00 97.72           C  
ATOM   1206  HD2 PHE A  77     -16.810  13.559  16.008  1.00 97.72           H  
ATOM   1207  CE1 PHE A  77     -15.472  13.367  12.364  1.00 97.72           C  
ATOM   1208  HE1 PHE A  77     -15.112  13.317  11.347  1.00 97.72           H  
ATOM   1209  CE2 PHE A  77     -17.249  13.918  13.927  1.00 97.72           C  
ATOM   1210  HE2 PHE A  77     -18.255  14.267  14.106  1.00 97.72           H  
ATOM   1211  CZ  PHE A  77     -16.766  13.849  12.613  1.00 97.72           C  
ATOM   1212  HZ  PHE A  77     -17.394  14.160  11.791  1.00 97.72           H  
ATOM   1213  N   MET A  78     -14.041   9.719  14.616  1.00 98.31           N  
ATOM   1214  H   MET A  78     -13.113  10.060  14.819  1.00 98.31           H  
ATOM   1215  CA  MET A  78     -14.232   8.805  13.489  1.00 98.31           C  
ATOM   1216  HA  MET A  78     -14.903   9.281  12.774  1.00 98.31           H  
ATOM   1217  C   MET A  78     -14.896   7.490  13.910  1.00 98.31           C  
ATOM   1218  CB  MET A  78     -12.897   8.514  12.798  1.00 98.31           C  
ATOM   1219  HB2 MET A  78     -12.185   8.120  13.524  1.00 98.31           H  
ATOM   1220  HB3 MET A  78     -13.082   7.751  12.042  1.00 98.31           H  
ATOM   1221  O   MET A  78     -15.799   7.019  13.224  1.00 98.31           O  
ATOM   1222  CG  MET A  78     -12.286   9.729  12.097  1.00 98.31           C  
ATOM   1223  HG2 MET A  78     -12.041  10.490  12.838  1.00 98.31           H  
ATOM   1224  HG3 MET A  78     -13.014  10.160  11.410  1.00 98.31           H  
ATOM   1225  SD  MET A  78     -10.780   9.330  11.175  1.00 98.31           S  
ATOM   1226  CE  MET A  78     -11.513   8.658   9.660  1.00 98.31           C  
ATOM   1227  HE1 MET A  78     -10.718   8.408   8.957  1.00 98.31           H  
ATOM   1228  HE2 MET A  78     -12.093   7.763   9.885  1.00 98.31           H  
ATOM   1229  HE3 MET A  78     -12.165   9.405   9.207  1.00 98.31           H  
ATOM   1230  N   ARG A  79     -14.510   6.920  15.060  1.00 97.99           N  
ATOM   1231  H   ARG A  79     -13.743   7.338  15.567  1.00 97.99           H  
ATOM   1232  CA  ARG A  79     -15.176   5.743  15.638  1.00 97.99           C  
ATOM   1233  HA  ARG A  79     -15.166   4.936  14.906  1.00 97.99           H  
ATOM   1234  C   ARG A  79     -16.640   6.024  15.950  1.00 97.99           C  
ATOM   1235  CB  ARG A  79     -14.407   5.296  16.891  1.00 97.99           C  
ATOM   1236  HB2 ARG A  79     -13.379   5.098  16.585  1.00 97.99           H  
ATOM   1237  HB3 ARG A  79     -14.372   6.107  17.619  1.00 97.99           H  
ATOM   1238  O   ARG A  79     -17.486   5.194  15.646  1.00 97.99           O  
ATOM   1239  CG  ARG A  79     -14.972   4.026  17.550  1.00 97.99           C  
ATOM   1240  HG2 ARG A  79     -15.504   3.428  16.810  1.00 97.99           H  
ATOM   1241  HG3 ARG A  79     -14.141   3.434  17.934  1.00 97.99           H  
ATOM   1242  CD  ARG A  79     -15.889   4.336  18.737  1.00 97.99           C  
ATOM   1243  HD2 ARG A  79     -16.711   4.964  18.393  1.00 97.99           H  
ATOM   1244  HD3 ARG A  79     -15.322   4.883  19.490  1.00 97.99           H  
ATOM   1245  NE  ARG A  79     -16.445   3.103  19.323  1.00 97.99           N  
ATOM   1246  HE  ARG A  79     -16.221   2.235  18.857  1.00 97.99           H  
ATOM   1247  NH1 ARG A  79     -17.775   4.123  20.889  1.00 97.99           N  
ATOM   1248 HH11 ARG A  79     -17.337   5.004  20.660  1.00 97.99           H  
ATOM   1249 HH12 ARG A  79     -18.669   4.108  21.357  1.00 97.99           H  
ATOM   1250  NH2 ARG A  79     -18.080   1.969  20.433  1.00 97.99           N  
ATOM   1251 HH21 ARG A  79     -19.006   2.066  20.825  1.00 97.99           H  
ATOM   1252 HH22 ARG A  79     -17.950   1.187  19.807  1.00 97.99           H  
ATOM   1253  CZ  ARG A  79     -17.414   3.065  20.220  1.00 97.99           C  
ATOM   1254  N   GLY A  80     -16.927   7.178  16.552  1.00 97.52           N  
ATOM   1255  H   GLY A  80     -16.169   7.812  16.763  1.00 97.52           H  
ATOM   1256  CA  GLY A  80     -18.286   7.605  16.868  1.00 97.52           C  
ATOM   1257  HA2 GLY A  80     -18.764   6.867  17.513  1.00 97.52           H  
ATOM   1258  HA3 GLY A  80     -18.238   8.559  17.394  1.00 97.52           H  
ATOM   1259  C   GLY A  80     -19.152   7.785  15.622  1.00 97.52           C  
ATOM   1260  O   GLY A  80     -20.300   7.360  15.633  1.00 97.52           O  
ATOM   1261  N   VAL A  81     -18.596   8.343  14.540  1.00 97.90           N  
ATOM   1262  H   VAL A  81     -17.664   8.725  14.617  1.00 97.90           H  
ATOM   1263  CA  VAL A  81     -19.300   8.472  13.256  1.00 97.90           C  
ATOM   1264  HA  VAL A  81     -20.261   8.951  13.442  1.00 97.90           H  
ATOM   1265  C   VAL A  81     -19.586   7.100  12.645  1.00 97.90           C  
ATOM   1266  CB  VAL A  81     -18.545   9.383  12.271  1.00 97.90           C  
ATOM   1267  HB  VAL A  81     -17.521   9.029  12.150  1.00 97.90           H  
ATOM   1268  O   VAL A  81     -20.673   6.886  12.129  1.00 97.90           O  
ATOM   1269  CG1 VAL A  81     -19.222   9.431  10.895  1.00 97.90           C  
ATOM   1270 HG11 VAL A  81     -19.234   8.449  10.423  1.00 97.90           H  
ATOM   1271 HG12 VAL A  81     -18.686  10.113  10.235  1.00 97.90           H  
ATOM   1272 HG13 VAL A  81     -20.236   9.816  10.999  1.00 97.90           H  
ATOM   1273  CG2 VAL A  81     -18.529  10.823  12.796  1.00 97.90           C  
ATOM   1274 HG21 VAL A  81     -17.995  10.886  13.744  1.00 97.90           H  
ATOM   1275 HG22 VAL A  81     -18.037  11.478  12.076  1.00 97.90           H  
ATOM   1276 HG23 VAL A  81     -19.551  11.172  12.947  1.00 97.90           H  
ATOM   1277  N   ILE A  82     -18.662   6.140  12.719  1.00 97.52           N  
ATOM   1278  H   ILE A  82     -17.758   6.356  13.116  1.00 97.52           H  
ATOM   1279  CA  ILE A  82     -18.934   4.778  12.228  1.00 97.52           C  
ATOM   1280  HA  ILE A  82     -19.303   4.852  11.205  1.00 97.52           H  
ATOM   1281  C   ILE A  82     -20.060   4.113  13.044  1.00 97.52           C  
ATOM   1282  CB  ILE A  82     -17.637   3.940  12.204  1.00 97.52           C  
ATOM   1283  HB  ILE A  82     -17.210   3.957  13.207  1.00 97.52           H  
ATOM   1284  O   ILE A  82     -20.910   3.440  12.468  1.00 97.52           O  
ATOM   1285  CG1 ILE A  82     -16.604   4.524  11.210  1.00 97.52           C  
ATOM   1286 HG12 ILE A  82     -16.580   5.611  11.286  1.00 97.52           H  
ATOM   1287 HG13 ILE A  82     -16.904   4.286  10.189  1.00 97.52           H  
ATOM   1288  CG2 ILE A  82     -17.920   2.476  11.813  1.00 97.52           C  
ATOM   1289 HG21 ILE A  82     -18.344   2.437  10.809  1.00 97.52           H  
ATOM   1290 HG22 ILE A  82     -18.635   2.027  12.502  1.00 97.52           H  
ATOM   1291 HG23 ILE A  82     -17.004   1.885  11.843  1.00 97.52           H  
ATOM   1292  CD1 ILE A  82     -15.176   4.012  11.450  1.00 97.52           C  
ATOM   1293 HD11 ILE A  82     -15.106   2.947  11.228  1.00 97.52           H  
ATOM   1294 HD12 ILE A  82     -14.887   4.190  12.485  1.00 97.52           H  
ATOM   1295 HD13 ILE A  82     -14.488   4.551  10.798  1.00 97.52           H  
ATOM   1296  N   ASP A  83     -20.077   4.319  14.364  1.00 96.38           N  
ATOM   1297  H   ASP A  83     -19.341   4.886  14.762  1.00 96.38           H  
ATOM   1298  CA  ASP A  83     -21.061   3.742  15.295  1.00 96.38           C  
ATOM   1299  HA  ASP A  83     -21.132   2.670  15.112  1.00 96.38           H  
ATOM   1300  C   ASP A  83     -22.472   4.335  15.106  1.00 96.38           C  
ATOM   1301  CB  ASP A  83     -20.529   3.968  16.727  1.00 96.38           C  
ATOM   1302  HB2 ASP A  83     -20.699   5.006  17.014  1.00 96.38           H  
ATOM   1303  HB3 ASP A  83     -19.450   3.810  16.723  1.00 96.38           H  
ATOM   1304  O   ASP A  83     -23.454   3.600  15.060  1.00 96.38           O  
ATOM   1305  CG  ASP A  83     -21.085   3.042  17.817  1.00 96.38           C  
ATOM   1306  OD1 ASP A  83     -21.374   1.866  17.513  1.00 96.38           O  
ATOM   1307  OD2 ASP A  83     -21.009   3.451  19.004  1.00 96.38           O  
ATOM   1308  N   GLU A  84     -22.588   5.660  14.939  1.00 96.01           N  
ATOM   1309  H   GLU A  84     -21.754   6.227  14.993  1.00 96.01           H  
ATOM   1310  CA  GLU A  84     -23.885   6.340  14.767  1.00 96.01           C  
ATOM   1311  HA  GLU A  84     -24.595   5.856  15.438  1.00 96.01           H  
ATOM   1312  C   GLU A  84     -24.487   6.186  13.356  1.00 96.01           C  
ATOM   1313  CB  GLU A  84     -23.793   7.820  15.210  1.00 96.01           C  
ATOM   1314  HB2 GLU A  84     -24.803   8.194  15.376  1.00 96.01           H  
ATOM   1315  HB3 GLU A  84     -23.256   7.873  16.157  1.00 96.01           H  
ATOM   1316  O   GLU A  84     -25.647   6.532  13.155  1.00 96.01           O  
ATOM   1317  CG  GLU A  84     -23.102   8.733  14.183  1.00 96.01           C  
ATOM   1318  HG2 GLU A  84     -22.141   8.286  13.929  1.00 96.01           H  
ATOM   1319  HG3 GLU A  84     -23.713   8.744  13.281  1.00 96.01           H  
ATOM   1320  CD  GLU A  84     -22.893  10.198  14.621  1.00 96.01           C  
ATOM   1321  OE1 GLU A  84     -22.186  10.950  13.910  1.00 96.01           O  
ATOM   1322  OE2 GLU A  84     -23.464  10.664  15.636  1.00 96.01           O  
ATOM   1323  N   ASN A  85     -23.714   5.673  12.390  1.00 94.80           N  
ATOM   1324  H   ASN A  85     -22.784   5.379  12.654  1.00 94.80           H  
ATOM   1325  CA  ASN A  85     -24.103   5.525  10.983  1.00 94.80           C  
ATOM   1326  HA  ASN A  85     -25.143   5.830  10.867  1.00 94.80           H  
ATOM   1327  C   ASN A  85     -24.049   4.062  10.535  1.00 94.80           C  
ATOM   1328  CB  ASN A  85     -23.236   6.444  10.106  1.00 94.80           C  
ATOM   1329  HB2 ASN A  85     -22.186   6.167  10.202  1.00 94.80           H  
ATOM   1330  HB3 ASN A  85     -23.530   6.330   9.063  1.00 94.80           H  
ATOM   1331  O   ASN A  85     -23.435   3.735   9.516  1.00 94.80           O  
ATOM   1332  CG  ASN A  85     -23.440   7.889  10.480  1.00 94.80           C  
ATOM   1333  ND2 ASN A  85     -22.461   8.586  10.976  1.00 94.80           N  
ATOM   1334 HD21 ASN A  85     -21.656   8.065  11.293  1.00 94.80           H  
ATOM   1335 HD22 ASN A  85     -22.699   9.476  11.391  1.00 94.80           H  
ATOM   1336  OD1 ASN A  85     -24.510   8.431  10.342  1.00 94.80           O  
ATOM   1337  N   ALA A  86     -24.668   3.168  11.308  1.00 90.47           N  
ATOM   1338  H   ALA A  86     -25.160   3.507  12.123  1.00 90.47           H  
ATOM   1339  CA  ALA A  86     -24.681   1.736  11.020  1.00 90.47           C  
ATOM   1340  HA  ALA A  86     -23.668   1.353  11.140  1.00 90.47           H  
ATOM   1341  C   ALA A  86     -25.122   1.439   9.574  1.00 90.47           C  
ATOM   1342  CB  ALA A  86     -25.589   1.043  12.042  1.00 90.47           C  
ATOM   1343  HB1 ALA A  86     -25.220   1.232  13.050  1.00 90.47           H  
ATOM   1344  HB2 ALA A  86     -26.607   1.425  11.954  1.00 90.47           H  
ATOM   1345  HB3 ALA A  86     -25.593  -0.031  11.857  1.00 90.47           H  
ATOM   1346  O   ALA A  86     -24.519   0.601   8.913  1.00 90.47           O  
ATOM   1347  N   GLU A  87     -26.078   2.187   9.025  1.00 90.85           N  
ATOM   1348  H   GLU A  87     -26.493   2.924   9.577  1.00 90.85           H  
ATOM   1349  CA  GLU A  87     -26.549   2.029   7.648  1.00 90.85           C  
ATOM   1350  HA  GLU A  87     -26.852   0.990   7.519  1.00 90.85           H  
ATOM   1351  C   GLU A  87     -25.482   2.299   6.568  1.00 90.85           C  
ATOM   1352  CB  GLU A  87     -27.795   2.905   7.418  1.00 90.85           C  
ATOM   1353  HB2 GLU A  87     -28.556   2.667   8.161  1.00 90.85           H  
ATOM   1354  HB3 GLU A  87     -28.204   2.627   6.447  1.00 90.85           H  
ATOM   1355  O   GLU A  87     -25.611   1.808   5.450  1.00 90.85           O  
ATOM   1356  CG  GLU A  87     -27.553   4.426   7.394  1.00 90.85           C  
ATOM   1357  HG2 GLU A  87     -26.581   4.649   6.954  1.00 90.85           H  
ATOM   1358  HG3 GLU A  87     -28.303   4.860   6.732  1.00 90.85           H  
ATOM   1359  CD  GLU A  87     -27.647   5.127   8.751  1.00 90.85           C  
ATOM   1360  OE1 GLU A  87     -28.043   6.311   8.722  1.00 90.85           O  
ATOM   1361  OE2 GLU A  87     -27.296   4.521   9.786  1.00 90.85           O  
ATOM   1362  N   TRP A  88     -24.423   3.061   6.871  1.00 93.33           N  
ATOM   1363  H   TRP A  88     -24.346   3.411   7.815  1.00 93.33           H  
ATOM   1364  CA  TRP A  88     -23.305   3.314   5.947  1.00 93.33           C  
ATOM   1365  HA  TRP A  88     -23.671   3.332   4.921  1.00 93.33           H  
ATOM   1366  C   TRP A  88     -22.224   2.240   6.001  1.00 93.33           C  
ATOM   1367  CB  TRP A  88     -22.652   4.666   6.269  1.00 93.33           C  
ATOM   1368  HB2 TRP A  88     -21.632   4.656   5.886  1.00 93.33           H  
ATOM   1369  HB3 TRP A  88     -22.572   4.788   7.350  1.00 93.33           H  
ATOM   1370  O   TRP A  88     -21.391   2.168   5.096  1.00 93.33           O  
ATOM   1371  CG  TRP A  88     -23.296   5.884   5.695  1.00 93.33           C  
ATOM   1372  CD1 TRP A  88     -24.591   6.024   5.331  1.00 93.33           C  
ATOM   1373  HD1 TRP A  88     -25.343   5.255   5.422  1.00 93.33           H  
ATOM   1374  CD2 TRP A  88     -22.654   7.155   5.389  1.00 93.33           C  
ATOM   1375  CE2 TRP A  88     -23.632   8.026   4.824  1.00 93.33           C  
ATOM   1376  CE3 TRP A  88     -21.339   7.651   5.518  1.00 93.33           C  
ATOM   1377  HE3 TRP A  88     -20.581   7.021   5.960  1.00 93.33           H  
ATOM   1378  NE1 TRP A  88     -24.801   7.299   4.848  1.00 93.33           N  
ATOM   1379  HE1 TRP A  88     -25.715   7.675   4.639  1.00 93.33           H  
ATOM   1380  CH2 TRP A  88     -21.999   9.778   4.512  1.00 93.33           C  
ATOM   1381  HH2 TRP A  88     -21.752  10.774   4.177  1.00 93.33           H  
ATOM   1382  CZ2 TRP A  88     -23.318   9.315   4.380  1.00 93.33           C  
ATOM   1383  HZ2 TRP A  88     -24.076   9.953   3.952  1.00 93.33           H  
ATOM   1384  CZ3 TRP A  88     -21.016   8.953   5.090  1.00 93.33           C  
ATOM   1385  HZ3 TRP A  88     -20.010   9.329   5.209  1.00 93.33           H  
ATOM   1386  N   PHE A  89     -22.191   1.459   7.076  1.00 95.44           N  
ATOM   1387  H   PHE A  89     -22.920   1.575   7.765  1.00 95.44           H  
ATOM   1388  CA  PHE A  89     -21.055   0.605   7.411  1.00 95.44           C  
ATOM   1389  HA  PHE A  89     -20.378   0.547   6.559  1.00 95.44           H  
ATOM   1390  C   PHE A  89     -21.447  -0.836   7.719  1.00 95.44           C  
ATOM   1391  CB  PHE A  89     -20.312   1.245   8.586  1.00 95.44           C  
ATOM   1392  HB2 PHE A  89     -19.517   0.570   8.902  1.00 95.44           H  
ATOM   1393  HB3 PHE A  89     -20.999   1.352   9.425  1.00 95.44           H  
ATOM   1394  O   PHE A  89     -20.583  -1.637   8.069  1.00 95.44           O  
ATOM   1395  CG  PHE A  89     -19.676   2.582   8.270  1.00 95.44           C  
ATOM   1396  CD1 PHE A  89     -18.624   2.667   7.337  1.00 95.44           C  
ATOM   1397  HD1 PHE A  89     -18.276   1.777   6.836  1.00 95.44           H  
ATOM   1398  CD2 PHE A  89     -20.147   3.746   8.902  1.00 95.44           C  
ATOM   1399  HD2 PHE A  89     -20.948   3.685   9.624  1.00 95.44           H  
ATOM   1400  CE1 PHE A  89     -18.052   3.916   7.036  1.00 95.44           C  
ATOM   1401  HE1 PHE A  89     -17.260   3.986   6.304  1.00 95.44           H  
ATOM   1402  CE2 PHE A  89     -19.582   4.994   8.594  1.00 95.44           C  
ATOM   1403  HE2 PHE A  89     -19.959   5.886   9.071  1.00 95.44           H  
ATOM   1404  CZ  PHE A  89     -18.535   5.078   7.663  1.00 95.44           C  
ATOM   1405  HZ  PHE A  89     -18.116   6.044   7.423  1.00 95.44           H  
ATOM   1406  N   GLN A  90     -22.727  -1.177   7.622  1.00 94.79           N  
ATOM   1407  H   GLN A  90     -23.406  -0.463   7.398  1.00 94.79           H  
ATOM   1408  CA  GLN A  90     -23.215  -2.519   7.860  1.00 94.79           C  
ATOM   1409  HA  GLN A  90     -22.616  -2.963   8.657  1.00 94.79           H  
ATOM   1410  C   GLN A  90     -23.040  -3.384   6.612  1.00 94.79           C  
ATOM   1411  CB  GLN A  90     -24.663  -2.450   8.358  1.00 94.79           C  
ATOM   1412  HB2 GLN A  90     -25.320  -2.046   7.587  1.00 94.79           H  
ATOM   1413  HB3 GLN A  90     -24.702  -1.818   9.245  1.00 94.79           H  
ATOM   1414  O   GLN A  90     -23.573  -3.095   5.543  1.00 94.79           O  
ATOM   1415  CG  GLN A  90     -25.121  -3.838   8.773  1.00 94.79           C  
ATOM   1416  HG2 GLN A  90     -25.219  -4.470   7.890  1.00 94.79           H  
ATOM   1417  HG3 GLN A  90     -24.355  -4.246   9.432  1.00 94.79           H  
ATOM   1418  CD  GLN A  90     -26.436  -3.873   9.534  1.00 94.79           C  
ATOM   1419  NE2 GLN A  90     -26.703  -4.976  10.193  1.00 94.79           N  
ATOM   1420 HE21 GLN A  90     -26.037  -5.733  10.135  1.00 94.79           H  
ATOM   1421 HE22 GLN A  90     -27.569  -4.994  10.712  1.00 94.79           H  
ATOM   1422  OE1 GLN A  90     -27.234  -2.953   9.561  1.00 94.79           O  
ATOM   1423  N   SER A  91     -22.310  -4.489   6.753  1.00 94.50           N  
ATOM   1424  H   SER A  91     -21.856  -4.676   7.635  1.00 94.50           H  
ATOM   1425  CA  SER A  91     -22.140  -5.442   5.664  1.00 94.50           C  
ATOM   1426  HA  SER A  91     -21.919  -4.880   4.756  1.00 94.50           H  
ATOM   1427  C   SER A  91     -23.401  -6.272   5.421  1.00 94.50           C  
ATOM   1428  CB  SER A  91     -20.953  -6.365   5.943  1.00 94.50           C  
ATOM   1429  HB2 SER A  91     -20.108  -5.774   6.296  1.00 94.50           H  
ATOM   1430  HB3 SER A  91     -20.667  -6.863   5.017  1.00 94.50           H  
ATOM   1431  O   SER A  91     -24.197  -6.535   6.331  1.00 94.50           O  
ATOM   1432  OG  SER A  91     -21.292  -7.349   6.901  1.00 94.50           O  
ATOM   1433  HG  SER A  91     -21.713  -8.074   6.433  1.00 94.50           H  
ATOM   1434  N   ALA A  92     -23.494  -6.838   4.216  1.00 93.68           N  
ATOM   1435  H   ALA A  92     -22.818  -6.588   3.508  1.00 93.68           H  
ATOM   1436  CA  ALA A  92     -24.282  -8.050   4.020  1.00 93.68           C  
ATOM   1437  HA  ALA A  92     -25.321  -7.806   4.239  1.00 93.68           H  
ATOM   1438  C   ALA A  92     -23.798  -9.162   4.983  1.00 93.68           C  
ATOM   1439  CB  ALA A  92     -24.178  -8.484   2.553  1.00 93.68           C  
ATOM   1440  HB1 ALA A  92     -24.789  -9.371   2.388  1.00 93.68           H  
ATOM   1441  HB2 ALA A  92     -23.142  -8.722   2.308  1.00 93.68           H  
ATOM   1442  HB3 ALA A  92     -24.533  -7.685   1.903  1.00 93.68           H  
ATOM   1443  O   ALA A  92     -22.617  -9.164   5.360  1.00 93.68           O  
ATOM   1444  N   PRO A  93     -24.673 -10.099   5.392  1.00 95.57           N  
ATOM   1445  CA  PRO A  93     -24.276 -11.229   6.226  1.00 95.57           C  
ATOM   1446  HA  PRO A  93     -24.000 -10.854   7.212  1.00 95.57           H  
ATOM   1447  C   PRO A  93     -23.104 -12.005   5.618  1.00 95.57           C  
ATOM   1448  CB  PRO A  93     -25.523 -12.110   6.350  1.00 95.57           C  
ATOM   1449  HB2 PRO A  93     -25.575 -12.602   7.322  1.00 95.57           H  
ATOM   1450  HB3 PRO A  93     -25.544 -12.849   5.550  1.00 95.57           H  
ATOM   1451  O   PRO A  93     -23.074 -12.247   4.410  1.00 95.57           O  
ATOM   1452  CG  PRO A  93     -26.670 -11.123   6.154  1.00 95.57           C  
ATOM   1453  HG2 PRO A  93     -26.867 -10.601   7.091  1.00 95.57           H  
ATOM   1454  HG3 PRO A  93     -27.572 -11.615   5.790  1.00 95.57           H  
ATOM   1455  CD  PRO A  93     -26.104 -10.143   5.129  1.00 95.57           C  
ATOM   1456  HD2 PRO A  93     -26.277 -10.520   4.121  1.00 95.57           H  
ATOM   1457  HD3 PRO A  93     -26.573  -9.168   5.259  1.00 95.57           H  
ATOM   1458  N   LEU A  94     -22.148 -12.406   6.455  1.00 96.20           N  
ATOM   1459  H   LEU A  94     -22.202 -12.128   7.424  1.00 96.20           H  
ATOM   1460  CA  LEU A  94     -21.014 -13.220   6.027  1.00 96.20           C  
ATOM   1461  HA  LEU A  94     -20.484 -12.692   5.234  1.00 96.20           H  
ATOM   1462  C   LEU A  94     -21.471 -14.563   5.453  1.00 96.20           C  
ATOM   1463  CB  LEU A  94     -20.074 -13.469   7.214  1.00 96.20           C  
ATOM   1464  HB2 LEU A  94     -20.667 -13.781   8.074  1.00 96.20           H  
ATOM   1465  HB3 LEU A  94     -19.411 -14.296   6.959  1.00 96.20           H  
ATOM   1466  O   LEU A  94     -22.284 -15.261   6.056  1.00 96.20           O  
ATOM   1467  CG  LEU A  94     -19.211 -12.270   7.610  1.00 96.20           C  
ATOM   1468  HG  LEU A  94     -19.888 -11.451   7.854  1.00 96.20           H  
ATOM   1469  CD1 LEU A  94     -18.380 -12.614   8.848  1.00 96.20           C  
ATOM   1470 HD11 LEU A  94     -17.692 -11.806   9.098  1.00 96.20           H  
ATOM   1471 HD12 LEU A  94     -17.808 -13.524   8.664  1.00 96.20           H  
ATOM   1472 HD13 LEU A  94     -19.053 -12.779   9.689  1.00 96.20           H  
ATOM   1473  CD2 LEU A  94     -18.264 -11.843   6.479  1.00 96.20           C  
ATOM   1474 HD21 LEU A  94     -17.521 -11.133   6.844  1.00 96.20           H  
ATOM   1475 HD22 LEU A  94     -18.830 -11.371   5.675  1.00 96.20           H  
ATOM   1476 HD23 LEU A  94     -17.740 -12.720   6.099  1.00 96.20           H  
ATOM   1477  N   THR A  95     -20.892 -14.955   4.322  1.00 94.46           N  
ATOM   1478  H   THR A  95     -20.265 -14.325   3.842  1.00 94.46           H  
ATOM   1479  CA  THR A  95     -21.100 -16.278   3.711  1.00 94.46           C  
ATOM   1480  HA  THR A  95     -22.121 -16.610   3.897  1.00 94.46           H  
ATOM   1481  C   THR A  95     -20.173 -17.350   4.280  1.00 94.46           C  
ATOM   1482  CB  THR A  95     -20.887 -16.197   2.194  1.00 94.46           C  
ATOM   1483  HB  THR A  95     -20.950 -17.196   1.761  1.00 94.46           H  
ATOM   1484  O   THR A  95     -20.429 -18.534   4.099  1.00 94.46           O  
ATOM   1485  CG2 THR A  95     -21.938 -15.307   1.528  1.00 94.46           C  
ATOM   1486 HG21 THR A  95     -21.781 -15.311   0.450  1.00 94.46           H  
ATOM   1487 HG22 THR A  95     -22.934 -15.694   1.744  1.00 94.46           H  
ATOM   1488 HG23 THR A  95     -21.862 -14.284   1.896  1.00 94.46           H  
ATOM   1489  OG1 THR A  95     -19.622 -15.637   1.903  1.00 94.46           O  
ATOM   1490  HG1 THR A  95     -18.958 -16.319   2.029  1.00 94.46           H  
ATOM   1491  N   GLU A  96     -19.096 -16.933   4.939  1.00 94.15           N  
ATOM   1492  H   GLU A  96     -18.980 -15.942   5.095  1.00 94.15           H  
ATOM   1493  CA  GLU A  96     -18.054 -17.774   5.524  1.00 94.15           C  
ATOM   1494  HA  GLU A  96     -18.487 -18.726   5.833  1.00 94.15           H  
ATOM   1495  C   GLU A  96     -17.478 -17.085   6.768  1.00 94.15           C  
ATOM   1496  CB  GLU A  96     -16.945 -18.045   4.484  1.00 94.15           C  
ATOM   1497  HB2 GLU A  96     -17.400 -18.505   3.607  1.00 94.15           H  
ATOM   1498  HB3 GLU A  96     -16.229 -18.750   4.908  1.00 94.15           H  
ATOM   1499  O   GLU A  96     -17.577 -15.861   6.910  1.00 94.15           O  
ATOM   1500  CG  GLU A  96     -16.199 -16.763   4.059  1.00 94.15           C  
ATOM   1501  HG2 GLU A  96     -16.929 -16.023   3.731  1.00 94.15           H  
ATOM   1502  HG3 GLU A  96     -15.680 -16.351   4.924  1.00 94.15           H  
ATOM   1503  CD  GLU A  96     -15.174 -16.943   2.931  1.00 94.15           C  
ATOM   1504  OE1 GLU A  96     -14.644 -15.878   2.508  1.00 94.15           O  
ATOM   1505  OE2 GLU A  96     -14.957 -18.090   2.479  1.00 94.15           O  
ATOM   1506  N   ASP A  97     -16.844 -17.851   7.653  1.00 94.58           N  
ATOM   1507  H   ASP A  97     -16.807 -18.850   7.506  1.00 94.58           H  
ATOM   1508  CA  ASP A  97     -16.171 -17.295   8.821  1.00 94.58           C  
ATOM   1509  HA  ASP A  97     -16.885 -16.691   9.381  1.00 94.58           H  
ATOM   1510  C   ASP A  97     -15.022 -16.385   8.381  1.00 94.58           C  
ATOM   1511  CB  ASP A  97     -15.657 -18.411   9.742  1.00 94.58           C  
ATOM   1512  HB2 ASP A  97     -14.982 -17.965  10.473  1.00 94.58           H  
ATOM   1513  HB3 ASP A  97     -15.087 -19.132   9.155  1.00 94.58           H  
ATOM   1514  O   ASP A  97     -14.097 -16.801   7.682  1.00 94.58           O  
ATOM   1515  CG  ASP A  97     -16.761 -19.141  10.513  1.00 94.58           C  
ATOM   1516  OD1 ASP A  97     -17.956 -18.783  10.357  1.00 94.58           O  
ATOM   1517  OD2 ASP A  97     -16.396 -20.034  11.303  1.00 94.58           O  
ATOM   1518  N   TRP A  98     -15.050 -15.133   8.833  1.00 94.55           N  
ATOM   1519  H   TRP A  98     -15.796 -14.860   9.456  1.00 94.55           H  
ATOM   1520  CA  TRP A  98     -13.980 -14.187   8.559  1.00 94.55           C  
ATOM   1521  HA  TRP A  98     -13.430 -14.540   7.687  1.00 94.55           H  
ATOM   1522  C   TRP A  98     -13.024 -14.157   9.746  1.00 94.55           C  
ATOM   1523  CB  TRP A  98     -14.547 -12.818   8.185  1.00 94.55           C  
ATOM   1524  HB2 TRP A  98     -15.322 -12.966   7.433  1.00 94.55           H  
ATOM   1525  HB3 TRP A  98     -15.023 -12.375   9.060  1.00 94.55           H  
ATOM   1526  O   TRP A  98     -13.291 -13.537  10.779  1.00 94.55           O  
ATOM   1527  CG  TRP A  98     -13.559 -11.839   7.617  1.00 94.55           C  
ATOM   1528  CD1 TRP A  98     -12.315 -12.112   7.147  1.00 94.55           C  
ATOM   1529  HD1 TRP A  98     -11.851 -13.087   7.114  1.00 94.55           H  
ATOM   1530  CD2 TRP A  98     -13.756 -10.412   7.385  1.00 94.55           C  
ATOM   1531  CE2 TRP A  98     -12.583  -9.884   6.767  1.00 94.55           C  
ATOM   1532  CE3 TRP A  98     -14.821  -9.514   7.615  1.00 94.55           C  
ATOM   1533  HE3 TRP A  98     -15.723  -9.878   8.085  1.00 94.55           H  
ATOM   1534  NE1 TRP A  98     -11.735 -10.961   6.654  1.00 94.55           N  
ATOM   1535  HE1 TRP A  98     -10.843 -10.944   6.181  1.00 94.55           H  
ATOM   1536  CH2 TRP A  98     -13.551  -7.675   6.622  1.00 94.55           C  
ATOM   1537  HH2 TRP A  98     -13.480  -6.637   6.332  1.00 94.55           H  
ATOM   1538  CZ2 TRP A  98     -12.474  -8.542   6.385  1.00 94.55           C  
ATOM   1539  HZ2 TRP A  98     -11.574  -8.184   5.907  1.00 94.55           H  
ATOM   1540  CZ3 TRP A  98     -14.712  -8.158   7.248  1.00 94.55           C  
ATOM   1541  HZ3 TRP A  98     -15.525  -7.477   7.451  1.00 94.55           H  
ATOM   1542  N   SER A  99     -11.892 -14.841   9.598  1.00 92.20           N  
ATOM   1543  H   SER A  99     -11.747 -15.346   8.736  1.00 92.20           H  
ATOM   1544  CA  SER A  99     -10.793 -14.822  10.562  1.00 92.20           C  
ATOM   1545  HA  SER A  99     -10.984 -14.035  11.292  1.00 92.20           H  
ATOM   1546  C   SER A  99      -9.480 -14.476   9.868  1.00 92.20           C  
ATOM   1547  CB  SER A  99     -10.708 -16.141  11.338  1.00 92.20           C  
ATOM   1548  HB2 SER A  99     -11.677 -16.362  11.785  1.00 92.20           H  
ATOM   1549  HB3 SER A  99      -9.976 -16.031  12.138  1.00 92.20           H  
ATOM   1550  O   SER A  99      -9.247 -14.852   8.722  1.00 92.20           O  
ATOM   1551  OG  SER A  99     -10.315 -17.213  10.507  1.00 92.20           O  
ATOM   1552  HG  SER A  99     -11.017 -17.400   9.879  1.00 92.20           H  
ATOM   1553  N   VAL A 100      -8.627 -13.718  10.553  1.00 87.24           N  
ATOM   1554  H   VAL A 100      -8.883 -13.428  11.486  1.00 87.24           H  
ATOM   1555  CA  VAL A 100      -7.350 -13.239  10.014  1.00 87.24           C  
ATOM   1556  HA  VAL A 100      -7.087 -13.805   9.120  1.00 87.24           H  
ATOM   1557  C   VAL A 100      -6.280 -13.473  11.069  1.00 87.24           C  
ATOM   1558  CB  VAL A 100      -7.443 -11.750   9.630  1.00 87.24           C  
ATOM   1559  HB  VAL A 100      -7.608 -11.156  10.529  1.00 87.24           H  
ATOM   1560  O   VAL A 100      -6.395 -12.956  12.177  1.00 87.24           O  
ATOM   1561  CG1 VAL A 100      -6.147 -11.283   8.967  1.00 87.24           C  
ATOM   1562 HG11 VAL A 100      -5.973 -11.834   8.043  1.00 87.24           H  
ATOM   1563 HG12 VAL A 100      -6.239 -10.216   8.766  1.00 87.24           H  
ATOM   1564 HG13 VAL A 100      -5.303 -11.438   9.640  1.00 87.24           H  
ATOM   1565  CG2 VAL A 100      -8.586 -11.454   8.648  1.00 87.24           C  
ATOM   1566 HG21 VAL A 100      -9.548 -11.691   9.104  1.00 87.24           H  
ATOM   1567 HG22 VAL A 100      -8.598 -10.395   8.390  1.00 87.24           H  
ATOM   1568 HG23 VAL A 100      -8.470 -12.052   7.743  1.00 87.24           H  
ATOM   1569  N   ASN A 101      -5.254 -14.272  10.758  1.00 83.91           N  
ATOM   1570  H   ASN A 101      -5.141 -14.544   9.792  1.00 83.91           H  
ATOM   1571  CA  ASN A 101      -4.176 -14.612  11.701  1.00 83.91           C  
ATOM   1572  HA  ASN A 101      -3.630 -15.462  11.293  1.00 83.91           H  
ATOM   1573  C   ASN A 101      -4.675 -15.102  13.085  1.00 83.91           C  
ATOM   1574  CB  ASN A 101      -3.180 -13.442  11.771  1.00 83.91           C  
ATOM   1575  HB2 ASN A 101      -3.698 -12.540  12.096  1.00 83.91           H  
ATOM   1576  HB3 ASN A 101      -2.422 -13.680  12.517  1.00 83.91           H  
ATOM   1577  O   ASN A 101      -4.108 -14.753  14.117  1.00 83.91           O  
ATOM   1578  CG  ASN A 101      -2.478 -13.147  10.457  1.00 83.91           C  
ATOM   1579  ND2 ASN A 101      -1.268 -13.628  10.276  1.00 83.91           N  
ATOM   1580 HD21 ASN A 101      -0.811 -14.157  11.004  1.00 83.91           H  
ATOM   1581 HD22 ASN A 101      -0.826 -13.401   9.397  1.00 83.91           H  
ATOM   1582  OD1 ASN A 101      -2.995 -12.489   9.572  1.00 83.91           O  
ATOM   1583  N   GLY A 102      -5.758 -15.889  13.111  1.00 84.68           N  
ATOM   1584  H   GLY A 102      -6.206 -16.107  12.232  1.00 84.68           H  
ATOM   1585  CA  GLY A 102      -6.399 -16.393  14.338  1.00 84.68           C  
ATOM   1586  HA2 GLY A 102      -6.946 -17.308  14.109  1.00 84.68           H  
ATOM   1587  HA3 GLY A 102      -5.633 -16.635  15.074  1.00 84.68           H  
ATOM   1588  C   GLY A 102      -7.379 -15.412  14.997  1.00 84.68           C  
ATOM   1589  O   GLY A 102      -8.248 -15.823  15.761  1.00 84.68           O  
ATOM   1590  N   ALA A 103      -7.323 -14.120  14.663  1.00 89.85           N  
ATOM   1591  H   ALA A 103      -6.640 -13.811  13.986  1.00 89.85           H  
ATOM   1592  CA  ALA A 103      -8.294 -13.146  15.144  1.00 89.85           C  
ATOM   1593  HA  ALA A 103      -8.467 -13.328  16.205  1.00 89.85           H  
ATOM   1594  C   ALA A 103      -9.631 -13.305  14.401  1.00 89.85           C  
ATOM   1595  CB  ALA A 103      -7.708 -11.735  15.012  1.00 89.85           C  
ATOM   1596  HB1 ALA A 103      -6.744 -11.687  15.518  1.00 89.85           H  
ATOM   1597  HB2 ALA A 103      -7.575 -11.478  13.962  1.00 89.85           H  
ATOM   1598  HB3 ALA A 103      -8.387 -11.016  15.472  1.00 89.85           H  
ATOM   1599  O   ALA A 103      -9.725 -13.071  13.194  1.00 89.85           O  
ATOM   1600  N   VAL A 104     -10.685 -13.680  15.129  1.00 93.02           N  
ATOM   1601  H   VAL A 104     -10.528 -13.943  16.091  1.00 93.02           H  
ATOM   1602  CA  VAL A 104     -12.042 -13.817  14.578  1.00 93.02           C  
ATOM   1603  HA  VAL A 104     -11.974 -14.294  13.600  1.00 93.02           H  
ATOM   1604  C   VAL A 104     -12.660 -12.430  14.386  1.00 93.02           C  
ATOM   1605  CB  VAL A 104     -12.923 -14.719  15.465  1.00 93.02           C  
ATOM   1606  HB  VAL A 104     -13.025 -14.267  16.452  1.00 93.02           H  
ATOM   1607  O   VAL A 104     -12.915 -11.703  15.352  1.00 93.02           O  
ATOM   1608  CG1 VAL A 104     -14.322 -14.898  14.859  1.00 93.02           C  
ATOM   1609 HG11 VAL A 104     -14.908 -15.578  15.477  1.00 93.02           H  
ATOM   1610 HG12 VAL A 104     -14.249 -15.312  13.853  1.00 93.02           H  
ATOM   1611 HG13 VAL A 104     -14.846 -13.943  14.816  1.00 93.02           H  
ATOM   1612  CG2 VAL A 104     -12.298 -16.111  15.632  1.00 93.02           C  
ATOM   1613 HG21 VAL A 104     -11.329 -16.045  16.127  1.00 93.02           H  
ATOM   1614 HG22 VAL A 104     -12.947 -16.738  16.244  1.00 93.02           H  
ATOM   1615 HG23 VAL A 104     -12.167 -16.584  14.659  1.00 93.02           H  
ATOM   1616  N   ILE A 105     -12.905 -12.043  13.134  1.00 94.82           N  
ATOM   1617  H   ILE A 105     -12.701 -12.684  12.380  1.00 94.82           H  
ATOM   1618  CA  ILE A 105     -13.595 -10.796  12.787  1.00 94.82           C  
ATOM   1619  HA  ILE A 105     -13.310 -10.020  13.497  1.00 94.82           H  
ATOM   1620  C   ILE A 105     -15.107 -10.984  12.911  1.00 94.82           C  
ATOM   1621  CB  ILE A 105     -13.195 -10.302  11.379  1.00 94.82           C  
ATOM   1622  HB  ILE A 105     -13.522 -11.034  10.641  1.00 94.82           H  
ATOM   1623  O   ILE A 105     -15.760 -10.173  13.568  1.00 94.82           O  
ATOM   1624  CG1 ILE A 105     -11.668 -10.126  11.203  1.00 94.82           C  
ATOM   1625 HG12 ILE A 105     -11.202 -11.111  11.171  1.00 94.82           H  
ATOM   1626 HG13 ILE A 105     -11.483  -9.659  10.236  1.00 94.82           H  
ATOM   1627  CG2 ILE A 105     -13.934  -8.993  11.050  1.00 94.82           C  
ATOM   1628 HG21 ILE A 105     -15.011  -9.158  11.013  1.00 94.82           H  
ATOM   1629 HG22 ILE A 105     -13.631  -8.647  10.061  1.00 94.82           H  
ATOM   1630 HG23 ILE A 105     -13.718  -8.224  11.791  1.00 94.82           H  
ATOM   1631  CD1 ILE A 105     -10.962  -9.299  12.287  1.00 94.82           C  
ATOM   1632 HD11 ILE A 105     -10.887  -9.887  13.202  1.00 94.82           H  
ATOM   1633 HD12 ILE A 105      -9.952  -9.061  11.952  1.00 94.82           H  
ATOM   1634 HD13 ILE A 105     -11.500  -8.373  12.488  1.00 94.82           H  
ATOM   1635  N   GLY A 106     -15.636 -12.067  12.341  1.00 95.01           N  
ATOM   1636  H   GLY A 106     -15.028 -12.687  11.824  1.00 95.01           H  
ATOM   1637  CA  GLY A 106     -17.051 -12.424  12.390  1.00 95.01           C  
ATOM   1638  HA2 GLY A 106     -17.420 -12.297  13.408  1.00 95.01           H  
ATOM   1639  HA3 GLY A 106     -17.620 -11.765  11.734  1.00 95.01           H  
ATOM   1640  C   GLY A 106     -17.292 -13.868  11.954  1.00 95.01           C  
ATOM   1641  O   GLY A 106     -16.475 -14.452  11.245  1.00 95.01           O  
ATOM   1642  N   GLN A 107     -18.407 -14.437  12.401  1.00 95.89           N  
ATOM   1643  H   GLN A 107     -19.064 -13.876  12.924  1.00 95.89           H  
ATOM   1644  CA  GLN A 107     -18.847 -15.783  12.027  1.00 95.89           C  
ATOM   1645  HA  GLN A 107     -17.992 -16.384  11.715  1.00 95.89           H  
ATOM   1646  C   GLN A 107     -19.818 -15.730  10.848  1.00 95.89           C  
ATOM   1647  CB  GLN A 107     -19.501 -16.471  13.234  1.00 95.89           C  
ATOM   1648  HB2 GLN A 107     -20.286 -15.829  13.634  1.00 95.89           H  
ATOM   1649  HB3 GLN A 107     -19.954 -17.407  12.908  1.00 95.89           H  
ATOM   1650  O   GLN A 107     -20.467 -14.709  10.611  1.00 95.89           O  
ATOM   1651  CG  GLN A 107     -18.475 -16.790  14.330  1.00 95.89           C  
ATOM   1652  HG2 GLN A 107     -17.986 -15.875  14.663  1.00 95.89           H  
ATOM   1653  HG3 GLN A 107     -17.715 -17.452  13.914  1.00 95.89           H  
ATOM   1654  CD  GLN A 107     -19.094 -17.466  15.549  1.00 95.89           C  
ATOM   1655  NE2 GLN A 107     -18.288 -18.038  16.415  1.00 95.89           N  
ATOM   1656 HE21 GLN A 107     -17.308 -18.146  16.198  1.00 95.89           H  
ATOM   1657 HE22 GLN A 107     -18.745 -18.523  17.174  1.00 95.89           H  
ATOM   1658  OE1 GLN A 107     -20.291 -17.471  15.779  1.00 95.89           O  
ATOM   1659  N   THR A 108     -19.949 -16.846  10.142  1.00 96.78           N  
ATOM   1660  H   THR A 108     -19.337 -17.620  10.361  1.00 96.78           H  
ATOM   1661  CA  THR A 108     -20.936 -17.038   9.077  1.00 96.78           C  
ATOM   1662  HA  THR A 108     -20.639 -16.436   8.218  1.00 96.78           H  
ATOM   1663  C   THR A 108     -22.331 -16.595   9.541  1.00 96.78           C  
ATOM   1664  CB  THR A 108     -20.961 -18.509   8.642  1.00 96.78           C  
ATOM   1665  HB  THR A 108     -21.300 -19.132   9.469  1.00 96.78           H  
ATOM   1666  O   THR A 108     -22.779 -16.932  10.636  1.00 96.78           O  
ATOM   1667  CG2 THR A 108     -21.878 -18.726   7.438  1.00 96.78           C  
ATOM   1668 HG21 THR A 108     -22.919 -18.580   7.725  1.00 96.78           H  
ATOM   1669 HG22 THR A 108     -21.617 -18.030   6.640  1.00 96.78           H  
ATOM   1670 HG23 THR A 108     -21.757 -19.745   7.071  1.00 96.78           H  
ATOM   1671  OG1 THR A 108     -19.672 -18.928   8.255  1.00 96.78           O  
ATOM   1672  HG1 THR A 108     -19.100 -18.935   9.027  1.00 96.78           H  
ATOM   1673  N   GLY A 109     -23.021 -15.805   8.718  1.00 96.20           N  
ATOM   1674  H   GLY A 109     -22.623 -15.605   7.812  1.00 96.20           H  
ATOM   1675  CA  GLY A 109     -24.329 -15.218   9.019  1.00 96.20           C  
ATOM   1676  HA2 GLY A 109     -24.923 -15.941   9.578  1.00 96.20           H  
ATOM   1677  HA3 GLY A 109     -24.840 -15.012   8.079  1.00 96.20           H  
ATOM   1678  C   GLY A 109     -24.292 -13.918   9.831  1.00 96.20           C  
ATOM   1679  O   GLY A 109     -25.295 -13.205   9.864  1.00 96.20           O  
ATOM   1680  N   ALA A 110     -23.161 -13.553  10.443  1.00 96.03           N  
ATOM   1681  H   ALA A 110     -22.350 -14.153  10.390  1.00 96.03           H  
ATOM   1682  CA  ALA A 110     -23.032 -12.274  11.134  1.00 96.03           C  
ATOM   1683  HA  ALA A 110     -23.933 -12.124  11.729  1.00 96.03           H  
ATOM   1684  C   ALA A 110     -22.924 -11.113  10.136  1.00 96.03           C  
ATOM   1685  CB  ALA A 110     -21.845 -12.306  12.103  1.00 96.03           C  
ATOM   1686  HB1 ALA A 110     -21.845 -11.402  12.712  1.00 96.03           H  
ATOM   1687  HB2 ALA A 110     -20.912 -12.351  11.541  1.00 96.03           H  
ATOM   1688  HB3 ALA A 110     -21.920 -13.178  12.753  1.00 96.03           H  
ATOM   1689  O   ALA A 110     -22.262 -11.214   9.102  1.00 96.03           O  
ATOM   1690  N   SER A 111     -23.548  -9.987  10.473  1.00 94.92           N  
ATOM   1691  H   SER A 111     -24.042  -9.967  11.354  1.00 94.92           H  
ATOM   1692  CA  SER A 111     -23.310  -8.704   9.815  1.00 94.92           C  
ATOM   1693  HA  SER A 111     -22.944  -8.869   8.802  1.00 94.92           H  
ATOM   1694  C   SER A 111     -22.242  -7.948  10.605  1.00 94.92           C  
ATOM   1695  CB  SER A 111     -24.626  -7.941   9.718  1.00 94.92           C  
ATOM   1696  HB2 SER A 111     -25.351  -8.533   9.160  1.00 94.92           H  
ATOM   1697  HB3 SER A 111     -25.012  -7.765  10.722  1.00 94.92           H  
ATOM   1698  O   SER A 111     -22.308  -7.882  11.834  1.00 94.92           O  
ATOM   1699  OG  SER A 111     -24.440  -6.706   9.076  1.00 94.92           O  
ATOM   1700  HG  SER A 111     -24.325  -6.813   8.129  1.00 94.92           H  
ATOM   1701  N   ILE A 112     -21.232  -7.434   9.911  1.00 95.58           N  
ATOM   1702  H   ILE A 112     -21.284  -7.449   8.903  1.00 95.58           H  
ATOM   1703  CA  ILE A 112     -20.059  -6.791  10.504  1.00 95.58           C  
ATOM   1704  HA  ILE A 112     -20.171  -6.769  11.588  1.00 95.58           H  
ATOM   1705  C   ILE A 112     -19.974  -5.341  10.051  1.00 95.58           C  
ATOM   1706  CB  ILE A 112     -18.741  -7.538  10.188  1.00 95.58           C  
ATOM   1707  HB  ILE A 112     -17.927  -6.898  10.528  1.00 95.58           H  
ATOM   1708  O   ILE A 112     -20.489  -4.958   9.002  1.00 95.58           O  
ATOM   1709  CG1 ILE A 112     -18.523  -7.745   8.675  1.00 95.58           C  
ATOM   1710 HG12 ILE A 112     -18.932  -6.905   8.112  1.00 95.58           H  
ATOM   1711 HG13 ILE A 112     -17.451  -7.771   8.485  1.00 95.58           H  
ATOM   1712  CG2 ILE A 112     -18.618  -8.839  11.007  1.00 95.58           C  
ATOM   1713 HG21 ILE A 112     -17.683  -9.344  10.766  1.00 95.58           H  
ATOM   1714 HG22 ILE A 112     -19.457  -9.506  10.810  1.00 95.58           H  
ATOM   1715 HG23 ILE A 112     -18.620  -8.597  12.070  1.00 95.58           H  
ATOM   1716  CD1 ILE A 112     -19.116  -9.048   8.157  1.00 95.58           C  
ATOM   1717 HD11 ILE A 112     -20.089  -9.262   8.600  1.00 95.58           H  
ATOM   1718 HD12 ILE A 112     -18.414  -9.838   8.423  1.00 95.58           H  
ATOM   1719 HD13 ILE A 112     -19.259  -9.015   7.077  1.00 95.58           H  
ATOM   1720  N   THR A 113     -19.261  -4.549  10.837  1.00 96.95           N  
ATOM   1721  H   THR A 113     -18.909  -4.924  11.706  1.00 96.95           H  
ATOM   1722  CA  THR A 113     -18.889  -3.173  10.524  1.00 96.95           C  
ATOM   1723  HA  THR A 113     -19.176  -2.952   9.496  1.00 96.95           H  
ATOM   1724  C   THR A 113     -17.367  -3.019  10.627  1.00 96.95           C  
ATOM   1725  CB  THR A 113     -19.629  -2.185  11.446  1.00 96.95           C  
ATOM   1726  HB  THR A 113     -19.513  -1.175  11.054  1.00 96.95           H  
ATOM   1727  O   THR A 113     -16.686  -3.902  11.168  1.00 96.95           O  
ATOM   1728  CG2 THR A 113     -21.128  -2.453  11.574  1.00 96.95           C  
ATOM   1729 HG21 THR A 113     -21.570  -2.501  10.579  1.00 96.95           H  
ATOM   1730 HG22 THR A 113     -21.314  -3.393  12.095  1.00 96.95           H  
ATOM   1731 HG23 THR A 113     -21.602  -1.637  12.120  1.00 96.95           H  
ATOM   1732  OG1 THR A 113     -19.087  -2.219  12.746  1.00 96.95           O  
ATOM   1733  HG1 THR A 113     -19.826  -2.060  13.338  1.00 96.95           H  
ATOM   1734  N   PRO A 114     -16.780  -1.897  10.170  1.00 97.00           N  
ATOM   1735  CA  PRO A 114     -15.366  -1.605  10.391  1.00 97.00           C  
ATOM   1736  HA  PRO A 114     -14.772  -2.321   9.823  1.00 97.00           H  
ATOM   1737  C   PRO A 114     -14.959  -1.674  11.870  1.00 97.00           C  
ATOM   1738  CB  PRO A 114     -15.144  -0.197   9.830  1.00 97.00           C  
ATOM   1739  HB2 PRO A 114     -14.157  -0.096   9.379  1.00 97.00           H  
ATOM   1740  HB3 PRO A 114     -15.277   0.546  10.616  1.00 97.00           H  
ATOM   1741  O   PRO A 114     -13.807  -1.983  12.173  1.00 97.00           O  
ATOM   1742  CG  PRO A 114     -16.254  -0.032   8.796  1.00 97.00           C  
ATOM   1743  HG2 PRO A 114     -15.944  -0.472   7.848  1.00 97.00           H  
ATOM   1744  HG3 PRO A 114     -16.529   1.015   8.661  1.00 97.00           H  
ATOM   1745  CD  PRO A 114     -17.399  -0.834   9.400  1.00 97.00           C  
ATOM   1746  HD2 PRO A 114     -17.951  -0.188  10.083  1.00 97.00           H  
ATOM   1747  HD3 PRO A 114     -18.044  -1.224   8.612  1.00 97.00           H  
ATOM   1748  N   LEU A 115     -15.893  -1.448  12.806  1.00 97.09           N  
ATOM   1749  H   LEU A 115     -16.846  -1.286  12.513  1.00 97.09           H  
ATOM   1750  CA  LEU A 115     -15.617  -1.529  14.241  1.00 97.09           C  
ATOM   1751  HA  LEU A 115     -14.778  -0.869  14.462  1.00 97.09           H  
ATOM   1752  C   LEU A 115     -15.197  -2.938  14.678  1.00 97.09           C  
ATOM   1753  CB  LEU A 115     -16.837  -1.068  15.060  1.00 97.09           C  
ATOM   1754  HB2 LEU A 115     -17.651  -1.777  14.912  1.00 97.09           H  
ATOM   1755  HB3 LEU A 115     -16.566  -1.102  16.116  1.00 97.09           H  
ATOM   1756  O   LEU A 115     -14.451  -3.059  15.646  1.00 97.09           O  
ATOM   1757  CG  LEU A 115     -17.351   0.344  14.739  1.00 97.09           C  
ATOM   1758  HG  LEU A 115     -17.728   0.356  13.716  1.00 97.09           H  
ATOM   1759  CD1 LEU A 115     -18.495   0.708  15.680  1.00 97.09           C  
ATOM   1760 HD11 LEU A 115     -18.158   0.731  16.717  1.00 97.09           H  
ATOM   1761 HD12 LEU A 115     -18.893   1.688  15.415  1.00 97.09           H  
ATOM   1762 HD13 LEU A 115     -19.307  -0.012  15.583  1.00 97.09           H  
ATOM   1763  CD2 LEU A 115     -16.254   1.400  14.886  1.00 97.09           C  
ATOM   1764 HD21 LEU A 115     -16.696   2.395  14.831  1.00 97.09           H  
ATOM   1765 HD22 LEU A 115     -15.752   1.283  15.846  1.00 97.09           H  
ATOM   1766 HD23 LEU A 115     -15.533   1.302  14.074  1.00 97.09           H  
ATOM   1767  N   ASN A 116     -15.608  -3.988  13.957  1.00 96.47           N  
ATOM   1768  H   ASN A 116     -16.211  -3.821  13.164  1.00 96.47           H  
ATOM   1769  CA  ASN A 116     -15.223  -5.371  14.243  1.00 96.47           C  
ATOM   1770  HA  ASN A 116     -15.298  -5.525  15.320  1.00 96.47           H  
ATOM   1771  C   ASN A 116     -13.771  -5.698  13.850  1.00 96.47           C  
ATOM   1772  CB  ASN A 116     -16.199  -6.334  13.543  1.00 96.47           C  
ATOM   1773  HB2 ASN A 116     -15.897  -7.365  13.724  1.00 96.47           H  
ATOM   1774  HB3 ASN A 116     -16.169  -6.167  12.466  1.00 96.47           H  
ATOM   1775  O   ASN A 116     -13.286  -6.765  14.227  1.00 96.47           O  
ATOM   1776  CG  ASN A 116     -17.630  -6.172  14.011  1.00 96.47           C  
ATOM   1777  ND2 ASN A 116     -17.993  -6.717  15.148  1.00 96.47           N  
ATOM   1778 HD21 ASN A 116     -17.370  -7.325  15.659  1.00 96.47           H  
ATOM   1779 HD22 ASN A 116     -18.968  -6.601  15.386  1.00 96.47           H  
ATOM   1780  OD1 ASN A 116     -18.447  -5.548  13.365  1.00 96.47           O  
ATOM   1781  N   LEU A 117     -13.075  -4.825  13.111  1.00 96.57           N  
ATOM   1782  H   LEU A 117     -13.532  -3.967  12.837  1.00 96.57           H  
ATOM   1783  CA  LEU A 117     -11.715  -5.058  12.601  1.00 96.57           C  
ATOM   1784  HA  LEU A 117     -11.562  -6.130  12.477  1.00 96.57           H  
ATOM   1785  C   LEU A 117     -10.601  -4.590  13.546  1.00 96.57           C  
ATOM   1786  CB  LEU A 117     -11.566  -4.379  11.229  1.00 96.57           C  
ATOM   1787  HB2 LEU A 117     -10.525  -4.433  10.913  1.00 96.57           H  
ATOM   1788  HB3 LEU A 117     -11.815  -3.323  11.340  1.00 96.57           H  
ATOM   1789  O   LEU A 117      -9.429  -4.863  13.285  1.00 96.57           O  
ATOM   1790  CG  LEU A 117     -12.436  -4.989  10.120  1.00 96.57           C  
ATOM   1791  HG  LEU A 117     -13.475  -5.057  10.443  1.00 96.57           H  
ATOM   1792  CD1 LEU A 117     -12.363  -4.112   8.877  1.00 96.57           C  
ATOM   1793 HD11 LEU A 117     -12.980  -4.545   8.089  1.00 96.57           H  
ATOM   1794 HD12 LEU A 117     -11.332  -4.041   8.529  1.00 96.57           H  
ATOM   1795 HD13 LEU A 117     -12.730  -3.113   9.112  1.00 96.57           H  
ATOM   1796  CD2 LEU A 117     -11.926  -6.374   9.733  1.00 96.57           C  
ATOM   1797 HD21 LEU A 117     -12.533  -6.780   8.925  1.00 96.57           H  
ATOM   1798 HD22 LEU A 117     -11.983  -7.053  10.584  1.00 96.57           H  
ATOM   1799 HD23 LEU A 117     -10.888  -6.306   9.407  1.00 96.57           H  
ATOM   1800  N   ALA A 118     -10.939  -3.908  14.638  1.00 96.84           N  
ATOM   1801  H   ALA A 118     -11.916  -3.732  14.821  1.00 96.84           H  
ATOM   1802  CA  ALA A 118      -9.980  -3.416  15.620  1.00 96.84           C  
ATOM   1803  HA  ALA A 118      -9.053  -3.986  15.542  1.00 96.84           H  
ATOM   1804  C   ALA A 118     -10.500  -3.590  17.049  1.00 96.84           C  
ATOM   1805  CB  ALA A 118      -9.654  -1.949  15.316  1.00 96.84           C  
ATOM   1806  HB1 ALA A 118      -9.157  -1.876  14.349  1.00 96.84           H  
ATOM   1807  HB2 ALA A 118      -8.984  -1.553  16.080  1.00 96.84           H  
ATOM   1808  HB3 ALA A 118     -10.568  -1.354  15.308  1.00 96.84           H  
ATOM   1809  O   ALA A 118     -11.703  -3.661  17.295  1.00 96.84           O  
ATOM   1810  N   THR A 119      -9.569  -3.632  17.995  1.00 96.95           N  
ATOM   1811  H   THR A 119      -8.604  -3.549  17.708  1.00 96.95           H  
ATOM   1812  CA  THR A 119      -9.853  -3.481  19.421  1.00 96.95           C  
ATOM   1813  HA  THR A 119     -10.845  -3.875  19.640  1.00 96.95           H  
ATOM   1814  C   THR A 119      -9.814  -1.993  19.759  1.00 96.95           C  
ATOM   1815  CB  THR A 119      -8.835  -4.252  20.269  1.00 96.95           C  
ATOM   1816  HB  THR A 119      -7.848  -3.807  20.142  1.00 96.95           H  
ATOM   1817  O   THR A 119      -8.830  -1.313  19.474  1.00 96.95           O  
ATOM   1818  CG2 THR A 119      -9.204  -4.244  21.751  1.00 96.95           C  
ATOM   1819 HG21 THR A 119     -10.201  -4.663  21.893  1.00 96.95           H  
ATOM   1820 HG22 THR A 119      -9.174  -3.226  22.140  1.00 96.95           H  
ATOM   1821 HG23 THR A 119      -8.481  -4.840  22.306  1.00 96.95           H  
ATOM   1822  OG1 THR A 119      -8.772  -5.603  19.861  1.00 96.95           O  
ATOM   1823  HG1 THR A 119      -7.837  -5.814  19.820  1.00 96.95           H  
ATOM   1824  N   TRP A 120     -10.875  -1.469  20.367  1.00 97.10           N  
ATOM   1825  H   TRP A 120     -11.660  -2.064  20.588  1.00 97.10           H  
ATOM   1826  CA  TRP A 120     -10.977  -0.049  20.710  1.00 97.10           C  
ATOM   1827  HA  TRP A 120     -10.266   0.524  20.115  1.00 97.10           H  
ATOM   1828  C   TRP A 120     -10.626   0.160  22.181  1.00 97.10           C  
ATOM   1829  CB  TRP A 120     -12.367   0.465  20.339  1.00 97.10           C  
ATOM   1830  HB2 TRP A 120     -12.436   1.514  20.626  1.00 97.10           H  
ATOM   1831  HB3 TRP A 120     -13.120  -0.084  20.904  1.00 97.10           H  
ATOM   1832  O   TRP A 120     -11.425  -0.132  23.069  1.00 97.10           O  
ATOM   1833  CG  TRP A 120     -12.676   0.353  18.878  1.00 97.10           C  
ATOM   1834  CD1 TRP A 120     -13.266  -0.702  18.274  1.00 97.10           C  
ATOM   1835  HD1 TRP A 120     -13.589  -1.607  18.769  1.00 97.10           H  
ATOM   1836  CD2 TRP A 120     -12.352   1.291  17.809  1.00 97.10           C  
ATOM   1837  CE2 TRP A 120     -12.845   0.760  16.578  1.00 97.10           C  
ATOM   1838  CE3 TRP A 120     -11.689   2.536  17.758  1.00 97.10           C  
ATOM   1839  HE3 TRP A 120     -11.269   2.941  18.668  1.00 97.10           H  
ATOM   1840  NE1 TRP A 120     -13.356  -0.477  16.917  1.00 97.10           N  
ATOM   1841  HE1 TRP A 120     -13.687  -1.187  16.280  1.00 97.10           H  
ATOM   1842  CH2 TRP A 120     -12.120   2.723  15.361  1.00 97.10           C  
ATOM   1843  HH2 TRP A 120     -12.048   3.283  14.441  1.00 97.10           H  
ATOM   1844  CZ2 TRP A 120     -12.741   1.462  15.370  1.00 97.10           C  
ATOM   1845  HZ2 TRP A 120     -13.134   1.036  14.459  1.00 97.10           H  
ATOM   1846  CZ3 TRP A 120     -11.576   3.247  16.548  1.00 97.10           C  
ATOM   1847  HZ3 TRP A 120     -11.083   4.208  16.533  1.00 97.10           H  
ATOM   1848  N   GLU A 121      -9.412   0.637  22.438  1.00 97.47           N  
ATOM   1849  H   GLU A 121      -8.843   0.938  21.660  1.00 97.47           H  
ATOM   1850  CA  GLU A 121      -8.891   0.847  23.788  1.00 97.47           C  
ATOM   1851  HA  GLU A 121      -9.312   0.096  24.457  1.00 97.47           H  
ATOM   1852  C   GLU A 121      -9.303   2.224  24.301  1.00 97.47           C  
ATOM   1853  CB  GLU A 121      -7.367   0.687  23.809  1.00 97.47           C  
ATOM   1854  HB2 GLU A 121      -6.933   1.316  23.031  1.00 97.47           H  
ATOM   1855  HB3 GLU A 121      -6.994   1.019  24.778  1.00 97.47           H  
ATOM   1856  O   GLU A 121      -8.913   3.256  23.754  1.00 97.47           O  
ATOM   1857  CG  GLU A 121      -6.944  -0.774  23.595  1.00 97.47           C  
ATOM   1858  HG2 GLU A 121      -7.354  -1.379  24.405  1.00 97.47           H  
ATOM   1859  HG3 GLU A 121      -7.369  -1.135  22.658  1.00 97.47           H  
ATOM   1860  CD  GLU A 121      -5.421  -0.960  23.542  1.00 97.47           C  
ATOM   1861  OE1 GLU A 121      -4.999  -2.122  23.332  1.00 97.47           O  
ATOM   1862  OE2 GLU A 121      -4.684   0.049  23.611  1.00 97.47           O  
ATOM   1863  N   THR A 122     -10.100   2.257  25.364  1.00 97.15           N  
ATOM   1864  H   THR A 122     -10.430   1.392  25.769  1.00 97.15           H  
ATOM   1865  CA  THR A 122     -10.571   3.512  25.946  1.00 97.15           C  
ATOM   1866  HA  THR A 122     -10.680   4.248  25.149  1.00 97.15           H  
ATOM   1867  C   THR A 122      -9.580   4.047  26.971  1.00 97.15           C  
ATOM   1868  CB  THR A 122     -11.946   3.349  26.591  1.00 97.15           C  
ATOM   1869  HB  THR A 122     -12.223   4.294  27.060  1.00 97.15           H  
ATOM   1870  O   THR A 122      -9.223   3.334  27.908  1.00 97.15           O  
ATOM   1871  CG2 THR A 122     -13.026   2.982  25.573  1.00 97.15           C  
ATOM   1872 HG21 THR A 122     -12.781   2.040  25.082  1.00 97.15           H  
ATOM   1873 HG22 THR A 122     -13.109   3.770  24.825  1.00 97.15           H  
ATOM   1874 HG23 THR A 122     -13.982   2.876  26.086  1.00 97.15           H  
ATOM   1875  OG1 THR A 122     -11.911   2.343  27.575  1.00 97.15           O  
ATOM   1876  HG1 THR A 122     -11.092   2.452  28.065  1.00 97.15           H  
ATOM   1877  N   ILE A 123      -9.204   5.319  26.853  1.00 96.17           N  
ATOM   1878  H   ILE A 123      -9.496   5.825  26.029  1.00 96.17           H  
ATOM   1879  CA  ILE A 123      -8.431   6.040  27.870  1.00 96.17           C  
ATOM   1880  HA  ILE A 123      -8.166   5.325  28.649  1.00 96.17           H  
ATOM   1881  C   ILE A 123      -9.273   7.134  28.539  1.00 96.17           C  
ATOM   1882  CB  ILE A 123      -7.099   6.585  27.312  1.00 96.17           C  
ATOM   1883  HB  ILE A 123      -6.593   7.102  28.126  1.00 96.17           H  
ATOM   1884  O   ILE A 123     -10.238   7.627  27.935  1.00 96.17           O  
ATOM   1885  CG1 ILE A 123      -7.294   7.611  26.175  1.00 96.17           C  
ATOM   1886 HG12 ILE A 123      -8.017   8.361  26.495  1.00 96.17           H  
ATOM   1887 HG13 ILE A 123      -7.682   7.118  25.284  1.00 96.17           H  
ATOM   1888  CG2 ILE A 123      -6.201   5.404  26.912  1.00 96.17           C  
ATOM   1889 HG21 ILE A 123      -6.676   4.814  26.128  1.00 96.17           H  
ATOM   1890 HG22 ILE A 123      -6.041   4.755  27.773  1.00 96.17           H  
ATOM   1891 HG23 ILE A 123      -5.229   5.754  26.564  1.00 96.17           H  
ATOM   1892  CD1 ILE A 123      -5.995   8.347  25.825  1.00 96.17           C  
ATOM   1893 HD11 ILE A 123      -5.306   7.680  25.307  1.00 96.17           H  
ATOM   1894 HD12 ILE A 123      -5.523   8.723  26.732  1.00 96.17           H  
ATOM   1895 HD13 ILE A 123      -6.209   9.199  25.179  1.00 96.17           H  
ATOM   1896  N   PRO A 124      -8.922   7.546  29.774  1.00 93.13           N  
ATOM   1897  CA  PRO A 124      -9.592   8.646  30.446  1.00 93.13           C  
ATOM   1898  HA  PRO A 124     -10.616   8.337  30.655  1.00 93.13           H  
ATOM   1899  C   PRO A 124      -9.604   9.909  29.591  1.00 93.13           C  
ATOM   1900  CB  PRO A 124      -8.860   8.855  31.773  1.00 93.13           C  
ATOM   1901  HB2 PRO A 124      -8.041   9.564  31.647  1.00 93.13           H  
ATOM   1902  HB3 PRO A 124      -9.537   9.185  32.561  1.00 93.13           H  
ATOM   1903  O   PRO A 124      -8.578  10.331  29.063  1.00 93.13           O  
ATOM   1904  CG  PRO A 124      -8.288   7.470  32.059  1.00 93.13           C  
ATOM   1905  HG2 PRO A 124      -9.061   6.836  32.495  1.00 93.13           H  
ATOM   1906  HG3 PRO A 124      -7.416   7.517  32.711  1.00 93.13           H  
ATOM   1907  CD  PRO A 124      -7.931   6.958  30.666  1.00 93.13           C  
ATOM   1908  HD2 PRO A 124      -7.969   5.868  30.660  1.00 93.13           H  
ATOM   1909  HD3 PRO A 124      -6.936   7.307  30.390  1.00 93.13           H  
ATOM   1910  N   ARG A 125     -10.786  10.511  29.470  1.00 85.78           N  
ATOM   1911  H   ARG A 125     -11.574  10.087  29.939  1.00 85.78           H  
ATOM   1912  CA  ARG A 125     -11.001  11.782  28.782  1.00 85.78           C  
ATOM   1913  HA  ARG A 125     -10.574  11.725  27.780  1.00 85.78           H  
ATOM   1914  C   ARG A 125     -10.320  12.917  29.570  1.00 85.78           C  
ATOM   1915  CB  ARG A 125     -12.520  11.982  28.661  1.00 85.78           C  
ATOM   1916  HB2 ARG A 125     -12.948  11.977  29.663  1.00 85.78           H  
ATOM   1917  HB3 ARG A 125     -12.944  11.142  28.110  1.00 85.78           H  
ATOM   1918  O   ARG A 125     -10.672  13.108  30.735  1.00 85.78           O  
ATOM   1919  CG  ARG A 125     -12.932  13.281  27.958  1.00 85.78           C  
ATOM   1920  HG2 ARG A 125     -12.427  14.125  28.427  1.00 85.78           H  
ATOM   1921  HG3 ARG A 125     -12.678  13.215  26.900  1.00 85.78           H  
ATOM   1922  CD  ARG A 125     -14.441  13.467  28.103  1.00 85.78           C  
ATOM   1923  HD2 ARG A 125     -14.915  12.574  27.695  1.00 85.78           H  
ATOM   1924  HD3 ARG A 125     -14.687  13.526  29.163  1.00 85.78           H  
ATOM   1925  NE  ARG A 125     -14.974  14.668  27.424  1.00 85.78           N  
ATOM   1926  HE  ARG A 125     -14.339  15.423  27.205  1.00 85.78           H  
ATOM   1927  NH1 ARG A 125     -17.103  13.831  27.190  1.00 85.78           N  
ATOM   1928 HH11 ARG A 125     -16.789  12.930  27.520  1.00 85.78           H  
ATOM   1929 HH12 ARG A 125     -17.965  13.824  26.664  1.00 85.78           H  
ATOM   1930  NH2 ARG A 125     -16.714  15.834  26.447  1.00 85.78           N  
ATOM   1931 HH21 ARG A 125     -17.662  15.796  26.103  1.00 85.78           H  
ATOM   1932 HH22 ARG A 125     -16.080  16.532  26.084  1.00 85.78           H  
ATOM   1933  CZ  ARG A 125     -16.235  14.784  27.033  1.00 85.78           C  
ATOM   1934  N   PRO A 126      -9.402  13.698  28.967  1.00 82.56           N  
ATOM   1935  CA  PRO A 126      -8.904  14.945  29.537  1.00 82.56           C  
ATOM   1936  HA  PRO A 126      -8.242  14.710  30.370  1.00 82.56           H  
ATOM   1937  C   PRO A 126     -10.028  15.878  30.007  1.00 82.56           C  
ATOM   1938  CB  PRO A 126      -8.097  15.584  28.407  1.00 82.56           C  
ATOM   1939  HB2 PRO A 126      -8.776  16.108  27.734  1.00 82.56           H  
ATOM   1940  HB3 PRO A 126      -7.316  16.248  28.777  1.00 82.56           H  
ATOM   1941  O   PRO A 126     -11.026  16.064  29.312  1.00 82.56           O  
ATOM   1942  CG  PRO A 126      -7.529  14.401  27.639  1.00 82.56           C  
ATOM   1943  HG2 PRO A 126      -6.614  14.055  28.120  1.00 82.56           H  
ATOM   1944  HG3 PRO A 126      -7.349  14.648  26.593  1.00 82.56           H  
ATOM   1945  CD  PRO A 126      -8.619  13.345  27.791  1.00 82.56           C  
ATOM   1946  HD2 PRO A 126      -8.139  12.377  27.935  1.00 82.56           H  
ATOM   1947  HD3 PRO A 126      -9.235  13.305  26.893  1.00 82.56           H  
ATOM   1948  N   GLY A 127      -9.869  16.511  31.174  1.00 77.33           N  
ATOM   1949  H   GLY A 127      -9.050  16.302  31.727  1.00 77.33           H  
ATOM   1950  CA  GLY A 127     -10.909  17.376  31.757  1.00 77.33           C  
ATOM   1951  HA2 GLY A 127     -11.806  16.782  31.936  1.00 77.33           H  
ATOM   1952  HA3 GLY A 127     -10.555  17.761  32.713  1.00 77.33           H  
ATOM   1953  C   GLY A 127     -11.301  18.576  30.880  1.00 77.33           C  
ATOM   1954  O   GLY A 127     -12.429  19.059  30.952  1.00 77.33           O  
ATOM   1955  N   ASN A 128     -10.408  19.021  29.992  1.00 73.73           N  
ATOM   1956  H   ASN A 128      -9.541  18.514  29.891  1.00 73.73           H  
ATOM   1957  CA  ASN A 128     -10.663  20.095  29.028  1.00 73.73           C  
ATOM   1958  HA  ASN A 128     -11.218  20.880  29.542  1.00 73.73           H  
ATOM   1959  C   ASN A 128     -11.535  19.670  27.832  1.00 73.73           C  
ATOM   1960  CB  ASN A 128      -9.321  20.696  28.559  1.00 73.73           C  
ATOM   1961  HB2 ASN A 128      -8.742  21.021  29.422  1.00 73.73           H  
ATOM   1962  HB3 ASN A 128      -9.532  21.571  27.944  1.00 73.73           H  
ATOM   1963  O   ASN A 128     -11.910  20.530  27.039  1.00 73.73           O  
ATOM   1964  CG  ASN A 128      -8.476  19.729  27.745  1.00 73.73           C  
ATOM   1965  ND2 ASN A 128      -7.547  20.208  26.955  1.00 73.73           N  
ATOM   1966 HD21 ASN A 128      -7.035  19.530  26.409  1.00 73.73           H  
ATOM   1967 HD22 ASN A 128      -7.408  21.202  26.845  1.00 73.73           H  
ATOM   1968  OD1 ASN A 128      -8.621  18.527  27.835  1.00 73.73           O  
ATOM   1969  N   LEU A 129     -11.883  18.387  27.688  1.00 70.17           N  
ATOM   1970  H   LEU A 129     -11.500  17.707  28.330  1.00 70.17           H  
ATOM   1971  CA  LEU A 129     -12.692  17.907  26.569  1.00 70.17           C  
ATOM   1972  HA  LEU A 129     -12.456  18.515  25.695  1.00 70.17           H  
ATOM   1973  C   LEU A 129     -14.198  18.064  26.761  1.00 70.17           C  
ATOM   1974  CB  LEU A 129     -12.348  16.443  26.239  1.00 70.17           C  
ATOM   1975  HB2 LEU A 129     -12.260  15.900  27.180  1.00 70.17           H  
ATOM   1976  HB3 LEU A 129     -13.152  15.979  25.669  1.00 70.17           H  
ATOM   1977  O   LEU A 129     -14.893  17.644  25.850  1.00 70.17           O  
ATOM   1978  CG  LEU A 129     -11.074  16.247  25.414  1.00 70.17           C  
ATOM   1979  HG  LEU A 129     -10.234  16.740  25.905  1.00 70.17           H  
ATOM   1980  CD1 LEU A 129     -10.806  14.754  25.328  1.00 70.17           C  
ATOM   1981 HD11 LEU A 129     -11.545  14.260  24.697  1.00 70.17           H  
ATOM   1982 HD12 LEU A 129      -9.812  14.601  24.907  1.00 70.17           H  
ATOM   1983 HD13 LEU A 129     -10.846  14.332  26.332  1.00 70.17           H  
ATOM   1984  CD2 LEU A 129     -11.224  16.771  23.988  1.00 70.17           C  
ATOM   1985 HD21 LEU A 129     -11.276  17.860  23.987  1.00 70.17           H  
ATOM   1986 HD22 LEU A 129     -10.347  16.480  23.410  1.00 70.17           H  
ATOM   1987 HD23 LEU A 129     -12.117  16.358  23.518  1.00 70.17           H  
ATOM   1988  N   GLY A 130     -14.730  18.607  27.870  1.00 64.63           N  
ATOM   1989  H   GLY A 130     -14.088  18.929  28.580  1.00 64.63           H  
ATOM   1990  CA  GLY A 130     -16.187  18.702  28.152  1.00 64.63           C  
ATOM   1991  HA2 GLY A 130     -16.344  19.384  28.987  1.00 64.63           H  
ATOM   1992  HA3 GLY A 130     -16.550  17.719  28.455  1.00 64.63           H  
ATOM   1993  C   GLY A 130     -17.049  19.198  26.968  1.00 64.63           C  
ATOM   1994  O   GLY A 130     -16.508  19.768  26.036  1.00 64.63           O  
ATOM   1995  N   PRO A 131     -18.371  19.009  26.907  1.00 62.01           N  
ATOM   1996  CA  PRO A 131     -19.147  19.499  25.758  1.00 62.01           C  
ATOM   1997  HA  PRO A 131     -18.829  18.988  24.850  1.00 62.01           H  
ATOM   1998  C   PRO A 131     -18.957  21.018  25.565  1.00 62.01           C  
ATOM   1999  CB  PRO A 131     -20.598  19.115  26.060  1.00 62.01           C  
ATOM   2000  HB2 PRO A 131     -20.819  18.147  25.611  1.00 62.01           H  
ATOM   2001  HB3 PRO A 131     -21.306  19.862  25.702  1.00 62.01           H  
ATOM   2002  O   PRO A 131     -19.059  21.779  26.529  1.00 62.01           O  
ATOM   2003  CG  PRO A 131     -20.629  18.987  27.585  1.00 62.01           C  
ATOM   2004  HG2 PRO A 131     -20.784  19.972  28.025  1.00 62.01           H  
ATOM   2005  HG3 PRO A 131     -21.406  18.297  27.915  1.00 62.01           H  
ATOM   2006  CD  PRO A 131     -19.232  18.483  27.945  1.00 62.01           C  
ATOM   2007  HD2 PRO A 131     -18.942  18.844  28.932  1.00 62.01           H  
ATOM   2008  HD3 PRO A 131     -19.212  17.393  27.917  1.00 62.01           H  
ATOM   2009  N   ILE A 132     -18.648  21.460  24.340  1.00 68.34           N  
ATOM   2010  H   ILE A 132     -18.569  20.795  23.584  1.00 68.34           H  
ATOM   2011  CA  ILE A 132     -18.821  22.869  23.963  1.00 68.34           C  
ATOM   2012  HA  ILE A 132     -18.649  23.502  24.834  1.00 68.34           H  
ATOM   2013  C   ILE A 132     -20.285  23.000  23.551  1.00 68.34           C  
ATOM   2014  CB  ILE A 132     -17.847  23.334  22.855  1.00 68.34           C  
ATOM   2015  HB  ILE A 132     -18.031  22.753  21.951  1.00 68.34           H  
ATOM   2016  O   ILE A 132     -20.713  22.397  22.567  1.00 68.34           O  
ATOM   2017  CG1 ILE A 132     -16.389  23.095  23.301  1.00 68.34           C  
ATOM   2018 HG12 ILE A 132     -16.223  23.566  24.270  1.00 68.34           H  
ATOM   2019 HG13 ILE A 132     -16.242  22.020  23.404  1.00 68.34           H  
ATOM   2020  CG2 ILE A 132     -18.097  24.821  22.534  1.00 68.34           C  
ATOM   2021 HG21 ILE A 132     -17.492  25.126  21.680  1.00 68.34           H  
ATOM   2022 HG22 ILE A 132     -17.858  25.448  23.393  1.00 68.34           H  
ATOM   2023 HG23 ILE A 132     -19.136  24.981  22.245  1.00 68.34           H  
ATOM   2024  CD1 ILE A 132     -15.330  23.608  22.319  1.00 68.34           C  
ATOM   2025 HD11 ILE A 132     -14.340  23.275  22.629  1.00 68.34           H  
ATOM   2026 HD12 ILE A 132     -15.329  24.698  22.298  1.00 68.34           H  
ATOM   2027 HD13 ILE A 132     -15.543  23.227  21.321  1.00 68.34           H  
ATOM   2028  N   ALA A 133     -21.068  23.715  24.359  1.00 66.73           N  
ATOM   2029  H   ALA A 133     -20.657  24.169  25.163  1.00 66.73           H  
ATOM   2030  CA  ALA A 133     -22.511  23.807  24.173  1.00 66.73           C  
ATOM   2031  HA  ALA A 133     -22.930  22.811  24.314  1.00 66.73           H  
ATOM   2032  C   ALA A 133     -22.871  24.276  22.752  1.00 66.73           C  
ATOM   2033  CB  ALA A 133     -23.097  24.730  25.248  1.00 66.73           C  
ATOM   2034  HB1 ALA A 133     -22.690  25.735  25.136  1.00 66.73           H  
ATOM   2035  HB2 ALA A 133     -24.181  24.774  25.139  1.00 66.73           H  
ATOM   2036  HB3 ALA A 133     -22.857  24.348  26.240  1.00 66.73           H  
ATOM   2037  O   ALA A 133     -22.268  25.214  22.230  1.00 66.73           O  
ATOM   2038  N   ASN A 134     -23.885  23.635  22.162  1.00 67.80           N  
ATOM   2039  H   ASN A 134     -24.342  22.902  22.685  1.00 67.80           H  
ATOM   2040  CA  ASN A 134     -24.484  23.973  20.865  1.00 67.80           C  
ATOM   2041  HA  ASN A 134     -25.250  23.220  20.676  1.00 67.80           H  
ATOM   2042  C   ASN A 134     -23.549  23.881  19.640  1.00 67.80           C  
ATOM   2043  CB  ASN A 134     -25.223  25.322  20.972  1.00 67.80           C  
ATOM   2044  HB2 ASN A 134     -24.496  26.118  21.136  1.00 67.80           H  
ATOM   2045  HB3 ASN A 134     -25.735  25.529  20.032  1.00 67.80           H  
ATOM   2046  O   ASN A 134     -23.809  24.532  18.633  1.00 67.80           O  
ATOM   2047  CG  ASN A 134     -26.266  25.356  22.071  1.00 67.80           C  
ATOM   2048  ND2 ASN A 134     -26.602  26.527  22.558  1.00 67.80           N  
ATOM   2049 HD21 ASN A 134     -27.333  26.521  23.255  1.00 67.80           H  
ATOM   2050 HD22 ASN A 134     -26.197  27.369  22.176  1.00 67.80           H  
ATOM   2051  OD1 ASN A 134     -26.789  24.350  22.517  1.00 67.80           O  
ATOM   2052  N   GLN A 135     -22.482  23.075  19.699  1.00 80.14           N  
ATOM   2053  H   GLN A 135     -22.249  22.647  20.583  1.00 80.14           H  
ATOM   2054  CA  GLN A 135     -21.543  22.882  18.577  1.00 80.14           C  
ATOM   2055  HA  GLN A 135     -21.979  23.308  17.674  1.00 80.14           H  
ATOM   2056  C   GLN A 135     -21.295  21.405  18.230  1.00 80.14           C  
ATOM   2057  CB  GLN A 135     -20.232  23.639  18.842  1.00 80.14           C  
ATOM   2058  HB2 GLN A 135     -19.791  23.295  19.778  1.00 80.14           H  
ATOM   2059  HB3 GLN A 135     -19.533  23.433  18.031  1.00 80.14           H  
ATOM   2060  O   GLN A 135     -20.282  21.066  17.632  1.00 80.14           O  
ATOM   2061  CG  GLN A 135     -20.443  25.157  18.904  1.00 80.14           C  
ATOM   2062  HG2 GLN A 135     -20.972  25.485  18.009  1.00 80.14           H  
ATOM   2063  HG3 GLN A 135     -21.052  25.406  19.774  1.00 80.14           H  
ATOM   2064  CD  GLN A 135     -19.136  25.935  18.997  1.00 80.14           C  
ATOM   2065  NE2 GLN A 135     -19.205  27.233  19.190  1.00 80.14           N  
ATOM   2066 HE21 GLN A 135     -20.105  27.690  19.235  1.00 80.14           H  
ATOM   2067 HE22 GLN A 135     -18.320  27.719  19.193  1.00 80.14           H  
ATOM   2068  OE1 GLN A 135     -18.034  25.424  18.913  1.00 80.14           O  
ATOM   2069  N   GLU A 136     -22.205  20.498  18.594  1.00 85.54           N  
ATOM   2070  H   GLU A 136     -23.031  20.802  19.090  1.00 85.54           H  
ATOM   2071  CA  GLU A 136     -22.047  19.056  18.321  1.00 85.54           C  
ATOM   2072  HA  GLU A 136     -21.012  18.783  18.525  1.00 85.54           H  
ATOM   2073  C   GLU A 136     -22.278  18.668  16.844  1.00 85.54           C  
ATOM   2074  CB  GLU A 136     -22.936  18.243  19.279  1.00 85.54           C  
ATOM   2075  HB2 GLU A 136     -22.866  17.193  18.996  1.00 85.54           H  
ATOM   2076  HB3 GLU A 136     -23.974  18.557  19.173  1.00 85.54           H  
ATOM   2077  O   GLU A 136     -22.031  17.522  16.456  1.00 85.54           O  
ATOM   2078  CG  GLU A 136     -22.495  18.398  20.750  1.00 85.54           C  
ATOM   2079  HG2 GLU A 136     -21.408  18.337  20.796  1.00 85.54           H  
ATOM   2080  HG3 GLU A 136     -22.783  19.390  21.100  1.00 85.54           H  
ATOM   2081  CD  GLU A 136     -23.075  17.335  21.703  1.00 85.54           C  
ATOM   2082  OE1 GLU A 136     -22.612  17.296  22.870  1.00 85.54           O  
ATOM   2083  OE2 GLU A 136     -23.923  16.526  21.269  1.00 85.54           O  
ATOM   2084  N   GLY A 137     -22.715  19.628  16.019  1.00 86.45           N  
ATOM   2085  H   GLY A 137     -22.863  20.546  16.413  1.00 86.45           H  
ATOM   2086  CA  GLY A 137     -23.074  19.422  14.616  1.00 86.45           C  
ATOM   2087  HA2 GLY A 137     -23.244  20.389  14.142  1.00 86.45           H  
ATOM   2088  HA3 GLY A 137     -22.254  18.928  14.095  1.00 86.45           H  
ATOM   2089  C   GLY A 137     -24.332  18.566  14.452  1.00 86.45           C  
ATOM   2090  O   GLY A 137     -24.730  17.826  15.352  1.00 86.45           O  
ATOM   2091  N   GLU A 138     -24.982  18.647  13.297  1.00 92.96           N  
ATOM   2092  H   GLU A 138     -24.639  19.254  12.565  1.00 92.96           H  
ATOM   2093  CA  GLU A 138     -26.006  17.666  12.929  1.00 92.96           C  
ATOM   2094  HA  GLU A 138     -26.584  17.398  13.814  1.00 92.96           H  
ATOM   2095  C   GLU A 138     -25.347  16.378  12.410  1.00 92.96           C  
ATOM   2096  CB  GLU A 138     -26.989  18.262  11.915  1.00 92.96           C  
ATOM   2097  HB2 GLU A 138     -26.440  18.622  11.045  1.00 92.96           H  
ATOM   2098  HB3 GLU A 138     -27.674  17.476  11.599  1.00 92.96           H  
ATOM   2099  O   GLU A 138     -24.153  16.357  12.098  1.00 92.96           O  
ATOM   2100  CG  GLU A 138     -27.807  19.408  12.537  1.00 92.96           C  
ATOM   2101  HG2 GLU A 138     -27.135  20.225  12.797  1.00 92.96           H  
ATOM   2102  HG3 GLU A 138     -28.265  19.043  13.456  1.00 92.96           H  
ATOM   2103  CD  GLU A 138     -28.907  19.941  11.608  1.00 92.96           C  
ATOM   2104  OE1 GLU A 138     -29.684  20.797  12.089  1.00 92.96           O  
ATOM   2105  OE2 GLU A 138     -28.977  19.484  10.446  1.00 92.96           O  
ATOM   2106  N   LEU A 139     -26.122  15.291  12.313  1.00 93.97           N  
ATOM   2107  H   LEU A 139     -27.104  15.377  12.533  1.00 93.97           H  
ATOM   2108  CA  LEU A 139     -25.635  13.997  11.818  1.00 93.97           C  
ATOM   2109  HA  LEU A 139     -24.873  13.627  12.504  1.00 93.97           H  
ATOM   2110  C   LEU A 139     -24.981  14.129  10.431  1.00 93.97           C  
ATOM   2111  CB  LEU A 139     -26.822  13.016  11.789  1.00 93.97           C  
ATOM   2112  HB2 LEU A 139     -27.304  13.013  12.767  1.00 93.97           H  
ATOM   2113  HB3 LEU A 139     -27.548  13.376  11.061  1.00 93.97           H  
ATOM   2114  O   LEU A 139     -23.877  13.635  10.220  1.00 93.97           O  
ATOM   2115  CG  LEU A 139     -26.447  11.567  11.424  1.00 93.97           C  
ATOM   2116  HG  LEU A 139     -25.891  11.550  10.487  1.00 93.97           H  
ATOM   2117  CD1 LEU A 139     -25.606  10.914  12.520  1.00 93.97           C  
ATOM   2118 HD11 LEU A 139     -24.624  11.383  12.567  1.00 93.97           H  
ATOM   2119 HD12 LEU A 139     -26.105  10.993  13.486  1.00 93.97           H  
ATOM   2120 HD13 LEU A 139     -25.470   9.858  12.289  1.00 93.97           H  
ATOM   2121  CD2 LEU A 139     -27.729  10.756  11.245  1.00 93.97           C  
ATOM   2122 HD21 LEU A 139     -28.353  10.830  12.135  1.00 93.97           H  
ATOM   2123 HD22 LEU A 139     -28.278  11.125  10.379  1.00 93.97           H  
ATOM   2124 HD23 LEU A 139     -27.484   9.706  11.083  1.00 93.97           H  
ATOM   2125  N   GLU A 140     -25.619  14.866   9.518  1.00 94.36           N  
ATOM   2126  H   GLU A 140     -26.530  15.236   9.747  1.00 94.36           H  
ATOM   2127  CA  GLU A 140     -25.106  15.111   8.164  1.00 94.36           C  
ATOM   2128  HA  GLU A 140     -24.856  14.161   7.693  1.00 94.36           H  
ATOM   2129  C   GLU A 140     -23.813  15.938   8.159  1.00 94.36           C  
ATOM   2130  CB  GLU A 140     -26.188  15.802   7.317  1.00 94.36           C  
ATOM   2131  HB2 GLU A 140     -26.486  16.731   7.803  1.00 94.36           H  
ATOM   2132  HB3 GLU A 140     -25.764  16.056   6.345  1.00 94.36           H  
ATOM   2133  O   GLU A 140     -22.880  15.629   7.417  1.00 94.36           O  
ATOM   2134  CG  GLU A 140     -27.439  14.933   7.095  1.00 94.36           C  
ATOM   2135  HG2 GLU A 140     -27.951  14.807   8.049  1.00 94.36           H  
ATOM   2136  HG3 GLU A 140     -28.116  15.463   6.425  1.00 94.36           H  
ATOM   2137  CD  GLU A 140     -27.110  13.555   6.497  1.00 94.36           C  
ATOM   2138  OE1 GLU A 140     -27.722  12.555   6.935  1.00 94.36           O  
ATOM   2139  OE2 GLU A 140     -26.194  13.459   5.656  1.00 94.36           O  
ATOM   2140  N   THR A 141     -23.697  16.935   9.043  1.00 94.95           N  
ATOM   2141  H   THR A 141     -24.478  17.149   9.647  1.00 94.95           H  
ATOM   2142  CA  THR A 141     -22.456  17.708   9.208  1.00 94.95           C  
ATOM   2143  HA  THR A 141     -22.170  18.136   8.247  1.00 94.95           H  
ATOM   2144  C   THR A 141     -21.311  16.808   9.670  1.00 94.95           C  
ATOM   2145  CB  THR A 141     -22.638  18.843  10.226  1.00 94.95           C  
ATOM   2146  HB  THR A 141     -22.717  18.418  11.227  1.00 94.95           H  
ATOM   2147  O   THR A 141     -20.214  16.859   9.118  1.00 94.95           O  
ATOM   2148  CG2 THR A 141     -21.475  19.828  10.208  1.00 94.95           C  
ATOM   2149 HG21 THR A 141     -20.551  19.322  10.488  1.00 94.95           H  
ATOM   2150 HG22 THR A 141     -21.349  20.248   9.210  1.00 94.95           H  
ATOM   2151 HG23 THR A 141     -21.661  20.633  10.919  1.00 94.95           H  
ATOM   2152  OG1 THR A 141     -23.813  19.577   9.972  1.00 94.95           O  
ATOM   2153  HG1 THR A 141     -23.745  19.943   9.087  1.00 94.95           H  
ATOM   2154  N   ARG A 142     -21.558  15.921  10.645  1.00 95.81           N  
ATOM   2155  H   ARG A 142     -22.485  15.894  11.044  1.00 95.81           H  
ATOM   2156  CA  ARG A 142     -20.533  14.983  11.126  1.00 95.81           C  
ATOM   2157  HA  ARG A 142     -19.620  15.542  11.333  1.00 95.81           H  
ATOM   2158  C   ARG A 142     -20.148  13.945  10.074  1.00 95.81           C  
ATOM   2159  CB  ARG A 142     -20.992  14.288  12.408  1.00 95.81           C  
ATOM   2160  HB2 ARG A 142     -21.963  13.820  12.249  1.00 95.81           H  
ATOM   2161  HB3 ARG A 142     -20.272  13.506  12.646  1.00 95.81           H  
ATOM   2162  O   ARG A 142     -18.963  13.642   9.947  1.00 95.81           O  
ATOM   2163  CG  ARG A 142     -21.066  15.260  13.591  1.00 95.81           C  
ATOM   2164  HG2 ARG A 142     -21.922  15.925  13.480  1.00 95.81           H  
ATOM   2165  HG3 ARG A 142     -20.160  15.865  13.622  1.00 95.81           H  
ATOM   2166  CD  ARG A 142     -21.170  14.480  14.903  1.00 95.81           C  
ATOM   2167  HD2 ARG A 142     -20.299  13.833  15.006  1.00 95.81           H  
ATOM   2168  HD3 ARG A 142     -21.151  15.198  15.724  1.00 95.81           H  
ATOM   2169  NE  ARG A 142     -22.385  13.651  14.977  1.00 95.81           N  
ATOM   2170  HE  ARG A 142     -22.321  12.689  14.675  1.00 95.81           H  
ATOM   2171  NH1 ARG A 142     -23.807  15.301  15.676  1.00 95.81           N  
ATOM   2172 HH11 ARG A 142     -23.054  15.974  15.688  1.00 95.81           H  
ATOM   2173 HH12 ARG A 142     -24.733  15.685  15.797  1.00 95.81           H  
ATOM   2174  NH2 ARG A 142     -24.565  13.218  15.346  1.00 95.81           N  
ATOM   2175 HH21 ARG A 142     -25.488  13.490  15.655  1.00 95.81           H  
ATOM   2176 HH22 ARG A 142     -24.309  12.243  15.281  1.00 95.81           H  
ATOM   2177  CZ  ARG A 142     -23.585  14.067  15.321  1.00 95.81           C  
ATOM   2178  N   ARG A 143     -21.108  13.431   9.297  1.00 96.52           N  
ATOM   2179  H   ARG A 143     -22.062  13.697   9.497  1.00 96.52           H  
ATOM   2180  CA  ARG A 143     -20.848  12.533   8.153  1.00 96.52           C  
ATOM   2181  HA  ARG A 143     -20.348  11.625   8.491  1.00 96.52           H  
ATOM   2182  C   ARG A 143     -19.934  13.191   7.130  1.00 96.52           C  
ATOM   2183  CB  ARG A 143     -22.165  12.172   7.453  1.00 96.52           C  
ATOM   2184  HB2 ARG A 143     -21.945  11.765   6.466  1.00 96.52           H  
ATOM   2185  HB3 ARG A 143     -22.762  13.073   7.313  1.00 96.52           H  
ATOM   2186  O   ARG A 143     -18.909  12.625   6.756  1.00 96.52           O  
ATOM   2187  CG  ARG A 143     -22.986  11.136   8.212  1.00 96.52           C  
ATOM   2188  HG2 ARG A 143     -22.480  10.172   8.167  1.00 96.52           H  
ATOM   2189  HG3 ARG A 143     -23.095  11.427   9.257  1.00 96.52           H  
ATOM   2190  CD  ARG A 143     -24.370  11.022   7.566  1.00 96.52           C  
ATOM   2191  HD2 ARG A 143     -24.272  10.719   6.524  1.00 96.52           H  
ATOM   2192  HD3 ARG A 143     -24.878  11.986   7.604  1.00 96.52           H  
ATOM   2193  NE  ARG A 143     -25.150  10.038   8.302  1.00 96.52           N  
ATOM   2194  HE  ARG A 143     -24.715   9.648   9.126  1.00 96.52           H  
ATOM   2195  NH1 ARG A 143     -27.105   9.923   7.089  1.00 96.52           N  
ATOM   2196 HH11 ARG A 143     -28.039   9.538   7.077  1.00 96.52           H  
ATOM   2197 HH12 ARG A 143     -27.021  10.888   6.804  1.00 96.52           H  
ATOM   2198  NH2 ARG A 143     -26.721   8.561   8.807  1.00 96.52           N  
ATOM   2199 HH21 ARG A 143     -26.116   8.271   9.563  1.00 96.52           H  
ATOM   2200 HH22 ARG A 143     -27.485   7.932   8.604  1.00 96.52           H  
ATOM   2201  CZ  ARG A 143     -26.325   9.521   8.041  1.00 96.52           C  
ATOM   2202  N   SER A 144     -20.291  14.399   6.713  1.00 96.97           N  
ATOM   2203  H   SER A 144     -21.159  14.786   7.053  1.00 96.97           H  
ATOM   2204  CA  SER A 144     -19.527  15.172   5.741  1.00 96.97           C  
ATOM   2205  HA  SER A 144     -19.428  14.593   4.822  1.00 96.97           H  
ATOM   2206  C   SER A 144     -18.113  15.483   6.250  1.00 96.97           C  
ATOM   2207  CB  SER A 144     -20.328  16.428   5.422  1.00 96.97           C  
ATOM   2208  HB2 SER A 144     -20.582  16.951   6.344  1.00 96.97           H  
ATOM   2209  HB3 SER A 144     -21.247  16.153   4.906  1.00 96.97           H  
ATOM   2210  O   SER A 144     -17.132  15.216   5.552  1.00 96.97           O  
ATOM   2211  OG  SER A 144     -19.561  17.271   4.609  1.00 96.97           O  
ATOM   2212  HG  SER A 144     -19.298  17.982   5.197  1.00 96.97           H  
ATOM   2213  N   PHE A 145     -17.973  15.915   7.506  1.00 96.86           N  
ATOM   2214  H   PHE A 145     -18.797  16.199   8.016  1.00 96.86           H  
ATOM   2215  CA  PHE A 145     -16.665  16.158   8.113  1.00 96.86           C  
ATOM   2216  HA  PHE A 145     -16.114  16.838   7.463  1.00 96.86           H  
ATOM   2217  C   PHE A 145     -15.818  14.881   8.251  1.00 96.86           C  
ATOM   2218  CB  PHE A 145     -16.864  16.858   9.460  1.00 96.86           C  
ATOM   2219  HB2 PHE A 145     -17.354  16.177  10.155  1.00 96.86           H  
ATOM   2220  HB3 PHE A 145     -17.523  17.714   9.315  1.00 96.86           H  
ATOM   2221  O   PHE A 145     -14.615  14.902   7.996  1.00 96.86           O  
ATOM   2222  CG  PHE A 145     -15.566  17.362  10.055  1.00 96.86           C  
ATOM   2223  CD1 PHE A 145     -14.965  16.687  11.130  1.00 96.86           C  
ATOM   2224  HD1 PHE A 145     -15.443  15.814  11.549  1.00 96.86           H  
ATOM   2225  CD2 PHE A 145     -14.955  18.513   9.526  1.00 96.86           C  
ATOM   2226  HD2 PHE A 145     -15.426  19.046   8.713  1.00 96.86           H  
ATOM   2227  CE1 PHE A 145     -13.757  17.149  11.674  1.00 96.86           C  
ATOM   2228  HE1 PHE A 145     -13.312  16.626  12.507  1.00 96.86           H  
ATOM   2229  CE2 PHE A 145     -13.744  18.977  10.066  1.00 96.86           C  
ATOM   2230  HE2 PHE A 145     -13.284  19.866   9.658  1.00 96.86           H  
ATOM   2231  CZ  PHE A 145     -13.144  18.295  11.139  1.00 96.86           C  
ATOM   2232  HZ  PHE A 145     -12.220  18.663  11.560  1.00 96.86           H  
ATOM   2233  N   PHE A 146     -16.422  13.736   8.584  1.00 97.81           N  
ATOM   2234  H   PHE A 146     -17.408  13.758   8.802  1.00 97.81           H  
ATOM   2235  CA  PHE A 146     -15.739  12.437   8.570  1.00 97.81           C  
ATOM   2236  HA  PHE A 146     -14.877  12.477   9.235  1.00 97.81           H  
ATOM   2237  C   PHE A 146     -15.205  12.081   7.181  1.00 97.81           C  
ATOM   2238  CB  PHE A 146     -16.699  11.358   9.075  1.00 97.81           C  
ATOM   2239  HB2 PHE A 146     -17.675  11.495   8.609  1.00 97.81           H  
ATOM   2240  HB3 PHE A 146     -16.829  11.506  10.147  1.00 97.81           H  
ATOM   2241  O   PHE A 146     -14.053  11.662   7.059  1.00 97.81           O  
ATOM   2242  CG  PHE A 146     -16.258   9.929   8.817  1.00 97.81           C  
ATOM   2243  CD1 PHE A 146     -16.619   9.280   7.621  1.00 97.81           C  
ATOM   2244  HD1 PHE A 146     -17.214   9.800   6.885  1.00 97.81           H  
ATOM   2245  CD2 PHE A 146     -15.498   9.243   9.779  1.00 97.81           C  
ATOM   2246  HD2 PHE A 146     -15.236   9.742  10.700  1.00 97.81           H  
ATOM   2247  CE1 PHE A 146     -16.206   7.959   7.381  1.00 97.81           C  
ATOM   2248  HE1 PHE A 146     -16.481   7.471   6.458  1.00 97.81           H  
ATOM   2249  CE2 PHE A 146     -15.114   7.909   9.557  1.00 97.81           C  
ATOM   2250  HE2 PHE A 146     -14.573   7.365  10.318  1.00 97.81           H  
ATOM   2251  CZ  PHE A 146     -15.468   7.268   8.357  1.00 97.81           C  
ATOM   2252  HZ  PHE A 146     -15.201   6.235   8.192  1.00 97.81           H  
ATOM   2253  N   LEU A 147     -16.012  12.270   6.134  1.00 97.86           N  
ATOM   2254  H   LEU A 147     -16.943  12.626   6.299  1.00 97.86           H  
ATOM   2255  CA  LEU A 147     -15.586  12.027   4.758  1.00 97.86           C  
ATOM   2256  HA  LEU A 147     -15.204  11.009   4.681  1.00 97.86           H  
ATOM   2257  C   LEU A 147     -14.429  12.945   4.360  1.00 97.86           C  
ATOM   2258  CB  LEU A 147     -16.780  12.201   3.810  1.00 97.86           C  
ATOM   2259  HB2 LEU A 147     -17.251  13.164   4.008  1.00 97.86           H  
ATOM   2260  HB3 LEU A 147     -16.411  12.226   2.784  1.00 97.86           H  
ATOM   2261  O   LEU A 147     -13.468  12.461   3.764  1.00 97.86           O  
ATOM   2262  CG  LEU A 147     -17.844  11.099   3.912  1.00 97.86           C  
ATOM   2263  HG  LEU A 147     -18.206  11.013   4.936  1.00 97.86           H  
ATOM   2264  CD1 LEU A 147     -19.008  11.479   3.005  1.00 97.86           C  
ATOM   2265 HD11 LEU A 147     -18.643  11.689   2.000  1.00 97.86           H  
ATOM   2266 HD12 LEU A 147     -19.737  10.670   2.959  1.00 97.86           H  
ATOM   2267 HD13 LEU A 147     -19.505  12.368   3.393  1.00 97.86           H  
ATOM   2268  CD2 LEU A 147     -17.313   9.730   3.475  1.00 97.86           C  
ATOM   2269 HD21 LEU A 147     -18.123   9.003   3.519  1.00 97.86           H  
ATOM   2270 HD22 LEU A 147     -16.930   9.787   2.457  1.00 97.86           H  
ATOM   2271 HD23 LEU A 147     -16.524   9.397   4.150  1.00 97.86           H  
ATOM   2272  N   ALA A 148     -14.475  14.220   4.759  1.00 97.39           N  
ATOM   2273  H   ALA A 148     -15.318  14.559   5.198  1.00 97.39           H  
ATOM   2274  CA  ALA A 148     -13.373  15.154   4.563  1.00 97.39           C  
ATOM   2275  HA  ALA A 148     -13.153  15.209   3.497  1.00 97.39           H  
ATOM   2276  C   ALA A 148     -12.097  14.658   5.265  1.00 97.39           C  
ATOM   2277  CB  ALA A 148     -13.810  16.546   5.035  1.00 97.39           C  
ATOM   2278  HB1 ALA A 148     -14.711  16.849   4.501  1.00 97.39           H  
ATOM   2279  HB2 ALA A 148     -14.013  16.546   6.106  1.00 97.39           H  
ATOM   2280  HB3 ALA A 148     -13.022  17.269   4.827  1.00 97.39           H  
ATOM   2281  O   ALA A 148     -11.052  14.538   4.630  1.00 97.39           O  
ATOM   2282  N   LEU A 149     -12.169  14.252   6.539  1.00 97.62           N  
ATOM   2283  H   LEU A 149     -13.045  14.359   7.031  1.00 97.62           H  
ATOM   2284  CA  LEU A 149     -11.008  13.683   7.235  1.00 97.62           C  
ATOM   2285  HA  LEU A 149     -10.226  14.441   7.272  1.00 97.62           H  
ATOM   2286  C   LEU A 149     -10.413  12.489   6.479  1.00 97.62           C  
ATOM   2287  CB  LEU A 149     -11.373  13.260   8.667  1.00 97.62           C  
ATOM   2288  HB2 LEU A 149     -12.249  12.613   8.628  1.00 97.62           H  
ATOM   2289  HB3 LEU A 149     -10.548  12.670   9.065  1.00 97.62           H  
ATOM   2290  O   LEU A 149      -9.197  12.398   6.358  1.00 97.62           O  
ATOM   2291  CG  LEU A 149     -11.647  14.410   9.651  1.00 97.62           C  
ATOM   2292  HG  LEU A 149     -12.479  15.020   9.300  1.00 97.62           H  
ATOM   2293  CD1 LEU A 149     -12.020  13.795  10.998  1.00 97.62           C  
ATOM   2294 HD11 LEU A 149     -12.882  13.140  10.867  1.00 97.62           H  
ATOM   2295 HD12 LEU A 149     -11.183  13.214  11.386  1.00 97.62           H  
ATOM   2296 HD13 LEU A 149     -12.278  14.584  11.705  1.00 97.62           H  
ATOM   2297  CD2 LEU A 149     -10.432  15.317   9.861  1.00 97.62           C  
ATOM   2298 HD21 LEU A 149     -10.248  15.889   8.952  1.00 97.62           H  
ATOM   2299 HD22 LEU A 149      -9.554  14.723  10.116  1.00 97.62           H  
ATOM   2300 HD23 LEU A 149     -10.640  16.025  10.663  1.00 97.62           H  
ATOM   2301  N   VAL A 150     -11.242  11.610   5.909  1.00 97.64           N  
ATOM   2302  H   VAL A 150     -12.235  11.755   6.024  1.00 97.64           H  
ATOM   2303  CA  VAL A 150     -10.772  10.451   5.135  1.00 97.64           C  
ATOM   2304  HA  VAL A 150     -10.084   9.890   5.767  1.00 97.64           H  
ATOM   2305  C   VAL A 150      -9.959  10.853   3.889  1.00 97.64           C  
ATOM   2306  CB  VAL A 150     -11.961   9.524   4.802  1.00 97.64           C  
ATOM   2307  HB  VAL A 150     -12.769  10.100   4.350  1.00 97.64           H  
ATOM   2308  O   VAL A 150      -9.056  10.109   3.490  1.00 97.64           O  
ATOM   2309  CG1 VAL A 150     -11.575   8.409   3.830  1.00 97.64           C  
ATOM   2310 HG11 VAL A 150     -12.329   7.622   3.853  1.00 97.64           H  
ATOM   2311 HG12 VAL A 150     -11.521   8.825   2.824  1.00 97.64           H  
ATOM   2312 HG13 VAL A 150     -10.612   7.986   4.114  1.00 97.64           H  
ATOM   2313  CG2 VAL A 150     -12.505   8.834   6.061  1.00 97.64           C  
ATOM   2314 HG21 VAL A 150     -12.746   9.573   6.826  1.00 97.64           H  
ATOM   2315 HG22 VAL A 150     -13.420   8.291   5.822  1.00 97.64           H  
ATOM   2316 HG23 VAL A 150     -11.765   8.143   6.465  1.00 97.64           H  
ATOM   2317  N   THR A 151     -10.195  12.027   3.287  1.00 96.57           N  
ATOM   2318  H   THR A 151     -10.894  12.648   3.668  1.00 96.57           H  
ATOM   2319  CA  THR A 151      -9.447  12.471   2.093  1.00 96.57           C  
ATOM   2320  HA  THR A 151      -9.363  11.613   1.425  1.00 96.57           H  
ATOM   2321  C   THR A 151      -8.016  12.913   2.397  1.00 96.57           C  
ATOM   2322  CB  THR A 151     -10.167  13.565   1.284  1.00 96.57           C  
ATOM   2323  HB  THR A 151      -9.632  13.690   0.343  1.00 96.57           H  
ATOM   2324  O   THR A 151      -7.138  12.726   1.541  1.00 96.57           O  
ATOM   2325  CG2 THR A 151     -11.611  13.194   0.953  1.00 96.57           C  
ATOM   2326 HG21 THR A 151     -11.667  12.178   0.562  1.00 96.57           H  
ATOM   2327 HG22 THR A 151     -12.227  13.277   1.848  1.00 96.57           H  
ATOM   2328 HG23 THR A 151     -12.004  13.891   0.213  1.00 96.57           H  
ATOM   2329  OG1 THR A 151     -10.200  14.811   1.928  1.00 96.57           O  
ATOM   2330  HG1 THR A 151      -9.340  15.236   1.898  1.00 96.57           H  
ATOM   2331  N   ILE A 152      -7.755  13.425   3.610  1.00 95.68           N  
ATOM   2332  H   ILE A 152      -8.540  13.526   4.238  1.00 95.68           H  
ATOM   2333  CA  ILE A 152      -6.480  14.057   4.006  1.00 95.68           C  
ATOM   2334  HA  ILE A 152      -6.365  14.988   3.452  1.00 95.68           H  
ATOM   2335  C   ILE A 152      -5.289  13.161   3.664  1.00 95.68           C  
ATOM   2336  CB  ILE A 152      -6.482  14.389   5.522  1.00 95.68           C  
ATOM   2337  HB  ILE A 152      -6.790  13.494   6.063  1.00 95.68           H  
ATOM   2338  O   ILE A 152      -4.302  13.612   3.082  1.00 95.68           O  
ATOM   2339  CG1 ILE A 152      -7.504  15.494   5.847  1.00 95.68           C  
ATOM   2340 HG12 ILE A 152      -7.187  16.428   5.385  1.00 95.68           H  
ATOM   2341 HG13 ILE A 152      -8.472  15.214   5.431  1.00 95.68           H  
ATOM   2342  CG2 ILE A 152      -5.079  14.781   6.038  1.00 95.68           C  
ATOM   2343 HG21 ILE A 152      -4.357  13.976   5.896  1.00 95.68           H  
ATOM   2344 HG22 ILE A 152      -5.104  14.993   7.107  1.00 95.68           H  
ATOM   2345 HG23 ILE A 152      -4.735  15.674   5.516  1.00 95.68           H  
ATOM   2346  CD1 ILE A 152      -7.705  15.726   7.350  1.00 95.68           C  
ATOM   2347 HD11 ILE A 152      -7.930  14.784   7.849  1.00 95.68           H  
ATOM   2348 HD12 ILE A 152      -8.537  16.415   7.495  1.00 95.68           H  
ATOM   2349 HD13 ILE A 152      -6.814  16.171   7.794  1.00 95.68           H  
ATOM   2350  N   TYR A 153      -5.372  11.867   3.985  1.00 96.12           N  
ATOM   2351  H   TYR A 153      -6.239  11.536   4.383  1.00 96.12           H  
ATOM   2352  CA  TYR A 153      -4.238  10.956   3.835  1.00 96.12           C  
ATOM   2353  HA  TYR A 153      -3.414  11.327   4.444  1.00 96.12           H  
ATOM   2354  C   TYR A 153      -3.724  10.881   2.392  1.00 96.12           C  
ATOM   2355  CB  TYR A 153      -4.645   9.582   4.359  1.00 96.12           C  
ATOM   2356  HB2 TYR A 153      -5.517   9.228   3.810  1.00 96.12           H  
ATOM   2357  HB3 TYR A 153      -4.932   9.706   5.403  1.00 96.12           H  
ATOM   2358  O   TYR A 153      -2.521  11.001   2.146  1.00 96.12           O  
ATOM   2359  CG  TYR A 153      -3.551   8.539   4.290  1.00 96.12           C  
ATOM   2360  CD1 TYR A 153      -3.486   7.659   3.195  1.00 96.12           C  
ATOM   2361  HD1 TYR A 153      -4.221   7.728   2.406  1.00 96.12           H  
ATOM   2362  CD2 TYR A 153      -2.620   8.432   5.340  1.00 96.12           C  
ATOM   2363  HD2 TYR A 153      -2.700   9.087   6.194  1.00 96.12           H  
ATOM   2364  CE1 TYR A 153      -2.492   6.669   3.157  1.00 96.12           C  
ATOM   2365  HE1 TYR A 153      -2.462   5.968   2.336  1.00 96.12           H  
ATOM   2366  CE2 TYR A 153      -1.615   7.448   5.301  1.00 96.12           C  
ATOM   2367  HE2 TYR A 153      -0.926   7.347   6.126  1.00 96.12           H  
ATOM   2368  OH  TYR A 153      -0.624   5.584   4.141  1.00 96.12           O  
ATOM   2369  HH  TYR A 153      -0.774   5.062   3.350  1.00 96.12           H  
ATOM   2370  CZ  TYR A 153      -1.560   6.563   4.206  1.00 96.12           C  
ATOM   2371  N   ARG A 154      -4.621  10.729   1.411  1.00 94.58           N  
ATOM   2372  H   ARG A 154      -5.600  10.750   1.657  1.00 94.58           H  
ATOM   2373  CA  ARG A 154      -4.222  10.648  -0.001  1.00 94.58           C  
ATOM   2374  HA  ARG A 154      -3.327  10.030  -0.061  1.00 94.58           H  
ATOM   2375  C   ARG A 154      -3.825  12.007  -0.566  1.00 94.58           C  
ATOM   2376  CB  ARG A 154      -5.333   9.962  -0.801  1.00 94.58           C  
ATOM   2377  HB2 ARG A 154      -5.477   8.981  -0.349  1.00 94.58           H  
ATOM   2378  HB3 ARG A 154      -6.260  10.529  -0.727  1.00 94.58           H  
ATOM   2379  O   ARG A 154      -2.904  12.063  -1.386  1.00 94.58           O  
ATOM   2380  CG  ARG A 154      -4.955   9.751  -2.271  1.00 94.58           C  
ATOM   2381  HG2 ARG A 154      -3.939   9.363  -2.327  1.00 94.58           H  
ATOM   2382  HG3 ARG A 154      -4.982  10.707  -2.796  1.00 94.58           H  
ATOM   2383  CD  ARG A 154      -5.903   8.759  -2.957  1.00 94.58           C  
ATOM   2384  HD2 ARG A 154      -6.916   9.163  -2.948  1.00 94.58           H  
ATOM   2385  HD3 ARG A 154      -5.918   7.827  -2.391  1.00 94.58           H  
ATOM   2386  NE  ARG A 154      -5.450   8.489  -4.336  1.00 94.58           N  
ATOM   2387  HE  ARG A 154      -4.462   8.614  -4.501  1.00 94.58           H  
ATOM   2388  NH1 ARG A 154      -7.468   7.987  -5.324  1.00 94.58           N  
ATOM   2389 HH11 ARG A 154      -7.884   7.953  -4.404  1.00 94.58           H  
ATOM   2390 HH12 ARG A 154      -8.038   7.771  -6.130  1.00 94.58           H  
ATOM   2391  NH2 ARG A 154      -5.648   8.009  -6.554  1.00 94.58           N  
ATOM   2392 HH21 ARG A 154      -4.668   8.212  -6.684  1.00 94.58           H  
ATOM   2393 HH22 ARG A 154      -6.245   7.811  -7.345  1.00 94.58           H  
ATOM   2394  CZ  ARG A 154      -6.190   8.163  -5.381  1.00 94.58           C  
ATOM   2395  N   GLN A 155      -4.469  13.085  -0.124  1.00 92.71           N  
ATOM   2396  H   GLN A 155      -5.203  12.971   0.561  1.00 92.71           H  
ATOM   2397  CA  GLN A 155      -4.117  14.447  -0.532  1.00 92.71           C  
ATOM   2398  HA  GLN A 155      -4.153  14.522  -1.619  1.00 92.71           H  
ATOM   2399  C   GLN A 155      -2.686  14.793  -0.098  1.00 92.71           C  
ATOM   2400  CB  GLN A 155      -5.136  15.434   0.049  1.00 92.71           C  
ATOM   2401  HB2 GLN A 155      -4.795  16.454  -0.132  1.00 92.71           H  
ATOM   2402  HB3 GLN A 155      -5.204  15.286   1.126  1.00 92.71           H  
ATOM   2403  O   GLN A 155      -1.872  15.186  -0.935  1.00 92.71           O  
ATOM   2404  CG  GLN A 155      -6.526  15.267  -0.589  1.00 92.71           C  
ATOM   2405  HG2 GLN A 155      -6.489  15.574  -1.634  1.00 92.71           H  
ATOM   2406  HG3 GLN A 155      -6.840  14.224  -0.560  1.00 92.71           H  
ATOM   2407  CD  GLN A 155      -7.576  16.084   0.148  1.00 92.71           C  
ATOM   2408  NE2 GLN A 155      -8.374  16.878  -0.524  1.00 92.71           N  
ATOM   2409 HE21 GLN A 155      -8.905  17.491   0.078  1.00 92.71           H  
ATOM   2410 HE22 GLN A 155      -8.276  17.041  -1.516  1.00 92.71           H  
ATOM   2411  OE1 GLN A 155      -7.740  15.954   1.345  1.00 92.71           O  
ATOM   2412  N   VAL A 156      -2.331  14.531   1.164  1.00 93.69           N  
ATOM   2413  H   VAL A 156      -3.048  14.235   1.811  1.00 93.69           H  
ATOM   2414  CA  VAL A 156      -0.978  14.767   1.691  1.00 93.69           C  
ATOM   2415  HA  VAL A 156      -0.714  15.810   1.515  1.00 93.69           H  
ATOM   2416  C   VAL A 156       0.063  13.917   0.959  1.00 93.69           C  
ATOM   2417  CB  VAL A 156      -0.937  14.522   3.213  1.00 93.69           C  
ATOM   2418  HB  VAL A 156      -1.331  13.529   3.429  1.00 93.69           H  
ATOM   2419  O   VAL A 156       1.069  14.448   0.492  1.00 93.69           O  
ATOM   2420  CG1 VAL A 156       0.486  14.623   3.780  1.00 93.69           C  
ATOM   2421 HG11 VAL A 156       1.114  13.821   3.393  1.00 93.69           H  
ATOM   2422 HG12 VAL A 156       0.923  15.586   3.518  1.00 93.69           H  
ATOM   2423 HG13 VAL A 156       0.441  14.537   4.866  1.00 93.69           H  
ATOM   2424  CG2 VAL A 156      -1.779  15.566   3.951  1.00 93.69           C  
ATOM   2425 HG21 VAL A 156      -2.814  15.554   3.610  1.00 93.69           H  
ATOM   2426 HG22 VAL A 156      -1.369  16.558   3.759  1.00 93.69           H  
ATOM   2427 HG23 VAL A 156      -1.771  15.375   5.024  1.00 93.69           H  
ATOM   2428  N   LEU A 157      -0.177  12.610   0.794  1.00 92.07           N  
ATOM   2429  H   LEU A 157      -1.015  12.219   1.199  1.00 92.07           H  
ATOM   2430  CA  LEU A 157       0.796  11.718   0.146  1.00 92.07           C  
ATOM   2431  HA  LEU A 157       1.756  11.817   0.653  1.00 92.07           H  
ATOM   2432  C   LEU A 157       1.067  12.067  -1.319  1.00 92.07           C  
ATOM   2433  CB  LEU A 157       0.309  10.263   0.216  1.00 92.07           C  
ATOM   2434  HB2 LEU A 157       0.908   9.677  -0.481  1.00 92.07           H  
ATOM   2435  HB3 LEU A 157      -0.726  10.222  -0.122  1.00 92.07           H  
ATOM   2436  O   LEU A 157       2.188  11.907  -1.793  1.00 92.07           O  
ATOM   2437  CG  LEU A 157       0.412   9.591   1.594  1.00 92.07           C  
ATOM   2438  HG  LEU A 157      -0.232  10.092   2.317  1.00 92.07           H  
ATOM   2439  CD1 LEU A 157      -0.038   8.140   1.436  1.00 92.07           C  
ATOM   2440 HD11 LEU A 157       0.558   7.633   0.677  1.00 92.07           H  
ATOM   2441 HD12 LEU A 157      -1.090   8.125   1.150  1.00 92.07           H  
ATOM   2442 HD13 LEU A 157       0.077   7.623   2.388  1.00 92.07           H  
ATOM   2443  CD2 LEU A 157       1.833   9.583   2.160  1.00 92.07           C  
ATOM   2444 HD21 LEU A 157       2.137  10.602   2.401  1.00 92.07           H  
ATOM   2445 HD22 LEU A 157       1.856   8.999   3.080  1.00 92.07           H  
ATOM   2446 HD23 LEU A 157       2.524   9.161   1.430  1.00 92.07           H  
ATOM   2447  N   THR A 158       0.048  12.495  -2.061  1.00 89.26           N  
ATOM   2448  H   THR A 158      -0.848  12.644  -1.619  1.00 89.26           H  
ATOM   2449  CA  THR A 158       0.218  12.787  -3.490  1.00 89.26           C  
ATOM   2450  HA  THR A 158       0.879  12.035  -3.919  1.00 89.26           H  
ATOM   2451  C   THR A 158       0.918  14.120  -3.720  1.00 89.26           C  
ATOM   2452  CB  THR A 158      -1.102  12.705  -4.256  1.00 89.26           C  
ATOM   2453  HB  THR A 158      -0.930  13.047  -5.276  1.00 89.26           H  
ATOM   2454  O   THR A 158       1.794  14.185  -4.583  1.00 89.26           O  
ATOM   2455  CG2 THR A 158      -1.605  11.265  -4.340  1.00 89.26           C  
ATOM   2456 HG21 THR A 158      -0.898  10.673  -4.921  1.00 89.26           H  
ATOM   2457 HG22 THR A 158      -2.574  11.258  -4.838  1.00 89.26           H  
ATOM   2458 HG23 THR A 158      -1.702  10.833  -3.345  1.00 89.26           H  
ATOM   2459  OG1 THR A 158      -2.111  13.482  -3.660  1.00 89.26           O  
ATOM   2460  HG1 THR A 158      -2.373  13.071  -2.833  1.00 89.26           H  
ATOM   2461  N   ARG A 159       0.624  15.138  -2.900  1.00 87.33           N  
ATOM   2462  H   ARG A 159      -0.108  15.009  -2.216  1.00 87.33           H  
ATOM   2463  CA  ARG A 159       1.333  16.427  -2.921  1.00 87.33           C  
ATOM   2464  HA  ARG A 159       1.343  16.810  -3.942  1.00 87.33           H  
ATOM   2465  C   ARG A 159       2.810  16.299  -2.521  1.00 87.33           C  
ATOM   2466  CB  ARG A 159       0.608  17.439  -2.019  1.00 87.33           C  
ATOM   2467  HB2 ARG A 159       1.230  18.328  -1.929  1.00 87.33           H  
ATOM   2468  HB3 ARG A 159       0.494  17.006  -1.025  1.00 87.33           H  
ATOM   2469  O   ARG A 159       3.631  16.981  -3.120  1.00 87.33           O  
ATOM   2470  CG  ARG A 159      -0.771  17.867  -2.555  1.00 87.33           C  
ATOM   2471  HG2 ARG A 159      -1.413  16.994  -2.671  1.00 87.33           H  
ATOM   2472  HG3 ARG A 159      -0.656  18.347  -3.527  1.00 87.33           H  
ATOM   2473  CD  ARG A 159      -1.415  18.850  -1.569  1.00 87.33           C  
ATOM   2474  HD2 ARG A 159      -0.851  19.783  -1.578  1.00 87.33           H  
ATOM   2475  HD3 ARG A 159      -1.349  18.421  -0.569  1.00 87.33           H  
ATOM   2476  NE  ARG A 159      -2.839  19.125  -1.859  1.00 87.33           N  
ATOM   2477  HE  ARG A 159      -3.299  18.553  -2.553  1.00 87.33           H  
ATOM   2478  NH1 ARG A 159      -3.189  20.552  -0.082  1.00 87.33           N  
ATOM   2479 HH11 ARG A 159      -2.205  20.623   0.134  1.00 87.33           H  
ATOM   2480 HH12 ARG A 159      -3.870  20.806   0.619  1.00 87.33           H  
ATOM   2481  NH2 ARG A 159      -4.926  19.803  -1.181  1.00 87.33           N  
ATOM   2482 HH21 ARG A 159      -5.387  19.143  -1.792  1.00 87.33           H  
ATOM   2483 HH22 ARG A 159      -5.429  20.124  -0.366  1.00 87.33           H  
ATOM   2484  CZ  ARG A 159      -3.634  19.834  -1.067  1.00 87.33           C  
ATOM   2485  N   ASP A 160       3.149  15.396  -1.589  1.00 85.51           N  
ATOM   2486  H   ASP A 160       2.406  14.944  -1.076  1.00 85.51           H  
ATOM   2487  CA  ASP A 160       4.544  15.105  -1.178  1.00 85.51           C  
ATOM   2488  HA  ASP A 160       5.015  16.034  -0.855  1.00 85.51           H  
ATOM   2489  C   ASP A 160       5.387  14.530  -2.336  1.00 85.51           C  
ATOM   2490  CB  ASP A 160       4.524  14.123   0.023  1.00 85.51           C  
ATOM   2491  HB2 ASP A 160       3.729  14.432   0.702  1.00 85.51           H  
ATOM   2492  HB3 ASP A 160       4.267  13.128  -0.340  1.00 85.51           H  
ATOM   2493  O   ASP A 160       6.603  14.692  -2.371  1.00 85.51           O  
ATOM   2494  CG  ASP A 160       5.815  14.035   0.874  1.00 85.51           C  
ATOM   2495  OD1 ASP A 160       6.391  15.089   1.205  1.00 85.51           O  
ATOM   2496  OD2 ASP A 160       6.146  12.932   1.394  1.00 85.51           O  
ATOM   2497  N   ILE A 161       4.750  13.856  -3.304  1.00 82.16           N  
ATOM   2498  H   ILE A 161       3.747  13.771  -3.226  1.00 82.16           H  
ATOM   2499  CA  ILE A 161       5.433  13.238  -4.453  1.00 82.16           C  
ATOM   2500  HA  ILE A 161       6.455  12.992  -4.162  1.00 82.16           H  
ATOM   2501  C   ILE A 161       5.537  14.209  -5.633  1.00 82.16           C  
ATOM   2502  CB  ILE A 161       4.724  11.926  -4.862  1.00 82.16           C  
ATOM   2503  HB  ILE A 161       3.674  12.149  -5.054  1.00 82.16           H  
ATOM   2504  O   ILE A 161       6.597  14.329  -6.248  1.00 82.16           O  
ATOM   2505  CG1 ILE A 161       4.804  10.882  -3.724  1.00 82.16           C  
ATOM   2506 HG12 ILE A 161       4.523  11.346  -2.778  1.00 82.16           H  
ATOM   2507 HG13 ILE A 161       5.832  10.535  -3.620  1.00 82.16           H  
ATOM   2508  CG2 ILE A 161       5.337  11.338  -6.152  1.00 82.16           C  
ATOM   2509 HG21 ILE A 161       6.403  11.163  -6.005  1.00 82.16           H  
ATOM   2510 HG22 ILE A 161       4.846  10.404  -6.422  1.00 82.16           H  
ATOM   2511 HG23 ILE A 161       5.201  12.027  -6.986  1.00 82.16           H  
ATOM   2512  CD1 ILE A 161       3.881   9.673  -3.927  1.00 82.16           C  
ATOM   2513 HD11 ILE A 161       4.216   9.065  -4.767  1.00 82.16           H  
ATOM   2514 HD12 ILE A 161       3.898   9.058  -3.027  1.00 82.16           H  
ATOM   2515 HD13 ILE A 161       2.860  10.012  -4.100  1.00 82.16           H  
ATOM   2516  N   ASN A 162       4.422  14.836  -6.009  1.00 83.26           N  
ATOM   2517  H   ASN A 162       3.589  14.704  -5.453  1.00 83.26           H  
ATOM   2518  CA  ASN A 162       4.342  15.791  -7.109  1.00 83.26           C  
ATOM   2519  HA  ASN A 162       5.249  16.396  -7.126  1.00 83.26           H  
ATOM   2520  C   ASN A 162       3.147  16.719  -6.858  1.00 83.26           C  
ATOM   2521  CB  ASN A 162       4.240  15.012  -8.440  1.00 83.26           C  
ATOM   2522  HB2 ASN A 162       5.158  14.439  -8.572  1.00 83.26           H  
ATOM   2523  HB3 ASN A 162       3.410  14.308  -8.385  1.00 83.26           H  
ATOM   2524  O   ASN A 162       2.008  16.257  -6.823  1.00 83.26           O  
ATOM   2525  CG  ASN A 162       4.042  15.899  -9.663  1.00 83.26           C  
ATOM   2526  ND2 ASN A 162       4.677  15.603 -10.770  1.00 83.26           N  
ATOM   2527 HD21 ASN A 162       5.369  14.868 -10.800  1.00 83.26           H  
ATOM   2528 HD22 ASN A 162       4.543  16.261 -11.525  1.00 83.26           H  
ATOM   2529  OD1 ASN A 162       3.296  16.857  -9.660  1.00 83.26           O  
ATOM   2530  N   ALA A 163       3.409  18.017  -6.703  1.00 86.87           N  
ATOM   2531  H   ALA A 163       4.368  18.332  -6.736  1.00 86.87           H  
ATOM   2532  CA  ALA A 163       2.388  18.998  -6.347  1.00 86.87           C  
ATOM   2533  HA  ALA A 163       1.943  18.700  -5.398  1.00 86.87           H  
ATOM   2534  C   ALA A 163       1.246  19.086  -7.378  1.00 86.87           C  
ATOM   2535  CB  ALA A 163       3.078  20.352  -6.143  1.00 86.87           C  
ATOM   2536  HB1 ALA A 163       2.338  21.095  -5.845  1.00 86.87           H  
ATOM   2537  HB2 ALA A 163       3.831  20.272  -5.359  1.00 86.87           H  
ATOM   2538  HB3 ALA A 163       3.551  20.679  -7.069  1.00 86.87           H  
ATOM   2539  O   ALA A 163       0.080  19.051  -6.989  1.00 86.87           O  
ATOM   2540  N   GLU A 164       1.556  19.131  -8.677  1.00 87.81           N  
ATOM   2541  H   GLU A 164       2.528  19.084  -8.947  1.00 87.81           H  
ATOM   2542  CA  GLU A 164       0.561  19.239  -9.757  1.00 87.81           C  
ATOM   2543  HA  GLU A 164      -0.105  20.080  -9.567  1.00 87.81           H  
ATOM   2544  C   GLU A 164      -0.299  17.974  -9.863  1.00 87.81           C  
ATOM   2545  CB  GLU A 164       1.268  19.464 -11.101  1.00 87.81           C  
ATOM   2546  HB2 GLU A 164       1.971  18.648 -11.267  1.00 87.81           H  
ATOM   2547  HB3 GLU A 164       0.517  19.436 -11.890  1.00 87.81           H  
ATOM   2548  O   GLU A 164      -1.530  18.033  -9.877  1.00 87.81           O  
ATOM   2549  CG  GLU A 164       2.016  20.802 -11.189  1.00 87.81           C  
ATOM   2550  HG2 GLU A 164       2.739  20.857 -10.376  1.00 87.81           H  
ATOM   2551  HG3 GLU A 164       1.297  21.611 -11.061  1.00 87.81           H  
ATOM   2552  CD  GLU A 164       2.758  20.974 -12.525  1.00 87.81           C  
ATOM   2553  OE1 GLU A 164       3.390  22.040 -12.685  1.00 87.81           O  
ATOM   2554  OE2 GLU A 164       2.726  20.033 -13.354  1.00 87.81           O  
ATOM   2555  N   TYR A 165       0.341  16.800  -9.862  1.00 86.74           N  
ATOM   2556  H   TYR A 165       1.350  16.815  -9.830  1.00 86.74           H  
ATOM   2557  CA  TYR A 165      -0.376  15.524  -9.845  1.00 86.74           C  
ATOM   2558  HA  TYR A 165      -1.064  15.498 -10.690  1.00 86.74           H  
ATOM   2559  C   TYR A 165      -1.211  15.371  -8.568  1.00 86.74           C  
ATOM   2560  CB  TYR A 165       0.626  14.374  -9.981  1.00 86.74           C  
ATOM   2561  HB2 TYR A 165       1.371  14.478  -9.192  1.00 86.74           H  
ATOM   2562  HB3 TYR A 165       1.137  14.460 -10.940  1.00 86.74           H  
ATOM   2563  O   TYR A 165      -2.338  14.877  -8.612  1.00 86.74           O  
ATOM   2564  CG  TYR A 165      -0.007  12.999  -9.881  1.00 86.74           C  
ATOM   2565  CD1 TYR A 165       0.217  12.201  -8.741  1.00 86.74           C  
ATOM   2566  HD1 TYR A 165       0.844  12.572  -7.944  1.00 86.74           H  
ATOM   2567  CD2 TYR A 165      -0.851  12.539 -10.909  1.00 86.74           C  
ATOM   2568  HD2 TYR A 165      -1.036  13.167 -11.768  1.00 86.74           H  
ATOM   2569  CE1 TYR A 165      -0.390  10.935  -8.637  1.00 86.74           C  
ATOM   2570  HE1 TYR A 165      -0.214  10.331  -7.759  1.00 86.74           H  
ATOM   2571  CE2 TYR A 165      -1.471  11.279 -10.804  1.00 86.74           C  
ATOM   2572  HE2 TYR A 165      -2.128  10.926 -11.585  1.00 86.74           H  
ATOM   2573  OH  TYR A 165      -1.826   9.254  -9.561  1.00 86.74           O  
ATOM   2574  HH  TYR A 165      -1.502   8.801  -8.779  1.00 86.74           H  
ATOM   2575  CZ  TYR A 165      -1.236  10.475  -9.670  1.00 86.74           C  
ATOM   2576  N   GLY A 166      -0.681  15.826  -7.432  1.00 88.28           N  
ATOM   2577  H   GLY A 166       0.252  16.211  -7.457  1.00 88.28           H  
ATOM   2578  CA  GLY A 166      -1.378  15.840  -6.154  1.00 88.28           C  
ATOM   2579  HA2 GLY A 166      -1.684  14.825  -5.901  1.00 88.28           H  
ATOM   2580  HA3 GLY A 166      -0.707  16.222  -5.385  1.00 88.28           H  
ATOM   2581  C   GLY A 166      -2.635  16.700  -6.176  1.00 88.28           C  
ATOM   2582  O   GLY A 166      -3.664  16.267  -5.655  1.00 88.28           O  
ATOM   2583  N   GLN A 167      -2.602  17.869  -6.820  1.00 89.18           N  
ATOM   2584  H   GLN A 167      -1.727  18.178  -7.219  1.00 89.18           H  
ATOM   2585  CA  GLN A 167      -3.782  18.718  -7.005  1.00 89.18           C  
ATOM   2586  HA  GLN A 167      -4.232  18.923  -6.033  1.00 89.18           H  
ATOM   2587  C   GLN A 167      -4.853  18.030  -7.857  1.00 89.18           C  
ATOM   2588  CB  GLN A 167      -3.377  20.053  -7.641  1.00 89.18           C  
ATOM   2589  HB2 GLN A 167      -4.273  20.558  -8.002  1.00 89.18           H  
ATOM   2590  HB3 GLN A 167      -2.727  19.868  -8.496  1.00 89.18           H  
ATOM   2591  O   GLN A 167      -6.012  17.975  -7.446  1.00 89.18           O  
ATOM   2592  CG  GLN A 167      -2.672  20.989  -6.650  1.00 89.18           C  
ATOM   2593  HG2 GLN A 167      -1.818  20.484  -6.196  1.00 89.18           H  
ATOM   2594  HG3 GLN A 167      -3.368  21.254  -5.854  1.00 89.18           H  
ATOM   2595  CD  GLN A 167      -2.181  22.273  -7.312  1.00 89.18           C  
ATOM   2596  NE2 GLN A 167      -1.582  23.175  -6.568  1.00 89.18           N  
ATOM   2597 HE21 GLN A 167      -1.447  23.039  -5.577  1.00 89.18           H  
ATOM   2598 HE22 GLN A 167      -1.280  24.004  -7.061  1.00 89.18           H  
ATOM   2599  OE1 GLN A 167      -2.329  22.504  -8.498  1.00 89.18           O  
ATOM   2600  N   GLU A 168      -4.479  17.430  -8.989  1.00 91.09           N  
ATOM   2601  H   GLU A 168      -3.525  17.542  -9.302  1.00 91.09           H  
ATOM   2602  CA  GLU A 168      -5.437  16.734  -9.858  1.00 91.09           C  
ATOM   2603  HA  GLU A 168      -6.256  17.417 -10.079  1.00 91.09           H  
ATOM   2604  C   GLU A 168      -6.052  15.502  -9.174  1.00 91.09           C  
ATOM   2605  CB  GLU A 168      -4.740  16.371 -11.179  1.00 91.09           C  
ATOM   2606  HB2 GLU A 168      -3.834  15.809 -10.952  1.00 91.09           H  
ATOM   2607  HB3 GLU A 168      -4.441  17.292 -11.681  1.00 91.09           H  
ATOM   2608  O   GLU A 168      -7.258  15.264  -9.271  1.00 91.09           O  
ATOM   2609  CG  GLU A 168      -5.579  15.529 -12.154  1.00 91.09           C  
ATOM   2610  HG2 GLU A 168      -5.772  14.557 -11.700  1.00 91.09           H  
ATOM   2611  HG3 GLU A 168      -4.971  15.341 -13.039  1.00 91.09           H  
ATOM   2612  CD  GLU A 168      -6.917  16.141 -12.610  1.00 91.09           C  
ATOM   2613  OE1 GLU A 168      -7.679  15.391 -13.271  1.00 91.09           O  
ATOM   2614  OE2 GLU A 168      -7.260  17.300 -12.301  1.00 91.09           O  
ATOM   2615  N   VAL A 169      -5.256  14.725  -8.430  1.00 90.15           N  
ATOM   2616  H   VAL A 169      -4.271  14.944  -8.392  1.00 90.15           H  
ATOM   2617  CA  VAL A 169      -5.784  13.605  -7.636  1.00 90.15           C  
ATOM   2618  HA  VAL A 169      -6.395  12.983  -8.290  1.00 90.15           H  
ATOM   2619  C   VAL A 169      -6.710  14.109  -6.529  1.00 90.15           C  
ATOM   2620  CB  VAL A 169      -4.656  12.732  -7.061  1.00 90.15           C  
ATOM   2621  HB  VAL A 169      -3.936  13.355  -6.530  1.00 90.15           H  
ATOM   2622  O   VAL A 169      -7.781  13.534  -6.344  1.00 90.15           O  
ATOM   2623  CG1 VAL A 169      -5.201  11.672  -6.092  1.00 90.15           C  
ATOM   2624 HG11 VAL A 169      -4.451  10.905  -5.899  1.00 90.15           H  
ATOM   2625 HG12 VAL A 169      -6.095  11.206  -6.506  1.00 90.15           H  
ATOM   2626 HG13 VAL A 169      -5.447  12.156  -5.147  1.00 90.15           H  
ATOM   2627  CG2 VAL A 169      -3.932  11.975  -8.179  1.00 90.15           C  
ATOM   2628 HG21 VAL A 169      -3.091  11.424  -7.756  1.00 90.15           H  
ATOM   2629 HG22 VAL A 169      -3.540  12.676  -8.915  1.00 90.15           H  
ATOM   2630 HG23 VAL A 169      -4.615  11.289  -8.680  1.00 90.15           H  
ATOM   2631  N   SER A 170      -6.331  15.182  -5.827  1.00 91.13           N  
ATOM   2632  H   SER A 170      -5.447  15.615  -6.053  1.00 91.13           H  
ATOM   2633  CA  SER A 170      -7.158  15.798  -4.781  1.00 91.13           C  
ATOM   2634  HA  SER A 170      -7.338  15.069  -3.991  1.00 91.13           H  
ATOM   2635  C   SER A 170      -8.514  16.225  -5.337  1.00 91.13           C  
ATOM   2636  CB  SER A 170      -6.469  17.023  -4.164  1.00 91.13           C  
ATOM   2637  HB2 SER A 170      -7.127  17.450  -3.406  1.00 91.13           H  
ATOM   2638  HB3 SER A 170      -6.294  17.781  -4.928  1.00 91.13           H  
ATOM   2639  O   SER A 170      -9.541  15.880  -4.759  1.00 91.13           O  
ATOM   2640  OG  SER A 170      -5.236  16.684  -3.559  1.00 91.13           O  
ATOM   2641  HG  SER A 170      -4.628  16.444  -4.263  1.00 91.13           H  
ATOM   2642  N   ARG A 171      -8.524  16.897  -6.494  1.00 92.60           N  
ATOM   2643  H   ARG A 171      -7.638  17.151  -6.907  1.00 92.60           H  
ATOM   2644  CA  ARG A 171      -9.747  17.327  -7.178  1.00 92.60           C  
ATOM   2645  HA  ARG A 171     -10.314  17.983  -6.518  1.00 92.60           H  
ATOM   2646  C   ARG A 171     -10.658  16.142  -7.497  1.00 92.60           C  
ATOM   2647  CB  ARG A 171      -9.357  18.106  -8.440  1.00 92.60           C  
ATOM   2648  HB2 ARG A 171      -8.875  17.426  -9.143  1.00 92.60           H  
ATOM   2649  HB3 ARG A 171      -8.643  18.887  -8.178  1.00 92.60           H  
ATOM   2650  O   ARG A 171     -11.823  16.164  -7.131  1.00 92.60           O  
ATOM   2651  CG  ARG A 171     -10.578  18.764  -9.097  1.00 92.60           C  
ATOM   2652  HG2 ARG A 171     -10.955  19.551  -8.443  1.00 92.60           H  
ATOM   2653  HG3 ARG A 171     -11.371  18.029  -9.237  1.00 92.60           H  
ATOM   2654  CD  ARG A 171     -10.217  19.370 -10.456  1.00 92.60           C  
ATOM   2655  HD2 ARG A 171      -9.390  20.068 -10.327  1.00 92.60           H  
ATOM   2656  HD3 ARG A 171     -11.075  19.932 -10.826  1.00 92.60           H  
ATOM   2657  NE  ARG A 171      -9.839  18.339 -11.440  1.00 92.60           N  
ATOM   2658  HE  ARG A 171      -8.859  18.210 -11.646  1.00 92.60           H  
ATOM   2659  NH1 ARG A 171     -11.966  17.605 -11.991  1.00 92.60           N  
ATOM   2660 HH11 ARG A 171     -12.571  17.003 -12.532  1.00 92.60           H  
ATOM   2661 HH12 ARG A 171     -12.375  17.912 -11.120  1.00 92.60           H  
ATOM   2662  NH2 ARG A 171     -10.167  16.824 -13.066  1.00 92.60           N  
ATOM   2663 HH21 ARG A 171     -10.770  16.294 -13.680  1.00 92.60           H  
ATOM   2664 HH22 ARG A 171      -9.162  16.738 -13.120  1.00 92.60           H  
ATOM   2665  CZ  ARG A 171     -10.668  17.606 -12.155  1.00 92.60           C  
ATOM   2666  N   ARG A 172     -10.123  15.066  -8.088  1.00 92.56           N  
ATOM   2667  H   ARG A 172      -9.150  15.120  -8.354  1.00 92.56           H  
ATOM   2668  CA  ARG A 172     -10.909  13.857  -8.413  1.00 92.56           C  
ATOM   2669  HA  ARG A 172     -11.760  14.146  -9.029  1.00 92.56           H  
ATOM   2670  C   ARG A 172     -11.510  13.171  -7.186  1.00 92.56           C  
ATOM   2671  CB  ARG A 172     -10.040  12.846  -9.165  1.00 92.56           C  
ATOM   2672  HB2 ARG A 172      -9.125  12.671  -8.599  1.00 92.56           H  
ATOM   2673  HB3 ARG A 172     -10.583  11.905  -9.243  1.00 92.56           H  
ATOM   2674  O   ARG A 172     -12.601  12.621  -7.286  1.00 92.56           O  
ATOM   2675  CG  ARG A 172      -9.693  13.318 -10.577  1.00 92.56           C  
ATOM   2676  HG2 ARG A 172     -10.605  13.430 -11.163  1.00 92.56           H  
ATOM   2677  HG3 ARG A 172      -9.185  14.282 -10.538  1.00 92.56           H  
ATOM   2678  CD  ARG A 172      -8.781  12.283 -11.234  1.00 92.56           C  
ATOM   2679  HD2 ARG A 172      -7.950  12.069 -10.563  1.00 92.56           H  
ATOM   2680  HD3 ARG A 172      -9.353  11.372 -11.411  1.00 92.56           H  
ATOM   2681  NE  ARG A 172      -8.247  12.810 -12.490  1.00 92.56           N  
ATOM   2682  HE  ARG A 172      -8.267  13.813 -12.604  1.00 92.56           H  
ATOM   2683  NH1 ARG A 172      -7.460  10.880 -13.451  1.00 92.56           N  
ATOM   2684 HH11 ARG A 172      -7.021  10.433 -14.243  1.00 92.56           H  
ATOM   2685 HH12 ARG A 172      -7.868  10.359 -12.687  1.00 92.56           H  
ATOM   2686  NH2 ARG A 172      -7.184  12.878 -14.450  1.00 92.56           N  
ATOM   2687 HH21 ARG A 172      -7.297  13.877 -14.355  1.00 92.56           H  
ATOM   2688 HH22 ARG A 172      -6.698  12.486 -15.244  1.00 92.56           H  
ATOM   2689  CZ  ARG A 172      -7.633  12.173 -13.458  1.00 92.56           C  
ATOM   2690  N   ILE A 173     -10.792  13.158  -6.061  1.00 93.39           N  
ATOM   2691  H   ILE A 173      -9.897  13.626  -6.059  1.00 93.39           H  
ATOM   2692  CA  ILE A 173     -11.307  12.608  -4.797  1.00 93.39           C  
ATOM   2693  HA  ILE A 173     -11.699  11.605  -4.970  1.00 93.39           H  
ATOM   2694  C   ILE A 173     -12.473  13.463  -4.305  1.00 93.39           C  
ATOM   2695  CB  ILE A 173     -10.195  12.527  -3.728  1.00 93.39           C  
ATOM   2696  HB  ILE A 173      -9.741  13.513  -3.630  1.00 93.39           H  
ATOM   2697  O   ILE A 173     -13.536  12.922  -4.025  1.00 93.39           O  
ATOM   2698  CG1 ILE A 173      -9.108  11.514  -4.135  1.00 93.39           C  
ATOM   2699 HG12 ILE A 173      -8.907  11.578  -5.205  1.00 93.39           H  
ATOM   2700 HG13 ILE A 173      -9.458  10.504  -3.920  1.00 93.39           H  
ATOM   2701  CG2 ILE A 173     -10.762  12.121  -2.355  1.00 93.39           C  
ATOM   2702 HG21 ILE A 173     -11.304  11.178  -2.426  1.00 93.39           H  
ATOM   2703 HG22 ILE A 173      -9.968  12.028  -1.615  1.00 93.39           H  
ATOM   2704 HG23 ILE A 173     -11.452  12.881  -1.988  1.00 93.39           H  
ATOM   2705  CD1 ILE A 173      -7.792  11.736  -3.390  1.00 93.39           C  
ATOM   2706 HD11 ILE A 173      -7.890  11.453  -2.342  1.00 93.39           H  
ATOM   2707 HD12 ILE A 173      -7.023  11.125  -3.864  1.00 93.39           H  
ATOM   2708 HD13 ILE A 173      -7.492  12.781  -3.459  1.00 93.39           H  
ATOM   2709  N   ILE A 174     -12.279  14.784  -4.248  1.00 93.74           N  
ATOM   2710  H   ILE A 174     -11.380  15.156  -4.519  1.00 93.74           H  
ATOM   2711  CA  ILE A 174     -13.296  15.733  -3.785  1.00 93.74           C  
ATOM   2712  HA  ILE A 174     -13.601  15.456  -2.775  1.00 93.74           H  
ATOM   2713  C   ILE A 174     -14.548  15.651  -4.663  1.00 93.74           C  
ATOM   2714  CB  ILE A 174     -12.709  17.162  -3.746  1.00 93.74           C  
ATOM   2715  HB  ILE A 174     -12.242  17.370  -4.708  1.00 93.74           H  
ATOM   2716  O   ILE A 174     -15.648  15.530  -4.133  1.00 93.74           O  
ATOM   2717  CG1 ILE A 174     -11.638  17.287  -2.637  1.00 93.74           C  
ATOM   2718 HG12 ILE A 174     -12.129  17.353  -1.666  1.00 93.74           H  
ATOM   2719 HG13 ILE A 174     -11.006  16.399  -2.621  1.00 93.74           H  
ATOM   2720  CG2 ILE A 174     -13.822  18.203  -3.520  1.00 93.74           C  
ATOM   2721 HG21 ILE A 174     -13.406  19.202  -3.387  1.00 93.74           H  
ATOM   2722 HG22 ILE A 174     -14.405  17.937  -2.638  1.00 93.74           H  
ATOM   2723 HG23 ILE A 174     -14.477  18.233  -4.391  1.00 93.74           H  
ATOM   2724  CD1 ILE A 174     -10.719  18.504  -2.824  1.00 93.74           C  
ATOM   2725 HD11 ILE A 174     -10.166  18.408  -3.759  1.00 93.74           H  
ATOM   2726 HD12 ILE A 174     -11.290  19.432  -2.846  1.00 93.74           H  
ATOM   2727 HD13 ILE A 174     -10.012  18.555  -1.996  1.00 93.74           H  
ATOM   2728  N   ASP A 175     -14.383  15.666  -5.988  1.00 94.52           N  
ATOM   2729  H   ASP A 175     -13.461  15.842  -6.361  1.00 94.52           H  
ATOM   2730  CA  ASP A 175     -15.492  15.560  -6.939  1.00 94.52           C  
ATOM   2731  HA  ASP A 175     -16.192  16.377  -6.766  1.00 94.52           H  
ATOM   2732  C   ASP A 175     -16.267  14.250  -6.726  1.00 94.52           C  
ATOM   2733  CB  ASP A 175     -14.969  15.671  -8.388  1.00 94.52           C  
ATOM   2734  HB2 ASP A 175     -15.791  15.443  -9.066  1.00 94.52           H  
ATOM   2735  HB3 ASP A 175     -14.195  14.920  -8.543  1.00 94.52           H  
ATOM   2736  O   ASP A 175     -17.488  14.267  -6.666  1.00 94.52           O  
ATOM   2737  CG  ASP A 175     -14.413  17.056  -8.775  1.00 94.52           C  
ATOM   2738  OD1 ASP A 175     -14.692  18.045  -8.058  1.00 94.52           O  
ATOM   2739  OD2 ASP A 175     -13.687  17.123  -9.805  1.00 94.52           O  
ATOM   2740  N   ASN A 176     -15.581  13.120  -6.517  1.00 94.04           N  
ATOM   2741  H   ASN A 176     -14.571  13.155  -6.528  1.00 94.04           H  
ATOM   2742  CA  ASN A 176     -16.249  11.845  -6.248  1.00 94.04           C  
ATOM   2743  HA  ASN A 176     -17.013  11.694  -7.011  1.00 94.04           H  
ATOM   2744  C   ASN A 176     -16.981  11.808  -4.896  1.00 94.04           C  
ATOM   2745  CB  ASN A 176     -15.211  10.718  -6.340  1.00 94.04           C  
ATOM   2746  HB2 ASN A 176     -14.745  10.729  -7.326  1.00 94.04           H  
ATOM   2747  HB3 ASN A 176     -14.440  10.869  -5.584  1.00 94.04           H  
ATOM   2748  O   ASN A 176     -18.039  11.197  -4.800  1.00 94.04           O  
ATOM   2749  CG  ASN A 176     -15.852   9.364  -6.107  1.00 94.04           C  
ATOM   2750  ND2 ASN A 176     -16.536   8.827  -7.089  1.00 94.04           N  
ATOM   2751 HD21 ASN A 176     -17.099   8.034  -6.817  1.00 94.04           H  
ATOM   2752 HD22 ASN A 176     -16.789   9.401  -7.881  1.00 94.04           H  
ATOM   2753  OD1 ASN A 176     -15.739   8.767  -5.053  1.00 94.04           O  
ATOM   2754  N   PHE A 177     -16.425  12.436  -3.860  1.00 96.58           N  
ATOM   2755  H   PHE A 177     -15.545  12.912  -3.997  1.00 96.58           H  
ATOM   2756  CA  PHE A 177     -16.992  12.401  -2.510  1.00 96.58           C  
ATOM   2757  HA  PHE A 177     -17.364  11.397  -2.303  1.00 96.58           H  
ATOM   2758  C   PHE A 177     -18.201  13.334  -2.348  1.00 96.58           C  
ATOM   2759  CB  PHE A 177     -15.893  12.720  -1.488  1.00 96.58           C  
ATOM   2760  HB2 PHE A 177     -15.249  13.508  -1.878  1.00 96.58           H  
ATOM   2761  HB3 PHE A 177     -16.390  13.099  -0.596  1.00 96.58           H  
ATOM   2762  O   PHE A 177     -19.041  13.088  -1.485  1.00 96.58           O  
ATOM   2763  CG  PHE A 177     -15.022  11.560  -1.038  1.00 96.58           C  
ATOM   2764  CD1 PHE A 177     -14.715  11.433   0.329  1.00 96.58           C  
ATOM   2765  HD1 PHE A 177     -15.061  12.177   1.031  1.00 96.58           H  
ATOM   2766  CD2 PHE A 177     -14.522  10.607  -1.948  1.00 96.58           C  
ATOM   2767  HD2 PHE A 177     -14.749  10.680  -3.001  1.00 96.58           H  
ATOM   2768  CE1 PHE A 177     -13.951  10.351   0.793  1.00 96.58           C  
ATOM   2769  HE1 PHE A 177     -13.732  10.268   1.847  1.00 96.58           H  
ATOM   2770  CE2 PHE A 177     -13.754   9.523  -1.488  1.00 96.58           C  
ATOM   2771  HE2 PHE A 177     -13.419   8.771  -2.186  1.00 96.58           H  
ATOM   2772  CZ  PHE A 177     -13.475   9.392  -0.116  1.00 96.58           C  
ATOM   2773  HZ  PHE A 177     -12.910   8.547   0.247  1.00 96.58           H  
ATOM   2774  N   LYS A 178     -18.313  14.380  -3.175  1.00 95.59           N  
ATOM   2775  H   LYS A 178     -17.559  14.554  -3.824  1.00 95.59           H  
ATOM   2776  CA  LYS A 178     -19.501  15.250  -3.237  1.00 95.59           C  
ATOM   2777  HA  LYS A 178     -19.793  15.568  -2.236  1.00 95.59           H  
ATOM   2778  C   LYS A 178     -20.719  14.566  -3.850  1.00 95.59           C  
ATOM   2779  CB  LYS A 178     -19.181  16.472  -4.089  1.00 95.59           C  
ATOM   2780  HB2 LYS A 178     -20.112  16.977  -4.347  1.00 95.59           H  
ATOM   2781  HB3 LYS A 178     -18.714  16.138  -5.016  1.00 95.59           H  
ATOM   2782  O   LYS A 178     -21.847  14.950  -3.558  1.00 95.59           O  
ATOM   2783  CG  LYS A 178     -18.283  17.480  -3.372  1.00 95.59           C  
ATOM   2784  HG2 LYS A 178     -18.844  17.977  -2.580  1.00 95.59           H  
ATOM   2785  HG3 LYS A 178     -17.402  16.996  -2.950  1.00 95.59           H  
ATOM   2786  CD  LYS A 178     -17.872  18.495  -4.427  1.00 95.59           C  
ATOM   2787  HD2 LYS A 178     -17.289  17.980  -5.190  1.00 95.59           H  
ATOM   2788  HD3 LYS A 178     -18.765  18.917  -4.888  1.00 95.59           H  
ATOM   2789  CE  LYS A 178     -17.041  19.611  -3.831  1.00 95.59           C  
ATOM   2790  HE2 LYS A 178     -16.202  19.183  -3.282  1.00 95.59           H  
ATOM   2791  HE3 LYS A 178     -17.650  20.185  -3.133  1.00 95.59           H  
ATOM   2792  NZ  LYS A 178     -16.562  20.460  -4.940  1.00 95.59           N  
ATOM   2793  HZ1 LYS A 178     -17.341  20.861  -5.443  1.00 95.59           H  
ATOM   2794  HZ2 LYS A 178     -16.004  21.212  -4.561  1.00 95.59           H  
ATOM   2795  HZ3 LYS A 178     -15.998  19.922  -5.583  1.00 95.59           H  
ATOM   2796  N   GLU A 179     -20.497  13.584  -4.716  1.00 94.01           N  
ATOM   2797  H   GLU A 179     -19.543  13.320  -4.916  1.00 94.01           H  
ATOM   2798  CA  GLU A 179     -21.571  12.860  -5.388  1.00 94.01           C  
ATOM   2799  HA  GLU A 179     -22.330  13.578  -5.700  1.00 94.01           H  
ATOM   2800  C   GLU A 179     -22.265  11.864  -4.449  1.00 94.01           C  
ATOM   2801  CB  GLU A 179     -21.033  12.162  -6.649  1.00 94.01           C  
ATOM   2802  HB2 GLU A 179     -21.801  11.504  -7.058  1.00 94.01           H  
ATOM   2803  HB3 GLU A 179     -20.185  11.534  -6.373  1.00 94.01           H  
ATOM   2804  O   GLU A 179     -21.738  11.436  -3.413  1.00 94.01           O  
ATOM   2805  CG  GLU A 179     -20.586  13.141  -7.749  1.00 94.01           C  
ATOM   2806  HG2 GLU A 179     -19.816  13.798  -7.344  1.00 94.01           H  
ATOM   2807  HG3 GLU A 179     -20.137  12.562  -8.556  1.00 94.01           H  
ATOM   2808  CD  GLU A 179     -21.719  14.003  -8.327  1.00 94.01           C  
ATOM   2809  OE1 GLU A 179     -21.393  15.039  -8.949  1.00 94.01           O  
ATOM   2810  OE2 GLU A 179     -22.899  13.612  -8.163  1.00 94.01           O  
ATOM   2811  N   GLN A 180     -23.474  11.454  -4.829  1.00 91.56           N  
ATOM   2812  H   GLN A 180     -23.834  11.794  -5.709  1.00 91.56           H  
ATOM   2813  CA  GLN A 180     -24.147  10.339  -4.167  1.00 91.56           C  
ATOM   2814  HA  GLN A 180     -24.167  10.561  -3.100  1.00 91.56           H  
ATOM   2815  C   GLN A 180     -23.347   9.033  -4.382  1.00 91.56           C  
ATOM   2816  CB  GLN A 180     -25.597  10.219  -4.668  1.00 91.56           C  
ATOM   2817  HB2 GLN A 180     -25.590  10.175  -5.757  1.00 91.56           H  
ATOM   2818  HB3 GLN A 180     -26.035   9.290  -4.304  1.00 91.56           H  
ATOM   2819  O   GLN A 180     -22.805   8.816  -5.468  1.00 91.56           O  
ATOM   2820  CG  GLN A 180     -26.485  11.398  -4.223  1.00 91.56           C  
ATOM   2821  HG2 GLN A 180     -27.448  11.317  -4.727  1.00 91.56           H  
ATOM   2822  HG3 GLN A 180     -26.029  12.337  -4.535  1.00 91.56           H  
ATOM   2823  CD  GLN A 180     -26.750  11.446  -2.717  1.00 91.56           C  
ATOM   2824  NE2 GLN A 180     -27.200  12.562  -2.191  1.00 91.56           N  
ATOM   2825 HE21 GLN A 180     -27.303  13.399  -2.748  1.00 91.56           H  
ATOM   2826 HE22 GLN A 180     -27.314  12.560  -1.187  1.00 91.56           H  
ATOM   2827  OE1 GLN A 180     -26.570  10.486  -1.989  1.00 91.56           O  
ATOM   2828  N   PRO A 181     -23.265   8.143  -3.376  1.00 91.81           N  
ATOM   2829  CA  PRO A 181     -24.068   8.142  -2.157  1.00 91.81           C  
ATOM   2830  HA  PRO A 181     -24.986   8.715  -2.290  1.00 91.81           H  
ATOM   2831  C   PRO A 181     -23.336   8.716  -0.923  1.00 91.81           C  
ATOM   2832  CB  PRO A 181     -24.463   6.672  -2.034  1.00 91.81           C  
ATOM   2833  HB2 PRO A 181     -24.855   6.406  -1.053  1.00 91.81           H  
ATOM   2834  HB3 PRO A 181     -25.218   6.442  -2.785  1.00 91.81           H  
ATOM   2835  O   PRO A 181     -23.694   8.354   0.197  1.00 91.81           O  
ATOM   2836  CG  PRO A 181     -23.163   5.960  -2.397  1.00 91.81           C  
ATOM   2837  HG2 PRO A 181     -22.480   5.958  -1.548  1.00 91.81           H  
ATOM   2838  HG3 PRO A 181     -23.356   4.946  -2.750  1.00 91.81           H  
ATOM   2839  CD  PRO A 181     -22.606   6.845  -3.514  1.00 91.81           C  
ATOM   2840  HD2 PRO A 181     -21.525   6.946  -3.417  1.00 91.81           H  
ATOM   2841  HD3 PRO A 181     -22.854   6.407  -4.481  1.00 91.81           H  
ATOM   2842  N   LEU A 182     -22.282   9.527  -1.115  1.00 94.67           N  
ATOM   2843  H   LEU A 182     -22.062   9.819  -2.056  1.00 94.67           H  
ATOM   2844  CA  LEU A 182     -21.453  10.095  -0.039  1.00 94.67           C  
ATOM   2845  HA  LEU A 182     -21.582   9.511   0.872  1.00 94.67           H  
ATOM   2846  C   LEU A 182     -21.871  11.519   0.351  1.00 94.67           C  
ATOM   2847  CB  LEU A 182     -19.970  10.058  -0.465  1.00 94.67           C  
ATOM   2848  HB2 LEU A 182     -19.387  10.602   0.279  1.00 94.67           H  
ATOM   2849  HB3 LEU A 182     -19.870  10.594  -1.409  1.00 94.67           H  
ATOM   2850  O   LEU A 182     -21.933  11.816   1.540  1.00 94.67           O  
ATOM   2851  CG  LEU A 182     -19.342   8.665  -0.639  1.00 94.67           C  
ATOM   2852  HG  LEU A 182     -19.846   8.142  -1.452  1.00 94.67           H  
ATOM   2853  CD1 LEU A 182     -17.857   8.792  -0.986  1.00 94.67           C  
ATOM   2854 HD11 LEU A 182     -17.756   9.257  -1.967  1.00 94.67           H  
ATOM   2855 HD12 LEU A 182     -17.344   9.402  -0.242  1.00 94.67           H  
ATOM   2856 HD13 LEU A 182     -17.393   7.806  -1.022  1.00 94.67           H  
ATOM   2857  CD2 LEU A 182     -19.448   7.811   0.619  1.00 94.67           C  
ATOM   2858 HD21 LEU A 182     -19.079   6.806   0.413  1.00 94.67           H  
ATOM   2859 HD22 LEU A 182     -20.495   7.741   0.914  1.00 94.67           H  
ATOM   2860 HD23 LEU A 182     -18.878   8.266   1.430  1.00 94.67           H  
ATOM   2861  N   ALA A 183     -22.185  12.369  -0.633  1.00 93.71           N  
ATOM   2862  H   ALA A 183     -22.033  12.065  -1.584  1.00 93.71           H  
ATOM   2863  CA  ALA A 183     -22.738  13.714  -0.438  1.00 93.71           C  
ATOM   2864  HA  ALA A 183     -22.692  14.209  -1.409  1.00 93.71           H  
ATOM   2865  C   ALA A 183     -21.932  14.631   0.515  1.00 93.71           C  
ATOM   2866  CB  ALA A 183     -24.229  13.595  -0.088  1.00 93.71           C  
ATOM   2867  HB1 ALA A 183     -24.340  13.161   0.906  1.00 93.71           H  
ATOM   2868  HB2 ALA A 183     -24.687  14.584  -0.093  1.00 93.71           H  
ATOM   2869  HB3 ALA A 183     -24.732  12.962  -0.818  1.00 93.71           H  
ATOM   2870  O   ALA A 183     -22.501  15.421   1.265  1.00 93.71           O  
ATOM   2871  N   MET A 184     -20.599  14.547   0.488  1.00 95.96           N  
ATOM   2872  H   MET A 184     -20.180  13.894  -0.159  1.00 95.96           H  
ATOM   2873  CA  MET A 184     -19.712  15.397   1.291  1.00 95.96           C  
ATOM   2874  HA  MET A 184     -19.992  15.303   2.340  1.00 95.96           H  
ATOM   2875  C   MET A 184     -19.815  16.878   0.883  1.00 95.96           C  
ATOM   2876  CB  MET A 184     -18.283  14.888   1.112  1.00 95.96           C  
ATOM   2877  HB2 MET A 184     -18.240  13.831   1.372  1.00 95.96           H  
ATOM   2878  HB3 MET A 184     -18.046  14.984   0.052  1.00 95.96           H  
ATOM   2879  O   MET A 184     -19.750  17.220  -0.299  1.00 95.96           O  
ATOM   2880  CG  MET A 184     -17.224  15.630   1.932  1.00 95.96           C  
ATOM   2881  HG2 MET A 184     -17.388  15.426   2.990  1.00 95.96           H  
ATOM   2882  HG3 MET A 184     -17.313  16.704   1.774  1.00 95.96           H  
ATOM   2883  SD  MET A 184     -15.541  15.131   1.485  1.00 95.96           S  
ATOM   2884  CE  MET A 184     -15.484  15.796  -0.208  1.00 95.96           C  
ATOM   2885  HE1 MET A 184     -16.196  15.285  -0.857  1.00 95.96           H  
ATOM   2886  HE2 MET A 184     -15.763  16.849  -0.195  1.00 95.96           H  
ATOM   2887  HE3 MET A 184     -14.485  15.670  -0.625  1.00 95.96           H  
ATOM   2888  N   SER A 185     -19.901  17.773   1.866  1.00 95.17           N  
ATOM   2889  H   SER A 185     -19.899  17.433   2.817  1.00 95.17           H  
ATOM   2890  CA  SER A 185     -19.967  19.223   1.672  1.00 95.17           C  
ATOM   2891  HA  SER A 185     -20.712  19.422   0.902  1.00 95.17           H  
ATOM   2892  C   SER A 185     -18.632  19.820   1.220  1.00 95.17           C  
ATOM   2893  CB  SER A 185     -20.435  19.919   2.956  1.00 95.17           C  
ATOM   2894  HB2 SER A 185     -19.716  19.736   3.755  1.00 95.17           H  
ATOM   2895  HB3 SER A 185     -21.408  19.527   3.250  1.00 95.17           H  
ATOM   2896  O   SER A 185     -17.551  19.441   1.679  1.00 95.17           O  
ATOM   2897  OG  SER A 185     -20.527  21.315   2.727  1.00 95.17           O  
ATOM   2898  HG  SER A 185     -20.894  21.730   3.511  1.00 95.17           H  
ATOM   2899  N   GLN A 186     -18.706  20.834   0.352  1.00 93.46           N  
ATOM   2900  H   GLN A 186     -19.629  21.150   0.091  1.00 93.46           H  
ATOM   2901  CA  GLN A 186     -17.547  21.648  -0.017  1.00 93.46           C  
ATOM   2902  HA  GLN A 186     -16.757  20.981  -0.365  1.00 93.46           H  
ATOM   2903  C   GLN A 186     -16.987  22.433   1.179  1.00 93.46           C  
ATOM   2904  CB  GLN A 186     -17.950  22.596  -1.158  1.00 93.46           C  
ATOM   2905  HB2 GLN A 186     -18.299  22.004  -2.004  1.00 93.46           H  
ATOM   2906  HB3 GLN A 186     -18.776  23.222  -0.821  1.00 93.46           H  
ATOM   2907  O   GLN A 186     -15.775  22.649   1.244  1.00 93.46           O  
ATOM   2908  CG  GLN A 186     -16.816  23.518  -1.637  1.00 93.46           C  
ATOM   2909  HG2 GLN A 186     -16.519  24.188  -0.831  1.00 93.46           H  
ATOM   2910  HG3 GLN A 186     -17.194  24.140  -2.448  1.00 93.46           H  
ATOM   2911  CD  GLN A 186     -15.598  22.758  -2.149  1.00 93.46           C  
ATOM   2912  NE2 GLN A 186     -14.522  22.666  -1.409  1.00 93.46           N  
ATOM   2913 HE21 GLN A 186     -13.705  22.203  -1.781  1.00 93.46           H  
ATOM   2914 HE22 GLN A 186     -14.515  23.053  -0.476  1.00 93.46           H  
ATOM   2915  OE1 GLN A 186     -15.599  22.221  -3.241  1.00 93.46           O  
ATOM   2916  N   ASP A 187     -17.843  22.840   2.117  1.00 93.15           N  
ATOM   2917  H   ASP A 187     -18.824  22.620   2.031  1.00 93.15           H  
ATOM   2918  CA  ASP A 187     -17.416  23.604   3.290  1.00 93.15           C  
ATOM   2919  HA  ASP A 187     -16.835  24.466   2.962  1.00 93.15           H  
ATOM   2920  C   ASP A 187     -16.500  22.763   4.180  1.00 93.15           C  
ATOM   2921  CB  ASP A 187     -18.636  24.123   4.065  1.00 93.15           C  
ATOM   2922  HB2 ASP A 187     -19.285  23.285   4.320  1.00 93.15           H  
ATOM   2923  HB3 ASP A 187     -18.290  24.577   4.993  1.00 93.15           H  
ATOM   2924  O   ASP A 187     -15.450  23.242   4.599  1.00 93.15           O  
ATOM   2925  CG  ASP A 187     -19.430  25.179   3.286  1.00 93.15           C  
ATOM   2926  OD1 ASP A 187     -18.828  25.844   2.408  1.00 93.15           O  
ATOM   2927  OD2 ASP A 187     -20.641  25.301   3.569  1.00 93.15           O  
ATOM   2928  N   ASP A 188     -16.806  21.477   4.372  1.00 92.22           N  
ATOM   2929  H   ASP A 188     -17.669  21.117   3.990  1.00 92.22           H  
ATOM   2930  CA  ASP A 188     -15.971  20.589   5.186  1.00 92.22           C  
ATOM   2931  HA  ASP A 188     -15.760  21.098   6.127  1.00 92.22           H  
ATOM   2932  C   ASP A 188     -14.613  20.294   4.551  1.00 92.22           C  
ATOM   2933  CB  ASP A 188     -16.724  19.304   5.526  1.00 92.22           C  
ATOM   2934  HB2 ASP A 188     -16.032  18.599   5.987  1.00 92.22           H  
ATOM   2935  HB3 ASP A 188     -17.118  18.856   4.614  1.00 92.22           H  
ATOM   2936  O   ASP A 188     -13.609  20.214   5.258  1.00 92.22           O  
ATOM   2937  CG  ASP A 188     -17.846  19.592   6.519  1.00 92.22           C  
ATOM   2938  OD1 ASP A 188     -17.599  20.370   7.467  1.00 92.22           O  
ATOM   2939  OD2 ASP A 188     -18.946  19.044   6.295  1.00 92.22           O  
ATOM   2940  N   ILE A 189     -14.538  20.238   3.219  1.00 91.93           N  
ATOM   2941  H   ILE A 189     -15.399  20.304   2.695  1.00 91.93           H  
ATOM   2942  CA  ILE A 189     -13.252  20.183   2.511  1.00 91.93           C  
ATOM   2943  HA  ILE A 189     -12.662  19.368   2.930  1.00 91.93           H  
ATOM   2944  C   ILE A 189     -12.421  21.443   2.744  1.00 91.93           C  
ATOM   2945  CB  ILE A 189     -13.477  19.922   1.010  1.00 91.93           C  
ATOM   2946  HB  ILE A 189     -14.298  20.551   0.669  1.00 91.93           H  
ATOM   2947  O   ILE A 189     -11.211  21.353   2.944  1.00 91.93           O  
ATOM   2948  CG1 ILE A 189     -13.888  18.459   0.773  1.00 91.93           C  
ATOM   2949 HG12 ILE A 189     -14.830  18.271   1.287  1.00 91.93           H  
ATOM   2950 HG13 ILE A 189     -14.056  18.325  -0.296  1.00 91.93           H  
ATOM   2951  CG2 ILE A 189     -12.255  20.272   0.138  1.00 91.93           C  
ATOM   2952 HG21 ILE A 189     -11.352  19.807   0.535  1.00 91.93           H  
ATOM   2953 HG22 ILE A 189     -12.426  19.935  -0.884  1.00 91.93           H  
ATOM   2954 HG23 ILE A 189     -12.108  21.352   0.120  1.00 91.93           H  
ATOM   2955  CD1 ILE A 189     -12.858  17.413   1.241  1.00 91.93           C  
ATOM   2956 HD11 ILE A 189     -12.862  17.337   2.329  1.00 91.93           H  
ATOM   2957 HD12 ILE A 189     -13.091  16.427   0.839  1.00 91.93           H  
ATOM   2958 HD13 ILE A 189     -11.854  17.668   0.903  1.00 91.93           H  
ATOM   2959  N   ASN A 190     -13.046  22.619   2.733  1.00 91.61           N  
ATOM   2960  H   ASN A 190     -14.049  22.638   2.612  1.00 91.61           H  
ATOM   2961  CA  ASN A 190     -12.335  23.863   3.020  1.00 91.61           C  
ATOM   2962  HA  ASN A 190     -11.437  23.913   2.405  1.00 91.61           H  
ATOM   2963  C   ASN A 190     -11.877  23.905   4.485  1.00 91.61           C  
ATOM   2964  CB  ASN A 190     -13.239  25.049   2.662  1.00 91.61           C  
ATOM   2965  HB2 ASN A 190     -14.168  24.985   3.229  1.00 91.61           H  
ATOM   2966  HB3 ASN A 190     -12.739  25.976   2.943  1.00 91.61           H  
ATOM   2967  O   ASN A 190     -10.770  24.348   4.785  1.00 91.61           O  
ATOM   2968  CG  ASN A 190     -13.560  25.126   1.181  1.00 91.61           C  
ATOM   2969  ND2 ASN A 190     -14.658  25.753   0.831  1.00 91.61           N  
ATOM   2970 HD21 ASN A 190     -15.306  26.069   1.539  1.00 91.61           H  
ATOM   2971 HD22 ASN A 190     -14.867  25.820  -0.155  1.00 91.61           H  
ATOM   2972  OD1 ASN A 190     -12.840  24.644   0.316  1.00 91.61           O  
ATOM   2973  N   ASN A 191     -12.698  23.372   5.384  1.00 88.71           N  
ATOM   2974  H   ASN A 191     -13.612  23.078   5.069  1.00 88.71           H  
ATOM   2975  CA  ASN A 191     -12.443  23.350   6.814  1.00 88.71           C  
ATOM   2976  HA  ASN A 191     -12.227  24.362   7.156  1.00 88.71           H  
ATOM   2977  C   ASN A 191     -11.242  22.477   7.212  1.00 88.71           C  
ATOM   2978  CB  ASN A 191     -13.722  22.853   7.487  1.00 88.71           C  
ATOM   2979  HB2 ASN A 191     -13.462  22.588   8.511  1.00 88.71           H  
ATOM   2980  HB3 ASN A 191     -14.062  21.934   7.010  1.00 88.71           H  
ATOM   2981  O   ASN A 191     -10.527  22.811   8.158  1.00 88.71           O  
ATOM   2982  CG  ASN A 191     -14.854  23.873   7.500  1.00 88.71           C  
ATOM   2983  ND2 ASN A 191     -16.086  23.443   7.682  1.00 88.71           N  
ATOM   2984 HD21 ASN A 191     -16.312  22.458   7.683  1.00 88.71           H  
ATOM   2985 HD22 ASN A 191     -16.816  24.131   7.573  1.00 88.71           H  
ATOM   2986  OD1 ASN A 191     -14.643  25.071   7.391  1.00 88.71           O  
ATOM   2987  N   ILE A 192     -10.981  21.376   6.503  1.00 91.45           N  
ATOM   2988  H   ILE A 192     -11.634  21.104   5.782  1.00 91.45           H  
ATOM   2989  CA  ILE A 192      -9.855  20.481   6.816  1.00 91.45           C  
ATOM   2990  HA  ILE A 192      -9.711  20.489   7.896  1.00 91.45           H  
ATOM   2991  C   ILE A 192      -8.509  20.926   6.223  1.00 91.45           C  
ATOM   2992  CB  ILE A 192     -10.158  19.025   6.427  1.00 91.45           C  
ATOM   2993  HB  ILE A 192      -9.276  18.436   6.676  1.00 91.45           H  
ATOM   2994  O   ILE A 192      -7.504  20.265   6.476  1.00 91.45           O  
ATOM   2995  CG1 ILE A 192     -10.407  18.897   4.910  1.00 91.45           C  
ATOM   2996 HG12 ILE A 192     -11.465  19.060   4.708  1.00 91.45           H  
ATOM   2997 HG13 ILE A 192      -9.836  19.643   4.357  1.00 91.45           H  
ATOM   2998  CG2 ILE A 192     -11.324  18.461   7.262  1.00 91.45           C  
ATOM   2999 HG21 ILE A 192     -11.479  17.408   7.025  1.00 91.45           H  
ATOM   3000 HG22 ILE A 192     -12.247  19.001   7.052  1.00 91.45           H  
ATOM   3001 HG23 ILE A 192     -11.099  18.548   8.325  1.00 91.45           H  
ATOM   3002  CD1 ILE A 192     -10.000  17.533   4.370  1.00 91.45           C  
ATOM   3003 HD11 ILE A 192     -10.483  17.355   3.409  1.00 91.45           H  
ATOM   3004 HD12 ILE A 192     -10.295  16.767   5.088  1.00 91.45           H  
ATOM   3005 HD13 ILE A 192      -8.919  17.504   4.235  1.00 91.45           H  
ATOM   3006  N   GLN A 193      -8.442  22.029   5.465  1.00 89.10           N  
ATOM   3007  H   GLN A 193      -9.294  22.539   5.283  1.00 89.10           H  
ATOM   3008  CA  GLN A 193      -7.207  22.461   4.784  1.00 89.10           C  
ATOM   3009  HA  GLN A 193      -6.924  21.704   4.053  1.00 89.10           H  
ATOM   3010  C   GLN A 193      -6.016  22.622   5.743  1.00 89.10           C  
ATOM   3011  CB  GLN A 193      -7.453  23.783   4.043  1.00 89.10           C  
ATOM   3012  HB2 GLN A 193      -7.952  24.489   4.707  1.00 89.10           H  
ATOM   3013  HB3 GLN A 193      -6.492  24.206   3.751  1.00 89.10           H  
ATOM   3014  O   GLN A 193      -4.900  22.213   5.426  1.00 89.10           O  
ATOM   3015  CG  GLN A 193      -8.286  23.576   2.772  1.00 89.10           C  
ATOM   3016  HG2 GLN A 193      -7.758  22.890   2.110  1.00 89.10           H  
ATOM   3017  HG3 GLN A 193      -9.242  23.120   3.031  1.00 89.10           H  
ATOM   3018  CD  GLN A 193      -8.555  24.871   2.011  1.00 89.10           C  
ATOM   3019  NE2 GLN A 193      -9.203  24.791   0.871  1.00 89.10           N  
ATOM   3020 HE21 GLN A 193      -9.611  23.912   0.588  1.00 89.10           H  
ATOM   3021 HE22 GLN A 193      -9.447  25.674   0.446  1.00 89.10           H  
ATOM   3022  OE1 GLN A 193      -8.190  25.972   2.392  1.00 89.10           O  
ATOM   3023  N   ASN A 194      -6.256  23.130   6.956  1.00 88.85           N  
ATOM   3024  H   ASN A 194      -7.195  23.445   7.152  1.00 88.85           H  
ATOM   3025  CA  ASN A 194      -5.221  23.290   7.986  1.00 88.85           C  
ATOM   3026  HA  ASN A 194      -4.363  23.792   7.540  1.00 88.85           H  
ATOM   3027  C   ASN A 194      -4.700  21.955   8.554  1.00 88.85           C  
ATOM   3028  CB  ASN A 194      -5.779  24.176   9.113  1.00 88.85           C  
ATOM   3029  HB2 ASN A 194      -6.701  23.738   9.496  1.00 88.85           H  
ATOM   3030  HB3 ASN A 194      -5.058  24.213   9.930  1.00 88.85           H  
ATOM   3031  O   ASN A 194      -3.696  21.939   9.265  1.00 88.85           O  
ATOM   3032  CG  ASN A 194      -6.043  25.606   8.682  1.00 88.85           C  
ATOM   3033  ND2 ASN A 194      -6.876  26.311   9.410  1.00 88.85           N  
ATOM   3034 HD21 ASN A 194      -7.328  25.908  10.219  1.00 88.85           H  
ATOM   3035 HD22 ASN A 194      -7.057  27.252   9.093  1.00 88.85           H  
ATOM   3036  OD1 ASN A 194      -5.504  26.115   7.715  1.00 88.85           O  
ATOM   3037  N   PHE A 195      -5.374  20.840   8.266  1.00 93.13           N  
ATOM   3038  H   PHE A 195      -6.187  20.911   7.670  1.00 93.13           H  
ATOM   3039  CA  PHE A 195      -4.962  19.490   8.649  1.00 93.13           C  
ATOM   3040  HA  PHE A 195      -4.230  19.554   9.455  1.00 93.13           H  
ATOM   3041  C   PHE A 195      -4.249  18.734   7.521  1.00 93.13           C  
ATOM   3042  CB  PHE A 195      -6.178  18.704   9.163  1.00 93.13           C  
ATOM   3043  HB2 PHE A 195      -5.841  17.705   9.438  1.00 93.13           H  
ATOM   3044  HB3 PHE A 195      -6.887  18.589   8.344  1.00 93.13           H  
ATOM   3045  O   PHE A 195      -3.756  17.630   7.751  1.00 93.13           O  
ATOM   3046  CG  PHE A 195      -6.911  19.271  10.368  1.00 93.13           C  
ATOM   3047  CD1 PHE A 195      -6.238  20.032  11.348  1.00 93.13           C  
ATOM   3048  HD1 PHE A 195      -5.193  20.281  11.235  1.00 93.13           H  
ATOM   3049  CD2 PHE A 195      -8.273  18.963  10.548  1.00 93.13           C  
ATOM   3050  HD2 PHE A 195      -8.797  18.378   9.806  1.00 93.13           H  
ATOM   3051  CE1 PHE A 195      -6.917  20.458  12.502  1.00 93.13           C  
ATOM   3052  HE1 PHE A 195      -6.396  21.024  13.260  1.00 93.13           H  
ATOM   3053  CE2 PHE A 195      -8.948  19.385  11.707  1.00 93.13           C  
ATOM   3054  HE2 PHE A 195      -9.987  19.128  11.850  1.00 93.13           H  
ATOM   3055  CZ  PHE A 195      -8.268  20.122  12.689  1.00 93.13           C  
ATOM   3056  HZ  PHE A 195      -8.780  20.421  13.592  1.00 93.13           H  
ATOM   3057  N   GLU A 196      -4.142  19.304   6.315  1.00 89.92           N  
ATOM   3058  H   GLU A 196      -4.551  20.217   6.177  1.00 89.92           H  
ATOM   3059  CA  GLU A 196      -3.488  18.680   5.156  1.00 89.92           C  
ATOM   3060  HA  GLU A 196      -3.753  17.623   5.157  1.00 89.92           H  
ATOM   3061  C   GLU A 196      -1.946  18.728   5.245  1.00 89.92           C  
ATOM   3062  CB  GLU A 196      -4.013  19.272   3.834  1.00 89.92           C  
ATOM   3063  HB2 GLU A 196      -3.465  18.805   3.015  1.00 89.92           H  
ATOM   3064  HB3 GLU A 196      -3.797  20.340   3.820  1.00 89.92           H  
ATOM   3065  O   GLU A 196      -1.255  19.121   4.301  1.00 89.92           O  
ATOM   3066  CG  GLU A 196      -5.511  19.048   3.555  1.00 89.92           C  
ATOM   3067  HG2 GLU A 196      -5.719  17.980   3.624  1.00 89.92           H  
ATOM   3068  HG3 GLU A 196      -6.103  19.564   4.311  1.00 89.92           H  
ATOM   3069  CD  GLU A 196      -5.906  19.557   2.150  1.00 89.92           C  
ATOM   3070  OE1 GLU A 196      -6.775  18.954   1.488  1.00 89.92           O  
ATOM   3071  OE2 GLU A 196      -5.260  20.492   1.616  1.00 89.92           O  
ATOM   3072  N   THR A 197      -1.378  18.291   6.373  1.00 92.03           N  
ATOM   3073  H   THR A 197      -1.989  17.987   7.118  1.00 92.03           H  
ATOM   3074  CA  THR A 197       0.070  18.233   6.614  1.00 92.03           C  
ATOM   3075  HA  THR A 197       0.576  18.398   5.662  1.00 92.03           H  
ATOM   3076  C   THR A 197       0.519  16.855   7.110  1.00 92.03           C  
ATOM   3077  CB  THR A 197       0.549  19.351   7.555  1.00 92.03           C  
ATOM   3078  HB  THR A 197       1.636  19.300   7.621  1.00 92.03           H  
ATOM   3079  O   THR A 197      -0.234  16.076   7.696  1.00 92.03           O  
ATOM   3080  CG2 THR A 197       0.173  20.750   7.070  1.00 92.03           C  
ATOM   3081 HG21 THR A 197       0.638  21.495   7.715  1.00 92.03           H  
ATOM   3082 HG22 THR A 197       0.517  20.895   6.045  1.00 92.03           H  
ATOM   3083 HG23 THR A 197      -0.908  20.882   7.106  1.00 92.03           H  
ATOM   3084  OG1 THR A 197       0.019  19.197   8.840  1.00 92.03           O  
ATOM   3085  HG1 THR A 197       0.763  19.022   9.421  1.00 92.03           H  
ATOM   3086  N   LYS A 198       1.788  16.512   6.852  1.00 92.96           N  
ATOM   3087  H   LYS A 198       2.368  17.198   6.390  1.00 92.96           H  
ATOM   3088  CA  LYS A 198       2.351  15.175   7.121  1.00 92.96           C  
ATOM   3089  HA  LYS A 198       1.711  14.431   6.647  1.00 92.96           H  
ATOM   3090  C   LYS A 198       2.381  14.810   8.606  1.00 92.96           C  
ATOM   3091  CB  LYS A 198       3.745  15.111   6.486  1.00 92.96           C  
ATOM   3092  HB2 LYS A 198       4.412  15.787   7.020  1.00 92.96           H  
ATOM   3093  HB3 LYS A 198       3.651  15.470   5.461  1.00 92.96           H  
ATOM   3094  O   LYS A 198       2.243  13.635   8.935  1.00 92.96           O  
ATOM   3095  CG  LYS A 198       4.369  13.705   6.452  1.00 92.96           C  
ATOM   3096  HG2 LYS A 198       4.619  13.374   7.460  1.00 92.96           H  
ATOM   3097  HG3 LYS A 198       3.668  13.005   5.998  1.00 92.96           H  
ATOM   3098  CD  LYS A 198       5.640  13.788   5.595  1.00 92.96           C  
ATOM   3099  HD2 LYS A 198       5.366  14.236   4.640  1.00 92.96           H  
ATOM   3100  HD3 LYS A 198       6.360  14.448   6.079  1.00 92.96           H  
ATOM   3101  CE  LYS A 198       6.301  12.439   5.309  1.00 92.96           C  
ATOM   3102  HE2 LYS A 198       5.521  11.701   5.124  1.00 92.96           H  
ATOM   3103  HE3 LYS A 198       6.878  12.135   6.182  1.00 92.96           H  
ATOM   3104  NZ  LYS A 198       7.167  12.565   4.102  1.00 92.96           N  
ATOM   3105  HZ1 LYS A 198       6.632  12.774   3.270  1.00 92.96           H  
ATOM   3106  HZ2 LYS A 198       7.800  13.349   4.175  1.00 92.96           H  
ATOM   3107  HZ3 LYS A 198       7.688  11.727   3.889  1.00 92.96           H  
ATOM   3108  N   ASP A 199       2.530  15.795   9.489  1.00 93.99           N  
ATOM   3109  H   ASP A 199       2.540  16.752   9.164  1.00 93.99           H  
ATOM   3110  CA  ASP A 199       2.491  15.616  10.943  1.00 93.99           C  
ATOM   3111  HA  ASP A 199       3.157  14.793  11.205  1.00 93.99           H  
ATOM   3112  C   ASP A 199       1.099  15.224  11.464  1.00 93.99           C  
ATOM   3113  CB  ASP A 199       3.025  16.881  11.644  1.00 93.99           C  
ATOM   3114  HB2 ASP A 199       3.059  16.700  12.718  1.00 93.99           H  
ATOM   3115  HB3 ASP A 199       4.045  17.065  11.308  1.00 93.99           H  
ATOM   3116  O   ASP A 199       1.007  14.680  12.562  1.00 93.99           O  
ATOM   3117  CG  ASP A 199       2.180  18.126  11.364  1.00 93.99           C  
ATOM   3118  OD1 ASP A 199       2.089  18.479  10.167  1.00 93.99           O  
ATOM   3119  OD2 ASP A 199       1.602  18.699  12.317  1.00 93.99           O  
ATOM   3120  N   LYS A 200       0.027  15.424  10.677  1.00 94.85           N  
ATOM   3121  H   LYS A 200       0.149  15.902   9.795  1.00 94.85           H  
ATOM   3122  CA  LYS A 200      -1.338  14.996  11.037  1.00 94.85           C  
ATOM   3123  HA  LYS A 200      -1.438  14.999  12.122  1.00 94.85           H  
ATOM   3124  C   LYS A 200      -1.650  13.561  10.618  1.00 94.85           C  
ATOM   3125  CB  LYS A 200      -2.406  15.949  10.469  1.00 94.85           C  
ATOM   3126  HB2 LYS A 200      -2.452  15.833   9.386  1.00 94.85           H  
ATOM   3127  HB3 LYS A 200      -3.372  15.629  10.859  1.00 94.85           H  
ATOM   3128  O   LYS A 200      -2.687  13.023  10.987  1.00 94.85           O  
ATOM   3129  CG  LYS A 200      -2.261  17.444  10.786  1.00 94.85           C  
ATOM   3130  HG2 LYS A 200      -3.257  17.886  10.784  1.00 94.85           H  
ATOM   3131  HG3 LYS A 200      -1.693  17.905   9.978  1.00 94.85           H  
ATOM   3132  CD  LYS A 200      -1.577  17.762  12.115  1.00 94.85           C  
ATOM   3133  HD2 LYS A 200      -0.527  17.476  12.048  1.00 94.85           H  
ATOM   3134  HD3 LYS A 200      -2.032  17.172  12.911  1.00 94.85           H  
ATOM   3135  CE  LYS A 200      -1.646  19.257  12.419  1.00 94.85           C  
ATOM   3136  HE2 LYS A 200      -1.372  19.799  11.514  1.00 94.85           H  
ATOM   3137  HE3 LYS A 200      -2.668  19.533  12.680  1.00 94.85           H  
ATOM   3138  NZ  LYS A 200      -0.707  19.610  13.502  1.00 94.85           N  
ATOM   3139  HZ1 LYS A 200      -0.885  19.065  14.333  1.00 94.85           H  
ATOM   3140  HZ2 LYS A 200       0.225  19.397  13.173  1.00 94.85           H  
ATOM   3141  HZ3 LYS A 200      -0.768  20.600  13.694  1.00 94.85           H  
ATOM   3142  N   LEU A 201      -0.758  12.894   9.880  1.00 95.87           N  
ATOM   3143  H   LEU A 201       0.099  13.372   9.639  1.00 95.87           H  
ATOM   3144  CA  LEU A 201      -0.911  11.481   9.514  1.00 95.87           C  
ATOM   3145  HA  LEU A 201      -1.970  11.290   9.341  1.00 95.87           H  
ATOM   3146  C   LEU A 201      -0.503  10.566  10.683  1.00 95.87           C  
ATOM   3147  CB  LEU A 201      -0.168  11.168   8.205  1.00 95.87           C  
ATOM   3148  HB2 LEU A 201      -0.393  10.134   7.944  1.00 95.87           H  
ATOM   3149  HB3 LEU A 201       0.904  11.242   8.388  1.00 95.87           H  
ATOM   3150  O   LEU A 201       0.416   9.751  10.570  1.00 95.87           O  
ATOM   3151  CG  LEU A 201      -0.513  12.069   7.005  1.00 95.87           C  
ATOM   3152  HG  LEU A 201      -0.091  13.061   7.164  1.00 95.87           H  
ATOM   3153  CD1 LEU A 201       0.132  11.460   5.755  1.00 95.87           C  
ATOM   3154 HD11 LEU A 201       1.213  11.414   5.891  1.00 95.87           H  
ATOM   3155 HD12 LEU A 201      -0.268  10.462   5.574  1.00 95.87           H  
ATOM   3156 HD13 LEU A 201      -0.090  12.084   4.890  1.00 95.87           H  
ATOM   3157  CD2 LEU A 201      -2.012  12.216   6.749  1.00 95.87           C  
ATOM   3158 HD21 LEU A 201      -2.476  12.754   7.576  1.00 95.87           H  
ATOM   3159 HD22 LEU A 201      -2.171  12.808   5.847  1.00 95.87           H  
ATOM   3160 HD23 LEU A 201      -2.480  11.238   6.639  1.00 95.87           H  
ATOM   3161  N   THR A 202      -1.166  10.749  11.820  1.00 97.64           N  
ATOM   3162  H   THR A 202      -1.920  11.422  11.824  1.00 97.64           H  
ATOM   3163  CA  THR A 202      -0.885  10.098  13.101  1.00 97.64           C  
ATOM   3164  HA  THR A 202       0.195  10.090  13.248  1.00 97.64           H  
ATOM   3165  C   THR A 202      -1.355   8.642  13.139  1.00 97.64           C  
ATOM   3166  CB  THR A 202      -1.507  10.909  14.246  1.00 97.64           C  
ATOM   3167  HB  THR A 202      -1.438  10.344  15.175  1.00 97.64           H  
ATOM   3168  O   THR A 202      -2.144   8.193  12.306  1.00 97.64           O  
ATOM   3169  CG2 THR A 202      -0.800  12.249  14.443  1.00 97.64           C  
ATOM   3170 HG21 THR A 202      -1.229  12.765  15.302  1.00 97.64           H  
ATOM   3171 HG22 THR A 202       0.263  12.090  14.624  1.00 97.64           H  
ATOM   3172 HG23 THR A 202      -0.920  12.877  13.560  1.00 97.64           H  
ATOM   3173  OG1 THR A 202      -2.846  11.213  13.950  1.00 97.64           O  
ATOM   3174  HG1 THR A 202      -3.404  10.591  14.422  1.00 97.64           H  
ATOM   3175  N   ALA A 203      -0.822   7.866  14.088  1.00 96.54           N  
ATOM   3176  H   ALA A 203      -0.258   8.293  14.808  1.00 96.54           H  
ATOM   3177  CA  ALA A 203      -0.954   6.412  14.087  1.00 96.54           C  
ATOM   3178  HA  ALA A 203      -0.603   6.043  13.124  1.00 96.54           H  
ATOM   3179  C   ALA A 203      -2.404   5.924  14.244  1.00 96.54           C  
ATOM   3180  CB  ALA A 203      -0.045   5.831  15.177  1.00 96.54           C  
ATOM   3181  HB1 ALA A 203       0.985   6.143  15.007  1.00 96.54           H  
ATOM   3182  HB2 ALA A 203      -0.371   6.179  16.157  1.00 96.54           H  
ATOM   3183  HB3 ALA A 203      -0.096   4.743  15.150  1.00 96.54           H  
ATOM   3184  O   ALA A 203      -2.808   5.042  13.484  1.00 96.54           O  
ATOM   3185  N   ASN A 204      -3.191   6.460  15.188  1.00 98.10           N  
ATOM   3186  H   ASN A 204      -2.878   7.244  15.743  1.00 98.10           H  
ATOM   3187  CA  ASN A 204      -4.572   6.001  15.367  1.00 98.10           C  
ATOM   3188  HA  ASN A 204      -4.581   4.911  15.379  1.00 98.10           H  
ATOM   3189  C   ASN A 204      -5.449   6.420  14.184  1.00 98.10           C  
ATOM   3190  CB  ASN A 204      -5.150   6.476  16.704  1.00 98.10           C  
ATOM   3191  HB2 ASN A 204      -6.201   6.189  16.750  1.00 98.10           H  
ATOM   3192  HB3 ASN A 204      -5.113   7.563  16.773  1.00 98.10           H  
ATOM   3193  O   ASN A 204      -6.133   5.571  13.617  1.00 98.10           O  
ATOM   3194  CG  ASN A 204      -4.501   5.842  17.909  1.00 98.10           C  
ATOM   3195  ND2 ASN A 204      -4.082   6.634  18.864  1.00 98.10           N  
ATOM   3196 HD21 ASN A 204      -3.676   6.212  19.687  1.00 98.10           H  
ATOM   3197 HD22 ASN A 204      -4.017   7.621  18.661  1.00 98.10           H  
ATOM   3198  OD1 ASN A 204      -4.372   4.627  18.007  1.00 98.10           O  
ATOM   3199  N   TYR A 205      -5.337   7.669  13.729  1.00 98.30           N  
ATOM   3200  H   TYR A 205      -4.833   8.339  14.291  1.00 98.30           H  
ATOM   3201  CA  TYR A 205      -6.022   8.148  12.529  1.00 98.30           C  
ATOM   3202  HA  TYR A 205      -7.097   8.132  12.708  1.00 98.30           H  
ATOM   3203  C   TYR A 205      -5.749   7.257  11.302  1.00 98.30           C  
ATOM   3204  CB  TYR A 205      -5.593   9.597  12.280  1.00 98.30           C  
ATOM   3205  HB2 TYR A 205      -6.074  10.240  13.017  1.00 98.30           H  
ATOM   3206  HB3 TYR A 205      -4.516   9.677  12.427  1.00 98.30           H  
ATOM   3207  O   TYR A 205      -6.679   6.771  10.657  1.00 98.30           O  
ATOM   3208  CG  TYR A 205      -5.927  10.093  10.891  1.00 98.30           C  
ATOM   3209  CD1 TYR A 205      -4.885  10.388   9.995  1.00 98.30           C  
ATOM   3210  HD1 TYR A 205      -3.860  10.320  10.327  1.00 98.30           H  
ATOM   3211  CD2 TYR A 205      -7.270  10.216  10.488  1.00 98.30           C  
ATOM   3212  HD2 TYR A 205      -8.065   9.995  11.185  1.00 98.30           H  
ATOM   3213  CE1 TYR A 205      -5.183  10.801   8.688  1.00 98.30           C  
ATOM   3214  HE1 TYR A 205      -4.387  11.049   8.002  1.00 98.30           H  
ATOM   3215  CE2 TYR A 205      -7.575  10.606   9.172  1.00 98.30           C  
ATOM   3216  HE2 TYR A 205      -8.598  10.697   8.839  1.00 98.30           H  
ATOM   3217  OH  TYR A 205      -6.776  11.245   7.000  1.00 98.30           O  
ATOM   3218  HH  TYR A 205      -6.028  11.710   6.617  1.00 98.30           H  
ATOM   3219  CZ  TYR A 205      -6.526  10.897   8.278  1.00 98.30           C  
ATOM   3220  N   VAL A 206      -4.479   6.951  11.009  1.00 98.18           N  
ATOM   3221  H   VAL A 206      -3.747   7.367  11.567  1.00 98.18           H  
ATOM   3222  CA  VAL A 206      -4.120   6.078   9.878  1.00 98.18           C  
ATOM   3223  HA  VAL A 206      -4.606   6.468   8.984  1.00 98.18           H  
ATOM   3224  C   VAL A 206      -4.651   4.653  10.069  1.00 98.18           C  
ATOM   3225  CB  VAL A 206      -2.598   6.093   9.637  1.00 98.18           C  
ATOM   3226  HB  VAL A 206      -2.080   5.887  10.573  1.00 98.18           H  
ATOM   3227  O   VAL A 206      -5.095   4.041   9.094  1.00 98.18           O  
ATOM   3228  CG1 VAL A 206      -2.150   5.054   8.599  1.00 98.18           C  
ATOM   3229 HG11 VAL A 206      -2.718   5.173   7.676  1.00 98.18           H  
ATOM   3230 HG12 VAL A 206      -1.085   5.166   8.399  1.00 98.18           H  
ATOM   3231 HG13 VAL A 206      -2.314   4.055   9.004  1.00 98.18           H  
ATOM   3232  CG2 VAL A 206      -2.153   7.464   9.109  1.00 98.18           C  
ATOM   3233 HG21 VAL A 206      -2.454   8.250   9.801  1.00 98.18           H  
ATOM   3234 HG22 VAL A 206      -1.067   7.496   9.015  1.00 98.18           H  
ATOM   3235 HG23 VAL A 206      -2.622   7.660   8.145  1.00 98.18           H  
ATOM   3236  N   LYS A 207      -4.668   4.119  11.299  1.00 98.49           N  
ATOM   3237  H   LYS A 207      -4.297   4.662  12.066  1.00 98.49           H  
ATOM   3238  CA  LYS A 207      -5.281   2.812  11.589  1.00 98.49           C  
ATOM   3239  HA  LYS A 207      -4.833   2.062  10.937  1.00 98.49           H  
ATOM   3240  C   LYS A 207      -6.780   2.801  11.286  1.00 98.49           C  
ATOM   3241  CB  LYS A 207      -5.051   2.405  13.048  1.00 98.49           C  
ATOM   3242  HB2 LYS A 207      -5.735   1.591  13.286  1.00 98.49           H  
ATOM   3243  HB3 LYS A 207      -5.295   3.243  13.701  1.00 98.49           H  
ATOM   3244  O   LYS A 207      -7.249   1.822  10.707  1.00 98.49           O  
ATOM   3245  CG  LYS A 207      -3.633   1.909  13.349  1.00 98.49           C  
ATOM   3246  HG2 LYS A 207      -2.881   2.593  12.955  1.00 98.49           H  
ATOM   3247  HG3 LYS A 207      -3.502   0.928  12.893  1.00 98.49           H  
ATOM   3248  CD  LYS A 207      -3.487   1.775  14.866  1.00 98.49           C  
ATOM   3249  HD2 LYS A 207      -4.285   1.129  15.234  1.00 98.49           H  
ATOM   3250  HD3 LYS A 207      -3.596   2.758  15.323  1.00 98.49           H  
ATOM   3251  CE  LYS A 207      -2.150   1.170  15.282  1.00 98.49           C  
ATOM   3252  HE2 LYS A 207      -2.047   0.195  14.804  1.00 98.49           H  
ATOM   3253  HE3 LYS A 207      -1.339   1.811  14.939  1.00 98.49           H  
ATOM   3254  NZ  LYS A 207      -2.129   1.019  16.757  1.00 98.49           N  
ATOM   3255  HZ1 LYS A 207      -2.169   1.920  17.211  1.00 98.49           H  
ATOM   3256  HZ2 LYS A 207      -1.320   0.502  17.071  1.00 98.49           H  
ATOM   3257  HZ3 LYS A 207      -2.960   0.535  17.063  1.00 98.49           H  
ATOM   3258  N   VAL A 208      -7.508   3.880  11.594  1.00 98.44           N  
ATOM   3259  H   VAL A 208      -7.059   4.638  12.088  1.00 98.44           H  
ATOM   3260  CA  VAL A 208      -8.930   4.015  11.229  1.00 98.44           C  
ATOM   3261  HA  VAL A 208      -9.470   3.177  11.667  1.00 98.44           H  
ATOM   3262  C   VAL A 208      -9.110   3.948   9.705  1.00 98.44           C  
ATOM   3263  CB  VAL A 208      -9.574   5.287  11.812  1.00 98.44           C  
ATOM   3264  HB  VAL A 208      -9.047   6.173  11.459  1.00 98.44           H  
ATOM   3265  O   VAL A 208      -9.982   3.236   9.212  1.00 98.44           O  
ATOM   3266  CG1 VAL A 208     -11.043   5.388  11.385  1.00 98.44           C  
ATOM   3267 HG11 VAL A 208     -11.507   6.231  11.896  1.00 98.44           H  
ATOM   3268 HG12 VAL A 208     -11.119   5.560  10.311  1.00 98.44           H  
ATOM   3269 HG13 VAL A 208     -11.580   4.475  11.644  1.00 98.44           H  
ATOM   3270  CG2 VAL A 208      -9.565   5.274  13.347  1.00 98.44           C  
ATOM   3271 HG21 VAL A 208     -10.025   6.186  13.728  1.00 98.44           H  
ATOM   3272 HG22 VAL A 208     -10.114   4.409  13.721  1.00 98.44           H  
ATOM   3273 HG23 VAL A 208      -8.544   5.232  13.726  1.00 98.44           H  
ATOM   3274  N   LEU A 209      -8.243   4.598   8.925  1.00 98.55           N  
ATOM   3275  H   LEU A 209      -7.562   5.203   9.361  1.00 98.55           H  
ATOM   3276  CA  LEU A 209      -8.305   4.500   7.460  1.00 98.55           C  
ATOM   3277  HA  LEU A 209      -9.313   4.755   7.132  1.00 98.55           H  
ATOM   3278  C   LEU A 209      -8.023   3.086   6.938  1.00 98.55           C  
ATOM   3279  CB  LEU A 209      -7.316   5.474   6.816  1.00 98.55           C  
ATOM   3280  HB2 LEU A 209      -7.414   5.375   5.735  1.00 98.55           H  
ATOM   3281  HB3 LEU A 209      -6.301   5.180   7.087  1.00 98.55           H  
ATOM   3282  O   LEU A 209      -8.639   2.657   5.963  1.00 98.55           O  
ATOM   3283  CG  LEU A 209      -7.509   6.946   7.191  1.00 98.55           C  
ATOM   3284  HG  LEU A 209      -7.269   7.097   8.244  1.00 98.55           H  
ATOM   3285  CD1 LEU A 209      -6.526   7.743   6.350  1.00 98.55           C  
ATOM   3286 HD11 LEU A 209      -5.505   7.442   6.583  1.00 98.55           H  
ATOM   3287 HD12 LEU A 209      -6.733   7.600   5.289  1.00 98.55           H  
ATOM   3288 HD13 LEU A 209      -6.652   8.799   6.592  1.00 98.55           H  
ATOM   3289  CD2 LEU A 209      -8.920   7.463   6.926  1.00 98.55           C  
ATOM   3290 HD21 LEU A 209      -9.636   6.937   7.556  1.00 98.55           H  
ATOM   3291 HD22 LEU A 209      -8.961   8.522   7.181  1.00 98.55           H  
ATOM   3292 HD23 LEU A 209      -9.183   7.335   5.876  1.00 98.55           H  
ATOM   3293  N   CYS A 210      -7.105   2.361   7.583  1.00 98.34           N  
ATOM   3294  H   CYS A 210      -6.636   2.780   8.373  1.00 98.34           H  
ATOM   3295  CA  CYS A 210      -6.784   0.984   7.211  1.00 98.34           C  
ATOM   3296  HA  CYS A 210      -6.539   0.944   6.150  1.00 98.34           H  
ATOM   3297  C   CYS A 210      -7.974   0.049   7.434  1.00 98.34           C  
ATOM   3298  CB  CYS A 210      -5.584   0.483   8.017  1.00 98.34           C  
ATOM   3299  HB2 CYS A 210      -5.804   0.561   9.081  1.00 98.34           H  
ATOM   3300  HB3 CYS A 210      -5.406  -0.564   7.771  1.00 98.34           H  
ATOM   3301  O   CYS A 210      -8.282  -0.743   6.549  1.00 98.34           O  
ATOM   3302  SG  CYS A 210      -4.108   1.447   7.625  1.00 98.34           S  
ATOM   3303  HG  CYS A 210      -4.574   2.611   8.086  1.00 98.34           H  
ATOM   3304  N   ILE A 211      -8.665   0.149   8.577  1.00 97.63           N  
ATOM   3305  H   ILE A 211      -8.371   0.814   9.279  1.00 97.63           H  
ATOM   3306  CA  ILE A 211      -9.850  -0.686   8.835  1.00 97.63           C  
ATOM   3307  HA  ILE A 211      -9.580  -1.719   8.616  1.00 97.63           H  
ATOM   3308  C   ILE A 211     -11.000  -0.346   7.878  1.00 97.63           C  
ATOM   3309  CB  ILE A 211     -10.307  -0.650  10.310  1.00 97.63           C  
ATOM   3310  HB  ILE A 211     -11.177  -1.301  10.394  1.00 97.63           H  
ATOM   3311  O   ILE A 211     -11.703  -1.252   7.439  1.00 97.63           O  
ATOM   3312  CG1 ILE A 211     -10.725   0.756  10.771  1.00 97.63           C  
ATOM   3313 HG12 ILE A 211      -9.819   1.360  10.810  1.00 97.63           H  
ATOM   3314 HG13 ILE A 211     -11.422   1.192  10.054  1.00 97.63           H  
ATOM   3315  CG2 ILE A 211      -9.198  -1.220  11.211  1.00 97.63           C  
ATOM   3316 HG21 ILE A 211      -9.591  -1.369  12.217  1.00 97.63           H  
ATOM   3317 HG22 ILE A 211      -8.873  -2.189  10.832  1.00 97.63           H  
ATOM   3318 HG23 ILE A 211      -8.344  -0.544  11.254  1.00 97.63           H  
ATOM   3319  CD1 ILE A 211     -11.410   0.833  12.135  1.00 97.63           C  
ATOM   3320 HD11 ILE A 211     -11.693   1.867  12.335  1.00 97.63           H  
ATOM   3321 HD12 ILE A 211     -10.736   0.496  12.923  1.00 97.63           H  
ATOM   3322 HD13 ILE A 211     -12.308   0.215  12.132  1.00 97.63           H  
ATOM   3323  N   LEU A 212     -11.152   0.926   7.486  1.00 97.93           N  
ATOM   3324  H   LEU A 212     -10.572   1.635   7.911  1.00 97.93           H  
ATOM   3325  CA  LEU A 212     -12.133   1.335   6.478  1.00 97.93           C  
ATOM   3326  HA  LEU A 212     -13.113   0.951   6.763  1.00 97.93           H  
ATOM   3327  C   LEU A 212     -11.816   0.726   5.105  1.00 97.93           C  
ATOM   3328  CB  LEU A 212     -12.196   2.872   6.394  1.00 97.93           C  
ATOM   3329  HB2 LEU A 212     -11.180   3.254   6.287  1.00 97.93           H  
ATOM   3330  HB3 LEU A 212     -12.746   3.152   5.496  1.00 97.93           H  
ATOM   3331  O   LEU A 212     -12.701   0.140   4.482  1.00 97.93           O  
ATOM   3332  CG  LEU A 212     -12.864   3.561   7.598  1.00 97.93           C  
ATOM   3333  HG  LEU A 212     -12.429   3.194   8.527  1.00 97.93           H  
ATOM   3334  CD1 LEU A 212     -12.634   5.071   7.510  1.00 97.93           C  
ATOM   3335 HD11 LEU A 212     -13.123   5.482   6.627  1.00 97.93           H  
ATOM   3336 HD12 LEU A 212     -13.031   5.550   8.404  1.00 97.93           H  
ATOM   3337 HD13 LEU A 212     -11.565   5.279   7.464  1.00 97.93           H  
ATOM   3338  CD2 LEU A 212     -14.370   3.300   7.636  1.00 97.93           C  
ATOM   3339 HD21 LEU A 212     -14.836   3.638   6.710  1.00 97.93           H  
ATOM   3340 HD22 LEU A 212     -14.819   3.834   8.474  1.00 97.93           H  
ATOM   3341 HD23 LEU A 212     -14.566   2.236   7.770  1.00 97.93           H  
ATOM   3342  N   ASP A 213     -10.566   0.818   4.629  1.00 98.12           N  
ATOM   3343  H   ASP A 213      -9.864   1.293   5.179  1.00 98.12           H  
ATOM   3344  CA  ASP A 213     -10.186   0.188   3.354  1.00 98.12           C  
ATOM   3345  HA  ASP A 213     -10.879   0.531   2.586  1.00 98.12           H  
ATOM   3346  C   ASP A 213     -10.303  -1.339   3.416  1.00 98.12           C  
ATOM   3347  CB  ASP A 213      -8.765   0.573   2.915  1.00 98.12           C  
ATOM   3348  HB2 ASP A 213      -8.050   0.127   3.606  1.00 98.12           H  
ATOM   3349  HB3 ASP A 213      -8.637   1.654   2.978  1.00 98.12           H  
ATOM   3350  O   ASP A 213     -10.793  -1.940   2.465  1.00 98.12           O  
ATOM   3351  CG  ASP A 213      -8.464   0.109   1.472  1.00 98.12           C  
ATOM   3352  OD1 ASP A 213      -9.196   0.466   0.520  1.00 98.12           O  
ATOM   3353  OD2 ASP A 213      -7.498  -0.663   1.282  1.00 98.12           O  
ATOM   3354  N   MET A 214      -9.904  -1.968   4.526  1.00 97.29           N  
ATOM   3355  H   MET A 214      -9.484  -1.420   5.263  1.00 97.29           H  
ATOM   3356  CA  MET A 214     -10.002  -3.419   4.718  1.00 97.29           C  
ATOM   3357  HA  MET A 214      -9.458  -3.913   3.913  1.00 97.29           H  
ATOM   3358  C   MET A 214     -11.460  -3.891   4.654  1.00 97.29           C  
ATOM   3359  CB  MET A 214      -9.337  -3.791   6.051  1.00 97.29           C  
ATOM   3360  HB2 MET A 214      -9.877  -3.310   6.867  1.00 97.29           H  
ATOM   3361  HB3 MET A 214      -8.317  -3.409   6.056  1.00 97.29           H  
ATOM   3362  O   MET A 214     -11.763  -4.841   3.930  1.00 97.29           O  
ATOM   3363  CG  MET A 214      -9.282  -5.300   6.316  1.00 97.29           C  
ATOM   3364  HG2 MET A 214      -8.746  -5.796   5.507  1.00 97.29           H  
ATOM   3365  HG3 MET A 214     -10.298  -5.694   6.353  1.00 97.29           H  
ATOM   3366  SD  MET A 214      -8.459  -5.683   7.886  1.00 97.29           S  
ATOM   3367  CE  MET A 214      -8.807  -7.456   8.006  1.00 97.29           C  
ATOM   3368  HE1 MET A 214      -8.513  -7.821   8.990  1.00 97.29           H  
ATOM   3369  HE2 MET A 214      -8.232  -7.982   7.244  1.00 97.29           H  
ATOM   3370  HE3 MET A 214      -9.868  -7.648   7.845  1.00 97.29           H  
ATOM   3371  N   PHE A 215     -12.371  -3.184   5.331  1.00 97.25           N  
ATOM   3372  H   PHE A 215     -12.055  -2.418   5.909  1.00 97.25           H  
ATOM   3373  CA  PHE A 215     -13.808  -3.451   5.289  1.00 97.25           C  
ATOM   3374  HA  PHE A 215     -13.991  -4.469   5.634  1.00 97.25           H  
ATOM   3375  C   PHE A 215     -14.366  -3.349   3.864  1.00 97.25           C  
ATOM   3376  CB  PHE A 215     -14.529  -2.482   6.235  1.00 97.25           C  
ATOM   3377  HB2 PHE A 215     -14.279  -1.456   5.965  1.00 97.25           H  
ATOM   3378  HB3 PHE A 215     -14.180  -2.641   7.255  1.00 97.25           H  
ATOM   3379  O   PHE A 215     -14.897  -4.322   3.327  1.00 97.25           O  
ATOM   3380  CG  PHE A 215     -16.032  -2.644   6.210  1.00 97.25           C  
ATOM   3381  CD1 PHE A 215     -16.827  -1.756   5.459  1.00 97.25           C  
ATOM   3382  HD1 PHE A 215     -16.375  -0.934   4.924  1.00 97.25           H  
ATOM   3383  CD2 PHE A 215     -16.633  -3.695   6.926  1.00 97.25           C  
ATOM   3384  HD2 PHE A 215     -16.031  -4.368   7.519  1.00 97.25           H  
ATOM   3385  CE1 PHE A 215     -18.219  -1.932   5.408  1.00 97.25           C  
ATOM   3386  HE1 PHE A 215     -18.839  -1.245   4.852  1.00 97.25           H  
ATOM   3387  CE2 PHE A 215     -18.025  -3.866   6.874  1.00 97.25           C  
ATOM   3388  HE2 PHE A 215     -18.497  -4.662   7.432  1.00 97.25           H  
ATOM   3389  CZ  PHE A 215     -18.814  -2.997   6.103  1.00 97.25           C  
ATOM   3390  HZ  PHE A 215     -19.886  -3.121   6.075  1.00 97.25           H  
ATOM   3391  N   PHE A 216     -14.186  -2.205   3.199  1.00 97.23           N  
ATOM   3392  H   PHE A 216     -13.733  -1.432   3.666  1.00 97.23           H  
ATOM   3393  CA  PHE A 216     -14.711  -2.011   1.844  1.00 97.23           C  
ATOM   3394  HA  PHE A 216     -15.745  -2.356   1.825  1.00 97.23           H  
ATOM   3395  C   PHE A 216     -13.972  -2.847   0.785  1.00 97.23           C  
ATOM   3396  CB  PHE A 216     -14.698  -0.519   1.499  1.00 97.23           C  
ATOM   3397  HB2 PHE A 216     -13.690  -0.135   1.653  1.00 97.23           H  
ATOM   3398  HB3 PHE A 216     -14.951  -0.408   0.445  1.00 97.23           H  
ATOM   3399  O   PHE A 216     -14.478  -3.034  -0.322  1.00 97.23           O  
ATOM   3400  CG  PHE A 216     -15.687   0.326   2.277  1.00 97.23           C  
ATOM   3401  CD1 PHE A 216     -17.061   0.013   2.241  1.00 97.23           C  
ATOM   3402  HD1 PHE A 216     -17.418  -0.834   1.676  1.00 97.23           H  
ATOM   3403  CD2 PHE A 216     -15.246   1.445   3.009  1.00 97.23           C  
ATOM   3404  HD2 PHE A 216     -14.197   1.700   3.035  1.00 97.23           H  
ATOM   3405  CE1 PHE A 216     -17.982   0.803   2.949  1.00 97.23           C  
ATOM   3406  HE1 PHE A 216     -19.034   0.558   2.938  1.00 97.23           H  
ATOM   3407  CE2 PHE A 216     -16.171   2.235   3.715  1.00 97.23           C  
ATOM   3408  HE2 PHE A 216     -15.833   3.091   4.280  1.00 97.23           H  
ATOM   3409  CZ  PHE A 216     -17.539   1.912   3.686  1.00 97.23           C  
ATOM   3410  HZ  PHE A 216     -18.256   2.513   4.226  1.00 97.23           H  
ATOM   3411  N   ASN A 217     -12.778  -3.369   1.085  1.00 95.97           N  
ATOM   3412  H   ASN A 217     -12.334  -3.101   1.951  1.00 95.97           H  
ATOM   3413  CA  ASN A 217     -12.106  -4.334   0.222  1.00 95.97           C  
ATOM   3414  HA  ASN A 217     -12.199  -3.991  -0.808  1.00 95.97           H  
ATOM   3415  C   ASN A 217     -12.769  -5.718   0.269  1.00 95.97           C  
ATOM   3416  CB  ASN A 217     -10.611  -4.402   0.562  1.00 95.97           C  
ATOM   3417  HB2 ASN A 217     -10.170  -3.408   0.487  1.00 95.97           H  
ATOM   3418  HB3 ASN A 217     -10.476  -4.759   1.583  1.00 95.97           H  
ATOM   3419  O   ASN A 217     -12.819  -6.369  -0.776  1.00 95.97           O  
ATOM   3420  CG  ASN A 217      -9.883  -5.315  -0.403  1.00 95.97           C  
ATOM   3421  ND2 ASN A 217      -9.666  -6.558  -0.038  1.00 95.97           N  
ATOM   3422 HD21 ASN A 217      -9.300  -7.193  -0.732  1.00 95.97           H  
ATOM   3423 HD22 ASN A 217     -10.037  -6.902   0.836  1.00 95.97           H  
ATOM   3424  OD1 ASN A 217      -9.522  -4.920  -1.506  1.00 95.97           O  
ATOM   3425  N   LYS A 218     -13.281  -6.152   1.433  1.00 95.38           N  
ATOM   3426  H   LYS A 218     -13.176  -5.571   2.252  1.00 95.38           H  
ATOM   3427  CA  LYS A 218     -14.115  -7.363   1.548  1.00 95.38           C  
ATOM   3428  HA  LYS A 218     -13.639  -8.173   0.994  1.00 95.38           H  
ATOM   3429  C   LYS A 218     -15.485  -7.137   0.900  1.00 95.38           C  
ATOM   3430  CB  LYS A 218     -14.247  -7.786   3.028  1.00 95.38           C  
ATOM   3431  HB2 LYS A 218     -14.785  -7.006   3.568  1.00 95.38           H  
ATOM   3432  HB3 LYS A 218     -13.254  -7.860   3.471  1.00 95.38           H  
ATOM   3433  O   LYS A 218     -15.943  -7.980   0.136  1.00 95.38           O  
ATOM   3434  CG  LYS A 218     -14.993  -9.123   3.262  1.00 95.38           C  
ATOM   3435  HG2 LYS A 218     -15.206  -9.206   4.328  1.00 95.38           H  
ATOM   3436  HG3 LYS A 218     -15.946  -9.118   2.733  1.00 95.38           H  
ATOM   3437  CD  LYS A 218     -14.178 -10.361   2.845  1.00 95.38           C  
ATOM   3438  HD2 LYS A 218     -13.963 -10.318   1.777  1.00 95.38           H  
ATOM   3439  HD3 LYS A 218     -13.243 -10.301   3.402  1.00 95.38           H  
ATOM   3440  CE  LYS A 218     -14.843 -11.716   3.180  1.00 95.38           C  
ATOM   3441  HE2 LYS A 218     -15.003 -11.755   4.258  1.00 95.38           H  
ATOM   3442  HE3 LYS A 218     -15.817 -11.771   2.693  1.00 95.38           H  
ATOM   3443  NZ  LYS A 218     -14.005 -12.888   2.773  1.00 95.38           N  
ATOM   3444  HZ1 LYS A 218     -13.064 -12.780   3.122  1.00 95.38           H  
ATOM   3445  HZ2 LYS A 218     -14.355 -13.784   3.083  1.00 95.38           H  
ATOM   3446  HZ3 LYS A 218     -13.914 -12.974   1.771  1.00 95.38           H  
ATOM   3447  N   PHE A 219     -16.099  -5.974   1.129  1.00 95.24           N  
ATOM   3448  H   PHE A 219     -15.682  -5.361   1.815  1.00 95.24           H  
ATOM   3449  CA  PHE A 219     -17.435  -5.626   0.622  1.00 95.24           C  
ATOM   3450  HA  PHE A 219     -17.899  -6.529   0.227  1.00 95.24           H  
ATOM   3451  C   PHE A 219     -17.375  -4.631  -0.545  1.00 95.24           C  
ATOM   3452  CB  PHE A 219     -18.327  -5.153   1.781  1.00 95.24           C  
ATOM   3453  HB2 PHE A 219     -19.343  -5.010   1.414  1.00 95.24           H  
ATOM   3454  HB3 PHE A 219     -17.963  -4.193   2.147  1.00 95.24           H  
ATOM   3455  O   PHE A 219     -17.839  -3.498  -0.447  1.00 95.24           O  
ATOM   3456  CG  PHE A 219     -18.361  -6.146   2.921  1.00 95.24           C  
ATOM   3457  CD1 PHE A 219     -18.985  -7.396   2.752  1.00 95.24           C  
ATOM   3458  HD1 PHE A 219     -19.526  -7.618   1.844  1.00 95.24           H  
ATOM   3459  CD2 PHE A 219     -17.668  -5.861   4.109  1.00 95.24           C  
ATOM   3460  HD2 PHE A 219     -17.209  -4.894   4.255  1.00 95.24           H  
ATOM   3461  CE1 PHE A 219     -18.849  -8.386   3.739  1.00 95.24           C  
ATOM   3462  HE1 PHE A 219     -19.292  -9.361   3.599  1.00 95.24           H  
ATOM   3463  CE2 PHE A 219     -17.527  -6.850   5.091  1.00 95.24           C  
ATOM   3464  HE2 PHE A 219     -16.964  -6.640   5.988  1.00 95.24           H  
ATOM   3465  CZ  PHE A 219     -18.078  -8.124   4.882  1.00 95.24           C  
ATOM   3466  HZ  PHE A 219     -17.875  -8.918   5.586  1.00 95.24           H  
ATOM   3467  N   GLN A 220     -16.812  -5.055  -1.679  1.00 93.74           N  
ATOM   3468  H   GLN A 220     -16.426  -5.988  -1.695  1.00 93.74           H  
ATOM   3469  CA  GLN A 220     -16.580  -4.167  -2.835  1.00 93.74           C  
ATOM   3470  HA  GLN A 220     -16.010  -3.305  -2.492  1.00 93.74           H  
ATOM   3471  C   GLN A 220     -17.873  -3.621  -3.460  1.00 93.74           C  
ATOM   3472  CB  GLN A 220     -15.759  -4.898  -3.907  1.00 93.74           C  
ATOM   3473  HB2 GLN A 220     -15.565  -4.208  -4.728  1.00 93.74           H  
ATOM   3474  HB3 GLN A 220     -16.326  -5.746  -4.291  1.00 93.74           H  
ATOM   3475  O   GLN A 220     -17.879  -2.506  -3.978  1.00 93.74           O  
ATOM   3476  CG  GLN A 220     -14.424  -5.393  -3.343  1.00 93.74           C  
ATOM   3477  HG2 GLN A 220     -14.622  -6.148  -2.581  1.00 93.74           H  
ATOM   3478  HG3 GLN A 220     -13.898  -4.561  -2.873  1.00 93.74           H  
ATOM   3479  CD  GLN A 220     -13.504  -6.027  -4.375  1.00 93.74           C  
ATOM   3480  NE2 GLN A 220     -12.382  -6.543  -3.929  1.00 93.74           N  
ATOM   3481 HE21 GLN A 220     -11.861  -7.090  -4.599  1.00 93.74           H  
ATOM   3482 HE22 GLN A 220     -12.276  -6.654  -2.931  1.00 93.74           H  
ATOM   3483  OE1 GLN A 220     -13.740  -6.053  -5.569  1.00 93.74           O  
ATOM   3484  N   ASN A 221     -18.966  -4.382  -3.366  1.00 93.84           N  
ATOM   3485  H   ASN A 221     -18.871  -5.288  -2.931  1.00 93.84           H  
ATOM   3486  CA  ASN A 221     -20.287  -3.998  -3.875  1.00 93.84           C  
ATOM   3487  HA  ASN A 221     -20.155  -3.401  -4.777  1.00 93.84           H  
ATOM   3488  C   ASN A 221     -21.086  -3.120  -2.895  1.00 93.84           C  
ATOM   3489  CB  ASN A 221     -21.067  -5.271  -4.251  1.00 93.84           C  
ATOM   3490  HB2 ASN A 221     -22.065  -4.991  -4.589  1.00 93.84           H  
ATOM   3491  HB3 ASN A 221     -21.176  -5.901  -3.369  1.00 93.84           H  
ATOM   3492  O   ASN A 221     -22.230  -2.783  -3.185  1.00 93.84           O  
ATOM   3493  CG  ASN A 221     -20.424  -6.069  -5.369  1.00 93.84           C  
ATOM   3494  ND2 ASN A 221     -20.717  -7.345  -5.451  1.00 93.84           N  
ATOM   3495 HD21 ASN A 221     -20.290  -7.849  -6.215  1.00 93.84           H  
ATOM   3496 HD22 ASN A 221     -21.386  -7.764  -4.822  1.00 93.84           H  
ATOM   3497  OD1 ASN A 221     -19.649  -5.582  -6.172  1.00 93.84           O  
ATOM   3498  N   HIS A 222     -20.520  -2.775  -1.733  1.00 95.09           N  
ATOM   3499  H   HIS A 222     -19.564  -3.042  -1.548  1.00 95.09           H  
ATOM   3500  CA  HIS A 222     -21.143  -1.827  -0.813  1.00 95.09           C  
ATOM   3501  HA  HIS A 222     -22.145  -2.179  -0.568  1.00 95.09           H  
ATOM   3502  C   HIS A 222     -21.247  -0.457  -1.495  1.00 95.09           C  
ATOM   3503  CB  HIS A 222     -20.312  -1.768   0.473  1.00 95.09           C  
ATOM   3504  HB2 HIS A 222     -19.395  -1.208   0.289  1.00 95.09           H  
ATOM   3505  HB3 HIS A 222     -20.032  -2.787   0.742  1.00 95.09           H  
ATOM   3506  O   HIS A 222     -20.286   0.006  -2.103  1.00 95.09           O  
ATOM   3507  CG  HIS A 222     -21.005  -1.180   1.672  1.00 95.09           C  
ATOM   3508  CD2 HIS A 222     -21.003  -1.733   2.923  1.00 95.09           C  
ATOM   3509  HD2 HIS A 222     -20.527  -2.659   3.211  1.00 95.09           H  
ATOM   3510  ND1 HIS A 222     -21.709   0.003   1.764  1.00 95.09           N  
ATOM   3511  HD1 HIS A 222     -22.195   0.507   1.037  1.00 95.09           H  
ATOM   3512  CE1 HIS A 222     -22.110   0.149   3.034  1.00 95.09           C  
ATOM   3513  HE1 HIS A 222     -22.776   0.925   3.383  1.00 95.09           H  
ATOM   3514  NE2 HIS A 222     -21.687  -0.878   3.779  1.00 95.09           N  
ATOM   3515  N   ASP A 223     -22.388   0.215  -1.379  1.00 93.61           N  
ATOM   3516  H   ASP A 223     -23.135  -0.181  -0.826  1.00 93.61           H  
ATOM   3517  CA  ASP A 223     -22.645   1.528  -1.994  1.00 93.61           C  
ATOM   3518  HA  ASP A 223     -22.574   1.418  -3.076  1.00 93.61           H  
ATOM   3519  C   ASP A 223     -21.621   2.611  -1.581  1.00 93.61           C  
ATOM   3520  CB  ASP A 223     -24.089   1.950  -1.653  1.00 93.61           C  
ATOM   3521  HB2 ASP A 223     -24.342   2.828  -2.246  1.00 93.61           H  
ATOM   3522  HB3 ASP A 223     -24.773   1.150  -1.937  1.00 93.61           H  
ATOM   3523  O   ASP A 223     -21.246   3.459  -2.386  1.00 93.61           O  
ATOM   3524  CG  ASP A 223     -24.284   2.271  -0.168  1.00 93.61           C  
ATOM   3525  OD1 ASP A 223     -23.626   1.603   0.658  1.00 93.61           O  
ATOM   3526  OD2 ASP A 223     -24.987   3.256   0.140  1.00 93.61           O  
ATOM   3527  N   LYS A 224     -21.109   2.546  -0.347  1.00 95.52           N  
ATOM   3528  H   LYS A 224     -21.593   1.931   0.292  1.00 95.52           H  
ATOM   3529  CA  LYS A 224     -20.061   3.419   0.201  1.00 95.52           C  
ATOM   3530  HA  LYS A 224     -20.155   4.402  -0.260  1.00 95.52           H  
ATOM   3531  C   LYS A 224     -18.630   2.963  -0.117  1.00 95.52           C  
ATOM   3532  CB  LYS A 224     -20.274   3.566   1.720  1.00 95.52           C  
ATOM   3533  HB2 LYS A 224     -20.140   2.589   2.185  1.00 95.52           H  
ATOM   3534  HB3 LYS A 224     -19.514   4.232   2.128  1.00 95.52           H  
ATOM   3535  O   LYS A 224     -17.675   3.610   0.312  1.00 95.52           O  
ATOM   3536  CG  LYS A 224     -21.655   4.095   2.141  1.00 95.52           C  
ATOM   3537  HG2 LYS A 224     -21.708   4.063   3.229  1.00 95.52           H  
ATOM   3538  HG3 LYS A 224     -22.444   3.449   1.757  1.00 95.52           H  
ATOM   3539  CD  LYS A 224     -21.910   5.536   1.698  1.00 95.52           C  
ATOM   3540  HD2 LYS A 224     -21.827   5.644   0.617  1.00 95.52           H  
ATOM   3541  HD3 LYS A 224     -21.157   6.150   2.191  1.00 95.52           H  
ATOM   3542  CE  LYS A 224     -23.276   6.018   2.183  1.00 95.52           C  
ATOM   3543  HE2 LYS A 224     -23.253   7.105   2.255  1.00 95.52           H  
ATOM   3544  HE3 LYS A 224     -23.439   5.624   3.186  1.00 95.52           H  
ATOM   3545  NZ  LYS A 224     -24.387   5.618   1.296  1.00 95.52           N  
ATOM   3546  HZ1 LYS A 224     -24.341   6.163   0.446  1.00 95.52           H  
ATOM   3547  HZ2 LYS A 224     -25.279   5.801   1.734  1.00 95.52           H  
ATOM   3548  HZ3 LYS A 224     -24.383   4.637   1.058  1.00 95.52           H  
ATOM   3549  N   SER A 225     -18.433   1.887  -0.888  1.00 95.46           N  
ATOM   3550  H   SER A 225     -19.234   1.415  -1.281  1.00 95.46           H  
ATOM   3551  CA  SER A 225     -17.090   1.367  -1.205  1.00 95.46           C  
ATOM   3552  HA  SER A 225     -16.579   1.198  -0.257  1.00 95.46           H  
ATOM   3553  C   SER A 225     -16.224   2.353  -2.001  1.00 95.46           C  
ATOM   3554  CB  SER A 225     -17.173   0.021  -1.932  1.00 95.46           C  
ATOM   3555  HB2 SER A 225     -16.197  -0.462  -1.894  1.00 95.46           H  
ATOM   3556  HB3 SER A 225     -17.893  -0.626  -1.430  1.00 95.46           H  
ATOM   3557  O   SER A 225     -14.997   2.222  -2.024  1.00 95.46           O  
ATOM   3558  OG  SER A 225     -17.539   0.194  -3.286  1.00 95.46           O  
ATOM   3559  HG  SER A 225     -17.922  -0.631  -3.591  1.00 95.46           H  
ATOM   3560  N   THR A 226     -16.824   3.394  -2.588  1.00 95.16           N  
ATOM   3561  H   THR A 226     -17.830   3.455  -2.520  1.00 95.16           H  
ATOM   3562  CA  THR A 226     -16.131   4.512  -3.249  1.00 95.16           C  
ATOM   3563  HA  THR A 226     -15.521   4.113  -4.059  1.00 95.16           H  
ATOM   3564  C   THR A 226     -15.194   5.281  -2.315  1.00 95.16           C  
ATOM   3565  CB  THR A 226     -17.137   5.502  -3.850  1.00 95.16           C  
ATOM   3566  HB  THR A 226     -16.601   6.361  -4.253  1.00 95.16           H  
ATOM   3567  O   THR A 226     -14.185   5.810  -2.788  1.00 95.16           O  
ATOM   3568  CG2 THR A 226     -17.968   4.865  -4.962  1.00 95.16           C  
ATOM   3569 HG21 THR A 226     -18.622   5.618  -5.402  1.00 95.16           H  
ATOM   3570 HG22 THR A 226     -18.584   4.059  -4.563  1.00 95.16           H  
ATOM   3571 HG23 THR A 226     -17.311   4.468  -5.737  1.00 95.16           H  
ATOM   3572  OG1 THR A 226     -18.025   5.929  -2.849  1.00 95.16           O  
ATOM   3573  HG1 THR A 226     -18.548   6.653  -3.200  1.00 95.16           H  
ATOM   3574  N   ILE A 227     -15.423   5.240  -0.994  1.00 96.17           N  
ATOM   3575  H   ILE A 227     -16.281   4.810  -0.680  1.00 96.17           H  
ATOM   3576  CA  ILE A 227     -14.510   5.782   0.031  1.00 96.17           C  
ATOM   3577  HA  ILE A 227     -14.491   6.867  -0.066  1.00 96.17           H  
ATOM   3578  C   ILE A 227     -13.075   5.277  -0.173  1.00 96.17           C  
ATOM   3579  CB  ILE A 227     -15.034   5.424   1.446  1.00 96.17           C  
ATOM   3580  HB  ILE A 227     -15.288   4.365   1.473  1.00 96.17           H  
ATOM   3581  O   ILE A 227     -12.105   6.008   0.057  1.00 96.17           O  
ATOM   3582  CG1 ILE A 227     -16.299   6.259   1.743  1.00 96.17           C  
ATOM   3583 HG12 ILE A 227     -16.041   7.318   1.772  1.00 96.17           H  
ATOM   3584 HG13 ILE A 227     -17.009   6.115   0.929  1.00 96.17           H  
ATOM   3585  CG2 ILE A 227     -13.971   5.688   2.527  1.00 96.17           C  
ATOM   3586 HG21 ILE A 227     -13.672   6.734   2.463  1.00 96.17           H  
ATOM   3587 HG22 ILE A 227     -13.102   5.043   2.394  1.00 96.17           H  
ATOM   3588 HG23 ILE A 227     -14.370   5.484   3.521  1.00 96.17           H  
ATOM   3589  CD1 ILE A 227     -17.023   5.892   3.046  1.00 96.17           C  
ATOM   3590 HD11 ILE A 227     -16.431   6.176   3.916  1.00 96.17           H  
ATOM   3591 HD12 ILE A 227     -17.972   6.427   3.090  1.00 96.17           H  
ATOM   3592 HD13 ILE A 227     -17.227   4.821   3.067  1.00 96.17           H  
ATOM   3593  N   ARG A 228     -12.918   4.054  -0.696  1.00 95.92           N  
ATOM   3594  H   ARG A 228     -13.754   3.530  -0.916  1.00 95.92           H  
ATOM   3595  CA  ARG A 228     -11.615   3.457  -1.004  1.00 95.92           C  
ATOM   3596  HA  ARG A 228     -11.045   3.352  -0.081  1.00 95.92           H  
ATOM   3597  C   ARG A 228     -10.760   4.292  -1.934  1.00 95.92           C  
ATOM   3598  CB  ARG A 228     -11.790   2.073  -1.606  1.00 95.92           C  
ATOM   3599  HB2 ARG A 228     -12.428   2.127  -2.487  1.00 95.92           H  
ATOM   3600  HB3 ARG A 228     -10.807   1.717  -1.913  1.00 95.92           H  
ATOM   3601  O   ARG A 228      -9.542   4.188  -1.881  1.00 95.92           O  
ATOM   3602  CG  ARG A 228     -12.380   1.101  -0.580  1.00 95.92           C  
ATOM   3603  HG2 ARG A 228     -13.388   1.407  -0.299  1.00 95.92           H  
ATOM   3604  HG3 ARG A 228     -11.766   1.079   0.320  1.00 95.92           H  
ATOM   3605  CD  ARG A 228     -12.426  -0.284  -1.206  1.00 95.92           C  
ATOM   3606  HD2 ARG A 228     -12.967  -0.953  -0.537  1.00 95.92           H  
ATOM   3607  HD3 ARG A 228     -12.960  -0.230  -2.155  1.00 95.92           H  
ATOM   3608  NE  ARG A 228     -11.064  -0.799  -1.384  1.00 95.92           N  
ATOM   3609  HE  ARG A 228     -10.365  -0.394  -0.777  1.00 95.92           H  
ATOM   3610  NH1 ARG A 228     -11.570  -2.446  -2.902  1.00 95.92           N  
ATOM   3611 HH11 ARG A 228     -11.281  -3.269  -3.411  1.00 95.92           H  
ATOM   3612 HH12 ARG A 228     -12.545  -2.194  -2.830  1.00 95.92           H  
ATOM   3613  NH2 ARG A 228      -9.479  -2.195  -2.135  1.00 95.92           N  
ATOM   3614 HH21 ARG A 228      -9.317  -3.176  -2.317  1.00 95.92           H  
ATOM   3615 HH22 ARG A 228      -8.885  -1.722  -1.470  1.00 95.92           H  
ATOM   3616  CZ  ARG A 228     -10.714  -1.802  -2.154  1.00 95.92           C  
ATOM   3617  N   ILE A 229     -11.342   5.154  -2.765  1.00 94.77           N  
ATOM   3618  H   ILE A 229     -12.347   5.250  -2.733  1.00 94.77           H  
ATOM   3619  CA  ILE A 229     -10.560   6.075  -3.590  1.00 94.77           C  
ATOM   3620  HA  ILE A 229      -9.924   5.482  -4.248  1.00 94.77           H  
ATOM   3621  C   ILE A 229      -9.618   6.899  -2.696  1.00 94.77           C  
ATOM   3622  CB  ILE A 229     -11.502   6.928  -4.470  1.00 94.77           C  
ATOM   3623  HB  ILE A 229     -12.249   7.398  -3.830  1.00 94.77           H  
ATOM   3624  O   ILE A 229      -8.460   7.080  -3.060  1.00 94.77           O  
ATOM   3625  CG1 ILE A 229     -12.207   6.010  -5.498  1.00 94.77           C  
ATOM   3626 HG12 ILE A 229     -11.466   5.584  -6.175  1.00 94.77           H  
ATOM   3627 HG13 ILE A 229     -12.693   5.184  -4.979  1.00 94.77           H  
ATOM   3628  CG2 ILE A 229     -10.746   8.034  -5.224  1.00 94.77           C  
ATOM   3629 HG21 ILE A 229     -10.114   7.600  -5.998  1.00 94.77           H  
ATOM   3630 HG22 ILE A 229     -11.462   8.716  -5.682  1.00 94.77           H  
ATOM   3631 HG23 ILE A 229     -10.154   8.624  -4.524  1.00 94.77           H  
ATOM   3632  CD1 ILE A 229     -13.287   6.708  -6.327  1.00 94.77           C  
ATOM   3633 HD11 ILE A 229     -12.865   7.496  -6.951  1.00 94.77           H  
ATOM   3634 HD12 ILE A 229     -14.031   7.125  -5.648  1.00 94.77           H  
ATOM   3635 HD13 ILE A 229     -13.776   5.977  -6.971  1.00 94.77           H  
ATOM   3636  N   ALA A 230     -10.032   7.333  -1.508  1.00 96.23           N  
ATOM   3637  H   ALA A 230     -10.963   7.103  -1.189  1.00 96.23           H  
ATOM   3638  CA  ALA A 230      -9.147   8.037  -0.583  1.00 96.23           C  
ATOM   3639  HA  ALA A 230      -8.497   8.707  -1.145  1.00 96.23           H  
ATOM   3640  C   ALA A 230      -8.237   7.099   0.233  1.00 96.23           C  
ATOM   3641  CB  ALA A 230     -10.012   8.906   0.319  1.00 96.23           C  
ATOM   3642  HB1 ALA A 230     -10.574   9.631  -0.270  1.00 96.23           H  
ATOM   3643  HB2 ALA A 230     -10.703   8.271   0.873  1.00 96.23           H  
ATOM   3644  HB3 ALA A 230      -9.374   9.436   1.027  1.00 96.23           H  
ATOM   3645  O   ALA A 230      -7.075   7.430   0.464  1.00 96.23           O  
ATOM   3646  N   THR A 231      -8.706   5.916   0.636  1.00 96.98           N  
ATOM   3647  H   THR A 231      -9.671   5.683   0.450  1.00 96.98           H  
ATOM   3648  CA  THR A 231      -7.964   5.043   1.568  1.00 96.98           C  
ATOM   3649  HA  THR A 231      -7.302   5.669   2.166  1.00 96.98           H  
ATOM   3650  C   THR A 231      -7.060   4.003   0.898  1.00 96.98           C  
ATOM   3651  CB  THR A 231      -8.908   4.366   2.565  1.00 96.98           C  
ATOM   3652  HB  THR A 231      -8.319   3.753   3.247  1.00 96.98           H  
ATOM   3653  O   THR A 231      -6.163   3.475   1.557  1.00 96.98           O  
ATOM   3654  CG2 THR A 231      -9.716   5.363   3.384  1.00 96.98           C  
ATOM   3655 HG21 THR A 231      -9.045   6.090   3.842  1.00 96.98           H  
ATOM   3656 HG22 THR A 231     -10.255   4.837   4.172  1.00 96.98           H  
ATOM   3657 HG23 THR A 231     -10.433   5.884   2.749  1.00 96.98           H  
ATOM   3658  OG1 THR A 231      -9.830   3.576   1.869  1.00 96.98           O  
ATOM   3659  HG1 THR A 231     -10.246   2.994   2.508  1.00 96.98           H  
ATOM   3660  N   LEU A 232      -7.189   3.771  -0.413  1.00 95.36           N  
ATOM   3661  H   LEU A 232      -8.004   4.163  -0.863  1.00 95.36           H  
ATOM   3662  CA  LEU A 232      -6.395   2.804  -1.187  1.00 95.36           C  
ATOM   3663  HA  LEU A 232      -6.704   1.814  -0.851  1.00 95.36           H  
ATOM   3664  C   LEU A 232      -4.870   2.899  -0.960  1.00 95.36           C  
ATOM   3665  CB  LEU A 232      -6.745   2.948  -2.686  1.00 95.36           C  
ATOM   3666  HB2 LEU A 232      -7.825   2.858  -2.800  1.00 95.36           H  
ATOM   3667  HB3 LEU A 232      -6.454   3.941  -3.030  1.00 95.36           H  
ATOM   3668  O   LEU A 232      -4.230   1.852  -0.892  1.00 95.36           O  
ATOM   3669  CG  LEU A 232      -6.131   1.894  -3.621  1.00 95.36           C  
ATOM   3670  HG  LEU A 232      -5.050   1.856  -3.488  1.00 95.36           H  
ATOM   3671  CD1 LEU A 232      -6.729   0.509  -3.366  1.00 95.36           C  
ATOM   3672 HD11 LEU A 232      -7.814   0.540  -3.463  1.00 95.36           H  
ATOM   3673 HD12 LEU A 232      -6.318  -0.212  -4.072  1.00 95.36           H  
ATOM   3674 HD13 LEU A 232      -6.477   0.182  -2.357  1.00 95.36           H  
ATOM   3675  CD2 LEU A 232      -6.415   2.275  -5.078  1.00 95.36           C  
ATOM   3676 HD21 LEU A 232      -5.976   1.530  -5.741  1.00 95.36           H  
ATOM   3677 HD22 LEU A 232      -7.492   2.320  -5.241  1.00 95.36           H  
ATOM   3678 HD23 LEU A 232      -5.974   3.249  -5.292  1.00 95.36           H  
ATOM   3679  N   PRO A 233      -4.244   4.088  -0.800  1.00 94.88           N  
ATOM   3680  CA  PRO A 233      -2.800   4.185  -0.558  1.00 94.88           C  
ATOM   3681  HA  PRO A 233      -2.289   3.582  -1.309  1.00 94.88           H  
ATOM   3682  C   PRO A 233      -2.338   3.696   0.828  1.00 94.88           C  
ATOM   3683  CB  PRO A 233      -2.434   5.659  -0.776  1.00 94.88           C  
ATOM   3684  HB2 PRO A 233      -2.347   6.178   0.179  1.00 94.88           H  
ATOM   3685  HB3 PRO A 233      -1.507   5.761  -1.339  1.00 94.88           H  
ATOM   3686  O   PRO A 233      -1.138   3.697   1.107  1.00 94.88           O  
ATOM   3687  CG  PRO A 233      -3.618   6.243  -1.538  1.00 94.88           C  
ATOM   3688  HG2 PRO A 233      -3.495   6.073  -2.608  1.00 94.88           H  
ATOM   3689  HG3 PRO A 233      -3.743   7.303  -1.317  1.00 94.88           H  
ATOM   3690  CD  PRO A 233      -4.787   5.423  -1.016  1.00 94.88           C  
ATOM   3691  HD2 PRO A 233      -5.120   5.831  -0.062  1.00 94.88           H  
ATOM   3692  HD3 PRO A 233      -5.606   5.440  -1.735  1.00 94.88           H  
ATOM   3693  N   THR A 234      -3.253   3.333   1.734  1.00 96.46           N  
ATOM   3694  H   THR A 234      -4.232   3.387   1.492  1.00 96.46           H  
ATOM   3695  CA  THR A 234      -2.896   2.632   2.983  1.00 96.46           C  
ATOM   3696  HA  THR A 234      -2.039   3.122   3.445  1.00 96.46           H  
ATOM   3697  C   THR A 234      -2.487   1.184   2.709  1.00 96.46           C  
ATOM   3698  CB  THR A 234      -4.041   2.643   4.006  1.00 96.46           C  
ATOM   3699  HB  THR A 234      -3.694   2.120   4.897  1.00 96.46           H  
ATOM   3700  O   THR A 234      -1.665   0.619   3.430  1.00 96.46           O  
ATOM   3701  CG2 THR A 234      -4.467   4.051   4.420  1.00 96.46           C  
ATOM   3702 HG21 THR A 234      -5.286   3.974   5.135  1.00 96.46           H  
ATOM   3703 HG22 THR A 234      -4.802   4.630   3.559  1.00 96.46           H  
ATOM   3704 HG23 THR A 234      -3.634   4.560   4.904  1.00 96.46           H  
ATOM   3705  OG1 THR A 234      -5.167   1.962   3.516  1.00 96.46           O  
ATOM   3706  HG1 THR A 234      -5.632   2.521   2.890  1.00 96.46           H  
ATOM   3707  N   ARG A 235      -3.003   0.609   1.620  1.00 95.49           N  
ATOM   3708  H   ARG A 235      -3.631   1.158   1.052  1.00 95.49           H  
ATOM   3709  CA  ARG A 235      -2.800  -0.775   1.219  1.00 95.49           C  
ATOM   3710  HA  ARG A 235      -2.827  -1.385   2.123  1.00 95.49           H  
ATOM   3711  C   ARG A 235      -1.447  -0.974   0.535  1.00 95.49           C  
ATOM   3712  CB  ARG A 235      -3.983  -1.156   0.326  1.00 95.49           C  
ATOM   3713  HB2 ARG A 235      -3.808  -0.788  -0.684  1.00 95.49           H  
ATOM   3714  HB3 ARG A 235      -4.891  -0.689   0.709  1.00 95.49           H  
ATOM   3715  O   ARG A 235      -1.008  -0.168  -0.281  1.00 95.49           O  
ATOM   3716  CG  ARG A 235      -4.213  -2.659   0.299  1.00 95.49           C  
ATOM   3717  HG2 ARG A 235      -4.436  -3.014   1.305  1.00 95.49           H  
ATOM   3718  HG3 ARG A 235      -3.315  -3.151  -0.076  1.00 95.49           H  
ATOM   3719  CD  ARG A 235      -5.394  -2.964  -0.619  1.00 95.49           C  
ATOM   3720  HD2 ARG A 235      -6.317  -2.629  -0.144  1.00 95.49           H  
ATOM   3721  HD3 ARG A 235      -5.276  -2.412  -1.551  1.00 95.49           H  
ATOM   3722  NE  ARG A 235      -5.445  -4.394  -0.927  1.00 95.49           N  
ATOM   3723  HE  ARG A 235      -4.869  -4.719  -1.690  1.00 95.49           H  
ATOM   3724  NH1 ARG A 235      -6.935  -5.088   0.696  1.00 95.49           N  
ATOM   3725 HH11 ARG A 235      -7.340  -5.886   1.164  1.00 95.49           H  
ATOM   3726 HH12 ARG A 235      -7.025  -4.173   1.114  1.00 95.49           H  
ATOM   3727  NH2 ARG A 235      -5.962  -6.546  -0.677  1.00 95.49           N  
ATOM   3728 HH21 ARG A 235      -6.413  -7.245  -0.104  1.00 95.49           H  
ATOM   3729 HH22 ARG A 235      -5.230  -6.823  -1.316  1.00 95.49           H  
ATOM   3730  CZ  ARG A 235      -6.130  -5.320  -0.300  1.00 95.49           C  
ATOM   3731  N   TYR A 236      -0.784  -2.068   0.882  1.00 94.92           N  
ATOM   3732  H   TYR A 236      -1.210  -2.628   1.607  1.00 94.92           H  
ATOM   3733  CA  TYR A 236       0.573  -2.459   0.501  1.00 94.92           C  
ATOM   3734  HA  TYR A 236       0.862  -3.252   1.191  1.00 94.92           H  
ATOM   3735  C   TYR A 236       1.633  -1.365   0.701  1.00 94.92           C  
ATOM   3736  CB  TYR A 236       0.569  -3.079  -0.898  1.00 94.92           C  
ATOM   3737  HB2 TYR A 236       0.259  -2.327  -1.624  1.00 94.92           H  
ATOM   3738  HB3 TYR A 236       1.585  -3.380  -1.152  1.00 94.92           H  
ATOM   3739  O   TYR A 236       2.692  -1.375   0.061  1.00 94.92           O  
ATOM   3740  CG  TYR A 236      -0.314  -4.303  -1.013  1.00 94.92           C  
ATOM   3741  CD1 TYR A 236       0.096  -5.530  -0.452  1.00 94.92           C  
ATOM   3742  HD1 TYR A 236       1.037  -5.601   0.074  1.00 94.92           H  
ATOM   3743  CD2 TYR A 236      -1.540  -4.214  -1.695  1.00 94.92           C  
ATOM   3744  HD2 TYR A 236      -1.838  -3.279  -2.145  1.00 94.92           H  
ATOM   3745  CE1 TYR A 236      -0.723  -6.670  -0.571  1.00 94.92           C  
ATOM   3746  HE1 TYR A 236      -0.418  -7.612  -0.139  1.00 94.92           H  
ATOM   3747  CE2 TYR A 236      -2.352  -5.354  -1.827  1.00 94.92           C  
ATOM   3748  HE2 TYR A 236      -3.261  -5.319  -2.410  1.00 94.92           H  
ATOM   3749  OH  TYR A 236      -2.776  -7.645  -1.371  1.00 94.92           O  
ATOM   3750  HH  TYR A 236      -2.383  -8.462  -1.055  1.00 94.92           H  
ATOM   3751  CZ  TYR A 236      -1.951  -6.577  -1.258  1.00 94.92           C  
ATOM   3752  N   ARG A 237       1.396  -0.416   1.619  1.00 93.18           N  
ATOM   3753  H   ARG A 237       0.526  -0.445   2.132  1.00 93.18           H  
ATOM   3754  CA  ARG A 237       2.380   0.623   1.928  1.00 93.18           C  
ATOM   3755  HA  ARG A 237       2.624   1.117   0.988  1.00 93.18           H  
ATOM   3756  C   ARG A 237       3.643  -0.025   2.491  1.00 93.18           C  
ATOM   3757  CB  ARG A 237       1.795   1.664   2.888  1.00 93.18           C  
ATOM   3758  HB2 ARG A 237       1.670   1.214   3.873  1.00 93.18           H  
ATOM   3759  HB3 ARG A 237       0.818   1.982   2.524  1.00 93.18           H  
ATOM   3760  O   ARG A 237       3.590  -0.846   3.400  1.00 93.18           O  
ATOM   3761  CG  ARG A 237       2.720   2.890   2.975  1.00 93.18           C  
ATOM   3762  HG2 ARG A 237       2.763   3.370   1.998  1.00 93.18           H  
ATOM   3763  HG3 ARG A 237       3.727   2.589   3.267  1.00 93.18           H  
ATOM   3764  CD  ARG A 237       2.192   3.887   4.001  1.00 93.18           C  
ATOM   3765  HD2 ARG A 237       2.208   3.416   4.984  1.00 93.18           H  
ATOM   3766  HD3 ARG A 237       1.162   4.115   3.730  1.00 93.18           H  
ATOM   3767  NE  ARG A 237       2.996   5.125   4.054  1.00 93.18           N  
ATOM   3768  HE  ARG A 237       3.822   5.163   3.474  1.00 93.18           H  
ATOM   3769  NH1 ARG A 237       1.712   6.256   5.597  1.00 93.18           N  
ATOM   3770 HH11 ARG A 237       0.926   5.656   5.389  1.00 93.18           H  
ATOM   3771 HH12 ARG A 237       1.578   7.033   6.228  1.00 93.18           H  
ATOM   3772  NH2 ARG A 237       3.638   7.129   4.933  1.00 93.18           N  
ATOM   3773 HH21 ARG A 237       3.445   7.905   5.549  1.00 93.18           H  
ATOM   3774 HH22 ARG A 237       4.475   7.122   4.368  1.00 93.18           H  
ATOM   3775  CZ  ARG A 237       2.776   6.155   4.856  1.00 93.18           C  
ATOM   3776  N   GLY A 238       4.794   0.347   1.936  1.00 91.50           N  
ATOM   3777  H   GLY A 238       4.762   0.996   1.163  1.00 91.50           H  
ATOM   3778  CA  GLY A 238       6.077  -0.250   2.314  1.00 91.50           C  
ATOM   3779  HA2 GLY A 238       6.886   0.386   1.955  1.00 91.50           H  
ATOM   3780  HA3 GLY A 238       6.142  -0.309   3.400  1.00 91.50           H  
ATOM   3781  C   GLY A 238       6.305  -1.662   1.766  1.00 91.50           C  
ATOM   3782  O   GLY A 238       7.278  -2.296   2.161  1.00 91.50           O  
ATOM   3783  N   CYS A 239       5.462  -2.143   0.848  1.00 94.18           N  
ATOM   3784  H   CYS A 239       4.633  -1.614   0.618  1.00 94.18           H  
ATOM   3785  CA  CYS A 239       5.583  -3.456   0.206  1.00 94.18           C  
ATOM   3786  HA  CYS A 239       6.388  -4.013   0.684  1.00 94.18           H  
ATOM   3787  C   CYS A 239       5.974  -3.328  -1.278  1.00 94.18           C  
ATOM   3788  CB  CYS A 239       4.291  -4.254   0.421  1.00 94.18           C  
ATOM   3789  HB2 CYS A 239       4.425  -5.270   0.050  1.00 94.18           H  
ATOM   3790  HB3 CYS A 239       3.476  -3.792  -0.137  1.00 94.18           H  
ATOM   3791  O   CYS A 239       5.488  -4.066  -2.133  1.00 94.18           O  
ATOM   3792  SG  CYS A 239       3.860  -4.334   2.181  1.00 94.18           S  
ATOM   3793  HG  CYS A 239       3.686  -3.029   2.408  1.00 94.18           H  
ATOM   3794  N   ALA A 240       6.808  -2.339  -1.612  1.00 94.22           N  
ATOM   3795  H   ALA A 240       7.181  -1.764  -0.870  1.00 94.22           H  
ATOM   3796  CA  ALA A 240       7.136  -2.005  -2.998  1.00 94.22           C  
ATOM   3797  HA  ALA A 240       6.213  -1.767  -3.527  1.00 94.22           H  
ATOM   3798  C   ALA A 240       7.802  -3.167  -3.759  1.00 94.22           C  
ATOM   3799  CB  ALA A 240       8.013  -0.748  -3.006  1.00 94.22           C  
ATOM   3800  HB1 ALA A 240       8.951  -0.943  -2.486  1.00 94.22           H  
ATOM   3801  HB2 ALA A 240       8.230  -0.466  -4.036  1.00 94.22           H  
ATOM   3802  HB3 ALA A 240       7.487   0.075  -2.522  1.00 94.22           H  
ATOM   3803  O   ALA A 240       7.468  -3.387  -4.914  1.00 94.22           O  
ATOM   3804  N   ALA A 241       8.684  -3.947  -3.125  1.00 94.51           N  
ATOM   3805  H   ALA A 241       8.841  -3.832  -2.134  1.00 94.51           H  
ATOM   3806  CA  ALA A 241       9.283  -5.113  -3.778  1.00 94.51           C  
ATOM   3807  HA  ALA A 241       9.635  -4.825  -4.769  1.00 94.51           H  
ATOM   3808  C   ALA A 241       8.246  -6.224  -4.001  1.00 94.51           C  
ATOM   3809  CB  ALA A 241      10.494  -5.583  -2.965  1.00 94.51           C  
ATOM   3810  HB1 ALA A 241      11.203  -4.764  -2.847  1.00 94.51           H  
ATOM   3811  HB2 ALA A 241      10.184  -5.942  -1.983  1.00 94.51           H  
ATOM   3812  HB3 ALA A 241      10.987  -6.400  -3.491  1.00 94.51           H  
ATOM   3813  O   ALA A 241       8.147  -6.762  -5.097  1.00 94.51           O  
ATOM   3814  N   PHE A 242       7.406  -6.502  -3.002  1.00 93.64           N  
ATOM   3815  H   PHE A 242       7.527  -6.023  -2.121  1.00 93.64           H  
ATOM   3816  CA  PHE A 242       6.349  -7.513  -3.116  1.00 93.64           C  
ATOM   3817  HA  PHE A 242       6.795  -8.465  -3.401  1.00 93.64           H  
ATOM   3818  C   PHE A 242       5.302  -7.167  -4.187  1.00 93.64           C  
ATOM   3819  CB  PHE A 242       5.704  -7.673  -1.739  1.00 93.64           C  
ATOM   3820  HB2 PHE A 242       6.486  -7.986  -1.047  1.00 93.64           H  
ATOM   3821  HB3 PHE A 242       5.306  -6.715  -1.406  1.00 93.64           H  
ATOM   3822  O   PHE A 242       4.900  -8.014  -4.979  1.00 93.64           O  
ATOM   3823  CG  PHE A 242       4.610  -8.712  -1.686  1.00 93.64           C  
ATOM   3824  CD1 PHE A 242       3.260  -8.343  -1.853  1.00 93.64           C  
ATOM   3825  HD1 PHE A 242       2.991  -7.309  -2.011  1.00 93.64           H  
ATOM   3826  CD2 PHE A 242       4.953 -10.062  -1.495  1.00 93.64           C  
ATOM   3827  HD2 PHE A 242       5.984 -10.357  -1.367  1.00 93.64           H  
ATOM   3828  CE1 PHE A 242       2.260  -9.331  -1.847  1.00 93.64           C  
ATOM   3829  HE1 PHE A 242       1.225  -9.063  -1.998  1.00 93.64           H  
ATOM   3830  CE2 PHE A 242       3.951 -11.046  -1.481  1.00 93.64           C  
ATOM   3831  HE2 PHE A 242       4.214 -12.083  -1.337  1.00 93.64           H  
ATOM   3832  CZ  PHE A 242       2.607 -10.681  -1.666  1.00 93.64           C  
ATOM   3833  HZ  PHE A 242       1.842 -11.443  -1.673  1.00 93.64           H  
ATOM   3834  N   THR A 243       4.882  -5.904  -4.260  1.00 93.14           N  
ATOM   3835  H   THR A 243       5.245  -5.243  -3.588  1.00 93.14           H  
ATOM   3836  CA  THR A 243       3.921  -5.454  -5.280  1.00 93.14           C  
ATOM   3837  HA  THR A 243       3.103  -6.174  -5.319  1.00 93.14           H  
ATOM   3838  C   THR A 243       4.525  -5.442  -6.682  1.00 93.14           C  
ATOM   3839  CB  THR A 243       3.315  -4.089  -4.941  1.00 93.14           C  
ATOM   3840  HB  THR A 243       2.711  -3.744  -5.781  1.00 93.14           H  
ATOM   3841  O   THR A 243       3.875  -5.911  -7.615  1.00 93.14           O  
ATOM   3842  CG2 THR A 243       2.436  -4.183  -3.699  1.00 93.14           C  
ATOM   3843 HG21 THR A 243       1.857  -3.264  -3.598  1.00 93.14           H  
ATOM   3844 HG22 THR A 243       3.039  -4.339  -2.805  1.00 93.14           H  
ATOM   3845 HG23 THR A 243       1.758  -5.031  -3.799  1.00 93.14           H  
ATOM   3846  OG1 THR A 243       4.306  -3.137  -4.639  1.00 93.14           O  
ATOM   3847  HG1 THR A 243       4.724  -3.429  -3.826  1.00 93.14           H  
ATOM   3848  N   SER A 244       5.780  -5.005  -6.835  1.00 95.39           N  
ATOM   3849  H   SER A 244       6.248  -4.551  -6.064  1.00 95.39           H  
ATOM   3850  CA  SER A 244       6.502  -5.096  -8.111  1.00 95.39           C  
ATOM   3851  HA  SER A 244       5.922  -4.580  -8.876  1.00 95.39           H  
ATOM   3852  C   SER A 244       6.690  -6.544  -8.579  1.00 95.39           C  
ATOM   3853  CB  SER A 244       7.866  -4.408  -8.012  1.00 95.39           C  
ATOM   3854  HB2 SER A 244       8.436  -4.625  -8.916  1.00 95.39           H  
ATOM   3855  HB3 SER A 244       8.405  -4.792  -7.147  1.00 95.39           H  
ATOM   3856  O   SER A 244       6.656  -6.791  -9.782  1.00 95.39           O  
ATOM   3857  OG  SER A 244       7.718  -3.004  -7.895  1.00 95.39           O  
ATOM   3858  HG  SER A 244       8.501  -2.580  -8.255  1.00 95.39           H  
ATOM   3859  N   TYR A 245       6.827  -7.503  -7.657  1.00 93.95           N  
ATOM   3860  H   TYR A 245       6.922  -7.235  -6.688  1.00 93.95           H  
ATOM   3861  CA  TYR A 245       6.920  -8.930  -7.979  1.00 93.95           C  
ATOM   3862  HA  TYR A 245       7.712  -9.089  -8.711  1.00 93.95           H  
ATOM   3863  C   TYR A 245       5.640  -9.457  -8.630  1.00 93.95           C  
ATOM   3864  CB  TYR A 245       7.277  -9.704  -6.706  1.00 93.95           C  
ATOM   3865  HB2 TYR A 245       6.500  -9.569  -5.954  1.00 93.95           H  
ATOM   3866  HB3 TYR A 245       8.203  -9.302  -6.295  1.00 93.95           H  
ATOM   3867  O   TYR A 245       5.683 -10.015  -9.727  1.00 93.95           O  
ATOM   3868  CG  TYR A 245       7.451 -11.183  -6.936  1.00 93.95           C  
ATOM   3869  CD1 TYR A 245       6.348 -12.056  -6.823  1.00 93.95           C  
ATOM   3870  HD1 TYR A 245       5.373 -11.673  -6.562  1.00 93.95           H  
ATOM   3871  CD2 TYR A 245       8.724 -11.676  -7.270  1.00 93.95           C  
ATOM   3872  HD2 TYR A 245       9.564 -11.003  -7.364  1.00 93.95           H  
ATOM   3873  CE1 TYR A 245       6.522 -13.433  -7.052  1.00 93.95           C  
ATOM   3874  HE1 TYR A 245       5.698 -14.124  -6.956  1.00 93.95           H  
ATOM   3875  CE2 TYR A 245       8.903 -13.051  -7.475  1.00 93.95           C  
ATOM   3876  HE2 TYR A 245       9.874 -13.456  -7.721  1.00 93.95           H  
ATOM   3877  OH  TYR A 245       8.020 -15.234  -7.570  1.00 93.95           O  
ATOM   3878  HH  TYR A 245       7.228 -15.739  -7.767  1.00 93.95           H  
ATOM   3879  CZ  TYR A 245       7.804 -13.921  -7.371  1.00 93.95           C  
ATOM   3880  N   GLY A 246       4.487  -9.207  -8.000  1.00 90.75           N  
ATOM   3881  H   GLY A 246       4.518  -8.745  -7.102  1.00 90.75           H  
ATOM   3882  CA  GLY A 246       3.190  -9.573  -8.575  1.00 90.75           C  
ATOM   3883  HA2 GLY A 246       2.399  -9.294  -7.878  1.00 90.75           H  
ATOM   3884  HA3 GLY A 246       3.154 -10.650  -8.735  1.00 90.75           H  
ATOM   3885  C   GLY A 246       2.928  -8.873  -9.912  1.00 90.75           C  
ATOM   3886  O   GLY A 246       2.449  -9.492 -10.860  1.00 90.75           O  
ATOM   3887  N   GLU A 247       3.301  -7.595 -10.025  1.00 91.69           N  
ATOM   3888  H   GLU A 247       3.681  -7.126  -9.215  1.00 91.69           H  
ATOM   3889  CA  GLU A 247       3.167  -6.840 -11.273  1.00 91.69           C  
ATOM   3890  HA  GLU A 247       2.137  -6.922 -11.621  1.00 91.69           H  
ATOM   3891  C   GLU A 247       4.038  -7.395 -12.398  1.00 91.69           C  
ATOM   3892  CB  GLU A 247       3.498  -5.358 -11.042  1.00 91.69           C  
ATOM   3893  HB2 GLU A 247       4.405  -5.263 -10.445  1.00 91.69           H  
ATOM   3894  HB3 GLU A 247       3.654  -4.869 -12.004  1.00 91.69           H  
ATOM   3895  O   GLU A 247       3.571  -7.477 -13.533  1.00 91.69           O  
ATOM   3896  CG  GLU A 247       2.321  -4.680 -10.342  1.00 91.69           C  
ATOM   3897  HG2 GLU A 247       1.457  -4.789 -10.998  1.00 91.69           H  
ATOM   3898  HG3 GLU A 247       2.095  -5.195  -9.409  1.00 91.69           H  
ATOM   3899  CD  GLU A 247       2.511  -3.189 -10.053  1.00 91.69           C  
ATOM   3900  OE1 GLU A 247       1.523  -2.582  -9.571  1.00 91.69           O  
ATOM   3901  OE2 GLU A 247       3.568  -2.580 -10.354  1.00 91.69           O  
ATOM   3902  N   LEU A 248       5.277  -7.794 -12.110  1.00 92.95           N  
ATOM   3903  H   LEU A 248       5.623  -7.696 -11.166  1.00 92.95           H  
ATOM   3904  CA  LEU A 248       6.151  -8.378 -13.117  1.00 92.95           C  
ATOM   3905  HA  LEU A 248       6.163  -7.701 -13.972  1.00 92.95           H  
ATOM   3906  C   LEU A 248       5.618  -9.726 -13.610  1.00 92.95           C  
ATOM   3907  CB  LEU A 248       7.577  -8.493 -12.561  1.00 92.95           C  
ATOM   3908  HB2 LEU A 248       7.924  -7.505 -12.260  1.00 92.95           H  
ATOM   3909  HB3 LEU A 248       7.562  -9.132 -11.679  1.00 92.95           H  
ATOM   3910  O   LEU A 248       5.585  -9.939 -14.820  1.00 92.95           O  
ATOM   3911  CG  LEU A 248       8.560  -9.085 -13.588  1.00 92.95           C  
ATOM   3912  HG  LEU A 248       8.240 -10.087 -13.873  1.00 92.95           H  
ATOM   3913  CD1 LEU A 248       8.686  -8.216 -14.844  1.00 92.95           C  
ATOM   3914 HD11 LEU A 248       9.438  -8.658 -15.496  1.00 92.95           H  
ATOM   3915 HD12 LEU A 248       7.744  -8.206 -15.392  1.00 92.95           H  
ATOM   3916 HD13 LEU A 248       8.982  -7.202 -14.575  1.00 92.95           H  
ATOM   3917  CD2 LEU A 248       9.939  -9.193 -12.958  1.00 92.95           C  
ATOM   3918 HD21 LEU A 248       9.881  -9.795 -12.051  1.00 92.95           H  
ATOM   3919 HD22 LEU A 248      10.295  -8.192 -12.717  1.00 92.95           H  
ATOM   3920 HD23 LEU A 248      10.627  -9.676 -13.652  1.00 92.95           H  
ATOM   3921  N   ALA A 249       5.147 -10.593 -12.708  1.00 90.77           N  
ATOM   3922  H   ALA A 249       5.215 -10.360 -11.727  1.00 90.77           H  
ATOM   3923  CA  ALA A 249       4.565 -11.885 -13.076  1.00 90.77           C  
ATOM   3924  HA  ALA A 249       5.324 -12.484 -13.579  1.00 90.77           H  
ATOM   3925  C   ALA A 249       3.386 -11.718 -14.055  1.00 90.77           C  
ATOM   3926  CB  ALA A 249       4.149 -12.617 -11.794  1.00 90.77           C  
ATOM   3927  HB1 ALA A 249       3.386 -12.049 -11.261  1.00 90.77           H  
ATOM   3928  HB2 ALA A 249       5.013 -12.753 -11.144  1.00 90.77           H  
ATOM   3929  HB3 ALA A 249       3.747 -13.597 -12.053  1.00 90.77           H  
ATOM   3930  O   ALA A 249       3.388 -12.310 -15.134  1.00 90.77           O  
ATOM   3931  N   ILE A 250       2.453 -10.803 -13.749  1.00 89.77           N  
ATOM   3932  H   ILE A 250       2.516 -10.355 -12.846  1.00 89.77           H  
ATOM   3933  CA  ILE A 250       1.323 -10.462 -14.635  1.00 89.77           C  
ATOM   3934  HA  ILE A 250       0.722 -11.357 -14.798  1.00 89.77           H  
ATOM   3935  C   ILE A 250       1.814  -9.996 -16.012  1.00 89.77           C  
ATOM   3936  CB  ILE A 250       0.437  -9.375 -13.973  1.00 89.77           C  
ATOM   3937  HB  ILE A 250       1.084  -8.567 -13.634  1.00 89.77           H  
ATOM   3938  O   ILE A 250       1.209 -10.304 -17.035  1.00 89.77           O  
ATOM   3939  CG1 ILE A 250      -0.298  -9.962 -12.747  1.00 89.77           C  
ATOM   3940 HG12 ILE A 250      -1.060 -10.666 -13.082  1.00 89.77           H  
ATOM   3941 HG13 ILE A 250       0.407 -10.519 -12.130  1.00 89.77           H  
ATOM   3942  CG2 ILE A 250      -0.591  -8.778 -14.959  1.00 89.77           C  
ATOM   3943 HG21 ILE A 250      -0.088  -8.258 -15.775  1.00 89.77           H  
ATOM   3944 HG22 ILE A 250      -1.208  -9.575 -15.373  1.00 89.77           H  
ATOM   3945 HG23 ILE A 250      -1.233  -8.054 -14.457  1.00 89.77           H  
ATOM   3946  CD1 ILE A 250      -0.955  -8.907 -11.846  1.00 89.77           C  
ATOM   3947 HD11 ILE A 250      -1.801  -8.437 -12.349  1.00 89.77           H  
ATOM   3948 HD12 ILE A 250      -1.322  -9.393 -10.942  1.00 89.77           H  
ATOM   3949 HD13 ILE A 250      -0.224  -8.149 -11.565  1.00 89.77           H  
ATOM   3950  N   ARG A 251       2.905  -9.229 -16.056  1.00 86.99           N  
ATOM   3951  H   ARG A 251       3.388  -9.050 -15.187  1.00 86.99           H  
ATOM   3952  CA  ARG A 251       3.424  -8.639 -17.298  1.00 86.99           C  
ATOM   3953  HA  ARG A 251       2.583  -8.339 -17.923  1.00 86.99           H  
ATOM   3954  C   ARG A 251       4.191  -9.625 -18.163  1.00 86.99           C  
ATOM   3955  CB  ARG A 251       4.293  -7.430 -16.950  1.00 86.99           C  
ATOM   3956  HB2 ARG A 251       5.054  -7.730 -16.229  1.00 86.99           H  
ATOM   3957  HB3 ARG A 251       4.796  -7.078 -17.851  1.00 86.99           H  
ATOM   3958  O   ARG A 251       4.185  -9.460 -19.377  1.00 86.99           O  
ATOM   3959  CG  ARG A 251       3.449  -6.299 -16.352  1.00 86.99           C  
ATOM   3960  HG2 ARG A 251       2.741  -6.696 -15.624  1.00 86.99           H  
ATOM   3961  HG3 ARG A 251       4.095  -5.589 -15.835  1.00 86.99           H  
ATOM   3962  CD  ARG A 251       2.632  -5.581 -17.417  1.00 86.99           C  
ATOM   3963  HD2 ARG A 251       3.302  -5.164 -18.168  1.00 86.99           H  
ATOM   3964  HD3 ARG A 251       1.967  -6.302 -17.893  1.00 86.99           H  
ATOM   3965  NE  ARG A 251       1.848  -4.507 -16.793  1.00 86.99           N  
ATOM   3966  HE  ARG A 251       2.141  -4.231 -15.866  1.00 86.99           H  
ATOM   3967  NH1 ARG A 251       0.274  -4.307 -18.447  1.00 86.99           N  
ATOM   3968 HH11 ARG A 251      -0.584  -3.915 -18.809  1.00 86.99           H  
ATOM   3969 HH12 ARG A 251       0.724  -5.060 -18.947  1.00 86.99           H  
ATOM   3970  NH2 ARG A 251       0.141  -3.026 -16.619  1.00 86.99           N  
ATOM   3971 HH21 ARG A 251      -0.718  -2.641 -16.986  1.00 86.99           H  
ATOM   3972 HH22 ARG A 251       0.454  -2.799 -15.686  1.00 86.99           H  
ATOM   3973  CZ  ARG A 251       0.762  -3.954 -17.290  1.00 86.99           C  
ATOM   3974  N   LEU A 252       4.829 -10.614 -17.549  1.00 87.25           N  
ATOM   3975  H   LEU A 252       4.822 -10.633 -16.540  1.00 87.25           H  
ATOM   3976  CA  LEU A 252       5.459 -11.729 -18.251  1.00 87.25           C  
ATOM   3977  HA  LEU A 252       5.876 -11.375 -19.194  1.00 87.25           H  
ATOM   3978  C   LEU A 252       4.449 -12.820 -18.638  1.00 87.25           C  
ATOM   3979  CB  LEU A 252       6.599 -12.281 -17.379  1.00 87.25           C  
ATOM   3980  HB2 LEU A 252       6.186 -12.551 -16.407  1.00 87.25           H  
ATOM   3981  HB3 LEU A 252       6.988 -13.188 -17.841  1.00 87.25           H  
ATOM   3982  O   LEU A 252       4.791 -13.704 -19.418  1.00 87.25           O  
ATOM   3983  CG  LEU A 252       7.770 -11.304 -17.161  1.00 87.25           C  
ATOM   3984  HG  LEU A 252       7.406 -10.385 -16.702  1.00 87.25           H  
ATOM   3985  CD1 LEU A 252       8.788 -11.941 -16.219  1.00 87.25           C  
ATOM   3986 HD11 LEU A 252       9.182 -12.857 -16.660  1.00 87.25           H  
ATOM   3987 HD12 LEU A 252       9.609 -11.251 -16.024  1.00 87.25           H  
ATOM   3988 HD13 LEU A 252       8.294 -12.184 -15.278  1.00 87.25           H  
ATOM   3989  CD2 LEU A 252       8.496 -10.939 -18.456  1.00 87.25           C  
ATOM   3990 HD21 LEU A 252       9.338 -10.284 -18.235  1.00 87.25           H  
ATOM   3991 HD22 LEU A 252       8.871 -11.847 -18.928  1.00 87.25           H  
ATOM   3992 HD23 LEU A 252       7.820 -10.429 -19.142  1.00 87.25           H  
ATOM   3993  N   GLY A 253       3.216 -12.751 -18.123  1.00 84.23           N  
ATOM   3994  H   GLY A 253       3.013 -12.031 -17.444  1.00 84.23           H  
ATOM   3995  CA  GLY A 253       2.182 -13.752 -18.379  1.00 84.23           C  
ATOM   3996  HA2 GLY A 253       1.231 -13.389 -17.988  1.00 84.23           H  
ATOM   3997  HA3 GLY A 253       2.085 -13.914 -19.452  1.00 84.23           H  
ATOM   3998  C   GLY A 253       2.483 -15.096 -17.717  1.00 84.23           C  
ATOM   3999  O   GLY A 253       2.066 -16.126 -18.233  1.00 84.23           O  
ATOM   4000  N   ILE A 254       3.223 -15.085 -16.606  1.00 83.76           N  
ATOM   4001  H   ILE A 254       3.452 -14.193 -16.192  1.00 83.76           H  
ATOM   4002  CA  ILE A 254       3.601 -16.291 -15.862  1.00 83.76           C  
ATOM   4003  HA  ILE A 254       3.231 -17.167 -16.395  1.00 83.76           H  
ATOM   4004  C   ILE A 254       2.940 -16.305 -14.499  1.00 83.76           C  
ATOM   4005  CB  ILE A 254       5.128 -16.462 -15.735  1.00 83.76           C  
ATOM   4006  HB  ILE A 254       5.322 -17.422 -15.256  1.00 83.76           H  
ATOM   4007  O   ILE A 254       2.612 -15.259 -13.928  1.00 83.76           O  
ATOM   4008  CG1 ILE A 254       5.791 -15.364 -14.878  1.00 83.76           C  
ATOM   4009 HG12 ILE A 254       5.538 -14.380 -15.274  1.00 83.76           H  
ATOM   4010 HG13 ILE A 254       5.405 -15.426 -13.860  1.00 83.76           H  
ATOM   4011  CG2 ILE A 254       5.731 -16.520 -17.136  1.00 83.76           C  
ATOM   4012 HG21 ILE A 254       5.657 -15.535 -17.596  1.00 83.76           H  
ATOM   4013 HG22 ILE A 254       6.780 -16.812 -17.094  1.00 83.76           H  
ATOM   4014 HG23 ILE A 254       5.196 -17.248 -17.746  1.00 83.76           H  
ATOM   4015  CD1 ILE A 254       7.316 -15.495 -14.804  1.00 83.76           C  
ATOM   4016 HD11 ILE A 254       7.691 -14.800 -14.053  1.00 83.76           H  
ATOM   4017 HD12 ILE A 254       7.771 -15.243 -15.762  1.00 83.76           H  
ATOM   4018 HD13 ILE A 254       7.591 -16.510 -14.519  1.00 83.76           H  
ATOM   4019  N   GLU A 255       2.796 -17.499 -13.940  1.00 81.72           N  
ATOM   4020  H   GLU A 255       3.128 -18.324 -14.418  1.00 81.72           H  
ATOM   4021  CA  GLU A 255       2.369 -17.607 -12.558  1.00 81.72           C  
ATOM   4022  HA  GLU A 255       1.453 -17.025 -12.453  1.00 81.72           H  
ATOM   4023  C   GLU A 255       3.454 -17.041 -11.630  1.00 81.72           C  
ATOM   4024  CB  GLU A 255       2.040 -19.049 -12.191  1.00 81.72           C  
ATOM   4025  HB2 GLU A 255       1.833 -19.077 -11.121  1.00 81.72           H  
ATOM   4026  HB3 GLU A 255       2.898 -19.685 -12.409  1.00 81.72           H  
ATOM   4027  O   GLU A 255       4.648 -17.280 -11.853  1.00 81.72           O  
ATOM   4028  CG  GLU A 255       0.805 -19.560 -12.946  1.00 81.72           C  
ATOM   4029  HG2 GLU A 255       1.041 -19.638 -14.007  1.00 81.72           H  
ATOM   4030  HG3 GLU A 255       0.001 -18.834 -12.825  1.00 81.72           H  
ATOM   4031  CD  GLU A 255       0.327 -20.923 -12.428  1.00 81.72           C  
ATOM   4032  OE1 GLU A 255      -0.773 -21.335 -12.852  1.00 81.72           O  
ATOM   4033  OE2 GLU A 255       1.038 -21.520 -11.585  1.00 81.72           O  
ATOM   4034  N   PRO A 256       3.081 -16.340 -10.541  1.00 85.00           N  
ATOM   4035  CA  PRO A 256       4.050 -15.830  -9.577  1.00 85.00           C  
ATOM   4036  HA  PRO A 256       4.647 -15.056 -10.060  1.00 85.00           H  
ATOM   4037  C   PRO A 256       4.993 -16.908  -9.033  1.00 85.00           C  
ATOM   4038  CB  PRO A 256       3.214 -15.207  -8.456  1.00 85.00           C  
ATOM   4039  HB2 PRO A 256       3.713 -14.346  -8.011  1.00 85.00           H  
ATOM   4040  HB3 PRO A 256       2.983 -15.955  -7.697  1.00 85.00           H  
ATOM   4041  O   PRO A 256       6.098 -16.576  -8.630  1.00 85.00           O  
ATOM   4042  CG  PRO A 256       1.925 -14.792  -9.159  1.00 85.00           C  
ATOM   4043  HG2 PRO A 256       1.084 -14.741  -8.469  1.00 85.00           H  
ATOM   4044  HG3 PRO A 256       2.073 -13.835  -9.659  1.00 85.00           H  
ATOM   4045  CD  PRO A 256       1.738 -15.890 -10.203  1.00 85.00           C  
ATOM   4046  HD2 PRO A 256       1.171 -16.719  -9.778  1.00 85.00           H  
ATOM   4047  HD3 PRO A 256       1.219 -15.478 -11.069  1.00 85.00           H  
ATOM   4048  N   VAL A 257       4.592 -18.183  -9.041  1.00 83.89           N  
ATOM   4049  H   VAL A 257       3.681 -18.394  -9.421  1.00 83.89           H  
ATOM   4050  CA  VAL A 257       5.421 -19.313  -8.599  1.00 83.89           C  
ATOM   4051  HA  VAL A 257       5.842 -19.047  -7.630  1.00 83.89           H  
ATOM   4052  C   VAL A 257       6.610 -19.615  -9.520  1.00 83.89           C  
ATOM   4053  CB  VAL A 257       4.536 -20.547  -8.359  1.00 83.89           C  
ATOM   4054  HB  VAL A 257       3.661 -20.224  -7.796  1.00 83.89           H  
ATOM   4055  O   VAL A 257       7.623 -20.127  -9.055  1.00 83.89           O  
ATOM   4056  CG1 VAL A 257       4.049 -21.216  -9.642  1.00 83.89           C  
ATOM   4057 HG11 VAL A 257       3.314 -21.984  -9.402  1.00 83.89           H  
ATOM   4058 HG12 VAL A 257       3.567 -20.489 -10.295  1.00 83.89           H  
ATOM   4059 HG13 VAL A 257       4.879 -21.688 -10.169  1.00 83.89           H  
ATOM   4060  CG2 VAL A 257       5.258 -21.582  -7.510  1.00 83.89           C  
ATOM   4061 HG21 VAL A 257       4.579 -22.397  -7.260  1.00 83.89           H  
ATOM   4062 HG22 VAL A 257       6.121 -21.993  -8.035  1.00 83.89           H  
ATOM   4063 HG23 VAL A 257       5.590 -21.100  -6.591  1.00 83.89           H  
ATOM   4064  N   GLN A 258       6.510 -19.264 -10.805  1.00 84.24           N  
ATOM   4065  H   GLN A 258       5.668 -18.796 -11.107  1.00 84.24           H  
ATOM   4066  CA  GLN A 258       7.515 -19.557 -11.835  1.00 84.24           C  
ATOM   4067  HA  GLN A 258       8.050 -20.472 -11.579  1.00 84.24           H  
ATOM   4068  C   GLN A 258       8.555 -18.441 -11.987  1.00 84.24           C  
ATOM   4069  CB  GLN A 258       6.801 -19.760 -13.178  1.00 84.24           C  
ATOM   4070  HB2 GLN A 258       6.265 -18.845 -13.429  1.00 84.24           H  
ATOM   4071  HB3 GLN A 258       7.549 -19.937 -13.952  1.00 84.24           H  
ATOM   4072  O   GLN A 258       9.662 -18.676 -12.465  1.00 84.24           O  
ATOM   4073  CG  GLN A 258       5.823 -20.943 -13.179  1.00 84.24           C  
ATOM   4074  HG2 GLN A 258       5.098 -20.837 -12.372  1.00 84.24           H  
ATOM   4075  HG3 GLN A 258       6.381 -21.866 -13.024  1.00 84.24           H  
ATOM   4076  CD  GLN A 258       5.037 -21.022 -14.481  1.00 84.24           C  
ATOM   4077  NE2 GLN A 258       4.896 -22.193 -15.061  1.00 84.24           N  
ATOM   4078 HE21 GLN A 258       4.287 -22.210 -15.867  1.00 84.24           H  
ATOM   4079 HE22 GLN A 258       5.259 -23.029 -14.624  1.00 84.24           H  
ATOM   4080  OE1 GLN A 258       4.526 -20.037 -14.992  1.00 84.24           O  
ATOM   4081  N   LEU A 259       8.217 -17.217 -11.571  1.00 87.39           N  
ATOM   4082  H   LEU A 259       7.288 -17.093 -11.193  1.00 87.39           H  
ATOM   4083  CA  LEU A 259       9.101 -16.052 -11.657  1.00 87.39           C  
ATOM   4084  HA  LEU A 259       9.306 -15.896 -12.716  1.00 87.39           H  
ATOM   4085  C   LEU A 259      10.485 -16.245 -10.988  1.00 87.39           C  
ATOM   4086  CB  LEU A 259       8.326 -14.827 -11.128  1.00 87.39           C  
ATOM   4087  HB2 LEU A 259       7.397 -14.740 -11.693  1.00 87.39           H  
ATOM   4088  HB3 LEU A 259       8.053 -15.014 -10.090  1.00 87.39           H  
ATOM   4089  O   LEU A 259      11.463 -15.749 -11.551  1.00 87.39           O  
ATOM   4090  CG  LEU A 259       9.064 -13.477 -11.197  1.00 87.39           C  
ATOM   4091  HG  LEU A 259       9.929 -13.506 -10.534  1.00 87.39           H  
ATOM   4092  CD1 LEU A 259       9.523 -13.113 -12.607  1.00 87.39           C  
ATOM   4093 HD11 LEU A 259      10.044 -12.156 -12.587  1.00 87.39           H  
ATOM   4094 HD12 LEU A 259      10.222 -13.865 -12.971  1.00 87.39           H  
ATOM   4095 HD13 LEU A 259       8.663 -13.040 -13.273  1.00 87.39           H  
ATOM   4096  CD2 LEU A 259       8.141 -12.342 -10.750  1.00 87.39           C  
ATOM   4097 HD21 LEU A 259       8.720 -11.430 -10.600  1.00 87.39           H  
ATOM   4098 HD22 LEU A 259       7.650 -12.602  -9.812  1.00 87.39           H  
ATOM   4099 HD23 LEU A 259       7.369 -12.164 -11.498  1.00 87.39           H  
ATOM   4100  N   PRO A 260      10.642 -16.982  -9.866  1.00 87.89           N  
ATOM   4101  CA  PRO A 260      11.949 -17.202  -9.247  1.00 87.89           C  
ATOM   4102  HA  PRO A 260      12.400 -16.231  -9.044  1.00 87.89           H  
ATOM   4103  C   PRO A 260      12.903 -18.016 -10.119  1.00 87.89           C  
ATOM   4104  CB  PRO A 260      11.686 -17.920  -7.920  1.00 87.89           C  
ATOM   4105  HB2 PRO A 260      12.354 -17.568  -7.134  1.00 87.89           H  
ATOM   4106  HB3 PRO A 260      11.774 -18.999  -8.043  1.00 87.89           H  
ATOM   4107  O   PRO A 260      14.110 -17.826 -10.014  1.00 87.89           O  
ATOM   4108  CG  PRO A 260      10.236 -17.563  -7.632  1.00 87.89           C  
ATOM   4109  HG2 PRO A 260       9.757 -18.277  -6.963  1.00 87.89           H  
ATOM   4110  HG3 PRO A 260      10.191 -16.544  -7.248  1.00 87.89           H  
ATOM   4111  CD  PRO A 260       9.629 -17.583  -9.021  1.00 87.89           C  
ATOM   4112  HD2 PRO A 260       9.487 -18.617  -9.335  1.00 87.89           H  
ATOM   4113  HD3 PRO A 260       8.681 -17.046  -9.044  1.00 87.89           H  
ATOM   4114  N   SER A 261      12.393 -18.865 -11.019  1.00 86.41           N  
ATOM   4115  H   SER A 261      11.394 -19.003 -11.073  1.00 86.41           H  
ATOM   4116  CA  SER A 261      13.224 -19.636 -11.954  1.00 86.41           C  
ATOM   4117  HA  SER A 261      13.961 -20.200 -11.382  1.00 86.41           H  
ATOM   4118  C   SER A 261      13.993 -18.743 -12.934  1.00 86.41           C  
ATOM   4119  CB  SER A 261      12.368 -20.639 -12.738  1.00 86.41           C  
ATOM   4120  HB2 SER A 261      13.023 -21.254 -13.356  1.00 86.41           H  
ATOM   4121  HB3 SER A 261      11.672 -20.107 -13.386  1.00 86.41           H  
ATOM   4122  O   SER A 261      14.982 -19.178 -13.513  1.00 86.41           O  
ATOM   4123  OG  SER A 261      11.647 -21.473 -11.850  1.00 86.41           O  
ATOM   4124  HG  SER A 261      11.487 -22.317 -12.278  1.00 86.41           H  
ATOM   4125  N   LEU A 262      13.574 -17.483 -13.105  1.00 89.64           N  
ATOM   4126  H   LEU A 262      12.759 -17.184 -12.589  1.00 89.64           H  
ATOM   4127  CA  LEU A 262      14.282 -16.484 -13.909  1.00 89.64           C  
ATOM   4128  HA  LEU A 262      14.790 -16.988 -14.730  1.00 89.64           H  
ATOM   4129  C   LEU A 262      15.381 -15.744 -13.121  1.00 89.64           C  
ATOM   4130  CB  LEU A 262      13.258 -15.493 -14.498  1.00 89.64           C  
ATOM   4131  HB2 LEU A 262      13.804 -14.728 -15.051  1.00 89.64           H  
ATOM   4132  HB3 LEU A 262      12.745 -15.000 -13.673  1.00 89.64           H  
ATOM   4133  O   LEU A 262      16.105 -14.936 -13.701  1.00 89.64           O  
ATOM   4134  CG  LEU A 262      12.203 -16.105 -15.439  1.00 89.64           C  
ATOM   4135  HG  LEU A 262      11.654 -16.886 -14.913  1.00 89.64           H  
ATOM   4136  CD1 LEU A 262      11.203 -15.033 -15.876  1.00 89.64           C  
ATOM   4137 HD11 LEU A 262      10.690 -14.634 -15.001  1.00 89.64           H  
ATOM   4138 HD12 LEU A 262      11.717 -14.227 -16.400  1.00 89.64           H  
ATOM   4139 HD13 LEU A 262      10.458 -15.473 -16.539  1.00 89.64           H  
ATOM   4140  CD2 LEU A 262      12.833 -16.690 -16.704  1.00 89.64           C  
ATOM   4141 HD21 LEU A 262      12.058 -17.000 -17.404  1.00 89.64           H  
ATOM   4142 HD22 LEU A 262      13.485 -15.960 -17.183  1.00 89.64           H  
ATOM   4143 HD23 LEU A 262      13.410 -17.576 -16.439  1.00 89.64           H  
ATOM   4144  N   ILE A 263      15.517 -15.964 -11.810  1.00 89.53           N  
ATOM   4145  H   ILE A 263      14.956 -16.684 -11.377  1.00 89.53           H  
ATOM   4146  CA  ILE A 263      16.524 -15.290 -10.983  1.00 89.53           C  
ATOM   4147  HA  ILE A 263      16.604 -14.256 -11.317  1.00 89.53           H  
ATOM   4148  C   ILE A 263      17.888 -15.959 -11.184  1.00 89.53           C  
ATOM   4149  CB  ILE A 263      16.099 -15.258  -9.497  1.00 89.53           C  
ATOM   4150  HB  ILE A 263      15.903 -16.275  -9.157  1.00 89.53           H  
ATOM   4151  O   ILE A 263      18.128 -17.067 -10.714  1.00 89.53           O  
ATOM   4152  CG1 ILE A 263      14.812 -14.412  -9.328  1.00 89.53           C  
ATOM   4153 HG12 ILE A 263      15.013 -13.379  -9.611  1.00 89.53           H  
ATOM   4154 HG13 ILE A 263      14.044 -14.794 -10.001  1.00 89.53           H  
ATOM   4155  CG2 ILE A 263      17.253 -14.696  -8.649  1.00 89.53           C  
ATOM   4156 HG21 ILE A 263      17.588 -13.751  -9.076  1.00 89.53           H  
ATOM   4157 HG22 ILE A 263      18.087 -15.397  -8.632  1.00 89.53           H  
ATOM   4158 HG23 ILE A 263      16.932 -14.556  -7.617  1.00 89.53           H  
ATOM   4159  CD1 ILE A 263      14.221 -14.439  -7.911  1.00 89.53           C  
ATOM   4160 HD11 ILE A 263      14.092 -15.470  -7.580  1.00 89.53           H  
ATOM   4161 HD12 ILE A 263      14.869 -13.916  -7.208  1.00 89.53           H  
ATOM   4162 HD13 ILE A 263      13.250 -13.945  -7.917  1.00 89.53           H  
ATOM   4163  N   LEU A 264      18.810 -15.249 -11.841  1.00 87.65           N  
ATOM   4164  H   LEU A 264      18.502 -14.393 -12.278  1.00 87.65           H  
ATOM   4165  CA  LEU A 264      20.126 -15.790 -12.217  1.00 87.65           C  
ATOM   4166  HA  LEU A 264      20.083 -16.878 -12.168  1.00 87.65           H  
ATOM   4167  C   LEU A 264      21.274 -15.376 -11.281  1.00 87.65           C  
ATOM   4168  CB  LEU A 264      20.452 -15.412 -13.674  1.00 87.65           C  
ATOM   4169  HB2 LEU A 264      20.672 -14.345 -13.711  1.00 87.65           H  
ATOM   4170  HB3 LEU A 264      21.357 -15.943 -13.968  1.00 87.65           H  
ATOM   4171  O   LEU A 264      22.397 -15.843 -11.451  1.00 87.65           O  
ATOM   4172  CG  LEU A 264      19.355 -15.721 -14.709  1.00 87.65           C  
ATOM   4173  HG  LEU A 264      18.477 -15.113 -14.487  1.00 87.65           H  
ATOM   4174  CD1 LEU A 264      19.841 -15.318 -16.098  1.00 87.65           C  
ATOM   4175 HD11 LEU A 264      19.034 -15.486 -16.812  1.00 87.65           H  
ATOM   4176 HD12 LEU A 264      20.109 -14.262 -16.113  1.00 87.65           H  
ATOM   4177 HD13 LEU A 264      20.702 -15.922 -16.385  1.00 87.65           H  
ATOM   4178  CD2 LEU A 264      18.956 -17.196 -14.734  1.00 87.65           C  
ATOM   4179 HD21 LEU A 264      19.829 -17.823 -14.913  1.00 87.65           H  
ATOM   4180 HD22 LEU A 264      18.229 -17.367 -15.528  1.00 87.65           H  
ATOM   4181 HD23 LEU A 264      18.493 -17.480 -13.789  1.00 87.65           H  
ATOM   4182  N   THR A 265      21.037 -14.485 -10.311  1.00 88.02           N  
ATOM   4183  H   THR A 265      20.092 -14.152 -10.180  1.00 88.02           H  
ATOM   4184  CA  THR A 265      22.092 -13.962  -9.424  1.00 88.02           C  
ATOM   4185  HA  THR A 265      23.015 -14.504  -9.628  1.00 88.02           H  
ATOM   4186  C   THR A 265      21.777 -14.187  -7.951  1.00 88.02           C  
ATOM   4187  CB  THR A 265      22.414 -12.480  -9.669  1.00 88.02           C  
ATOM   4188  HB  THR A 265      23.273 -12.206  -9.057  1.00 88.02           H  
ATOM   4189  O   THR A 265      20.630 -14.130  -7.505  1.00 88.02           O  
ATOM   4190  CG2 THR A 265      22.758 -12.183 -11.124  1.00 88.02           C  
ATOM   4191 HG21 THR A 265      23.070 -11.144 -11.221  1.00 88.02           H  
ATOM   4192 HG22 THR A 265      23.579 -12.825 -11.444  1.00 88.02           H  
ATOM   4193 HG23 THR A 265      21.890 -12.373 -11.756  1.00 88.02           H  
ATOM   4194  OG1 THR A 265      21.333 -11.659  -9.302  1.00 88.02           O  
ATOM   4195  HG1 THR A 265      21.510 -10.792  -9.676  1.00 88.02           H  
ATOM   4196  N   MET A 266      22.830 -14.402  -7.157  1.00 86.54           N  
ATOM   4197  H   MET A 266      23.746 -14.462  -7.579  1.00 86.54           H  
ATOM   4198  CA  MET A 266      22.701 -14.624  -5.713  1.00 86.54           C  
ATOM   4199  HA  MET A 266      21.977 -15.420  -5.542  1.00 86.54           H  
ATOM   4200  C   MET A 266      22.172 -13.393  -4.972  1.00 86.54           C  
ATOM   4201  CB  MET A 266      24.053 -15.045  -5.121  1.00 86.54           C  
ATOM   4202  HB2 MET A 266      23.960 -15.104  -4.037  1.00 86.54           H  
ATOM   4203  HB3 MET A 266      24.803 -14.290  -5.356  1.00 86.54           H  
ATOM   4204  O   MET A 266      21.445 -13.541  -3.994  1.00 86.54           O  
ATOM   4205  CG  MET A 266      24.541 -16.406  -5.630  1.00 86.54           C  
ATOM   4206  HG2 MET A 266      25.509 -16.603  -5.169  1.00 86.54           H  
ATOM   4207  HG3 MET A 266      24.700 -16.363  -6.707  1.00 86.54           H  
ATOM   4208  SD  MET A 266      23.450 -17.799  -5.241  1.00 86.54           S  
ATOM   4209  CE  MET A 266      22.551 -18.005  -6.809  1.00 86.54           C  
ATOM   4210  HE1 MET A 266      23.260 -18.169  -7.621  1.00 86.54           H  
ATOM   4211  HE2 MET A 266      21.955 -17.121  -7.032  1.00 86.54           H  
ATOM   4212  HE3 MET A 266      21.890 -18.870  -6.748  1.00 86.54           H  
ATOM   4213  N   ALA A 267      22.511 -12.186  -5.433  1.00 90.72           N  
ATOM   4214  H   ALA A 267      23.098 -12.124  -6.253  1.00 90.72           H  
ATOM   4215  CA  ALA A 267      22.017 -10.941  -4.853  1.00 90.72           C  
ATOM   4216  HA  ALA A 267      22.292 -10.899  -3.799  1.00 90.72           H  
ATOM   4217  C   ALA A 267      20.484 -10.847  -4.934  1.00 90.72           C  
ATOM   4218  CB  ALA A 267      22.698  -9.778  -5.584  1.00 90.72           C  
ATOM   4219  HB1 ALA A 267      23.775  -9.805  -5.417  1.00 90.72           H  
ATOM   4220  HB2 ALA A 267      22.505  -9.832  -6.656  1.00 90.72           H  
ATOM   4221  HB3 ALA A 267      22.307  -8.830  -5.217  1.00 90.72           H  
ATOM   4222  O   ALA A 267      19.824 -10.593  -3.928  1.00 90.72           O  
ATOM   4223  N   VAL A 268      19.920 -11.130  -6.112  1.00 93.27           N  
ATOM   4224  H   VAL A 268      20.516 -11.357  -6.896  1.00 93.27           H  
ATOM   4225  CA  VAL A 268      18.469 -11.124  -6.339  1.00 93.27           C  
ATOM   4226  HA  VAL A 268      18.052 -10.198  -5.943  1.00 93.27           H  
ATOM   4227  C   VAL A 268      17.796 -12.275  -5.588  1.00 93.27           C  
ATOM   4228  CB  VAL A 268      18.178 -11.174  -7.849  1.00 93.27           C  
ATOM   4229  HB  VAL A 268      18.676 -12.045  -8.274  1.00 93.27           H  
ATOM   4230  O   VAL A 268      16.756 -12.062  -4.970  1.00 93.27           O  
ATOM   4231  CG1 VAL A 268      16.679 -11.245  -8.156  1.00 93.27           C  
ATOM   4232 HG11 VAL A 268      16.169 -10.390  -7.710  1.00 93.27           H  
ATOM   4233 HG12 VAL A 268      16.246 -12.157  -7.745  1.00 93.27           H  
ATOM   4234 HG13 VAL A 268      16.516 -11.243  -9.233  1.00 93.27           H  
ATOM   4235  CG2 VAL A 268      18.713  -9.923  -8.554  1.00 93.27           C  
ATOM   4236 HG21 VAL A 268      19.775  -9.778  -8.354  1.00 93.27           H  
ATOM   4237 HG22 VAL A 268      18.578 -10.026  -9.631  1.00 93.27           H  
ATOM   4238 HG23 VAL A 268      18.174  -9.042  -8.205  1.00 93.27           H  
ATOM   4239  N   ALA A 269      18.410 -13.464  -5.562  1.00 89.66           N  
ATOM   4240  H   ALA A 269      19.231 -13.599  -6.134  1.00 89.66           H  
ATOM   4241  CA  ALA A 269      17.876 -14.618  -4.836  1.00 89.66           C  
ATOM   4242  HA  ALA A 269      16.869 -14.821  -5.200  1.00 89.66           H  
ATOM   4243  C   ALA A 269      17.765 -14.364  -3.321  1.00 89.66           C  
ATOM   4244  CB  ALA A 269      18.746 -15.842  -5.142  1.00 89.66           C  
ATOM   4245  HB1 ALA A 269      18.777 -16.015  -6.218  1.00 89.66           H  
ATOM   4246  HB2 ALA A 269      18.314 -16.717  -4.658  1.00 89.66           H  
ATOM   4247  HB3 ALA A 269      19.759 -15.686  -4.769  1.00 89.66           H  
ATOM   4248  O   ALA A 269      16.723 -14.631  -2.734  1.00 89.66           O  
ATOM   4249  N   ARG A 270      18.790 -13.768  -2.691  1.00 90.77           N  
ATOM   4250  H   ARG A 270      19.618 -13.557  -3.230  1.00 90.77           H  
ATOM   4251  CA  ARG A 270      18.759 -13.419  -1.255  1.00 90.77           C  
ATOM   4252  HA  ARG A 270      18.550 -14.315  -0.670  1.00 90.77           H  
ATOM   4253  C   ARG A 270      17.657 -12.423  -0.911  1.00 90.77           C  
ATOM   4254  CB  ARG A 270      20.097 -12.802  -0.836  1.00 90.77           C  
ATOM   4255  HB2 ARG A 270      19.972 -12.320   0.134  1.00 90.77           H  
ATOM   4256  HB3 ARG A 270      20.372 -12.035  -1.559  1.00 90.77           H  
ATOM   4257  O   ARG A 270      17.108 -12.461   0.186  1.00 90.77           O  
ATOM   4258  CG  ARG A 270      21.230 -13.824  -0.705  1.00 90.77           C  
ATOM   4259  HG2 ARG A 270      21.342 -14.387  -1.631  1.00 90.77           H  
ATOM   4260  HG3 ARG A 270      21.009 -14.517   0.106  1.00 90.77           H  
ATOM   4261  CD  ARG A 270      22.521 -13.057  -0.400  1.00 90.77           C  
ATOM   4262  HD2 ARG A 270      22.429 -12.582   0.577  1.00 90.77           H  
ATOM   4263  HD3 ARG A 270      22.638 -12.284  -1.158  1.00 90.77           H  
ATOM   4264  NE  ARG A 270      23.707 -13.932  -0.412  1.00 90.77           N  
ATOM   4265  HE  ARG A 270      23.547 -14.918  -0.266  1.00 90.77           H  
ATOM   4266  NH1 ARG A 270      25.276 -12.281  -0.725  1.00 90.77           N  
ATOM   4267 HH11 ARG A 270      26.244 -12.008  -0.823  1.00 90.77           H  
ATOM   4268 HH12 ARG A 270      24.546 -11.586  -0.665  1.00 90.77           H  
ATOM   4269  NH2 ARG A 270      25.928 -14.408  -0.611  1.00 90.77           N  
ATOM   4270 HH21 ARG A 270      25.741 -15.386  -0.440  1.00 90.77           H  
ATOM   4271 HH22 ARG A 270      26.886 -14.105  -0.705  1.00 90.77           H  
ATOM   4272  CZ  ARG A 270      24.958 -13.539  -0.582  1.00 90.77           C  
ATOM   4273  N   ASP A 271      17.367 -11.494  -1.815  1.00 93.65           N  
ATOM   4274  H   ASP A 271      17.885 -11.486  -2.682  1.00 93.65           H  
ATOM   4275  CA  ASP A 271      16.262 -10.556  -1.641  1.00 93.65           C  
ATOM   4276  HA  ASP A 271      16.256 -10.183  -0.617  1.00 93.65           H  
ATOM   4277  C   ASP A 271      14.906 -11.230  -1.863  1.00 93.65           C  
ATOM   4278  CB  ASP A 271      16.448  -9.376  -2.594  1.00 93.65           C  
ATOM   4279  HB2 ASP A 271      16.762  -9.739  -3.573  1.00 93.65           H  
ATOM   4280  HB3 ASP A 271      15.485  -8.878  -2.709  1.00 93.65           H  
ATOM   4281  O   ASP A 271      13.957 -10.955  -1.131  1.00 93.65           O  
ATOM   4282  CG  ASP A 271      17.442  -8.328  -2.106  1.00 93.65           C  
ATOM   4283  OD1 ASP A 271      17.916  -8.394  -0.944  1.00 93.65           O  
ATOM   4284  OD2 ASP A 271      17.618  -7.353  -2.865  1.00 93.65           O  
ATOM   4285  N   PHE A 272      14.822 -12.148  -2.827  1.00 92.64           N  
ATOM   4286  H   PHE A 272      15.631 -12.327  -3.405  1.00 92.64           H  
ATOM   4287  CA  PHE A 272      13.637 -12.969  -3.037  1.00 92.64           C  
ATOM   4288  HA  PHE A 272      12.778 -12.313  -3.181  1.00 92.64           H  
ATOM   4289  C   PHE A 272      13.309 -13.825  -1.808  1.00 92.64           C  
ATOM   4290  CB  PHE A 272      13.800 -13.791  -4.316  1.00 92.64           C  
ATOM   4291  HB2 PHE A 272      14.716 -14.379  -4.265  1.00 92.64           H  
ATOM   4292  HB3 PHE A 272      13.884 -13.111  -5.164  1.00 92.64           H  
ATOM   4293  O   PHE A 272      12.158 -13.837  -1.382  1.00 92.64           O  
ATOM   4294  CG  PHE A 272      12.632 -14.717  -4.542  1.00 92.64           C  
ATOM   4295  CD1 PHE A 272      12.770 -16.089  -4.267  1.00 92.64           C  
ATOM   4296  HD1 PHE A 272      13.722 -16.492  -3.952  1.00 92.64           H  
ATOM   4297  CD2 PHE A 272      11.384 -14.191  -4.922  1.00 92.64           C  
ATOM   4298  HD2 PHE A 272      11.275 -13.135  -5.121  1.00 92.64           H  
ATOM   4299  CE1 PHE A 272      11.659 -16.938  -4.366  1.00 92.64           C  
ATOM   4300  HE1 PHE A 272      11.763 -17.993  -4.162  1.00 92.64           H  
ATOM   4301  CE2 PHE A 272      10.264 -15.036  -4.985  1.00 92.64           C  
ATOM   4302  HE2 PHE A 272       9.290 -14.638  -5.225  1.00 92.64           H  
ATOM   4303  CZ  PHE A 272      10.407 -16.405  -4.699  1.00 92.64           C  
ATOM   4304  HZ  PHE A 272       9.556 -17.069  -4.725  1.00 92.64           H  
ATOM   4305  N   ASP A 273      14.308 -14.422  -1.155  1.00 88.25           N  
ATOM   4306  H   ASP A 273      15.216 -14.452  -1.598  1.00 88.25           H  
ATOM   4307  CA  ASP A 273      14.124 -15.199   0.080  1.00 88.25           C  
ATOM   4308  HA  ASP A 273      13.462 -16.040  -0.127  1.00 88.25           H  
ATOM   4309  C   ASP A 273      13.481 -14.381   1.219  1.00 88.25           C  
ATOM   4310  CB  ASP A 273      15.480 -15.753   0.555  1.00 88.25           C  
ATOM   4311  HB2 ASP A 273      16.192 -14.931   0.637  1.00 88.25           H  
ATOM   4312  HB3 ASP A 273      15.350 -16.172   1.553  1.00 88.25           H  
ATOM   4313  O   ASP A 273      12.777 -14.938   2.060  1.00 88.25           O  
ATOM   4314  CG  ASP A 273      16.075 -16.858  -0.330  1.00 88.25           C  
ATOM   4315  OD1 ASP A 273      15.294 -17.592  -0.974  1.00 88.25           O  
ATOM   4316  OD2 ASP A 273      17.321 -17.003  -0.305  1.00 88.25           O  
ATOM   4317  N   LYS A 274      13.681 -13.053   1.253  1.00 90.47           N  
ATOM   4318  H   LYS A 274      14.240 -12.648   0.516  1.00 90.47           H  
ATOM   4319  CA  LYS A 274      13.049 -12.170   2.253  1.00 90.47           C  
ATOM   4320  HA  LYS A 274      13.139 -12.620   3.241  1.00 90.47           H  
ATOM   4321  C   LYS A 274      11.557 -11.988   2.002  1.00 90.47           C  
ATOM   4322  CB  LYS A 274      13.699 -10.781   2.260  1.00 90.47           C  
ATOM   4323  HB2 LYS A 274      13.164 -10.146   2.965  1.00 90.47           H  
ATOM   4324  HB3 LYS A 274      13.580 -10.342   1.269  1.00 90.47           H  
ATOM   4325  O   LYS A 274      10.798 -11.835   2.950  1.00 90.47           O  
ATOM   4326  CG  LYS A 274      15.180 -10.787   2.647  1.00 90.47           C  
ATOM   4327  HG2 LYS A 274      15.283 -10.996   3.712  1.00 90.47           H  
ATOM   4328  HG3 LYS A 274      15.706 -11.558   2.084  1.00 90.47           H  
ATOM   4329  CD  LYS A 274      15.791  -9.423   2.314  1.00 90.47           C  
ATOM   4330  HD2 LYS A 274      15.570  -9.191   1.272  1.00 90.47           H  
ATOM   4331  HD3 LYS A 274      15.346  -8.651   2.941  1.00 90.47           H  
ATOM   4332  CE  LYS A 274      17.306  -9.453   2.505  1.00 90.47           C  
ATOM   4333  HE2 LYS A 274      17.683 -10.397   2.112  1.00 90.47           H  
ATOM   4334  HE3 LYS A 274      17.531  -9.405   3.570  1.00 90.47           H  
ATOM   4335  NZ  LYS A 274      17.937  -8.332   1.771  1.00 90.47           N  
ATOM   4336  HZ1 LYS A 274      17.418  -7.472   1.875  1.00 90.47           H  
ATOM   4337  HZ2 LYS A 274      17.892  -8.501   0.776  1.00 90.47           H  
ATOM   4338  HZ3 LYS A 274      18.914  -8.208   1.994  1.00 90.47           H  
ATOM   4339  N   ILE A 275      11.127 -11.946   0.741  1.00 90.06           N  
ATOM   4340  H   ILE A 275      11.796 -12.106   0.001  1.00 90.06           H  
ATOM   4341  CA  ILE A 275       9.700 -11.806   0.416  1.00 90.06           C  
ATOM   4342  HA  ILE A 275       9.214 -11.280   1.237  1.00 90.06           H  
ATOM   4343  C   ILE A 275       8.998 -13.163   0.331  1.00 90.06           C  
ATOM   4344  CB  ILE A 275       9.463 -10.950  -0.843  1.00 90.06           C  
ATOM   4345  HB  ILE A 275       8.386 -10.802  -0.917  1.00 90.06           H  
ATOM   4346  O   ILE A 275       7.791 -13.234   0.551  1.00 90.06           O  
ATOM   4347  CG1 ILE A 275       9.938 -11.619  -2.149  1.00 90.06           C  
ATOM   4348 HG12 ILE A 275       9.640 -12.667  -2.170  1.00 90.06           H  
ATOM   4349 HG13 ILE A 275      11.025 -11.567  -2.204  1.00 90.06           H  
ATOM   4350  CG2 ILE A 275      10.118  -9.568  -0.669  1.00 90.06           C  
ATOM   4351 HG21 ILE A 275      11.198  -9.659  -0.780  1.00 90.06           H  
ATOM   4352 HG22 ILE A 275       9.906  -9.181   0.328  1.00 90.06           H  
ATOM   4353 HG23 ILE A 275       9.741  -8.870  -1.417  1.00 90.06           H  
ATOM   4354  CD1 ILE A 275       9.340 -10.963  -3.397  1.00 90.06           C  
ATOM   4355 HD11 ILE A 275       8.252 -10.996  -3.347  1.00 90.06           H  
ATOM   4356 HD12 ILE A 275       9.661 -11.512  -4.282  1.00 90.06           H  
ATOM   4357 HD13 ILE A 275       9.664  -9.925  -3.480  1.00 90.06           H  
ATOM   4358  N   ASN A 276       9.752 -14.223   0.036  1.00 85.15           N  
ATOM   4359  H   ASN A 276      10.728 -14.068  -0.173  1.00 85.15           H  
ATOM   4360  CA  ASN A 276       9.279 -15.591  -0.081  1.00 85.15           C  
ATOM   4361  HA  ASN A 276       8.231 -15.565  -0.380  1.00 85.15           H  
ATOM   4362  C   ASN A 276       9.338 -16.324   1.264  1.00 85.15           C  
ATOM   4363  CB  ASN A 276      10.065 -16.317  -1.179  1.00 85.15           C  
ATOM   4364  HB2 ASN A 276       9.996 -15.764  -2.116  1.00 85.15           H  
ATOM   4365  HB3 ASN A 276      11.113 -16.404  -0.893  1.00 85.15           H  
ATOM   4366  O   ASN A 276      10.061 -17.307   1.447  1.00 85.15           O  
ATOM   4367  CG  ASN A 276       9.480 -17.700  -1.375  1.00 85.15           C  
ATOM   4368  ND2 ASN A 276      10.248 -18.657  -1.834  1.00 85.15           N  
ATOM   4369 HD21 ASN A 276      11.228 -18.494  -2.018  1.00 85.15           H  
ATOM   4370 HD22 ASN A 276       9.858 -19.586  -1.904  1.00 85.15           H  
ATOM   4371  OD1 ASN A 276       8.314 -17.924  -1.100  1.00 85.15           O  
ATOM   4372  N   ILE A 277       8.581 -15.820   2.231  1.00 82.68           N  
ATOM   4373  H   ILE A 277       7.999 -15.022   2.021  1.00 82.68           H  
ATOM   4374  CA  ILE A 277       8.432 -16.470   3.527  1.00 82.68           C  
ATOM   4375  HA  ILE A 277       9.050 -17.368   3.529  1.00 82.68           H  
ATOM   4376  C   ILE A 277       6.986 -16.947   3.690  1.00 82.68           C  
ATOM   4377  CB  ILE A 277       8.998 -15.569   4.638  1.00 82.68           C  
ATOM   4378  HB  ILE A 277       9.929 -15.136   4.271  1.00 82.68           H  
ATOM   4379  O   ILE A 277       6.027 -16.199   3.489  1.00 82.68           O  
ATOM   4380  CG1 ILE A 277       9.331 -16.393   5.898  1.00 82.68           C  
ATOM   4381 HG12 ILE A 277       8.414 -16.794   6.330  1.00 82.68           H  
ATOM   4382 HG13 ILE A 277       9.966 -17.230   5.609  1.00 82.68           H  
ATOM   4383  CG2 ILE A 277       8.046 -14.430   4.974  1.00 82.68           C  
ATOM   4384 HG21 ILE A 277       8.566 -13.677   5.566  1.00 82.68           H  
ATOM   4385 HG22 ILE A 277       7.246 -14.847   5.586  1.00 82.68           H  
ATOM   4386 HG23 ILE A 277       7.651 -13.967   4.070  1.00 82.68           H  
ATOM   4387  CD1 ILE A 277      10.076 -15.585   6.970  1.00 82.68           C  
ATOM   4388 HD11 ILE A 277      10.379 -16.251   7.778  1.00 82.68           H  
ATOM   4389 HD12 ILE A 277       9.427 -14.814   7.385  1.00 82.68           H  
ATOM   4390 HD13 ILE A 277      10.963 -15.120   6.539  1.00 82.68           H  
ATOM   4391  N   GLY A 278       6.832 -18.234   3.999  1.00 80.86           N  
ATOM   4392  H   GLY A 278       7.657 -18.807   4.108  1.00 80.86           H  
ATOM   4393  CA  GLY A 278       5.526 -18.841   4.236  1.00 80.86           C  
ATOM   4394  HA2 GLY A 278       5.624 -19.927   4.258  1.00 80.86           H  
ATOM   4395  HA3 GLY A 278       4.857 -18.574   3.419  1.00 80.86           H  
ATOM   4396  C   GLY A 278       4.908 -18.380   5.558  1.00 80.86           C  
ATOM   4397  O   GLY A 278       5.615 -17.987   6.482  1.00 80.86           O  
ATOM   4398  N   GLY A 279       3.579 -18.466   5.660  1.00 83.36           N  
ATOM   4399  H   GLY A 279       3.056 -18.787   4.858  1.00 83.36           H  
ATOM   4400  CA  GLY A 279       2.842 -18.185   6.901  1.00 83.36           C  
ATOM   4401  HA2 GLY A 279       3.435 -18.519   7.753  1.00 83.36           H  
ATOM   4402  HA3 GLY A 279       1.914 -18.756   6.894  1.00 83.36           H  
ATOM   4403  C   GLY A 279       2.482 -16.715   7.141  1.00 83.36           C  
ATOM   4404  O   GLY A 279       1.844 -16.403   8.143  1.00 83.36           O  
ATOM   4405  N   GLU A 280       2.818 -15.816   6.217  1.00 88.10           N  
ATOM   4406  H   GLU A 280       3.435 -16.106   5.472  1.00 88.10           H  
ATOM   4407  CA  GLU A 280       2.531 -14.375   6.346  1.00 88.10           C  
ATOM   4408  HA  GLU A 280       2.636 -14.087   7.392  1.00 88.10           H  
ATOM   4409  C   GLU A 280       1.105 -13.987   5.961  1.00 88.10           C  
ATOM   4410  CB  GLU A 280       3.542 -13.575   5.521  1.00 88.10           C  
ATOM   4411  HB2 GLU A 280       3.318 -12.510   5.573  1.00 88.10           H  
ATOM   4412  HB3 GLU A 280       3.493 -13.888   4.478  1.00 88.10           H  
ATOM   4413  O   GLU A 280       0.720 -12.827   6.099  1.00 88.10           O  
ATOM   4414  CG  GLU A 280       4.946 -13.823   6.062  1.00 88.10           C  
ATOM   4415  HG2 GLU A 280       5.159 -14.889   5.981  1.00 88.10           H  
ATOM   4416  HG3 GLU A 280       5.661 -13.308   5.421  1.00 88.10           H  
ATOM   4417  CD  GLU A 280       5.138 -13.378   7.515  1.00 88.10           C  
ATOM   4418  OE1 GLU A 280       5.924 -14.040   8.224  1.00 88.10           O  
ATOM   4419  OE2 GLU A 280       4.468 -12.422   7.975  1.00 88.10           O  
ATOM   4420  N   GLN A 281       0.314 -14.953   5.487  1.00 83.10           N  
ATOM   4421  H   GLN A 281       0.702 -15.882   5.406  1.00 83.10           H  
ATOM   4422  CA  GLN A 281      -1.057 -14.746   5.017  1.00 83.10           C  
ATOM   4423  HA  GLN A 281      -1.371 -15.677   4.545  1.00 83.10           H  
ATOM   4424  C   GLN A 281      -1.153 -13.671   3.924  1.00 83.10           C  
ATOM   4425  CB  GLN A 281      -2.020 -14.511   6.191  1.00 83.10           C  
ATOM   4426  HB2 GLN A 281      -1.812 -13.554   6.670  1.00 83.10           H  
ATOM   4427  HB3 GLN A 281      -3.032 -14.478   5.786  1.00 83.10           H  
ATOM   4428  O   GLN A 281      -2.149 -12.955   3.821  1.00 83.10           O  
ATOM   4429  CG  GLN A 281      -1.932 -15.634   7.230  1.00 83.10           C  
ATOM   4430  HG2 GLN A 281      -1.889 -16.593   6.714  1.00 83.10           H  
ATOM   4431  HG3 GLN A 281      -1.017 -15.519   7.811  1.00 83.10           H  
ATOM   4432  CD  GLN A 281      -3.116 -15.682   8.187  1.00 83.10           C  
ATOM   4433  NE2 GLN A 281      -3.078 -16.593   9.134  1.00 83.10           N  
ATOM   4434 HE21 GLN A 281      -2.279 -17.208   9.200  1.00 83.10           H  
ATOM   4435 HE22 GLN A 281      -3.931 -16.749   9.652  1.00 83.10           H  
ATOM   4436  OE1 GLN A 281      -4.115 -14.982   8.089  1.00 83.10           O  
ATOM   4437  N   ALA A 282      -0.113 -13.549   3.093  1.00 85.12           N  
ATOM   4438  H   ALA A 282       0.646 -14.209   3.191  1.00 85.12           H  
ATOM   4439  CA  ALA A 282      -0.094 -12.625   1.963  1.00 85.12           C  
ATOM   4440  HA  ALA A 282      -0.303 -11.623   2.338  1.00 85.12           H  
ATOM   4441  C   ALA A 282      -1.180 -12.959   0.923  1.00 85.12           C  
ATOM   4442  CB  ALA A 282       1.310 -12.641   1.351  1.00 85.12           C  
ATOM   4443  HB1 ALA A 282       1.522 -13.621   0.924  1.00 85.12           H  
ATOM   4444  HB2 ALA A 282       2.050 -12.412   2.118  1.00 85.12           H  
ATOM   4445  HB3 ALA A 282       1.369 -11.884   0.569  1.00 85.12           H  
ATOM   4446  O   ALA A 282      -1.573 -12.100   0.131  1.00 85.12           O  
ATOM   4447  N   GLU A 283      -1.686 -14.195   0.950  1.00 81.07           N  
ATOM   4448  H   GLU A 283      -1.265 -14.865   1.578  1.00 81.07           H  
ATOM   4449  CA  GLU A 283      -2.808 -14.666   0.152  1.00 81.07           C  
ATOM   4450  HA  GLU A 283      -2.632 -14.298  -0.858  1.00 81.07           H  
ATOM   4451  C   GLU A 283      -4.170 -14.102   0.591  1.00 81.07           C  
ATOM   4452  CB  GLU A 283      -2.817 -16.208   0.098  1.00 81.07           C  
ATOM   4453  HB2 GLU A 283      -1.868 -16.564  -0.302  1.00 81.07           H  
ATOM   4454  HB3 GLU A 283      -3.584 -16.493  -0.622  1.00 81.07           H  
ATOM   4455  O   GLU A 283      -5.081 -13.991  -0.230  1.00 81.07           O  
ATOM   4456  CG  GLU A 283      -3.131 -16.950   1.418  1.00 81.07           C  
ATOM   4457  HG2 GLU A 283      -3.613 -17.890   1.149  1.00 81.07           H  
ATOM   4458  HG3 GLU A 283      -3.852 -16.378   2.001  1.00 81.07           H  
ATOM   4459  CD  GLU A 283      -1.912 -17.277   2.298  1.00 81.07           C  
ATOM   4460  OE1 GLU A 283      -1.938 -18.347   2.957  1.00 81.07           O  
ATOM   4461  OE2 GLU A 283      -0.948 -16.475   2.314  1.00 81.07           O  
ATOM   4462  N   HIS A 284      -4.313 -13.701   1.858  1.00 86.70           N  
ATOM   4463  H   HIS A 284      -3.515 -13.746   2.475  1.00 86.70           H  
ATOM   4464  CA  HIS A 284      -5.552 -13.141   2.393  1.00 86.70           C  
ATOM   4465  HA  HIS A 284      -6.402 -13.613   1.901  1.00 86.70           H  
ATOM   4466  C   HIS A 284      -5.623 -11.645   2.072  1.00 86.70           C  
ATOM   4467  CB  HIS A 284      -5.676 -13.450   3.892  1.00 86.70           C  
ATOM   4468  HB2 HIS A 284      -4.823 -13.021   4.418  1.00 86.70           H  
ATOM   4469  HB3 HIS A 284      -6.577 -12.965   4.268  1.00 86.70           H  
ATOM   4470  O   HIS A 284      -5.217 -10.776   2.849  1.00 86.70           O  
ATOM   4471  CG  HIS A 284      -5.771 -14.920   4.237  1.00 86.70           C  
ATOM   4472  CD2 HIS A 284      -6.114 -15.958   3.407  1.00 86.70           C  
ATOM   4473  HD2 HIS A 284      -6.363 -15.882   2.359  1.00 86.70           H  
ATOM   4474  ND1 HIS A 284      -5.563 -15.462   5.486  1.00 86.70           N  
ATOM   4475  HD1 HIS A 284      -5.290 -14.967   6.323  1.00 86.70           H  
ATOM   4476  CE1 HIS A 284      -5.768 -16.786   5.405  1.00 86.70           C  
ATOM   4477  HE1 HIS A 284      -5.684 -17.475   6.232  1.00 86.70           H  
ATOM   4478  NE2 HIS A 284      -6.086 -17.142   4.153  1.00 86.70           N  
ATOM   4479  N   LEU A 285      -6.133 -11.329   0.879  1.00 88.25           N  
ATOM   4480  H   LEU A 285      -6.375 -12.100   0.274  1.00 88.25           H  
ATOM   4481  CA  LEU A 285      -6.264  -9.954   0.387  1.00 88.25           C  
ATOM   4482  HA  LEU A 285      -5.283  -9.480   0.430  1.00 88.25           H  
ATOM   4483  C   LEU A 285      -7.214  -9.107   1.256  1.00 88.25           C  
ATOM   4484  CB  LEU A 285      -6.762  -9.990  -1.071  1.00 88.25           C  
ATOM   4485  HB2 LEU A 285      -6.871  -8.966  -1.428  1.00 88.25           H  
ATOM   4486  HB3 LEU A 285      -7.753 -10.444  -1.079  1.00 88.25           H  
ATOM   4487  O   LEU A 285      -7.092  -7.888   1.324  1.00 88.25           O  
ATOM   4488  CG  LEU A 285      -5.878 -10.762  -2.071  1.00 88.25           C  
ATOM   4489  HG  LEU A 285      -5.862 -11.820  -1.807  1.00 88.25           H  
ATOM   4490  CD1 LEU A 285      -6.482 -10.615  -3.469  1.00 88.25           C  
ATOM   4491 HD11 LEU A 285      -6.532  -9.565  -3.757  1.00 88.25           H  
ATOM   4492 HD12 LEU A 285      -7.480 -11.051  -3.484  1.00 88.25           H  
ATOM   4493 HD13 LEU A 285      -5.861 -11.145  -4.191  1.00 88.25           H  
ATOM   4494  CD2 LEU A 285      -4.444 -10.243  -2.131  1.00 88.25           C  
ATOM   4495 HD21 LEU A 285      -4.441  -9.204  -2.462  1.00 88.25           H  
ATOM   4496 HD22 LEU A 285      -3.961 -10.356  -1.160  1.00 88.25           H  
ATOM   4497 HD23 LEU A 285      -3.880 -10.837  -2.850  1.00 88.25           H  
ATOM   4498  N   ASP A 286      -8.172  -9.725   1.914  1.00 90.59           N  
ATOM   4499  H   ASP A 286      -8.227 -10.732   1.864  1.00 90.59           H  
ATOM   4500  CA  ASP A 286      -9.083  -9.133   2.891  1.00 90.59           C  
ATOM   4501  HA  ASP A 286      -9.217  -8.075   2.666  1.00 90.59           H  
ATOM   4502  C   ASP A 286      -8.545  -9.195   4.333  1.00 90.59           C  
ATOM   4503  CB  ASP A 286     -10.450  -9.817   2.740  1.00 90.59           C  
ATOM   4504  HB2 ASP A 286     -10.832  -9.610   1.741  1.00 90.59           H  
ATOM   4505  HB3 ASP A 286     -11.142  -9.370   3.453  1.00 90.59           H  
ATOM   4506  O   ASP A 286      -9.282  -8.907   5.271  1.00 90.59           O  
ATOM   4507  CG  ASP A 286     -10.417 -11.343   2.944  1.00 90.59           C  
ATOM   4508  OD1 ASP A 286      -9.331 -11.948   2.797  1.00 90.59           O  
ATOM   4509  OD2 ASP A 286     -11.507 -11.905   3.176  1.00 90.59           O  
ATOM   4510  N   GLY A 287      -7.272  -9.557   4.514  1.00 93.02           N  
ATOM   4511  H   GLY A 287      -6.745  -9.843   3.702  1.00 93.02           H  
ATOM   4512  CA  GLY A 287      -6.587  -9.640   5.800  1.00 93.02           C  
ATOM   4513  HA2 GLY A 287      -7.310  -9.871   6.582  1.00 93.02           H  
ATOM   4514  HA3 GLY A 287      -5.883 -10.471   5.753  1.00 93.02           H  
ATOM   4515  C   GLY A 287      -5.813  -8.377   6.198  1.00 93.02           C  
ATOM   4516  O   GLY A 287      -5.903  -7.317   5.576  1.00 93.02           O  
ATOM   4517  N   TYR A 288      -5.001  -8.513   7.249  1.00 95.26           N  
ATOM   4518  H   TYR A 288      -4.996  -9.400   7.731  1.00 95.26           H  
ATOM   4519  CA  TYR A 288      -4.176  -7.435   7.796  1.00 95.26           C  
ATOM   4520  HA  TYR A 288      -4.724  -6.496   7.720  1.00 95.26           H  
ATOM   4521  C   TYR A 288      -2.845  -7.242   7.050  1.00 95.26           C  
ATOM   4522  CB  TYR A 288      -3.906  -7.723   9.276  1.00 95.26           C  
ATOM   4523  HB2 TYR A 288      -3.164  -7.001   9.619  1.00 95.26           H  
ATOM   4524  HB3 TYR A 288      -3.466  -8.716   9.370  1.00 95.26           H  
ATOM   4525  O   TYR A 288      -2.279  -6.148   7.097  1.00 95.26           O  
ATOM   4526  CG  TYR A 288      -5.086  -7.586  10.220  1.00 95.26           C  
ATOM   4527  CD1 TYR A 288      -5.762  -6.356  10.330  1.00 95.26           C  
ATOM   4528  HD1 TYR A 288      -5.509  -5.542   9.666  1.00 95.26           H  
ATOM   4529  CD2 TYR A 288      -5.466  -8.663  11.042  1.00 95.26           C  
ATOM   4530  HD2 TYR A 288      -4.954  -9.612  10.977  1.00 95.26           H  
ATOM   4531  CE1 TYR A 288      -6.793  -6.188  11.274  1.00 95.26           C  
ATOM   4532  HE1 TYR A 288      -7.318  -5.247  11.350  1.00 95.26           H  
ATOM   4533  CE2 TYR A 288      -6.505  -8.507  11.976  1.00 95.26           C  
ATOM   4534  HE2 TYR A 288      -6.796  -9.332  12.609  1.00 95.26           H  
ATOM   4535  OH  TYR A 288      -8.137  -7.128  13.032  1.00 95.26           O  
ATOM   4536  HH  TYR A 288      -8.543  -6.258  13.011  1.00 95.26           H  
ATOM   4537  CZ  TYR A 288      -7.161  -7.269  12.101  1.00 95.26           C  
ATOM   4538  N   PHE A 289      -2.351  -8.264   6.338  1.00 94.62           N  
ATOM   4539  H   PHE A 289      -2.863  -9.135   6.335  1.00 94.62           H  
ATOM   4540  CA  PHE A 289      -1.070  -8.225   5.618  1.00 94.62           C  
ATOM   4541  HA  PHE A 289      -0.274  -8.141   6.357  1.00 94.62           H  
ATOM   4542  C   PHE A 289      -0.920  -7.013   4.679  1.00 94.62           C  
ATOM   4543  CB  PHE A 289      -0.845  -9.545   4.860  1.00 94.62           C  
ATOM   4544  HB2 PHE A 289      -1.703  -9.797   4.238  1.00 94.62           H  
ATOM   4545  HB3 PHE A 289      -0.748 -10.351   5.589  1.00 94.62           H  
ATOM   4546  O   PHE A 289       0.115  -6.336   4.748  1.00 94.62           O  
ATOM   4547  CG  PHE A 289       0.396  -9.522   3.988  1.00 94.62           C  
ATOM   4548  CD1 PHE A 289       0.346  -9.041   2.662  1.00 94.62           C  
ATOM   4549  HD1 PHE A 289      -0.597  -8.727   2.239  1.00 94.62           H  
ATOM   4550  CD2 PHE A 289       1.615  -9.972   4.518  1.00 94.62           C  
ATOM   4551  HD2 PHE A 289       1.657 -10.377   5.518  1.00 94.62           H  
ATOM   4552  CE1 PHE A 289       1.516  -9.002   1.880  1.00 94.62           C  
ATOM   4553  HE1 PHE A 289       1.481  -8.664   0.854  1.00 94.62           H  
ATOM   4554  CE2 PHE A 289       2.776  -9.939   3.734  1.00 94.62           C  
ATOM   4555  HE2 PHE A 289       3.695 -10.328   4.148  1.00 94.62           H  
ATOM   4556  CZ  PHE A 289       2.735  -9.451   2.417  1.00 94.62           C  
ATOM   4557  HZ  PHE A 289       3.629  -9.458   1.812  1.00 94.62           H  
ATOM   4558  N   PRO A 290      -1.924  -6.652   3.847  1.00 95.67           N  
ATOM   4559  CA  PRO A 290      -1.824  -5.471   2.997  1.00 95.67           C  
ATOM   4560  HA  PRO A 290      -0.987  -5.610   2.313  1.00 95.67           H  
ATOM   4561  C   PRO A 290      -1.606  -4.174   3.788  1.00 95.67           C  
ATOM   4562  CB  PRO A 290      -3.127  -5.431   2.193  1.00 95.67           C  
ATOM   4563  HB2 PRO A 290      -3.865  -4.812   2.703  1.00 95.67           H  
ATOM   4564  HB3 PRO A 290      -2.953  -5.075   1.177  1.00 95.67           H  
ATOM   4565  O   PRO A 290      -1.050  -3.228   3.248  1.00 95.67           O  
ATOM   4566  CG  PRO A 290      -3.609  -6.878   2.193  1.00 95.67           C  
ATOM   4567  HG2 PRO A 290      -4.689  -6.948   2.067  1.00 95.67           H  
ATOM   4568  HG3 PRO A 290      -3.085  -7.452   1.428  1.00 95.67           H  
ATOM   4569  CD  PRO A 290      -3.176  -7.348   3.572  1.00 95.67           C  
ATOM   4570  HD2 PRO A 290      -3.917  -7.031   4.306  1.00 95.67           H  
ATOM   4571  HD3 PRO A 290      -3.085  -8.434   3.575  1.00 95.67           H  
ATOM   4572  N   TYR A 291      -1.980  -4.107   5.062  1.00 96.58           N  
ATOM   4573  H   TYR A 291      -2.377  -4.929   5.497  1.00 96.58           H  
ATOM   4574  CA  TYR A 291      -1.882  -2.902   5.890  1.00 96.58           C  
ATOM   4575  HA  TYR A 291      -1.653  -2.046   5.254  1.00 96.58           H  
ATOM   4576  C   TYR A 291      -0.755  -2.982   6.928  1.00 96.58           C  
ATOM   4577  CB  TYR A 291      -3.242  -2.624   6.531  1.00 96.58           C  
ATOM   4578  HB2 TYR A 291      -3.429  -3.386   7.288  1.00 96.58           H  
ATOM   4579  HB3 TYR A 291      -3.208  -1.646   7.011  1.00 96.58           H  
ATOM   4580  O   TYR A 291      -0.724  -2.192   7.868  1.00 96.58           O  
ATOM   4581  CG  TYR A 291      -4.390  -2.628   5.550  1.00 96.58           C  
ATOM   4582  CD1 TYR A 291      -4.653  -1.484   4.774  1.00 96.58           C  
ATOM   4583  HD1 TYR A 291      -4.071  -0.585   4.910  1.00 96.58           H  
ATOM   4584  CD2 TYR A 291      -5.152  -3.799   5.374  1.00 96.58           C  
ATOM   4585  HD2 TYR A 291      -4.962  -4.676   5.975  1.00 96.58           H  
ATOM   4586  CE1 TYR A 291      -5.670  -1.520   3.803  1.00 96.58           C  
ATOM   4587  HE1 TYR A 291      -5.865  -0.649   3.196  1.00 96.58           H  
ATOM   4588  CE2 TYR A 291      -6.158  -3.840   4.396  1.00 96.58           C  
ATOM   4589  HE2 TYR A 291      -6.732  -4.743   4.253  1.00 96.58           H  
ATOM   4590  OH  TYR A 291      -7.327  -2.798   2.605  1.00 96.58           O  
ATOM   4591  HH  TYR A 291      -7.413  -1.956   2.152  1.00 96.58           H  
ATOM   4592  CZ  TYR A 291      -6.416  -2.704   3.607  1.00 96.58           C  
ATOM   4593  N   GLN A 292       0.184  -3.921   6.777  1.00 95.18           N  
ATOM   4594  H   GLN A 292       0.068  -4.577   6.018  1.00 95.18           H  
ATOM   4595  CA  GLN A 292       1.167  -4.260   7.811  1.00 95.18           C  
ATOM   4596  HA  GLN A 292       0.622  -4.713   8.639  1.00 95.18           H  
ATOM   4597  C   GLN A 292       1.937  -3.075   8.408  1.00 95.18           C  
ATOM   4598  CB  GLN A 292       2.152  -5.298   7.260  1.00 95.18           C  
ATOM   4599  HB2 GLN A 292       2.875  -5.491   8.054  1.00 95.18           H  
ATOM   4600  HB3 GLN A 292       1.610  -6.219   7.050  1.00 95.18           H  
ATOM   4601  O   GLN A 292       2.124  -3.002   9.622  1.00 95.18           O  
ATOM   4602  CG  GLN A 292       2.932  -4.874   6.001  1.00 95.18           C  
ATOM   4603  HG2 GLN A 292       3.532  -3.987   6.205  1.00 95.18           H  
ATOM   4604  HG3 GLN A 292       2.239  -4.647   5.191  1.00 95.18           H  
ATOM   4605  CD  GLN A 292       3.892  -5.963   5.551  1.00 95.18           C  
ATOM   4606  NE2 GLN A 292       3.601  -6.659   4.479  1.00 95.18           N  
ATOM   4607 HE21 GLN A 292       4.214  -7.432   4.258  1.00 95.18           H  
ATOM   4608 HE22 GLN A 292       2.690  -6.583   4.050  1.00 95.18           H  
ATOM   4609  OE1 GLN A 292       4.918  -6.196   6.164  1.00 95.18           O  
ATOM   4610  N   LEU A 293       2.371  -2.133   7.568  1.00 95.25           N  
ATOM   4611  H   LEU A 293       2.168  -2.245   6.585  1.00 95.25           H  
ATOM   4612  CA  LEU A 293       3.147  -0.979   8.013  1.00 95.25           C  
ATOM   4613  HA  LEU A 293       3.870  -1.312   8.758  1.00 95.25           H  
ATOM   4614  C   LEU A 293       2.249   0.069   8.679  1.00 95.25           C  
ATOM   4615  CB  LEU A 293       3.899  -0.403   6.799  1.00 95.25           C  
ATOM   4616  HB2 LEU A 293       3.165  -0.075   6.063  1.00 95.25           H  
ATOM   4617  HB3 LEU A 293       4.498  -1.193   6.346  1.00 95.25           H  
ATOM   4618  O   LEU A 293       2.599   0.628   9.712  1.00 95.25           O  
ATOM   4619  CG  LEU A 293       4.818   0.783   7.147  1.00 95.25           C  
ATOM   4620  HG  LEU A 293       4.243   1.569   7.636  1.00 95.25           H  
ATOM   4621  CD1 LEU A 293       5.980   0.367   8.049  1.00 95.25           C  
ATOM   4622 HD11 LEU A 293       5.595   0.095   9.031  1.00 95.25           H  
ATOM   4623 HD12 LEU A 293       6.670   1.200   8.187  1.00 95.25           H  
ATOM   4624 HD13 LEU A 293       6.511  -0.485   7.625  1.00 95.25           H  
ATOM   4625  CD2 LEU A 293       5.406   1.371   5.865  1.00 95.25           C  
ATOM   4626 HD21 LEU A 293       6.054   0.632   5.392  1.00 95.25           H  
ATOM   4627 HD22 LEU A 293       4.595   1.639   5.187  1.00 95.25           H  
ATOM   4628 HD23 LEU A 293       5.986   2.261   6.107  1.00 95.25           H  
ATOM   4629  N   THR A 294       1.089   0.348   8.086  1.00 95.97           N  
ATOM   4630  H   THR A 294       0.778  -0.224   7.314  1.00 95.97           H  
ATOM   4631  CA  THR A 294       0.177   1.413   8.524  1.00 95.97           C  
ATOM   4632  HA  THR A 294       0.760   2.288   8.811  1.00 95.97           H  
ATOM   4633  C   THR A 294      -0.644   1.030   9.749  1.00 95.97           C  
ATOM   4634  CB  THR A 294      -0.760   1.814   7.381  1.00 95.97           C  
ATOM   4635  HB  THR A 294      -1.575   2.425   7.768  1.00 95.97           H  
ATOM   4636  O   THR A 294      -0.959   1.898  10.556  1.00 95.97           O  
ATOM   4637  CG2 THR A 294      -0.025   2.609   6.309  1.00 95.97           C  
ATOM   4638 HG21 THR A 294      -0.730   2.887   5.525  1.00 95.97           H  
ATOM   4639 HG22 THR A 294       0.763   1.988   5.884  1.00 95.97           H  
ATOM   4640 HG23 THR A 294       0.401   3.510   6.751  1.00 95.97           H  
ATOM   4641  OG1 THR A 294      -1.271   0.672   6.737  1.00 95.97           O  
ATOM   4642  HG1 THR A 294      -2.209   0.624   6.935  1.00 95.97           H  
ATOM   4643  N   LEU A 295      -0.928  -0.260   9.940  1.00 96.68           N  
ATOM   4644  H   LEU A 295      -0.708  -0.914   9.202  1.00 96.68           H  
ATOM   4645  CA  LEU A 295      -1.493  -0.788  11.181  1.00 96.68           C  
ATOM   4646  HA  LEU A 295      -2.221  -0.070  11.557  1.00 96.68           H  
ATOM   4647  C   LEU A 295      -0.457  -0.946  12.301  1.00 96.68           C  
ATOM   4648  CB  LEU A 295      -2.206  -2.119  10.900  1.00 96.68           C  
ATOM   4649  HB2 LEU A 295      -2.411  -2.605  11.854  1.00 96.68           H  
ATOM   4650  HB3 LEU A 295      -1.539  -2.771  10.337  1.00 96.68           H  
ATOM   4651  O   LEU A 295      -0.831  -1.189  13.448  1.00 96.68           O  
ATOM   4652  CG  LEU A 295      -3.536  -1.971  10.147  1.00 96.68           C  
ATOM   4653  HG  LEU A 295      -3.353  -1.503   9.180  1.00 96.68           H  
ATOM   4654  CD1 LEU A 295      -4.139  -3.352   9.927  1.00 96.68           C  
ATOM   4655 HD11 LEU A 295      -4.436  -3.782  10.884  1.00 96.68           H  
ATOM   4656 HD12 LEU A 295      -5.014  -3.268   9.283  1.00 96.68           H  
ATOM   4657 HD13 LEU A 295      -3.409  -4.011   9.458  1.00 96.68           H  
ATOM   4658  CD2 LEU A 295      -4.552  -1.123  10.913  1.00 96.68           C  
ATOM   4659 HD21 LEU A 295      -4.292  -0.069  10.809  1.00 96.68           H  
ATOM   4660 HD22 LEU A 295      -4.547  -1.388  11.971  1.00 96.68           H  
ATOM   4661 HD23 LEU A 295      -5.554  -1.273  10.511  1.00 96.68           H  
ATOM   4662  N   GLY A 296       0.832  -0.784  11.993  1.00 94.60           N  
ATOM   4663  H   GLY A 296       1.077  -0.540  11.044  1.00 94.60           H  
ATOM   4664  CA  GLY A 296       1.915  -0.907  12.966  1.00 94.60           C  
ATOM   4665  HA2 GLY A 296       1.663  -0.343  13.865  1.00 94.60           H  
ATOM   4666  HA3 GLY A 296       2.819  -0.483  12.530  1.00 94.60           H  
ATOM   4667  C   GLY A 296       2.227  -2.348  13.374  1.00 94.60           C  
ATOM   4668  O   GLY A 296       2.779  -2.552  14.452  1.00 94.60           O  
ATOM   4669  N   LEU A 297       1.899  -3.333  12.529  1.00 94.38           N  
ATOM   4670  H   LEU A 297       1.492  -3.081  11.639  1.00 94.38           H  
ATOM   4671  CA  LEU A 297       2.312  -4.731  12.724  1.00 94.38           C  
ATOM   4672  HA  LEU A 297       2.053  -5.053  13.732  1.00 94.38           H  
ATOM   4673  C   LEU A 297       3.827  -4.873  12.561  1.00 94.38           C  
ATOM   4674  CB  LEU A 297       1.618  -5.648  11.702  1.00 94.38           C  
ATOM   4675  HB2 LEU A 297       2.016  -5.434  10.711  1.00 94.38           H  
ATOM   4676  HB3 LEU A 297       1.872  -6.681  11.942  1.00 94.38           H  
ATOM   4677  O   LEU A 297       4.461  -5.673  13.238  1.00 94.38           O  
ATOM   4678  CG  LEU A 297       0.092  -5.516  11.652  1.00 94.38           C  
ATOM   4679  HG  LEU A 297      -0.174  -4.496  11.374  1.00 94.38           H  
ATOM   4680  CD1 LEU A 297      -0.475  -6.451  10.592  1.00 94.38           C  
ATOM   4681 HD11 LEU A 297       0.146  -6.465   9.695  1.00 94.38           H  
ATOM   4682 HD12 LEU A 297      -0.537  -7.466  10.984  1.00 94.38           H  
ATOM   4683 HD13 LEU A 297      -1.468  -6.083  10.333  1.00 94.38           H  
ATOM   4684  CD2 LEU A 297      -0.563  -5.863  12.984  1.00 94.38           C  
ATOM   4685 HD21 LEU A 297      -0.216  -6.838  13.325  1.00 94.38           H  
ATOM   4686 HD22 LEU A 297      -0.320  -5.112  13.736  1.00 94.38           H  
ATOM   4687 HD23 LEU A 297      -1.645  -5.911  12.858  1.00 94.38           H  
ATOM   4688  N   VAL A 298       4.404  -4.060  11.672  1.00 93.80           N  
ATOM   4689  H   VAL A 298       3.801  -3.444  11.146  1.00 93.80           H  
ATOM   4690  CA  VAL A 298       5.845  -3.971  11.436  1.00 93.80           C  
ATOM   4691  HA  VAL A 298       6.363  -4.480  12.249  1.00 93.80           H  
ATOM   4692  C   VAL A 298       6.289  -2.512  11.450  1.00 93.80           C  
ATOM   4693  CB  VAL A 298       6.257  -4.676  10.126  1.00 93.80           C  
ATOM   4694  HB  VAL A 298       7.343  -4.622  10.047  1.00 93.80           H  
ATOM   4695  O   VAL A 298       5.608  -1.635  10.921  1.00 93.80           O  
ATOM   4696  CG1 VAL A 298       5.859  -6.155  10.135  1.00 93.80           C  
ATOM   4697 HG11 VAL A 298       6.278  -6.654   9.261  1.00 93.80           H  
ATOM   4698 HG12 VAL A 298       4.774  -6.265  10.112  1.00 93.80           H  
ATOM   4699 HG13 VAL A 298       6.242  -6.642  11.032  1.00 93.80           H  
ATOM   4700  CG2 VAL A 298       5.674  -4.028   8.862  1.00 93.80           C  
ATOM   4701 HG21 VAL A 298       6.040  -3.007   8.749  1.00 93.80           H  
ATOM   4702 HG22 VAL A 298       4.586  -4.020   8.919  1.00 93.80           H  
ATOM   4703 HG23 VAL A 298       5.975  -4.605   7.988  1.00 93.80           H  
ATOM   4704  N   LYS A 299       7.468  -2.237  12.013  1.00 90.88           N  
ATOM   4705  H   LYS A 299       7.938  -2.991  12.493  1.00 90.88           H  
ATOM   4706  CA  LYS A 299       8.136  -0.926  11.912  1.00 90.88           C  
ATOM   4707  HA  LYS A 299       7.384  -0.141  11.835  1.00 90.88           H  
ATOM   4708  C   LYS A 299       8.991  -0.826  10.649  1.00 90.88           C  
ATOM   4709  CB  LYS A 299       8.993  -0.671  13.161  1.00 90.88           C  
ATOM   4710  HB2 LYS A 299       9.533   0.266  13.025  1.00 90.88           H  
ATOM   4711  HB3 LYS A 299       9.721  -1.474  13.271  1.00 90.88           H  
ATOM   4712  O   LYS A 299       9.141   0.252  10.079  1.00 90.88           O  
ATOM   4713  CG  LYS A 299       8.149  -0.568  14.441  1.00 90.88           C  
ATOM   4714  HG2 LYS A 299       7.632  -1.512  14.615  1.00 90.88           H  
ATOM   4715  HG3 LYS A 299       7.409   0.223  14.320  1.00 90.88           H  
ATOM   4716  CD  LYS A 299       9.033  -0.254  15.655  1.00 90.88           C  
ATOM   4717  HD2 LYS A 299       9.776  -1.043  15.768  1.00 90.88           H  
ATOM   4718  HD3 LYS A 299       9.540   0.698  15.495  1.00 90.88           H  
ATOM   4719  CE  LYS A 299       8.167  -0.175  16.918  1.00 90.88           C  
ATOM   4720  HE2 LYS A 299       7.631  -1.118  17.028  1.00 90.88           H  
ATOM   4721  HE3 LYS A 299       7.421   0.608  16.781  1.00 90.88           H  
ATOM   4722  NZ  LYS A 299       8.975   0.095  18.136  1.00 90.88           N  
ATOM   4723  HZ1 LYS A 299       9.649  -0.642  18.286  1.00 90.88           H  
ATOM   4724  HZ2 LYS A 299       8.377   0.135  18.949  1.00 90.88           H  
ATOM   4725  HZ3 LYS A 299       9.463   0.976  18.058  1.00 90.88           H  
ATOM   4726  N   LYS A 300       9.557  -1.956  10.211  1.00 89.33           N  
ATOM   4727  H   LYS A 300       9.382  -2.792  10.751  1.00 89.33           H  
ATOM   4728  CA  LYS A 300      10.429  -2.061   9.036  1.00 89.33           C  
ATOM   4729  HA  LYS A 300      10.289  -1.178   8.413  1.00 89.33           H  
ATOM   4730  C   LYS A 300      10.050  -3.288   8.203  1.00 89.33           C  
ATOM   4731  CB  LYS A 300      11.892  -2.075   9.512  1.00 89.33           C  
ATOM   4732  HB2 LYS A 300      12.054  -1.232  10.183  1.00 89.33           H  
ATOM   4733  HB3 LYS A 300      12.089  -2.993  10.066  1.00 89.33           H  
ATOM   4734  O   LYS A 300      10.515  -4.392   8.465  1.00 89.33           O  
ATOM   4735  CG  LYS A 300      12.871  -1.958   8.337  1.00 89.33           C  
ATOM   4736  HG2 LYS A 300      12.713  -2.799   7.663  1.00 89.33           H  
ATOM   4737  HG3 LYS A 300      12.688  -1.027   7.800  1.00 89.33           H  
ATOM   4738  CD  LYS A 300      14.320  -1.987   8.835  1.00 89.33           C  
ATOM   4739  HD2 LYS A 300      14.477  -2.908   9.396  1.00 89.33           H  
ATOM   4740  HD3 LYS A 300      14.504  -1.138   9.493  1.00 89.33           H  
ATOM   4741  CE  LYS A 300      15.284  -1.947   7.647  1.00 89.33           C  
ATOM   4742  HE2 LYS A 300      15.227  -0.977   7.152  1.00 89.33           H  
ATOM   4743  HE3 LYS A 300      14.970  -2.710   6.935  1.00 89.33           H  
ATOM   4744  NZ  LYS A 300      16.669  -2.247   8.069  1.00 89.33           N  
ATOM   4745  HZ1 LYS A 300      17.057  -1.500   8.628  1.00 89.33           H  
ATOM   4746  HZ2 LYS A 300      16.686  -3.089   8.627  1.00 89.33           H  
ATOM   4747  HZ3 LYS A 300      17.252  -2.406   7.260  1.00 89.33           H  
ATOM   4748  N   SER A 301       9.219  -3.059   7.188  1.00 92.40           N  
ATOM   4749  H   SER A 301       8.860  -2.121   7.087  1.00 92.40           H  
ATOM   4750  CA  SER A 301       8.710  -4.090   6.270  1.00 92.40           C  
ATOM   4751  HA  SER A 301       8.137  -4.829   6.831  1.00 92.40           H  
ATOM   4752  C   SER A 301       9.836  -4.809   5.525  1.00 92.40           C  
ATOM   4753  CB  SER A 301       7.775  -3.415   5.258  1.00 92.40           C  
ATOM   4754  HB2 SER A 301       6.858  -3.105   5.760  1.00 92.40           H  
ATOM   4755  HB3 SER A 301       8.270  -2.532   4.852  1.00 92.40           H  
ATOM   4756  O   SER A 301      10.608  -4.159   4.817  1.00 92.40           O  
ATOM   4757  OG  SER A 301       7.457  -4.270   4.185  1.00 92.40           O  
ATOM   4758  HG  SER A 301       7.174  -3.728   3.445  1.00 92.40           H  
ATOM   4759  N   ALA A 302       9.903  -6.140   5.617  1.00 92.21           N  
ATOM   4760  H   ALA A 302       9.287  -6.620   6.258  1.00 92.21           H  
ATOM   4761  CA  ALA A 302      10.800  -6.967   4.800  1.00 92.21           C  
ATOM   4762  HA  ALA A 302      11.834  -6.692   5.011  1.00 92.21           H  
ATOM   4763  C   ALA A 302      10.569  -6.785   3.283  1.00 92.21           C  
ATOM   4764  CB  ALA A 302      10.591  -8.426   5.215  1.00 92.21           C  
ATOM   4765  HB1 ALA A 302      10.747  -8.550   6.286  1.00 92.21           H  
ATOM   4766  HB2 ALA A 302       9.576  -8.743   4.974  1.00 92.21           H  
ATOM   4767  HB3 ALA A 302      11.290  -9.069   4.680  1.00 92.21           H  
ATOM   4768  O   ALA A 302      11.502  -6.878   2.491  1.00 92.21           O  
ATOM   4769  N   TYR A 303       9.346  -6.416   2.893  1.00 94.35           N  
ATOM   4770  H   TYR A 303       8.644  -6.354   3.617  1.00 94.35           H  
ATOM   4771  CA  TYR A 303       8.863  -6.305   1.513  1.00 94.35           C  
ATOM   4772  HA  TYR A 303       9.331  -7.093   0.923  1.00 94.35           H  
ATOM   4773  C   TYR A 303       9.178  -4.968   0.823  1.00 94.35           C  
ATOM   4774  CB  TYR A 303       7.350  -6.546   1.536  1.00 94.35           C  
ATOM   4775  HB2 TYR A 303       6.864  -5.691   2.007  1.00 94.35           H  
ATOM   4776  HB3 TYR A 303       6.977  -6.600   0.513  1.00 94.35           H  
ATOM   4777  O   TYR A 303       8.654  -4.676  -0.259  1.00 94.35           O  
ATOM   4778  CG  TYR A 303       6.945  -7.790   2.291  1.00 94.35           C  
ATOM   4779  CD1 TYR A 303       7.077  -9.060   1.698  1.00 94.35           C  
ATOM   4780  HD1 TYR A 303       7.433  -9.161   0.683  1.00 94.35           H  
ATOM   4781  CD2 TYR A 303       6.508  -7.667   3.623  1.00 94.35           C  
ATOM   4782  HD2 TYR A 303       6.422  -6.697   4.090  1.00 94.35           H  
ATOM   4783  CE1 TYR A 303       6.767 -10.214   2.437  1.00 94.35           C  
ATOM   4784  HE1 TYR A 303       6.865 -11.195   1.997  1.00 94.35           H  
ATOM   4785  CE2 TYR A 303       6.204  -8.817   4.366  1.00 94.35           C  
ATOM   4786  HE2 TYR A 303       5.886  -8.747   5.396  1.00 94.35           H  
ATOM   4787  OH  TYR A 303       6.045 -11.171   4.509  1.00 94.35           O  
ATOM   4788  HH  TYR A 303       6.205 -12.003   4.056  1.00 94.35           H  
ATOM   4789  CZ  TYR A 303       6.341 -10.085   3.773  1.00 94.35           C  
ATOM   4790  N   SER A 304       9.970  -4.102   1.455  1.00 94.02           N  
ATOM   4791  H   SER A 304      10.397  -4.390   2.324  1.00 94.02           H  
ATOM   4792  CA  SER A 304      10.279  -2.775   0.923  1.00 94.02           C  
ATOM   4793  HA  SER A 304       9.376  -2.391   0.450  1.00 94.02           H  
ATOM   4794  C   SER A 304      11.381  -2.815  -0.143  1.00 94.02           C  
ATOM   4795  CB  SER A 304      10.628  -1.810   2.059  1.00 94.02           C  
ATOM   4796  HB2 SER A 304       9.933  -1.949   2.887  1.00 94.02           H  
ATOM   4797  HB3 SER A 304      10.537  -0.788   1.693  1.00 94.02           H  
ATOM   4798  O   SER A 304      12.260  -3.674  -0.128  1.00 94.02           O  
ATOM   4799  OG  SER A 304      11.952  -2.015   2.505  1.00 94.02           O  
ATOM   4800  HG  SER A 304      12.189  -1.314   3.116  1.00 94.02           H  
ATOM   4801  N   ALA A 305      11.390  -1.820  -1.038  1.00 93.97           N  
ATOM   4802  H   ALA A 305      10.641  -1.143  -1.036  1.00 93.97           H  
ATOM   4803  CA  ALA A 305      12.457  -1.657  -2.031  1.00 93.97           C  
ATOM   4804  HA  ALA A 305      12.514  -2.553  -2.649  1.00 93.97           H  
ATOM   4805  C   ALA A 305      13.845  -1.452  -1.392  1.00 93.97           C  
ATOM   4806  CB  ALA A 305      12.100  -0.464  -2.926  1.00 93.97           C  
ATOM   4807  HB1 ALA A 305      12.030   0.451  -2.338  1.00 93.97           H  
ATOM   4808  HB2 ALA A 305      11.154  -0.648  -3.436  1.00 93.97           H  
ATOM   4809  HB3 ALA A 305      12.875  -0.337  -3.682  1.00 93.97           H  
ATOM   4810  O   ALA A 305      14.853  -1.826  -1.975  1.00 93.97           O  
ATOM   4811  N   SER A 306      13.908  -0.875  -0.186  1.00 92.61           N  
ATOM   4812  H   SER A 306      13.049  -0.624   0.283  1.00 92.61           H  
ATOM   4813  CA  SER A 306      15.170  -0.662   0.530  1.00 92.61           C  
ATOM   4814  HA  SER A 306      15.922  -0.314  -0.178  1.00 92.61           H  
ATOM   4815  C   SER A 306      15.718  -1.933   1.179  1.00 92.61           C  
ATOM   4816  CB  SER A 306      14.988   0.419   1.600  1.00 92.61           C  
ATOM   4817  HB2 SER A 306      14.611   1.328   1.131  1.00 92.61           H  
ATOM   4818  HB3 SER A 306      15.954   0.640   2.054  1.00 92.61           H  
ATOM   4819  O   SER A 306      16.918  -2.020   1.408  1.00 92.61           O  
ATOM   4820  OG  SER A 306      14.082  -0.006   2.606  1.00 92.61           O  
ATOM   4821  HG  SER A 306      14.535  -0.678   3.120  1.00 92.61           H  
ATOM   4822  N   ASN A 307      14.851  -2.891   1.525  1.00 92.26           N  
ATOM   4823  H   ASN A 307      13.872  -2.765   1.311  1.00 92.26           H  
ATOM   4824  CA  ASN A 307      15.261  -4.167   2.115  1.00 92.26           C  
ATOM   4825  HA  ASN A 307      16.221  -4.048   2.618  1.00 92.26           H  
ATOM   4826  C   ASN A 307      15.483  -5.256   1.065  1.00 92.26           C  
ATOM   4827  CB  ASN A 307      14.223  -4.598   3.157  1.00 92.26           C  
ATOM   4828  HB2 ASN A 307      14.379  -5.647   3.410  1.00 92.26           H  
ATOM   4829  HB3 ASN A 307      13.220  -4.512   2.739  1.00 92.26           H  
ATOM   4830  O   ASN A 307      16.243  -6.184   1.336  1.00 92.26           O  
ATOM   4831  CG  ASN A 307      14.318  -3.804   4.443  1.00 92.26           C  
ATOM   4832  ND2 ASN A 307      13.254  -3.750   5.195  1.00 92.26           N  
ATOM   4833 HD21 ASN A 307      12.389  -4.155   4.868  1.00 92.26           H  
ATOM   4834 HD22 ASN A 307      13.292  -3.265   6.080  1.00 92.26           H  
ATOM   4835  OD1 ASN A 307      15.322  -3.213   4.815  1.00 92.26           O  
ATOM   4836  N   CYS A 308      14.869  -5.112  -0.112  1.00 94.36           N  
ATOM   4837  H   CYS A 308      14.195  -4.366  -0.208  1.00 94.36           H  
ATOM   4838  CA  CYS A 308      15.056  -5.979  -1.273  1.00 94.36           C  
ATOM   4839  HA  CYS A 308      15.788  -6.749  -1.028  1.00 94.36           H  
ATOM   4840  C   CYS A 308      15.609  -5.195  -2.489  1.00 94.36           C  
ATOM   4841  CB  CYS A 308      13.722  -6.677  -1.568  1.00 94.36           C  
ATOM   4842  HB2 CYS A 308      13.844  -7.329  -2.433  1.00 94.36           H  
ATOM   4843  HB3 CYS A 308      12.963  -5.929  -1.799  1.00 94.36           H  
ATOM   4844  O   CYS A 308      14.943  -5.145  -3.530  1.00 94.36           O  
ATOM   4845  SG  CYS A 308      13.181  -7.682  -0.159  1.00 94.36           S  
ATOM   4846  HG  CYS A 308      12.787  -6.712   0.672  1.00 94.36           H  
ATOM   4847  N   PRO A 309      16.766  -4.509  -2.364  1.00 96.27           N  
ATOM   4848  CA  PRO A 309      17.263  -3.583  -3.381  1.00 96.27           C  
ATOM   4849  HA  PRO A 309      16.502  -2.830  -3.587  1.00 96.27           H  
ATOM   4850  C   PRO A 309      17.628  -4.248  -4.718  1.00 96.27           C  
ATOM   4851  CB  PRO A 309      18.474  -2.903  -2.728  1.00 96.27           C  
ATOM   4852  HB2 PRO A 309      18.143  -2.025  -2.174  1.00 96.27           H  
ATOM   4853  HB3 PRO A 309      19.244  -2.624  -3.447  1.00 96.27           H  
ATOM   4854  O   PRO A 309      17.310  -3.693  -5.772  1.00 96.27           O  
ATOM   4855  CG  PRO A 309      18.993  -3.946  -1.743  1.00 96.27           C  
ATOM   4856  HG2 PRO A 309      19.584  -4.698  -2.265  1.00 96.27           H  
ATOM   4857  HG3 PRO A 309      19.567  -3.493  -0.934  1.00 96.27           H  
ATOM   4858  CD  PRO A 309      17.696  -4.567  -1.241  1.00 96.27           C  
ATOM   4859  HD2 PRO A 309      17.872  -5.592  -0.913  1.00 96.27           H  
ATOM   4860  HD3 PRO A 309      17.313  -3.962  -0.419  1.00 96.27           H  
ATOM   4861  N   ALA A 310      18.259  -5.424  -4.703  1.00 96.47           N  
ATOM   4862  H   ALA A 310      18.323  -5.929  -3.831  1.00 96.47           H  
ATOM   4863  CA  ALA A 310      18.642  -6.147  -5.914  1.00 96.47           C  
ATOM   4864  HA  ALA A 310      19.122  -5.459  -6.610  1.00 96.47           H  
ATOM   4865  C   ALA A 310      17.411  -6.699  -6.630  1.00 96.47           C  
ATOM   4866  CB  ALA A 310      19.647  -7.250  -5.563  1.00 96.47           C  
ATOM   4867  HB1 ALA A 310      19.204  -7.967  -4.872  1.00 96.47           H  
ATOM   4868  HB2 ALA A 310      19.950  -7.770  -6.471  1.00 96.47           H  
ATOM   4869  HB3 ALA A 310      20.534  -6.808  -5.108  1.00 96.47           H  
ATOM   4870  O   ALA A 310      17.255  -6.478  -7.830  1.00 96.47           O  
ATOM   4871  N   LEU A 311      16.483  -7.322  -5.895  1.00 96.60           N  
ATOM   4872  H   LEU A 311      16.667  -7.459  -4.912  1.00 96.60           H  
ATOM   4873  CA  LEU A 311      15.229  -7.799  -6.483  1.00 96.60           C  
ATOM   4874  HA  LEU A 311      15.475  -8.467  -7.309  1.00 96.60           H  
ATOM   4875  C   LEU A 311      14.417  -6.648  -7.086  1.00 96.60           C  
ATOM   4876  CB  LEU A 311      14.436  -8.579  -5.424  1.00 96.60           C  
ATOM   4877  HB2 LEU A 311      15.053  -9.404  -5.067  1.00 96.60           H  
ATOM   4878  HB3 LEU A 311      14.230  -7.911  -4.588  1.00 96.60           H  
ATOM   4879  O   LEU A 311      13.943  -6.749  -8.216  1.00 96.60           O  
ATOM   4880  CG  LEU A 311      13.107  -9.165  -5.929  1.00 96.60           C  
ATOM   4881  HG  LEU A 311      12.500  -8.374  -6.369  1.00 96.60           H  
ATOM   4882  CD1 LEU A 311      13.308 -10.264  -6.972  1.00 96.60           C  
ATOM   4883 HD11 LEU A 311      13.939 -11.055  -6.567  1.00 96.60           H  
ATOM   4884 HD12 LEU A 311      12.345 -10.689  -7.253  1.00 96.60           H  
ATOM   4885 HD13 LEU A 311      13.770  -9.854  -7.870  1.00 96.60           H  
ATOM   4886  CD2 LEU A 311      12.328  -9.732  -4.752  1.00 96.60           C  
ATOM   4887 HD21 LEU A 311      12.077  -8.940  -4.047  1.00 96.60           H  
ATOM   4888 HD22 LEU A 311      12.936 -10.481  -4.244  1.00 96.60           H  
ATOM   4889 HD23 LEU A 311      11.411 -10.193  -5.120  1.00 96.60           H  
ATOM   4890  N   TYR A 312      14.290  -5.529  -6.369  1.00 97.50           N  
ATOM   4891  H   TYR A 312      14.709  -5.492  -5.451  1.00 97.50           H  
ATOM   4892  CA  TYR A 312      13.558  -4.362  -6.857  1.00 97.50           C  
ATOM   4893  HA  TYR A 312      12.540  -4.665  -7.100  1.00 97.50           H  
ATOM   4894  C   TYR A 312      14.167  -3.786  -8.143  1.00 97.50           C  
ATOM   4895  CB  TYR A 312      13.480  -3.316  -5.743  1.00 97.50           C  
ATOM   4896  HB2 TYR A 312      14.482  -2.949  -5.517  1.00 97.50           H  
ATOM   4897  HB3 TYR A 312      13.095  -3.793  -4.842  1.00 97.50           H  
ATOM   4898  O   TYR A 312      13.438  -3.536  -9.108  1.00 97.50           O  
ATOM   4899  CG  TYR A 312      12.572  -2.153  -6.076  1.00 97.50           C  
ATOM   4900  CD1 TYR A 312      13.100  -0.961  -6.602  1.00 97.50           C  
ATOM   4901  HD1 TYR A 312      14.157  -0.886  -6.813  1.00 97.50           H  
ATOM   4902  CD2 TYR A 312      11.184  -2.280  -5.888  1.00 97.50           C  
ATOM   4903  HD2 TYR A 312      10.775  -3.214  -5.532  1.00 97.50           H  
ATOM   4904  CE1 TYR A 312      12.249   0.122  -6.887  1.00 97.50           C  
ATOM   4905  HE1 TYR A 312      12.645   1.036  -7.304  1.00 97.50           H  
ATOM   4906  CE2 TYR A 312      10.324  -1.212  -6.201  1.00 97.50           C  
ATOM   4907  HE2 TYR A 312       9.256  -1.338  -6.103  1.00 97.50           H  
ATOM   4908  OH  TYR A 312      10.031   1.020  -7.031  1.00 97.50           O  
ATOM   4909  HH  TYR A 312       9.133   0.687  -7.101  1.00 97.50           H  
ATOM   4910  CZ  TYR A 312      10.860  -0.001  -6.691  1.00 97.50           C  
ATOM   4911  N   LEU A 313      15.496  -3.617  -8.191  1.00 97.93           N  
ATOM   4912  H   LEU A 313      16.052  -3.858  -7.383  1.00 97.93           H  
ATOM   4913  CA  LEU A 313      16.182  -3.148  -9.396  1.00 97.93           C  
ATOM   4914  HA  LEU A 313      15.702  -2.220  -9.709  1.00 97.93           H  
ATOM   4915  C   LEU A 313      16.044  -4.144 -10.554  1.00 97.93           C  
ATOM   4916  CB  LEU A 313      17.662  -2.862  -9.082  1.00 97.93           C  
ATOM   4917  HB2 LEU A 313      18.129  -3.780  -8.725  1.00 97.93           H  
ATOM   4918  HB3 LEU A 313      17.723  -2.122  -8.284  1.00 97.93           H  
ATOM   4919  O   LEU A 313      15.786  -3.723 -11.682  1.00 97.93           O  
ATOM   4920  CG  LEU A 313      18.449  -2.351 -10.309  1.00 97.93           C  
ATOM   4921  HG  LEU A 313      18.399  -3.086 -11.112  1.00 97.93           H  
ATOM   4922  CD1 LEU A 313      17.911  -1.015 -10.831  1.00 97.93           C  
ATOM   4923 HD11 LEU A 313      18.545  -0.662 -11.644  1.00 97.93           H  
ATOM   4924 HD12 LEU A 313      17.900  -0.276 -10.030  1.00 97.93           H  
ATOM   4925 HD13 LEU A 313      16.906  -1.146 -11.230  1.00 97.93           H  
ATOM   4926  CD2 LEU A 313      19.921  -2.160  -9.966  1.00 97.93           C  
ATOM   4927 HD21 LEU A 313      20.034  -1.423  -9.171  1.00 97.93           H  
ATOM   4928 HD22 LEU A 313      20.459  -1.815 -10.848  1.00 97.93           H  
ATOM   4929 HD23 LEU A 313      20.350  -3.116  -9.665  1.00 97.93           H  
ATOM   4930  N   TRP A 314      16.181  -5.444 -10.286  1.00 97.51           N  
ATOM   4931  H   TRP A 314      16.425  -5.722  -9.347  1.00 97.51           H  
ATOM   4932  CA  TRP A 314      16.039  -6.504 -11.285  1.00 97.51           C  
ATOM   4933  HA  TRP A 314      16.795  -6.372 -12.059  1.00 97.51           H  
ATOM   4934  C   TRP A 314      14.662  -6.450 -11.960  1.00 97.51           C  
ATOM   4935  CB  TRP A 314      16.276  -7.857 -10.605  1.00 97.51           C  
ATOM   4936  HB2 TRP A 314      17.255  -7.845 -10.125  1.00 97.51           H  
ATOM   4937  HB3 TRP A 314      15.541  -7.999  -9.813  1.00 97.51           H  
ATOM   4938  O   TRP A 314      14.568  -6.338 -13.184  1.00 97.51           O
[truncated: 246,492 more chars]
