# Supplementary material for: Using structure prediction of negative sense RNA virus nucleoproteins to assess evolutionary relationships
Source: bioRxiv. 2024 May 22:2024.02.16.580771. Originally published 2024 Feb 17. Preprint. [Version 2] doi: 10.1101/2024.02.16.580771 (PMC10888975; doi:10.1101/2024.02.16.580771)
Supplement: Supplement 2 — Supplementary File 2: Full NSV Dataset NP AlphaFold PDBs (.pdb files) [file media-2.zip › Full NSV Dataset NP AlphaFold PDBs/FFV1.pdb]

ATOM      1  N   MET A   1     -47.366  29.137   7.851  1.00 37.05           N  
ATOM      2  H   MET A   1     -46.479  28.954   8.297  1.00 37.05           H  
ATOM      3  H2  MET A   1     -48.119  28.843   8.457  1.00 37.05           H  
ATOM      4  H3  MET A   1     -47.438  30.131   7.687  1.00 37.05           H  
ATOM      5  CA  MET A   1     -47.441  28.440   6.549  1.00 37.05           C  
ATOM      6  HA  MET A   1     -47.262  27.373   6.680  1.00 37.05           H  
ATOM      7  C   MET A   1     -46.333  28.991   5.669  1.00 37.05           C  
ATOM      8  CB  MET A   1     -48.816  28.632   5.895  1.00 37.05           C  
ATOM      9  HB2 MET A   1     -48.759  28.319   4.852  1.00 37.05           H  
ATOM     10  HB3 MET A   1     -49.102  29.683   5.925  1.00 37.05           H  
ATOM     11  O   MET A   1     -46.290  30.198   5.511  1.00 37.05           O  
ATOM     12  CG  MET A   1     -49.884  27.781   6.589  1.00 37.05           C  
ATOM     13  HG2 MET A   1     -49.572  26.737   6.567  1.00 37.05           H  
ATOM     14  HG3 MET A   1     -49.975  28.090   7.631  1.00 37.05           H  
ATOM     15  SD  MET A   1     -51.513  27.920   5.816  1.00 37.05           S  
ATOM     16  CE  MET A   1     -51.810  26.198   5.328  1.00 37.05           C  
ATOM     17  HE1 MET A   1     -52.784  26.124   4.844  1.00 37.05           H  
ATOM     18  HE2 MET A   1     -51.804  25.556   6.210  1.00 37.05           H  
ATOM     19  HE3 MET A   1     -51.040  25.870   4.630  1.00 37.05           H  
ATOM     20  N   ALA A   2     -45.326  28.158   5.379  1.00 40.94           N  
ATOM     21  H   ALA A   2     -44.472  28.506   5.790  1.00 40.94           H  
ATOM     22  CA  ALA A   2     -44.979  27.664   4.031  1.00 40.94           C  
ATOM     23  HA  ALA A   2     -44.393  26.756   4.177  1.00 40.94           H  
ATOM     24  C   ALA A   2     -44.049  28.662   3.296  1.00 40.94           C  
ATOM     25  CB  ALA A   2     -46.244  27.249   3.260  1.00 40.94           C  
ATOM     26  HB1 ALA A   2     -46.812  28.133   2.969  1.00 40.94           H  
ATOM     27  HB2 ALA A   2     -45.964  26.697   2.363  1.00 40.94           H  
ATOM     28  HB3 ALA A   2     -46.865  26.597   3.875  1.00 40.94           H  
ATOM     29  O   ALA A   2     -44.296  29.853   3.341  1.00 40.94           O  
ATOM     30  N   GLN A   3     -42.938  28.289   2.663  1.00 38.19           N  
ATOM     31  H   GLN A   3     -42.328  29.065   2.447  1.00 38.19           H  
ATOM     32  CA  GLN A   3     -42.689  27.120   1.826  1.00 38.19           C  
ATOM     33  HA  GLN A   3     -43.315  26.280   2.125  1.00 38.19           H  
ATOM     34  C   GLN A   3     -41.209  26.702   1.884  1.00 38.19           C  
ATOM     35  CB  GLN A   3     -43.010  27.517   0.372  1.00 38.19           C  
ATOM     36  HB2 GLN A   3     -42.613  26.760  -0.304  1.00 38.19           H  
ATOM     37  HB3 GLN A   3     -42.500  28.455   0.152  1.00 38.19           H  
ATOM     38  O   GLN A   3     -40.303  27.530   1.889  1.00 38.19           O  
ATOM     39  CG  GLN A   3     -44.515  27.660   0.084  1.00 38.19           C  
ATOM     40  HG2 GLN A   3     -44.999  28.224   0.881  1.00 38.19           H  
ATOM     41  HG3 GLN A   3     -44.964  26.668   0.038  1.00 38.19           H  
ATOM     42  CD  GLN A   3     -44.829  28.419  -1.200  1.00 38.19           C  
ATOM     43  NE2 GLN A   3     -46.004  28.240  -1.761  1.00 38.19           N  
ATOM     44 HE21 GLN A   3     -46.678  27.587  -1.389  1.00 38.19           H  
ATOM     45 HE22 GLN A   3     -46.159  28.777  -2.602  1.00 38.19           H  
ATOM     46  OE1 GLN A   3     -44.060  29.217  -1.700  1.00 38.19           O  
ATOM     47  N   GLN A   4     -40.995  25.390   1.888  1.00 41.44           N  
ATOM     48  H   GLN A   4     -41.809  24.793   1.866  1.00 41.44           H  
ATOM     49  CA  GLN A   4     -39.736  24.721   1.568  1.00 41.44           C  
ATOM     50  HA  GLN A   4     -38.929  25.163   2.153  1.00 41.44           H  
ATOM     51  C   GLN A   4     -39.474  24.872   0.053  1.00 41.44           C  
ATOM     52  CB  GLN A   4     -39.951  23.244   1.958  1.00 41.44           C  
ATOM     53  HB2 GLN A   4     -40.712  23.206   2.737  1.00 41.44           H  
ATOM     54  HB3 GLN A   4     -40.346  22.695   1.103  1.00 41.44           H  
ATOM     55  O   GLN A   4     -40.430  24.726  -0.718  1.00 41.44           O  
ATOM     56  CG  GLN A   4     -38.737  22.491   2.510  1.00 41.44           C  
ATOM     57  HG2 GLN A   4     -37.991  22.370   1.724  1.00 41.44           H  
ATOM     58  HG3 GLN A   4     -38.295  23.062   3.327  1.00 41.44           H  
ATOM     59  CD  GLN A   4     -39.140  21.114   3.049  1.00 41.44           C  
ATOM     60  NE2 GLN A   4     -38.202  20.312   3.499  1.00 41.44           N  
ATOM     61 HE21 GLN A   4     -37.227  20.572   3.463  1.00 41.44           H  
ATOM     62 HE22 GLN A   4     -38.516  19.410   3.826  1.00 41.44           H  
ATOM     63  OE1 GLN A   4     -40.299  20.735   3.096  1.00 41.44           O  
ATOM     64  N   PRO A   5     -38.239  25.118  -0.421  1.00 46.79           N  
ATOM     65  CA  PRO A   5     -37.957  25.138  -1.848  1.00 46.79           C  
ATOM     66  HA  PRO A   5     -38.756  25.645  -2.388  1.00 46.79           H  
ATOM     67  C   PRO A   5     -37.857  23.695  -2.354  1.00 46.79           C  
ATOM     68  CB  PRO A   5     -36.674  25.959  -2.002  1.00 46.79           C  
ATOM     69  HB2 PRO A   5     -36.097  25.678  -2.883  1.00 46.79           H  
ATOM     70  HB3 PRO A   5     -36.924  27.020  -2.038  1.00 46.79           H  
ATOM     71  O   PRO A   5     -36.781  23.123  -2.481  1.00 46.79           O  
ATOM     72  CG  PRO A   5     -35.922  25.662  -0.705  1.00 46.79           C  
ATOM     73  HG2 PRO A   5     -35.279  26.493  -0.416  1.00 46.79           H  
ATOM     74  HG3 PRO A   5     -35.330  24.755  -0.827  1.00 46.79           H  
ATOM     75  CD  PRO A   5     -37.027  25.415   0.329  1.00 46.79           C  
ATOM     76  HD2 PRO A   5     -37.182  26.319   0.918  1.00 46.79           H  
ATOM     77  HD3 PRO A   5     -36.754  24.584   0.980  1.00 46.79           H  
ATOM     78  N   ALA A   6     -39.007  23.112  -2.694  1.00 48.69           N  
ATOM     79  H   ALA A   6     -39.865  23.584  -2.447  1.00 48.69           H  
ATOM     80  CA  ALA A   6     -39.087  21.919  -3.539  1.00 48.69           C  
ATOM     81  HA  ALA A   6     -38.458  21.140  -3.108  1.00 48.69           H  
ATOM     82  C   ALA A   6     -38.571  22.179  -4.978  1.00 48.69           C  
ATOM     83  CB  ALA A   6     -40.543  21.434  -3.526  1.00 48.69           C  
ATOM     84  HB1 ALA A   6     -40.624  20.516  -4.108  1.00 48.69           H  
ATOM     85  HB2 ALA A   6     -41.196  22.189  -3.964  1.00 48.69           H  
ATOM     86  HB3 ALA A   6     -40.858  21.228  -2.503  1.00 48.69           H  
ATOM     87  O   ALA A   6     -38.479  21.256  -5.781  1.00 48.69           O  
ATOM     88  N   ALA A   7     -38.231  23.429  -5.314  1.00 49.66           N  
ATOM     89  H   ALA A   7     -38.303  24.148  -4.608  1.00 49.66           H  
ATOM     90  CA  ALA A   7     -37.884  23.850  -6.667  1.00 49.66           C  
ATOM     91  HA  ALA A   7     -38.563  23.358  -7.364  1.00 49.66           H  
ATOM     92  C   ALA A   7     -36.458  23.471  -7.110  1.00 49.66           C  
ATOM     93  CB  ALA A   7     -38.130  25.360  -6.765  1.00 49.66           C  
ATOM     94  HB1 ALA A   7     -37.932  25.690  -7.785  1.00 49.66           H  
ATOM     95  HB2 ALA A   7     -37.465  25.895  -6.088  1.00 49.66           H  
ATOM     96  HB3 ALA A   7     -39.167  25.588  -6.518  1.00 49.66           H  
ATOM     97  O   ALA A   7     -36.267  23.161  -8.282  1.00 49.66           O  
ATOM     98  N   GLU A   8     -35.460  23.444  -6.218  1.00 41.51           N  
ATOM     99  H   GLU A   8     -35.628  23.702  -5.255  1.00 41.51           H  
ATOM    100  CA  GLU A   8     -34.080  23.135  -6.643  1.00 41.51           C  
ATOM    101  HA  GLU A   8     -33.873  23.655  -7.578  1.00 41.51           H  
ATOM    102  C   GLU A   8     -33.871  21.650  -6.954  1.00 41.51           C  
ATOM    103  CB  GLU A   8     -33.055  23.611  -5.603  1.00 41.51           C  
ATOM    104  HB2 GLU A   8     -33.479  23.529  -4.603  1.00 41.51           H  
ATOM    105  HB3 GLU A   8     -32.175  22.971  -5.659  1.00 41.51           H  
ATOM    106  O   GLU A   8     -33.132  21.318  -7.878  1.00 41.51           O  
ATOM    107  CG  GLU A   8     -32.607  25.052  -5.885  1.00 41.51           C  
ATOM    108  HG2 GLU A   8     -33.463  25.716  -5.761  1.00 41.51           H  
ATOM    109  HG3 GLU A   8     -32.276  25.117  -6.922  1.00 41.51           H  
ATOM    110  CD  GLU A   8     -31.464  25.511  -4.966  1.00 41.51           C  
ATOM    111  OE1 GLU A   8     -30.773  26.479  -5.354  1.00 41.51           O  
ATOM    112  OE2 GLU A   8     -31.303  24.913  -3.878  1.00 41.51           O  
ATOM    113  N   VAL A   9     -34.560  20.753  -6.240  1.00 47.45           N  
ATOM    114  H   VAL A   9     -35.158  21.088  -5.499  1.00 47.45           H  
ATOM    115  CA  VAL A   9     -34.471  19.305  -6.496  1.00 47.45           C  
ATOM    116  HA  VAL A   9     -33.418  19.039  -6.596  1.00 47.45           H  
ATOM    117  C   VAL A   9     -35.141  18.949  -7.826  1.00 47.45           C  
ATOM    118  CB  VAL A   9     -35.054  18.489  -5.324  1.00 47.45           C  
ATOM    119  HB  VAL A   9     -36.123  18.685  -5.248  1.00 47.45           H  
ATOM    120  O   VAL A   9     -34.625  18.115  -8.561  1.00 47.45           O  
ATOM    121  CG1 VAL A   9     -34.841  16.982  -5.517  1.00 47.45           C  
ATOM    122 HG11 VAL A   9     -33.779  16.764  -5.627  1.00 47.45           H  
ATOM    123 HG12 VAL A   9     -35.364  16.638  -6.410  1.00 47.45           H  
ATOM    124 HG13 VAL A   9     -35.236  16.435  -4.662  1.00 47.45           H  
ATOM    125  CG2 VAL A   9     -34.393  18.876  -3.991  1.00 47.45           C  
ATOM    126 HG21 VAL A   9     -34.780  18.247  -3.189  1.00 47.45           H  
ATOM    127 HG22 VAL A   9     -34.612  19.914  -3.742  1.00 47.45           H  
ATOM    128 HG23 VAL A   9     -33.313  18.745  -4.060  1.00 47.45           H  
ATOM    129  N   ALA A  10     -36.232  19.638  -8.182  1.00 50.81           N  
ATOM    130  H   ALA A  10     -36.595  20.336  -7.548  1.00 50.81           H  
ATOM    131  CA  ALA A  10     -36.922  19.440  -9.454  1.00 50.81           C  
ATOM    132  HA  ALA A  10     -37.076  18.371  -9.604  1.00 50.81           H  
ATOM    133  C   ALA A  10     -36.123  19.953 -10.666  1.00 50.81           C  
ATOM    134  CB  ALA A  10     -38.295  20.116  -9.366  1.00 50.81           C  
ATOM    135  HB1 ALA A  10     -38.174  21.190  -9.226  1.00 50.81           H  
ATOM    136  HB2 ALA A  10     -38.845  19.935 -10.289  1.00 50.81           H  
ATOM    137  HB3 ALA A  10     -38.858  19.702  -8.529  1.00 50.81           H  
ATOM    138  O   ALA A  10     -36.256  19.396 -11.749  1.00 50.81           O  
ATOM    139  N   PHE A  11     -35.274  20.978 -10.504  1.00 55.46           N  
ATOM    140  H   PHE A  11     -35.208  21.422  -9.600  1.00 55.46           H  
ATOM    141  CA  PHE A  11     -34.474  21.518 -11.613  1.00 55.46           C  
ATOM    142  HA  PHE A  11     -35.144  21.758 -12.439  1.00 55.46           H  
ATOM    143  C   PHE A  11     -33.451  20.508 -12.161  1.00 55.46           C  
ATOM    144  CB  PHE A  11     -33.787  22.812 -11.156  1.00 55.46           C  
ATOM    145  HB2 PHE A  11     -34.544  23.498 -10.776  1.00 55.46           H  
ATOM    146  HB3 PHE A  11     -33.107  22.585 -10.335  1.00 55.46           H  
ATOM    147  O   PHE A  11     -33.132  20.533 -13.347  1.00 55.46           O  
ATOM    148  CG  PHE A  11     -33.013  23.511 -12.260  1.00 55.46           C  
ATOM    149  CD1 PHE A  11     -31.624  23.326 -12.376  1.00 55.46           C  
ATOM    150  HD1 PHE A  11     -31.111  22.682 -11.678  1.00 55.46           H  
ATOM    151  CD2 PHE A  11     -33.688  24.308 -13.203  1.00 55.46           C  
ATOM    152  HD2 PHE A  11     -34.759  24.434 -13.134  1.00 55.46           H  
ATOM    153  CE1 PHE A  11     -30.909  23.937 -13.421  1.00 55.46           C  
ATOM    154  HE1 PHE A  11     -29.847  23.766 -13.514  1.00 55.46           H  
ATOM    155  CE2 PHE A  11     -32.975  24.921 -14.250  1.00 55.46           C  
ATOM    156  HE2 PHE A  11     -33.500  25.518 -14.981  1.00 55.46           H  
ATOM    157  CZ  PHE A  11     -31.585  24.737 -14.358  1.00 55.46           C  
ATOM    158  HZ  PHE A  11     -31.041  25.193 -15.172  1.00 55.46           H  
ATOM    159  N   TRP A  12     -32.962  19.599 -11.313  1.00 41.24           N  
ATOM    160  H   TRP A  12     -33.272  19.630 -10.352  1.00 41.24           H  
ATOM    161  CA  TRP A  12     -32.019  18.544 -11.700  1.00 41.24           C  
ATOM    162  HA  TRP A  12     -31.594  18.787 -12.674  1.00 41.24           H  
ATOM    163  C   TRP A  12     -32.678  17.169 -11.862  1.00 41.24           C  
ATOM    164  CB  TRP A  12     -30.869  18.510 -10.690  1.00 41.24           C  
ATOM    165  HB2 TRP A  12     -30.170  17.725 -10.981  1.00 41.24           H  
ATOM    166  HB3 TRP A  12     -31.268  18.249  -9.710  1.00 41.24           H  
ATOM    167  O   TRP A  12     -31.997  16.209 -12.235  1.00 41.24           O  
ATOM    168  CG  TRP A  12     -30.101  19.791 -10.583  1.00 41.24           C  
ATOM    169  CD1 TRP A  12     -30.219  20.699  -9.588  1.00 41.24           C  
ATOM    170  HD1 TRP A  12     -30.890  20.605  -8.747  1.00 41.24           H  
ATOM    171  CD2 TRP A  12     -29.131  20.349 -11.521  1.00 41.24           C  
ATOM    172  CE2 TRP A  12     -28.680  21.603 -11.008  1.00 41.24           C  
ATOM    173  CE3 TRP A  12     -28.598  19.930 -12.759  1.00 41.24           C  
ATOM    174  HE3 TRP A  12     -28.936  18.997 -13.184  1.00 41.24           H  
ATOM    175  NE1 TRP A  12     -29.373  21.764  -9.827  1.00 41.24           N  
ATOM    176  HE1 TRP A  12     -29.324  22.572  -9.223  1.00 41.24           H  
ATOM    177  CH2 TRP A  12     -27.233  21.952 -12.916  1.00 41.24           C  
ATOM    178  HH2 TRP A  12     -26.522  22.557 -13.459  1.00 41.24           H  
ATOM    179  CZ2 TRP A  12     -27.746  22.400 -11.687  1.00 41.24           C  
ATOM    180  HZ2 TRP A  12     -27.439  23.348 -11.272  1.00 41.24           H  
ATOM    181  CZ3 TRP A  12     -27.659  20.722 -13.450  1.00 41.24           C  
ATOM    182  HZ3 TRP A  12     -27.277  20.387 -14.403  1.00 41.24           H  
ATOM    183  N   ASP A  13     -33.983  17.056 -11.595  1.00 55.65           N  
ATOM    184  H   ASP A  13     -34.513  17.885 -11.366  1.00 55.65           H  
ATOM    185  CA  ASP A  13     -34.720  15.803 -11.733  1.00 55.65           C  
ATOM    186  HA  ASP A  13     -34.064  14.997 -11.405  1.00 55.65           H  
ATOM    187  C   ASP A  13     -35.059  15.534 -13.202  1.00 55.65           C  
ATOM    188  CB  ASP A  13     -35.950  15.753 -10.816  1.00 55.65           C  
ATOM    189  HB2 ASP A  13     -36.672  16.509 -11.123  1.00 55.65           H  
ATOM    190  HB3 ASP A  13     -35.639  15.963  -9.793  1.00 55.65           H  
ATOM    191  O   ASP A  13     -36.165  15.758 -13.689  1.00 55.65           O  
ATOM    192  CG  ASP A  13     -36.607  14.367 -10.843  1.00 55.65           C  
ATOM    193  OD1 ASP A  13     -35.982  13.422 -11.387  1.00 55.65           O  
ATOM    194  OD2 ASP A  13     -37.725  14.232 -10.298  1.00 55.65           O  
ATOM    195  N   THR A  14     -34.063  15.024 -13.916  1.00 59.62           N  
ATOM    196  H   THR A  14     -33.169  14.938 -13.454  1.00 59.62           H  
ATOM    197  CA  THR A  14     -34.198  14.574 -15.303  1.00 59.62           C  
ATOM    198  HA  THR A  14     -34.867  15.258 -15.825  1.00 59.62           H  
ATOM    199  C   THR A  14     -34.835  13.189 -15.408  1.00 59.62           C  
ATOM    200  CB  THR A  14     -32.847  14.609 -16.031  1.00 59.62           C  
ATOM    201  HB  THR A  14     -32.959  14.180 -17.027  1.00 59.62           H  
ATOM    202  O   THR A  14     -34.957  12.675 -16.515  1.00 59.62           O  
ATOM    203  CG2 THR A  14     -32.318  16.035 -16.180  1.00 59.62           C  
ATOM    204 HG21 THR A  14     -31.380  16.019 -16.734  1.00 59.62           H  
ATOM    205 HG22 THR A  14     -32.160  16.495 -15.205  1.00 59.62           H  
ATOM    206 HG23 THR A  14     -33.043  16.629 -16.737  1.00 59.62           H  
ATOM    207  OG1 THR A  14     -31.869  13.887 -15.316  1.00 59.62           O  
ATOM    208  HG1 THR A  14     -31.572  14.455 -14.602  1.00 59.62           H  
ATOM    209  N   SER A  15     -35.278  12.565 -14.306  1.00 65.11           N  
ATOM    210  H   SER A  15     -35.256  13.049 -13.419  1.00 65.11           H  
ATOM    211  CA  SER A  15     -35.821  11.195 -14.328  1.00 65.11           C  
ATOM    212  HA  SER A  15     -35.072  10.537 -14.770  1.00 65.11           H  
ATOM    213  C   SER A  15     -37.089  11.051 -15.176  1.00 65.11           C  
ATOM    214  CB  SER A  15     -36.107  10.696 -12.909  1.00 65.11           C  
ATOM    215  HB2 SER A  15     -35.219  10.819 -12.290  1.00 65.11           H  
ATOM    216  HB3 SER A  15     -36.354   9.636 -12.954  1.00 65.11           H  
ATOM    217  O   SER A  15     -37.389   9.957 -15.645  1.00 65.11           O  
ATOM    218  OG  SER A  15     -37.192  11.389 -12.324  1.00 65.11           O  
ATOM    219  HG  SER A  15     -36.831  12.173 -11.905  1.00 65.11           H  
ATOM    220  N   LYS A  16     -37.824  12.150 -15.406  1.00 68.31           N  
ATOM    221  H   LYS A  16     -37.530  13.002 -14.951  1.00 68.31           H  
ATOM    222  CA  LYS A  16     -38.982  12.178 -16.316  1.00 68.31           C  
ATOM    223  HA  LYS A  16     -39.492  11.216 -16.266  1.00 68.31           H  
ATOM    224  C   LYS A  16     -38.604  12.345 -17.789  1.00 68.31           C  
ATOM    225  CB  LYS A  16     -39.961  13.278 -15.898  1.00 68.31           C  
ATOM    226  HB2 LYS A  16     -39.443  14.236 -15.858  1.00 68.31           H  
ATOM    227  HB3 LYS A  16     -40.744  13.345 -16.653  1.00 68.31           H  
ATOM    228  O   LYS A  16     -39.367  11.906 -18.643  1.00 68.31           O  
ATOM    229  CG  LYS A  16     -40.607  12.971 -14.543  1.00 68.31           C  
ATOM    230  HG2 LYS A  16     -39.850  12.998 -13.759  1.00 68.31           H  
ATOM    231  HG3 LYS A  16     -41.057  11.979 -14.572  1.00 68.31           H  
ATOM    232  CD  LYS A  16     -41.688  14.009 -14.246  1.00 68.31           C  
ATOM    233  HD2 LYS A  16     -41.232  14.999 -14.240  1.00 68.31           H  
ATOM    234  HD3 LYS A  16     -42.451  13.967 -15.024  1.00 68.31           H  
ATOM    235  CE  LYS A  16     -42.308  13.711 -12.883  1.00 68.31           C  
ATOM    236  HE2 LYS A  16     -41.510  13.717 -12.141  1.00 68.31           H  
ATOM    237  HE3 LYS A  16     -42.738  12.710 -12.905  1.00 68.31           H  
ATOM    238  NZ  LYS A  16     -43.334  14.724 -12.549  1.00 68.31           N  
ATOM    239  HZ1 LYS A  16     -44.064  14.722 -13.246  1.00 68.31           H  
ATOM    240  HZ2 LYS A  16     -42.898  15.634 -12.535  1.00 68.31           H  
ATOM    241  HZ3 LYS A  16     -43.722  14.535 -11.636  1.00 68.31           H  
ATOM    242  N   ASP A  17     -37.448  12.945 -18.067  1.00 73.46           N  
ATOM    243  H   ASP A  17     -36.865  13.232 -17.294  1.00 73.46           H  
ATOM    244  CA  ASP A  17     -36.950  13.226 -19.423  1.00 73.46           C  
ATOM    245  HA  ASP A  17     -37.770  13.142 -20.136  1.00 73.46           H  
ATOM    246  C   ASP A  17     -35.859  12.243 -19.870  1.00 73.46           C  
ATOM    247  CB  ASP A  17     -36.415  14.664 -19.486  1.00 73.46           C  
ATOM    248  HB2 ASP A  17     -36.001  14.846 -20.478  1.00 73.46           H  
ATOM    249  HB3 ASP A  17     -35.607  14.770 -18.762  1.00 73.46           H  
ATOM    250  O   ASP A  17     -35.364  12.313 -20.995  1.00 73.46           O  
ATOM    251  CG  ASP A  17     -37.485  15.725 -19.224  1.00 73.46           C  
ATOM    252  OD1 ASP A  17     -38.640  15.536 -19.668  1.00 73.46           O  
ATOM    253  OD2 ASP A  17     -37.130  16.735 -18.578  1.00 73.46           O  
ATOM    254  N   THR A  18     -35.451  11.329 -18.991  1.00 46.72           N  
ATOM    255  H   THR A  18     -35.890  11.312 -18.081  1.00 46.72           H  
ATOM    256  CA  THR A  18     -34.407  10.345 -19.262  1.00 46.72           C  
ATOM    257  HA  THR A  18     -34.147  10.389 -20.320  1.00 46.72           H  
ATOM    258  C   THR A  18     -34.944   8.951 -18.998  1.00 46.72           C  
ATOM    259  CB  THR A  18     -33.108  10.624 -18.485  1.00 46.72           C  
ATOM    260  HB  THR A  18     -32.400   9.824 -18.701  1.00 46.72           H  
ATOM    261  O   THR A  18     -35.388   8.622 -17.900  1.00 46.72           O  
ATOM    262  CG2 THR A  18     -32.470  11.952 -18.900  1.00 46.72           C  
ATOM    263 HG21 THR A  18     -31.569  12.126 -18.312  1.00 46.72           H  
ATOM    264 HG22 THR A  18     -33.168  12.773 -18.741  1.00 46.72           H  
ATOM    265 HG23 THR A  18     -32.207  11.914 -19.957  1.00 46.72           H  
ATOM    266  OG1 THR A  18     -33.296  10.683 -17.095  1.00 46.72           O  
ATOM    267  HG1 THR A  18     -33.934  11.384 -16.941  1.00 46.72           H  
ATOM    268  N   GLU A  19     -34.903   8.105 -20.024  1.00 67.96           N  
ATOM    269  H   GLU A  19     -34.567   8.426 -20.921  1.00 67.96           H  
ATOM    270  CA  GLU A  19     -35.040   6.670 -19.829  1.00 67.96           C  
ATOM    271  HA  GLU A  19     -35.752   6.503 -19.021  1.00 67.96           H  
ATOM    272  C   GLU A  19     -33.692   6.099 -19.389  1.00 67.96           C  
ATOM    273  CB  GLU A  19     -35.626   5.974 -21.068  1.00 67.96           C  
ATOM    274  HB2 GLU A  19     -36.534   6.504 -21.355  1.00 67.96           H  
ATOM    275  HB3 GLU A  19     -35.905   4.960 -20.782  1.00 67.96           H  
ATOM    276  O   GLU A  19     -32.626   6.511 -19.861  1.00 67.96           O  
ATOM    277  CG  GLU A  19     -34.677   5.888 -22.275  1.00 67.96           C  
ATOM    278  HG2 GLU A  19     -33.782   5.337 -21.985  1.00 67.96           H  
ATOM    279  HG3 GLU A  19     -34.378   6.896 -22.562  1.00 67.96           H  
ATOM    280  CD  GLU A  19     -35.313   5.187 -23.487  1.00 67.96           C  
ATOM    281  OE1 GLU A  19     -34.533   4.683 -24.328  1.00 67.96           O  
ATOM    282  OE2 GLU A  19     -36.562   5.157 -23.578  1.00 67.96           O  
ATOM    283  N   ALA A  20     -33.726   5.130 -18.478  1.00 62.08           N  
ATOM    284  H   ALA A  20     -34.620   4.813 -18.130  1.00 62.08           H  
ATOM    285  CA  ALA A  20     -32.550   4.322 -18.226  1.00 62.08           C  
ATOM    286  HA  ALA A  20     -31.712   4.976 -17.984  1.00 62.08           H  
ATOM    287  C   ALA A  20     -32.233   3.556 -19.514  1.00 62.08           C  
ATOM    288  CB  ALA A  20     -32.811   3.396 -17.033  1.00 62.08           C  
ATOM    289  HB1 ALA A  20     -31.930   2.781 -16.852  1.00 62.08           H  
ATOM    290  HB2 ALA A  20     -33.659   2.745 -17.247  1.00 62.08           H  
ATOM    291  HB3 ALA A  20     -33.025   3.990 -16.145  1.00 62.08           H  
ATOM    292  O   ALA A  20     -33.019   2.708 -19.937  1.00 62.08           O  
ATOM    293  N   LEU A  21     -31.085   3.853 -20.129  1.00 59.93           N  
ATOM    294  H   LEU A  21     -30.550   4.647 -19.808  1.00 59.93           H  
ATOM    295  CA  LEU A  21     -30.594   3.050 -21.241  1.00 59.93           C  
ATOM    296  HA  LEU A  21     -31.323   3.140 -22.046  1.00 59.93           H  
ATOM    297  C   LEU A  21     -30.520   1.585 -20.766  1.00 59.93           C  
ATOM    298  CB  LEU A  21     -29.228   3.566 -21.729  1.00 59.93           C  
ATOM    299  HB2 LEU A  21     -28.563   3.644 -20.870  1.00 59.93           H  
ATOM    300  HB3 LEU A  21     -28.799   2.831 -22.410  1.00 59.93           H  
ATOM    301  O   LEU A  21     -29.915   1.319 -19.722  1.00 59.93           O  
ATOM    302  CG  LEU A  21     -29.290   4.925 -22.454  1.00 59.93           C  
ATOM    303  HG  LEU A  21     -29.808   5.652 -21.829  1.00 59.93           H  
ATOM    304  CD1 LEU A  21     -27.868   5.436 -22.700  1.00 59.93           C  
ATOM    305 HD11 LEU A  21     -27.325   4.733 -23.332  1.00 59.93           H  
ATOM    306 HD12 LEU A  21     -27.911   6.408 -23.192  1.00 59.93           H  
ATOM    307 HD13 LEU A  21     -27.350   5.546 -21.748  1.00 59.93           H  
ATOM    308  CD2 LEU A  21     -29.996   4.830 -23.809  1.00 59.93           C  
ATOM    309 HD21 LEU A  21     -31.048   4.581 -23.669  1.00 59.93           H  
ATOM    310 HD22 LEU A  21     -29.956   5.794 -24.315  1.00 59.93           H  
ATOM    311 HD23 LEU A  21     -29.524   4.072 -24.435  1.00 59.93           H  
ATOM    312  N   PRO A  22     -31.128   0.628 -21.494  1.00 57.25           N  
ATOM    313  CA  PRO A  22     -31.147  -0.785 -21.097  1.00 57.25           C  
ATOM    314  HA  PRO A  22     -31.601  -0.892 -20.112  1.00 57.25           H  
ATOM    315  C   PRO A  22     -29.734  -1.373 -21.053  1.00 57.25           C  
ATOM    316  CB  PRO A  22     -32.015  -1.478 -22.154  1.00 57.25           C  
ATOM    317  HB2 PRO A  22     -33.050  -1.492 -21.812  1.00 57.25           H  
ATOM    318  HB3 PRO A  22     -31.677  -2.491 -22.368  1.00 57.25           H  
ATOM    319  O   PRO A  22     -29.455  -2.352 -20.359  1.00 57.25           O  
ATOM    320  CG  PRO A  22     -31.907  -0.573 -23.383  1.00 57.25           C  
ATOM    321  HG2 PRO A  22     -32.782  -0.657 -24.028  1.00 57.25           H  
ATOM    322  HG3 PRO A  22     -30.998  -0.810 -23.936  1.00 57.25           H  
ATOM    323  CD  PRO A  22     -31.788   0.819 -22.775  1.00 57.25           C  
ATOM    324  HD2 PRO A  22     -31.210   1.462 -23.439  1.00 57.25           H  
ATOM    325  HD3 PRO A  22     -32.780   1.240 -22.611  1.00 57.25           H  
ATOM    326  N   GLU A  23     -28.825  -0.745 -21.790  1.00 55.83           N  
ATOM    327  H   GLU A  23     -29.123   0.065 -22.314  1.00 55.83           H  
ATOM    328  CA  GLU A  23     -27.413  -1.035 -21.764  1.00 55.83           C  
ATOM    329  HA  GLU A  23     -27.266  -2.098 -21.575  1.00 55.83           H  
ATOM    330  C   GLU A  23     -26.775  -0.245 -20.628  1.00 55.83           C  
ATOM    331  CB  GLU A  23     -26.800  -0.717 -23.133  1.00 55.83           C  
ATOM    332  HB2 GLU A  23     -25.726  -0.898 -23.080  1.00 55.83           H  
ATOM    333  HB3 GLU A  23     -26.974   0.330 -23.379  1.00 55.83           H  
ATOM    334  O   GLU A  23     -26.630   0.977 -20.688  1.00 55.83           O  
ATOM    335  CG  GLU A  23     -27.415  -1.616 -24.220  1.00 55.83           C  
ATOM    336  HG2 GLU A  23     -27.289  -2.656 -23.917  1.00 55.83           H  
ATOM    337  HG3 GLU A  23     -28.484  -1.415 -24.296  1.00 55.83           H  
ATOM    338  CD  GLU A  23     -26.789  -1.423 -25.606  1.00 55.83           C  
ATOM    339  OE1 GLU A  23     -27.145  -2.223 -26.500  1.00 55.83           O  
ATOM    340  OE2 GLU A  23     -25.926  -0.528 -25.760  1.00 55.83           O  
ATOM    341  N   VAL A  24     -26.328  -0.962 -19.594  1.00 50.77           N  
ATOM    342  H   VAL A  24     -26.576  -1.940 -19.550  1.00 50.77           H  
ATOM    343  CA  VAL A  24     -25.283  -0.443 -18.714  1.00 50.77           C  
ATOM    344  HA  VAL A  24     -25.665   0.430 -18.184  1.00 50.77           H  
ATOM    345  C   VAL A  24     -24.145  -0.026 -19.637  1.00 50.77           C  
ATOM    346  CB  VAL A  24     -24.810  -1.497 -17.692  1.00 50.77           C  
ATOM    347  HB  VAL A  24     -24.422  -2.369 -18.219  1.00 50.77           H  
ATOM    348  O   VAL A  24     -23.466  -0.884 -20.207  1.00 50.77           O  
ATOM    349  CG1 VAL A  24     -23.703  -0.946 -16.780  1.00 50.77           C  
ATOM    350 HG11 VAL A  24     -24.061  -0.059 -16.256  1.00 50.77           H  
ATOM    351 HG12 VAL A  24     -23.416  -1.703 -16.050  1.00 50.77           H  
ATOM    352 HG13 VAL A  24     -22.824  -0.685 -17.369  1.00 50.77           H  
ATOM    353  CG2 VAL A  24     -25.968  -1.961 -16.800  1.00 50.77           C  
ATOM    354 HG21 VAL A  24     -26.401  -1.108 -16.277  1.00 50.77           H  
ATOM    355 HG22 VAL A  24     -26.745  -2.431 -17.403  1.00 50.77           H  
ATOM    356 HG23 VAL A  24     -25.611  -2.689 -16.072  1.00 50.77           H  
ATOM    357  N   PHE A  25     -23.959   1.284 -19.812  1.00 47.23           N  
ATOM    358  H   PHE A  25     -24.697   1.905 -19.513  1.00 47.23           H  
ATOM    359  CA  PHE A  25     -22.806   1.846 -20.497  1.00 47.23           C  
ATOM    360  HA  PHE A  25     -22.692   1.341 -21.456  1.00 47.23           H  
ATOM    361  C   PHE A  25     -21.579   1.534 -19.637  1.00 47.23           C  
ATOM    362  CB  PHE A  25     -23.012   3.343 -20.777  1.00 47.23           C  
ATOM    363  HB2 PHE A  25     -23.957   3.469 -21.305  1.00 47.23           H  
ATOM    364  HB3 PHE A  25     -23.097   3.879 -19.832  1.00 47.23           H  
ATOM    365  O   PHE A  25     -21.070   2.354 -18.876  1.00 47.23           O  
ATOM    366  CG  PHE A  25     -21.911   3.975 -21.617  1.00 47.23           C  
ATOM    367  CD1 PHE A  25     -20.841   4.649 -20.999  1.00 47.23           C  
ATOM    368  HD1 PHE A  25     -20.804   4.721 -19.922  1.00 47.23           H  
ATOM    369  CD2 PHE A  25     -21.970   3.914 -23.023  1.00 47.23           C  
ATOM    370  HD2 PHE A  25     -22.797   3.414 -23.505  1.00 47.23           H  
ATOM    371  CE1 PHE A  25     -19.844   5.260 -21.778  1.00 47.23           C  
ATOM    372  HE1 PHE A  25     -19.057   5.817 -21.291  1.00 47.23           H  
ATOM    373  CE2 PHE A  25     -20.967   4.519 -23.802  1.00 47.23           C  
ATOM    374  HE2 PHE A  25     -21.032   4.482 -24.880  1.00 47.23           H  
ATOM    375  CZ  PHE A  25     -19.902   5.194 -23.181  1.00 47.23           C  
ATOM    376  HZ  PHE A  25     -19.149   5.683 -23.781  1.00 47.23           H  
ATOM    377  N   ALA A  26     -21.111   0.292 -19.708  1.00 50.24           N  
ATOM    378  H   ALA A  26     -21.652  -0.382 -20.230  1.00 50.24           H  
ATOM    379  CA  ALA A  26     -19.767  -0.039 -19.320  1.00 50.24           C  
ATOM    380  HA  ALA A  26     -19.541   0.389 -18.344  1.00 50.24           H  
ATOM    381  C   ALA A  26     -18.911   0.631 -20.384  1.00 50.24           C  
ATOM    382  CB  ALA A  26     -19.604  -1.563 -19.251  1.00 50.24           C  
ATOM    383  HB1 ALA A  26     -18.571  -1.810 -19.006  1.00 50.24           H  
ATOM    384  HB2 ALA A  26     -20.262  -1.965 -18.480  1.00 50.24           H  
ATOM    385  HB3 ALA A  26     -19.864  -2.012 -20.209  1.00 50.24           H  
ATOM    386  O   ALA A  26     -18.773   0.099 -21.486  1.00 50.24           O  
ATOM    387  N   LEU A  27     -18.399   1.827 -20.076  1.00 47.80           N  
ATOM    388  H   LEU A  27     -18.723   2.277 -19.232  1.00 47.80           H  
ATOM    389  CA  LEU A  27     -17.342   2.455 -20.853  1.00 47.80           C  
ATOM    390  HA  LEU A  27     -17.737   2.749 -21.825  1.00 47.80           H  
ATOM    391  C   LEU A  27     -16.262   1.384 -21.027  1.00 47.80           C  
ATOM    392  CB  LEU A  27     -16.820   3.698 -20.101  1.00 47.80           C  
ATOM    393  HB2 LEU A  27     -17.651   4.373 -19.898  1.00 47.80           H  
ATOM    394  HB3 LEU A  27     -16.425   3.370 -19.140  1.00 47.80           H  
ATOM    395  O   LEU A  27     -15.500   1.097 -20.101  1.00 47.80           O  
ATOM    396  CG  LEU A  27     -15.718   4.470 -20.856  1.00 47.80           C  
ATOM    397  HG  LEU A  27     -15.019   3.765 -21.307  1.00 47.80           H  
ATOM    398  CD1 LEU A  27     -16.282   5.375 -21.951  1.00 47.80           C  
ATOM    399 HD11 LEU A  27     -16.874   6.178 -21.513  1.00 47.80           H  
ATOM    400 HD12 LEU A  27     -16.902   4.794 -22.634  1.00 47.80           H  
ATOM    401 HD13 LEU A  27     -15.462   5.816 -22.518  1.00 47.80           H  
ATOM    402  CD2 LEU A  27     -14.939   5.363 -19.891  1.00 47.80           C  
ATOM    403 HD21 LEU A  27     -14.515   4.763 -19.086  1.00 47.80           H  
ATOM    404 HD22 LEU A  27     -14.136   5.872 -20.424  1.00 47.80           H  
ATOM    405 HD23 LEU A  27     -15.606   6.107 -19.456  1.00 47.80           H  
ATOM    406  N   LYS A  28     -16.243   0.739 -22.197  1.00 48.01           N  
ATOM    407  H   LYS A  28     -17.014   0.903 -22.828  1.00 48.01           H  
ATOM    408  CA  LYS A  28     -15.199  -0.201 -22.578  1.00 48.01           C  
ATOM    409  HA  LYS A  28     -14.970  -0.863 -21.743  1.00 48.01           H  
ATOM    410  C   LYS A  28     -13.982   0.666 -22.838  1.00 48.01           C  
ATOM    411  CB  LYS A  28     -15.610  -1.048 -23.797  1.00 48.01           C  
ATOM    412  HB2 LYS A  28     -14.733  -1.593 -24.147  1.00 48.01           H  
ATOM    413  HB3 LYS A  28     -15.941  -0.388 -24.599  1.00 48.01           H  
ATOM    414  O   LYS A  28     -13.720   1.061 -23.969  1.00 48.01           O  
ATOM    415  CG  LYS A  28     -16.720  -2.066 -23.486  1.00 48.01           C  
ATOM    416  HG2 LYS A  28     -17.615  -1.535 -23.163  1.00 48.01           H  
ATOM    417  HG3 LYS A  28     -16.392  -2.727 -22.684  1.00 48.01           H  
ATOM    418  CD  LYS A  28     -17.061  -2.900 -24.730  1.00 48.01           C  
ATOM    419  HD2 LYS A  28     -17.342  -2.223 -25.537  1.00 48.01           H  
ATOM    420  HD3 LYS A  28     -16.185  -3.473 -25.035  1.00 48.01           H  
ATOM    421  CE  LYS A  28     -18.228  -3.850 -24.433  1.00 48.01           C  
ATOM    422  HE2 LYS A  28     -19.045  -3.262 -24.013  1.00 48.01           H  
ATOM    423  HE3 LYS A  28     -17.915  -4.567 -23.674  1.00 48.01           H  
ATOM    424  NZ  LYS A  28     -18.698  -4.554 -25.654  1.00 48.01           N  
ATOM    425  HZ1 LYS A  28     -19.482  -5.151 -25.434  1.00 48.01           H  
ATOM    426  HZ2 LYS A  28     -19.018  -3.885 -26.339  1.00 48.01           H  
ATOM    427  HZ3 LYS A  28     -17.962  -5.113 -26.061  1.00 48.01           H  
ATOM    428  N   VAL A  29     -13.287   1.046 -21.769  1.00 55.78           N  
ATOM    429  H   VAL A  29     -13.648   0.802 -20.858  1.00 55.78           H  
ATOM    430  CA  VAL A  29     -11.975   1.667 -21.882  1.00 55.78           C  
ATOM    431  HA  VAL A  29     -12.032   2.521 -22.558  1.00 55.78           H  
ATOM    432  C   VAL A  29     -11.105   0.591 -22.501  1.00 55.78           C  
ATOM    433  CB  VAL A  29     -11.420   2.145 -20.528  1.00 55.78           C  
ATOM    434  HB  VAL A  29     -11.289   1.298 -19.855  1.00 55.78           H  
ATOM    435  O   VAL A  29     -10.742  -0.371 -21.825  1.00 55.78           O  
ATOM    436  CG1 VAL A  29     -10.070   2.850 -20.720  1.00 55.78           C  
ATOM    437 HG11 VAL A  29      -9.340   2.151 -21.129  1.00 55.78           H  
ATOM    438 HG12 VAL A  29      -9.698   3.206 -19.759  1.00 55.78           H  
ATOM    439 HG13 VAL A  29     -10.177   3.693 -21.402  1.00 55.78           H  
ATOM    440  CG2 VAL A  29     -12.369   3.144 -19.862  1.00 55.78           C  
ATOM    441 HG21 VAL A  29     -11.940   3.496 -18.924  1.00 55.78           H  
ATOM    442 HG22 VAL A  29     -12.530   3.993 -20.527  1.00 55.78           H  
ATOM    443 HG23 VAL A  29     -13.322   2.665 -19.641  1.00 55.78           H  
ATOM    444  N   ALA A  30     -10.862   0.706 -23.807  1.00 59.30           N  
ATOM    445  H   ALA A  30     -11.312   1.446 -24.328  1.00 59.30           H  
ATOM    446  CA  ALA A  30      -9.911  -0.150 -24.485  1.00 59.30           C  
ATOM    447  HA  ALA A  30     -10.288  -1.173 -24.490  1.00 59.30           H  
ATOM    448  C   ALA A  30      -8.611  -0.097 -23.680  1.00 59.30           C  
ATOM    449  CB  ALA A  30      -9.735   0.327 -25.931  1.00 59.30           C  
ATOM    450  HB1 ALA A  30      -9.011  -0.311 -26.438  1.00 59.30           H  
ATOM    451  HB2 ALA A  30     -10.687   0.273 -26.458  1.00 59.30           H  
ATOM    452  HB3 ALA A  30      -9.371   1.354 -25.943  1.00 59.30           H  
ATOM    453  O   ALA A  30      -8.083   0.990 -23.418  1.00 59.30           O  
ATOM    454  N   GLU A  31      -8.151  -1.256 -23.208  1.00 68.95           N  
ATOM    455  H   GLU A  31      -8.641  -2.117 -23.402  1.00 68.95           H  
ATOM    456  CA  GLU A  31      -6.925  -1.306 -22.429  1.00 68.95           C  
ATOM    457  HA  GLU A  31      -7.053  -0.634 -21.580  1.00 68.95           H  
ATOM    458  C   GLU A  31      -5.788  -0.773 -23.305  1.00 68.95           C  
ATOM    459  CB  GLU A  31      -6.663  -2.721 -21.882  1.00 68.95           C  
ATOM    460  HB2 GLU A  31      -6.349  -3.380 -22.691  1.00 68.95           H  
ATOM    461  HB3 GLU A  31      -7.587  -3.104 -21.448  1.00 68.95           H  
ATOM    462  O   GLU A  31      -5.645  -1.148 -24.471  1.00 68.95           O  
ATOM    463  CG  GLU A  31      -5.590  -2.676 -20.780  1.00 68.95           C  
ATOM    464  HG2 GLU A  31      -5.882  -1.909 -20.063  1.00 68.95           H  
ATOM    465  HG3 GLU A  31      -4.640  -2.373 -21.220  1.00 68.95           H  
ATOM    466  CD  GLU A  31      -5.392  -4.001 -20.027  1.00 68.95           C  
ATOM    467  OE1 GLU A  31      -4.961  -3.928 -18.842  1.00 68.95           O  
ATOM    468  OE2 GLU A  31      -5.634  -5.065 -20.625  1.00 68.95           O  
ATOM    469  N   ALA A  32      -5.000   0.156 -22.765  1.00 78.26           N  
ATOM    470  H   ALA A  32      -5.182   0.467 -21.822  1.00 78.26           H  
ATOM    471  CA  ALA A  32      -3.857   0.676 -23.495  1.00 78.26           C  
ATOM    472  HA  ALA A  32      -4.216   1.097 -24.434  1.00 78.26           H  
ATOM    473  C   ALA A  32      -2.890  -0.476 -23.817  1.00 78.26           C  
ATOM    474  CB  ALA A  32      -3.214   1.793 -22.669  1.00 78.26           C  
ATOM    475  HB1 ALA A  32      -3.941   2.588 -22.507  1.00 78.26           H  
ATOM    476  HB2 ALA A  32      -2.896   1.400 -21.704  1.00 78.26           H  
ATOM    477  HB3 ALA A  32      -2.360   2.203 -23.210  1.00 78.26           H  
ATOM    478  O   ALA A  32      -2.660  -1.336 -22.966  1.00 78.26           O  
ATOM    479  N   VAL A  33      -2.297  -0.462 -25.019  1.00 74.37           N  
ATOM    480  H   VAL A  33      -2.593   0.248 -25.673  1.00 74.37           H  
ATOM    481  CA  VAL A  33      -1.439  -1.545 -25.542  1.00 74.37           C  
ATOM    482  HA  VAL A  33      -2.101  -2.351 -25.857  1.00 74.37           H  
ATOM    483  C   VAL A  33      -0.475  -2.060 -24.458  1.00 74.37           C  
ATOM    484  CB  VAL A  33      -0.643  -1.079 -26.779  1.00 74.37           C  
ATOM    485  HB  VAL A  33      -0.008  -0.239 -26.497  1.00 74.37           H  
ATOM    486  O   VAL A  33       0.218  -1.243 -23.833  1.00 74.37           O  
ATOM    487  CG1 VAL A  33       0.245  -2.187 -27.359  1.00 74.37           C  
ATOM    488 HG11 VAL A  33       0.773  -1.816 -28.237  1.00 74.37           H  
ATOM    489 HG12 VAL A  33      -0.359  -3.047 -27.650  1.00 74.37           H  
ATOM    490 HG13 VAL A  33       0.997  -2.499 -26.634  1.00 74.37           H  
ATOM    491  CG2 VAL A  33      -1.587  -0.616 -27.899  1.00 74.37           C  
ATOM    492 HG21 VAL A  33      -2.269  -1.421 -28.171  1.00 74.37           H  
ATOM    493 HG22 VAL A  33      -2.165   0.254 -27.585  1.00 74.37           H  
ATOM    494 HG23 VAL A  33      -1.007  -0.334 -28.777  1.00 74.37           H  
ATOM    495  N   PRO A  34      -0.447  -3.374 -24.168  1.00 75.67           N  
ATOM    496  CA  PRO A  34       0.414  -3.925 -23.128  1.00 75.67           C  
ATOM    497  HA  PRO A  34       0.236  -3.403 -22.188  1.00 75.67           H  
ATOM    498  C   PRO A  34       1.891  -3.774 -23.512  1.00 75.67           C  
ATOM    499  CB  PRO A  34      -0.010  -5.391 -22.976  1.00 75.67           C  
ATOM    500  HB2 PRO A  34       0.823  -6.039 -22.704  1.00 75.67           H  
ATOM    501  HB3 PRO A  34      -0.805  -5.463 -22.233  1.00 75.67           H  
ATOM    502  O   PRO A  34       2.250  -3.870 -24.683  1.00 75.67           O  
ATOM    503  CG  PRO A  34      -0.574  -5.743 -24.353  1.00 75.67           C  
ATOM    504  HG2 PRO A  34       0.240  -6.014 -25.025  1.00 75.67           H  
ATOM    505  HG3 PRO A  34      -1.312  -6.543 -24.297  1.00 75.67           H  
ATOM    506  CD  PRO A  34      -1.208  -4.434 -24.814  1.00 75.67           C  
ATOM    507  HD2 PRO A  34      -2.245  -4.389 -24.480  1.00 75.67           H  
ATOM    508  HD3 PRO A  34      -1.158  -4.366 -25.901  1.00 75.67           H  
ATOM    509  N   ALA A  35       2.756  -3.559 -22.519  1.00 83.64           N  
ATOM    510  H   ALA A  35       2.412  -3.545 -21.570  1.00 83.64           H  
ATOM    511  CA  ALA A  35       4.202  -3.618 -22.721  1.00 83.64           C  
ATOM    512  HA  ALA A  35       4.467  -3.012 -23.588  1.00 83.64           H  
ATOM    513  C   ALA A  35       4.616  -5.059 -23.010  1.00 83.64           C  
ATOM    514  CB  ALA A  35       4.965  -3.080 -21.501  1.00 83.64           C  
ATOM    515  HB1 ALA A  35       4.876  -1.995 -21.443  1.00 83.64           H  
ATOM    516  HB2 ALA A  35       4.596  -3.547 -20.587  1.00 83.64           H  
ATOM    517  HB3 ALA A  35       6.026  -3.310 -21.605  1.00 83.64           H  
ATOM    518  O   ALA A  35       3.935  -6.007 -22.608  1.00 83.64           O  
ATOM    519  N   ALA A  36       5.761  -5.221 -23.663  1.00 93.06           N  
ATOM    520  H   ALA A  36       6.277  -4.409 -23.970  1.00 93.06           H  
ATOM    521  CA  ALA A  36       6.364  -6.522 -23.863  1.00 93.06           C  
ATOM    522  HA  ALA A  36       5.567  -7.256 -23.983  1.00 93.06           H  
ATOM    523  C   ALA A  36       7.215  -6.952 -22.659  1.00 93.06           C  
ATOM    524  CB  ALA A  36       7.165  -6.501 -25.166  1.00 93.06           C  
ATOM    525  HB1 ALA A  36       6.528  -6.189 -25.994  1.00 93.06           H  
ATOM    526  HB2 ALA A  36       7.999  -5.805 -25.079  1.00 93.06           H  
ATOM    527  HB3 ALA A  36       7.549  -7.501 -25.369  1.00 93.06           H  
ATOM    528  O   ALA A  36       7.780  -6.143 -21.922  1.00 93.06           O  
ATOM    529  N   TYR A  37       7.338  -8.265 -22.498  1.00 95.52           N  
ATOM    530  H   TYR A  37       6.822  -8.850 -23.140  1.00 95.52           H  
ATOM    531  CA  TYR A  37       8.392  -8.896 -21.718  1.00 95.52           C  
ATOM    532  HA  TYR A  37       8.644  -8.275 -20.858  1.00 95.52           H  
ATOM    533  C   TYR A  37       9.634  -9.060 -22.596  1.00 95.52           C  
ATOM    534  CB  TYR A  37       7.891 -10.253 -21.226  1.00 95.52           C  
ATOM    535  HB2 TYR A  37       7.507 -10.816 -22.077  1.00 95.52           H  
ATOM    536  HB3 TYR A  37       7.067 -10.081 -20.533  1.00 95.52           H  
ATOM    537  O   TYR A  37       9.574  -9.748 -23.620  1.00 95.52           O  
ATOM    538  CG  TYR A  37       8.951 -11.084 -20.535  1.00 95.52           C  
ATOM    539  CD1 TYR A  37       9.722 -12.013 -21.258  1.00 95.52           C  
ATOM    540  HD1 TYR A  37       9.579 -12.122 -22.323  1.00 95.52           H  
ATOM    541  CD2 TYR A  37       9.187 -10.891 -19.166  1.00 95.52           C  
ATOM    542  HD2 TYR A  37       8.580 -10.179 -18.626  1.00 95.52           H  
ATOM    543  CE1 TYR A  37      10.735 -12.743 -20.608  1.00 95.52           C  
ATOM    544  HE1 TYR A  37      11.359 -13.433 -21.157  1.00 95.52           H  
ATOM    545  CE2 TYR A  37      10.213 -11.599 -18.513  1.00 95.52           C  
ATOM    546  HE2 TYR A  37      10.409 -11.423 -17.466  1.00 95.52           H  
ATOM    547  OH  TYR A  37      11.973 -13.226 -18.616  1.00 95.52           O  
ATOM    548  HH  TYR A  37      12.050 -12.954 -17.698  1.00 95.52           H  
ATOM    549  CZ  TYR A  37      10.990 -12.527 -19.238  1.00 95.52           C  
ATOM    550  N   ILE A  38      10.752  -8.469 -22.181  1.00 96.17           N  
ATOM    551  H   ILE A  38      10.731  -7.932 -21.327  1.00 96.17           H  
ATOM    552  CA  ILE A  38      12.019  -8.528 -22.910  1.00 96.17           C  
ATOM    553  HA  ILE A  38      11.799  -8.532 -23.977  1.00 96.17           H  
ATOM    554  C   ILE A  38      12.763  -9.824 -22.576  1.00 96.17           C  
ATOM    555  CB  ILE A  38      12.875  -7.278 -22.619  1.00 96.17           C  
ATOM    556  HB  ILE A  38      13.168  -7.297 -21.570  1.00 96.17           H  
ATOM    557  O   ILE A  38      12.957 -10.163 -21.407  1.00 96.17           O  
ATOM    558  CG1 ILE A  38      12.121  -5.950 -22.860  1.00 96.17           C  
ATOM    559 HG12 ILE A  38      11.342  -5.833 -22.107  1.00 96.17           H  
ATOM    560 HG13 ILE A  38      12.818  -5.123 -22.722  1.00 96.17           H  
ATOM    561  CG2 ILE A  38      14.164  -7.308 -23.458  1.00 96.17           C  
ATOM    562 HG21 ILE A  38      13.936  -7.374 -24.522  1.00 96.17           H  
ATOM    563 HG22 ILE A  38      14.747  -6.407 -23.269  1.00 96.17           H  
ATOM    564 HG23 ILE A  38      14.776  -8.164 -23.174  1.00 96.17           H  
ATOM    565  CD1 ILE A  38      11.471  -5.815 -24.241  1.00 96.17           C  
ATOM    566 HD11 ILE A  38      11.132  -4.786 -24.366  1.00 96.17           H  
ATOM    567 HD12 ILE A  38      12.183  -6.038 -25.036  1.00 96.17           H  
ATOM    568 HD13 ILE A  38      10.608  -6.478 -24.313  1.00 96.17           H  
ATOM    569  N   LYS A  39      13.206 -10.552 -23.606  1.00 94.36           N  
ATOM    570  H   LYS A  39      12.986 -10.222 -24.535  1.00 94.36           H  
ATOM    571  CA  LYS A  39      14.041 -11.753 -23.469  1.00 94.36           C  
ATOM    572  HA  LYS A  39      14.151 -11.950 -22.402  1.00 94.36           H  
ATOM    573  C   LYS A  39      15.428 -11.519 -24.092  1.00 94.36           C  
ATOM    574  CB  LYS A  39      13.316 -12.961 -24.080  1.00 94.36           C  
ATOM    575  HB2 LYS A  39      12.302 -12.997 -23.681  1.00 94.36           H  
ATOM    576  HB3 LYS A  39      13.256 -12.841 -25.162  1.00 94.36           H  
ATOM    577  O   LYS A  39      15.482 -11.182 -25.273  1.00 94.36           O  
ATOM    578  CG  LYS A  39      14.032 -14.277 -23.737  1.00 94.36           C  
ATOM    579  HG2 LYS A  39      14.106 -14.371 -22.654  1.00 94.36           H  
ATOM    580  HG3 LYS A  39      15.037 -14.266 -24.160  1.00 94.36           H  
ATOM    581  CD  LYS A  39      13.274 -15.491 -24.291  1.00 94.36           C  
ATOM    582  HD2 LYS A  39      13.216 -15.405 -25.376  1.00 94.36           H  
ATOM    583  HD3 LYS A  39      12.264 -15.502 -23.880  1.00 94.36           H  
ATOM    584  CE  LYS A  39      14.005 -16.785 -23.909  1.00 94.36           C  
ATOM    585  HE2 LYS A  39      15.026 -16.727 -24.285  1.00 94.36           H  
ATOM    586  HE3 LYS A  39      14.055 -16.851 -22.822  1.00 94.36           H  
ATOM    587  NZ  LYS A  39      13.334 -17.989 -24.464  1.00 94.36           N  
ATOM    588  HZ1 LYS A  39      13.842 -18.825 -24.213  1.00 94.36           H  
ATOM    589  HZ2 LYS A  39      12.389 -18.072 -24.117  1.00 94.36           H  
ATOM    590  HZ3 LYS A  39      13.304 -17.942 -25.472  1.00 94.36           H  
ATOM    591  N   PRO A  40      16.533 -11.776 -23.365  1.00 94.09           N  
ATOM    592  CA  PRO A  40      16.598 -12.175 -21.953  1.00 94.09           C  
ATOM    593  HA  PRO A  40      15.946 -13.027 -21.759  1.00 94.09           H  
ATOM    594  C   PRO A  40      16.230 -11.027 -21.001  1.00 94.09           C  
ATOM    595  CB  PRO A  40      18.048 -12.602 -21.745  1.00 94.09           C  
ATOM    596  HB2 PRO A  40      18.367 -12.469 -20.711  1.00 94.09           H  
ATOM    597  HB3 PRO A  40      18.169 -13.639 -22.058  1.00 94.09           H  
ATOM    598  O   PRO A  40      16.394  -9.864 -21.352  1.00 94.09           O  
ATOM    599  CG  PRO A  40      18.816 -11.683 -22.699  1.00 94.09           C  
ATOM    600  HG2 PRO A  40      18.946 -10.701 -22.244  1.00 94.09           H  
ATOM    601  HG3 PRO A  40      19.781 -12.091 -22.999  1.00 94.09           H  
ATOM    602  CD  PRO A  40      17.876 -11.577 -23.894  1.00 94.09           C  
ATOM    603  HD2 PRO A  40      17.975 -10.597 -24.363  1.00 94.09           H  
ATOM    604  HD3 PRO A  40      18.102 -12.359 -24.619  1.00 94.09           H  
ATOM    605  N   ALA A  41      15.792 -11.348 -19.778  1.00 95.77           N  
ATOM    606  H   ALA A  41      15.691 -12.319 -19.517  1.00 95.77           H  
ATOM    607  CA  ALA A  41      15.363 -10.334 -18.810  1.00 95.77           C  
ATOM    608  HA  ALA A  41      14.533  -9.777 -19.246  1.00 95.77           H  
ATOM    609  C   ALA A  41      16.468  -9.315 -18.480  1.00 95.77           C  
ATOM    610  CB  ALA A  41      14.865 -11.036 -17.542  1.00 95.77           C  
ATOM    611  HB1 ALA A  41      15.674 -11.605 -17.084  1.00 95.77           H  
ATOM    612  HB2 ALA A  41      14.516 -10.291 -16.828  1.00 95.77           H  
ATOM    613  HB3 ALA A  41      14.038 -11.701 -17.790  1.00 95.77           H  
ATOM    614  O   ALA A  41      16.193  -8.124 -18.394  1.00 95.77           O  
ATOM    615  N   HIS A  42      17.727  -9.757 -18.383  1.00 96.83           N  
ATOM    616  H   HIS A  42      17.882 -10.754 -18.338  1.00 96.83           H  
ATOM    617  CA  HIS A  42      18.890  -8.905 -18.099  1.00 96.83           C  
ATOM    618  HA  HIS A  42      18.715  -8.375 -17.163  1.00 96.83           H  
ATOM    619  C   HIS A  42      19.167  -7.832 -19.160  1.00 96.83           C  
ATOM    620  CB  HIS A  42      20.122  -9.800 -17.916  1.00 96.83           C  
ATOM    621  HB2 HIS A  42      20.984  -9.171 -17.694  1.00 96.83           H  
ATOM    622  HB3 HIS A  42      20.325 -10.333 -18.845  1.00 96.83           H  
ATOM    623  O   HIS A  42      19.896  -6.884 -18.879  1.00 96.83           O  
ATOM    624  CG  HIS A  42      19.965 -10.799 -16.799  1.00 96.83           C  
ATOM    625  CD2 HIS A  42      20.513 -10.694 -15.555  1.00 96.83           C  
ATOM    626  HD2 HIS A  42      21.153  -9.907 -15.187  1.00 96.83           H  
ATOM    627  ND1 HIS A  42      19.188 -11.963 -16.865  1.00 96.83           N  
ATOM    628  CE1 HIS A  42      19.319 -12.539 -15.654  1.00 96.83           C  
ATOM    629  HE1 HIS A  42      18.849 -13.461 -15.348  1.00 96.83           H  
ATOM    630  NE2 HIS A  42      20.097 -11.800 -14.851  1.00 96.83           N  
ATOM    631  HE2 HIS A  42      20.290 -12.008 -13.881  1.00 96.83           H  
ATOM    632  N   ALA A  43      18.562  -7.921 -20.351  1.00 95.89           N  
ATOM    633  H   ALA A  43      17.914  -8.676 -20.522  1.00 95.89           H  
ATOM    634  CA  ALA A  43      18.681  -6.880 -21.371  1.00 95.89           C  
ATOM    635  HA  ALA A  43      19.731  -6.763 -21.639  1.00 95.89           H  
ATOM    636  C   ALA A  43      18.176  -5.511 -20.884  1.00 95.89           C  
ATOM    637  CB  ALA A  43      17.909  -7.322 -22.612  1.00 95.89           C  
ATOM    638  HB1 ALA A  43      18.332  -8.243 -23.014  1.00 95.89           H  
ATOM    639  HB2 ALA A  43      17.977  -6.534 -23.362  1.00 95.89           H  
ATOM    640  HB3 ALA A  43      16.859  -7.476 -22.360  1.00 95.89           H  
ATOM    641  O   ALA A  43      18.703  -4.482 -21.307  1.00 95.89           O  
ATOM    642  N   ILE A  44      17.217  -5.483 -19.950  1.00 95.09           N  
ATOM    643  H   ILE A  44      16.840  -6.357 -19.613  1.00 95.09           H  
ATOM    644  CA  ILE A  44      16.671  -4.232 -19.396  1.00 95.09           C  
ATOM    645  HA  ILE A  44      16.421  -3.585 -20.236  1.00 95.09           H  
ATOM    646  C   ILE A  44      17.677  -3.445 -18.543  1.00 95.09           C  
ATOM    647  CB  ILE A  44      15.363  -4.474 -18.619  1.00 95.09           C  
ATOM    648  HB  ILE A  44      14.915  -3.495 -18.451  1.00 95.09           H  
ATOM    649  O   ILE A  44      17.399  -2.310 -18.174  1.00 95.09           O  
ATOM    650  CG1 ILE A  44      15.627  -5.085 -17.222  1.00 95.09           C  
ATOM    651 HG12 ILE A  44      16.178  -4.361 -16.621  1.00 95.09           H  
ATOM    652 HG13 ILE A  44      16.248  -5.977 -17.300  1.00 95.09           H  
ATOM    653  CG2 ILE A  44      14.364  -5.263 -19.487  1.00 95.09           C  
ATOM    654 HG21 ILE A  44      13.369  -5.226 -19.043  1.00 95.09           H  
ATOM    655 HG22 ILE A  44      14.307  -4.815 -20.479  1.00 95.09           H  
ATOM    656 HG23 ILE A  44      14.677  -6.303 -19.581  1.00 95.09           H  
ATOM    657  CD1 ILE A  44      14.352  -5.413 -16.448  1.00 95.09           C  
ATOM    658 HD11 ILE A  44      13.692  -4.546 -16.466  1.00 95.09           H  
ATOM    659 HD12 ILE A  44      13.851  -6.276 -16.888  1.00 95.09           H  
ATOM    660 HD13 ILE A  44      14.595  -5.630 -15.408  1.00 95.09           H  
ATOM    661  N   LEU A  45      18.823  -4.049 -18.212  1.00 93.95           N  
ATOM    662  H   LEU A  45      18.979  -4.990 -18.544  1.00 93.95           H  
ATOM    663  CA  LEU A  45      19.910  -3.425 -17.453  1.00 93.95           C  
ATOM    664  HA  LEU A  45      19.508  -2.601 -16.863  1.00 93.95           H  
ATOM    665  C   LEU A  45      20.989  -2.810 -18.362  1.00 93.95           C  
ATOM    666  CB  LEU A  45      20.515  -4.463 -16.494  1.00 93.95           C  
ATOM    667  HB2 LEU A  45      21.014  -5.229 -17.088  1.00 93.95           H  
ATOM    668  HB3 LEU A  45      21.277  -3.969 -15.891  1.00 93.95           H  
ATOM    669  O   LEU A  45      22.016  -2.340 -17.879  1.00 93.95           O  
ATOM    670  CG  LEU A  45      19.512  -5.147 -15.549  1.00 93.95           C  
ATOM    671  HG  LEU A  45      18.759  -5.685 -16.125  1.00 93.95           H  
ATOM    672  CD1 LEU A  45      20.274  -6.161 -14.707  1.00 93.95           C  
ATOM    673 HD11 LEU A  45      21.079  -5.668 -14.161  1.00 93.95           H  
ATOM    674 HD12 LEU A  45      19.603  -6.635 -13.991  1.00 93.95           H  
ATOM    675 HD13 LEU A  45      20.687  -6.925 -15.365  1.00 93.95           H  
ATOM    676  CD2 LEU A  45      18.809  -4.165 -14.612  1.00 93.95           C  
ATOM    677 HD21 LEU A  45      18.161  -4.711 -13.927  1.00 93.95           H  
ATOM    678 HD22 LEU A  45      18.200  -3.470 -15.190  1.00 93.95           H  
ATOM    679 HD23 LEU A  45      19.553  -3.609 -14.041  1.00 93.95           H  
ATOM    680  N   THR A  46      20.785  -2.845 -19.680  1.00 93.69           N  
ATOM    681  H   THR A  46      19.906  -3.217 -20.011  1.00 93.69           H  
ATOM    682  CA  THR A  46      21.680  -2.221 -20.660  1.00 93.69           C  
ATOM    683  HA  THR A  46      22.699  -2.258 -20.275  1.00 93.69           H  
ATOM    684  C   THR A  46      21.328  -0.747 -20.873  1.00 93.69           C  
ATOM    685  CB  THR A  46      21.667  -2.971 -22.001  1.00 93.69           C  
ATOM    686  HB  THR A  46      22.440  -2.542 -22.640  1.00 93.69           H  
ATOM    687  O   THR A  46      20.305  -0.252 -20.407  1.00 93.69           O  
ATOM    688  CG2 THR A  46      21.956  -4.464 -21.869  1.00 93.69           C  
ATOM    689 HG21 THR A  46      21.878  -4.928 -22.853  1.00 93.69           H  
ATOM    690 HG22 THR A  46      21.254  -4.947 -21.189  1.00 93.69           H  
ATOM    691 HG23 THR A  46      22.967  -4.608 -21.488  1.00 93.69           H  
ATOM    692  OG1 THR A  46      20.435  -2.809 -22.658  1.00 93.69           O  
ATOM    693  HG1 THR A  46      19.801  -3.388 -22.230  1.00 93.69           H  
ATOM    694  N   THR A  47      22.152  -0.034 -21.640  1.00 91.38           N  
ATOM    695  H   THR A  47      22.984  -0.468 -22.015  1.00 91.38           H  
ATOM    696  CA  THR A  47      21.883   1.353 -22.055  1.00 91.38           C  
ATOM    697  HA  THR A  47      21.459   1.892 -21.208  1.00 91.38           H  
ATOM    698  C   THR A  47      20.859   1.466 -23.193  1.00 91.38           C  
ATOM    699  CB  THR A  47      23.190   2.048 -22.457  1.00 91.38           C  
ATOM    700  HB  THR A  47      22.977   3.054 -22.817  1.00 91.38           H  
ATOM    701  O   THR A  47      20.644   2.561 -23.719  1.00 91.38           O  
ATOM    702  CG2 THR A  47      24.168   2.150 -21.285  1.00 91.38           C  
ATOM    703 HG21 THR A  47      25.042   2.727 -21.586  1.00 91.38           H  
ATOM    704 HG22 THR A  47      24.487   1.159 -20.962  1.00 91.38           H  
ATOM    705 HG23 THR A  47      23.686   2.658 -20.450  1.00 91.38           H  
ATOM    706  OG1 THR A  47      23.829   1.307 -23.476  1.00 91.38           O  
ATOM    707  HG1 THR A  47      24.660   1.748 -23.670  1.00 91.38           H  
ATOM    708  N   ALA A  48      20.242   0.354 -23.611  1.00 92.99           N  
ATOM    709  H   ALA A  48      20.388  -0.508 -23.106  1.00 92.99           H  
ATOM    710  CA  ALA A  48      19.231   0.357 -24.657  1.00 92.99           C  
ATOM    711  HA  ALA A  48      19.655   0.850 -25.532  1.00 92.99           H  
ATOM    712  C   ALA A  48      17.983   1.145 -24.241  1.00 92.99           C  
ATOM    713  CB  ALA A  48      18.894  -1.082 -25.049  1.00 92.99           C  
ATOM    714  HB1 ALA A  48      18.174  -1.085 -25.867  1.00 92.99           H  
ATOM    715  HB2 ALA A  48      18.470  -1.610 -24.196  1.00 92.99           H  
ATOM    716  HB3 ALA A  48      19.802  -1.591 -25.373  1.00 92.99           H  
ATOM    717  O   ALA A  48      17.615   1.226 -23.068  1.00 92.99           O  
ATOM    718  N   ARG A  49      17.312   1.735 -25.233  1.00 90.76           N  
ATOM    719  H   ARG A  49      17.606   1.550 -26.181  1.00 90.76           H  
ATOM    720  CA  ARG A  49      16.048   2.439 -25.016  1.00 90.76           C  
ATOM    721  HA  ARG A  49      16.035   2.842 -24.004  1.00 90.76           H  
ATOM    722  C   ARG A  49      14.901   1.448 -25.126  1.00 90.76           C  
ATOM    723  CB  ARG A  49      15.884   3.601 -25.999  1.00 90.76           C  
ATOM    724  HB2 ARG A  49      14.880   4.009 -25.886  1.00 90.76           H  
ATOM    725  HB3 ARG A  49      15.995   3.237 -27.021  1.00 90.76           H  
ATOM    726  O   ARG A  49      14.688   0.866 -26.184  1.00 90.76           O  
ATOM    727  CG  ARG A  49      16.906   4.712 -25.729  1.00 90.76           C  
ATOM    728  HG2 ARG A  49      16.827   5.034 -24.691  1.00 90.76           H  
ATOM    729  HG3 ARG A  49      17.913   4.340 -25.914  1.00 90.76           H  
ATOM    730  CD  ARG A  49      16.622   5.899 -26.651  1.00 90.76           C  
ATOM    731  HD2 ARG A  49      15.611   6.257 -26.459  1.00 90.76           H  
ATOM    732  HD3 ARG A  49      16.687   5.561 -27.685  1.00 90.76           H  
ATOM    733  NE  ARG A  49      17.584   6.994 -26.429  1.00 90.76           N  
ATOM    734  HE  ARG A  49      18.324   6.818 -25.765  1.00 90.76           H  
ATOM    735  NH1 ARG A  49      16.689   8.468 -27.944  1.00 90.76           N  
ATOM    736 HH11 ARG A  49      15.995   7.777 -28.189  1.00 90.76           H  
ATOM    737 HH12 ARG A  49      16.726   9.349 -28.436  1.00 90.76           H  
ATOM    738  NH2 ARG A  49      18.508   9.044 -26.785  1.00 90.76           N  
ATOM    739 HH21 ARG A  49      19.238   8.831 -26.121  1.00 90.76           H  
ATOM    740 HH22 ARG A  49      18.529   9.922 -27.283  1.00 90.76           H  
ATOM    741  CZ  ARG A  49      17.589   8.160 -27.050  1.00 90.76           C  
ATOM    742  N   PHE A  50      14.162   1.310 -24.038  1.00 92.13           N  
ATOM    743  H   PHE A  50      14.433   1.810 -23.203  1.00 92.13           H  
ATOM    744  CA  PHE A  50      12.963   0.489 -23.964  1.00 92.13           C  
ATOM    745  HA  PHE A  50      12.925  -0.190 -24.816  1.00 92.13           H  
ATOM    746  C   PHE A  50      11.710   1.362 -24.033  1.00 92.13           C  
ATOM    747  CB  PHE A  50      13.035  -0.369 -22.700  1.00 92.13           C  
ATOM    748  HB2 PHE A  50      12.099  -0.918 -22.595  1.00 92.13           H  
ATOM    749  HB3 PHE A  50      13.143   0.274 -21.826  1.00 92.13           H  
ATOM    750  O   PHE A  50      11.719   2.533 -23.638  1.00 92.13           O  
ATOM    751  CG  PHE A  50      14.167  -1.374 -22.748  1.00 92.13           C  
ATOM    752  CD1 PHE A  50      14.028  -2.539 -23.525  1.00 92.13           C  
ATOM    753  HD1 PHE A  50      13.101  -2.731 -24.043  1.00 92.13           H  
ATOM    754  CD2 PHE A  50      15.383  -1.110 -22.091  1.00 92.13           C  
ATOM    755  HD2 PHE A  50      15.511  -0.207 -21.512  1.00 92.13           H  
ATOM    756  CE1 PHE A  50      15.106  -3.430 -23.656  1.00 92.13           C  
ATOM    757  HE1 PHE A  50      15.006  -4.308 -24.277  1.00 92.13           H  
ATOM    758  CE2 PHE A  50      16.462  -1.998 -22.227  1.00 92.13           C  
ATOM    759  HE2 PHE A  50      17.404  -1.777 -21.748  1.00 92.13           H  
ATOM    760  CZ  PHE A  50      16.323  -3.157 -23.013  1.00 92.13           C  
ATOM    761  HZ  PHE A  50      17.162  -3.823 -23.149  1.00 92.13           H  
ATOM    762  N   GLU A  51      10.622   0.792 -24.535  1.00 90.27           N  
ATOM    763  H   GLU A  51      10.663  -0.194 -24.747  1.00 90.27           H  
ATOM    764  CA  GLU A  51       9.312   1.423 -24.477  1.00 90.27           C  
ATOM    765  HA  GLU A  51       9.398   2.425 -24.896  1.00 90.27           H  
ATOM    766  C   GLU A  51       8.850   1.557 -23.023  1.00 90.27           C  
ATOM    767  CB  GLU A  51       8.277   0.654 -25.306  1.00 90.27           C  
ATOM    768  HB2 GLU A  51       8.232  -0.381 -24.966  1.00 90.27           H  
ATOM    769  HB3 GLU A  51       7.301   1.110 -25.139  1.00 90.27           H  
ATOM    770  O   GLU A  51       9.260   0.814 -22.121  1.00 90.27           O  
ATOM    771  CG  GLU A  51       8.581   0.690 -26.809  1.00 90.27           C  
ATOM    772  HG2 GLU A  51       9.594   0.326 -26.979  1.00 90.27           H  
ATOM    773  HG3 GLU A  51       8.530   1.724 -27.153  1.00 90.27           H  
ATOM    774  CD  GLU A  51       7.598  -0.168 -27.616  1.00 90.27           C  
ATOM    775  OE1 GLU A  51       8.036  -0.681 -28.672  1.00 90.27           O  
ATOM    776  OE2 GLU A  51       6.437  -0.311 -27.170  1.00 90.27           O  
ATOM    777  N   LYS A  52       7.968   2.535 -22.780  1.00 87.66           N  
ATOM    778  H   LYS A  52       7.612   3.055 -23.569  1.00 87.66           H  
ATOM    779  CA  LYS A  52       7.445   2.794 -21.436  1.00 87.66           C  
ATOM    780  HA  LYS A  52       8.281   3.088 -20.802  1.00 87.66           H  
ATOM    781  C   LYS A  52       6.851   1.508 -20.857  1.00 87.66           C  
ATOM    782  CB  LYS A  52       6.402   3.919 -21.445  1.00 87.66           C  
ATOM    783  HB2 LYS A  52       5.625   3.679 -22.170  1.00 87.66           H  
ATOM    784  HB3 LYS A  52       5.949   3.962 -20.454  1.00 87.66           H  
ATOM    785  O   LYS A  52       5.993   0.878 -21.463  1.00 87.66           O  
ATOM    786  CG  LYS A  52       6.991   5.301 -21.764  1.00 87.66           C  
ATOM    787  HG2 LYS A  52       7.811   5.511 -21.077  1.00 87.66           H  
ATOM    788  HG3 LYS A  52       7.371   5.310 -22.786  1.00 87.66           H  
ATOM    789  CD  LYS A  52       5.911   6.383 -21.608  1.00 87.66           C  
ATOM    790  HD2 LYS A  52       5.544   6.367 -20.582  1.00 87.66           H  
ATOM    791  HD3 LYS A  52       5.084   6.162 -22.283  1.00 87.66           H  
ATOM    792  CE  LYS A  52       6.473   7.774 -21.926  1.00 87.66           C  
ATOM    793  HE2 LYS A  52       7.348   7.945 -21.299  1.00 87.66           H  
ATOM    794  HE3 LYS A  52       6.801   7.788 -22.966  1.00 87.66           H  
ATOM    795  NZ  LYS A  52       5.465   8.842 -21.690  1.00 87.66           N  
ATOM    796  HZ1 LYS A  52       4.648   8.705 -22.267  1.00 87.66           H  
ATOM    797  HZ2 LYS A  52       5.173   8.853 -20.723  1.00 87.66           H  
ATOM    798  HZ3 LYS A  52       5.849   9.753 -21.901  1.00 87.66           H  
ATOM    799  N   GLY A  53       7.314   1.147 -19.665  1.00 90.96           N  
ATOM    800  H   GLY A  53       8.080   1.682 -19.284  1.00 90.96           H  
ATOM    801  CA  GLY A  53       6.833  -0.004 -18.908  1.00 90.96           C  
ATOM    802  HA2 GLY A  53       7.067   0.186 -17.861  1.00 90.96           H  
ATOM    803  HA3 GLY A  53       5.753  -0.091 -19.025  1.00 90.96           H  
ATOM    804  C   GLY A  53       7.456  -1.360 -19.246  1.00 90.96           C  
ATOM    805  O   GLY A  53       7.257  -2.285 -18.460  1.00 90.96           O  
ATOM    806  N   GLU A  54       8.257  -1.501 -20.310  1.00 94.85           N  
ATOM    807  H   GLU A  54       8.394  -0.726 -20.942  1.00 94.85           H  
ATOM    808  CA  GLU A  54       8.933  -2.774 -20.635  1.00 94.85           C  
ATOM    809  HA  GLU A  54       8.195  -3.569 -20.743  1.00 94.85           H  
ATOM    810  C   GLU A  54       9.899  -3.213 -19.521  1.00 94.85           C  
ATOM    811  CB  GLU A  54       9.701  -2.660 -21.962  1.00 94.85           C  
ATOM    812  HB2 GLU A  54      10.266  -1.728 -21.937  1.00 94.85           H  
ATOM    813  HB3 GLU A  54      10.405  -3.489 -22.029  1.00 94.85           H  
ATOM    814  O   GLU A  54       9.895  -4.382 -19.134  1.00 94.85           O  
ATOM    815  CG  GLU A  54       8.814  -2.689 -23.220  1.00 94.85           C  
ATOM    816  HG2 GLU A  54       8.222  -3.603 -23.203  1.00 94.85           H  
ATOM    817  HG3 GLU A  54       8.124  -1.846 -23.184  1.00 94.85           H  
ATOM    818  CD  GLU A  54       9.639  -2.637 -24.528  1.00 94.85           C  
ATOM    819  OE1 GLU A  54       9.263  -3.292 -25.529  1.00 94.85           O  
ATOM    820  OE2 GLU A  54      10.689  -1.962 -24.563  1.00 94.85           O  
ATOM    821  N   VAL A  55      10.669  -2.281 -18.943  1.00 95.89           N  
ATOM    822  H   VAL A  55      10.657  -1.356 -19.349  1.00 95.89           H  
ATOM    823  CA  VAL A  55      11.627  -2.558 -17.852  1.00 95.89           C  
ATOM    824  HA  VAL A  55      12.366  -3.275 -18.211  1.00 95.89           H  
ATOM    825  C   VAL A  55      10.918  -3.199 -16.652  1.00 95.89           C  
ATOM    826  CB  VAL A  55      12.375  -1.270 -17.436  1.00 95.89           C  
ATOM    827  HB  VAL A  55      11.640  -0.526 -17.131  1.00 95.89           H  
ATOM    828  O   VAL A  55      11.224  -4.325 -16.261  1.00 95.89           O  
ATOM    829  CG1 VAL A  55      13.339  -1.491 -16.263  1.00 95.89           C  
ATOM    830 HG11 VAL A  55      14.109  -2.212 -16.535  1.00 95.89           H  
ATOM    831 HG12 VAL A  55      12.809  -1.843 -15.377  1.00 95.89           H  
ATOM    832 HG13 VAL A  55      13.827  -0.550 -16.008  1.00 95.89           H  
ATOM    833  CG2 VAL A  55      13.178  -0.693 -18.610  1.00 95.89           C  
ATOM    834 HG21 VAL A  55      13.709   0.203 -18.290  1.00 95.89           H  
ATOM    835 HG22 VAL A  55      13.908  -1.420 -18.967  1.00 95.89           H  
ATOM    836 HG23 VAL A  55      12.519  -0.419 -19.433  1.00 95.89           H  
ATOM    837  N   TYR A  56       9.907  -2.526 -16.099  1.00 97.08           N  
ATOM    838  H   TYR A  56       9.668  -1.619 -16.474  1.00 97.08           H  
ATOM    839  CA  TYR A  56       9.182  -3.021 -14.927  1.00 97.08           C  
ATOM    840  HA  TYR A  56       9.908  -3.345 -14.182  1.00 97.08           H  
ATOM    841  C   TYR A  56       8.309  -4.238 -15.235  1.00 97.08           C  
ATOM    842  CB  TYR A  56       8.355  -1.893 -14.317  1.00 97.08           C  
ATOM    843  HB2 TYR A  56       7.553  -2.324 -13.718  1.00 97.08           H  
ATOM    844  HB3 TYR A  56       7.900  -1.306 -15.115  1.00 97.08           H  
ATOM    845  O   TYR A  56       8.269  -5.161 -14.426  1.00 97.08           O  
ATOM    846  CG  TYR A  56       9.173  -0.994 -13.421  1.00 97.08           C  
ATOM    847  CD1 TYR A  56       9.408  -1.386 -12.093  1.00 97.08           C  
ATOM    848  HD1 TYR A  56       9.019  -2.329 -11.738  1.00 97.08           H  
ATOM    849  CD2 TYR A  56       9.751   0.186 -13.919  1.00 97.08           C  
ATOM    850  HD2 TYR A  56       9.603   0.482 -14.947  1.00 97.08           H  
ATOM    851  CE1 TYR A  56      10.195  -0.589 -11.248  1.00 97.08           C  
ATOM    852  HE1 TYR A  56      10.407  -0.921 -10.243  1.00 97.08           H  
ATOM    853  CE2 TYR A  56      10.552   0.977 -13.079  1.00 97.08           C  
ATOM    854  HE2 TYR A  56      11.032   1.868 -13.457  1.00 97.08           H  
ATOM    855  OH  TYR A  56      11.642   1.296 -10.980  1.00 97.08           O  
ATOM    856  HH  TYR A  56      11.770   0.925 -10.103  1.00 97.08           H  
ATOM    857  CZ  TYR A  56      10.776   0.592 -11.745  1.00 97.08           C  
ATOM    858  N   THR A  57       7.669  -4.305 -16.407  1.00 96.67           N  
ATOM    859  H   THR A  57       7.726  -3.523 -17.044  1.00 96.67           H  
ATOM    860  CA  THR A  57       6.915  -5.503 -16.819  1.00 96.67           C  
ATOM    861  HA  THR A  57       6.137  -5.702 -16.082  1.00 96.67           H  
ATOM    862  C   THR A  57       7.832  -6.721 -16.875  1.00 96.67           C  
ATOM    863  CB  THR A  57       6.244  -5.311 -18.188  1.00 96.67           C  
ATOM    864  HB  THR A  57       6.999  -5.121 -18.950  1.00 96.67           H  
ATOM    865  O   THR A  57       7.485  -7.782 -16.351  1.00 96.67           O  
ATOM    866  CG2 THR A  57       5.398  -6.510 -18.610  1.00 96.67           C  
ATOM    867 HG21 THR A  57       6.038  -7.370 -18.806  1.00 96.67           H  
ATOM    868 HG22 THR A  57       4.676  -6.754 -17.831  1.00 96.67           H  
ATOM    869 HG23 THR A  57       4.866  -6.260 -19.528  1.00 96.67           H  
ATOM    870  OG1 THR A  57       5.369  -4.217 -18.125  1.00 96.67           O  
ATOM    871  HG1 THR A  57       5.919  -3.438 -18.240  1.00 96.67           H  
ATOM    872  N   THR A  58       9.026  -6.561 -17.452  1.00 97.75           N  
ATOM    873  H   THR A  58       9.255  -5.663 -17.855  1.00 97.75           H  
ATOM    874  CA  THR A  58      10.028  -7.625 -17.552  1.00 97.75           C  
ATOM    875  HA  THR A  58       9.564  -8.490 -18.026  1.00 97.75           H  
ATOM    876  C   THR A  58      10.509  -8.064 -16.176  1.00 97.75           C  
ATOM    877  CB  THR A  58      11.205  -7.204 -18.437  1.00 97.75           C  
ATOM    878  HB  THR A  58      11.695  -6.330 -18.009  1.00 97.75           H  
ATOM    879  O   THR A  58      10.448  -9.255 -15.870  1.00 97.75           O  
ATOM    880  CG2 THR A  58      12.226  -8.323 -18.620  1.00 97.75           C  
ATOM    881 HG21 THR A  58      11.745  -9.211 -19.030  1.00 97.75           H  
ATOM    882 HG22 THR A  58      13.000  -7.993 -19.313  1.00 97.75           H  
ATOM    883 HG23 THR A  58      12.701  -8.566 -17.669  1.00 97.75           H  
ATOM    884  OG1 THR A  58      10.708  -6.887 -19.715  1.00 97.75           O  
ATOM    885  HG1 THR A  58      10.407  -5.977 -19.669  1.00 97.75           H  
ATOM    886  N   ALA A  59      10.910  -7.118 -15.324  1.00 97.90           N  
ATOM    887  H   ALA A  59      10.941  -6.159 -15.638  1.00 97.90           H  
ATOM    888  CA  ALA A  59      11.399  -7.413 -13.981  1.00 97.90           C  
ATOM    889  HA  ALA A  59      12.241  -8.101 -14.056  1.00 97.90           H  
ATOM    890  C   ALA A  59      10.333  -8.075 -13.093  1.00 97.90           C  
ATOM    891  CB  ALA A  59      11.900  -6.110 -13.361  1.00 97.90           C  
ATOM    892  HB1 ALA A  59      12.659  -5.658 -14.000  1.00 97.90           H  
ATOM    893  HB2 ALA A  59      12.346  -6.329 -12.391  1.00 97.90           H  
ATOM    894  HB3 ALA A  59      11.075  -5.409 -13.233  1.00 97.90           H  
ATOM    895  O   ALA A  59      10.623  -9.058 -12.415  1.00 97.90           O  
ATOM    896  N   VAL A  60       9.083  -7.596 -13.132  1.00 97.31           N  
ATOM    897  H   VAL A  60       8.901  -6.779 -13.698  1.00 97.31           H  
ATOM    898  CA  VAL A  60       7.966  -8.187 -12.377  1.00 97.31           C  
ATOM    899  HA  VAL A  60       8.250  -8.254 -11.327  1.00 97.31           H  
ATOM    900  C   VAL A  60       7.680  -9.613 -12.848  1.00 97.31           C  
ATOM    901  CB  VAL A  60       6.701  -7.310 -12.478  1.00 97.31           C  
ATOM    902  HB  VAL A  60       6.502  -7.081 -13.525  1.00 97.31           H  
ATOM    903  O   VAL A  60       7.572 -10.518 -12.024  1.00 97.31           O  
ATOM    904  CG1 VAL A  60       5.471  -8.019 -11.900  1.00 97.31           C  
ATOM    905 HG11 VAL A  60       5.192  -8.854 -12.542  1.00 97.31           H  
ATOM    906 HG12 VAL A  60       4.631  -7.327 -11.843  1.00 97.31           H  
ATOM    907 HG13 VAL A  60       5.697  -8.394 -10.902  1.00 97.31           H  
ATOM    908  CG2 VAL A  60       6.868  -5.997 -11.702  1.00 97.31           C  
ATOM    909 HG21 VAL A  60       7.770  -5.473 -12.018  1.00 97.31           H  
ATOM    910 HG22 VAL A  60       6.954  -6.204 -10.635  1.00 97.31           H  
ATOM    911 HG23 VAL A  60       6.010  -5.350 -11.879  1.00 97.31           H  
ATOM    912  N   CYS A  61       7.582  -9.843 -14.160  1.00 95.97           N  
ATOM    913  H   CYS A  61       7.696  -9.077 -14.807  1.00 95.97           H  
ATOM    914  CA  CYS A  61       7.311 -11.185 -14.684  1.00 95.97           C  
ATOM    915  HA  CYS A  61       6.428 -11.592 -14.192  1.00 95.97           H  
ATOM    916  C   CYS A  61       8.467 -12.155 -14.405  1.00 95.97           C  
ATOM    917  CB  CYS A  61       7.046 -11.109 -16.189  1.00 95.97           C  
ATOM    918  HB2 CYS A  61       6.959 -12.124 -16.578  1.00 95.97           H  
ATOM    919  HB3 CYS A  61       7.886 -10.608 -16.669  1.00 95.97           H  
ATOM    920  O   CYS A  61       8.226 -13.321 -14.097  1.00 95.97           O  
ATOM    921  SG  CYS A  61       5.509 -10.209 -16.540  1.00 95.97           S  
ATOM    922  HG  CYS A  61       6.009  -8.998 -16.276  1.00 95.97           H  
ATOM    923  N   TRP A  62       9.712 -11.676 -14.497  1.00 96.48           N  
ATOM    924  H   TRP A  62       9.846 -10.710 -14.760  1.00 96.48           H  
ATOM    925  CA  TRP A  62      10.899 -12.460 -14.162  1.00 96.48           C  
ATOM    926  HA  TRP A  62      10.877 -13.397 -14.720  1.00 96.48           H  
ATOM    927  C   TRP A  62      10.910 -12.840 -12.677  1.00 96.48           C  
ATOM    928  CB  TRP A  62      12.155 -11.686 -14.576  1.00 96.48           C  
ATOM    929  HB2 TRP A  62      12.171 -10.727 -14.058  1.00 96.48           H  
ATOM    930  HB3 TRP A  62      12.109 -11.479 -15.645  1.00 96.48           H  
ATOM    931  O   TRP A  62      11.017 -14.022 -12.363  1.00 96.48           O  
ATOM    932  CG  TRP A  62      13.440 -12.393 -14.288  1.00 96.48           C  
ATOM    933  CD1 TRP A  62      14.068 -13.277 -15.098  1.00 96.48           C  
ATOM    934  HD1 TRP A  62      13.721 -13.587 -16.073  1.00 96.48           H  
ATOM    935  CD2 TRP A  62      14.254 -12.315 -13.077  1.00 96.48           C  
ATOM    936  CE2 TRP A  62      15.383 -13.172 -13.237  1.00 96.48           C  
ATOM    937  CE3 TRP A  62      14.151 -11.604 -11.863  1.00 96.48           C  
ATOM    938  HE3 TRP A  62      13.319 -10.933 -11.705  1.00 96.48           H  
ATOM    939  NE1 TRP A  62      15.222 -13.727 -14.487  1.00 96.48           N  
ATOM    940  HE1 TRP A  62      15.864 -14.393 -14.891  1.00 96.48           H  
ATOM    941  CH2 TRP A  62      16.240 -12.586 -11.057  1.00 96.48           C  
ATOM    942  HH2 TRP A  62      17.005 -12.663 -10.299  1.00 96.48           H  
ATOM    943  CZ2 TRP A  62      16.370 -13.309 -12.253  1.00 96.48           C  
ATOM    944  HZ2 TRP A  62      17.235 -13.936 -12.412  1.00 96.48           H  
ATOM    945  CZ3 TRP A  62      15.131 -11.743 -10.863  1.00 96.48           C  
ATOM    946  HZ3 TRP A  62      15.047 -11.176  -9.948  1.00 96.48           H  
ATOM    947  N   LEU A  63      10.678 -11.876 -11.777  1.00 95.50           N  
ATOM    948  H   LEU A  63      10.599 -10.924 -12.105  1.00 95.50           H  
ATOM    949  CA  LEU A  63      10.599 -12.103 -10.330  1.00 95.50           C  
ATOM    950  HA  LEU A  63      11.550 -12.512  -9.990  1.00 95.50           H  
ATOM    951  C   LEU A  63       9.500 -13.111  -9.956  1.00 95.50           C  
ATOM    952  CB  LEU A  63      10.351 -10.743  -9.648  1.00 95.50           C  
ATOM    953  HB2 LEU A  63       9.478 -10.284 -10.112  1.00 95.50           H  
ATOM    954  HB3 LEU A  63      11.207 -10.094  -9.830  1.00 95.50           H  
ATOM    955  O   LEU A  63       9.700 -13.968  -9.099  1.00 95.50           O  
ATOM    956  CG  LEU A  63      10.096 -10.829  -8.131  1.00 95.50           C  
ATOM    957  HG  LEU A  63       9.269 -11.510  -7.931  1.00 95.50           H  
ATOM    958  CD1 LEU A  63      11.333 -11.303  -7.371  1.00 95.50           C  
ATOM    959 HD11 LEU A  63      12.170 -10.634  -7.569  1.00 95.50           H  
ATOM    960 HD12 LEU A  63      11.125 -11.323  -6.301  1.00 95.50           H  
ATOM    961 HD13 LEU A  63      11.602 -12.309  -7.692  1.00 95.50           H  
ATOM    962  CD2 LEU A  63       9.683  -9.461  -7.596  1.00 95.50           C  
ATOM    963 HD21 LEU A  63      10.542  -8.790  -7.582  1.00 95.50           H  
ATOM    964 HD22 LEU A  63       8.893  -9.039  -8.218  1.00 95.50           H  
ATOM    965 HD23 LEU A  63       9.290  -9.583  -6.586  1.00 95.50           H  
ATOM    966  N   LEU A  64       8.327 -13.008 -10.585  1.00 92.37           N  
ATOM    967  H   LEU A  64       8.210 -12.256 -11.249  1.00 92.37           H  
ATOM    968  CA  LEU A  64       7.200 -13.910 -10.331  1.00 92.37           C  
ATOM    969  HA  LEU A  64       7.138 -14.100  -9.260  1.00 92.37           H  
ATOM    970  C   LEU A  64       7.364 -15.290 -10.992  1.00 92.37           C  
ATOM    971  CB  LEU A  64       5.901 -13.233 -10.807  1.00 92.37           C  
ATOM    972  HB2 LEU A  64       5.092 -13.963 -10.765  1.00 92.37           H  
ATOM    973  HB3 LEU A  64       6.029 -12.949 -11.851  1.00 92.37           H  
ATOM    974  O   LEU A  64       6.551 -16.179 -10.732  1.00 92.37           O  
ATOM    975  CG  LEU A  64       5.468 -11.995  -9.999  1.00 92.37           C  
ATOM    976  HG  LEU A  64       6.266 -11.252  -9.973  1.00 92.37           H  
ATOM    977  CD1 LEU A  64       4.243 -11.384 -10.682  1.00 92.37           C  
ATOM    978 HD11 LEU A  64       3.876 -10.533 -10.109  1.00 92.37           H  
ATOM    979 HD12 LEU A  64       4.520 -11.046 -11.680  1.00 92.37           H  
ATOM    980 HD13 LEU A  64       3.449 -12.127 -10.763  1.00 92.37           H  
ATOM    981  CD2 LEU A  64       5.087 -12.339  -8.557  1.00 92.37           C  
ATOM    982 HD21 LEU A  64       4.734 -11.440  -8.052  1.00 92.37           H  
ATOM    983 HD22 LEU A  64       4.295 -13.089  -8.558  1.00 92.37           H  
ATOM    984 HD23 LEU A  64       5.961 -12.709  -8.021  1.00 92.37           H  
ATOM    985  N   GLY A  65       8.345 -15.463 -11.885  1.00 91.03           N  
ATOM    986  H   GLY A  65       9.017 -14.719 -12.010  1.00 91.03           H  
ATOM    987  CA  GLY A  65       8.515 -16.668 -12.703  1.00 91.03           C  
ATOM    988  HA2 GLY A  65       9.419 -16.555 -13.302  1.00 91.03           H  
ATOM    989  HA3 GLY A  65       8.639 -17.530 -12.048  1.00 91.03           H  
ATOM    990  C   GLY A  65       7.342 -16.948 -13.654  1.00 91.03           C  
ATOM    991  O   GLY A  65       7.212 -18.054 -14.176  1.00 91.03           O  
ATOM    992  N   LYS A  66       6.446 -15.973 -13.855  1.00 91.37           N  
ATOM    993  H   LYS A  66       6.672 -15.069 -13.466  1.00 91.37           H  
ATOM    994  CA  LYS A  66       5.207 -16.098 -14.634  1.00 91.37           C  
ATOM    995  HA  LYS A  66       5.352 -16.869 -15.391  1.00 91.37           H  
ATOM    996  C   LYS A  66       4.906 -14.784 -15.345  1.00 91.37           C  
ATOM    997  CB  LYS A  66       4.022 -16.502 -13.730  1.00 91.37           C  
ATOM    998  HB2 LYS A  66       3.106 -16.462 -14.319  1.00 91.37           H  
ATOM    999  HB3 LYS A  66       3.933 -15.784 -12.914  1.00 91.37           H  
ATOM   1000  O   LYS A  66       5.095 -13.707 -14.790  1.00 91.37           O  
ATOM   1001  CG  LYS A  66       4.160 -17.919 -13.146  1.00 91.37           C  
ATOM   1002  HG2 LYS A  66       4.325 -18.624 -13.960  1.00 91.37           H  
ATOM   1003  HG3 LYS A  66       5.022 -17.948 -12.478  1.00 91.37           H  
ATOM   1004  CD  LYS A  66       2.920 -18.355 -12.351  1.00 91.37           C  
ATOM   1005  HD2 LYS A  66       2.755 -17.647 -11.538  1.00 91.37           H  
ATOM   1006  HD3 LYS A  66       2.051 -18.367 -13.008  1.00 91.37           H  
ATOM   1007  CE  LYS A  66       3.165 -19.756 -11.770  1.00 91.37           C  
ATOM   1008  HE2 LYS A  66       4.069 -19.718 -11.164  1.00 91.37           H  
ATOM   1009  HE3 LYS A  66       3.359 -20.446 -12.591  1.00 91.37           H  
ATOM   1010  NZ  LYS A  66       2.030 -20.247 -10.945  1.00 91.37           N  
ATOM   1011  HZ1 LYS A  66       2.252 -21.154 -10.559  1.00 91.37           H  
ATOM   1012  HZ2 LYS A  66       1.185 -20.335 -11.491  1.00 91.37           H  
ATOM   1013  HZ3 LYS A  66       1.862 -19.628 -10.164  1.00 91.37           H  
ATOM   1014  N   LYS A  67       4.363 -14.882 -16.559  1.00 92.75           N  
ATOM   1015  H   LYS A  67       4.208 -15.810 -16.926  1.00 92.75           H  
ATOM   1016  CA  LYS A  67       3.954 -13.742 -17.388  1.00 92.75           C  
ATOM   1017  HA  LYS A  67       4.074 -12.821 -16.819  1.00 92.75           H  
ATOM   1018  C   LYS A  67       2.490 -13.906 -17.811  1.00 92.75           C  
ATOM   1019  CB  LYS A  67       4.894 -13.666 -18.598  1.00 92.75           C  
ATOM   1020  HB2 LYS A  67       5.921 -13.577 -18.246  1.00 92.75           H  
ATOM   1021  HB3 LYS A  67       4.805 -14.598 -19.156  1.00 92.75           H  
ATOM   1022  O   LYS A  67       2.146 -14.976 -18.320  1.00 92.75           O  
ATOM   1023  CG  LYS A  67       4.587 -12.476 -19.519  1.00 92.75           C  
ATOM   1024  HG2 LYS A  67       3.537 -12.493 -19.810  1.00 92.75           H  
ATOM   1025  HG3 LYS A  67       4.777 -11.546 -18.983  1.00 92.75           H  
ATOM   1026  CD  LYS A  67       5.445 -12.500 -20.788  1.00 92.75           C  
ATOM   1027  HD2 LYS A  67       5.260 -11.592 -21.362  1.00 92.75           H  
ATOM   1028  HD3 LYS A  67       6.492 -12.510 -20.487  1.00 92.75           H  
ATOM   1029  CE  LYS A  67       5.198 -13.713 -21.693  1.00 92.75           C  
ATOM   1030  HE2 LYS A  67       5.389 -14.626 -21.129  1.00 92.75           H  
ATOM   1031  HE3 LYS A  67       5.915 -13.676 -22.513  1.00 92.75           H  
ATOM   1032  NZ  LYS A  67       3.828 -13.730 -22.254  1.00 92.75           N  
ATOM   1033  HZ1 LYS A  67       3.120 -13.663 -21.537  1.00 92.75           H  
ATOM   1034  HZ2 LYS A  67       3.666 -14.532 -22.846  1.00 92.75           H  
ATOM   1035  HZ3 LYS A  67       3.691 -12.904 -22.819  1.00 92.75           H  
ATOM   1036  N   PRO A  68       1.632 -12.880 -17.670  1.00 92.07           N  
ATOM   1037  CA  PRO A  68       0.286 -12.903 -18.240  1.00 92.07           C  
ATOM   1038  HA  PRO A  68      -0.290 -13.675 -17.730  1.00 92.07           H  
ATOM   1039  C   PRO A  68       0.298 -13.187 -19.752  1.00 92.07           C  
ATOM   1040  CB  PRO A  68      -0.317 -11.532 -17.916  1.00 92.07           C  
ATOM   1041  HB2 PRO A  68      -0.115 -10.832 -18.726  1.00 92.07           H  
ATOM   1042  HB3 PRO A  68      -1.389 -11.595 -17.730  1.00 92.07           H  
ATOM   1043  O   PRO A  68       1.211 -12.769 -20.469  1.00 92.07           O  
ATOM   1044  CG  PRO A  68       0.447 -11.090 -16.667  1.00 92.07           C  
ATOM   1045  HG2 PRO A  68       0.462 -10.006 -16.559  1.00 92.07           H  
ATOM   1046  HG3 PRO A  68       0.013 -11.558 -15.784  1.00 92.07           H  
ATOM   1047  CD  PRO A  68       1.845 -11.651 -16.915  1.00 92.07           C  
ATOM   1048  HD2 PRO A  68       2.426 -10.949 -17.513  1.00 92.07           H  
ATOM   1049  HD3 PRO A  68       2.341 -11.839 -15.963  1.00 92.07           H  
ATOM   1050  N   LYS A  69      -0.723 -13.882 -20.268  1.00 91.23           N  
ATOM   1051  H   LYS A  69      -1.452 -14.204 -19.647  1.00 91.23           H  
ATOM   1052  CA  LYS A  69      -0.810 -14.215 -21.706  1.00 91.23           C  
ATOM   1053  HA  LYS A  69       0.099 -14.735 -22.010  1.00 91.23           H  
ATOM   1054  C   LYS A  69      -0.879 -12.969 -22.597  1.00 91.23           C  
ATOM   1055  CB  LYS A  69      -2.011 -15.130 -21.988  1.00 91.23           C  
ATOM   1056  HB2 LYS A  69      -2.139 -15.200 -23.068  1.00 91.23           H  
ATOM   1057  HB3 LYS A  69      -2.916 -14.687 -21.571  1.00 91.23           H  
ATOM   1058  O   LYS A  69      -0.288 -12.969 -23.667  1.00 91.23           O  
ATOM   1059  CG  LYS A  69      -1.824 -16.552 -21.436  1.00 91.23           C  
ATOM   1060  HG2 LYS A  69      -0.900 -16.973 -21.831  1.00 91.23           H  
ATOM   1061  HG3 LYS A  69      -1.763 -16.519 -20.348  1.00 91.23           H  
ATOM   1062  CD  LYS A  69      -3.004 -17.443 -21.854  1.00 91.23           C  
ATOM   1063  HD2 LYS A  69      -3.070 -17.454 -22.942  1.00 91.23           H  
ATOM   1064  HD3 LYS A  69      -3.926 -17.023 -21.453  1.00 91.23           H  
ATOM   1065  CE  LYS A  69      -2.829 -18.880 -21.343  1.00 91.23           C  
ATOM   1066  HE2 LYS A  69      -2.754 -18.859 -20.256  1.00 91.23           H  
ATOM   1067  HE3 LYS A  69      -1.893 -19.276 -21.736  1.00 91.23           H  
ATOM   1068  NZ  LYS A  69      -3.961 -19.749 -21.760  1.00 91.23           N  
ATOM   1069  HZ1 LYS A  69      -4.031 -19.787 -22.767  1.00 91.23           H  
ATOM   1070  HZ2 LYS A  69      -4.839 -19.400 -21.402  1.00 91.23           H  
ATOM   1071  HZ3 LYS A  69      -3.837 -20.694 -21.425  1.00 91.23           H  
ATOM   1072  N   MET A  70      -1.539 -11.915 -22.115  1.00 90.48           N  
ATOM   1073  H   MET A  70      -2.029 -12.025 -21.239  1.00 90.48           H  
ATOM   1074  CA  MET A  70      -1.679 -10.626 -22.804  1.00 90.48           C  
ATOM   1075  HA  MET A  70      -2.058 -10.803 -23.810  1.00 90.48           H  
ATOM   1076  C   MET A  70      -0.374  -9.833 -22.963  1.00 90.48           C  
ATOM   1077  CB  MET A  70      -2.707  -9.763 -22.058  1.00 90.48           C  
ATOM   1078  HB2 MET A  70      -2.756  -8.784 -22.534  1.00 90.48           H  
ATOM   1079  HB3 MET A  70      -3.687 -10.233 -22.146  1.00 90.48           H  
ATOM   1080  O   MET A  70      -0.310  -8.947 -23.802  1.00 90.48           O  
ATOM   1081  CG  MET A  70      -2.369  -9.583 -20.568  1.00 90.48           C  
ATOM   1082  HG2 MET A  70      -2.562 -10.525 -20.055  1.00 90.48           H  
ATOM   1083  HG3 MET A  70      -1.310  -9.348 -20.464  1.00 90.48           H  
ATOM   1084  SD  MET A  70      -3.280  -8.295 -19.693  1.00 90.48           S  
ATOM   1085  CE  MET A  70      -4.932  -8.442 -20.435  1.00 90.48           C  
ATOM   1086  HE1 MET A  70      -5.364  -9.421 -20.226  1.00 90.48           H  
ATOM   1087  HE2 MET A  70      -4.890  -8.270 -21.511  1.00 90.48           H  
ATOM   1088  HE3 MET A  70      -5.570  -7.663 -20.019  1.00 90.48           H  
ATOM   1089  N   VAL A  71       0.664 -10.125 -22.174  1.00 92.59           N  
ATOM   1090  H   VAL A  71       0.591 -10.913 -21.546  1.00 92.59           H  
ATOM   1091  CA  VAL A  71       1.968  -9.454 -22.284  1.00 92.59           C  
ATOM   1092  HA  VAL A  71       1.831  -8.413 -22.574  1.00 92.59           H  
ATOM   1093  C   VAL A  71       2.772 -10.190 -23.359  1.00 92.59           C  
ATOM   1094  CB  VAL A  71       2.683  -9.475 -20.917  1.00 92.59           C  
ATOM   1095  HB  VAL A  71       2.718 -10.505 -20.561  1.00 92.59           H  
ATOM   1096  O   VAL A  71       3.159 -11.332 -23.106  1.00 92.59           O  
ATOM   1097  CG1 VAL A  71       4.120  -8.946 -20.953  1.00 92.59           C  
ATOM   1098 HG11 VAL A  71       4.114  -7.869 -21.122  1.00 92.59           H  
ATOM   1099 HG12 VAL A  71       4.607  -9.140 -19.998  1.00 92.59           H  
ATOM   1100 HG13 VAL A  71       4.699  -9.417 -21.747  1.00 92.59           H  
ATOM   1101  CG2 VAL A  71       1.918  -8.646 -19.878  1.00 92.59           C  
ATOM   1102 HG21 VAL A  71       1.865  -7.607 -20.203  1.00 92.59           H  
ATOM   1103 HG22 VAL A  71       0.904  -9.026 -19.755  1.00 92.59           H  
ATOM   1104 HG23 VAL A  71       2.431  -8.691 -18.917  1.00 92.59           H  
ATOM   1105  N   PRO A  72       3.038  -9.632 -24.552  1.00 94.05           N  
ATOM   1106  CA  PRO A  72       3.823 -10.327 -25.572  1.00 94.05           C  
ATOM   1107  HA  PRO A  72       3.389 -11.309 -25.765  1.00 94.05           H  
ATOM   1108  C   PRO A  72       5.283 -10.512 -25.133  1.00 94.05           C  
ATOM   1109  CB  PRO A  72       3.691  -9.475 -26.836  1.00 94.05           C  
ATOM   1110  HB2 PRO A  72       4.576  -9.526 -27.470  1.00 94.05           H  
ATOM   1111  HB3 PRO A  72       2.808  -9.790 -27.394  1.00 94.05           H  
ATOM   1112  O   PRO A  72       5.773  -9.820 -24.243  1.00 94.05           O  
ATOM   1113  CG  PRO A  72       3.465  -8.066 -26.289  1.00 94.05           C  
ATOM   1114  HG2 PRO A  72       2.931  -7.434 -26.998  1.00 94.05           H  
ATOM   1115  HG3 PRO A  72       4.422  -7.616 -26.025  1.00 94.05           H  
ATOM   1116  CD  PRO A  72       2.647  -8.310 -25.023  1.00 94.05           C  
ATOM   1117  HD2 PRO A  72       2.860  -7.534 -24.287  1.00 94.05           H  
ATOM   1118  HD3 PRO A  72       1.587  -8.308 -25.277  1.00 94.05           H  
ATOM   1119  N   THR A  73       5.994 -11.456 -25.749  1.00 95.97           N  
ATOM   1120  H   THR A  73       5.575 -11.945 -26.527  1.00 95.97           H  
ATOM   1121  CA  THR A  73       7.449 -11.587 -25.577  1.00 95.97           C  
ATOM   1122  HA  THR A  73       7.759 -11.069 -24.670  1.00 95.97           H  
ATOM   1123  C   THR A  73       8.154 -10.922 -26.749  1.00 95.97           C  
ATOM   1124  CB  THR A  73       7.881 -13.053 -25.436  1.00 95.97           C  
ATOM   1125  HB  THR A  73       7.485 -13.640 -26.265  1.00 95.97           H  
ATOM   1126  O   THR A  73       7.858 -11.240 -27.896  1.00 95.97           O  
ATOM   1127  CG2 THR A  73       9.400 -13.232 -25.364  1.00 95.97           C  
ATOM   1128 HG21 THR A  73       9.637 -14.260 -25.094  1.00 95.97           H  
ATOM   1129 HG22 THR A  73       9.838 -13.028 -26.341  1.00 95.97           H  
ATOM   1130 HG23 THR A  73       9.833 -12.546 -24.636  1.00 95.97           H  
ATOM   1131  OG1 THR A  73       7.381 -13.560 -24.217  1.00 95.97           O  
ATOM   1132  HG1 THR A  73       7.875 -13.102 -23.534  1.00 95.97           H  
ATOM   1133  N   LYS A  74       9.107 -10.041 -26.450  1.00 95.21           N  
ATOM   1134  H   LYS A  74       9.297  -9.857 -25.475  1.00 95.21           H  
ATOM   1135  CA  LYS A  74       9.976  -9.372 -27.419  1.00 95.21           C  
ATOM   1136  HA  LYS A  74       9.676  -9.631 -28.434  1.00 95.21           H  
ATOM   1137  C   LYS A  74      11.402  -9.855 -27.199  1.00 95.21           C  
ATOM   1138  CB  LYS A  74       9.799  -7.860 -27.244  1.00 95.21           C  
ATOM   1139  HB2 LYS A  74      10.022  -7.607 -26.207  1.00 95.21           H  
ATOM   1140  HB3 LYS A  74       8.747  -7.636 -27.425  1.00 95.21           H  
ATOM   1141  O   LYS A  74      11.910  -9.822 -26.077  1.00 95.21           O  
ATOM   1142  CG  LYS A  74      10.639  -6.954 -28.162  1.00 95.21           C  
ATOM   1143  HG2 LYS A  74      11.697  -7.056 -27.921  1.00 95.21           H  
ATOM   1144  HG3 LYS A  74      10.469  -7.213 -29.207  1.00 95.21           H  
ATOM   1145  CD  LYS A  74      10.179  -5.510 -27.900  1.00 95.21           C  
ATOM   1146  HD2 LYS A  74      10.230  -5.332 -26.826  1.00 95.21           H  
ATOM   1147  HD3 LYS A  74       9.134  -5.418 -28.198  1.00 95.21           H  
ATOM   1148  CE  LYS A  74      10.976  -4.397 -28.584  1.00 95.21           C  
ATOM   1149  HE2 LYS A  74      12.020  -4.487 -28.282  1.00 95.21           H  
ATOM   1150  HE3 LYS A  74      10.918  -4.502 -29.667  1.00 95.21           H  
ATOM   1151  NZ  LYS A  74      10.436  -3.075 -28.146  1.00 95.21           N  
ATOM   1152  HZ1 LYS A  74      11.069  -2.308 -28.325  1.00 95.21           H  
ATOM   1153  HZ2 LYS A  74       9.553  -2.840 -28.577  1.00 95.21           H  
ATOM   1154  HZ3 LYS A  74      10.223  -3.078 -27.159  1.00 95.21           H  
ATOM   1155  N   VAL A  75      12.028 -10.365 -28.253  1.00 95.54           N  
ATOM   1156  H   VAL A  75      11.589 -10.293 -29.160  1.00 95.54           H  
ATOM   1157  CA  VAL A  75      13.448 -10.724 -28.217  1.00 95.54           C  
ATOM   1158  HA  VAL A  75      13.675 -11.196 -27.260  1.00 95.54           H  
ATOM   1159  C   VAL A  75      14.251  -9.431 -28.303  1.00 95.54           C  
ATOM   1160  CB  VAL A  75      13.813 -11.723 -29.329  1.00 95.54           C  
ATOM   1161  HB  VAL A  75      13.605 -11.279 -30.303  1.00 95.54           H  
ATOM   1162  O   VAL A  75      13.905  -8.536 -29.068  1.00 95.54           O  
ATOM   1163  CG1 VAL A  75      15.293 -12.117 -29.261  1.00 95.54           C  
ATOM   1164 HG11 VAL A  75      15.544 -12.508 -28.275  1.00 95.54           H  
ATOM   1165 HG12 VAL A  75      15.918 -11.250 -29.474  1.00 95.54           H  
ATOM   1166 HG13 VAL A  75      15.510 -12.868 -30.020  1.00 95.54           H  
ATOM   1167  CG2 VAL A  75      12.981 -13.009 -29.181  1.00 95.54           C  
ATOM   1168 HG21 VAL A  75      13.275 -13.718 -29.954  1.00 95.54           H  
ATOM   1169 HG22 VAL A  75      11.922 -12.790 -29.314  1.00 95.54           H  
ATOM   1170 HG23 VAL A  75      13.146 -13.452 -28.198  1.00 95.54           H  
ATOM   1171  N   PHE A  76      15.267  -9.294 -27.460  1.00 94.46           N  
ATOM   1172  H   PHE A  76      15.503 -10.053 -26.837  1.00 94.46           H  
ATOM   1173  CA  PHE A  76      16.117  -8.113 -27.453  1.00 94.46           C  
ATOM   1174  HA  PHE A  76      15.482  -7.227 -27.501  1.00 94.46           H  
ATOM   1175  C   PHE A  76      17.044  -8.101 -28.677  1.00 94.46           C  
ATOM   1176  CB  PHE A  76      16.899  -8.078 -26.139  1.00 94.46           C  
ATOM   1177  HB2 PHE A  76      17.490  -8.990 -26.060  1.00 94.46           H  
ATOM   1178  HB3 PHE A  76      16.197  -8.066 -25.305  1.00 94.46           H  
ATOM   1179  O   PHE A  76      17.833  -9.024 -28.859  1.00 94.46           O  
ATOM   1180  CG  PHE A  76      17.812  -6.880 -26.013  1.00 94.46           C  
ATOM   1181  CD1 PHE A  76      19.198  -7.065 -25.859  1.00 94.46           C  
ATOM   1182  HD1 PHE A  76      19.611  -8.062 -25.834  1.00 94.46           H  
ATOM   1183  CD2 PHE A  76      17.278  -5.579 -26.040  1.00 94.46           C  
ATOM   1184  HD2 PHE A  76      16.215  -5.427 -26.160  1.00 94.46           H  
ATOM   1185  CE1 PHE A  76      20.050  -5.955 -25.736  1.00 94.46           C  
ATOM   1186  HE1 PHE A  76      21.114  -6.100 -25.625  1.00 94.46           H  
ATOM   1187  CE2 PHE A  76      18.128  -4.470 -25.920  1.00 94.46           C  
ATOM   1188  HE2 PHE A  76      17.716  -3.472 -25.954  1.00 94.46           H  
ATOM   1189  CZ  PHE A  76      19.511  -4.658 -25.764  1.00 94.46           C  
ATOM   1190  HZ  PHE A  76      20.159  -3.799 -25.673  1.00 94.46           H  
ATOM   1191  N   GLU A  77      16.957  -7.040 -29.481  1.00 92.31           N  
ATOM   1192  H   GLU A  77      16.225  -6.367 -29.303  1.00 92.31           H  
ATOM   1193  CA  GLU A  77      17.750  -6.812 -30.699  1.00 92.31           C  
ATOM   1194  HA  GLU A  77      18.406  -7.664 -30.877  1.00 92.31           H  
ATOM   1195  C   GLU A  77      18.661  -5.583 -30.514  1.00 92.31           C  
ATOM   1196  CB  GLU A  77      16.818  -6.680 -31.919  1.00 92.31           C  
ATOM   1197  HB2 GLU A  77      17.418  -6.424 -32.793  1.00 92.31           H  
ATOM   1198  HB3 GLU A  77      16.110  -5.874 -31.729  1.00 92.31           H  
ATOM   1199  O   GLU A  77      18.573  -4.592 -31.237  1.00 92.31           O  
ATOM   1200  CG  GLU A  77      16.048  -7.975 -32.228  1.00 92.31           C  
ATOM   1201  HG2 GLU A  77      16.769  -8.762 -32.445  1.00 92.31           H  
ATOM   1202  HG3 GLU A  77      15.484  -8.276 -31.345  1.00 92.31           H  
ATOM   1203  CD  GLU A  77      15.067  -7.841 -33.406  1.00 92.31           C  
ATOM   1204  OE1 GLU A  77      14.464  -8.882 -33.755  1.00 92.31           O  
ATOM   1205  OE2 GLU A  77      14.892  -6.715 -33.926  1.00 92.31           O  
ATOM   1206  N   GLY A  78      19.484  -5.601 -29.461  1.00 92.54           N  
ATOM   1207  H   GLY A  78      19.526  -6.442 -28.903  1.00 92.54           H  
ATOM   1208  CA  GLY A  78      20.434  -4.523 -29.173  1.00 92.54           C  
ATOM   1209  HA2 GLY A  78      19.936  -3.560 -29.282  1.00 92.54           H  
ATOM   1210  HA3 GLY A  78      20.780  -4.609 -28.143  1.00 92.54           H  
ATOM   1211  C   GLY A  78      21.667  -4.538 -30.081  1.00 92.54           C  
ATOM   1212  O   GLY A  78      21.917  -5.498 -30.811  1.00 92.54           O  
ATOM   1213  N   THR A  79      22.493  -3.492 -29.990  1.00 96.39           N  
ATOM   1214  H   THR A  79      22.257  -2.748 -29.348  1.00 96.39           H  
ATOM   1215  CA  THR A  79      23.821  -3.487 -30.631  1.00 96.39           C  
ATOM   1216  HA  THR A  79      23.666  -3.685 -31.691  1.00 96.39           H  
ATOM   1217  C   THR A  79      24.705  -4.610 -30.060  1.00 96.39           C  
ATOM   1218  CB  THR A  79      24.551  -2.134 -30.512  1.00 96.39           C  
ATOM   1219  HB  THR A  79      25.354  -2.125 -31.248  1.00 96.39           H  
ATOM   1220  O   THR A  79      24.448  -5.075 -28.944  1.00 96.39           O  
ATOM   1221  CG2 THR A  79      23.652  -0.934 -30.810  1.00 96.39           C  
ATOM   1222 HG21 THR A  79      23.136  -1.088 -31.758  1.00 96.39           H  
ATOM   1223 HG22 THR A  79      24.267  -0.037 -30.882  1.00 96.39           H  
ATOM   1224 HG23 THR A  79      22.919  -0.801 -30.014  1.00 96.39           H  
ATOM   1225  OG1 THR A  79      25.140  -1.950 -29.243  1.00 96.39           O  
ATOM   1226  HG1 THR A  79      26.078  -1.856 -29.427  1.00 96.39           H  
ATOM   1227  N   PRO A  80      25.774  -5.050 -30.752  1.00 95.56           N  
ATOM   1228  CA  PRO A  80      26.691  -6.064 -30.223  1.00 95.56           C  
ATOM   1229  HA  PRO A  80      26.170  -7.021 -30.189  1.00 95.56           H  
ATOM   1230  C   PRO A  80      27.224  -5.738 -28.818  1.00 95.56           C  
ATOM   1231  CB  PRO A  80      27.829  -6.143 -31.246  1.00 95.56           C  
ATOM   1232  HB2 PRO A  80      28.252  -7.146 -31.301  1.00 95.56           H  
ATOM   1233  HB3 PRO A  80      28.604  -5.415 -31.008  1.00 95.56           H  
ATOM   1234  O   PRO A  80      27.326  -6.625 -27.969  1.00 95.56           O  
ATOM   1235  CG  PRO A  80      27.150  -5.742 -32.554  1.00 95.56           C  
ATOM   1236  HG2 PRO A  80      26.603  -6.591 -32.963  1.00 95.56           H  
ATOM   1237  HG3 PRO A  80      27.865  -5.354 -33.280  1.00 95.56           H  
ATOM   1238  CD  PRO A  80      26.166  -4.667 -32.102  1.00 95.56           C  
ATOM   1239  HD2 PRO A  80      25.314  -4.633 -32.781  1.00 95.56           H  
ATOM   1240  HD3 PRO A  80      26.673  -3.703 -32.074  1.00 95.56           H  
ATOM   1241  N   GLU A  81      27.493  -4.462 -28.530  1.00 96.06           N  
ATOM   1242  H   GLU A  81      27.420  -3.777 -29.269  1.00 96.06           H  
ATOM   1243  CA  GLU A  81      27.922  -3.989 -27.211  1.00 96.06           C  
ATOM   1244  HA  GLU A  81      28.792  -4.567 -26.898  1.00 96.06           H  
ATOM   1245  C   GLU A  81      26.828  -4.186 -26.157  1.00 96.06           C  
ATOM   1246  CB  GLU A  81      28.312  -2.498 -27.236  1.00 96.06           C  
ATOM   1247  HB2 GLU A  81      28.650  -2.235 -26.234  1.00 96.06           H  
ATOM   1248  HB3 GLU A  81      27.432  -1.888 -27.442  1.00 96.06           H  
ATOM   1249  O   GLU A  81      27.114  -4.631 -25.045  1.00 96.06           O  
ATOM   1250  CG  GLU A  81      29.441  -2.129 -28.210  1.00 96.06           C  
ATOM   1251  HG2 GLU A  81      29.776  -1.119 -27.971  1.00 96.06           H  
ATOM   1252  HG3 GLU A  81      30.279  -2.805 -28.041  1.00 96.06           H  
ATOM   1253  CD  GLU A  81      29.019  -2.167 -29.687  1.00 96.06           C  
ATOM   1254  OE1 GLU A  81      29.918  -2.354 -30.530  1.00 96.06           O  
ATOM   1255  OE2 GLU A  81      27.791  -2.079 -29.955  1.00 96.06           O  
ATOM   1256  N   GLN A  82      25.571  -3.894 -26.500  1.00 96.11           N  
ATOM   1257  H   GLN A  82      25.394  -3.596 -27.449  1.00 96.11           H  
ATOM   1258  CA  GLN A  82      24.426  -4.082 -25.609  1.00 96.11           C  
ATOM   1259  HA  GLN A  82      24.652  -3.641 -24.638  1.00 96.11           H  
ATOM   1260  C   GLN A  82      24.120  -5.563 -25.383  1.00 96.11           C  
ATOM   1261  CB  GLN A  82      23.192  -3.387 -26.189  1.00 96.11           C  
ATOM   1262  HB2 GLN A  82      23.016  -3.761 -27.197  1.00 96.11           H  
ATOM   1263  HB3 GLN A  82      22.332  -3.642 -25.569  1.00 96.11           H  
ATOM   1264  O   GLN A  82      23.834  -5.959 -24.256  1.00 96.11           O  
ATOM   1265  CG  GLN A  82      23.323  -1.859 -26.210  1.00 96.11           C  
ATOM   1266  HG2 GLN A  82      23.320  -1.488 -25.185  1.00 96.11           H  
ATOM   1267  HG3 GLN A  82      24.265  -1.567 -26.674  1.00 96.11           H  
ATOM   1268  CD  GLN A  82      22.200  -1.186 -26.990  1.00 96.11           C  
ATOM   1269  NE2 GLN A  82      21.962   0.085 -26.764  1.00 96.11           N  
ATOM   1270 HE21 GLN A  82      21.276   0.514 -27.368  1.00 96.11           H  
ATOM   1271 HE22 GLN A  82      22.517   0.597 -26.093  1.00 96.11           H  
ATOM   1272  OE1 GLN A  82      21.517  -1.769 -27.817  1.00 96.11           O  
ATOM   1273  N   MET A  83      24.224  -6.395 -26.421  1.00 94.45           N  
ATOM   1274  H   MET A  83      24.429  -6.001 -27.328  1.00 94.45           H  
ATOM   1275  CA  MET A  83      24.081  -7.847 -26.304  1.00 94.45           C  
ATOM   1276  HA  MET A  83      23.117  -8.075 -25.847  1.00 94.45           H  
ATOM   1277  C   MET A  83      25.163  -8.423 -25.383  1.00 94.45           C  
ATOM   1278  CB  MET A  83      24.131  -8.495 -27.697  1.00 94.45           C  
ATOM   1279  HB2 MET A  83      24.153  -9.579 -27.585  1.00 94.45           H  
ATOM   1280  HB3 MET A  83      25.045  -8.190 -28.206  1.00 94.45           H  
ATOM   1281  O   MET A  83      24.849  -9.164 -24.455  1.00 94.45           O  
ATOM   1282  CG  MET A  83      22.927  -8.112 -28.569  1.00 94.45           C  
ATOM   1283  HG2 MET A  83      23.070  -8.528 -29.567  1.00 94.45           H  
ATOM   1284  HG3 MET A  83      22.896  -7.028 -28.675  1.00 94.45           H  
ATOM   1285  SD  MET A  83      21.313  -8.655 -27.948  1.00 94.45           S  
ATOM   1286  CE  MET A  83      21.400 -10.435 -28.271  1.00 94.45           C  
ATOM   1287  HE1 MET A  83      20.437 -10.888 -28.037  1.00 94.45           H  
ATOM   1288  HE2 MET A  83      21.623 -10.602 -29.325  1.00 94.45           H  
ATOM   1289  HE3 MET A  83      22.176 -10.889 -27.655  1.00 94.45           H  
ATOM   1290  N   ASN A  84      26.422  -8.006 -25.554  1.00 95.21           N  
ATOM   1291  H   ASN A  84      26.629  -7.412 -26.344  1.00 95.21           H  
ATOM   1292  CA  ASN A  84      27.520  -8.393 -24.666  1.00 95.21           C  
ATOM   1293  HA  ASN A  84      27.583  -9.481 -24.638  1.00 95.21           H  
ATOM   1294  C   ASN A  84      27.299  -7.909 -23.221  1.00 95.21           C  
ATOM   1295  CB  ASN A  84      28.821  -7.833 -25.256  1.00 95.21           C  
ATOM   1296  HB2 ASN A  84      28.772  -6.744 -25.262  1.00 95.21           H  
ATOM   1297  HB3 ASN A  84      28.922  -8.169 -26.288  1.00 95.21           H  
ATOM   1298  O   ASN A  84      27.541  -8.651 -22.271  1.00 95.21           O  
ATOM   1299  CG  ASN A  84      30.067  -8.273 -24.507  1.00 95.21           C  
ATOM   1300  ND2 ASN A  84      31.092  -7.454 -24.492  1.00 95.21           N  
ATOM   1301 HD21 ASN A  84      31.033  -6.623 -25.063  1.00 95.21           H  
ATOM   1302 HD22 ASN A  84      31.974  -7.903 -24.291  1.00 95.21           H  
ATOM   1303  OD1 ASN A  84      30.180  -9.350 -23.954  1.00 95.21           O  
ATOM   1304  N   ALA A  85      26.806  -6.682 -23.031  1.00 95.12           N  
ATOM   1305  H   ALA A  85      26.658  -6.085 -23.832  1.00 95.12           H  
ATOM   1306  CA  ALA A  85      26.459  -6.169 -21.707  1.00 95.12           C  
ATOM   1307  HA  ALA A  85      27.333  -6.258 -21.061  1.00 95.12           H  
ATOM   1308  C   ALA A  85      25.326  -6.979 -21.050  1.00 95.12           C  
ATOM   1309  CB  ALA A  85      26.107  -4.682 -21.826  1.00 95.12           C  
ATOM   1310  HB1 ALA A  85      25.241  -4.552 -22.475  1.00 95.12           H  
ATOM   1311  HB2 ALA A  85      26.950  -4.133 -22.245  1.00 95.12           H  
ATOM   1312  HB3 ALA A  85      25.876  -4.281 -20.839  1.00 95.12           H  
ATOM   1313  O   ALA A  85      25.420  -7.298 -19.866  1.00 95.12           O  
ATOM   1314  N   ALA A  86      24.295  -7.365 -21.810  1.00 95.10           N  
ATOM   1315  H   ALA A  86      24.262  -7.057 -22.771  1.00 95.10           H  
ATOM   1316  CA  ALA A  86      23.207  -8.211 -21.326  1.00 95.10           C  
ATOM   1317  HA  ALA A  86      22.778  -7.749 -20.437  1.00 95.10           H  
ATOM   1318  C   ALA A  86      23.701  -9.612 -20.929  1.00 95.10           C  
ATOM   1319  CB  ALA A  86      22.117  -8.290 -22.403  1.00 95.10           C  
ATOM   1320  HB1 ALA A  86      21.266  -8.854 -22.020  1.00 95.10           H  
ATOM   1321  HB2 ALA A  86      22.502  -8.788 -23.292  1.00 95.10           H  
ATOM   1322  HB3 ALA A  86      21.787  -7.288 -22.677  1.00 95.10           H  
ATOM   1323  O   ALA A  86      23.297 -10.124 -19.886  1.00 95.10           O  
ATOM   1324  N   GLU A  87      24.598 -10.223 -21.711  1.00 94.48           N  
ATOM   1325  H   GLU A  87      24.848  -9.796 -22.591  1.00 94.48           H  
ATOM   1326  CA  GLU A  87      25.217 -11.508 -21.353  1.00 94.48           C  
ATOM   1327  HA  GLU A  87      24.432 -12.224 -21.108  1.00 94.48           H  
ATOM   1328  C   GLU A  87      26.086 -11.398 -20.092  1.00 94.48           C  
ATOM   1329  CB  GLU A  87      26.045 -12.080 -22.518  1.00 94.48           C  
ATOM   1330  HB2 GLU A  87      26.776 -11.337 -22.837  1.00 94.48           H  
ATOM   1331  HB3 GLU A  87      26.597 -12.944 -22.149  1.00 94.48           H  
ATOM   1332  O   GLU A  87      25.975 -12.234 -19.197  1.00 94.48           O  
ATOM   1333  CG  GLU A  87      25.234 -12.533 -23.746  1.00 94.48           C  
ATOM   1334  HG2 GLU A  87      24.825 -11.654 -24.243  1.00 94.48           H  
ATOM   1335  HG3 GLU A  87      25.914 -13.016 -24.448  1.00 94.48           H  
ATOM   1336  CD  GLU A  87      24.082 -13.496 -23.423  1.00 94.48           C  
ATOM   1337  OE1 GLU A  87      22.987 -13.366 -24.016  1.00 94.48           O  
ATOM   1338  OE2 GLU A  87      24.175 -14.341 -22.507  1.00 94.48           O  
ATOM   1339  N   LYS A  88      26.887 -10.332 -19.950  1.00 95.03           N  
ATOM   1340  H   LYS A  88      26.967  -9.689 -20.725  1.00 95.03           H  
ATOM   1341  CA  LYS A  88      27.644 -10.072 -18.712  1.00 95.03           C  
ATOM   1342  HA  LYS A  88      28.261 -10.941 -18.482  1.00 95.03           H  
ATOM   1343  C   LYS A  88      26.725  -9.882 -17.505  1.00 95.03           C  
ATOM   1344  CB  LYS A  88      28.541  -8.840 -18.880  1.00 95.03           C  
ATOM   1345  HB2 LYS A  88      28.902  -8.534 -17.898  1.00 95.03           H  
ATOM   1346  HB3 LYS A  88      27.958  -8.021 -19.301  1.00 95.03           H  
ATOM   1347  O   LYS A  88      27.027 -10.379 -16.424  1.00 95.03           O  
ATOM   1348  CG  LYS A  88      29.756  -9.126 -19.769  1.00 95.03           C  
ATOM   1349  HG2 LYS A  88      29.434  -9.471 -20.751  1.00 95.03           H  
ATOM   1350  HG3 LYS A  88      30.363  -9.905 -19.308  1.00 95.03           H  
ATOM   1351  CD  LYS A  88      30.592  -7.853 -19.921  1.00 95.03           C  
ATOM   1352  HD2 LYS A  88      30.935  -7.531 -18.938  1.00 95.03           H  
ATOM   1353  HD3 LYS A  88      29.974  -7.071 -20.363  1.00 95.03           H  
ATOM   1354  CE  LYS A  88      31.791  -8.131 -20.828  1.00 95.03           C  
ATOM   1355  HE2 LYS A  88      31.417  -8.436 -21.805  1.00 95.03           H  
ATOM   1356  HE3 LYS A  88      32.353  -8.967 -20.413  1.00 95.03           H  
ATOM   1357  NZ  LYS A  88      32.658  -6.933 -20.947  1.00 95.03           N  
ATOM   1358  HZ1 LYS A  88      32.142  -6.174 -21.367  1.00 95.03           H  
ATOM   1359  HZ2 LYS A  88      32.980  -6.641 -20.035  1.00 95.03           H  
ATOM   1360  HZ3 LYS A  88      33.464  -7.137 -21.521  1.00 95.03           H  
ATOM   1361  N   ALA A  89      25.598  -9.193 -17.686  1.00 94.64           N  
ATOM   1362  H   ALA A  89      25.433  -8.769 -18.587  1.00 94.64           H  
ATOM   1363  CA  ALA A  89      24.615  -8.994 -16.630  1.00 94.64           C  
ATOM   1364  HA  ALA A  89      25.123  -8.573 -15.763  1.00 94.64           H  
ATOM   1365  C   ALA A  89      23.984 -10.321 -16.176  1.00 94.64           C  
ATOM   1366  CB  ALA A  89      23.575  -7.973 -17.103  1.00 94.64           C  
ATOM   1367  HB1 ALA A  89      24.061  -7.019 -17.306  1.00 94.64           H  
ATOM   1368  HB2 ALA A  89      22.823  -7.827 -16.328  1.00 94.64           H  
ATOM   1369  HB3 ALA A  89      23.090  -8.320 -18.016  1.00 94.64           H  
ATOM   1370  O   ALA A  89      23.814 -10.510 -14.979  1.00 94.64           O  
ATOM   1371  N   LYS A  90      23.719 -11.279 -17.076  1.00 92.59           N  
ATOM   1372  H   LYS A  90      23.880 -11.081 -18.053  1.00 92.59           H  
ATOM   1373  CA  LYS A  90      23.215 -12.614 -16.685  1.00 92.59           C  
ATOM   1374  HA  LYS A  90      22.262 -12.520 -16.166  1.00 92.59           H  
ATOM   1375  C   LYS A  90      24.133 -13.366 -15.726  1.00 92.59           C  
ATOM   1376  CB  LYS A  90      23.040 -13.509 -17.905  1.00 92.59           C  
ATOM   1377  HB2 LYS A  90      23.974 -13.521 -18.468  1.00 92.59           H  
ATOM   1378  HB3 LYS A  90      22.853 -14.527 -17.564  1.00 92.59           H  
ATOM   1379  O   LYS A  90      23.651 -14.173 -14.942  1.00 92.59           O  
ATOM   1380  CG  LYS A  90      21.882 -13.108 -18.813  1.00 92.59           C  
ATOM   1381  HG2 LYS A  90      20.933 -13.260 -18.299  1.00 92.59           H  
ATOM   1382  HG3 LYS A  90      21.980 -12.069 -19.127  1.00 92.59           H  
ATOM   1383  CD  LYS A  90      21.963 -14.033 -20.016  1.00 92.59           C  
ATOM   1384  HD2 LYS A  90      22.976 -13.982 -20.416  1.00 92.59           H  
ATOM   1385  HD3 LYS A  90      21.765 -15.060 -19.706  1.00 92.59           H  
ATOM   1386  CE  LYS A  90      20.991 -13.623 -21.101  1.00 92.59           C  
ATOM   1387  HE2 LYS A  90      19.975 -13.803 -20.749  1.00 92.59           H  
ATOM   1388  HE3 LYS A  90      21.136 -12.561 -21.298  1.00 92.59           H  
ATOM   1389  NZ  LYS A  90      21.290 -14.400 -22.320  1.00 92.59           N  
ATOM   1390  HZ1 LYS A  90      22.276 -14.304 -22.521  1.00 92.59           H  
ATOM   1391  HZ2 LYS A  90      20.918 -14.003 -23.171  1.00 92.59           H  
ATOM   1392  HZ3 LYS A  90      21.142 -15.395 -22.233  1.00 92.59           H  
ATOM   1393  N   ALA A  91      25.440 -13.136 -15.816  1.00 91.89           N  
ATOM   1394  H   ALA A  91      25.765 -12.487 -16.518  1.00 91.89           H  
ATOM   1395  CA  ALA A  91      26.428 -13.769 -14.948  1.00 91.89           C  
ATOM   1396  HA  ALA A  91      26.058 -14.747 -14.644  1.00 91.89           H  
ATOM   1397  C   ALA A  91      26.692 -12.977 -13.651  1.00 91.89           C  
ATOM   1398  CB  ALA A  91      27.703 -13.987 -15.772  1.00 91.89           C  
ATOM   1399  HB1 ALA A  91      28.121 -13.026 -16.072  1.00 91.89           H  
ATOM   1400  HB2 ALA A  91      28.438 -14.523 -15.172  1.00 91.89           H  
ATOM   1401  HB3 ALA A  91      27.475 -14.575 -16.661  1.00 91.89           H  
ATOM   1402  O   ALA A  91      27.504 -13.402 -12.834  1.00 91.89           O  
ATOM   1403  N   SER A  92      26.049 -11.818 -13.462  1.00 92.34           N  
ATOM   1404  H   SER A  92      25.320 -11.560 -14.112  1.00 92.34           H  
ATOM   1405  CA  SER A  92      26.325 -10.897 -12.358  1.00 92.34           C  
ATOM   1406  HA  SER A  92      27.321 -11.102 -11.967  1.00 92.34           H  
ATOM   1407  C   SER A  92      25.290 -11.027 -11.232  1.00 92.34           C  
ATOM   1408  CB  SER A  92      26.368  -9.464 -12.888  1.00 92.34           C  
ATOM   1409  HB2 SER A  92      27.183  -9.377 -13.606  1.00 92.34           H  
ATOM   1410  HB3 SER A  92      25.430  -9.232 -13.392  1.00 92.34           H  
ATOM   1411  O   SER A  92      24.127 -10.671 -11.433  1.00 92.34           O  
ATOM   1412  OG  SER A  92      26.569  -8.544 -11.827  1.00 92.34           O  
ATOM   1413  HG  SER A  92      26.844  -7.708 -12.211  1.00 92.34           H  
ATOM   1414  N   PRO A  93      25.690 -11.414 -10.004  1.00 90.99           N  
ATOM   1415  CA  PRO A  93      24.781 -11.434  -8.853  1.00 90.99           C  
ATOM   1416  HA  PRO A  93      23.982 -12.149  -9.048  1.00 90.99           H  
ATOM   1417  C   PRO A  93      24.162 -10.062  -8.546  1.00 90.99           C  
ATOM   1418  CB  PRO A  93      25.634 -11.922  -7.676  1.00 90.99           C  
ATOM   1419  HB2 PRO A  93      25.051 -12.531  -6.986  1.00 90.99           H  
ATOM   1420  HB3 PRO A  93      26.077 -11.075  -7.152  1.00 90.99           H  
ATOM   1421  O   PRO A  93      23.023  -9.969  -8.089  1.00 90.99           O  
ATOM   1422  CG  PRO A  93      26.745 -12.732  -8.342  1.00 90.99           C  
ATOM   1423  HG2 PRO A  93      27.643 -12.776  -7.726  1.00 90.99           H  
ATOM   1424  HG3 PRO A  93      26.382 -13.735  -8.566  1.00 90.99           H  
ATOM   1425  CD  PRO A  93      26.985 -11.974  -9.642  1.00 90.99           C  
ATOM   1426  HD2 PRO A  93      27.700 -11.167  -9.479  1.00 90.99           H  
ATOM   1427  HD3 PRO A  93      27.355 -12.662 -10.402  1.00 90.99           H  
ATOM   1428  N   SER A  94      24.896  -8.977  -8.815  1.00 91.79           N  
ATOM   1429  H   SER A  94      25.835  -9.097  -9.167  1.00 91.79           H  
ATOM   1430  CA  SER A  94      24.390  -7.611  -8.647  1.00 91.79           C  
ATOM   1431  HA  SER A  94      23.992  -7.502  -7.638  1.00 91.79           H  
ATOM   1432  C   SER A  94      23.261  -7.301  -9.630  1.00 91.79           C  
ATOM   1433  CB  SER A  94      25.517  -6.590  -8.828  1.00 91.79           C  
ATOM   1434  HB2 SER A  94      25.925  -6.667  -9.835  1.00 91.79           H  
ATOM   1435  HB3 SER A  94      25.120  -5.586  -8.681  1.00 91.79           H  
ATOM   1436  O   SER A  94      22.304  -6.622  -9.265  1.00 91.79           O  
ATOM   1437  OG  SER A  94      26.541  -6.831  -7.883  1.00 91.79           O  
ATOM   1438  HG  SER A  94      27.244  -6.188  -8.007  1.00 91.79           H  
ATOM   1439  N   ALA A  95      23.328  -7.827 -10.856  1.00 93.05           N  
ATOM   1440  H   ALA A  95      24.071  -8.476 -11.072  1.00 93.05           H  
ATOM   1441  CA  ALA A  95      22.271  -7.650 -11.846  1.00 93.05           C  
ATOM   1442  HA  ALA A  95      22.054  -6.587 -11.950  1.00 93.05           H  
ATOM   1443  C   ALA A  95      20.973  -8.354 -11.422  1.00 93.05           C  
ATOM   1444  CB  ALA A  95      22.778  -8.179 -13.184  1.00 93.05           C  
ATOM   1445  HB1 ALA A  95      22.006  -8.066 -13.946  1.00 93.05           H  
ATOM   1446  HB2 ALA A  95      22.992  -9.243 -13.084  1.00 93.05           H  
ATOM   1447  HB3 ALA A  95      23.675  -7.641 -13.490  1.00 93.05           H  
ATOM   1448  O   ALA A  95      19.895  -7.774 -11.549  1.00 93.05           O  
ATOM   1449  N   ASP A  96      21.065  -9.552 -10.840  1.00 93.04           N  
ATOM   1450  H   ASP A  96      21.957 -10.026 -10.832  1.00 93.04           H  
ATOM   1451  CA  ASP A  96      19.896 -10.243 -10.287  1.00 93.04           C  
ATOM   1452  HA  ASP A  96      19.136 -10.332 -11.063  1.00 93.04           H  
ATOM   1453  C   ASP A  96      19.271  -9.451  -9.132  1.00 93.04           C  
ATOM   1454  CB  ASP A  96      20.276 -11.655  -9.822  1.00 93.04           C  
ATOM   1455  HB2 ASP A  96      21.154 -11.602  -9.178  1.00 93.04           H  
ATOM   1456  HB3 ASP A  96      19.453 -12.054  -9.229  1.00 93.04           H  
ATOM   1457  O   ASP A  96      18.052  -9.285  -9.083  1.00 93.04           O  
ATOM   1458  CG  ASP A  96      20.539 -12.635 -10.970  1.00 93.04           C  
ATOM   1459  OD1 ASP A  96      20.146 -12.336 -12.124  1.00 93.04           O  
ATOM   1460  OD2 ASP A  96      21.082 -13.715 -10.662  1.00 93.04           O  
ATOM   1461  N   GLN A  97      20.084  -8.873  -8.241  1.00 94.79           N  
ATOM   1462  H   GLN A  97      21.076  -9.051  -8.314  1.00 94.79           H  
ATOM   1463  CA  GLN A  97      19.582  -7.984  -7.187  1.00 94.79           C  
ATOM   1464  HA  GLN A  97      18.845  -8.527  -6.595  1.00 94.79           H  
ATOM   1465  C   GLN A  97      18.867  -6.748  -7.757  1.00 94.79           C  
ATOM   1466  CB  GLN A  97      20.726  -7.552  -6.265  1.00 94.79           C  
ATOM   1467  HB2 GLN A  97      20.371  -6.725  -5.651  1.00 94.79           H  
ATOM   1468  HB3 GLN A  97      21.568  -7.197  -6.861  1.00 94.79           H  
ATOM   1469  O   GLN A  97      17.800  -6.378  -7.262  1.00 94.79           O  
ATOM   1470  CG  GLN A  97      21.208  -8.679  -5.346  1.00 94.79           C  
ATOM   1471  HG2 GLN A  97      20.359  -9.109  -4.814  1.00 94.79           H  
ATOM   1472  HG3 GLN A  97      21.674  -9.467  -5.938  1.00 94.79           H  
ATOM   1473  CD  GLN A  97      22.196  -8.153  -4.314  1.00 94.79           C  
ATOM   1474  NE2 GLN A  97      23.391  -8.687  -4.225  1.00 94.79           N  
ATOM   1475 HE21 GLN A  97      23.680  -9.421  -4.857  1.00 94.79           H  
ATOM   1476 HE22 GLN A  97      23.975  -8.308  -3.494  1.00 94.79           H  
ATOM   1477  OE1 GLN A  97      21.904  -7.240  -3.560  1.00 94.79           O  
ATOM   1478  N   MET A  98      19.394  -6.142  -8.827  1.00 95.23           N  
ATOM   1479  H   MET A  98      20.278  -6.476  -9.183  1.00 95.23           H  
ATOM   1480  CA  MET A  98      18.714  -5.044  -9.524  1.00 95.23           C  
ATOM   1481  HA  MET A  98      18.500  -4.254  -8.804  1.00 95.23           H  
ATOM   1482  C   MET A  98      17.371  -5.500 -10.110  1.00 95.23           C  
ATOM   1483  CB  MET A  98      19.596  -4.459 -10.637  1.00 95.23           C  
ATOM   1484  HB2 MET A  98      19.891  -5.253 -11.323  1.00 95.23           H  
ATOM   1485  HB3 MET A  98      19.008  -3.734 -11.200  1.00 95.23           H  
ATOM   1486  O   MET A  98      16.372  -4.804  -9.934  1.00 95.23           O  
ATOM   1487  CG  MET A  98      20.857  -3.758 -10.122  1.00 95.23           C  
ATOM   1488  HG2 MET A  98      20.582  -2.860  -9.568  1.00 95.23           H  
ATOM   1489  HG3 MET A  98      21.376  -4.421  -9.429  1.00 95.23           H  
ATOM   1490  SD  MET A  98      22.022  -3.318 -11.441  1.00 95.23           S  
ATOM   1491  CE  MET A  98      21.210  -1.881 -12.189  1.00 95.23           C  
ATOM   1492  HE1 MET A  98      21.293  -1.031 -11.512  1.00 95.23           H  
ATOM   1493  HE2 MET A  98      21.716  -1.633 -13.122  1.00 95.23           H  
ATOM   1494  HE3 MET A  98      20.162  -2.099 -12.395  1.00 95.23           H  
ATOM   1495  N   LEU A  99      17.309  -6.672 -10.757  1.00 95.62           N  
ATOM   1496  H   LEU A  99      18.161  -7.203 -10.868  1.00 95.62           H  
ATOM   1497  CA  LEU A  99      16.061  -7.232 -11.294  1.00 95.62           C  
ATOM   1498  HA  LEU A  99      15.613  -6.508 -11.974  1.00 95.62           H  
ATOM   1499  C   LEU A  99      15.025  -7.485 -10.194  1.00 95.62           C  
ATOM   1500  CB  LEU A  99      16.329  -8.548 -12.050  1.00 95.62           C  
ATOM   1501  HB2 LEU A  99      15.373  -9.047 -12.212  1.00 95.62           H  
ATOM   1502  HB3 LEU A  99      16.932  -9.203 -11.421  1.00 95.62           H  
ATOM   1503  O   LEU A  99      13.858  -7.125 -10.361  1.00 95.62           O  
ATOM   1504  CG  LEU A  99      17.014  -8.412 -13.417  1.00 95.62           C  
ATOM   1505  HG  LEU A  99      17.975  -7.913 -13.295  1.00 95.62           H  
ATOM   1506  CD1 LEU A  99      17.253  -9.795 -14.017  1.00 95.62           C  
ATOM   1507 HD11 LEU A  99      17.765  -9.704 -14.975  1.00 95.62           H  
ATOM   1508 HD12 LEU A  99      16.309 -10.322 -14.152  1.00 95.62           H  
ATOM   1509 HD13 LEU A  99      17.888 -10.376 -13.348  1.00 95.62           H  
ATOM   1510  CD2 LEU A  99      16.164  -7.614 -14.405  1.00 95.62           C  
ATOM   1511 HD21 LEU A  99      16.628  -7.641 -15.391  1.00 95.62           H  
ATOM   1512 HD22 LEU A  99      16.123  -6.574 -14.082  1.00 95.62           H  
ATOM   1513 HD23 LEU A  99      15.160  -8.033 -14.465  1.00 95.62           H  
ATOM   1514  N   VAL A 100      15.436  -8.052  -9.057  1.00 96.28           N  
ATOM   1515  H   VAL A 100      16.397  -8.357  -8.998  1.00 96.28           H  
ATOM   1516  CA  VAL A 100      14.548  -8.260  -7.904  1.00 96.28           C  
ATOM   1517  HA  VAL A 100      13.678  -8.828  -8.236  1.00 96.28           H  
ATOM   1518  C   VAL A 100      14.035  -6.924  -7.373  1.00 96.28           C  
ATOM   1519  CB  VAL A 100      15.246  -9.057  -6.786  1.00 96.28           C  
ATOM   1520  HB  VAL A 100      16.178  -8.566  -6.508  1.00 96.28           H  
ATOM   1521  O   VAL A 100      12.839  -6.788  -7.114  1.00 96.28           O  
ATOM   1522  CG1 VAL A 100      14.357  -9.175  -5.541  1.00 96.28           C  
ATOM   1523 HG11 VAL A 100      14.188  -8.195  -5.094  1.00 96.28           H  
ATOM   1524 HG12 VAL A 100      13.395  -9.609  -5.815  1.00 96.28           H  
ATOM   1525 HG13 VAL A 100      14.839  -9.812  -4.799  1.00 96.28           H  
ATOM   1526  CG2 VAL A 100      15.544 -10.492  -7.234  1.00 96.28           C  
ATOM   1527 HG21 VAL A 100      14.621 -11.022  -7.465  1.00 96.28           H  
ATOM   1528 HG22 VAL A 100      16.183 -10.494  -8.117  1.00 96.28           H  
ATOM   1529 HG23 VAL A 100      16.076 -11.022  -6.444  1.00 96.28           H  
ATOM   1530  N   PHE A 101      14.900  -5.916  -7.257  1.00 96.69           N  
ATOM   1531  H   PHE A 101      15.876  -6.086  -7.454  1.00 96.69           H  
ATOM   1532  CA  PHE A 101      14.506  -4.594  -6.783  1.00 96.69           C  
ATOM   1533  HA  PHE A 101      13.993  -4.713  -5.829  1.00 96.69           H  
ATOM   1534  C   PHE A 101      13.537  -3.885  -7.739  1.00 96.69           C  
ATOM   1535  CB  PHE A 101      15.760  -3.760  -6.545  1.00 96.69           C  
ATOM   1536  HB2 PHE A 101      16.290  -3.613  -7.486  1.00 96.69           H  
ATOM   1537  HB3 PHE A 101      16.417  -4.313  -5.874  1.00 96.69           H  
ATOM   1538  O   PHE A 101      12.530  -3.327  -7.289  1.00 96.69           O  
ATOM   1539  CG  PHE A 101      15.450  -2.420  -5.921  1.00 96.69           C  
ATOM   1540  CD1 PHE A 101      15.436  -1.252  -6.703  1.00 96.69           C  
ATOM   1541  HD1 PHE A 101      15.667  -1.300  -7.757  1.00 96.69           H  
ATOM   1542  CD2 PHE A 101      15.166  -2.351  -4.546  1.00 96.69           C  
ATOM   1543  HD2 PHE A 101      15.187  -3.254  -3.953  1.00 96.69           H  
ATOM   1544  CE1 PHE A 101      15.168  -0.013  -6.099  1.00 96.69           C  
ATOM   1545  HE1 PHE A 101      15.212   0.885  -6.699  1.00 96.69           H  
ATOM   1546  CE2 PHE A 101      14.882  -1.114  -3.945  1.00 96.69           C  
ATOM   1547  HE2 PHE A 101      14.681  -1.053  -2.886  1.00 96.69           H  
ATOM   1548  CZ  PHE A 101      14.901   0.055  -4.719  1.00 96.69           C  
ATOM   1549  HZ  PHE A 101      14.741   1.006  -4.232  1.00 96.69           H  
ATOM   1550  N   TYR A 102      13.779  -3.959  -9.053  1.00 97.19           N  
ATOM   1551  H   TYR A 102      14.641  -4.387  -9.358  1.00 97.19           H  
ATOM   1552  CA  TYR A 102      12.833  -3.499 -10.071  1.00 97.19           C  
ATOM   1553  HA  TYR A 102      12.625  -2.441  -9.907  1.00 97.19           H  
ATOM   1554  C   TYR A 102      11.499  -4.244  -9.967  1.00 97.19           C  
ATOM   1555  CB  TYR A 102      13.418  -3.672 -11.481  1.00 97.19           C  
ATOM   1556  HB2 TYR A 102      13.957  -4.618 -11.544  1.00 97.19           H  
ATOM   1557  HB3 TYR A 102      12.589  -3.720 -12.187  1.00 97.19           H  
ATOM   1558  O   TYR A 102      10.449  -3.605  -9.970  1.00 97.19           O  
ATOM   1559  CG  TYR A 102      14.300  -2.540 -11.962  1.00 97.19           C  
ATOM   1560  CD1 TYR A 102      13.732  -1.269 -12.162  1.00 97.19           C  
ATOM   1561  HD1 TYR A 102      12.684  -1.120 -11.950  1.00 97.19           H  
ATOM   1562  CD2 TYR A 102      15.649  -2.761 -12.294  1.00 97.19           C  
ATOM   1563  HD2 TYR A 102      16.085  -3.742 -12.176  1.00 97.19           H  
ATOM   1564  CE1 TYR A 102      14.501  -0.211 -12.677  1.00 97.19           C  
ATOM   1565  HE1 TYR A 102      14.050   0.757 -12.840  1.00 97.19           H  
ATOM   1566  CE2 TYR A 102      16.427  -1.708 -12.810  1.00 97.19           C  
ATOM   1567  HE2 TYR A 102      17.457  -1.872 -13.090  1.00 97.19           H  
ATOM   1568  OH  TYR A 102      16.595   0.554 -13.568  1.00 97.19           O  
ATOM   1569  HH  TYR A 102      16.072   1.331 -13.779  1.00 97.19           H  
ATOM   1570  CZ  TYR A 102      15.853  -0.437 -13.013  1.00 97.19           C  
ATOM   1571  N   GLY A 103      11.515  -5.570  -9.814  1.00 97.40           N  
ATOM   1572  H   GLY A 103      12.407  -6.044  -9.839  1.00 97.40           H  
ATOM   1573  CA  GLY A 103      10.308  -6.382  -9.666  1.00 97.40           C  
ATOM   1574  HA2 GLY A 103      10.597  -7.431  -9.608  1.00 97.40           H  
ATOM   1575  HA3 GLY A 103       9.670  -6.244 -10.539  1.00 97.40           H  
ATOM   1576  C   GLY A 103       9.505  -6.025  -8.410  1.00 97.40           C  
ATOM   1577  O   GLY A 103       8.301  -5.785  -8.494  1.00 97.40           O  
ATOM   1578  N   MET A 104      10.165  -5.907  -7.255  1.00 96.68           N  
ATOM   1579  H   MET A 104      11.151  -6.126  -7.250  1.00 96.68           H  
ATOM   1580  CA  MET A 104       9.541  -5.492  -5.993  1.00 96.68           C  
ATOM   1581  HA  MET A 104       8.743  -6.191  -5.742  1.00 96.68           H  
ATOM   1582  C   MET A 104       8.932  -4.093  -6.113  1.00 96.68           C  
ATOM   1583  CB  MET A 104      10.590  -5.507  -4.869  1.00 96.68           C  
ATOM   1584  HB2 MET A 104      11.394  -4.819  -5.127  1.00 96.68           H  
ATOM   1585  HB3 MET A 104      11.019  -6.505  -4.778  1.00 96.68           H  
ATOM   1586  O   MET A 104       7.779  -3.879  -5.739  1.00 96.68           O  
ATOM   1587  CG  MET A 104       9.977  -5.096  -3.519  1.00 96.68           C  
ATOM   1588  HG2 MET A 104       9.407  -4.174  -3.636  1.00 96.68           H  
ATOM   1589  HG3 MET A 104       9.281  -5.872  -3.202  1.00 96.68           H  
ATOM   1590  SD  MET A 104      11.161  -4.806  -2.181  1.00 96.68           S  
ATOM   1591  CE  MET A 104      12.001  -3.325  -2.805  1.00 96.68           C  
ATOM   1592  HE1 MET A 104      12.597  -2.887  -2.005  1.00 96.68           H  
ATOM   1593  HE2 MET A 104      11.265  -2.592  -3.136  1.00 96.68           H  
ATOM   1594  HE3 MET A 104      12.652  -3.588  -3.639  1.00 96.68           H  
ATOM   1595  N   THR A 105       9.696  -3.143  -6.656  1.00 97.07           N  
ATOM   1596  H   THR A 105      10.637  -3.384  -6.932  1.00 97.07           H  
ATOM   1597  CA  THR A 105       9.245  -1.762  -6.853  1.00 97.07           C  
ATOM   1598  HA  THR A 105       8.903  -1.358  -5.900  1.00 97.07           H  
ATOM   1599  C   THR A 105       8.066  -1.710  -7.821  1.00 97.07           C  
ATOM   1600  CB  THR A 105      10.405  -0.892  -7.351  1.00 97.07           C  
ATOM   1601  HB  THR A 105      10.825  -1.329  -8.256  1.00 97.07           H  
ATOM   1602  O   THR A 105       7.073  -1.038  -7.543  1.00 97.07           O  
ATOM   1603  CG2 THR A 105       9.979   0.548  -7.638  1.00 97.07           C  
ATOM   1604 HG21 THR A 105       9.356   0.923  -6.826  1.00 97.07           H  
ATOM   1605 HG22 THR A 105       9.406   0.593  -8.564  1.00 97.07           H  
ATOM   1606 HG23 THR A 105      10.861   1.181  -7.739  1.00 97.07           H  
ATOM   1607  OG1 THR A 105      11.423  -0.857  -6.381  1.00 97.07           O  
ATOM   1608  HG1 THR A 105      12.002  -1.604  -6.547  1.00 97.07           H  
ATOM   1609  N   GLY A 106       8.127  -2.469  -8.917  1.00 97.07           N  
ATOM   1610  H   GLY A 106       8.966  -3.005  -9.085  1.00 97.07           H  
ATOM   1611  CA  GLY A 106       7.053  -2.582  -9.897  1.00 97.07           C  
ATOM   1612  HA2 GLY A 106       6.865  -1.607 -10.346  1.00 97.07           H  
ATOM   1613  HA3 GLY A 106       7.357  -3.280 -10.677  1.00 97.07           H  
ATOM   1614  C   GLY A 106       5.760  -3.110  -9.289  1.00 97.07           C  
ATOM   1615  O   GLY A 106       4.708  -2.537  -9.548  1.00 97.07           O  
ATOM   1616  N   LEU A 107       5.845  -4.142  -8.440  1.00 96.42           N  
ATOM   1617  H   LEU A 107       6.752  -4.566  -8.303  1.00 96.42           H  
ATOM   1618  CA  LEU A 107       4.704  -4.709  -7.714  1.00 96.42           C  
ATOM   1619  HA  LEU A 107       3.900  -4.906  -8.423  1.00 96.42           H  
ATOM   1620  C   LEU A 107       4.129  -3.748  -6.668  1.00 96.42           C  
ATOM   1621  CB  LEU A 107       5.121  -6.030  -7.041  1.00 96.42           C  
ATOM   1622  HB2 LEU A 107       6.060  -5.874  -6.509  1.00 96.42           H  
ATOM   1623  HB3 LEU A 107       4.362  -6.289  -6.303  1.00 96.42           H  
ATOM   1624  O   LEU A 107       2.914  -3.573  -6.602  1.00 96.42           O  
ATOM   1625  CG  LEU A 107       5.275  -7.221  -8.000  1.00 96.42           C  
ATOM   1626  HG  LEU A 107       5.962  -6.959  -8.805  1.00 96.42           H  
ATOM   1627  CD1 LEU A 107       5.849  -8.431  -7.262  1.00 96.42           C  
ATOM   1628 HD11 LEU A 107       6.049  -9.230  -7.976  1.00 96.42           H  
ATOM   1629 HD12 LEU A 107       5.146  -8.788  -6.510  1.00 96.42           H  
ATOM   1630 HD13 LEU A 107       6.788  -8.155  -6.783  1.00 96.42           H  
ATOM   1631  CD2 LEU A 107       3.930  -7.619  -8.613  1.00 96.42           C  
ATOM   1632 HD21 LEU A 107       3.602  -6.856  -9.319  1.00 96.42           H  
ATOM   1633 HD22 LEU A 107       3.179  -7.742  -7.832  1.00 96.42           H  
ATOM   1634 HD23 LEU A 107       4.037  -8.558  -9.157  1.00 96.42           H  
ATOM   1635  N   ALA A 108       4.979  -3.101  -5.867  1.00 96.12           N  
ATOM   1636  H   ALA A 108       5.966  -3.301  -5.946  1.00 96.12           H  
ATOM   1637  CA  ALA A 108       4.534  -2.153  -4.847  1.00 96.12           C  
ATOM   1638  HA  ALA A 108       3.834  -2.653  -4.177  1.00 96.12           H  
ATOM   1639  C   ALA A 108       3.798  -0.952  -5.468  1.00 96.12           C  
ATOM   1640  CB  ALA A 108       5.758  -1.712  -4.037  1.00 96.12           C  
ATOM   1641  HB1 ALA A 108       6.215  -2.577  -3.556  1.00 96.12           H  
ATOM   1642  HB2 ALA A 108       6.488  -1.243  -4.696  1.00 96.12           H  
ATOM   1643  HB3 ALA A 108       5.453  -0.995  -3.274  1.00 96.12           H  
ATOM   1644  O   ALA A 108       2.740  -0.543  -4.983  1.00 96.12           O  
ATOM   1645  N   THR A 109       4.321  -0.437  -6.583  1.00 95.53           N  
ATOM   1646  H   THR A 109       5.177  -0.845  -6.931  1.00 95.53           H  
ATOM   1647  CA  THR A 109       3.784   0.731  -7.300  1.00 95.53           C  
ATOM   1648  HA  THR A 109       3.445   1.455  -6.559  1.00 95.53           H  
ATOM   1649  C   THR A 109       2.553   0.434  -8.158  1.00 95.53           C  
ATOM   1650  CB  THR A 109       4.859   1.434  -8.137  1.00 95.53           C  
ATOM   1651  HB  THR A 109       4.401   2.230  -8.723  1.00 95.53           H  
ATOM   1652  O   THR A 109       1.939   1.369  -8.668  1.00 95.53           O  
ATOM   1653  CG2 THR A 109       5.959   2.048  -7.270  1.00 95.53           C  
ATOM   1654 HG21 THR A 109       5.545   2.886  -6.709  1.00 95.53           H  
ATOM   1655 HG22 THR A 109       6.762   2.416  -7.910  1.00 95.53           H  
ATOM   1656 HG23 THR A 109       6.364   1.318  -6.569  1.00 95.53           H  
ATOM   1657  OG1 THR A 109       5.462   0.517  -9.013  1.00 95.53           O  
ATOM   1658  HG1 THR A 109       6.074  -0.011  -8.495  1.00 95.53           H  
ATOM   1659  N   LEU A 110       2.101  -0.827  -8.242  1.00 94.44           N  
ATOM   1660  H   LEU A 110       2.657  -1.573  -7.850  1.00 94.44           H  
ATOM   1661  CA  LEU A 110       0.759  -1.138  -8.763  1.00 94.44           C  
ATOM   1662  HA  LEU A 110       0.664  -0.717  -9.764  1.00 94.44           H  
ATOM   1663  C   LEU A 110      -0.348  -0.503  -7.907  1.00 94.44           C  
ATOM   1664  CB  LEU A 110       0.526  -2.662  -8.823  1.00 94.44           C  
ATOM   1665  HB2 LEU A 110       0.578  -3.061  -7.810  1.00 94.44           H  
ATOM   1666  HB3 LEU A 110      -0.484  -2.838  -9.193  1.00 94.44           H  
ATOM   1667  O   LEU A 110      -1.454  -0.285  -8.403  1.00 94.44           O  
ATOM   1668  CG  LEU A 110       1.502  -3.456  -9.702  1.00 94.44           C  
ATOM   1669  HG  LEU A 110       2.501  -3.363  -9.275  1.00 94.44           H  
ATOM   1670  CD1 LEU A 110       1.140  -4.939  -9.706  1.00 94.44           C  
ATOM   1671 HD11 LEU A 110       1.879  -5.491 -10.287  1.00 94.44           H  
ATOM   1672 HD12 LEU A 110       1.145  -5.316  -8.683  1.00 94.44           H  
ATOM   1673 HD13 LEU A 110       0.153  -5.083 -10.146  1.00 94.44           H  
ATOM   1674  CD2 LEU A 110       1.527  -2.987 -11.154  1.00 94.44           C  
ATOM   1675 HD21 LEU A 110       2.238  -3.597 -11.711  1.00 94.44           H  
ATOM   1676 HD22 LEU A 110       1.857  -1.949 -11.207  1.00 94.44           H  
ATOM   1677 HD23 LEU A 110       0.538  -3.100 -11.597  1.00 94.44           H  
ATOM   1678  N   VAL A 111      -0.048  -0.234  -6.630  1.00 91.96           N  
ATOM   1679  H   VAL A 111       0.890  -0.452  -6.326  1.00 91.96           H  
ATOM   1680  CA  VAL A 111      -1.007   0.249  -5.629  1.00 91.96           C  
ATOM   1681  HA  VAL A 111      -1.937   0.536  -6.121  1.00 91.96           H  
ATOM   1682  C   VAL A 111      -0.480   1.482  -4.894  1.00 91.96           C  
ATOM   1683  CB  VAL A 111      -1.319  -0.868  -4.619  1.00 91.96           C  
ATOM   1684  HB  VAL A 111      -0.405  -1.073  -4.063  1.00 91.96           H  
ATOM   1685  O   VAL A 111      -1.161   2.505  -4.834  1.00 91.96           O  
ATOM   1686  CG1 VAL A 111      -2.401  -0.437  -3.631  1.00 91.96           C  
ATOM   1687 HG11 VAL A 111      -2.614  -1.245  -2.931  1.00 91.96           H  
ATOM   1688 HG12 VAL A 111      -2.042   0.415  -3.054  1.00 91.96           H  
ATOM   1689 HG13 VAL A 111      -3.314  -0.166  -4.161  1.00 91.96           H  
ATOM   1690  CG2 VAL A 111      -1.774  -2.177  -5.270  1.00 91.96           C  
ATOM   1691 HG21 VAL A 111      -2.708  -2.027  -5.810  1.00 91.96           H  
ATOM   1692 HG22 VAL A 111      -1.011  -2.543  -5.957  1.00 91.96           H  
ATOM   1693 HG23 VAL A 111      -1.903  -2.932  -4.494  1.00 91.96           H  
ATOM   1694  N   LYS A 112       0.732   1.410  -4.328  1.00 92.78           N  
ATOM   1695  H   LYS A 112       1.287   0.581  -4.481  1.00 92.78           H  
ATOM   1696  CA  LYS A 112       1.322   2.489  -3.532  1.00 92.78           C  
ATOM   1697  HA  LYS A 112       0.523   3.147  -3.192  1.00 92.78           H  
ATOM   1698  C   LYS A 112       2.275   3.318  -4.384  1.00 92.78           C  
ATOM   1699  CB  LYS A 112       2.001   1.896  -2.292  1.00 92.78           C  
ATOM   1700  HB2 LYS A 112       2.842   1.274  -2.597  1.00 92.78           H  
ATOM   1701  HB3 LYS A 112       1.281   1.270  -1.765  1.00 92.78           H  
ATOM   1702  O   LYS A 112       3.394   2.899  -4.665  1.00 92.78           O  
ATOM   1703  CG  LYS A 112       2.489   3.007  -1.350  1.00 92.78           C  
ATOM   1704  HG2 LYS A 112       3.251   3.609  -1.845  1.00 92.78           H  
ATOM   1705  HG3 LYS A 112       1.652   3.647  -1.073  1.00 92.78           H  
ATOM   1706  CD  LYS A 112       3.086   2.376  -0.096  1.00 92.78           C  
ATOM   1707  HD2 LYS A 112       3.937   1.764  -0.393  1.00 92.78           H  
ATOM   1708  HD3 LYS A 112       2.335   1.743   0.378  1.00 92.78           H  
ATOM   1709  CE  LYS A 112       3.549   3.449   0.886  1.00 92.78           C  
ATOM   1710  HE2 LYS A 112       2.689   4.053   1.177  1.00 92.78           H  
ATOM   1711  HE3 LYS A 112       4.270   4.090   0.379  1.00 92.78           H  
ATOM   1712  NZ  LYS A 112       4.170   2.809   2.068  1.00 92.78           N  
ATOM   1713  HZ1 LYS A 112       3.521   2.163   2.494  1.00 92.78           H  
ATOM   1714  HZ2 LYS A 112       4.981   2.291   1.764  1.00 92.78           H  
ATOM   1715  HZ3 LYS A 112       4.461   3.498   2.746  1.00 92.78           H  
ATOM   1716  N   GLU A 113       1.835   4.516  -4.747  1.00 92.04           N  
ATOM   1717  H   GLU A 113       0.870   4.749  -4.558  1.00 92.04           H  
ATOM   1718  CA  GLU A 113       2.619   5.441  -5.568  1.00 92.04           C  
ATOM   1719  HA  GLU A 113       2.801   4.980  -6.539  1.00 92.04           H  
ATOM   1720  C   GLU A 113       3.979   5.769  -4.939  1.00 92.04           C  
ATOM   1721  CB  GLU A 113       1.844   6.746  -5.795  1.00 92.04           C  
ATOM   1722  HB2 GLU A 113       2.482   7.438  -6.345  1.00 92.04           H  
ATOM   1723  HB3 GLU A 113       1.616   7.187  -4.825  1.00 92.04           H  
ATOM   1724  O   GLU A 113       4.100   5.969  -3.722  1.00 92.04           O  
ATOM   1725  CG  GLU A 113       0.541   6.551  -6.589  1.00 92.04           C  
ATOM   1726  HG2 GLU A 113       0.784   6.102  -7.553  1.00 92.04           H  
ATOM   1727  HG3 GLU A 113      -0.108   5.863  -6.047  1.00 92.04           H  
ATOM   1728  CD  GLU A 113      -0.221   7.870  -6.816  1.00 92.04           C  
ATOM   1729  OE1 GLU A 113      -1.139   7.883  -7.672  1.00 92.04           O  
ATOM   1730  OE2 GLU A 113       0.085   8.870  -6.113  1.00 92.04           O  
ATOM   1731  N   VAL A 114       4.991   5.884  -5.795  1.00 93.40           N  
ATOM   1732  H   VAL A 114       4.797   5.752  -6.778  1.00 93.40           H  
ATOM   1733  CA  VAL A 114       6.274   6.493  -5.470  1.00 93.40           C  
ATOM   1734  HA  VAL A 114       6.391   6.471  -4.386  1.00 93.40           H  
ATOM   1735  C   VAL A 114       6.273   7.960  -5.906  1.00 93.40           C  
ATOM   1736  CB  VAL A 114       7.446   5.677  -6.044  1.00 93.40           C  
ATOM   1737  HB  VAL A 114       7.325   4.644  -5.718  1.00 93.40           H  
ATOM   1738  O   VAL A 114       5.691   8.340  -6.925  1.00 93.40           O  
ATOM   1739  CG1 VAL A 114       7.511   5.676  -7.576  1.00 93.40           C  
ATOM   1740 HG11 VAL A 114       8.538   5.514  -7.901  1.00 93.40           H  
ATOM   1741 HG12 VAL A 114       6.879   4.881  -7.974  1.00 93.40           H  
ATOM   1742 HG13 VAL A 114       7.176   6.623  -8.001  1.00 93.40           H  
ATOM   1743  CG2 VAL A 114       8.780   6.156  -5.462  1.00 93.40           C  
ATOM   1744 HG21 VAL A 114       9.570   5.464  -5.755  1.00 93.40           H  
ATOM   1745 HG22 VAL A 114       8.727   6.178  -4.373  1.00 93.40           H  
ATOM   1746 HG23 VAL A 114       9.029   7.148  -5.839  1.00 93.40           H  
ATOM   1747  N   ARG A 115       6.909   8.809  -5.106  1.00 92.66           N  
ATOM   1748  H   ARG A 115       7.284   8.441  -4.243  1.00 92.66           H  
ATOM   1749  CA  ARG A 115       7.088  10.238  -5.360  1.00 92.66           C  
ATOM   1750  HA  ARG A 115       6.876  10.455  -6.407  1.00 92.66           H  
ATOM   1751  C   ARG A 115       8.541  10.590  -5.088  1.00 92.66           C  
ATOM   1752  CB  ARG A 115       6.129  11.053  -4.477  1.00 92.66           C  
ATOM   1753  HB2 ARG A 115       6.291  10.780  -3.434  1.00 92.66           H  
ATOM   1754  HB3 ARG A 115       6.343  12.115  -4.597  1.00 92.66           H  
ATOM   1755  O   ARG A 115       9.041  10.332  -3.994  1.00 92.66           O  
ATOM   1756  CG  ARG A 115       4.663  10.788  -4.849  1.00 92.66           C  
ATOM   1757  HG2 ARG A 115       4.503  11.065  -5.891  1.00 92.66           H  
ATOM   1758  HG3 ARG A 115       4.444   9.726  -4.735  1.00 92.66           H  
ATOM   1759  CD  ARG A 115       3.689  11.565  -3.962  1.00 92.66           C  
ATOM   1760  HD2 ARG A 115       3.880  12.633  -4.066  1.00 92.66           H  
ATOM   1761  HD3 ARG A 115       3.868  11.291  -2.923  1.00 92.66           H  
ATOM   1762  NE  ARG A 115       2.297  11.221  -4.323  1.00 92.66           N  
ATOM   1763  HE  ARG A 115       2.000  10.270  -4.158  1.00 92.66           H  
ATOM   1764  NH1 ARG A 115       1.687  13.178  -5.364  1.00 92.66           N  
ATOM   1765 HH11 ARG A 115       2.601  13.558  -5.166  1.00 92.66           H  
ATOM   1766 HH12 ARG A 115       1.026  13.693  -5.929  1.00 92.66           H  
ATOM   1767  NH2 ARG A 115       0.277  11.458  -5.331  1.00 92.66           N  
ATOM   1768 HH21 ARG A 115       0.190  10.455  -5.412  1.00 92.66           H  
ATOM   1769 HH22 ARG A 115      -0.367  11.987  -5.901  1.00 92.66           H  
ATOM   1770  CZ  ARG A 115       1.429  11.955  -4.995  1.00 92.66           C  
ATOM   1771  N   THR A 116       9.199  11.164  -6.090  1.00 90.83           N  
ATOM   1772  H   THR A 116       8.740  11.261  -6.985  1.00 90.83           H  
ATOM   1773  CA  THR A 116      10.621  11.544  -6.053  1.00 90.83           C  
ATOM   1774  HA  THR A 116      11.102  11.074  -5.195  1.00 90.83           H  
ATOM   1775  C   THR A 116      10.837  13.047  -5.889  1.00 90.83           C  
ATOM   1776  CB  THR A 116      11.349  11.054  -7.314  1.00 90.83           C  
ATOM   1777  HB  THR A 116      12.380  11.405  -7.298  1.00 90.83           H  
ATOM   1778  O   THR A 116      11.970  13.482  -5.709  1.00 90.83           O  
ATOM   1779  CG2 THR A 116      11.351   9.532  -7.406  1.00 90.83           C  
ATOM   1780 HG21 THR A 116      10.336   9.145  -7.502  1.00 90.83           H  
ATOM   1781 HG22 THR A 116      11.933   9.227  -8.275  1.00 90.83           H  
ATOM   1782 HG23 THR A 116      11.814   9.125  -6.507  1.00 90.83           H  
ATOM   1783  OG1 THR A 116      10.713  11.523  -8.479  1.00 90.83           O  
ATOM   1784  HG1 THR A 116      11.316  11.336  -9.202  1.00 90.83           H  
ATOM   1785  N   THR A 117       9.767  13.849  -5.906  1.00 87.86           N  
ATOM   1786  H   THR A 117       8.854  13.443  -6.057  1.00 87.86           H  
ATOM   1787  CA  THR A 117       9.823  15.312  -5.797  1.00 87.86           C  
ATOM   1788  HA  THR A 117      10.795  15.599  -5.395  1.00 87.86           H  
ATOM   1789  C   THR A 117       8.761  15.865  -4.838  1.00 87.86           C  
ATOM   1790  CB  THR A 117       9.686  15.970  -7.183  1.00 87.86           C  
ATOM   1791  HB  THR A 117       9.739  17.052  -7.065  1.00 87.86           H  
ATOM   1792  O   THR A 117       7.739  15.226  -4.566  1.00 87.86           O  
ATOM   1793  CG2 THR A 117      10.778  15.540  -8.163  1.00 87.86           C  
ATOM   1794 HG21 THR A 117      10.713  16.136  -9.073  1.00 87.86           H  
ATOM   1795 HG22 THR A 117      10.672  14.485  -8.418  1.00 87.86           H  
ATOM   1796 HG23 THR A 117      11.758  15.698  -7.712  1.00 87.86           H  
ATOM   1797  OG1 THR A 117       8.450  15.636  -7.769  1.00 87.86           O  
ATOM   1798  HG1 THR A 117       8.499  15.876  -8.698  1.00 87.86           H  
ATOM   1799  N   GLY A 118       9.003  17.076  -4.326  1.00 84.50           N  
ATOM   1800  H   GLY A 118       9.891  17.509  -4.533  1.00 84.50           H  
ATOM   1801  CA  GLY A 118       8.085  17.811  -3.448  1.00 84.50           C  
ATOM   1802  HA2 GLY A 118       8.321  18.874  -3.501  1.00 84.50           H  
ATOM   1803  HA3 GLY A 118       7.066  17.678  -3.810  1.00 84.50           H  
ATOM   1804  C   GLY A 118       8.131  17.390  -1.974  1.00 84.50           C  
ATOM   1805  O   GLY A 118       8.970  16.605  -1.548  1.00 84.50           O  
ATOM   1806  N   THR A 119       7.201  17.907  -1.171  1.00 77.16           N  
ATOM   1807  H   THR A 119       6.522  18.556  -1.544  1.00 77.16           H  
ATOM   1808  CA  THR A 119       7.116  17.620   0.278  1.00 77.16           C  
ATOM   1809  HA  THR A 119       8.111  17.696   0.714  1.00 77.16           H  
ATOM   1810  C   THR A 119       6.605  16.212   0.597  1.00 77.16           C  
ATOM   1811  CB  THR A 119       6.210  18.645   0.975  1.00 77.16           C  
ATOM   1812  HB  THR A 119       6.072  18.362   2.018  1.00 77.16           H  
ATOM   1813  O   THR A 119       6.672  15.769   1.738  1.00 77.16           O  
ATOM   1814  CG2 THR A 119       6.796  20.055   0.921  1.00 77.16           C  
ATOM   1815 HG21 THR A 119       6.863  20.409  -0.108  1.00 77.16           H  
ATOM   1816 HG22 THR A 119       7.792  20.054   1.364  1.00 77.16           H  
ATOM   1817 HG23 THR A 119       6.167  20.737   1.493  1.00 77.16           H  
ATOM   1818  OG1 THR A 119       4.957  18.697   0.327  1.00 77.16           O  
ATOM   1819  HG1 THR A 119       4.412  19.300   0.838  1.00 77.16           H  
ATOM   1820  N   ALA A 120       6.104  15.494  -0.411  1.00 79.95           N  
ATOM   1821  H   ALA A 120       6.114  15.919  -1.327  1.00 79.95           H  
ATOM   1822  CA  ALA A 120       5.537  14.155  -0.286  1.00 79.95           C  
ATOM   1823  HA  ALA A 120       5.388  13.940   0.772  1.00 79.95           H  
ATOM   1824  C   ALA A 120       6.474  13.049  -0.811  1.00 79.95           C  
ATOM   1825  CB  ALA A 120       4.155  14.155  -0.954  1.00 79.95           C  
ATOM   1826  HB1 ALA A 120       3.667  13.194  -0.791  1.00 79.95           H  
ATOM   1827  HB2 ALA A 120       3.537  14.941  -0.519  1.00 79.95           H  
ATOM   1828  HB3 ALA A 120       4.263  14.329  -2.024  1.00 79.95           H  
ATOM   1829  O   ALA A 120       5.984  11.973  -1.169  1.00 79.95           O  
ATOM   1830  N   ILE A 121       7.790  13.303  -0.889  1.00 87.07           N  
ATOM   1831  H   ILE A 121       8.130  14.207  -0.591  1.00 87.07           H  
ATOM   1832  CA  ILE A 121       8.782  12.277  -1.246  1.00 87.07           C  
ATOM   1833  HA  ILE A 121       8.563  11.945  -2.261  1.00 87.07           H  
ATOM   1834  C   ILE A 121       8.624  11.080  -0.312  1.00 87.07           C  
ATOM   1835  CB  ILE A 121      10.232  12.815  -1.220  1.00 87.07           C  
ATOM   1836  HB  ILE A 121      10.394  13.343  -0.280  1.00 87.07           H  
ATOM   1837  O   ILE A 121       8.534  11.222   0.907  1.00 87.07           O  
ATOM   1838  CG1 ILE A 121      10.435  13.788  -2.395  1.00 87.07           C  
ATOM   1839 HG12 ILE A 121       9.566  14.439  -2.486  1.00 87.07           H  
ATOM   1840 HG13 ILE A 121      10.495  13.205  -3.314  1.00 87.07           H  
ATOM   1841  CG2 ILE A 121      11.270  11.676  -1.338  1.00 87.07           C  
ATOM   1842 HG21 ILE A 121      11.098  11.089  -2.240  1.00 87.07           H  
ATOM   1843 HG22 ILE A 121      12.280  12.084  -1.375  1.00 87.07           H  
ATOM   1844 HG23 ILE A 121      11.232  11.028  -0.463  1.00 87.07           H  
ATOM   1845  CD1 ILE A 121      11.686  14.670  -2.282  1.00 87.07           C  
ATOM   1846 HD11 ILE A 121      11.692  15.388  -3.102  1.00 87.07           H  
ATOM   1847 HD12 ILE A 121      12.592  14.067  -2.346  1.00 87.07           H  
ATOM   1848 HD13 ILE A 121      11.672  15.214  -1.338  1.00 87.07           H  
ATOM   1849  N   ASN A 122       8.564   9.885  -0.893  1.00 90.51           N  
ATOM   1850  H   ASN A 122       8.613   9.838  -1.900  1.00 90.51           H  
ATOM   1851  CA  ASN A 122       8.300   8.665  -0.137  1.00 90.51           C  
ATOM   1852  HA  ASN A 122       8.605   8.838   0.895  1.00 90.51           H  
ATOM   1853  C   ASN A 122       9.142   7.465  -0.595  1.00 90.51           C  
ATOM   1854  CB  ASN A 122       6.778   8.400  -0.132  1.00 90.51           C  
ATOM   1855  HB2 ASN A 122       6.255   9.313   0.151  1.00 90.51           H  
ATOM   1856  HB3 ASN A 122       6.564   7.635   0.614  1.00 90.51           H  
ATOM   1857  O   ASN A 122       8.797   6.335  -0.274  1.00 90.51           O  
ATOM   1858  CG  ASN A 122       6.235   7.927  -1.468  1.00 90.51           C  
ATOM   1859  ND2 ASN A 122       4.992   7.508  -1.509  1.00 90.51           N  
ATOM   1860 HD21 ASN A 122       4.680   7.114  -2.385  1.00 90.51           H  
ATOM   1861 HD22 ASN A 122       4.376   7.636  -0.719  1.00 90.51           H  
ATOM   1862  OD1 ASN A 122       6.911   7.893  -2.479  1.00 90.51           O  
ATOM   1863  N   THR A 123      10.248   7.668  -1.308  1.00 92.30           N  
ATOM   1864  H   THR A 123      10.541   8.613  -1.511  1.00 92.30           H  
ATOM   1865  CA  THR A 123      11.094   6.578  -1.837  1.00 92.30           C  
ATOM   1866  HA  THR A 123      10.497   5.957  -2.504  1.00 92.30           H  
ATOM   1867  C   THR A 123      11.657   5.651  -0.755  1.00 92.30           C  
ATOM   1868  CB  THR A 123      12.255   7.170  -2.646  1.00 92.30           C  
ATOM   1869  HB  THR A 123      12.983   6.394  -2.885  1.00 92.30           H  
ATOM   1870  O   THR A 123      11.833   4.457  -0.996  1.00 92.30           O  
ATOM   1871  CG2 THR A 123      11.752   7.795  -3.946  1.00 92.30           C  
ATOM   1872 HG21 THR A 123      11.015   8.573  -3.744  1.00 92.30           H  
ATOM   1873 HG22 THR A 123      12.597   8.235  -4.475  1.00 92.30           H  
ATOM   1874 HG23 THR A 123      11.309   7.023  -4.576  1.00 92.30           H  
ATOM   1875  OG1 THR A 123      12.878   8.208  -1.922  1.00 92.30           O  
ATOM   1876  HG1 THR A 123      13.568   7.853  -1.357  1.00 92.30           H  
ATOM   1877  N   ASP A 124      11.867   6.165   0.459  1.00 92.28           N  
ATOM   1878  H   ASP A 124      11.820   7.170   0.546  1.00 92.28           H  
ATOM   1879  CA  ASP A 124      12.474   5.442   1.584  1.00 92.28           C  
ATOM   1880  HA  ASP A 124      13.509   5.201   1.338  1.00 92.28           H  
ATOM   1881  C   ASP A 124      11.770   4.143   1.969  1.00 92.28           C  
ATOM   1882  CB  ASP A 124      12.458   6.341   2.825  1.00 92.28           C  
ATOM   1883  HB2 ASP A 124      11.469   6.785   2.938  1.00 92.28           H  
ATOM   1884  HB3 ASP A 124      12.647   5.729   3.707  1.00 92.28           H  
ATOM   1885  O   ASP A 124      12.397   3.235   2.514  1.00 92.28           O  
ATOM   1886  CG  ASP A 124      13.511   7.441   2.802  1.00 92.28           C  
ATOM   1887  OD1 ASP A 124      14.210   7.569   1.775  1.00 92.28           O  
ATOM   1888  OD2 ASP A 124      13.580   8.111   3.853  1.00 92.28           O  
ATOM   1889  N   TYR A 125      10.458   4.025   1.731  1.00 93.26           N  
ATOM   1890  H   TYR A 125       9.986   4.748   1.208  1.00 93.26           H  
ATOM   1891  CA  TYR A 125       9.781   2.779   2.085  1.00 93.26           C  
ATOM   1892  HA  TYR A 125      10.080   2.532   3.104  1.00 93.26           H  
ATOM   1893  C   TYR A 125      10.265   1.617   1.208  1.00 93.26           C  
ATOM   1894  CB  TYR A 125       8.250   2.922   2.101  1.00 93.26           C  
ATOM   1895  HB2 TYR A 125       7.857   2.149   2.761  1.00 93.26           H  
ATOM   1896  HB3 TYR A 125       7.987   3.884   2.542  1.00 93.26           H  
ATOM   1897  O   TYR A 125      10.311   0.497   1.697  1.00 93.26           O  
ATOM   1898  CG  TYR A 125       7.566   2.767   0.756  1.00 93.26           C  
ATOM   1899  CD1 TYR A 125       7.171   3.901   0.031  1.00 93.26           C  
ATOM   1900  HD1 TYR A 125       7.269   4.876   0.484  1.00 93.26           H  
ATOM   1901  CD2 TYR A 125       7.330   1.487   0.219  1.00 93.26           C  
ATOM   1902  HD2 TYR A 125       7.634   0.601   0.756  1.00 93.26           H  
ATOM   1903  CE1 TYR A 125       6.669   3.785  -1.281  1.00 93.26           C  
ATOM   1904  HE1 TYR A 125       6.432   4.667  -1.858  1.00 93.26           H  
ATOM   1905  CE2 TYR A 125       6.776   1.361  -1.068  1.00 93.26           C  
ATOM   1906  HE2 TYR A 125       6.631   0.388  -1.513  1.00 93.26           H  
ATOM   1907  OH  TYR A 125       5.989   2.337  -3.091  1.00 93.26           O  
ATOM   1908  HH  TYR A 125       5.731   3.145  -3.541  1.00 93.26           H  
ATOM   1909  CZ  TYR A 125       6.484   2.504  -1.840  1.00 93.26           C  
ATOM   1910  N   LEU A 126      10.647   1.853  -0.052  1.00 95.33           N  
ATOM   1911  H   LEU A 126      10.681   2.807  -0.381  1.00 95.33           H  
ATOM   1912  CA  LEU A 126      11.146   0.798  -0.940  1.00 95.33           C  
ATOM   1913  HA  LEU A 126      10.515  -0.086  -0.847  1.00 95.33           H  
ATOM   1914  C   LEU A 126      12.558   0.370  -0.546  1.00 95.33           C  
ATOM   1915  CB  LEU A 126      11.124   1.284  -2.399  1.00 95.33           C  
ATOM   1916  HB2 LEU A 126      11.673   0.576  -3.019  1.00 95.33           H  
ATOM   1917  HB3 LEU A 126      11.646   2.240  -2.458  1.00 95.33           H  
ATOM   1918  O   LEU A 126      12.835  -0.823  -0.444  1.00 95.33           O  
ATOM   1919  CG  LEU A 126       9.712   1.443  -2.980  1.00 95.33           C  
ATOM   1920  HG  LEU A 126       9.106   2.031  -2.290  1.00 95.33           H  
ATOM   1921  CD1 LEU A 126       9.782   2.202  -4.300  1.00 95.33           C  
ATOM   1922 HD11 LEU A 126      10.458   1.690  -4.983  1.00 95.33           H  
ATOM   1923 HD12 LEU A 126       8.789   2.276  -4.744  1.00 95.33           H  
ATOM   1924 HD13 LEU A 126      10.160   3.209  -4.123  1.00 95.33           H  
ATOM   1925  CD2 LEU A 126       9.047   0.086  -3.227  1.00 95.33           C  
ATOM   1926 HD21 LEU A 126       8.903  -0.448  -2.288  1.00 95.33           H  
ATOM   1927 HD22 LEU A 126       8.076   0.243  -3.696  1.00 95.33           H  
ATOM   1928 HD23 LEU A 126       9.672  -0.513  -3.889  1.00 95.33           H  
ATOM   1929  N   THR A 127      13.436   1.332  -0.261  1.00 94.71           N  
ATOM   1930  H   THR A 127      13.148   2.299  -0.312  1.00 94.71           H  
ATOM   1931  CA  THR A 127      14.826   1.051   0.126  1.00 94.71           C  
ATOM   1932  HA  THR A 127      15.262   0.369  -0.604  1.00 94.71           H  
ATOM   1933  C   THR A 127      14.903   0.351   1.484  1.00 94.71           C  
ATOM   1934  CB  THR A 127      15.674   2.329   0.129  1.00 94.71           C  
ATOM   1935  HB  THR A 127      16.669   2.102   0.513  1.00 94.71           H  
ATOM   1936  O   THR A 127      15.637  -0.626   1.617  1.00 94.71           O  
ATOM   1937  CG2 THR A 127      15.806   2.928  -1.271  1.00 94.71           C  
ATOM   1938 HG21 THR A 127      14.829   3.207  -1.665  1.00 94.71           H  
ATOM   1939 HG22 THR A 127      16.271   2.202  -1.938  1.00 94.71           H  
ATOM   1940 HG23 THR A 127      16.439   3.814  -1.231  1.00 94.71           H  
ATOM   1941  OG1 THR A 127      15.067   3.300   0.944  1.00 94.71           O  
ATOM   1942  HG1 THR A 127      15.619   4.085   0.930  1.00 94.71           H  
ATOM   1943  N   LYS A 128      14.078   0.745   2.466  1.00 95.55           N  
ATOM   1944  H   LYS A 128      13.561   1.600   2.323  1.00 95.55           H  
ATOM   1945  CA  LYS A 128      13.973   0.045   3.762  1.00 95.55           C  
ATOM   1946  HA  LYS A 128      14.966  -0.032   4.205  1.00 95.55           H  
ATOM   1947  C   LYS A 128      13.467  -1.393   3.618  1.00 95.55           C  
ATOM   1948  CB  LYS A 128      13.063   0.838   4.714  1.00 95.55           C  
ATOM   1949  HB2 LYS A 128      12.141   1.104   4.197  1.00 95.55           H  
ATOM   1950  HB3 LYS A 128      12.810   0.213   5.570  1.00 95.55           H  
ATOM   1951  O   LYS A 128      13.944  -2.287   4.310  1.00 95.55           O  
ATOM   1952  CG  LYS A 128      13.763   2.102   5.233  1.00 95.55           C  
ATOM   1953  HG2 LYS A 128      14.152   2.678   4.394  1.00 95.55           H  
ATOM   1954  HG3 LYS A 128      14.604   1.805   5.859  1.00 95.55           H  
ATOM   1955  CD  LYS A 128      12.816   2.994   6.047  1.00 95.55           C  
ATOM   1956  HD2 LYS A 128      12.435   2.442   6.906  1.00 95.55           H  
ATOM   1957  HD3 LYS A 128      11.990   3.306   5.408  1.00 95.55           H  
ATOM   1958  CE  LYS A 128      13.608   4.222   6.514  1.00 95.55           C  
ATOM   1959  HE2 LYS A 128      14.103   4.657   5.646  1.00 95.55           H  
ATOM   1960  HE3 LYS A 128      14.391   3.892   7.197  1.00 95.55           H  
ATOM   1961  NZ  LYS A 128      12.761   5.253   7.162  1.00 95.55           N  
ATOM   1962  HZ1 LYS A 128      13.341   6.033   7.436  1.00 95.55           H  
ATOM   1963  HZ2 LYS A 128      12.093   5.619   6.499  1.00 95.55           H  
ATOM   1964  HZ3 LYS A 128      12.295   4.890   7.981  1.00 95.55           H  
ATOM   1965  N   ARG A 129      12.514  -1.638   2.711  1.00 96.02           N  
ATOM   1966  H   ARG A 129      12.170  -0.860   2.167  1.00 96.02           H  
ATOM   1967  CA  ARG A 129      11.987  -2.989   2.439  1.00 96.02           C  
ATOM   1968  HA  ARG A 129      11.783  -3.497   3.381  1.00 96.02           H  
ATOM   1969  C   ARG A 129      13.023  -3.862   1.743  1.00 96.02           C  
ATOM   1970  CB  ARG A 129      10.693  -2.888   1.616  1.00 96.02           C  
ATOM   1971  HB2 ARG A 129      10.395  -3.879   1.276  1.00 96.02           H  
ATOM   1972  HB3 ARG A 129      10.877  -2.276   0.733  1.00 96.02           H  
ATOM   1973  O   ARG A 129      13.190  -5.016   2.122  1.00 96.02           O  
ATOM   1974  CG  ARG A 129       9.545  -2.262   2.425  1.00 96.02           C  
ATOM   1975  HG2 ARG A 129       8.766  -1.920   1.744  1.00 96.02           H  
ATOM   1976  HG3 ARG A 129       9.910  -1.412   3.002  1.00 96.02           H  
ATOM   1977  CD  ARG A 129       8.954  -3.229   3.434  1.00 96.02           C  
ATOM   1978  HD2 ARG A 129       9.755  -3.517   4.114  1.00 96.02           H  
ATOM   1979  HD3 ARG A 129       8.586  -4.114   2.914  1.00 96.02           H  
ATOM   1980  NE  ARG A 129       7.844  -2.623   4.190  1.00 96.02           N  
ATOM   1981  HE  ARG A 129       7.224  -2.008   3.684  1.00 96.02           H  
ATOM   1982  NH1 ARG A 129       8.238  -3.766   6.135  1.00 96.02           N  
ATOM   1983 HH11 ARG A 129       7.927  -4.090   7.040  1.00 96.02           H  
ATOM   1984 HH12 ARG A 129       8.888  -4.353   5.633  1.00 96.02           H  
ATOM   1985  NH2 ARG A 129       6.502  -2.364   6.012  1.00 96.02           N  
ATOM   1986 HH21 ARG A 129       6.266  -2.648   6.952  1.00 96.02           H  
ATOM   1987 HH22 ARG A 129       5.816  -1.866   5.463  1.00 96.02           H  
ATOM   1988  CZ  ARG A 129       7.540  -2.911   5.442  1.00 96.02           C  
ATOM   1989  N   TRP A 130      13.773  -3.293   0.804  1.00 96.28           N  
ATOM   1990  H   TRP A 130      13.556  -2.351   0.510  1.00 96.28           H  
ATOM   1991  CA  TRP A 130      14.916  -3.969   0.201  1.00 96.28           C  
ATOM   1992  HA  TRP A 130      14.585  -4.907  -0.245  1.00 96.28           H  
ATOM   1993  C   TRP A 130      15.988  -4.329   1.232  1.00 96.28           C  
ATOM   1994  CB  TRP A 130      15.496  -3.091  -0.900  1.00 96.28           C  
ATOM   1995  HB2 TRP A 130      15.731  -2.101  -0.507  1.00 96.28           H  
ATOM   1996  HB3 TRP A 130      14.747  -2.982  -1.684  1.00 96.28           H  
ATOM   1997  O   TRP A 130      16.420  -5.475   1.289  1.00 96.28           O  
ATOM   1998  CG  TRP A 130      16.722  -3.676  -1.502  1.00 96.28           C  
ATOM   1999  CD1 TRP A 130      17.969  -3.176  -1.388  1.00 96.28           C  
ATOM   2000  HD1 TRP A 130      18.238  -2.268  -0.871  1.00 96.28           H  
ATOM   2001  CD2 TRP A 130      16.854  -4.946  -2.206  1.00 96.28           C  
ATOM   2002  CE2 TRP A 130      18.225  -5.122  -2.546  1.00 96.28           C  
ATOM   2003  CE3 TRP A 130      15.959  -5.979  -2.563  1.00 96.28           C  
ATOM   2004  HE3 TRP A 130      14.913  -5.895  -2.305  1.00 96.28           H  
ATOM   2005  NE1 TRP A 130      18.858  -4.024  -2.013  1.00 96.28           N  
ATOM   2006  HE1 TRP A 130      19.857  -3.875  -1.991  1.00 96.28           H  
ATOM   2007  CH2 TRP A 130      17.775  -7.262  -3.576  1.00 96.28           C  
ATOM   2008  HH2 TRP A 130      18.121  -8.147  -4.090  1.00 96.28           H  
ATOM   2009  CZ2 TRP A 130      18.682  -6.247  -3.235  1.00 96.28           C  
ATOM   2010  HZ2 TRP A 130      19.732  -6.337  -3.472  1.00 96.28           H  
ATOM   2011  CZ3 TRP A 130      16.420  -7.132  -3.225  1.00 96.28           C  
ATOM   2012  HZ3 TRP A 130      15.733  -7.932  -3.457  1.00 96.28           H  
ATOM   2013  N   GLN A 131      16.349  -3.393   2.112  1.00 96.45           N  
ATOM   2014  H   GLN A 131      15.994  -2.455   1.997  1.00 96.45           H  
ATOM   2015  CA  GLN A 131      17.287  -3.657   3.202  1.00 96.45           C  
ATOM   2016  HA  GLN A 131      18.243  -3.950   2.768  1.00 96.45           H  
ATOM   2017  C   GLN A 131      16.815  -4.810   4.103  1.00 96.45           C  
ATOM   2018  CB  GLN A 131      17.482  -2.362   4.000  1.00 96.45           C  
ATOM   2019  HB2 GLN A 131      17.818  -1.578   3.321  1.00 96.45           H  
ATOM   2020  HB3 GLN A 131      16.530  -2.057   4.433  1.00 96.45           H  
ATOM   2021  O   GLN A 131      17.628  -5.650   4.485  1.00 96.45           O  
ATOM   2022  CG  GLN A 131      18.514  -2.512   5.128  1.00 96.45           C  
ATOM   2023  HG2 GLN A 131      19.475  -2.802   4.703  1.00 96.45           H  
ATOM   2024  HG3 GLN A 131      18.195  -3.292   5.819  1.00 96.45           H  
ATOM   2025  CD  GLN A 131      18.699  -1.229   5.931  1.00 96.45           C  
ATOM   2026  NE2 GLN A 131      19.562  -1.240   6.922  1.00 96.45           N  
ATOM   2027 HE21 GLN A 131      20.075  -2.076   7.161  1.00 96.45           H  
ATOM   2028 HE22 GLN A 131      19.667  -0.373   7.431  1.00 96.45           H  
ATOM   2029  OE1 GLN A 131      18.083  -0.203   5.694  1.00 96.45           O  
ATOM   2030  N   ALA A 132      15.515  -4.885   4.407  1.00 97.08           N  
ATOM   2031  H   ALA A 132      14.901  -4.139   4.112  1.00 97.08           H  
ATOM   2032  CA  ALA A 132      14.944  -6.003   5.156  1.00 97.08           C  
ATOM   2033  HA  ALA A 132      15.501  -6.113   6.086  1.00 97.08           H  
ATOM   2034  C   ALA A 132      15.070  -7.339   4.401  1.00 97.08           C  
ATOM   2035  CB  ALA A 132      13.489  -5.676   5.514  1.00 97.08           C  
ATOM   2036  HB1 ALA A 132      13.064  -6.501   6.085  1.00 97.08           H  
ATOM   2037  HB2 ALA A 132      13.453  -4.769   6.119  1.00 97.08           H  
ATOM   2038  HB3 ALA A 132      12.895  -5.532   4.611  1.00 97.08           H  
ATOM   2039  O   ALA A 132      15.484  -8.326   5.000  1.00 97.08           O  
ATOM   2040  N   ILE A 133      14.794  -7.371   3.090  1.00 95.91           N  
ATOM   2041  H   ILE A 133      14.470  -6.523   2.647  1.00 95.91           H  
ATOM   2042  CA  ILE A 133      14.975  -8.576   2.254  1.00 95.91           C  
ATOM   2043  HA  ILE A 133      14.384  -9.389   2.675  1.00 95.91           H  
ATOM   2044  C   ILE A 133      16.435  -9.028   2.274  1.00 95.91           C  
ATOM   2045  CB  ILE A 133      14.497  -8.326   0.804  1.00 95.91           C  
ATOM   2046  HB  ILE A 133      14.962  -7.411   0.436  1.00 95.91           H  
ATOM   2047  O   ILE A 133      16.706 -10.206   2.506  1.00 95.91           O  
ATOM   2048  CG1 ILE A 133      12.969  -8.155   0.791  1.00 95.91           C  
ATOM   2049 HG12 ILE A 133      12.674  -7.609   1.686  1.00 95.91           H  
ATOM   2050 HG13 ILE A 133      12.483  -9.131   0.822  1.00 95.91           H  
ATOM   2051  CG2 ILE A 133      14.878  -9.473  -0.149  1.00 95.91           C  
ATOM   2052 HG21 ILE A 133      15.961  -9.556  -0.242  1.00 95.91           H  
ATOM   2053 HG22 ILE A 133      14.482  -9.289  -1.148  1.00 95.91           H  
ATOM   2054 HG23 ILE A 133      14.475 -10.416   0.221  1.00 95.91           H  
ATOM   2055  CD1 ILE A 133      12.465  -7.372  -0.422  1.00 95.91           C  
ATOM   2056 HD11 ILE A 133      12.745  -7.874  -1.348  1.00 95.91           H  
ATOM   2057 HD12 ILE A 133      11.380  -7.284  -0.372  1.00 95.91           H  
ATOM   2058 HD13 ILE A 133      12.899  -6.372  -0.414  1.00 95.91           H  
ATOM   2059  N   CYS A 134      17.376  -8.102   2.085  1.00 96.39           N  
ATOM   2060  H   CYS A 134      17.092  -7.163   1.846  1.00 96.39           H  
ATOM   2061  CA  CYS A 134      18.805  -8.388   2.165  1.00 96.39           C  
ATOM   2062  HA  CYS A 134      19.071  -9.111   1.393  1.00 96.39           H  
ATOM   2063  C   CYS A 134      19.183  -9.010   3.514  1.00 96.39           C  
ATOM   2064  CB  CYS A 134      19.583  -7.089   1.929  1.00 96.39           C  
ATOM   2065  HB2 CYS A 134      19.169  -6.294   2.549  1.00 96.39           H  
ATOM   2066  HB3 CYS A 134      20.628  -7.231   2.205  1.00 96.39           H  
ATOM   2067  O   CYS A 134      19.821 -10.059   3.541  1.00 96.39           O  
ATOM   2068  SG  CYS A 134      19.490  -6.608   0.187  1.00 96.39           S  
ATOM   2069  HG  CYS A 134      20.153  -7.649  -0.325  1.00 96.39           H  
ATOM   2070  N   ALA A 135      18.732  -8.414   4.623  1.00 96.28           N  
ATOM   2071  H   ALA A 135      18.193  -7.565   4.533  1.00 96.28           H  
ATOM   2072  CA  ALA A 135      19.010  -8.914   5.967  1.00 96.28           C  
ATOM   2073  HA  ALA A 135      20.089  -8.996   6.090  1.00 96.28           H  
ATOM   2074  C   ALA A 135      18.420 -10.315   6.208  1.00 96.28           C  
ATOM   2075  CB  ALA A 135      18.484  -7.893   6.984  1.00 96.28           C  
ATOM   2076  HB1 ALA A 135      18.961  -6.927   6.817  1.00 96.28           H  
ATOM   2077  HB2 ALA A 135      18.716  -8.234   7.993  1.00 96.28           H  
ATOM   2078  HB3 ALA A 135      17.405  -7.784   6.884  1.00 96.28           H  
ATOM   2079  O   ALA A 135      19.122 -11.194   6.699  1.00 96.28           O  
ATOM   2080  N   THR A 136      17.162 -10.553   5.819  1.00 95.35           N  
ATOM   2081  H   THR A 136      16.617  -9.788   5.450  1.00 95.35           H  
ATOM   2082  CA  THR A 136      16.494 -11.855   5.992  1.00 95.35           C  
ATOM   2083  HA  THR A 136      16.565 -12.151   7.038  1.00 95.35           H  
ATOM   2084  C   THR A 136      17.148 -12.972   5.178  1.00 95.35           C  
ATOM   2085  CB  THR A 136      15.007 -11.742   5.612  1.00 95.35           C  
ATOM   2086  HB  THR A 136      14.923 -11.394   4.582  1.00 95.35           H  
ATOM   2087  O   THR A 136      17.147 -14.117   5.619  1.00 95.35           O  
ATOM   2088  CG2 THR A 136      14.222 -13.046   5.754  1.00 95.35           C  
ATOM   2089 HG21 THR A 136      14.396 -13.486   6.736  1.00 95.35           H  
ATOM   2090 HG22 THR A 136      14.534 -13.754   4.987  1.00 95.35           H  
ATOM   2091 HG23 THR A 136      13.157 -12.852   5.627  1.00 95.35           H  
ATOM   2092  OG1 THR A 136      14.361 -10.817   6.456  1.00 95.35           O  
ATOM   2093  HG1 THR A 136      14.517 -11.095   7.361  1.00 95.35           H  
ATOM   2094  N   ASN A 137      17.708 -12.662   4.006  1.00 94.38           N  
ATOM   2095  H   ASN A 137      17.689 -11.699   3.703  1.00 94.38           H  
ATOM   2096  CA  ASN A 137      18.297 -13.663   3.109  1.00 94.38           C  
ATOM   2097  HA  ASN A 137      17.968 -14.655   3.419  1.00 94.38           H  
ATOM   2098  C   ASN A 137      19.835 -13.716   3.175  1.00 94.38           C  
ATOM   2099  CB  ASN A 137      17.774 -13.448   1.677  1.00 94.38           C  
ATOM   2100  HB2 ASN A 137      18.258 -14.161   1.009  1.00 94.38           H  
ATOM   2101  HB3 ASN A 137      18.028 -12.442   1.341  1.00 94.38           H  
ATOM   2102  O   ASN A 137      20.439 -14.454   2.403  1.00 94.38           O  
ATOM   2103  CG  ASN A 137      16.278 -13.664   1.557  1.00 94.38           C  
ATOM   2104  ND2 ASN A 137      15.507 -12.625   1.760  1.00 94.38           N  
ATOM   2105 HD21 ASN A 137      15.928 -11.743   2.013  1.00 94.38           H  
ATOM   2106 HD22 ASN A 137      14.504 -12.746   1.743  1.00 94.38           H  
ATOM   2107  OD1 ASN A 137      15.790 -14.744   1.276  1.00 94.38           O  
ATOM   2108  N   GLY A 138      20.480 -12.933   4.049  1.00 94.11           N  
ATOM   2109  H   GLY A 138      19.939 -12.345   4.666  1.00 94.11           H  
ATOM   2110  CA  GLY A 138      21.945 -12.874   4.141  1.00 94.11           C  
ATOM   2111  HA2 GLY A 138      22.217 -12.227   4.974  1.00 94.11           H  
ATOM   2112  HA3 GLY A 138      22.333 -13.874   4.335  1.00 94.11           H  
ATOM   2113  C   GLY A 138      22.628 -12.334   2.876  1.00 94.11           C  
ATOM   2114  O   GLY A 138      23.756 -12.712   2.575  1.00 94.11           O  
ATOM   2115  N   ILE A 139      21.947 -11.473   2.116  1.00 93.99           N  
ATOM   2116  H   ILE A 139      21.067 -11.136   2.481  1.00 93.99           H  
ATOM   2117  CA  ILE A 139      22.447 -10.902   0.859  1.00 93.99           C  
ATOM   2118  HA  ILE A 139      23.237 -11.544   0.470  1.00 93.99           H  
ATOM   2119  C   ILE A 139      23.056  -9.525   1.136  1.00 93.99           C  
ATOM   2120  CB  ILE A 139      21.327 -10.847  -0.208  1.00 93.99           C  
ATOM   2121  HB  ILE A 139      20.505 -10.254   0.194  1.00 93.99           H  
ATOM   2122  O   ILE A 139      22.446  -8.688   1.801  1.00 93.99           O  
ATOM   2123  CG1 ILE A 139      20.795 -12.264  -0.523  1.00 93.99           C  
ATOM   2124 HG12 ILE A 139      21.578 -12.853  -1.000  1.00 93.99           H  
ATOM   2125 HG13 ILE A 139      20.525 -12.763   0.408  1.00 93.99           H  
ATOM   2126  CG2 ILE A 139      21.816 -10.165  -1.500  1.00 93.99           C  
ATOM   2127 HG21 ILE A 139      21.014 -10.117  -2.236  1.00 93.99           H  
ATOM   2128 HG22 ILE A 139      22.657 -10.714  -1.923  1.00 93.99           H  
ATOM   2129 HG23 ILE A 139      22.118  -9.136  -1.302  1.00 93.99           H  
ATOM   2130  CD1 ILE A 139      19.542 -12.281  -1.408  1.00 93.99           C  
ATOM   2131 HD11 ILE A 139      18.787 -11.614  -0.992  1.00 93.99           H  
ATOM   2132 HD12 ILE A 139      19.144 -13.295  -1.442  1.00 93.99           H  
ATOM   2133 HD13 ILE A 139      19.783 -11.973  -2.425  1.00 93.99           H  
ATOM   2134  N   THR A 140      24.239  -9.249   0.584  1.00 94.68           N  
ATOM   2135  H   THR A 140      24.743  -9.982   0.107  1.00 94.68           H  
ATOM   2136  CA  THR A 140      24.846  -7.912   0.632  1.00 94.68           C  
ATOM   2137  HA  THR A 140      24.945  -7.612   1.675  1.00 94.68           H  
ATOM   2138  C   THR A 140      23.971  -6.900  -0.100  1.00 94.68           C  
ATOM   2139  CB  THR A 140      26.239  -7.912  -0.011  1.00 94.68           C  
ATOM   2140  HB  THR A 140      26.147  -8.142  -1.073  1.00 94.68           H  
ATOM   2141  O   THR A 140      23.732  -7.038  -1.296  1.00 94.68           O  
ATOM   2142  CG2 THR A 140      26.961  -6.574   0.152  1.00 94.68           C  
ATOM   2143 HG21 THR A 140      26.444  -5.796  -0.411  1.00 94.68           H  
ATOM   2144 HG22 THR A 140      27.007  -6.291   1.204  1.00 94.68           H  
ATOM   2145 HG23 THR A 140      27.973  -6.660  -0.242  1.00 94.68           H  
ATOM   2146  OG1 THR A 140      27.037  -8.902   0.588  1.00 94.68           O  
ATOM   2147  HG1 THR A 140      27.410  -8.553   1.401  1.00 94.68           H  
ATOM   2148  N   ASN A 141      23.533  -5.851   0.596  1.00 95.46           N  
ATOM   2149  H   ASN A 141      23.746  -5.802   1.582  1.00 95.46           H  
ATOM   2150  CA  ASN A 141      22.710  -4.801   0.003  1.00 95.46           C  
ATOM   2151  HA  ASN A 141      21.931  -5.271  -0.596  1.00 95.46           H  
ATOM   2152  C   ASN A 141      23.535  -3.897  -0.933  1.00 95.46           C  
ATOM   2153  CB  ASN A 141      22.032  -4.016   1.141  1.00 95.46           C  
ATOM   2154  HB2 ASN A 141      22.798  -3.579   1.783  1.00 95.46           H  
ATOM   2155  HB3 ASN A 141      21.426  -4.698   1.736  1.00 95.46           H  
ATOM   2156  O   ASN A 141      24.230  -2.992  -0.471  1.00 95.46           O  
ATOM   2157  CG  ASN A 141      21.132  -2.899   0.640  1.00 95.46           C  
ATOM   2158  ND2 ASN A 141      20.532  -2.151   1.535  1.00 95.46           N  
ATOM   2159 HD21 ASN A 141      19.984  -1.379   1.185  1.00 95.46           H  
ATOM   2160 HD22 ASN A 141      20.698  -2.306   2.519  1.00 95.46           H  
ATOM   2161  OD1 ASN A 141      20.957  -2.670  -0.547  1.00 95.46           O  
ATOM   2162  N   ILE A 142      23.391  -4.090  -2.248  1.00 94.77           N  
ATOM   2163  H   ILE A 142      22.893  -4.915  -2.549  1.00 94.77           H  
ATOM   2164  CA  ILE A 142      24.080  -3.290  -3.281  1.00 94.77           C  
ATOM   2165  HA  ILE A 142      25.145  -3.298  -3.051  1.00 94.77           H  
ATOM   2166  C   ILE A 142      23.671  -1.807  -3.317  1.00 94.77           C  
ATOM   2167  CB  ILE A 142      23.898  -3.927  -4.678  1.00 94.77           C  
ATOM   2168  HB  ILE A 142      24.417  -3.294  -5.398  1.00 94.77           H  
ATOM   2169  O   ILE A 142      24.340  -1.002  -3.959  1.00 94.77           O  
ATOM   2170  CG1 ILE A 142      22.409  -4.007  -5.093  1.00 94.77           C  
ATOM   2171 HG12 ILE A 142      21.916  -3.059  -4.876  1.00 94.77           H  
ATOM   2172 HG13 ILE A 142      21.908  -4.783  -4.516  1.00 94.77           H  
ATOM   2173  CG2 ILE A 142      24.591  -5.300  -4.709  1.00 94.77           C  
ATOM   2174 HG21 ILE A 142      24.123  -5.984  -4.001  1.00 94.77           H  
ATOM   2175 HG22 ILE A 142      25.642  -5.188  -4.443  1.00 94.77           H  
ATOM   2176 HG23 ILE A 142      24.542  -5.734  -5.707  1.00 94.77           H  
ATOM   2177  CD1 ILE A 142      22.202  -4.285  -6.586  1.00 94.77           C  
ATOM   2178 HD11 ILE A 142      22.592  -3.454  -7.174  1.00 94.77           H  
ATOM   2179 HD12 ILE A 142      22.707  -5.204  -6.883  1.00 94.77           H  
ATOM   2180 HD13 ILE A 142      21.135  -4.386  -6.789  1.00 94.77           H  
ATOM   2181  N   PHE A 143      22.592  -1.433  -2.629  1.00 95.07           N  
ATOM   2182  H   PHE A 143      22.096  -2.141  -2.105  1.00 95.07           H  
ATOM   2183  CA  PHE A 143      22.071  -0.068  -2.559  1.00 95.07           C  
ATOM   2184  HA  PHE A 143      22.589   0.554  -3.289  1.00 95.07           H  
ATOM   2185  C   PHE A 143      22.298   0.601  -1.197  1.00 95.07           C  
ATOM   2186  CB  PHE A 143      20.583  -0.088  -2.915  1.00 95.07           C  
ATOM   2187  HB2 PHE A 143      20.224   0.942  -2.890  1.00 95.07           H  
ATOM   2188  HB3 PHE A 143      20.043  -0.644  -2.148  1.00 95.07           H  
ATOM   2189  O   PHE A 143      21.752   1.675  -0.941  1.00 95.07           O  
ATOM   2190  CG  PHE A 143      20.236  -0.637  -4.280  1.00 95.07           C  
ATOM   2191  CD1 PHE A 143      20.844  -0.117  -5.437  1.00 95.07           C  
ATOM   2192  HD1 PHE A 143      21.570   0.679  -5.357  1.00 95.07           H  
ATOM   2193  CD2 PHE A 143      19.269  -1.646  -4.403  1.00 95.07           C  
ATOM   2194  HD2 PHE A 143      18.752  -2.012  -3.528  1.00 95.07           H  
ATOM   2195  CE1 PHE A 143      20.502  -0.624  -6.702  1.00 95.07           C  
ATOM   2196  HE1 PHE A 143      20.965  -0.214  -7.588  1.00 95.07           H  
ATOM   2197  CE2 PHE A 143      18.957  -2.181  -5.659  1.00 95.07           C  
ATOM   2198  HE2 PHE A 143      18.245  -2.990  -5.737  1.00 95.07           H  
ATOM   2199  CZ  PHE A 143      19.566  -1.665  -6.812  1.00 95.07           C  
ATOM   2200  HZ  PHE A 143      19.308  -2.066  -7.781  1.00 95.07           H  
ATOM   2201  N   ALA A 144      23.061  -0.030  -0.299  1.00 94.34           N  
ATOM   2202  H   ALA A 144      23.506  -0.898  -0.561  1.00 94.34           H  
ATOM   2203  CA  ALA A 144      23.446   0.590   0.963  1.00 94.34           C  
ATOM   2204  HA  ALA A 144      22.540   0.871   1.501  1.00 94.34           H  
ATOM   2205  C   ALA A 144      24.266   1.871   0.724  1.00 94.34           C  
ATOM   2206  CB  ALA A 144      24.215  -0.432   1.806  1.00 94.34           C  
ATOM   2207  HB1 ALA A 144      23.593  -1.308   1.989  1.00 94.34           H  
ATOM   2208  HB2 ALA A 144      25.118  -0.741   1.278  1.00 94.34           H  
ATOM   2209  HB3 ALA A 144      24.500   0.011   2.760  1.00 94.34           H  
ATOM   2210  O   ALA A 144      24.917   2.027  -0.308  1.00 94.34           O  
ATOM   2211  N   THR A 145      24.265   2.791   1.690  1.00 90.36           N  
ATOM   2212  H   THR A 145      23.687   2.663   2.508  1.00 90.36           H  
ATOM   2213  CA  THR A 145      25.082   4.009   1.616  1.00 90.36           C  
ATOM   2214  HA  THR A 145      24.722   4.615   0.784  1.00 90.36           H  
ATOM   2215  C   THR A 145      26.553   3.654   1.377  1.00 90.36           C  
ATOM   2216  CB  THR A 145      24.952   4.830   2.905  1.00 90.36           C  
ATOM   2217  HB  THR A 145      25.384   4.276   3.739  1.00 90.36           H  
ATOM   2218  O   THR A 145      27.127   2.868   2.125  1.00 90.36           O  
ATOM   2219  CG2 THR A 145      25.631   6.195   2.800  1.00 90.36           C  
ATOM   2220 HG21 THR A 145      25.466   6.760   3.717  1.00 90.36           H  
ATOM   2221 HG22 THR A 145      25.224   6.752   1.956  1.00 90.36           H  
ATOM   2222 HG23 THR A 145      26.705   6.069   2.667  1.00 90.36           H  
ATOM   2223  OG1 THR A 145      23.589   5.071   3.175  1.00 90.36           O  
ATOM   2224  HG1 THR A 145      23.546   5.688   3.909  1.00 90.36           H  
ATOM   2225  N   GLY A 146      27.155   4.228   0.331  1.00 89.16           N  
ATOM   2226  H   GLY A 146      26.605   4.825  -0.270  1.00 89.16           H  
ATOM   2227  CA  GLY A 146      28.538   3.951  -0.077  1.00 89.16           C  
ATOM   2228  HA2 GLY A 146      28.933   4.821  -0.603  1.00 89.16           H  
ATOM   2229  HA3 GLY A 146      29.150   3.790   0.811  1.00 89.16           H  
ATOM   2230  C   GLY A 146      28.719   2.733  -0.992  1.00 89.16           C  
ATOM   2231  O   GLY A 146      29.816   2.534  -1.505  1.00 89.16           O  
ATOM   2232  N   ALA A 147      27.674   1.940  -1.242  1.00 91.85           N  
ATOM   2233  H   ALA A 147      26.780   2.141  -0.817  1.00 91.85           H  
ATOM   2234  CA  ALA A 147      27.734   0.848  -2.207  1.00 91.85           C  
ATOM   2235  HA  ALA A 147      28.664   0.304  -2.047  1.00 91.85           H  
ATOM   2236  C   ALA A 147      27.739   1.373  -3.654  1.00 91.85           C  
ATOM   2237  CB  ALA A 147      26.574  -0.119  -1.949  1.00 91.85           C  
ATOM   2238  HB1 ALA A 147      25.628   0.379  -2.162  1.00 91.85           H  
ATOM   2239  HB2 ALA A 147      26.674  -0.991  -2.595  1.00 91.85           H  
ATOM   2240  HB3 ALA A 147      26.586  -0.446  -0.910  1.00 91.85           H  
ATOM   2241  O   ALA A 147      27.101   2.380  -3.968  1.00 91.85           O  
ATOM   2242  N   GLU A 148      28.414   0.652  -4.554  1.00 87.61           N  
ATOM   2243  H   GLU A 148      28.935  -0.150  -4.229  1.00 87.61           H  
ATOM   2244  CA  GLU A 148      28.592   1.042  -5.961  1.00 87.61           C  
ATOM   2245  HA  GLU A 148      29.188   1.953  -6.009  1.00 87.61           H  
ATOM   2246  C   GLU A 148      27.262   1.309  -6.682  1.00 87.61           C  
ATOM   2247  CB  GLU A 148      29.354  -0.086  -6.675  1.00 87.61           C  
ATOM   2248  HB2 GLU A 148      28.714  -0.968  -6.701  1.00 87.61           H  
ATOM   2249  HB3 GLU A 148      30.249  -0.326  -6.100  1.00 87.61           H  
ATOM   2250  O   GLU A 148      27.155   2.257  -7.463  1.00 87.61           O  
ATOM   2251  CG  GLU A 148      29.776   0.281  -8.108  1.00 87.61           C  
ATOM   2252  HG2 GLU A 148      30.508   1.088  -8.062  1.00 87.61           H  
ATOM   2253  HG3 GLU A 148      28.908   0.646  -8.656  1.00 87.61           H  
ATOM   2254  CD  GLU A 148      30.362  -0.909  -8.883  1.00 87.61           C  
ATOM   2255  OE1 GLU A 148      30.524  -0.754 -10.113  1.00 87.61           O  
ATOM   2256  OE2 GLU A 148      30.572  -1.979  -8.267  1.00 87.61           O  
ATOM   2257  N   MET A 149      26.227   0.509  -6.397  1.00 91.29           N  
ATOM   2258  H   MET A 149      26.348  -0.220  -5.709  1.00 91.29           H  
ATOM   2259  CA  MET A 149      24.942   0.623  -7.091  1.00 91.29           C  
ATOM   2260  HA  MET A 149      25.171   0.987  -8.093  1.00 91.29           H  
ATOM   2261  C   MET A 149      24.006   1.669  -6.471  1.00 91.29           C  
ATOM   2262  CB  MET A 149      24.254  -0.744  -7.267  1.00 91.29           C  
ATOM   2263  HB2 MET A 149      23.342  -0.609  -7.849  1.00 91.29           H  
ATOM   2264  HB3 MET A 149      23.965  -1.156  -6.300  1.00 91.29           H  
ATOM   2265  O   MET A 149      22.972   1.983  -7.065  1.00 91.29           O  
ATOM   2266  CG  MET A 149      25.134  -1.759  -8.002  1.00 91.29           C  
ATOM   2267  HG2 MET A 149      24.649  -2.735  -7.982  1.00 91.29           H  
ATOM   2268  HG3 MET A 149      26.088  -1.851  -7.482  1.00 91.29           H  
ATOM   2269  SD  MET A 149      25.431  -1.310  -9.731  1.00 91.29           S  
ATOM   2270  CE  MET A 149      27.093  -1.999  -9.948  1.00 91.29           C  
ATOM   2271  HE1 MET A 149      27.066  -3.083  -9.832  1.00 91.29           H  
ATOM   2272  HE2 MET A 149      27.470  -1.751 -10.940  1.00 91.29           H  
ATOM   2273  HE3 MET A 149      27.767  -1.577  -9.202  1.00 91.29           H  
ATOM   2274  N   ALA A 150      24.359   2.263  -5.324  1.00 91.56           N  
ATOM   2275  H   ALA A 150      25.243   2.018  -4.902  1.00 91.56           H  
ATOM   2276  CA  ALA A 150      23.537   3.276  -4.659  1.00 91.56           C  
ATOM   2277  HA  ALA A 150      22.565   2.839  -4.430  1.00 91.56           H  
ATOM   2278  C   ALA A 150      23.292   4.509  -5.548  1.00 91.56           C  
ATOM   2279  CB  ALA A 150      24.209   3.665  -3.339  1.00 91.56           C  
ATOM   2280  HB1 ALA A 150      24.377   2.771  -2.738  1.00 91.56           H  
ATOM   2281  HB2 ALA A 150      25.166   4.151  -3.530  1.00 91.56           H  
ATOM   2282  HB3 ALA A 150      23.564   4.346  -2.784  1.00 91.56           H  
ATOM   2283  O   ALA A 150      22.207   5.088  -5.513  1.00 91.56           O  
ATOM   2284  N   GLN A 151      24.255   4.862  -6.408  1.00 90.97           N  
ATOM   2285  H   GLN A 151      25.119   4.339  -6.391  1.00 90.97           H  
ATOM   2286  CA  GLN A 151      24.135   5.978  -7.356  1.00 90.97           C  
ATOM   2287  HA  GLN A 151      23.907   6.878  -6.785  1.00 90.97           H  
ATOM   2288  C   GLN A 151      22.997   5.799  -8.378  1.00 90.97           C  
ATOM   2289  CB  GLN A 151      25.486   6.201  -8.058  1.00 90.97           C  
ATOM   2290  HB2 GLN A 151      25.444   7.140  -8.611  1.00 90.97           H  
ATOM   2291  HB3 GLN A 151      26.263   6.296  -7.299  1.00 90.97           H  
ATOM   2292  O   GLN A 151      22.433   6.782  -8.855  1.00 90.97           O  
ATOM   2293  CG  GLN A 151      25.873   5.072  -9.029  1.00 90.97           C  
ATOM   2294  HG2 GLN A 151      25.772   4.109  -8.528  1.00 90.97           H  
ATOM   2295  HG3 GLN A 151      25.205   5.073  -9.891  1.00 90.97           H  
ATOM   2296  CD  GLN A 151      27.299   5.224  -9.546  1.00 90.97           C  
ATOM   2297  NE2 GLN A 151      28.114   4.198  -9.448  1.00 90.97           N  
ATOM   2298 HE21 GLN A 151      29.056   4.330  -9.788  1.00 90.97           H  
ATOM   2299 HE22 GLN A 151      27.833   3.373  -8.937  1.00 90.97           H  
ATOM   2300  OE1 GLN A 151      27.699   6.269 -10.030  1.00 90.97           O  
ATOM   2301  N   TYR A 152      22.610   4.556  -8.689  1.00 91.23           N  
ATOM   2302  H   TYR A 152      23.074   3.774  -8.250  1.00 91.23           H  
ATOM   2303  CA  TYR A 152      21.552   4.276  -9.663  1.00 91.23           C  
ATOM   2304  HA  TYR A 152      21.603   5.029 -10.449  1.00 91.23           H  
ATOM   2305  C   TYR A 152      20.144   4.362  -9.068  1.00 91.23           C  
ATOM   2306  CB  TYR A 152      21.790   2.914 -10.325  1.00 91.23           C  
ATOM   2307  HB2 TYR A 152      20.980   2.720 -11.028  1.00 91.23           H  
ATOM   2308  HB3 TYR A 152      21.755   2.134  -9.564  1.00 91.23           H  
ATOM   2309  O   TYR A 152      19.182   4.493  -9.827  1.00 91.23           O  
ATOM   2310  CG  TYR A 152      23.098   2.830 -11.086  1.00 91.23           C  
ATOM   2311  CD1 TYR A 152      23.265   3.538 -12.292  1.00 91.23           C  
ATOM   2312  HD1 TYR A 152      22.458   4.136 -12.689  1.00 91.23           H  
ATOM   2313  CD2 TYR A 152      24.153   2.051 -10.582  1.00 91.23           C  
ATOM   2314  HD2 TYR A 152      24.000   1.476  -9.680  1.00 91.23           H  
ATOM   2315  CE1 TYR A 152      24.489   3.466 -12.985  1.00 91.23           C  
ATOM   2316  HE1 TYR A 152      24.634   4.002 -13.912  1.00 91.23           H  
ATOM   2317  CE2 TYR A 152      25.386   1.992 -11.258  1.00 91.23           C  
ATOM   2318  HE2 TYR A 152      26.193   1.391 -10.865  1.00 91.23           H  
ATOM   2319  OH  TYR A 152      26.728   2.633 -13.144  1.00 91.23           O  
ATOM   2320  HH  TYR A 152      27.380   2.101 -12.681  1.00 91.23           H  
ATOM   2321  CZ  TYR A 152      25.553   2.697 -12.468  1.00 91.23           C  
ATOM   2322  N   LEU A 153      19.994   4.343  -7.735  1.00 92.44           N  
ATOM   2323  H   LEU A 153      20.823   4.280  -7.161  1.00 92.44           H  
ATOM   2324  CA  LEU A 153      18.683   4.359  -7.074  1.00 92.44           C  
ATOM   2325  HA  LEU A 153      18.145   3.448  -7.335  1.00 92.44           H  
ATOM   2326  C   LEU A 153      17.811   5.534  -7.527  1.00 92.44           C  
ATOM   2327  CB  LEU A 153      18.849   4.453  -5.549  1.00 92.44           C  
ATOM   2328  HB2 LEU A 153      17.921   4.857  -5.144  1.00 92.44           H  
ATOM   2329  HB3 LEU A 153      19.630   5.178  -5.321  1.00 92.44           H  
ATOM   2330  O   LEU A 153      16.632   5.340  -7.808  1.00 92.44           O  
ATOM   2331  CG  LEU A 153      19.135   3.147  -4.791  1.00 92.44           C  
ATOM   2332  HG  LEU A 153      20.071   2.704  -5.134  1.00 92.44           H  
ATOM   2333  CD1 LEU A 153      19.259   3.532  -3.312  1.00 92.44           C  
ATOM   2334 HD11 LEU A 153      19.169   2.668  -2.654  1.00 92.44           H  
ATOM   2335 HD12 LEU A 153      18.471   4.229  -3.029  1.00 92.44           H  
ATOM   2336 HD13 LEU A 153      20.227   4.005  -3.143  1.00 92.44           H  
ATOM   2337  CD2 LEU A 153      17.996   2.135  -4.957  1.00 92.44           C  
ATOM   2338 HD21 LEU A 153      18.151   1.288  -4.288  1.00 92.44           H  
ATOM   2339 HD22 LEU A 153      17.986   1.746  -5.975  1.00 92.44           H  
ATOM   2340 HD23 LEU A 153      17.037   2.601  -4.727  1.00 92.44           H  
ATOM   2341  N   GLY A 154      18.375   6.741  -7.634  1.00 92.29           N  
ATOM   2342  H   GLY A 154      19.354   6.835  -7.404  1.00 92.29           H  
ATOM   2343  CA  GLY A 154      17.623   7.921  -8.075  1.00 92.29           C  
ATOM   2344  HA2 GLY A 154      16.807   8.115  -7.379  1.00 92.29           H  
ATOM   2345  HA3 GLY A 154      18.289   8.785  -8.084  1.00 92.29           H  
ATOM   2346  C   GLY A 154      17.037   7.749  -9.481  1.00 92.29           C  
ATOM   2347  O   GLY A 154      15.862   8.040  -9.709  1.00 92.29           O  
ATOM   2348  N   GLY A 155      17.826   7.194 -10.406  1.00 92.50           N  
ATOM   2349  H   GLY A 155      18.749   6.893 -10.126  1.00 92.50           H  
ATOM   2350  CA  GLY A 155      17.376   6.852 -11.757  1.00 92.50           C  
ATOM   2351  HA2 GLY A 155      16.989   7.742 -12.253  1.00 92.50           H  
ATOM   2352  HA3 GLY A 155      18.224   6.472 -12.327  1.00 92.50           H  
ATOM   2353  C   GLY A 155      16.286   5.780 -11.752  1.00 92.50           C  
ATOM   2354  O   GLY A 155      15.256   5.953 -12.400  1.00 92.50           O  
ATOM   2355  N   MET A 156      16.458   4.720 -10.954  1.00 93.48           N  
ATOM   2356  H   MET A 156      17.324   4.641 -10.441  1.00 93.48           H  
ATOM   2357  CA  MET A 156      15.447   3.668 -10.794  1.00 93.48           C  
ATOM   2358  HA  MET A 156      15.248   3.217 -11.766  1.00 93.48           H  
ATOM   2359  C   MET A 156      14.120   4.225 -10.271  1.00 93.48           C  
ATOM   2360  CB  MET A 156      15.943   2.575  -9.838  1.00 93.48           C  
ATOM   2361  HB2 MET A 156      16.187   3.006  -8.867  1.00 93.48           H  
ATOM   2362  HB3 MET A 156      15.141   1.850  -9.696  1.00 93.48           H  
ATOM   2363  O   MET A 156      13.064   3.895 -10.801  1.00 93.48           O  
ATOM   2364  CG  MET A 156      17.161   1.829 -10.374  1.00 93.48           C  
ATOM   2365  HG2 MET A 156      18.003   2.514 -10.481  1.00 93.48           H  
ATOM   2366  HG3 MET A 156      16.918   1.442 -11.363  1.00 93.48           H  
ATOM   2367  SD  MET A 156      17.669   0.445  -9.332  1.00 93.48           S  
ATOM   2368  CE  MET A 156      19.006  -0.179 -10.374  1.00 93.48           C  
ATOM   2369  HE1 MET A 156      19.798   0.567 -10.440  1.00 93.48           H  
ATOM   2370  HE2 MET A 156      19.407  -1.093  -9.934  1.00 93.48           H  
ATOM   2371  HE3 MET A 156      18.624  -0.394 -11.372  1.00 93.48           H  
ATOM   2372  N   MET A 157      14.152   5.110  -9.272  1.00 94.18           N  
ATOM   2373  H   MET A 157      15.044   5.343  -8.860  1.00 94.18           H  
ATOM   2374  CA  MET A 157      12.935   5.717  -8.726  1.00 94.18           C  
ATOM   2375  HA  MET A 157      12.231   4.922  -8.479  1.00 94.18           H  
ATOM   2376  C   MET A 157      12.232   6.620  -9.745  1.00 94.18           C  
ATOM   2377  CB  MET A 157      13.249   6.505  -7.447  1.00 94.18           C  
ATOM   2378  HB2 MET A 157      14.000   7.266  -7.657  1.00 94.18           H  
ATOM   2379  HB3 MET A 157      12.333   6.992  -7.114  1.00 94.18           H  
ATOM   2380  O   MET A 157      11.005   6.623  -9.816  1.00 94.18           O  
ATOM   2381  CG  MET A 157      13.733   5.618  -6.300  1.00 94.18           C  
ATOM   2382  HG2 MET A 157      13.987   6.248  -5.447  1.00 94.18           H  
ATOM   2383  HG3 MET A 157      14.641   5.100  -6.610  1.00 94.18           H  
ATOM   2384  SD  MET A 157      12.528   4.379  -5.765  1.00 94.18           S  
ATOM   2385  CE  MET A 157      13.662   2.994  -5.568  1.00 94.18           C  
ATOM   2386  HE1 MET A 157      14.180   2.820  -6.511  1.00 94.18           H  
ATOM   2387  HE2 MET A 157      13.089   2.106  -5.300  1.00 94.18           H  
ATOM   2388  HE3 MET A 157      14.387   3.223  -4.787  1.00 94.18           H  
ATOM   2389  N   ASN A 158      12.982   7.344 -10.578  1.00 92.82           N  
ATOM   2390  H   ASN A 158      13.985   7.329 -10.468  1.00 92.82           H  
ATOM   2391  CA  ASN A 158      12.395   8.137 -11.659  1.00 92.82           C  
ATOM   2392  HA  ASN A 158      11.595   8.753 -11.249  1.00 92.82           H  
ATOM   2393  C   ASN A 158      11.743   7.254 -12.738  1.00 92.82           C  
ATOM   2394  CB  ASN A 158      13.476   9.059 -12.240  1.00 92.82           C  
ATOM   2395  HB2 ASN A 158      13.105   9.508 -13.162  1.00 92.82           H  
ATOM   2396  HB3 ASN A 158      14.365   8.476 -12.478  1.00 92.82           H  
ATOM   2397  O   ASN A 158      10.681   7.603 -13.256  1.00 92.82           O  
ATOM   2398  CG  ASN A 158      13.844  10.195 -11.301  1.00 92.82           C  
ATOM   2399  ND2 ASN A 158      15.032  10.735 -11.438  1.00 92.82           N  
ATOM   2400 HD21 ASN A 158      15.266  11.466 -10.781  1.00 92.82           H  
ATOM   2401 HD22 ASN A 158      15.707  10.333 -12.073  1.00 92.82           H  
ATOM   2402  OD1 ASN A 158      13.065  10.643 -10.469  1.00 92.82           O  
ATOM   2403  N   GLU A 159      12.317   6.089 -13.045  1.00 93.25           N  
ATOM   2404  H   GLU A 159      13.214   5.861 -12.641  1.00 93.25           H  
ATOM   2405  CA  GLU A 159      11.668   5.104 -13.920  1.00 93.25           C  
ATOM   2406  HA  GLU A 159      11.308   5.613 -14.814  1.00 93.25           H  
ATOM   2407  C   GLU A 159      10.418   4.489 -13.271  1.00 93.25           C  
ATOM   2408  CB  GLU A 159      12.669   4.021 -14.360  1.00 93.25           C  
ATOM   2409  HB2 GLU A 159      12.121   3.231 -14.875  1.00 93.25           H  
ATOM   2410  HB3 GLU A 159      13.145   3.580 -13.484  1.00 93.25           H  
ATOM   2411  O   GLU A 159       9.419   4.277 -13.959  1.00 93.25           O  
ATOM   2412  CG  GLU A 159      13.755   4.536 -15.320  1.00 93.25           C  
ATOM   2413  HG2 GLU A 159      14.368   3.692 -15.636  1.00 93.25           H  
ATOM   2414  HG3 GLU A 159      14.401   5.233 -14.786  1.00 93.25           H  
ATOM   2415  CD  GLU A 159      13.162   5.228 -16.557  1.00 93.25           C  
ATOM   2416  OE1 GLU A 159      13.596   6.360 -16.883  1.00 93.25           O  
ATOM   2417  OE2 GLU A 159      12.187   4.707 -17.141  1.00 93.25           O  
ATOM   2418  N   ALA A 160      10.408   4.277 -11.950  1.00 95.38           N  
ATOM   2419  H   ALA A 160      11.274   4.384 -11.441  1.00 95.38           H  
ATOM   2420  CA  ALA A 160       9.219   3.827 -11.221  1.00 95.38           C  
ATOM   2421  HA  ALA A 160       8.891   2.880 -11.650  1.00 95.38           H  
ATOM   2422  C   ALA A 160       8.052   4.828 -11.333  1.00 95.38           C  
ATOM   2423  CB  ALA A 160       9.575   3.584  -9.751  1.00 95.38           C  
ATOM   2424  HB1 ALA A 160       9.848   4.524  -9.272  1.00 95.38           H  
ATOM   2425  HB2 ALA A 160      10.428   2.912  -9.654  1.00 95.38           H  
ATOM   2426  HB3 ALA A 160       8.718   3.151  -9.234  1.00 95.38           H  
ATOM   2427  O   ALA A 160       6.899   4.419 -11.473  1.00 95.38           O  
ATOM   2428  N   VAL A 161       8.341   6.137 -11.333  1.00 94.38           N  
ATOM   2429  H   VAL A 161       9.299   6.408 -11.162  1.00 94.38           H  
ATOM   2430  CA  VAL A 161       7.330   7.190 -11.554  1.00 94.38           C  
ATOM   2431  HA  VAL A 161       6.516   7.033 -10.847  1.00 94.38           H  
ATOM   2432  C   VAL A 161       6.737   7.107 -12.968  1.00 94.38           C  
ATOM   2433  CB  VAL A 161       7.901   8.594 -11.272  1.00 94.38           C  
ATOM   2434  HB  VAL A 161       8.798   8.751 -11.871  1.00 94.38           H  
ATOM   2435  O   VAL A 161       5.522   7.198 -13.142  1.00 94.38           O  
ATOM   2436  CG1 VAL A 161       6.895   9.705 -11.601  1.00 94.38           C  
ATOM   2437 HG11 VAL A 161       7.306  10.674 -11.320  1.00 94.38           H  
ATOM   2438 HG12 VAL A 161       6.687   9.733 -12.671  1.00 94.38           H  
ATOM   2439 HG13 VAL A 161       5.960   9.542 -11.064  1.00 94.38           H  
ATOM   2440  CG2 VAL A 161       8.262   8.758  -9.789  1.00 94.38           C  
ATOM   2441 HG21 VAL A 161       8.957   7.979  -9.474  1.00 94.38           H  
ATOM   2442 HG22 VAL A 161       8.739   9.726  -9.633  1.00 94.38           H  
ATOM   2443 HG23 VAL A 161       7.362   8.697  -9.177  1.00 94.38           H  
ATOM   2444  N   LYS A 162       7.556   6.851 -13.993  1.00 93.57           N  
ATOM   2445  H   LYS A 162       8.546   6.774 -13.808  1.00 93.57           H  
ATOM   2446  CA  LYS A 162       7.050   6.637 -15.362  1.00 93.57           C  
ATOM   2447  HA  LYS A 162       6.378   7.454 -15.627  1.00 93.57           H  
ATOM   2448  C   LYS A 162       6.237   5.345 -15.468  1.00 93.57           C  
ATOM   2449  CB  LYS A 162       8.218   6.596 -16.351  1.00 93.57           C  
ATOM   2450  HB2 LYS A 162       8.897   5.795 -16.058  1.00 93.57           H  
ATOM   2451  HB3 LYS A 162       7.832   6.362 -17.343  1.00 93.57           H  
ATOM   2452  O   LYS A 162       5.223   5.302 -16.165  1.00 93.57           O  
ATOM   2453  CG  LYS A 162       8.991   7.919 -16.426  1.00 93.57           C  
ATOM   2454  HG2 LYS A 162       9.305   8.229 -15.429  1.00 93.57           H  
ATOM   2455  HG3 LYS A 162       8.359   8.695 -16.859  1.00 93.57           H  
ATOM   2456  CD  LYS A 162      10.233   7.708 -17.294  1.00 93.57           C  
ATOM   2457  HD2 LYS A 162      10.775   6.846 -16.906  1.00 93.57           H  
ATOM   2458  HD3 LYS A 162       9.936   7.495 -18.321  1.00 93.57           H  
ATOM   2459  CE  LYS A 162      11.164   8.917 -17.255  1.00 93.57           C  
ATOM   2460  HE2 LYS A 162      11.330   9.182 -16.211  1.00 93.57           H  
ATOM   2461  HE3 LYS A 162      10.692   9.762 -17.757  1.00 93.57           H  
ATOM   2462  NZ  LYS A 162      12.459   8.570 -17.886  1.00 93.57           N  
ATOM   2463  HZ1 LYS A 162      12.355   8.267 -18.844  1.00 93.57           H  
ATOM   2464  HZ2 LYS A 162      12.853   7.765 -17.420  1.00 93.57           H  
ATOM   2465  HZ3 LYS A 162      13.147   9.305 -17.807  1.00 93.57           H  
ATOM   2466  N   TRP A 163       6.667   4.293 -14.772  1.00 95.13           N  
ATOM   2467  H   TRP A 163       7.541   4.382 -14.274  1.00 95.13           H  
ATOM   2468  CA  TRP A 163       5.957   3.019 -14.701  1.00 95.13           C  
ATOM   2469  HA  TRP A 163       5.813   2.635 -15.711  1.00 95.13           H  
ATOM   2470  C   TRP A 163       4.568   3.164 -14.085  1.00 95.13           C  
ATOM   2471  CB  TRP A 163       6.781   1.999 -13.917  1.00 95.13           C  
ATOM   2472  HB2 TRP A 163       7.606   1.673 -14.551  1.00 95.13           H  
ATOM   2473  HB3 TRP A 163       7.211   2.477 -13.036  1.00 95.13           H  
ATOM   2474  O   TRP A 163       3.611   2.690 -14.691  1.00 95.13           O  
ATOM   2475  CG  TRP A 163       6.012   0.798 -13.459  1.00 95.13           C  
ATOM   2476  CD1 TRP A 163       5.694   0.497 -12.182  1.00 95.13           C  
ATOM   2477  HD1 TRP A 163       5.964   1.100 -11.329  1.00 95.13           H  
ATOM   2478  CD2 TRP A 163       5.433  -0.263 -14.264  1.00 95.13           C  
ATOM   2479  CE2 TRP A 163       4.845  -1.233 -13.400  1.00 95.13           C  
ATOM   2480  CE3 TRP A 163       5.378  -0.505 -15.646  1.00 95.13           C  
ATOM   2481  HE3 TRP A 163       5.758   0.253 -16.315  1.00 95.13           H  
ATOM   2482  NE1 TRP A 163       4.994  -0.696 -12.138  1.00 95.13           N  
ATOM   2483  HE1 TRP A 163       4.687  -1.116 -11.272  1.00 95.13           H  
ATOM   2484  CH2 TRP A 163       4.333  -2.676 -15.274  1.00 95.13           C  
ATOM   2485  HH2 TRP A 163       3.949  -3.604 -15.673  1.00 95.13           H  
ATOM   2486  CZ2 TRP A 163       4.300  -2.428 -13.890  1.00 95.13           C  
ATOM   2487  HZ2 TRP A 163       3.893  -3.160 -13.209  1.00 95.13           H  
ATOM   2488  CZ3 TRP A 163       4.860  -1.709 -16.146  1.00 95.13           C  
ATOM   2489  HZ3 TRP A 163       4.869  -1.890 -17.211  1.00 95.13           H  
ATOM   2490  N   GLN A 164       4.426   3.837 -12.937  1.00 94.78           N  
ATOM   2491  H   GLN A 164       5.252   4.173 -12.463  1.00 94.78           H  
ATOM   2492  CA  GLN A 164       3.118   3.986 -12.284  1.00 94.78           C  
ATOM   2493  HA  GLN A 164       2.714   2.984 -12.142  1.00 94.78           H  
ATOM   2494  C   GLN A 164       2.122   4.769 -13.158  1.00 94.78           C  
ATOM   2495  CB  GLN A 164       3.244   4.575 -10.870  1.00 94.78           C  
ATOM   2496  HB2 GLN A 164       3.930   3.951 -10.297  1.00 94.78           H  
ATOM   2497  HB3 GLN A 164       2.269   4.541 -10.384  1.00 94.78           H  
ATOM   2498  O   GLN A 164       0.949   4.406 -13.223  1.00 94.78           O  
ATOM   2499  CG  GLN A 164       3.752   6.017 -10.866  1.00 94.78           C  
ATOM   2500  HG2 GLN A 164       3.079   6.668 -11.425  1.00 94.78           H  
ATOM   2501  HG3 GLN A 164       4.733   5.991 -11.341  1.00 94.78           H  
ATOM   2502  CD  GLN A 164       3.977   6.603  -9.486  1.00 94.78           C  
ATOM   2503  NE2 GLN A 164       3.847   7.897  -9.319  1.00 94.78           N  
ATOM   2504 HE21 GLN A 164       3.655   8.495 -10.110  1.00 94.78           H  
ATOM   2505 HE22 GLN A 164       4.210   8.249  -8.445  1.00 94.78           H  
ATOM   2506  OE1 GLN A 164       4.322   5.920  -8.538  1.00 94.78           O  
ATOM   2507  N   GLU A 165       2.576   5.796 -13.886  1.00 92.83           N  
ATOM   2508  H   GLU A 165       3.540   6.079 -13.781  1.00 92.83           H  
ATOM   2509  CA  GLU A 165       1.743   6.527 -14.851  1.00 92.83           C  
ATOM   2510  HA  GLU A 165       0.834   6.882 -14.366  1.00 92.83           H  
ATOM   2511  C   GLU A 165       1.327   5.635 -16.020  1.00 92.83           C  
ATOM   2512  CB  GLU A 165       2.514   7.728 -15.408  1.00 92.83           C  
ATOM   2513  HB2 GLU A 165       1.962   8.135 -16.255  1.00 92.83           H  
ATOM   2514  HB3 GLU A 165       3.489   7.390 -15.760  1.00 92.83           H  
ATOM   2515  O   GLU A 165       0.165   5.630 -16.430  1.00 92.83           O  
ATOM   2516  CG  GLU A 165       2.698   8.844 -14.374  1.00 92.83           C  
ATOM   2517  HG2 GLU A 165       1.712   9.199 -14.074  1.00 92.83           H  
ATOM   2518  HG3 GLU A 165       3.188   8.441 -13.487  1.00 92.83           H  
ATOM   2519  CD  GLU A 165       3.522  10.020 -14.920  1.00 92.83           C  
ATOM   2520  OE1 GLU A 165       3.625  11.016 -14.173  1.00 92.83           O  
ATOM   2521  OE2 GLU A 165       4.022   9.929 -16.069  1.00 92.83           O  
ATOM   2522  N   TRP A 166       2.270   4.843 -16.532  1.00 94.12           N  
ATOM   2523  H   TRP A 166       3.205   4.908 -16.156  1.00 94.12           H  
ATOM   2524  CA  TRP A 166       2.029   3.931 -17.638  1.00 94.12           C  
ATOM   2525  HA  TRP A 166       1.528   4.482 -18.434  1.00 94.12           H  
ATOM   2526  C   TRP A 166       1.100   2.773 -17.247  1.00 94.12           C  
ATOM   2527  CB  TRP A 166       3.379   3.441 -18.167  1.00 94.12           C  
ATOM   2528  HB2 TRP A 166       3.913   2.928 -17.368  1.00 94.12           H  
ATOM   2529  HB3 TRP A 166       3.976   4.303 -18.464  1.00 94.12           H  
ATOM   2530  O   TRP A 166       0.199   2.428 -18.003  1.00 94.12           O  
ATOM   2531  CG  TRP A 166       3.269   2.512 -19.328  1.00 94.12           C  
ATOM   2532  CD1 TRP A 166       3.294   2.860 -20.634  1.00 94.12           C  
ATOM   2533  HD1 TRP A 166       3.439   3.865 -21.004  1.00 94.12           H  
ATOM   2534  CD2 TRP A 166       3.064   1.071 -19.298  1.00 94.12           C  
ATOM   2535  CE2 TRP A 166       2.956   0.609 -20.639  1.00 94.12           C  
ATOM   2536  CE3 TRP A 166       2.943   0.112 -18.271  1.00 94.12           C  
ATOM   2537  HE3 TRP A 166       3.059   0.417 -17.242  1.00 94.12           H  
ATOM   2538  NE1 TRP A 166       3.153   1.730 -21.413  1.00 94.12           N  
ATOM   2539  HE1 TRP A 166       3.333   1.694 -22.406  1.00 94.12           H  
ATOM   2540  CH2 TRP A 166       2.539  -1.651 -19.903  1.00 94.12           C  
ATOM   2541  HH2 TRP A 166       2.326  -2.692 -20.096  1.00 94.12           H  
ATOM   2542  CZ2 TRP A 166       2.691  -0.726 -20.950  1.00 94.12           C  
ATOM   2543  HZ2 TRP A 166       2.609  -1.025 -21.985  1.00 94.12           H  
ATOM   2544  CZ3 TRP A 166       2.680  -1.234 -18.575  1.00 94.12           C  
ATOM   2545  HZ3 TRP A 166       2.600  -1.967 -17.786  1.00 94.12           H  
ATOM   2546  N   ILE A 167       1.249   2.172 -16.070  1.00 94.20           N  
ATOM   2547  H   ILE A 167       2.011   2.466 -15.476  1.00 94.20           H  
ATOM   2548  CA  ILE A 167       0.450   1.006 -15.670  1.00 94.20           C  
ATOM   2549  HA  ILE A 167       0.311   0.397 -16.563  1.00 94.20           H  
ATOM   2550  C   ILE A 167      -0.961   1.397 -15.189  1.00 94.20           C  
ATOM   2551  CB  ILE A 167       1.254   0.161 -14.655  1.00 94.20           C  
ATOM   2552  HB  ILE A 167       2.279   0.066 -15.013  1.00 94.20           H  
ATOM   2553  O   ILE A 167      -1.885   0.587 -15.255  1.00 94.20           O  
ATOM   2554  CG1 ILE A 167       0.689  -1.250 -14.457  1.00 94.20           C  
ATOM   2555 HG12 ILE A 167      -0.349  -1.125 -14.150  1.00 94.20           H  
ATOM   2556 HG13 ILE A 167       1.234  -1.739 -13.649  1.00 94.20           H  
ATOM   2557  CG2 ILE A 167       1.283   0.833 -13.276  1.00 94.20           C  
ATOM   2558 HG21 ILE A 167       1.499   1.895 -13.399  1.00 94.20           H  
ATOM   2559 HG22 ILE A 167       0.328   0.733 -12.760  1.00 94.20           H  
ATOM   2560 HG23 ILE A 167       2.068   0.386 -12.666  1.00 94.20           H  
ATOM   2561  CD1 ILE A 167       0.708  -2.191 -15.660  1.00 94.20           C  
ATOM   2562 HD11 ILE A 167       0.149  -3.092 -15.407  1.00 94.20           H  
ATOM   2563 HD12 ILE A 167       0.250  -1.730 -16.535  1.00 94.20           H  
ATOM   2564 HD13 ILE A 167       1.737  -2.473 -15.882  1.00 94.20           H  
ATOM   2565  N   LYS A 168      -1.175   2.648 -14.753  1.00 91.75           N  
ATOM   2566  H   LYS A 168      -0.374   3.261 -14.702  1.00 91.75           H  
ATOM   2567  CA  LYS A 168      -2.468   3.157 -14.256  1.00 91.75           C  
ATOM   2568  HA  LYS A 168      -2.701   2.593 -13.352  1.00 91.75           H  
ATOM   2569  C   LYS A 168      -3.663   2.936 -15.202  1.00 91.75           C  
ATOM   2570  CB  LYS A 168      -2.300   4.631 -13.854  1.00 91.75           C  
ATOM   2571  HB2 LYS A 168      -2.051   5.235 -14.726  1.00 91.75           H  
ATOM   2572  HB3 LYS A 168      -1.465   4.686 -13.156  1.00 91.75           H  
ATOM   2573  O   LYS A 168      -4.688   2.467 -14.708  1.00 91.75           O  
ATOM   2574  CG  LYS A 168      -3.521   5.232 -13.142  1.00 91.75           C  
ATOM   2575  HG2 LYS A 168      -4.358   5.314 -13.835  1.00 91.75           H  
ATOM   2576  HG3 LYS A 168      -3.803   4.590 -12.308  1.00 91.75           H  
ATOM   2577  CD  LYS A 168      -3.153   6.625 -12.610  1.00 91.75           C  
ATOM   2578  HD2 LYS A 168      -2.917   7.280 -13.448  1.00 91.75           H  
ATOM   2579  HD3 LYS A 168      -2.266   6.534 -11.983  1.00 91.75           H  
ATOM   2580  CE  LYS A 168      -4.285   7.238 -11.780  1.00 91.75           C  
ATOM   2581  HE2 LYS A 168      -4.605   6.509 -11.036  1.00 91.75           H  
ATOM   2582  HE3 LYS A 168      -5.129   7.448 -12.437  1.00 91.75           H  
ATOM   2583  NZ  LYS A 168      -3.829   8.478 -11.100  1.00 91.75           N  
ATOM   2584  HZ1 LYS A 168      -4.576   8.899 -10.566  1.00 91.75           H  
ATOM   2585  HZ2 LYS A 168      -3.076   8.274 -10.459  1.00 91.75           H  
ATOM   2586  HZ3 LYS A 168      -3.487   9.152 -11.770  1.00 91.75           H  
ATOM   2587  N   PRO A 169      -3.591   3.200 -16.522  1.00 90.78           N  
ATOM   2588  CA  PRO A 169      -4.691   2.896 -17.444  1.00 90.78           C  
ATOM   2589  HA  PRO A 169      -5.630   3.252 -17.021  1.00 90.78           H  
ATOM   2590  C   PRO A 169      -4.871   1.396 -17.761  1.00 90.78           C  
ATOM   2591  CB  PRO A 169      -4.391   3.716 -18.706  1.00 90.78           C  
ATOM   2592  HB2 PRO A 169      -4.822   4.712 -18.609  1.00 90.78           H  
ATOM   2593  HB3 PRO A 169      -4.756   3.236 -19.614  1.00 90.78           H  
ATOM   2594  O   PRO A 169      -5.822   1.043 -18.446  1.00 90.78           O  
ATOM   2595  CG  PRO A 169      -2.870   3.822 -18.698  1.00 90.78           C  
ATOM   2596  HG2 PRO A 169      -2.436   2.894 -19.069  1.00 90.78           H  
ATOM   2597  HG3 PRO A 169      -2.516   4.677 -19.274  1.00 90.78           H  
ATOM   2598  CD  PRO A 169      -2.573   3.979 -17.211  1.00 90.78           C  
ATOM   2599  HD2 PRO A 169      -1.560   3.643 -16.987  1.00 90.78           H  
ATOM   2600  HD3 PRO A 169      -2.677   5.028 -16.935  1.00 90.78           H  
ATOM   2601  N   ARG A 170      -3.997   0.497 -17.281  1.00 91.30           N  
ATOM   2602  H   ARG A 170      -3.247   0.823 -16.688  1.00 91.30           H  
ATOM   2603  CA  ARG A 170      -3.997  -0.945 -17.609  1.00 91.30           C  
ATOM   2604  HA  ARG A 170      -4.671  -1.141 -18.442  1.00 91.30           H  
ATOM   2605  C   ARG A 170      -4.536  -1.781 -16.449  1.00 91.30           C  
ATOM   2606  CB  ARG A 170      -2.593  -1.369 -18.062  1.00 91.30           C  
ATOM   2607  HB2 ARG A 170      -2.576  -2.449 -18.214  1.00 91.30           H  
ATOM   2608  HB3 ARG A 170      -1.870  -1.110 -17.289  1.00 91.30           H  
ATOM   2609  O   ARG A 170      -3.798  -2.433 -15.710  1.00 91.30           O  
ATOM   2610  CG  ARG A 170      -2.212  -0.695 -19.385  1.00 91.30           C  
ATOM   2611  HG2 ARG A 170      -2.400   0.378 -19.331  1.00 91.30           H  
ATOM   2612  HG3 ARG A 170      -2.822  -1.116 -20.184  1.00 91.30           H  
ATOM   2613  CD  ARG A 170      -0.733  -0.910 -19.705  1.00 91.30           C  
ATOM   2614  HD2 ARG A 170      -0.115  -0.440 -18.940  1.00 91.30           H  
ATOM   2615  HD3 ARG A 170      -0.528  -1.980 -19.708  1.00 91.30           H  
ATOM   2616  NE  ARG A 170      -0.396  -0.360 -21.026  1.00 91.30           N  
ATOM   2617  HE  ARG A 170      -0.393  -1.005 -21.803  1.00 91.30           H  
ATOM   2618  NH1 ARG A 170      -0.278   1.892 -20.528  1.00 91.30           N  
ATOM   2619 HH11 ARG A 170      -0.336   1.704 -19.538  1.00 91.30           H  
ATOM   2620 HH12 ARG A 170      -0.004   2.821 -20.815  1.00 91.30           H  
ATOM   2621  NH2 ARG A 170       0.159   1.199 -22.566  1.00 91.30           N  
ATOM   2622 HH21 ARG A 170       0.313   2.153 -22.860  1.00 91.30           H  
ATOM   2623 HH22 ARG A 170       0.264   0.428 -23.210  1.00 91.30           H  
ATOM   2624  CZ  ARG A 170      -0.175   0.898 -21.350  1.00 91.30           C  
ATOM   2625  N   ALA A 171      -5.832  -1.634 -16.176  1.00 89.25           N  
ATOM   2626  H   ALA A 171      -6.392  -1.124 -16.844  1.00 89.25           H  
ATOM   2627  CA  ALA A 171      -6.471  -2.215 -14.994  1.00 89.25           C  
ATOM   2628  HA  ALA A 171      -5.924  -1.895 -14.107  1.00 89.25           H  
ATOM   2629  C   ALA A 171      -6.451  -3.753 -14.977  1.00 89.25           C  
ATOM   2630  CB  ALA A 171      -7.900  -1.670 -14.895  1.00 89.25           C  
ATOM   2631  HB1 ALA A 171      -8.486  -2.015 -15.747  1.00 89.25           H  
ATOM   2632  HB2 ALA A 171      -7.895  -0.580 -14.889  1.00 89.25           H  
ATOM   2633  HB3 ALA A 171      -8.369  -2.033 -13.981  1.00 89.25           H  
ATOM   2634  O   ALA A 171      -6.280  -4.337 -13.901  1.00 89.25           O  
ATOM   2635  N   GLU A 172      -6.581  -4.403 -16.137  1.00 89.36           N  
ATOM   2636  H   GLU A 172      -6.582  -3.898 -17.012  1.00 89.36           H  
ATOM   2637  CA  GLU A 172      -6.566  -5.863 -16.229  1.00 89.36           C  
ATOM   2638  HA  GLU A 172      -7.243  -6.270 -15.477  1.00 89.36           H  
ATOM   2639  C   GLU A 172      -5.164  -6.392 -15.926  1.00 89.36           C  
ATOM   2640  CB  GLU A 172      -7.069  -6.323 -17.605  1.00 89.36           C  
ATOM   2641  HB2 GLU A 172      -6.332  -6.071 -18.367  1.00 89.36           H  
ATOM   2642  HB3 GLU A 172      -8.009  -5.816 -17.825  1.00 89.36           H  
ATOM   2643  O   GLU A 172      -5.005  -7.230 -15.033  1.00 89.36           O  
ATOM   2644  CG  GLU A 172      -7.296  -7.840 -17.619  1.00 89.36           C  
ATOM   2645  HG2 GLU A 172      -6.358  -8.337 -17.370  1.00 89.36           H  
ATOM   2646  HG3 GLU A 172      -8.015  -8.092 -16.839  1.00 89.36           H  
ATOM   2647  CD  GLU A 172      -7.803  -8.389 -18.961  1.00 89.36           C  
ATOM   2648  OE1 GLU A 172      -7.657  -9.622 -19.138  1.00 89.36           O  
ATOM   2649  OE2 GLU A 172      -8.347  -7.612 -19.771  1.00 89.36           O  
ATOM   2650  N   LEU A 173      -4.134  -5.813 -16.556  1.00 91.59           N  
ATOM   2651  H   LEU A 173      -4.340  -5.188 -17.323  1.00 91.59           H  
ATOM   2652  CA  LEU A 173      -2.745  -6.174 -16.278  1.00 91.59           C  
ATOM   2653  HA  LEU A 173      -2.641  -7.234 -16.508  1.00 91.59           H  
ATOM   2654  C   LEU A 173      -2.382  -5.980 -14.797  1.00 91.59           C  
ATOM   2655  CB  LEU A 173      -1.814  -5.379 -17.207  1.00 91.59           C  
ATOM   2656  HB2 LEU A 173      -1.959  -4.315 -17.018  1.00 91.59           H  
ATOM   2657  HB3 LEU A 173      -2.103  -5.579 -18.239  1.00 91.59           H  
ATOM   2658  O   LEU A 173      -1.825  -6.892 -14.182  1.00 91.59           O  
ATOM   2659  CG  LEU A 173      -0.318  -5.707 -17.029  1.00 91.59           C  
ATOM   2660  HG  LEU A 173      -0.001  -5.410 -16.030  1.00 91.59           H  
ATOM   2661  CD1 LEU A 173      -0.012  -7.195 -17.212  1.00 91.59           C  
ATOM   2662 HD11 LEU A 173      -0.481  -7.773 -16.416  1.00 91.59           H  
ATOM   2663 HD12 LEU A 173       1.065  -7.355 -17.168  1.00 91.59           H  
ATOM   2664 HD13 LEU A 173      -0.395  -7.529 -18.176  1.00 91.59           H  
ATOM   2665  CD2 LEU A 173       0.513  -4.924 -18.046  1.00 91.59           C  
ATOM   2666 HD21 LEU A 173       1.575  -5.089 -17.866  1.00 91.59           H  
ATOM   2667 HD22 LEU A 173       0.263  -5.249 -19.056  1.00 91.59           H  
ATOM   2668 HD23 LEU A 173       0.299  -3.859 -17.957  1.00 91.59           H  
ATOM   2669  N   ARG A 174      -2.741  -4.838 -14.187  1.00 92.57           N  
ATOM   2670  H   ARG A 174      -3.193  -4.133 -14.752  1.00 92.57           H  
ATOM   2671  CA  ARG A 174      -2.527  -4.599 -12.742  1.00 92.57           C  
ATOM   2672  HA  ARG A 174      -1.459  -4.631 -12.525  1.00 92.57           H  
ATOM   2673  C   ARG A 174      -3.163  -5.686 -11.888  1.00 92.57           C  
ATOM   2674  CB  ARG A 174      -3.103  -3.242 -12.307  1.00 92.57           C  
ATOM   2675  HB2 ARG A 174      -3.130  -3.201 -11.218  1.00 92.57           H  
ATOM   2676  HB3 ARG A 174      -4.121  -3.134 -12.684  1.00 92.57           H  
ATOM   2677  O   ARG A 174      -2.512  -6.237 -11.003  1.00 92.57           O  
ATOM   2678  CG  ARG A 174      -2.236  -2.091 -12.804  1.00 92.57           C  
ATOM   2679  HG2 ARG A 174      -2.218  -2.099 -13.893  1.00 92.57           H  
ATOM   2680  HG3 ARG A 174      -1.222  -2.248 -12.434  1.00 92.57           H  
ATOM   2681  CD  ARG A 174      -2.696  -0.722 -12.309  1.00 92.57           C  
ATOM   2682  HD2 ARG A 174      -1.968   0.025 -12.625  1.00 92.57           H  
ATOM   2683  HD3 ARG A 174      -2.725  -0.740 -11.220  1.00 92.57           H  
ATOM   2684  NE  ARG A 174      -4.015  -0.372 -12.856  1.00 92.57           N  
ATOM   2685  HE  ARG A 174      -4.288  -0.860 -13.697  1.00 92.57           H  
ATOM   2686  NH1 ARG A 174      -4.461   1.345 -11.409  1.00 92.57           N  
ATOM   2687 HH11 ARG A 174      -5.122   1.990 -11.001  1.00 92.57           H  
ATOM   2688 HH12 ARG A 174      -3.563   1.182 -10.976  1.00 92.57           H  
ATOM   2689  NH2 ARG A 174      -6.020   0.710 -12.877  1.00 92.57           N  
ATOM   2690 HH21 ARG A 174      -6.261   0.219 -13.726  1.00 92.57           H  
ATOM   2691 HH22 ARG A 174      -6.578   1.506 -12.603  1.00 92.57           H  
ATOM   2692  CZ  ARG A 174      -4.824   0.558 -12.385  1.00 92.57           C  
ATOM   2693  N   THR A 175      -4.421  -6.012 -12.176  1.00 89.84           N  
ATOM   2694  H   THR A 175      -4.868  -5.535 -12.946  1.00 89.84           H  
ATOM   2695  CA  THR A 175      -5.185  -7.022 -11.438  1.00 89.84           C  
ATOM   2696  HA  THR A 175      -5.192  -6.756 -10.381  1.00 89.84           H  
ATOM   2697  C   THR A 175      -4.546  -8.402 -11.565  1.00 89.84           C  
ATOM   2698  CB  THR A 175      -6.639  -7.059 -11.930  1.00 89.84           C  
ATOM   2699  HB  THR A 175      -6.672  -7.305 -12.991  1.00 89.84           H  
ATOM   2700  O   THR A 175      -4.425  -9.115 -10.569  1.00 89.84           O  
ATOM   2701  CG2 THR A 175      -7.493  -8.067 -11.157  1.00 89.84           C  
ATOM   2702 HG21 THR A 175      -7.434  -7.854 -10.089  1.00 89.84           H  
ATOM   2703 HG22 THR A 175      -7.143  -9.080 -11.355  1.00 89.84           H  
ATOM   2704 HG23 THR A 175      -8.529  -7.981 -11.484  1.00 89.84           H  
ATOM   2705  OG1 THR A 175      -7.226  -5.796 -11.736  1.00 89.84           O  
ATOM   2706  HG1 THR A 175      -6.980  -5.249 -12.486  1.00 89.84           H  
ATOM   2707  N   LEU A 176      -4.101  -8.783 -12.765  1.00 91.13           N  
ATOM   2708  H   LEU A 176      -4.238  -8.163 -13.550  1.00 91.13           H  
ATOM   2709  CA  LEU A 176      -3.436 -10.065 -13.004  1.00 91.13           C  
ATOM   2710  HA  LEU A 176      -4.058 -10.862 -12.597  1.00 91.13           H  
ATOM   2711  C   LEU A 176      -2.093 -10.163 -12.275  1.00 91.13           C  
ATOM   2712  CB  LEU A 176      -3.260 -10.284 -14.518  1.00 91.13           C  
ATOM   2713  HB2 LEU A 176      -2.564 -11.107 -14.675  1.00 91.13           H  
ATOM   2714  HB3 LEU A 176      -2.815  -9.388 -14.950  1.00 91.13           H  
ATOM   2715  O   LEU A 176      -1.835 -11.177 -11.629  1.00 91.13           O  
ATOM   2716  CG  LEU A 176      -4.567 -10.608 -15.266  1.00 91.13           C  
ATOM   2717  HG  LEU A 176      -5.318  -9.847 -15.051  1.00 91.13           H  
ATOM   2718  CD1 LEU A 176      -4.300 -10.628 -16.769  1.00 91.13           C  
ATOM   2719 HD11 LEU A 176      -3.894  -9.665 -17.079  1.00 91.13           H  
ATOM   2720 HD12 LEU A 176      -5.239 -10.768 -17.304  1.00 91.13           H  
ATOM   2721 HD13 LEU A 176      -3.608 -11.429 -17.030  1.00 91.13           H  
ATOM   2722  CD2 LEU A 176      -5.128 -11.979 -14.869  1.00 91.13           C  
ATOM   2723 HD21 LEU A 176      -5.443 -11.973 -13.826  1.00 91.13           H  
ATOM   2724 HD22 LEU A 176      -6.000 -12.195 -15.487  1.00 91.13           H  
ATOM   2725 HD23 LEU A 176      -4.377 -12.753 -15.027  1.00 91.13           H  
ATOM   2726  N   LEU A 177      -1.260  -9.120 -12.322  1.00 93.42           N  
ATOM   2727  H   LEU A 177      -1.525  -8.315 -12.871  1.00 93.42           H  
ATOM   2728  CA  LEU A 177       0.021  -9.099 -11.608  1.00 93.42           C  
ATOM   2729  HA  LEU A 177       0.593  -9.987 -11.877  1.00 93.42           H  
ATOM   2730  C   LEU A 177      -0.174  -9.163 -10.086  1.00 93.42           C  
ATOM   2731  CB  LEU A 177       0.820  -7.849 -12.012  1.00 93.42           C  
ATOM   2732  HB2 LEU A 177       1.692  -7.776 -11.363  1.00 93.42           H  
ATOM   2733  HB3 LEU A 177       0.199  -6.970 -11.837  1.00 93.42           H  
ATOM   2734  O   LEU A 177       0.513  -9.934  -9.417  1.00 93.42           O  
ATOM   2735  CG  LEU A 177       1.303  -7.830 -13.474  1.00 93.42           C  
ATOM   2736  HG  LEU A 177       0.450  -7.899 -14.149  1.00 93.42           H  
ATOM   2737  CD1 LEU A 177       2.026  -6.511 -13.749  1.00 93.42           C  
ATOM   2738 HD11 LEU A 177       2.897  -6.410 -13.102  1.00 93.42           H  
ATOM   2739 HD12 LEU A 177       2.345  -6.476 -14.791  1.00 93.42           H  
ATOM   2740 HD13 LEU A 177       1.345  -5.679 -13.570  1.00 93.42           H  
ATOM   2741  CD2 LEU A 177       2.238  -8.998 -13.798  1.00 93.42           C  
ATOM   2742 HD21 LEU A 177       1.674  -9.930 -13.819  1.00 93.42           H  
ATOM   2743 HD22 LEU A 177       3.020  -9.067 -13.042  1.00 93.42           H  
ATOM   2744 HD23 LEU A 177       2.692  -8.849 -14.777  1.00 93.42           H  
ATOM   2745  N   LEU A 178      -1.155  -8.434  -9.542  1.00 92.35           N  
ATOM   2746  H   LEU A 178      -1.664  -7.793 -10.133  1.00 92.35           H  
ATOM   2747  CA  LEU A 178      -1.501  -8.504  -8.119  1.00 92.35           C  
ATOM   2748  HA  LEU A 178      -0.601  -8.325  -7.531  1.00 92.35           H  
ATOM   2749  C   LEU A 178      -2.005  -9.892  -7.716  1.00 92.35           C  
ATOM   2750  CB  LEU A 178      -2.551  -7.432  -7.782  1.00 92.35           C  
ATOM   2751  HB2 LEU A 178      -3.345  -7.473  -8.528  1.00 92.35           H  
ATOM   2752  HB3 LEU A 178      -2.992  -7.662  -6.812  1.00 92.35           H  
ATOM   2753  O   LEU A 178      -1.587 -10.409  -6.685  1.00 92.35           O  
ATOM   2754  CG  LEU A 178      -1.989  -6.004  -7.714  1.00 92.35           C  
ATOM   2755  HG  LEU A 178      -1.397  -5.801  -8.607  1.00 92.35           H  
ATOM   2756  CD1 LEU A 178      -3.143  -5.004  -7.668  1.00 92.35           C  
ATOM   2757 HD11 LEU A 178      -2.751  -3.990  -7.585  1.00 92.35           H  
ATOM   2758 HD12 LEU A 178      -3.726  -5.076  -8.587  1.00 92.35           H  
ATOM   2759 HD13 LEU A 178      -3.793  -5.212  -6.819  1.00 92.35           H  
ATOM   2760  CD2 LEU A 178      -1.106  -5.802  -6.480  1.00 92.35           C  
ATOM   2761 HD21 LEU A 178      -0.243  -6.467  -6.509  1.00 92.35           H  
ATOM   2762 HD22 LEU A 178      -1.678  -5.991  -5.572  1.00 92.35           H  
ATOM   2763 HD23 LEU A 178      -0.733  -4.778  -6.463  1.00 92.35           H  
ATOM   2764  N   LYS A 179      -2.845 -10.536  -8.536  1.00 89.34           N  
ATOM   2765  H   LYS A 179      -3.175 -10.049  -9.357  1.00 89.34           H  
ATOM   2766  CA  LYS A 179      -3.287 -11.922  -8.298  1.00 89.34           C  
ATOM   2767  HA  LYS A 179      -3.699 -11.998  -7.292  1.00 89.34           H  
ATOM   2768  C   LYS A 179      -2.123 -12.912  -8.346  1.00 89.34           C  
ATOM   2769  CB  LYS A 179      -4.367 -12.320  -9.313  1.00 89.34           C  
ATOM   2770  HB2 LYS A 179      -4.476 -13.405  -9.301  1.00 89.34           H  
ATOM   2771  HB3 LYS A 179      -4.054 -12.023 -10.314  1.00 89.34           H  
ATOM   2772  O   LYS A 179      -2.067 -13.816  -7.522  1.00 89.34           O  
ATOM   2773  CG  LYS A 179      -5.733 -11.701  -8.987  1.00 89.34           C  
ATOM   2774  HG2 LYS A 179      -6.076 -12.083  -8.025  1.00 89.34           H  
ATOM   2775  HG3 LYS A 179      -5.648 -10.617  -8.919  1.00 89.34           H  
ATOM   2776  CD  LYS A 179      -6.757 -12.061 -10.071  1.00 89.34           C  
ATOM   2777  HD2 LYS A 179      -6.418 -11.658 -11.025  1.00 89.34           H  
ATOM   2778  HD3 LYS A 179      -6.833 -13.146 -10.146  1.00 89.34           H  
ATOM   2779  CE  LYS A 179      -8.128 -11.473  -9.719  1.00 89.34           C  
ATOM   2780  HE2 LYS A 179      -8.435 -11.865  -8.750  1.00 89.34           H  
ATOM   2781  HE3 LYS A 179      -8.026 -10.392  -9.618  1.00 89.34           H  
ATOM   2782  NZ  LYS A 179      -9.151 -11.797 -10.748  1.00 89.34           N  
ATOM   2783  HZ1 LYS A 179     -10.045 -11.402 -10.494  1.00 89.34           H  
ATOM   2784  HZ2 LYS A 179      -8.889 -11.417 -11.646  1.00 89.34           H  
ATOM   2785  HZ3 LYS A 179      -9.264 -12.796 -10.840  1.00 89.34           H  
ATOM   2786  N   LEU A 180      -1.175 -12.738  -9.269  1.00 89.50           N  
ATOM   2787  H   LEU A 180      -1.292 -11.993  -9.942  1.00 89.50           H  
ATOM   2788  CA  LEU A 180       0.034 -13.565  -9.328  1.00 89.50           C  
ATOM   2789  HA  LEU A 180      -0.255 -14.615  -9.297  1.00 89.50           H  
ATOM   2790  C   LEU A 180       0.956 -13.340  -8.122  1.00 89.50           C  
ATOM   2791  CB  LEU A 180       0.806 -13.283 -10.628  1.00 89.50           C  
ATOM   2792  HB2 LEU A 180       0.930 -12.205 -10.729  1.00 89.50           H  
ATOM   2793  HB3 LEU A 180       1.800 -13.721 -10.537  1.00 89.50           H  
ATOM   2794  O   LEU A 180       1.653 -14.268  -7.719  1.00 89.50           O  
ATOM   2795  CG  LEU A 180       0.170 -13.837 -11.913  1.00 89.50           C  
ATOM   2796  HG  LEU A 180      -0.866 -13.509 -11.995  1.00 89.50           H  
ATOM   2797  CD1 LEU A 180       0.951 -13.318 -13.123  1.00 89.50           C  
ATOM   2798 HD11 LEU A 180       0.902 -12.229 -13.140  1.00 89.50           H  
ATOM   2799 HD12 LEU A 180       1.994 -13.626 -13.063  1.00 89.50           H  
ATOM   2800 HD13 LEU A 180       0.507 -13.699 -14.043  1.00 89.50           H  
ATOM   2801  CD2 LEU A 180       0.198 -15.367 -11.952  1.00 89.50           C  
ATOM   2802 HD21 LEU A 180      -0.423 -15.771 -11.152  1.00 89.50           H  
ATOM   2803 HD22 LEU A 180       1.223 -15.721 -11.836  1.00 89.50           H  
ATOM   2804 HD23 LEU A 180      -0.203 -15.714 -12.904  1.00 89.50           H  
ATOM   2805  N   ALA A 181       0.984 -12.140  -7.547  1.00 91.29           N  
ATOM   2806  H   ALA A 181       0.473 -11.385  -7.981  1.00 91.29           H  
ATOM   2807  CA  ALA A 181       1.817 -11.826  -6.390  1.00 91.29           C  
ATOM   2808  HA  ALA A 181       2.766 -12.357  -6.477  1.00 91.29           H  
ATOM   2809  C   ALA A 181       1.182 -12.260  -5.056  1.00 91.29           C  
ATOM   2810  CB  ALA A 181       2.128 -10.328  -6.428  1.00 91.29           C  
ATOM   2811  HB1 ALA A 181       2.605 -10.076  -7.375  1.00 91.29           H  
ATOM   2812  HB2 ALA A 181       1.211  -9.748  -6.322  1.00 91.29           H  
ATOM   2813  HB3 ALA A 181       2.807 -10.077  -5.613  1.00 91.29           H  
ATOM   2814  O   ALA A 181       1.866 -12.850  -4.224  1.00 91.29           O  
ATOM   2815  N   LEU A 182      -0.112 -11.987  -4.861  1.00 87.87           N  
ATOM   2816  H   LEU A 182      -0.600 -11.493  -5.593  1.00 87.87           H  
ATOM   2817  CA  LEU A 182      -0.820 -12.158  -3.584  1.00 87.87           C  
ATOM   2818  HA  LEU A 182      -0.090 -12.256  -2.780  1.00 87.87           H  
ATOM   2819  C   LEU A 182      -1.691 -13.419  -3.511  1.00 87.87           C  
ATOM   2820  CB  LEU A 182      -1.681 -10.908  -3.315  1.00 87.87           C  
ATOM   2821  HB2 LEU A 182      -2.427 -10.829  -4.106  1.00 87.87           H  
ATOM   2822  HB3 LEU A 182      -2.216 -11.054  -2.377  1.00 87.87           H  
ATOM   2823  O   LEU A 182      -2.184 -13.747  -2.436  1.00 87.87           O  
ATOM   2824  CG  LEU A 182      -0.913  -9.577  -3.225  1.00 87.87           C  
ATOM   2825  HG  LEU A 182      -0.381  -9.393  -4.158  1.00 87.87           H  
ATOM   2826  CD1 LEU A 182      -1.911  -8.438  -3.013  1.00 87.87           C  
ATOM   2827 HD11 LEU A 182      -2.621  -8.410  -3.839  1.00 87.87           H  
ATOM   2828 HD12 LEU A 182      -1.382  -7.485  -2.980  1.00 87.87           H  
ATOM   2829 HD13 LEU A 182      -2.450  -8.581  -2.077  1.00 87.87           H  
ATOM   2830  CD2 LEU A 182       0.093  -9.566  -2.072  1.00 87.87           C  
ATOM   2831 HD21 LEU A 182       0.567  -8.587  -2.004  1.00 87.87           H  
ATOM   2832 HD22 LEU A 182       0.871 -10.310  -2.241  1.00 87.87           H  
ATOM   2833 HD23 LEU A 182      -0.419  -9.779  -1.133  1.00 87.87           H  
ATOM   2834  N   GLY A 183      -1.911 -14.102  -4.635  1.00 80.66           N  
ATOM   2835  H   GLY A 183      -1.492 -13.777  -5.495  1.00 80.66           H  
ATOM   2836  CA  GLY A 183      -2.748 -15.295  -4.696  1.00 80.66           C  
ATOM   2837  HA2 GLY A 183      -2.971 -15.520  -5.739  1.00 80.66           H  
ATOM   2838  HA3 GLY A 183      -3.686 -15.083  -4.183  1.00 80.66           H  
ATOM   2839  C   GLY A 183      -2.122 -16.545  -4.055  1.00 80.66           C  
ATOM   2840  O   GLY A 183      -0.991 -16.505  -3.560  1.00 80.66           O  
ATOM   2841  N   PRO A 184      -2.847 -17.679  -4.096  1.00 73.30           N  
ATOM   2842  CA  PRO A 184      -2.379 -18.967  -3.580  1.00 73.30           C  
ATOM   2843  HA  PRO A 184      -2.231 -18.872  -2.504  1.00 73.30           H  
ATOM   2844  C   PRO A 184      -1.065 -19.445  -4.229  1.00 73.30           C  
ATOM   2845  CB  PRO A 184      -3.522 -19.955  -3.845  1.00 73.30           C  
ATOM   2846  HB2 PRO A 184      -3.353 -20.479  -4.786  1.00 73.30           H  
ATOM   2847  HB3 PRO A 184      -3.632 -20.672  -3.030  1.00 73.30           H  
ATOM   2848  O   PRO A 184      -0.691 -18.998  -5.316  1.00 73.30           O  
ATOM   2849  CG  PRO A 184      -4.760 -19.072  -3.985  1.00 73.30           C  
ATOM   2850  HG2 PRO A 184      -5.522 -19.534  -4.613  1.00 73.30           H  
ATOM   2851  HG3 PRO A 184      -5.161 -18.847  -2.997  1.00 73.30           H  
ATOM   2852  CD  PRO A 184      -4.204 -17.799  -4.610  1.00 73.30           C  
ATOM   2853  HD2 PRO A 184      -4.173 -17.901  -5.695  1.00 73.30           H  
ATOM   2854  HD3 PRO A 184      -4.828 -16.952  -4.325  1.00 73.30           H  
ATOM   2855  N   GLY A 185      -0.376 -20.395  -3.585  1.00 71.41           N  
ATOM   2856  H   GLY A 185      -0.764 -20.789  -2.740  1.00 71.41           H  
ATOM   2857  CA  GLY A 185       0.905 -20.937  -4.074  1.00 71.41           C  
ATOM   2858  HA2 GLY A 185       1.075 -21.914  -3.624  1.00 71.41           H  
ATOM   2859  HA3 GLY A 185       0.867 -21.071  -5.155  1.00 71.41           H  
ATOM   2860  C   GLY A 185       2.103 -20.045  -3.733  1.00 71.41           C  
ATOM   2861  O   GLY A 185       3.013 -19.843  -4.540  1.00 71.41           O  
ATOM   2862  N   HIS A 186       2.056 -19.417  -2.560  1.00 68.30           N  
ATOM   2863  H   HIS A 186       1.261 -19.590  -1.962  1.00 68.30           H  
ATOM   2864  CA  HIS A 186       3.153 -18.616  -2.027  1.00 68.30           C  
ATOM   2865  HA  HIS A 186       3.552 -17.966  -2.805  1.00 68.30           H  
ATOM   2866  C   HIS A 186       4.307 -19.487  -1.515  1.00 68.30           C  
ATOM   2867  CB  HIS A 186       2.585 -17.750  -0.904  1.00 68.30           C  
ATOM   2868  HB2 HIS A 186       2.091 -18.386  -0.170  1.00 68.30           H  
ATOM   2869  HB3 HIS A 186       1.846 -17.067  -1.323  1.00 68.30           H  
ATOM   2870  O   HIS A 186       5.468 -19.135  -1.709  1.00 68.30           O  
ATOM   2871  CG  HIS A 186       3.646 -16.956  -0.203  1.00 68.30           C  
ATOM   2872  CD2 HIS A 186       4.170 -15.768  -0.626  1.00 68.30           C  
ATOM   2873  HD2 HIS A 186       3.902 -15.231  -1.524  1.00 68.30           H  
ATOM   2874  ND1 HIS A 186       4.256 -17.291   0.987  1.00 68.30           N  
ATOM   2875  HD1 HIS A 186       4.111 -18.137   1.519  1.00 68.30           H  
ATOM   2876  CE1 HIS A 186       5.099 -16.290   1.296  1.00 68.30           C  
ATOM   2877  HE1 HIS A 186       5.653 -16.189   2.217  1.00 68.30           H  
ATOM   2878  NE2 HIS A 186       5.078 -15.352   0.338  1.00 68.30           N  
ATOM   2879  N   ASP A 187       3.987 -20.616  -0.880  1.00 69.90           N  
ATOM   2880  H   ASP A 187       3.016 -20.855  -0.737  1.00 69.90           H  
ATOM   2881  CA  ASP A 187       4.974 -21.440  -0.177  1.00 69.90           C  
ATOM   2882  HA  ASP A 187       5.669 -20.773   0.333  1.00 69.90           H  
ATOM   2883  C   ASP A 187       5.855 -22.283  -1.101  1.00 69.90           C  
ATOM   2884  CB  ASP A 187       4.264 -22.271   0.898  1.00 69.90           C  
ATOM   2885  HB2 ASP A 187       4.987 -22.923   1.388  1.00 69.90           H  
ATOM   2886  HB3 ASP A 187       3.494 -22.889   0.434  1.00 69.90           H  
ATOM   2887  O   ASP A 187       6.961 -22.642  -0.709  1.00 69.90           O  
ATOM   2888  CG  ASP A 187       3.649 -21.345   1.949  1.00 69.90           C  
ATOM   2889  OD1 ASP A 187       4.363 -20.389   2.372  1.00 69.90           O  
ATOM   2890  OD2 ASP A 187       2.455 -21.523   2.253  1.00 69.90           O  
ATOM   2891  N   ASP A 188       5.438 -22.483  -2.352  1.00 81.45           N  
ATOM   2892  H   ASP A 188       4.483 -22.242  -2.575  1.00 81.45           H  
ATOM   2893  CA  ASP A 188       6.207 -23.221  -3.364  1.00 81.45           C  
ATOM   2894  HA  ASP A 188       6.738 -24.033  -2.867  1.00 81.45           H  
ATOM   2895  C   ASP A 188       7.258 -22.351  -4.082  1.00 81.45           C  
ATOM   2896  CB  ASP A 188       5.242 -23.848  -4.379  1.00 81.45           C  
ATOM   2897  HB2 ASP A 188       5.804 -24.487  -5.061  1.00 81.45           H  
ATOM   2898  HB3 ASP A 188       4.786 -23.050  -4.964  1.00 81.45           H  
ATOM   2899  O   ASP A 188       7.881 -22.780  -5.057  1.00 81.45           O  
ATOM   2900  CG  ASP A 188       4.146 -24.688  -3.724  1.00 81.45           C  
ATOM   2901  OD1 ASP A 188       4.477 -25.494  -2.831  1.00 81.45           O  
ATOM   2902  OD2 ASP A 188       2.976 -24.472  -4.117  1.00 81.45           O  
ATOM   2903  N   ARG A 189       7.433 -21.089  -3.668  1.00 84.46           N  
ATOM   2904  H   ARG A 189       6.966 -20.816  -2.815  1.00 84.46           H  
ATOM   2905  CA  ARG A 189       8.337 -20.139  -4.334  1.00 84.46           C  
ATOM   2906  HA  ARG A 189       8.418 -20.456  -5.374  1.00 84.46           H  
ATOM   2907  C   ARG A 189       9.743 -20.177  -3.732  1.00 84.46           C  
ATOM   2908  CB  ARG A 189       7.765 -18.718  -4.313  1.00 84.46           C  
ATOM   2909  HB2 ARG A 189       8.465 -18.043  -4.805  1.00 84.46           H  
ATOM   2910  HB3 ARG A 189       7.635 -18.391  -3.281  1.00 84.46           H  
ATOM   2911  O   ARG A 189       9.887 -20.406  -2.532  1.00 84.46           O  
ATOM   2912  CG  ARG A 189       6.424 -18.668  -5.046  1.00 84.46           C  
ATOM   2913  HG2 ARG A 189       5.694 -19.255  -4.488  1.00 84.46           H  
ATOM   2914  HG3 ARG A 189       6.529 -19.093  -6.044  1.00 84.46           H  
ATOM   2915  CD  ARG A 189       5.926 -17.231  -5.161  1.00 84.46           C  
ATOM   2916  HD2 ARG A 189       6.547 -16.694  -5.878  1.00 84.46           H  
ATOM   2917  HD3 ARG A 189       6.008 -16.759  -4.182  1.00 84.46           H  
ATOM   2918  NE  ARG A 189       4.518 -17.237  -5.574  1.00 84.46           N  
ATOM   2919  HE  ARG A 189       3.997 -18.059  -5.304  1.00 84.46           H  
ATOM   2920  NH1 ARG A 189       4.378 -15.185  -6.633  1.00 84.46           N  
ATOM   2921 HH11 ARG A 189       3.767 -14.501  -7.057  1.00 84.46           H  
ATOM   2922 HH12 ARG A 189       5.365 -15.022  -6.494  1.00 84.46           H  
ATOM   2923  NH2 ARG A 189       2.574 -16.439  -6.367  1.00 84.46           N  
ATOM   2924 HH21 ARG A 189       2.045 -15.679  -6.769  1.00 84.46           H  
ATOM   2925 HH22 ARG A 189       2.091 -17.212  -5.932  1.00 84.46           H  
ATOM   2926  CZ  ARG A 189       3.846 -16.285  -6.185  1.00 84.46           C  
ATOM   2927  N   PRO A 190      10.786 -19.855  -4.523  1.00 89.72           N  
ATOM   2928  CA  PRO A 190      12.136 -19.686  -3.994  1.00 89.72           C  
ATOM   2929  HA  PRO A 190      12.500 -20.658  -3.662  1.00 89.72           H  
ATOM   2930  C   PRO A 190      12.176 -18.692  -2.824  1.00 89.72           C  
ATOM   2931  CB  PRO A 190      12.984 -19.198  -5.174  1.00 89.72           C  
ATOM   2932  HB2 PRO A 190      14.001 -19.589  -5.129  1.00 89.72           H  
ATOM   2933  HB3 PRO A 190      12.999 -18.108  -5.202  1.00 89.72           H  
ATOM   2934  O   PRO A 190      11.465 -17.684  -2.842  1.00 89.72           O  
ATOM   2935  CG  PRO A 190      12.233 -19.719  -6.398  1.00 89.72           C  
ATOM   2936  HG2 PRO A 190      12.427 -19.113  -7.283  1.00 89.72           H  
ATOM   2937  HG3 PRO A 190      12.502 -20.760  -6.576  1.00 89.72           H  
ATOM   2938  CD  PRO A 190      10.772 -19.637  -5.964  1.00 89.72           C  
ATOM   2939  HD2 PRO A 190      10.376 -18.646  -6.182  1.00 89.72           H  
ATOM   2940  HD3 PRO A 190      10.197 -20.403  -6.485  1.00 89.72           H  
ATOM   2941  N   ALA A 191      13.045 -18.943  -1.840  1.00 90.95           N  
ATOM   2942  H   ALA A 191      13.578 -19.800  -1.887  1.00 90.95           H  
ATOM   2943  CA  ALA A 191      13.103 -18.194  -0.579  1.00 90.95           C  
ATOM   2944  HA  ALA A 191      12.195 -18.401  -0.013  1.00 90.95           H  
ATOM   2945  C   ALA A 191      13.187 -16.666  -0.765  1.00 90.95           C  
ATOM   2946  CB  ALA A 191      14.300 -18.714   0.227  1.00 90.95           C  
ATOM   2947  HB1 ALA A 191      14.350 -18.190   1.182  1.00 90.95           H  
ATOM   2948  HB2 ALA A 191      15.230 -18.541  -0.315  1.00 90.95           H  
ATOM   2949  HB3 ALA A 191      14.186 -19.780   0.421  1.00 90.95           H  
ATOM   2950  O   ALA A 191      12.446 -15.920  -0.123  1.00 90.95           O  
ATOM   2951  N   LEU A 192      14.013 -16.199  -1.709  1.00 92.04           N  
ATOM   2952  H   LEU A 192      14.629 -16.853  -2.171  1.00 92.04           H  
ATOM   2953  CA  LEU A 192      14.141 -14.773  -2.014  1.00 92.04           C  
ATOM   2954  HA  LEU A 192      14.395 -14.259  -1.087  1.00 92.04           H  
ATOM   2955  C   LEU A 192      12.826 -14.171  -2.534  1.00 92.04           C  
ATOM   2956  CB  LEU A 192      15.289 -14.584  -3.021  1.00 92.04           C  
ATOM   2957  HB2 LEU A 192      15.057 -15.136  -3.932  1.00 92.04           H  
ATOM   2958  HB3 LEU A 192      16.196 -15.008  -2.591  1.00 92.04           H  
ATOM   2959  O   LEU A 192      12.422 -13.094  -2.101  1.00 92.04           O  
ATOM   2960  CG  LEU A 192      15.565 -13.115  -3.397  1.00 92.04           C  
ATOM   2961  HG  LEU A 192      14.691 -12.687  -3.888  1.00 92.04           H  
ATOM   2962  CD1 LEU A 192      15.910 -12.265  -2.173  1.00 92.04           C  
ATOM   2963 HD11 LEU A 192      16.699 -12.746  -1.595  1.00 92.04           H  
ATOM   2964 HD12 LEU A 192      16.240 -11.274  -2.486  1.00 92.04           H  
ATOM   2965 HD13 LEU A 192      15.029 -12.146  -1.543  1.00 92.04           H  
ATOM   2966  CD2 LEU A 192      16.736 -13.056  -4.376  1.00 92.04           C  
ATOM   2967 HD21 LEU A 192      17.617 -13.523  -3.935  1.00 92.04           H  
ATOM   2968 HD22 LEU A 192      16.478 -13.576  -5.298  1.00 92.04           H  
ATOM   2969 HD23 LEU A 192      16.975 -12.019  -4.609  1.00 92.04           H  
ATOM   2970  N   VAL A 193      12.124 -14.878  -3.426  1.00 91.79           N  
ATOM   2971  H   VAL A 193      12.442 -15.811  -3.645  1.00 91.79           H  
ATOM   2972  CA  VAL A 193      10.829 -14.435  -3.969  1.00 91.79           C  
ATOM   2973  HA  VAL A 193      10.941 -13.420  -4.351  1.00 91.79           H  
ATOM   2974  C   VAL A 193       9.781 -14.390  -2.859  1.00 91.79           C  
ATOM   2975  CB  VAL A 193      10.357 -15.339  -5.126  1.00 91.79           C  
ATOM   2976  HB  VAL A 193      10.229 -16.358  -4.760  1.00 91.79           H  
ATOM   2977  O   VAL A 193       9.046 -13.411  -2.761  1.00 91.79           O  
ATOM   2978  CG1 VAL A 193       9.015 -14.868  -5.705  1.00 91.79           C  
ATOM   2979 HG11 VAL A 193       8.232 -14.949  -4.951  1.00 91.79           H  
ATOM   2980 HG12 VAL A 193       9.098 -13.833  -6.036  1.00 91.79           H  
ATOM   2981 HG13 VAL A 193       8.747 -15.490  -6.559  1.00 91.79           H  
ATOM   2982  CG2 VAL A 193      11.380 -15.365  -6.267  1.00 91.79           C  
ATOM   2983 HG21 VAL A 193      11.552 -14.354  -6.638  1.00 91.79           H  
ATOM   2984 HG22 VAL A 193      12.326 -15.784  -5.925  1.00 91.79           H  
ATOM   2985 HG23 VAL A 193      11.010 -15.979  -7.088  1.00 91.79           H  
ATOM   2986  N   LYS A 194       9.746 -15.403  -1.986  1.00 92.53           N  
ATOM   2987  H   LYS A 194      10.389 -16.170  -2.128  1.00 92.53           H  
ATOM   2988  CA  LYS A 194       8.888 -15.427  -0.793  1.00 92.53           C  
ATOM   2989  HA  LYS A 194       7.843 -15.356  -1.094  1.00 92.53           H  
ATOM   2990  C   LYS A 194       9.138 -14.205   0.100  1.00 92.53           C  
ATOM   2991  CB  LYS A 194       9.082 -16.782  -0.087  1.00 92.53           C  
ATOM   2992  HB2 LYS A 194       8.631 -17.547  -0.720  1.00 92.53           H  
ATOM   2993  HB3 LYS A 194      10.143 -17.015   0.003  1.00 92.53           H  
ATOM   2994  O   LYS A 194       8.204 -13.468   0.398  1.00 92.53           O  
ATOM   2995  CG  LYS A 194       8.459 -16.849   1.313  1.00 92.53           C  
ATOM   2996  HG2 LYS A 194       7.589 -16.193   1.345  1.00 92.53           H  
ATOM   2997  HG3 LYS A 194       9.178 -16.472   2.040  1.00 92.53           H  
ATOM   2998  CD  LYS A 194       8.052 -18.283   1.690  1.00 92.53           C  
ATOM   2999  HD2 LYS A 194       8.932 -18.926   1.658  1.00 92.53           H  
ATOM   3000  HD3 LYS A 194       7.330 -18.644   0.958  1.00 92.53           H  
ATOM   3001  CE  LYS A 194       7.424 -18.343   3.090  1.00 92.53           C  
ATOM   3002  HE2 LYS A 194       8.192 -18.085   3.820  1.00 92.53           H  
ATOM   3003  HE3 LYS A 194       6.644 -17.587   3.166  1.00 92.53           H  
ATOM   3004  NZ  LYS A 194       6.854 -19.684   3.392  1.00 92.53           N  
ATOM   3005  HZ1 LYS A 194       7.507 -20.429   3.195  1.00 92.53           H  
ATOM   3006  HZ2 LYS A 194       6.021 -19.869   2.853  1.00 92.53           H  
ATOM   3007  HZ3 LYS A 194       6.551 -19.750   4.353  1.00 92.53           H  
ATOM   3008  N   SER A 195      10.400 -13.901   0.405  1.00 93.88           N  
ATOM   3009  H   SER A 195      11.120 -14.550   0.122  1.00 93.88           H  
ATOM   3010  CA  SER A 195      10.774 -12.723   1.199  1.00 93.88           C  
ATOM   3011  HA  SER A 195      10.297 -12.806   2.175  1.00 93.88           H  
ATOM   3012  C   SER A 195      10.319 -11.399   0.567  1.00 93.88           C  
ATOM   3013  CB  SER A 195      12.290 -12.729   1.390  1.00 93.88           C  
ATOM   3014  HB2 SER A 195      12.779 -12.581   0.427  1.00 93.88           H  
ATOM   3015  HB3 SER A 195      12.598 -13.695   1.789  1.00 93.88           H  
ATOM   3016  O   SER A 195       9.808 -10.518   1.263  1.00 93.88           O  
ATOM   3017  OG  SER A 195      12.697 -11.710   2.280  1.00 93.88           O  
ATOM   3018  HG  SER A 195      12.325 -11.894   3.146  1.00 93.88           H  
ATOM   3019  N   VAL A 196      10.433 -11.265  -0.760  1.00 95.02           N  
ATOM   3020  H   VAL A 196      10.886 -12.005  -1.277  1.00 95.02           H  
ATOM   3021  CA  VAL A 196       9.940 -10.088  -1.496  1.00 95.02           C  
ATOM   3022  HA  VAL A 196      10.369  -9.192  -1.047  1.00 95.02           H  
ATOM   3023  C   VAL A 196       8.419  -9.958  -1.392  1.00 95.02           C  
ATOM   3024  CB  VAL A 196      10.373 -10.145  -2.974  1.00 95.02           C  
ATOM   3025  HB  VAL A 196      10.040 -11.087  -3.410  1.00 95.02           H  
ATOM   3026  O   VAL A 196       7.907  -8.862  -1.157  1.00 95.02           O  
ATOM   3027  CG1 VAL A 196       9.762  -8.996  -3.786  1.00 95.02           C  
ATOM   3028 HG11 VAL A 196      10.273  -8.912  -4.745  1.00 95.02           H  
ATOM   3029 HG12 VAL A 196       8.701  -9.177  -3.959  1.00 95.02           H  
ATOM   3030 HG13 VAL A 196       9.888  -8.062  -3.238  1.00 95.02           H  
ATOM   3031  CG2 VAL A 196      11.895 -10.053  -3.142  1.00 95.02           C  
ATOM   3032 HG21 VAL A 196      12.415 -10.580  -2.342  1.00 95.02           H  
ATOM   3033 HG22 VAL A 196      12.172 -10.517  -4.089  1.00 95.02           H  
ATOM   3034 HG23 VAL A 196      12.222  -9.014  -3.147  1.00 95.02           H  
ATOM   3035  N   LEU A 197       7.682 -11.059  -1.550  1.00 93.68           N  
ATOM   3036  H   LEU A 197       8.154 -11.939  -1.700  1.00 93.68           H  
ATOM   3037  CA  LEU A 197       6.220 -11.055  -1.470  1.00 93.68           C  
ATOM   3038  HA  LEU A 197       5.838 -10.238  -2.082  1.00 93.68           H  
ATOM   3039  C   LEU A 197       5.718 -10.798  -0.049  1.00 93.68           C  
ATOM   3040  CB  LEU A 197       5.668 -12.377  -2.009  1.00 93.68           C  
ATOM   3041  HB2 LEU A 197       6.117 -13.192  -1.441  1.00 93.68           H  
ATOM   3042  HB3 LEU A 197       4.591 -12.407  -1.842  1.00 93.68           H  
ATOM   3043  O   LEU A 197       4.718 -10.102   0.114  1.00 93.68           O  
ATOM   3044  CG  LEU A 197       5.942 -12.585  -3.505  1.00 93.68           C  
ATOM   3045  HG  LEU A 197       7.009 -12.497  -3.710  1.00 93.68           H  
ATOM   3046  CD1 LEU A 197       5.504 -13.990  -3.890  1.00 93.68           C  
ATOM   3047 HD11 LEU A 197       5.920 -14.702  -3.177  1.00 93.68           H  
ATOM   3048 HD12 LEU A 197       5.921 -14.204  -4.874  1.00 93.68           H  
ATOM   3049 HD13 LEU A 197       4.417 -14.062  -3.889  1.00 93.68           H  
ATOM   3050  CD2 LEU A 197       5.229 -11.574  -4.406  1.00 93.68           C  
ATOM   3051 HD21 LEU A 197       5.648 -10.580  -4.251  1.00 93.68           H  
ATOM   3052 HD22 LEU A 197       4.165 -11.561  -4.167  1.00 93.68           H  
ATOM   3053 HD23 LEU A 197       5.370 -11.847  -5.452  1.00 93.68           H  
ATOM   3054  N   ASP A 198       6.430 -11.261   0.974  1.00 93.64           N  
ATOM   3055  H   ASP A 198       7.167 -11.927   0.792  1.00 93.64           H  
ATOM   3056  CA  ASP A 198       6.120 -10.930   2.365  1.00 93.64           C  
ATOM   3057  HA  ASP A 198       5.067 -11.142   2.548  1.00 93.64           H  
ATOM   3058  C   ASP A 198       6.316  -9.431   2.640  1.00 93.64           C  
ATOM   3059  CB  ASP A 198       6.952 -11.808   3.311  1.00 93.64           C  
ATOM   3060  HB2 ASP A 198       6.861 -11.411   4.322  1.00 93.64           H  
ATOM   3061  HB3 ASP A 198       8.003 -11.759   3.024  1.00 93.64           H  
ATOM   3062  O   ASP A 198       5.457  -8.799   3.260  1.00 93.64           O  
ATOM   3063  CG  ASP A 198       6.482 -13.272   3.335  1.00 93.64           C  
ATOM   3064  OD1 ASP A 198       5.267 -13.512   3.102  1.00 93.64           O  
ATOM   3065  OD2 ASP A 198       7.328 -14.142   3.642  1.00 93.64           O  
ATOM   3066  N   GLN A 199       7.371  -8.807   2.096  1.00 94.82           N  
ATOM   3067  H   GLN A 199       8.054  -9.356   1.594  1.00 94.82           H  
ATOM   3068  CA  GLN A 199       7.496  -7.344   2.145  1.00 94.82           C  
ATOM   3069  HA  GLN A 199       7.402  -7.026   3.183  1.00 94.82           H  
ATOM   3070  C   GLN A 199       6.375  -6.639   1.373  1.00 94.82           C  
ATOM   3071  CB  GLN A 199       8.848  -6.867   1.597  1.00 94.82           C  
ATOM   3072  HB2 GLN A 199       8.813  -5.781   1.514  1.00 94.82           H  
ATOM   3073  HB3 GLN A 199       8.996  -7.258   0.591  1.00 94.82           H  
ATOM   3074  O   GLN A 199       5.863  -5.621   1.842  1.00 94.82           O  
ATOM   3075  CG  GLN A 199      10.070  -7.225   2.447  1.00 94.82           C  
ATOM   3076  HG2 GLN A 199      10.342  -8.265   2.267  1.00 94.82           H  
ATOM   3077  HG3 GLN A 199      10.888  -6.586   2.113  1.00 94.82           H  
ATOM   3078  CD  GLN A 199       9.912  -6.996   3.945  1.00 94.82           C  
ATOM   3079  NE2 GLN A 199      10.069  -8.022   4.749  1.00 94.82           N  
ATOM   3080 HE21 GLN A 199       9.972  -7.867   5.743  1.00 94.82           H  
ATOM   3081 HE22 GLN A 199      10.283  -8.932   4.367  1.00 94.82           H  
ATOM   3082  OE1 GLN A 199       9.647  -5.896   4.420  1.00 94.82           O  
ATOM   3083  N   LEU A 200       5.967  -7.166   0.213  1.00 94.02           N  
ATOM   3084  H   LEU A 200       6.455  -7.976  -0.141  1.00 94.02           H  
ATOM   3085  CA  LEU A 200       4.853  -6.617  -0.560  1.00 94.02           C  
ATOM   3086  HA  LEU A 200       5.067  -5.566  -0.756  1.00 94.02           H  
ATOM   3087  C   LEU A 200       3.544  -6.676   0.235  1.00 94.02           C  
ATOM   3088  CB  LEU A 200       4.732  -7.354  -1.902  1.00 94.02           C  
ATOM   3089  HB2 LEU A 200       4.515  -8.404  -1.704  1.00 94.02           H  
ATOM   3090  HB3 LEU A 200       5.686  -7.301  -2.427  1.00 94.02           H  
ATOM   3091  O   LEU A 200       2.831  -5.676   0.292  1.00 94.02           O  
ATOM   3092  CG  LEU A 200       3.618  -6.803  -2.809  1.00 94.02           C  
ATOM   3093  HG  LEU A 200       2.671  -6.791  -2.270  1.00 94.02           H  
ATOM   3094  CD1 LEU A 200       3.930  -5.388  -3.301  1.00 94.02           C  
ATOM   3095 HD11 LEU A 200       3.180  -5.079  -4.029  1.00 94.02           H  
ATOM   3096 HD12 LEU A 200       3.902  -4.690  -2.464  1.00 94.02           H  
ATOM   3097 HD13 LEU A 200       4.914  -5.362  -3.768  1.00 94.02           H  
ATOM   3098  CD2 LEU A 200       3.451  -7.728  -4.010  1.00 94.02           C  
ATOM   3099 HD21 LEU A 200       2.684  -7.336  -4.679  1.00 94.02           H  
ATOM   3100 HD22 LEU A 200       4.400  -7.818  -4.539  1.00 94.02           H  
ATOM   3101 HD23 LEU A 200       3.142  -8.713  -3.661  1.00 94.02           H  
ATOM   3102  N   ARG A 201       3.252  -7.797   0.904  1.00 92.74           N  
ATOM   3103  H   ARG A 201       3.877  -8.585   0.805  1.00 92.74           H  
ATOM   3104  CA  ARG A 201       2.100  -7.918   1.806  1.00 92.74           C  
ATOM   3105  HA  ARG A 201       1.177  -7.755   1.249  1.00 92.74           H  
ATOM   3106  C   ARG A 201       2.142  -6.838   2.874  1.00 92.74           C  
ATOM   3107  CB  ARG A 201       2.050  -9.308   2.444  1.00 92.74           C  
ATOM   3108  HB2 ARG A 201       3.034  -9.570   2.835  1.00 92.74           H  
ATOM   3109  HB3 ARG A 201       1.350  -9.285   3.279  1.00 92.74           H  
ATOM   3110  O   ARG A 201       1.195  -6.076   2.969  1.00 92.74           O  
ATOM   3111  CG  ARG A 201       1.588 -10.381   1.452  1.00 92.74           C  
ATOM   3112  HG2 ARG A 201       2.255 -10.420   0.591  1.00 92.74           H  
ATOM   3113  HG3 ARG A 201       0.580 -10.155   1.107  1.00 92.74           H  
ATOM   3114  CD  ARG A 201       1.600 -11.728   2.171  1.00 92.74           C  
ATOM   3115  HD2 ARG A 201       2.618 -11.923   2.507  1.00 92.74           H  
ATOM   3116  HD3 ARG A 201       0.956 -11.672   3.048  1.00 92.74           H  
ATOM   3117  NE  ARG A 201       1.125 -12.813   1.299  1.00 92.74           N  
ATOM   3118  HE  ARG A 201       0.308 -12.630   0.733  1.00 92.74           H  
ATOM   3119  NH1 ARG A 201       2.671 -14.406   1.939  1.00 92.74           N  
ATOM   3120 HH11 ARG A 201       3.250 -13.749   2.444  1.00 92.74           H  
ATOM   3121 HH12 ARG A 201       3.179 -15.239   1.675  1.00 92.74           H  
ATOM   3122  NH2 ARG A 201       1.070 -14.929   0.489  1.00 92.74           N  
ATOM   3123 HH21 ARG A 201       0.231 -14.718  -0.032  1.00 92.74           H  
ATOM   3124 HH22 ARG A 201       1.408 -15.879   0.555  1.00 92.74           H  
ATOM   3125  CZ  ARG A 201       1.627 -14.033   1.253  1.00 92.74           C  
ATOM   3126  N   MET A 202       3.267  -6.646   3.565  1.00 93.35           N  
ATOM   3127  H   MET A 202       4.030  -7.293   3.424  1.00 93.35           H  
ATOM   3128  CA  MET A 202       3.395  -5.572   4.565  1.00 93.35           C  
ATOM   3129  HA  MET A 202       2.645  -5.727   5.340  1.00 93.35           H  
ATOM   3130  C   MET A 202       3.175  -4.157   4.002  1.00 93.35           C  
ATOM   3131  CB  MET A 202       4.785  -5.596   5.208  1.00 93.35           C  
ATOM   3132  HB2 MET A 202       4.869  -4.742   5.881  1.00 93.35           H  
ATOM   3133  HB3 MET A 202       5.548  -5.495   4.436  1.00 93.35           H  
ATOM   3134  O   MET A 202       2.820  -3.250   4.752  1.00 93.35           O  
ATOM   3135  CG  MET A 202       5.078  -6.849   6.027  1.00 93.35           C  
ATOM   3136  HG2 MET A 202       4.330  -6.959   6.813  1.00 93.35           H  
ATOM   3137  HG3 MET A 202       5.021  -7.722   5.377  1.00 93.35           H  
ATOM   3138  SD  MET A 202       6.725  -6.778   6.779  1.00 93.35           S  
ATOM   3139  CE  MET A 202       7.043  -8.558   6.913  1.00 93.35           C  
ATOM   3140  HE1 MET A 202       8.006  -8.726   7.395  1.00 93.35           H  
ATOM   3141  HE2 MET A 202       6.259  -9.029   7.507  1.00 93.35           H  
ATOM   3142  HE3 MET A 202       7.055  -9.005   5.919  1.00 93.35           H  
ATOM   3143  N   ILE A 203       3.435  -3.923   2.712  1.00 92.68           N  
ATOM   3144  H   ILE A 203       3.759  -4.695   2.146  1.00 92.68           H  
ATOM   3145  CA  ILE A 203       3.157  -2.634   2.060  1.00 92.68           C  
ATOM   3146  HA  ILE A 203       3.424  -1.829   2.744  1.00 92.68           H  
ATOM   3147  C   ILE A 203       1.660  -2.475   1.763  1.00 92.68           C  
ATOM   3148  CB  ILE A 203       4.010  -2.483   0.774  1.00 92.68           C  
ATOM   3149  HB  ILE A 203       3.840  -3.353   0.141  1.00 92.68           H  
ATOM   3150  O   ILE A 203       1.148  -1.356   1.837  1.00 92.68           O  
ATOM   3151  CG1 ILE A 203       5.517  -2.396   1.109  1.00 92.68           C  
ATOM   3152 HG12 ILE A 203       5.776  -3.142   1.860  1.00 92.68           H  
ATOM   3153 HG13 ILE A 203       5.748  -1.418   1.532  1.00 92.68           H  
ATOM   3154  CG2 ILE A 203       3.611  -1.229  -0.027  1.00 92.68           C  
ATOM   3155 HG21 ILE A 203       4.247  -1.108  -0.905  1.00 92.68           H  
ATOM   3156 HG22 ILE A 203       2.589  -1.323  -0.394  1.00 92.68           H  
ATOM   3157 HG23 ILE A 203       3.687  -0.349   0.612  1.00 92.68           H  
ATOM   3158  CD1 ILE A 203       6.410  -2.641  -0.117  1.00 92.68           C  
ATOM   3159 HD11 ILE A 203       6.102  -3.554  -0.627  1.00 92.68           H  
ATOM   3160 HD12 ILE A 203       7.447  -2.765   0.196  1.00 92.68           H  
ATOM   3161 HD13 ILE A 203       6.355  -1.805  -0.814  1.00 92.68           H  
ATOM   3162  N   LEU A 204       0.991  -3.567   1.386  1.00 92.34           N  
ATOM   3163  H   LEU A 204       1.489  -4.446   1.385  1.00 92.34           H  
ATOM   3164  CA  LEU A 204      -0.372  -3.574   0.854  1.00 92.34           C  
ATOM   3165  HA  LEU A 204      -0.625  -2.570   0.512  1.00 92.34           H  
ATOM   3166  C   LEU A 204      -1.452  -3.930   1.886  1.00 92.34           C  
ATOM   3167  CB  LEU A 204      -0.425  -4.527  -0.353  1.00 92.34           C  
ATOM   3168  HB2 LEU A 204      -1.453  -4.556  -0.713  1.00 92.34           H  
ATOM   3169  HB3 LEU A 204      -0.166  -5.531  -0.017  1.00 92.34           H  
ATOM   3170  O   LEU A 204      -2.623  -3.637   1.643  1.00 92.34           O  
ATOM   3171  CG  LEU A 204       0.488  -4.151  -1.535  1.00 92.34           C  
ATOM   3172  HG  LEU A 204       1.537  -4.242  -1.252  1.00 92.34           H  
ATOM   3173  CD1 LEU A 204       0.215  -5.097  -2.704  1.00 92.34           C  
ATOM   3174 HD11 LEU A 204      -0.825  -5.013  -3.020  1.00 92.34           H  
ATOM   3175 HD12 LEU A 204       0.418  -6.121  -2.390  1.00 92.34           H  
ATOM   3176 HD13 LEU A 204       0.863  -4.850  -3.545  1.00 92.34           H  
ATOM   3177  CD2 LEU A 204       0.266  -2.725  -2.027  1.00 92.34           C  
ATOM   3178 HD21 LEU A 204       0.546  -2.009  -1.256  1.00 92.34           H  
ATOM   3179 HD22 LEU A 204       0.887  -2.546  -2.905  1.00 92.34           H  
ATOM   3180 HD23 LEU A 204      -0.788  -2.593  -2.275  1.00 92.34           H  
ATOM   3181  N   THR A 205      -1.079  -4.528   3.017  1.00 92.64           N  
ATOM   3182  H   THR A 205      -0.122  -4.837   3.106  1.00 92.64           H  
ATOM   3183  CA  THR A 205      -1.968  -4.803   4.148  1.00 92.64           C  
ATOM   3184  HA  THR A 205      -2.747  -5.494   3.826  1.00 92.64           H  
ATOM   3185  C   THR A 205      -2.615  -3.507   4.613  1.00 92.64           C  
ATOM   3186  CB  THR A 205      -1.202  -5.451   5.314  1.00 92.64           C  
ATOM   3187  HB  THR A 205      -0.348  -4.829   5.580  1.00 92.64           H  
ATOM   3188  O   THR A 205      -1.936  -2.519   4.896  1.00 92.64           O  
ATOM   3189  CG2 THR A 205      -2.041  -5.705   6.564  1.00 92.64           C  
ATOM   3190 HG21 THR A 205      -2.845  -6.407   6.342  1.00 92.64           H  
ATOM   3191 HG22 THR A 205      -1.412  -6.122   7.350  1.00 92.64           H  
ATOM   3192 HG23 THR A 205      -2.465  -4.774   6.939  1.00 92.64           H  
ATOM   3193  OG1 THR A 205      -0.753  -6.728   4.933  1.00 92.64           O  
ATOM   3194  HG1 THR A 205      -0.645  -7.241   5.737  1.00 92.64           H  
ATOM   3195  N   ASP A 206      -3.943  -3.520   4.665  1.00 91.61           N  
ATOM   3196  H   ASP A 206      -4.425  -4.348   4.344  1.00 91.61           H  
ATOM   3197  CA  ASP A 206      -4.803  -2.402   5.040  1.00 91.61           C  
ATOM   3198  HA  ASP A 206      -5.820  -2.727   4.820  1.00 91.61           H  
ATOM   3199  C   ASP A 206      -4.595  -1.130   4.202  1.00 91.61           C  
ATOM   3200  CB  ASP A 206      -4.730  -2.155   6.548  1.00 91.61           C  
ATOM   3201  HB2 ASP A 206      -3.729  -1.816   6.813  1.00 91.61           H  
ATOM   3202  HB3 ASP A 206      -5.431  -1.359   6.796  1.00 91.61           H  
ATOM   3203  O   ASP A 206      -4.937  -0.015   4.621  1.00 91.61           O  
ATOM   3204  CG  ASP A 206      -5.103  -3.380   7.384  1.00 91.61           C  
ATOM   3205  OD1 ASP A 206      -6.074  -4.076   7.012  1.00 91.61           O  
ATOM   3206  OD2 ASP A 206      -4.467  -3.553   8.447  1.00 91.61           O  
ATOM   3207  N   PHE A 207      -4.050  -1.270   2.987  1.00 91.12           N  
ATOM   3208  H   PHE A 207      -3.767  -2.193   2.689  1.00 91.12           H  
ATOM   3209  CA  PHE A 207      -3.878  -0.142   2.082  1.00 91.12           C  
ATOM   3210  HA  PHE A 207      -3.193   0.561   2.556  1.00 91.12           H  
ATOM   3211  C   PHE A 207      -5.222   0.559   1.856  1.00 91.12           C  
ATOM   3212  CB  PHE A 207      -3.260  -0.593   0.756  1.00 91.12           C  
ATOM   3213  HB2 PHE A 207      -2.307  -1.080   0.961  1.00 91.12           H  
ATOM   3214  HB3 PHE A 207      -3.915  -1.321   0.276  1.00 91.12           H  
ATOM   3215  O   PHE A 207      -6.223  -0.073   1.546  1.00 91.12           O  
ATOM   3216  CG  PHE A 207      -3.019   0.569  -0.184  1.00 91.12           C  
ATOM   3217  CD1 PHE A 207      -4.027   0.982  -1.076  1.00 91.12           C  
ATOM   3218  HD1 PHE A 207      -4.959   0.438  -1.129  1.00 91.12           H  
ATOM   3219  CD2 PHE A 207      -1.804   1.277  -0.122  1.00 91.12           C  
ATOM   3220  HD2 PHE A 207      -1.031   0.953   0.559  1.00 91.12           H  
ATOM   3221  CE1 PHE A 207      -3.820   2.100  -1.904  1.00 91.12           C  
ATOM   3222  HE1 PHE A 207      -4.585   2.403  -2.603  1.00 91.12           H  
ATOM   3223  CE2 PHE A 207      -1.597   2.392  -0.953  1.00 91.12           C  
ATOM   3224  HE2 PHE A 207      -0.659   2.927  -0.920  1.00 91.12           H  
ATOM   3225  CZ  PHE A 207      -2.603   2.802  -1.845  1.00 91.12           C  
ATOM   3226  HZ  PHE A 207      -2.435   3.639  -2.507  1.00 91.12           H  
ATOM   3227  N   GLY A 208      -5.270   1.883   2.018  1.00 89.01           N  
ATOM   3228  H   GLY A 208      -4.417   2.364   2.267  1.00 89.01           H  
ATOM   3229  CA  GLY A 208      -6.507   2.651   1.838  1.00 89.01           C  
ATOM   3230  HA2 GLY A 208      -6.950   2.380   0.879  1.00 89.01           H  
ATOM   3231  HA3 GLY A 208      -6.261   3.713   1.809  1.00 89.01           H  
ATOM   3232  C   GLY A 208      -7.579   2.444   2.921  1.00 89.01           C  
ATOM   3233  O   GLY A 208      -8.672   2.988   2.779  1.00 89.01           O  
ATOM   3234  N   LEU A 209      -7.290   1.714   4.006  1.00 91.61           N  
ATOM   3235  H   LEU A 209      -6.423   1.195   4.025  1.00 91.61           H  
ATOM   3236  CA  LEU A 209      -8.194   1.538   5.156  1.00 91.61           C  
ATOM   3237  HA  LEU A 209      -9.201   1.845   4.873  1.00 91.61           H  
ATOM   3238  C   LEU A 209      -7.830   2.431   6.349  1.00 91.61           C  
ATOM   3239  CB  LEU A 209      -8.253   0.055   5.562  1.00 91.61           C  
ATOM   3240  HB2 LEU A 209      -8.883  -0.037   6.447  1.00 91.61           H  
ATOM   3241  HB3 LEU A 209      -7.253  -0.274   5.842  1.00 91.61           H  
ATOM   3242  O   LEU A 209      -8.393   2.302   7.429  1.00 91.61           O  
ATOM   3243  CG  LEU A 209      -8.811  -0.899   4.494  1.00 91.61           C  
ATOM   3244  HG  LEU A 209      -8.158  -0.905   3.621  1.00 91.61           H  
ATOM   3245  CD1 LEU A 209      -8.871  -2.310   5.076  1.00 91.61           C  
ATOM   3246 HD11 LEU A 209      -9.601  -2.359   5.884  1.00 91.61           H  
ATOM   3247 HD12 LEU A 209      -7.899  -2.602   5.474  1.00 91.61           H  
ATOM   3248 HD13 LEU A 209      -9.149  -3.029   4.305  1.00 91.61           H  
ATOM   3249  CD2 LEU A 209     -10.231  -0.510   4.064  1.00 91.61           C  
ATOM   3250 HD21 LEU A 209     -10.872  -0.420   4.940  1.00 91.61           H  
ATOM   3251 HD22 LEU A 209     -10.214   0.437   3.524  1.00 91.61           H  
ATOM   3252 HD23 LEU A 209     -10.635  -1.282   3.410  1.00 91.61           H  
ATOM   3253  N   LYS A 210      -6.901   3.368   6.170  1.00 90.30           N  
ATOM   3254  H   LYS A 210      -6.462   3.391   5.260  1.00 90.30           H  
ATOM   3255  CA  LYS A 210      -6.309   4.153   7.260  1.00 90.30           C  
ATOM   3256  HA  LYS A 210      -5.956   3.437   8.001  1.00 90.30           H  
ATOM   3257  C   LYS A 210      -7.321   5.057   7.993  1.00 90.30           C  
ATOM   3258  CB  LYS A 210      -5.096   4.880   6.648  1.00 90.30           C  
ATOM   3259  HB2 LYS A 210      -4.542   4.142   6.068  1.00 90.30           H  
ATOM   3260  HB3 LYS A 210      -5.447   5.637   5.947  1.00 90.30           H  
ATOM   3261  O   LYS A 210      -7.177   5.283   9.192  1.00 90.30           O  
ATOM   3262  CG  LYS A 210      -4.071   5.523   7.590  1.00 90.30           C  
ATOM   3263  HG2 LYS A 210      -4.399   6.545   7.778  1.00 90.30           H  
ATOM   3264  HG3 LYS A 210      -3.135   5.622   7.040  1.00 90.30           H  
ATOM   3265  CD  LYS A 210      -3.780   4.721   8.880  1.00 90.30           C  
ATOM   3266  HD2 LYS A 210      -4.697   4.610   9.458  1.00 90.30           H  
ATOM   3267  HD3 LYS A 210      -3.443   3.724   8.597  1.00 90.30           H  
ATOM   3268  CE  LYS A 210      -2.722   5.374   9.786  1.00 90.30           C  
ATOM   3269  HE2 LYS A 210      -1.790   5.461   9.229  1.00 90.30           H  
ATOM   3270  HE3 LYS A 210      -3.050   6.378  10.054  1.00 90.30           H  
ATOM   3271  NZ  LYS A 210      -2.506   4.578  11.023  1.00 90.30           N  
ATOM   3272  HZ1 LYS A 210      -3.363   4.523  11.553  1.00 90.30           H  
ATOM   3273  HZ2 LYS A 210      -2.226   3.631  10.810  1.00 90.30           H  
ATOM   3274  HZ3 LYS A 210      -1.817   5.004  11.626  1.00 90.30           H  
ATOM   3275  N   SER A 211      -8.368   5.534   7.316  1.00 91.12           N  
ATOM   3276  H   SER A 211      -8.468   5.296   6.339  1.00 91.12           H  
ATOM   3277  CA  SER A 211      -9.492   6.235   7.960  1.00 91.12           C  
ATOM   3278  HA  SER A 211      -9.104   6.944   8.691  1.00 91.12           H  
ATOM   3279  C   SER A 211     -10.418   5.278   8.714  1.00 91.12           C  
ATOM   3280  CB  SER A 211     -10.294   7.025   6.927  1.00 91.12           C  
ATOM   3281  HB2 SER A 211     -11.169   7.454   7.415  1.00 91.12           H  
ATOM   3282  HB3 SER A 211      -9.679   7.836   6.535  1.00 91.12           H  
ATOM   3283  O   SER A 211     -10.774   5.553   9.855  1.00 91.12           O  
ATOM   3284  OG  SER A 211     -10.691   6.180   5.861  1.00 91.12           O  
ATOM   3285  HG  SER A 211     -11.405   6.619   5.393  1.00 91.12           H  
ATOM   3286  N   THR A 212     -10.748   4.128   8.119  1.00 94.13           N  
ATOM   3287  H   THR A 212     -10.476   3.986   7.157  1.00 94.13           H  
ATOM   3288  CA  THR A 212     -11.500   3.047   8.774  1.00 94.13           C  
ATOM   3289  HA  THR A 212     -12.488   3.411   9.053  1.00 94.13           H  
ATOM   3290  C   THR A 212     -10.804   2.589  10.053  1.00 94.13           C  
ATOM   3291  CB  THR A 212     -11.667   1.856   7.817  1.00 94.13           C  
ATOM   3292  HB  THR A 212     -10.691   1.412   7.621  1.00 94.13           H  
ATOM   3293  O   THR A 212     -11.443   2.488  11.090  1.00 94.13           O  
ATOM   3294  CG2 THR A 212     -12.570   0.762   8.378  1.00 94.13           C  
ATOM   3295 HG21 THR A 212     -12.761   0.010   7.613  1.00 94.13           H  
ATOM   3296 HG22 THR A 212     -12.085   0.278   9.225  1.00 94.13           H  
ATOM   3297 HG23 THR A 212     -13.515   1.190   8.714  1.00 94.13           H  
ATOM   3298  OG1 THR A 212     -12.195   2.291   6.581  1.00 94.13           O  
ATOM   3299  HG1 THR A 212     -13.103   2.573   6.712  1.00 94.13           H  
ATOM   3300  N   GLN A 213      -9.487   2.382  10.012  1.00 93.35           N  
ATOM   3301  H   GLN A 213      -9.022   2.456   9.119  1.00 93.35           H  
ATOM   3302  CA  GLN A 213      -8.685   1.991  11.173  1.00 93.35           C  
ATOM   3303  HA  GLN A 213      -9.082   1.068  11.594  1.00 93.35           H  
ATOM   3304  C   GLN A 213      -8.706   3.040  12.288  1.00 93.35           C  
ATOM   3305  CB  GLN A 213      -7.235   1.762  10.739  1.00 93.35           C  
ATOM   3306  HB2 GLN A 213      -6.906   2.616  10.147  1.00 93.35           H  
ATOM   3307  HB3 GLN A 213      -6.608   1.707  11.628  1.00 93.35           H  
ATOM   3308  O   GLN A 213      -8.796   2.664  13.449  1.00 93.35           O  
ATOM   3309  CG  GLN A 213      -7.031   0.466   9.943  1.00 93.35           C  
ATOM   3310  HG2 GLN A 213      -7.668   0.448   9.059  1.00 93.35           H  
ATOM   3311  HG3 GLN A 213      -7.300  -0.381  10.575  1.00 93.35           H  
ATOM   3312  CD  GLN A 213      -5.579   0.319   9.502  1.00 93.35           C  
ATOM   3313  NE2 GLN A 213      -5.080  -0.889   9.391  1.00 93.35           N  
ATOM   3314 HE21 GLN A 213      -4.135  -1.004   9.054  1.00 93.35           H  
ATOM   3315 HE22 GLN A 213      -5.613  -1.735   9.529  1.00 93.35           H  
ATOM   3316  OE1 GLN A 213      -4.866   1.291   9.265  1.00 93.35           O  
ATOM   3317  N   VAL A 214      -8.646   4.335  11.958  1.00 92.68           N  
ATOM   3318  H   VAL A 214      -8.585   4.593  10.983  1.00 92.68           H  
ATOM   3319  CA  VAL A 214      -8.725   5.402  12.971  1.00 92.68           C  
ATOM   3320  HA  VAL A 214      -8.032   5.171  13.779  1.00 92.68           H  
ATOM   3321  C   VAL A 214     -10.100   5.440  13.628  1.00 92.68           C  
ATOM   3322  CB  VAL A 214      -8.321   6.762  12.374  1.00 92.68           C  
ATOM   3323  HB  VAL A 214      -8.731   6.861  11.369  1.00 92.68           H  
ATOM   3324  O   VAL A 214     -10.177   5.506  14.849  1.00 92.68           O  
ATOM   3325  CG1 VAL A 214      -8.756   7.983  13.188  1.00 92.68           C  
ATOM   3326 HG11 VAL A 214      -8.490   7.861  14.238  1.00 92.68           H  
ATOM   3327 HG12 VAL A 214      -9.835   8.111  13.099  1.00 92.68           H  
ATOM   3328 HG13 VAL A 214      -8.289   8.890  12.807  1.00 92.68           H  
ATOM   3329  CG2 VAL A 214      -6.797   6.799  12.294  1.00 92.68           C  
ATOM   3330 HG21 VAL A 214      -6.480   7.765  11.900  1.00 92.68           H  
ATOM   3331 HG22 VAL A 214      -6.378   6.699  13.295  1.00 92.68           H  
ATOM   3332 HG23 VAL A 214      -6.431   5.979  11.677  1.00 92.68           H  
ATOM   3333  N   MET A 215     -11.179   5.307  12.852  1.00 94.83           N  
ATOM   3334  H   MET A 215     -11.061   5.250  11.851  1.00 94.83           H  
ATOM   3335  CA  MET A 215     -12.532   5.214  13.411  1.00 94.83           C  
ATOM   3336  HA  MET A 215     -12.717   6.077  14.052  1.00 94.83           H  
ATOM   3337  C   MET A 215     -12.708   3.973  14.294  1.00 94.83           C  
ATOM   3338  CB  MET A 215     -13.569   5.222  12.286  1.00 94.83           C  
ATOM   3339  HB2 MET A 215     -13.331   4.437  11.568  1.00 94.83           H  
ATOM   3340  HB3 MET A 215     -14.550   5.020  12.716  1.00 94.83           H  
ATOM   3341  O   MET A 215     -13.240   4.080  15.392  1.00 94.83           O  
ATOM   3342  CG  MET A 215     -13.628   6.574  11.574  1.00 94.83           C  
ATOM   3343  HG2 MET A 215     -12.662   6.787  11.116  1.00 94.83           H  
ATOM   3344  HG3 MET A 215     -13.819   7.337  12.329  1.00 94.83           H  
ATOM   3345  SD  MET A 215     -14.920   6.710  10.307  1.00 94.83           S  
ATOM   3346  CE  MET A 215     -14.369   5.509   9.073  1.00 94.83           C  
ATOM   3347  HE1 MET A 215     -15.063   5.514   8.232  1.00 94.83           H  
ATOM   3348  HE2 MET A 215     -13.368   5.769   8.730  1.00 94.83           H  
ATOM   3349  HE3 MET A 215     -14.366   4.512   9.514  1.00 94.83           H  
ATOM   3350  N   LEU A 216     -12.213   2.807  13.865  1.00 94.86           N  
ATOM   3351  H   LEU A 216     -11.801   2.767  12.944  1.00 94.86           H  
ATOM   3352  CA  LEU A 216     -12.253   1.587  14.678  1.00 94.86           C  
ATOM   3353  HA  LEU A 216     -13.278   1.412  15.005  1.00 94.86           H  
ATOM   3354  C   LEU A 216     -11.415   1.713  15.960  1.00 94.86           C  
ATOM   3355  CB  LEU A 216     -11.772   0.387  13.846  1.00 94.86           C  
ATOM   3356  HB2 LEU A 216     -10.803   0.639  13.415  1.00 94.86           H  
ATOM   3357  HB3 LEU A 216     -11.620  -0.456  14.521  1.00 94.86           H  
ATOM   3358  O   LEU A 216     -11.851   1.252  17.009  1.00 94.86           O  
ATOM   3359  CG  LEU A 216     -12.726  -0.063  12.725  1.00 94.86           C  
ATOM   3360  HG  LEU A 216     -12.952   0.770  12.061  1.00 94.86           H  
ATOM   3361  CD1 LEU A 216     -12.030  -1.158  11.912  1.00 94.86           C  
ATOM   3362 HD11 LEU A 216     -11.080  -0.780  11.534  1.00 94.86           H  
ATOM   3363 HD12 LEU A 216     -11.853  -2.030  12.543  1.00 94.86           H  
ATOM   3364 HD13 LEU A 216     -12.657  -1.433  11.064  1.00 94.86           H  
ATOM   3365  CD2 LEU A 216     -14.048  -0.616  13.259  1.00 94.86           C  
ATOM   3366 HD21 LEU A 216     -13.865  -1.388  14.006  1.00 94.86           H  
ATOM   3367 HD22 LEU A 216     -14.643  -1.028  12.444  1.00 94.86           H  
ATOM   3368 HD23 LEU A 216     -14.625   0.191  13.710  1.00 94.86           H  
ATOM   3369  N   GLY A 217     -10.246   2.356  15.890  1.00 92.42           N  
ATOM   3370  H   GLY A 217      -9.923   2.685  14.992  1.00 92.42           H  
ATOM   3371  CA  GLY A 217      -9.418   2.641  17.064  1.00 92.42           C  
ATOM   3372  HA2 GLY A 217      -8.495   3.124  16.743  1.00 92.42           H  
ATOM   3373  HA3 GLY A 217      -9.171   1.710  17.574  1.00 92.42           H  
ATOM   3374  C   GLY A 217     -10.122   3.567  18.057  1.00 92.42           C  
ATOM   3375  O   GLY A 217     -10.091   3.315  19.259  1.00 92.42           O  
ATOM   3376  N   PHE A 218     -10.836   4.579  17.558  1.00 93.76           N  
ATOM   3377  H   PHE A 218     -10.800   4.755  16.564  1.00 93.76           H  
ATOM   3378  CA  PHE A 218     -11.651   5.472  18.382  1.00 93.76           C  
ATOM   3379  HA  PHE A 218     -11.017   5.909  19.154  1.00 93.76           H  
ATOM   3380  C   PHE A 218     -12.787   4.745  19.108  1.00 93.76           C  
ATOM   3381  CB  PHE A 218     -12.189   6.609  17.516  1.00 93.76           C  
ATOM   3382  HB2 PHE A 218     -11.340   7.225  17.220  1.00 93.76           H  
ATOM   3383  HB3 PHE A 218     -12.635   6.200  16.609  1.00 93.76           H  
ATOM   3384  O   PHE A 218     -13.004   5.005  20.285  1.00 93.76           O  
ATOM   3385  CG  PHE A 218     -13.225   7.469  18.211  1.00 93.76           C  
ATOM   3386  CD1 PHE A 218     -14.592   7.178  18.060  1.00 93.76           C  
ATOM   3387  HD1 PHE A 218     -14.902   6.341  17.452  1.00 93.76           H  
ATOM   3388  CD2 PHE A 218     -12.828   8.533  19.041  1.00 93.76           C  
ATOM   3389  HD2 PHE A 218     -11.782   8.766  19.168  1.00 93.76           H  
ATOM   3390  CE1 PHE A 218     -15.558   7.950  18.725  1.00 93.76           C  
ATOM   3391  HE1 PHE A 218     -16.606   7.717  18.611  1.00 93.76           H  
ATOM   3392  CE2 PHE A 218     -13.796   9.308  19.702  1.00 93.76           C  
ATOM   3393  HE2 PHE A 218     -13.492  10.135  20.326  1.00 93.76           H  
ATOM   3394  CZ  PHE A 218     -15.161   9.013  19.550  1.00 93.76           C  
ATOM   3395  HZ  PHE A 218     -15.907   9.600  20.064  1.00 93.76           H  
ATOM   3396  N   ILE A 219     -13.465   3.790  18.462  1.00 93.34           N  
ATOM   3397  H   ILE A 219     -13.266   3.632  17.485  1.00 93.34           H  
ATOM   3398  CA  ILE A 219     -14.504   2.978  19.126  1.00 93.34           C  
ATOM   3399  HA  ILE A 219     -15.297   3.641  19.474  1.00 93.34           H  
ATOM   3400  C   ILE A 219     -13.941   2.283  20.379  1.00 93.34           C  
ATOM   3401  CB  ILE A 219     -15.116   1.970  18.124  1.00 93.34           C  
ATOM   3402  HB  ILE A 219     -14.308   1.411  17.653  1.00 93.34           H  
ATOM   3403  O   ILE A 219     -14.643   2.131  21.373  1.00 93.34           O  
ATOM   3404  CG1 ILE A 219     -15.895   2.735  17.030  1.00 93.34           C  
ATOM   3405 HG12 ILE A 219     -16.751   3.231  17.487  1.00 93.34           H  
ATOM   3406 HG13 ILE A 219     -15.268   3.523  16.612  1.00 93.34           H  
ATOM   3407  CG2 ILE A 219     -16.046   0.956  18.815  1.00 93.34           C  
ATOM   3408 HG21 ILE A 219     -16.471   0.264  18.088  1.00 93.34           H  
ATOM   3409 HG22 ILE A 219     -16.849   1.478  19.335  1.00 93.34           H  
ATOM   3410 HG23 ILE A 219     -15.495   0.357  19.541  1.00 93.34           H  
ATOM   3411  CD1 ILE A 219     -16.370   1.861  15.861  1.00 93.34           C  
ATOM   3412 HD11 ILE A 219     -15.543   1.256  15.493  1.00 93.34           H  
ATOM   3413 HD12 ILE A 219     -17.187   1.212  16.177  1.00 93.34           H  
ATOM   3414 HD13 ILE A 219     -16.731   2.502  15.057  1.00 93.34           H  
ATOM   3415  N   THR A 220     -12.658   1.913  20.360  1.00 89.09           N  
ATOM   3416  H   THR A 220     -12.136   2.056  19.507  1.00 89.09           H  
ATOM   3417  CA  THR A 220     -11.969   1.271  21.490  1.00 89.09           C  
ATOM   3418  HA  THR A 220     -12.716   0.788  22.119  1.00 89.09           H  
ATOM   3419  C   THR A 220     -11.213   2.232  22.418  1.00 89.09           C  
ATOM   3420  CB  THR A 220     -11.029   0.164  20.990  1.00 89.09           C  
ATOM   3421  HB  THR A 220     -10.516  -0.282  21.842  1.00 89.09           H  
ATOM   3422  O   THR A 220     -10.647   1.778  23.407  1.00 89.09           O  
ATOM   3423  CG2 THR A 220     -11.795  -0.942  20.259  1.00 89.09           C  
ATOM   3424 HG21 THR A 220     -12.574  -1.340  20.909  1.00 89.09           H  
ATOM   3425 HG22 THR A 220     -11.104  -1.743  19.998  1.00 89.09           H  
ATOM   3426 HG23 THR A 220     -12.248  -0.551  19.347  1.00 89.09           H  
ATOM   3427  OG1 THR A 220     -10.066   0.648  20.077  1.00 89.09           O  
ATOM   3428  HG1 THR A 220     -10.036   1.607  20.121  1.00 89.09           H  
ATOM   3429  N   SER A 221     -11.177   3.542  22.139  1.00 86.05           N  
ATOM   3430  H   SER A 221     -11.723   3.895  21.366  1.00 86.05           H  
ATOM   3431  CA  SER A 221     -10.331   4.508  22.870  1.00 86.05           C  
ATOM   3432  HA  SER A 221      -9.377   4.026  23.086  1.00 86.05           H  
ATOM   3433  C   SER A 221     -10.905   4.965  24.215  1.00 86.05           C  
ATOM   3434  CB  SER A 221     -10.035   5.735  21.998  1.00 86.05           C  
ATOM   3435  HB2 SER A 221      -9.711   5.408  21.011  1.00 86.05           H  
ATOM   3436  HB3 SER A 221      -9.231   6.313  22.454  1.00 86.05           H  
ATOM   3437  O   SER A 221     -10.252   5.720  24.932  1.00 86.05           O  
ATOM   3438  OG  SER A 221     -11.185   6.557  21.887  1.00 86.05           O  
ATOM   3439  HG  SER A 221     -11.070   7.163  21.152  1.00 86.05           H  
ATOM   3440  N   ALA A 222     -12.132   4.544  24.546  1.00 82.63           N  
ATOM   3441  H   ALA A 222     -12.586   3.908  23.906  1.00 82.63           H  
ATOM   3442  CA  ALA A 222     -12.898   5.031  25.693  1.00 82.63           C  
ATOM   3443  HA  ALA A 222     -13.910   4.643  25.576  1.00 82.63           H  
ATOM   3444  C   ALA A 222     -13.051   6.567  25.726  1.00 82.63           C  
ATOM   3445  CB  ALA A 222     -12.335   4.426  26.990  1.00 82.63           C  
ATOM   3446  HB1 ALA A 222     -12.269   3.342  26.896  1.00 82.63           H  
ATOM   3447  HB2 ALA A 222     -12.993   4.668  27.825  1.00 82.63           H  
ATOM   3448  HB3 ALA A 222     -11.344   4.831  27.193  1.00 82.63           H  
ATOM   3449  O   ALA A 222     -13.184   7.153  26.799  1.00 82.63           O  
ATOM   3450  N   SER A 223     -13.039   7.241  24.570  1.00 89.56           N  
ATOM   3451  H   SER A 223     -12.862   6.735  23.714  1.00 89.56           H  
ATOM   3452  CA  SER A 223     -13.333   8.676  24.495  1.00 89.56           C  
ATOM   3453  HA  SER A 223     -12.714   9.197  25.225  1.00 89.56           H  
ATOM   3454  C   SER A 223     -14.802   8.949  24.808  1.00 89.56           C  
ATOM   3455  CB  SER A 223     -13.005   9.229  23.110  1.00 89.56           C  
ATOM   3456  HB2 SER A 223     -13.608   8.708  22.367  1.00 89.56           H  
ATOM   3457  HB3 SER A 223     -11.949   9.069  22.891  1.00 89.56           H  
ATOM   3458  O   SER A 223     -15.694   8.299  24.267  1.00 89.56           O  
ATOM   3459  OG  SER A 223     -13.295  10.616  23.069  1.00 89.56           O  
ATOM   3460  HG  SER A 223     -12.548  11.094  23.438  1.00 89.56           H  
ATOM   3461  N   ARG A 224     -15.070   9.970  25.625  1.00 90.81           N  
ATOM   3462  H   ARG A 224     -14.287  10.473  26.016  1.00 90.81           H  
ATOM   3463  CA  ARG A 224     -16.423  10.398  25.993  1.00 90.81           C  
ATOM   3464  HA  ARG A 224     -16.959   9.546  26.412  1.00 90.81           H  
ATOM   3465  C   ARG A 224     -17.238  10.871  24.794  1.00 90.81           C  
ATOM   3466  CB  ARG A 224     -16.305  11.495  27.052  1.00 90.81           C  
ATOM   3467  HB2 ARG A 224     -15.674  11.130  27.863  1.00 90.81           H  
ATOM   3468  HB3 ARG A 224     -15.834  12.371  26.607  1.00 90.81           H  
ATOM   3469  O   ARG A 224     -18.456  10.779  24.827  1.00 90.81           O  
ATOM   3470  CG  ARG A 224     -17.658  11.894  27.636  1.00 90.81           C  
ATOM   3471  HG2 ARG A 224     -18.284  12.331  26.858  1.00 90.81           H  
ATOM   3472  HG3 ARG A 224     -18.158  11.014  28.042  1.00 90.81           H  
ATOM   3473  CD  ARG A 224     -17.460  12.927  28.742  1.00 90.81           C  
ATOM   3474  HD2 ARG A 224     -16.909  12.465  29.561  1.00 90.81           H  
ATOM   3475  HD3 ARG A 224     -16.896  13.772  28.347  1.00 90.81           H  
ATOM   3476  NE  ARG A 224     -18.774  13.369  29.199  1.00 90.81           N  
ATOM   3477  HE  ARG A 224     -19.553  12.815  28.872  1.00 90.81           H  
ATOM   3478  NH1 ARG A 224     -18.213  14.878  30.814  1.00 90.81           N  
ATOM   3479 HH11 ARG A 224     -17.275  14.520  30.699  1.00 90.81           H  
ATOM   3480 HH12 ARG A 224     -18.514  15.288  31.687  1.00 90.81           H  
ATOM   3481  NH2 ARG A 224     -20.366  14.330  30.439  1.00 90.81           N  
ATOM   3482 HH21 ARG A 224     -20.939  13.618  30.010  1.00 90.81           H  
ATOM   3483 HH22 ARG A 224     -20.719  14.829  31.244  1.00 90.81           H  
ATOM   3484  CZ  ARG A 224     -19.108  14.210  30.143  1.00 90.81           C  
ATOM   3485  N   ALA A 225     -16.601  11.327  23.716  1.00 92.74           N  
ATOM   3486  H   ALA A 225     -15.592  11.357  23.727  1.00 92.74           H  
ATOM   3487  CA  ALA A 225     -17.317  11.701  22.496  1.00 92.74           C  
ATOM   3488  HA  ALA A 225     -18.011  12.507  22.737  1.00 92.74           H  
ATOM   3489  C   ALA A 225     -18.172  10.552  21.917  1.00 92.74           C  
ATOM   3490  CB  ALA A 225     -16.301  12.234  21.480  1.00 92.74           C  
ATOM   3491  HB1 ALA A 225     -16.803  12.444  20.535  1.00 92.74           H  
ATOM   3492  HB2 ALA A 225     -15.858  13.158  21.851  1.00 92.74           H  
ATOM   3493  HB3 ALA A 225     -15.510  11.503  21.315  1.00 92.74           H  
ATOM   3494  O   ALA A 225     -19.141  10.829  21.215  1.00 92.74           O  
ATOM   3495  N   ILE A 226     -17.875   9.284  22.243  1.00 93.60           N  
ATOM   3496  H   ILE A 226     -17.088   9.104  22.849  1.00 93.60           H  
ATOM   3497  CA  ILE A 226     -18.688   8.129  21.830  1.00 93.60           C  
ATOM   3498  HA  ILE A 226     -18.750   8.152  20.742  1.00 93.60           H  
ATOM   3499  C   ILE A 226     -20.133   8.192  22.352  1.00 93.60           C  
ATOM   3500  CB  ILE A 226     -17.989   6.811  22.253  1.00 93.60           C  
ATOM   3501  HB  ILE A 226     -16.920   6.927  22.073  1.00 93.60           H  
ATOM   3502  O   ILE A 226     -21.005   7.570  21.760  1.00 93.60           O  
ATOM   3503  CG1 ILE A 226     -18.451   5.564  21.464  1.00 93.60           C  
ATOM   3504 HG12 ILE A 226     -19.533   5.454  21.536  1.00 93.60           H  
ATOM   3505 HG13 ILE A 226     -17.997   4.683  21.916  1.00 93.60           H  
ATOM   3506  CG2 ILE A 226     -18.181   6.518  23.754  1.00 93.60           C  
ATOM   3507 HG21 ILE A 226     -18.006   7.415  24.348  1.00 93.60           H  
ATOM   3508 HG22 ILE A 226     -19.194   6.169  23.952  1.00 93.60           H  
ATOM   3509 HG23 ILE A 226     -17.477   5.748  24.069  1.00 93.60           H  
ATOM   3510  CD1 ILE A 226     -18.066   5.559  19.983  1.00 93.60           C  
ATOM   3511 HD11 ILE A 226     -18.347   4.602  19.544  1.00 93.60           H  
ATOM   3512 HD12 ILE A 226     -18.597   6.351  19.455  1.00 93.60           H  
ATOM   3513 HD13 ILE A 226     -16.989   5.691  19.880  1.00 93.60           H  
ATOM   3514  N   THR A 227     -20.413   8.950  23.423  1.00 92.26           N  
ATOM   3515  H   THR A 227     -19.676   9.472  23.874  1.00 92.26           H  
ATOM   3516  CA  THR A 227     -21.765   9.066  24.002  1.00 92.26           C  
ATOM   3517  HA  THR A 227     -22.257   8.100  23.892  1.00 92.26           H  
ATOM   3518  C   THR A 227     -22.662  10.061  23.270  1.00 92.26           C  
ATOM   3519  CB  THR A 227     -21.742   9.371  25.506  1.00 92.26           C  
ATOM   3520  HB  THR A 227     -22.754   9.243  25.890  1.00 92.26           H  
ATOM   3521  O   THR A 227     -23.842  10.186  23.588  1.00 92.26           O  
ATOM   3522  CG2 THR A 227     -20.816   8.410  26.252  1.00 92.26           C  
ATOM   3523 HG21 THR A 227     -19.776   8.641  26.019  1.00 92.26           H  
ATOM   3524 HG22 THR A 227     -21.038   7.384  25.960  1.00 92.26           H  
ATOM   3525 HG23 THR A 227     -20.971   8.505  27.326  1.00 92.26           H  
ATOM   3526  OG1 THR A 227     -21.315  10.678  25.805  1.00 92.26           O  
ATOM   3527  HG1 THR A 227     -21.604  10.785  26.715  1.00 92.26           H  
ATOM   3528  N   LEU A 228     -22.145  10.752  22.251  1.00 93.52           N  
ATOM   3529  H   LEU A 228     -21.180  10.586  22.003  1.00 93.52           H  
ATOM   3530  CA  LEU A 228     -22.974  11.547  21.352  1.00 93.52           C  
ATOM   3531  HA  LEU A 228     -23.713  12.089  21.941  1.00 93.52           H  
ATOM   3532  C   LEU A 228     -23.732  10.608  20.402  1.00 93.52           C  
ATOM   3533  CB  LEU A 228     -22.099  12.561  20.591  1.00 93.52           C  
ATOM   3534  HB2 LEU A 228     -21.362  12.002  20.015  1.00 93.52           H  
ATOM   3535  HB3 LEU A 228     -22.729  13.105  19.887  1.00 93.52           H  
ATOM   3536  O   LEU A 228     -23.110   9.889  19.619  1.00 93.52           O  
ATOM   3537  CG  LEU A 228     -21.364  13.577  21.490  1.00 93.52           C  
ATOM   3538  HG  LEU A 228     -20.717  13.050  22.191  1.00 93.52           H  
ATOM   3539  CD1 LEU A 228     -20.486  14.520  20.658  1.00 93.52           C  
ATOM   3540 HD11 LEU A 228     -21.089  15.316  20.221  1.00 93.52           H  
ATOM   3541 HD12 LEU A 228     -19.717  14.971  21.286  1.00 93.52           H  
ATOM   3542 HD13 LEU A 228     -19.981  13.967  19.865  1.00 93.52           H  
ATOM   3543  CD2 LEU A 228     -22.362  14.440  22.270  1.00 93.52           C  
ATOM   3544 HD21 LEU A 228     -23.123  14.837  21.598  1.00 93.52           H  
ATOM   3545 HD22 LEU A 228     -22.839  13.833  23.039  1.00 93.52           H  
ATOM   3546 HD23 LEU A 228     -21.851  15.268  22.760  1.00 93.52           H  
ATOM   3547  N   ALA A 229     -25.067  10.658  20.427  1.00 93.56           N  
ATOM   3548  H   ALA A 229     -25.501  11.183  21.173  1.00 93.56           H  
ATOM   3549  CA  ALA A 229     -25.933   9.714  19.711  1.00 93.56           C  
ATOM   3550  HA  ALA A 229     -25.825   8.749  20.207  1.00 93.56           H  
ATOM   3551  C   ALA A 229     -25.561   9.478  18.226  1.00 93.56           C  
ATOM   3552  CB  ALA A 229     -27.400  10.142  19.888  1.00 93.56           C  
ATOM   3553  HB1 ALA A 229     -27.635  11.065  19.358  1.00 93.56           H  
ATOM   3554  HB2 ALA A 229     -27.620  10.281  20.946  1.00 93.56           H  
ATOM   3555  HB3 ALA A 229     -28.050   9.350  19.515  1.00 93.56           H  
ATOM   3556  O   ALA A 229     -25.457   8.316  17.822  1.00 93.56           O  
ATOM   3557  N   PRO A 230     -25.264  10.513  17.404  1.00 95.87           N  
ATOM   3558  CA  PRO A 230     -24.868  10.294  16.009  1.00 95.87           C  
ATOM   3559  HA  PRO A 230     -25.652   9.724  15.511  1.00 95.87           H  
ATOM   3560  C   PRO A 230     -23.545   9.533  15.864  1.00 95.87           C  
ATOM   3561  CB  PRO A 230     -24.782  11.688  15.374  1.00 95.87           C  
ATOM   3562  HB2 PRO A 230     -25.100  11.678  14.331  1.00 95.87           H  
ATOM   3563  HB3 PRO A 230     -23.772  12.090  15.459  1.00 95.87           H  
ATOM   3564  O   PRO A 230     -23.392   8.735  14.941  1.00 95.87           O  
ATOM   3565  CG  PRO A 230     -25.730  12.505  16.246  1.00 95.87           C  
ATOM   3566  HG2 PRO A 230     -25.528  13.575  16.188  1.00 95.87           H  
ATOM   3567  HG3 PRO A 230     -26.763  12.297  15.967  1.00 95.87           H  
ATOM   3568  CD  PRO A 230     -25.444  11.941  17.631  1.00 95.87           C  
ATOM   3569  HD2 PRO A 230     -24.519  12.366  18.021  1.00 95.87           H  
ATOM   3570  HD3 PRO A 230     -26.272  12.172  18.301  1.00 95.87           H  
ATOM   3571  N   ILE A 231     -22.600   9.743  16.785  1.00 96.10           N  
ATOM   3572  H   ILE A 231     -22.843  10.287  17.601  1.00 96.10           H  
ATOM   3573  CA  ILE A 231     -21.311   9.043  16.799  1.00 96.10           C  
ATOM   3574  HA  ILE A 231     -20.905   9.039  15.787  1.00 96.10           H  
ATOM   3575  C   ILE A 231     -21.517   7.581  17.202  1.00 96.10           C  
ATOM   3576  CB  ILE A 231     -20.300   9.766  17.720  1.00 96.10           C  
ATOM   3577  HB  ILE A 231     -20.723   9.852  18.721  1.00 96.10           H  
ATOM   3578  O   ILE A 231     -20.989   6.698  16.528  1.00 96.10           O  
ATOM   3579  CG1 ILE A 231     -20.017  11.182  17.171  1.00 96.10           C  
ATOM   3580 HG12 ILE A 231     -20.947  11.749  17.130  1.00 96.10           H  
ATOM   3581 HG13 ILE A 231     -19.624  11.096  16.158  1.00 96.10           H  
ATOM   3582  CG2 ILE A 231     -18.991   8.966  17.835  1.00 96.10           C  
ATOM   3583 HG21 ILE A 231     -18.346   9.408  18.594  1.00 96.10           H  
ATOM   3584 HG22 ILE A 231     -19.195   7.943  18.151  1.00 96.10           H  
ATOM   3585 HG23 ILE A 231     -18.476   8.943  16.875  1.00 96.10           H  
ATOM   3586  CD1 ILE A 231     -19.022  11.990  18.007  1.00 96.10           C  
ATOM   3587 HD11 ILE A 231     -18.909  12.985  17.576  1.00 96.10           H  
ATOM   3588 HD12 ILE A 231     -18.049  11.498  18.018  1.00 96.10           H  
ATOM   3589 HD13 ILE A 231     -19.378  12.069  19.034  1.00 96.10           H  
ATOM   3590  N   ALA A 232     -22.306   7.315  18.250  1.00 95.76           N  
ATOM   3591  H   ALA A 232     -22.684   8.086  18.782  1.00 95.76           H  
ATOM   3592  CA  ALA A 232     -22.627   5.955  18.687  1.00 95.76           C  
ATOM   3593  HA  ALA A 232     -21.703   5.446  18.962  1.00 95.76           H  
ATOM   3594  C   ALA A 232     -23.302   5.138  17.573  1.00 95.76           C  
ATOM   3595  CB  ALA A 232     -23.528   6.026  19.923  1.00 95.76           C  
ATOM   3596  HB1 ALA A 232     -23.757   5.019  20.271  1.00 95.76           H  
ATOM   3597  HB2 ALA A 232     -24.459   6.542  19.686  1.00 95.76           H  
ATOM   3598  HB3 ALA A 232     -23.024   6.564  20.726  1.00 95.76           H  
ATOM   3599  O   ALA A 232     -22.896   4.008  17.303  1.00 95.76           O  
ATOM   3600  N   GLN A 233     -24.283   5.722  16.876  1.00 97.15           N  
ATOM   3601  H   GLN A 233     -24.600   6.639  17.158  1.00 97.15           H  
ATOM   3602  CA  GLN A 233     -24.953   5.058  15.755  1.00 97.15           C  
ATOM   3603  HA  GLN A 233     -25.329   4.098  16.108  1.00 97.15           H  
ATOM   3604  C   GLN A 233     -23.980   4.775  14.601  1.00 97.15           C  
ATOM   3605  CB  GLN A 233     -26.145   5.911  15.294  1.00 97.15           C  
ATOM   3606  HB2 GLN A 233     -26.792   6.111  16.148  1.00 97.15           H  
ATOM   3607  HB3 GLN A 233     -25.782   6.866  14.913  1.00 97.15           H  
ATOM   3608  O   GLN A 233     -23.873   3.636  14.150  1.00 97.15           O  
ATOM   3609  CG  GLN A 233     -26.973   5.223  14.196  1.00 97.15           C  
ATOM   3610  HG2 GLN A 233     -27.794   5.879  13.905  1.00 97.15           H  
ATOM   3611  HG3 GLN A 233     -26.355   5.058  13.313  1.00 97.15           H  
ATOM   3612  CD  GLN A 233     -27.568   3.897  14.658  1.00 97.15           C  
ATOM   3613  NE2 GLN A 233     -27.255   2.790  14.022  1.00 97.15           N  
ATOM   3614 HE21 GLN A 233     -26.648   2.779  13.215  1.00 97.15           H  
ATOM   3615 HE22 GLN A 233     -27.649   1.927  14.368  1.00 97.15           H  
ATOM   3616  OE1 GLN A 233     -28.311   3.832  15.626  1.00 97.15           O  
ATOM   3617  N   GLN A 234     -23.205   5.777  14.171  1.00 97.80           N  
ATOM   3618  H   GLN A 234     -23.317   6.692  14.585  1.00 97.80           H  
ATOM   3619  CA  GLN A 234     -22.210   5.604  13.105  1.00 97.80           C  
ATOM   3620  HA  GLN A 234     -22.715   5.245  12.209  1.00 97.80           H  
ATOM   3621  C   GLN A 234     -21.141   4.563  13.469  1.00 97.80           C  
ATOM   3622  CB  GLN A 234     -21.538   6.951  12.799  1.00 97.80           C  
ATOM   3623  HB2 GLN A 234     -21.252   7.432  13.735  1.00 97.80           H  
ATOM   3624  HB3 GLN A 234     -20.632   6.774  12.220  1.00 97.80           H  
ATOM   3625  O   GLN A 234     -20.657   3.847  12.592  1.00 97.80           O  
ATOM   3626  CG  GLN A 234     -22.449   7.886  11.991  1.00 97.80           C  
ATOM   3627  HG2 GLN A 234     -23.423   7.953  12.477  1.00 97.80           H  
ATOM   3628  HG3 GLN A 234     -22.605   7.466  10.998  1.00 97.80           H  
ATOM   3629  CD  GLN A 234     -21.874   9.293  11.839  1.00 97.80           C  
ATOM   3630  NE2 GLN A 234     -22.731  10.278  11.682  1.00 97.80           N  
ATOM   3631 HE21 GLN A 234     -22.432  11.238  11.782  1.00 97.80           H  
ATOM   3632 HE22 GLN A 234     -23.719  10.077  11.739  1.00 97.80           H  
ATOM   3633  OE1 GLN A 234     -20.668   9.519  11.828  1.00 97.80           O  
ATOM   3634  N   ALA A 235     -20.768   4.457  14.747  1.00 97.59           N  
ATOM   3635  H   ALA A 235     -21.158   5.103  15.419  1.00 97.59           H  
ATOM   3636  CA  ALA A 235     -19.841   3.442  15.234  1.00 97.59           C  
ATOM   3637  HA  ALA A 235     -18.929   3.477  14.639  1.00 97.59           H  
ATOM   3638  C   ALA A 235     -20.411   2.025  15.087  1.00 97.59           C  
ATOM   3639  CB  ALA A 235     -19.478   3.766  16.686  1.00 97.59           C  
ATOM   3640  HB1 ALA A 235     -18.918   2.935  17.116  1.00 97.59           H  
ATOM   3641  HB2 ALA A 235     -18.877   4.674  16.726  1.00 97.59           H  
ATOM   3642  HB3 ALA A 235     -20.378   3.918  17.280  1.00 97.59           H  
ATOM   3643  O   ALA A 235     -19.709   1.141  14.586  1.00 97.59           O  
ATOM   3644  N   VAL A 236     -21.678   1.815  15.462  1.00 97.66           N  
ATOM   3645  H   VAL A 236     -22.195   2.586  15.860  1.00 97.66           H  
ATOM   3646  CA  VAL A 236     -22.382   0.535  15.264  1.00 97.66           C  
ATOM   3647  HA  VAL A 236     -21.812  -0.263  15.739  1.00 97.66           H  
ATOM   3648  C   VAL A 236     -22.474   0.189  13.780  1.00 97.66           C  
ATOM   3649  CB  VAL A 236     -23.782   0.568  15.910  1.00 97.66           C  
ATOM   3650  HB  VAL A 236     -24.326   1.448  15.567  1.00 97.66           H  
ATOM   3651  O   VAL A 236     -22.149  -0.938  13.394  1.00 97.66           O  
ATOM   3652  CG1 VAL A 236     -24.616  -0.678  15.576  1.00 97.66           C  
ATOM   3653 HG11 VAL A 236     -24.071  -1.582  15.846  1.00 97.66           H  
ATOM   3654 HG12 VAL A 236     -25.557  -0.642  16.124  1.00 97.66           H  
ATOM   3655 HG13 VAL A 236     -24.854  -0.695  14.512  1.00 97.66           H  
ATOM   3656  CG2 VAL A 236     -23.669   0.623  17.436  1.00 97.66           C  
ATOM   3657 HG21 VAL A 236     -23.096   1.495  17.751  1.00 97.66           H  
ATOM   3658 HG22 VAL A 236     -23.182  -0.277  17.812  1.00 97.66           H  
ATOM   3659 HG23 VAL A 236     -24.665   0.695  17.872  1.00 97.66           H  
ATOM   3660  N   ASP A 237     -22.852   1.152  12.939  1.00 97.83           N  
ATOM   3661  H   ASP A 237     -23.176   2.025  13.330  1.00 97.83           H  
ATOM   3662  CA  ASP A 237     -23.000   0.952  11.496  1.00 97.83           C  
ATOM   3663  HA  ASP A 237     -23.702   0.136  11.323  1.00 97.83           H  
ATOM   3664  C   ASP A 237     -21.661   0.569  10.847  1.00 97.83           C  
ATOM   3665  CB  ASP A 237     -23.575   2.222  10.845  1.00 97.83           C  
ATOM   3666  HB2 ASP A 237     -23.595   2.076   9.765  1.00 97.83           H  
ATOM   3667  HB3 ASP A 237     -22.911   3.060  11.058  1.00 97.83           H  
ATOM   3668  O   ASP A 237     -21.569  -0.440  10.139  1.00 97.83           O  
ATOM   3669  CG  ASP A 237     -24.994   2.581  11.302  1.00 97.83           C  
ATOM   3670  OD1 ASP A 237     -25.701   1.701  11.844  1.00 97.83           O  
ATOM   3671  OD2 ASP A 237     -25.382   3.749  11.091  1.00 97.83           O  
ATOM   3672  N   LEU A 238     -20.589   1.313  11.154  1.00 97.79           N  
ATOM   3673  H   LEU A 238     -20.725   2.126  11.736  1.00 97.79           H  
ATOM   3674  CA  LEU A 238     -19.248   1.018  10.653  1.00 97.79           C  
ATOM   3675  HA  LEU A 238     -19.296   1.009   9.564  1.00 97.79           H  
ATOM   3676  C   LEU A 238     -18.771  -0.361  11.115  1.00 97.79           C  
ATOM   3677  CB  LEU A 238     -18.260   2.107  11.113  1.00 97.79           C  
ATOM   3678  HB2 LEU A 238     -18.289   2.164  12.201  1.00 97.79           H  
ATOM   3679  HB3 LEU A 238     -18.582   3.072  10.722  1.00 97.79           H  
ATOM   3680  O   LEU A 238     -18.259  -1.133  10.302  1.00 97.79           O  
ATOM   3681  CG  LEU A 238     -16.808   1.832  10.668  1.00 97.79           C  
ATOM   3682  HG  LEU A 238     -16.496   0.837  10.983  1.00 97.79           H  
ATOM   3683  CD1 LEU A 238     -16.640   1.940   9.151  1.00 97.79           C  
ATOM   3684 HD11 LEU A 238     -17.283   1.213   8.654  1.00 97.79           H  
ATOM   3685 HD12 LEU A 238     -16.915   2.945   8.831  1.00 97.79           H  
ATOM   3686 HD13 LEU A 238     -15.606   1.736   8.875  1.00 97.79           H  
ATOM   3687  CD2 LEU A 238     -15.848   2.818  11.324  1.00 97.79           C  
ATOM   3688 HD21 LEU A 238     -16.115   3.835  11.036  1.00 97.79           H  
ATOM   3689 HD22 LEU A 238     -15.926   2.726  12.408  1.00 97.79           H  
ATOM   3690 HD23 LEU A 238     -14.824   2.594  11.026  1.00 97.79           H  
ATOM   3691  N   LYS A 239     -18.909  -0.675  12.409  1.00 97.30           N  
ATOM   3692  H   LYS A 239     -19.351  -0.003  13.020  1.00 97.30           H  
ATOM   3693  CA  LYS A 239     -18.471  -1.959  12.972  1.00 97.30           C  
ATOM   3694  HA  LYS A 239     -17.411  -2.085  12.749  1.00 97.30           H  
ATOM   3695  C   LYS A 239     -19.206  -3.121  12.308  1.00 97.30           C  
ATOM   3696  CB  LYS A 239     -18.679  -1.942  14.495  1.00 97.30           C  
ATOM   3697  HB2 LYS A 239     -18.163  -1.078  14.914  1.00 97.30           H  
ATOM   3698  HB3 LYS A 239     -19.741  -1.825  14.709  1.00 97.30           H  
ATOM   3699  O   LYS A 239     -18.564  -4.089  11.909  1.00 97.30           O  
ATOM   3700  CG  LYS A 239     -18.175  -3.202  15.215  1.00 97.30           C  
ATOM   3701  HG2 LYS A 239     -18.416  -3.095  16.273  1.00 97.30           H  
ATOM   3702  HG3 LYS A 239     -18.706  -4.077  14.838  1.00 97.30           H  
ATOM   3703  CD  LYS A 239     -16.658  -3.409  15.075  1.00 97.30           C  
ATOM   3704  HD2 LYS A 239     -16.154  -2.477  15.330  1.00 97.30           H  
ATOM   3705  HD3 LYS A 239     -16.410  -3.679  14.048  1.00 97.30           H  
ATOM   3706  CE  LYS A 239     -16.169  -4.502  16.030  1.00 97.30           C  
ATOM   3707  HE2 LYS A 239     -15.080  -4.479  16.069  1.00 97.30           H  
ATOM   3708  HE3 LYS A 239     -16.546  -4.279  17.028  1.00 97.30           H  
ATOM   3709  NZ  LYS A 239     -16.628  -5.846  15.609  1.00 97.30           N  
ATOM   3710  HZ1 LYS A 239     -17.619  -5.874  15.420  1.00 97.30           H  
ATOM   3711  HZ2 LYS A 239     -16.432  -6.580  16.275  1.00 97.30           H  
ATOM   3712  HZ3 LYS A 239     -16.303  -6.119  14.693  1.00 97.30           H  
ATOM   3713  N   THR A 240     -20.513  -2.974  12.105  1.00 97.50           N  
ATOM   3714  H   THR A 240     -20.951  -2.136  12.460  1.00 97.50           H  
ATOM   3715  CA  THR A 240     -21.358  -3.956  11.417  1.00 97.50           C  
ATOM   3716  HA  THR A 240     -21.303  -4.904  11.951  1.00 97.50           H  
ATOM   3717  C   THR A 240     -20.890  -4.197   9.982  1.00 97.50           C  
ATOM   3718  CB  THR A 240     -22.819  -3.482  11.424  1.00 97.50           C  
ATOM   3719  HB  THR A 240     -22.897  -2.506  10.945  1.00 97.50           H  
ATOM   3720  O   THR A 240     -20.743  -5.346   9.565  1.00 97.50           O  
ATOM   3721  CG2 THR A 240     -23.753  -4.452  10.705  1.00 97.50           C  
ATOM   3722 HG21 THR A 240     -23.547  -4.406   9.636  1.00 97.50           H  
ATOM   3723 HG22 THR A 240     -24.786  -4.149  10.881  1.00 97.50           H  
ATOM   3724 HG23 THR A 240     -23.601  -5.463  11.083  1.00 97.50           H  
ATOM   3725  OG1 THR A 240     -23.283  -3.376  12.745  1.00 97.50           O  
ATOM   3726  HG1 THR A 240     -22.982  -2.529  13.084  1.00 97.50           H  
ATOM   3727  N   GLU A 241     -20.619  -3.142   9.209  1.00 97.27           N  
ATOM   3728  H   GLU A 241     -20.781  -2.211   9.566  1.00 97.27           H  
ATOM   3729  CA  GLU A 241     -20.134  -3.302   7.833  1.00 97.27           C  
ATOM   3730  HA  GLU A 241     -20.757  -4.040   7.328  1.00 97.27           H  
ATOM   3731  C   GLU A 241     -18.707  -3.870   7.781  1.00 97.27           C  
ATOM   3732  CB  GLU A 241     -20.249  -1.982   7.055  1.00 97.27           C  
ATOM   3733  HB2 GLU A 241     -19.727  -1.194   7.599  1.00 97.27           H  
ATOM   3734  HB3 GLU A 241     -19.757  -2.101   6.090  1.00 97.27           H  
ATOM   3735  O   GLU A 241     -18.414  -4.718   6.938  1.00 97.27           O  
ATOM   3736  CG  GLU A 241     -21.706  -1.547   6.803  1.00 97.27           C  
ATOM   3737  HG2 GLU A 241     -22.183  -1.319   7.757  1.00 97.27           H  
ATOM   3738  HG3 GLU A 241     -21.692  -0.630   6.215  1.00 97.27           H  
ATOM   3739  CD  GLU A 241     -22.556  -2.598   6.056  1.00 97.27           C  
ATOM   3740  OE1 GLU A 241     -23.655  -2.981   6.526  1.00 97.27           O  
ATOM   3741  OE2 GLU A 241     -22.163  -3.066   4.961  1.00 97.27           O  
ATOM   3742  N   VAL A 242     -17.828  -3.482   8.709  1.00 96.82           N  
ATOM   3743  H   VAL A 242     -18.121  -2.787   9.381  1.00 96.82           H  
ATOM   3744  CA  VAL A 242     -16.486  -4.071   8.837  1.00 96.82           C  
ATOM   3745  HA  VAL A 242     -15.974  -3.980   7.879  1.00 96.82           H  
ATOM   3746  C   VAL A 242     -16.567  -5.564   9.143  1.00 96.82           C  
ATOM   3747  CB  VAL A 242     -15.656  -3.323   9.899  1.00 96.82           C  
ATOM   3748  HB  VAL A 242     -16.262  -3.164  10.791  1.00 96.82           H  
ATOM   3749  O   VAL A 242     -15.876  -6.346   8.491  1.00 96.82           O  
ATOM   3750  CG1 VAL A 242     -14.388  -4.085  10.316  1.00 96.82           C  
ATOM   3751 HG11 VAL A 242     -13.818  -4.365   9.431  1.00 96.82           H  
ATOM   3752 HG12 VAL A 242     -14.671  -4.981  10.869  1.00 96.82           H  
ATOM   3753 HG13 VAL A 242     -13.784  -3.460  10.974  1.00 96.82           H  
ATOM   3754  CG2 VAL A 242     -15.221  -1.958   9.347  1.00 96.82           C  
ATOM   3755 HG21 VAL A 242     -14.521  -2.092   8.523  1.00 96.82           H  
ATOM   3756 HG22 VAL A 242     -14.757  -1.367  10.137  1.00 96.82           H  
ATOM   3757 HG23 VAL A 242     -16.091  -1.408   8.989  1.00 96.82           H  
ATOM   3758  N   ASP A 243     -17.410  -5.976  10.089  1.00 96.74           N  
ATOM   3759  H   ASP A 243     -17.935  -5.288  10.609  1.00 96.74           H  
ATOM   3760  CA  ASP A 243     -17.562  -7.382  10.469  1.00 96.74           C  
ATOM   3761  HA  ASP A 243     -16.581  -7.794  10.706  1.00 96.74           H  
ATOM   3762  C   ASP A 243     -18.129  -8.216   9.314  1.00 96.74           C  
ATOM   3763  CB  ASP A 243     -18.437  -7.501  11.724  1.00 96.74           C  
ATOM   3764  HB2 ASP A 243     -19.377  -6.976  11.560  1.00 96.74           H  
ATOM   3765  HB3 ASP A 243     -18.665  -8.555  11.887  1.00 96.74           H  
ATOM   3766  O   ASP A 243     -17.572  -9.266   8.995  1.00 96.74           O  
ATOM   3767  CG  ASP A 243     -17.764  -6.965  12.992  1.00 96.74           C  
ATOM   3768  OD1 ASP A 243     -16.513  -6.817  13.053  1.00 96.74           O  
ATOM   3769  OD2 ASP A 243     -18.485  -6.711  13.980  1.00 96.74           O  
ATOM   3770  N   LYS A 244     -19.147  -7.708   8.601  1.00 96.75           N  
ATOM   3771  H   LYS A 244     -19.561  -6.846   8.926  1.00 96.75           H  
ATOM   3772  CA  LYS A 244     -19.678  -8.345   7.380  1.00 96.75           C  
ATOM   3773  HA  LYS A 244     -20.066  -9.332   7.630  1.00 96.75           H  
ATOM   3774  C   LYS A 244     -18.593  -8.558   6.323  1.00 96.75           C  
ATOM   3775  CB  LYS A 244     -20.795  -7.481   6.776  1.00 96.75           C  
ATOM   3776  HB2 LYS A 244     -20.990  -7.821   5.759  1.00 96.75           H  
ATOM   3777  HB3 LYS A 244     -20.447  -6.449   6.722  1.00 96.75           H  
ATOM   3778  O   LYS A 244     -18.534  -9.613   5.694  1.00 96.75           O  
ATOM   3779  CG  LYS A 244     -22.121  -7.537   7.548  1.00 96.75           C  
ATOM   3780  HG2 LYS A 244     -22.557  -8.532   7.455  1.00 96.75           H  
ATOM   3781  HG3 LYS A 244     -21.950  -7.330   8.604  1.00 96.75           H  
ATOM   3782  CD  LYS A 244     -23.081  -6.493   6.963  1.00 96.75           C  
ATOM   3783  HD2 LYS A 244     -22.575  -5.527   6.959  1.00 96.75           H  
ATOM   3784  HD3 LYS A 244     -23.334  -6.758   5.936  1.00 96.75           H  
ATOM   3785  CE  LYS A 244     -24.356  -6.362   7.797  1.00 96.75           C  
ATOM   3786  HE2 LYS A 244     -24.060  -6.277   8.842  1.00 96.75           H  
ATOM   3787  HE3 LYS A 244     -24.961  -7.263   7.696  1.00 96.75           H  
ATOM   3788  NZ  LYS A 244     -25.119  -5.151   7.396  1.00 96.75           N  
ATOM   3789  HZ1 LYS A 244     -24.502  -4.361   7.280  1.00 96.75           H  
ATOM   3790  HZ2 LYS A 244     -25.792  -4.887   8.101  1.00 96.75           H  
ATOM   3791  HZ3 LYS A 244     -25.582  -5.270   6.507  1.00 96.75           H  
ATOM   3792  N   LEU A 245     -17.737  -7.560   6.092  1.00 95.88           N  
ATOM   3793  H   LEU A 245     -17.848  -6.708   6.621  1.00 95.88           H  
ATOM   3794  CA  LEU A 245     -16.673  -7.654   5.087  1.00 95.88           C  
ATOM   3795  HA  LEU A 245     -17.085  -8.103   4.184  1.00 95.88           H  
ATOM   3796  C   LEU A 245     -15.537  -8.579   5.538  1.00 95.88           C  
ATOM   3797  CB  LEU A 245     -16.151  -6.248   4.751  1.00 95.88           C  
ATOM   3798  HB2 LEU A 245     -15.855  -5.769   5.684  1.00 95.88           H  
ATOM   3799  HB3 LEU A 245     -15.265  -6.339   4.122  1.00 95.88           H  
ATOM   3800  O   LEU A 245     -14.994  -9.309   4.707  1.00 95.88           O  
ATOM   3801  CG  LEU A 245     -17.170  -5.343   4.033  1.00 95.88           C  
ATOM   3802  HG  LEU A 245     -18.110  -5.330   4.585  1.00 95.88           H  
ATOM   3803  CD1 LEU A 245     -16.615  -3.924   3.962  1.00 95.88           C  
ATOM   3804 HD11 LEU A 245     -15.677  -3.900   3.407  1.00 95.88           H  
ATOM   3805 HD12 LEU A 245     -17.345  -3.269   3.486  1.00 95.88           H  
ATOM   3806 HD13 LEU A 245     -16.456  -3.571   4.981  1.00 95.88           H  
ATOM   3807  CD2 LEU A 245     -17.496  -5.777   2.606  1.00 95.88           C  
ATOM   3808 HD21 LEU A 245     -16.637  -5.592   1.961  1.00 95.88           H  
ATOM   3809 HD22 LEU A 245     -18.332  -5.177   2.248  1.00 95.88           H  
ATOM   3810 HD23 LEU A 245     -17.787  -6.827   2.580  1.00 95.88           H  
ATOM   3811  N   LYS A 246     -15.187  -8.577   6.829  1.00 95.80           N  
ATOM   3812  H   LYS A 246     -15.664  -7.939   7.451  1.00 95.80           H  
ATOM   3813  CA  LYS A 246     -14.210  -9.510   7.405  1.00 95.80           C  
ATOM   3814  HA  LYS A 246     -13.277  -9.457   6.843  1.00 95.80           H  
ATOM   3815  C   LYS A 246     -14.684 -10.953   7.297  1.00 95.80           C  
ATOM   3816  CB  LYS A 246     -13.933  -9.161   8.871  1.00 95.80           C  
ATOM   3817  HB2 LYS A 246     -14.871  -8.942   9.382  1.00 95.80           H  
ATOM   3818  HB3 LYS A 246     -13.480 -10.027   9.355  1.00 95.80           H  
ATOM   3819  O   LYS A 246     -13.906 -11.795   6.864  1.00 95.80           O  
ATOM   3820  CG  LYS A 246     -12.969  -7.980   9.009  1.00 95.80           C  
ATOM   3821  HG2 LYS A 246     -13.386  -7.093   8.532  1.00 95.80           H  
ATOM   3822  HG3 LYS A 246     -12.024  -8.238   8.531  1.00 95.80           H  
ATOM   3823  CD  LYS A 246     -12.718  -7.696  10.490  1.00 95.80           C  
ATOM   3824  HD2 LYS A 246     -13.656  -7.394  10.958  1.00 95.80           H  
ATOM   3825  HD3 LYS A 246     -12.359  -8.606  10.971  1.00 95.80           H  
ATOM   3826  CE  LYS A 246     -11.676  -6.589  10.646  1.00 95.80           C  
ATOM   3827  HE2 LYS A 246     -12.065  -5.683  10.181  1.00 95.80           H  
ATOM   3828  HE3 LYS A 246     -10.773  -6.883  10.111  1.00 95.80           H  
ATOM   3829  NZ  LYS A 246     -11.381  -6.356  12.080  1.00 95.80           N  
ATOM   3830  HZ1 LYS A 246     -10.703  -5.618  12.199  1.00 95.80           H  
ATOM   3831  HZ2 LYS A 246     -11.023  -7.200  12.504  1.00 95.80           H  
ATOM   3832  HZ3 LYS A 246     -12.231  -6.105  12.565  1.00 95.80           H  
ATOM   3833  N   ASP A 247     -15.944 -11.226   7.619  1.00 95.92           N  
ATOM   3834  H   ASP A 247     -16.518 -10.500   8.023  1.00 95.92           H  
ATOM   3835  CA  ASP A 247     -16.526 -12.565   7.494  1.00 95.92           C  
ATOM   3836  HA  ASP A 247     -15.911 -13.277   8.044  1.00 95.92           H  
ATOM   3837  C   ASP A 247     -16.572 -13.027   6.027  1.00 95.92           C  
ATOM   3838  CB  ASP A 247     -17.920 -12.555   8.131  1.00 95.92           C  
ATOM   3839  HB2 ASP A 247     -18.561 -11.854   7.597  1.00 95.92           H  
ATOM   3840  HB3 ASP A 247     -17.842 -12.229   9.168  1.00 95.92           H  
ATOM   3841  O   ASP A 247     -16.112 -14.119   5.683  1.00 95.92           O  
ATOM   3842  CG  ASP A 247     -18.529 -13.955   8.096  1.00 95.92           C  
ATOM   3843  OD1 ASP A 247     -17.903 -14.862   8.689  1.00 95.92           O  
ATOM   3844  OD2 ASP A 247     -19.572 -14.108   7.425  1.00 95.92           O  
ATOM   3845  N   LYS A 248     -17.013 -12.141   5.124  1.00 94.75           N  
ATOM   3846  H   LYS A 248     -17.420 -11.288   5.478  1.00 94.75           H  
ATOM   3847  CA  LYS A 248     -17.115 -12.433   3.688  1.00 94.75           C  
ATOM   3848  HA  LYS A 248     -17.694 -13.350   3.580  1.00 94.75           H  
ATOM   3849  C   LYS A 248     -15.763 -12.694   3.017  1.00 94.75           C  
ATOM   3850  CB  LYS A 248     -17.871 -11.283   3.011  1.00 94.75           C  
ATOM   3851  HB2 LYS A 248     -17.301 -10.360   3.123  1.00 94.75           H  
ATOM   3852  HB3 LYS A 248     -18.832 -11.160   3.509  1.00 94.75           H  
ATOM   3853  O   LYS A 248     -15.660 -13.602   2.195  1.00 94.75           O  
ATOM   3854  CG  LYS A 248     -18.118 -11.551   1.521  1.00 94.75           C  
ATOM   3855  HG2 LYS A 248     -18.664 -12.488   1.410  1.00 94.75           H  
ATOM   3856  HG3 LYS A 248     -17.167 -11.627   0.995  1.00 94.75           H  
ATOM   3857  CD  LYS A 248     -18.929 -10.412   0.901  1.00 94.75           C  
ATOM   3858  HD2 LYS A 248     -19.884 -10.324   1.420  1.00 94.75           H  
ATOM   3859  HD3 LYS A 248     -18.373  -9.482   1.012  1.00 94.75           H  
ATOM   3860  CE  LYS A 248     -19.164 -10.710  -0.581  1.00 94.75           C  
ATOM   3861  HE2 LYS A 248     -18.199 -10.904  -1.049  1.00 94.75           H  
ATOM   3862  HE3 LYS A 248     -19.768 -11.613  -0.661  1.00 94.75           H  
ATOM   3863  NZ  LYS A 248     -19.832  -9.571  -1.253  1.00 94.75           N  
ATOM   3864  HZ1 LYS A 248     -20.033  -9.798  -2.217  1.00 94.75           H  
ATOM   3865  HZ2 LYS A 248     -19.221  -8.767  -1.237  1.00 94.75           H  
ATOM   3866  HZ3 LYS A 248     -20.694  -9.338  -0.782  1.00 94.75           H  
ATOM   3867  N   TYR A 249     -14.745 -11.878   3.303  1.00 91.68           N  
ATOM   3868  H   TYR A 249     -14.910 -11.134   3.966  1.00 91.68           H  
ATOM   3869  CA  TYR A 249     -13.456 -11.925   2.594  1.00 91.68           C  
ATOM   3870  HA  TYR A 249     -13.577 -12.538   1.701  1.00 91.68           H  
ATOM   3871  C   TYR A 249     -12.329 -12.608   3.376  1.00 91.68           C  
ATOM   3872  CB  TYR A 249     -13.067 -10.520   2.112  1.00 91.68           C  
ATOM   3873  HB2 TYR A 249     -12.092 -10.570   1.629  1.00 91.68           H  
ATOM   3874  HB3 TYR A 249     -12.968  -9.862   2.976  1.00 91.68           H  
ATOM   3875  O   TYR A 249     -11.293 -12.914   2.783  1.00 91.68           O  
ATOM   3876  CG  TYR A 249     -14.048  -9.925   1.115  1.00 91.68           C  
ATOM   3877  CD1 TYR A 249     -14.270 -10.562  -0.123  1.00 91.68           C  
ATOM   3878  HD1 TYR A 249     -13.735 -11.470  -0.361  1.00 91.68           H  
ATOM   3879  CD2 TYR A 249     -14.753  -8.747   1.425  1.00 91.68           C  
ATOM   3880  HD2 TYR A 249     -14.601  -8.267   2.380  1.00 91.68           H  
ATOM   3881  CE1 TYR A 249     -15.195 -10.030  -1.042  1.00 91.68           C  
ATOM   3882  HE1 TYR A 249     -15.369 -10.521  -1.988  1.00 91.68           H  
ATOM   3883  CE2 TYR A 249     -15.661  -8.201   0.496  1.00 91.68           C  
ATOM   3884  HE2 TYR A 249     -16.203  -7.295   0.725  1.00 91.68           H  
ATOM   3885  OH  TYR A 249     -16.798  -8.337  -1.611  1.00 91.68           O  
ATOM   3886  HH  TYR A 249     -17.048  -7.438  -1.386  1.00 91.68           H  
ATOM   3887  CZ  TYR A 249     -15.889  -8.843  -0.734  1.00 91.68           C  
ATOM   3888  N   LYS A 250     -12.531 -12.897   4.666  1.00 91.80           N  
ATOM   3889  H   LYS A 250     -13.385 -12.576   5.099  1.00 91.80           H  
ATOM   3890  CA  LYS A 250     -11.608 -13.641   5.536  1.00 91.80           C  
ATOM   3891  HA  LYS A 250     -11.917 -13.462   6.566  1.00 91.80           H  
ATOM   3892  C   LYS A 250     -10.178 -13.095   5.446  1.00 91.80           C  
ATOM   3893  CB  LYS A 250     -11.746 -15.157   5.273  1.00 91.80           C  
ATOM   3894  HB2 LYS A 250     -11.409 -15.386   4.262  1.00 91.80           H  
ATOM   3895  HB3 LYS A 250     -11.114 -15.693   5.982  1.00 91.80           H  
ATOM   3896  O   LYS A 250      -9.954 -11.899   5.617  1.00 91.80           O  
ATOM   3897  CG  LYS A 250     -13.187 -15.657   5.437  1.00 91.80           C  
ATOM   3898  HG2 LYS A 250     -13.821 -15.202   4.676  1.00 91.80           H  
ATOM   3899  HG3 LYS A 250     -13.554 -15.372   6.423  1.00 91.80           H  
ATOM   3900  CD  LYS A 250     -13.261 -17.179   5.289  1.00 91.80           C  
ATOM   3901  HD2 LYS A 250     -12.920 -17.468   4.294  1.00 91.80           H  
ATOM   3902  HD3 LYS A 250     -12.626 -17.644   6.043  1.00 91.80           H  
ATOM   3903  CE  LYS A 250     -14.715 -17.611   5.495  1.00 91.80           C  
ATOM   3904  HE2 LYS A 250     -15.332 -17.150   4.723  1.00 91.80           H  
ATOM   3905  HE3 LYS A 250     -15.061 -17.212   6.448  1.00 91.80           H  
ATOM   3906  NZ  LYS A 250     -14.860 -19.086   5.477  1.00 91.80           N  
ATOM   3907  HZ1 LYS A 250     -14.571 -19.466   4.587  1.00 91.80           H  
ATOM   3908  HZ2 LYS A 250     -14.307 -19.495   6.216  1.00 91.80           H  
ATOM   3909  HZ3 LYS A 250     -15.827 -19.326   5.643  1.00 91.80           H  
ATOM   3910  N   GLU A 251      -9.214 -13.950   5.115  1.00 88.12           N  
ATOM   3911  H   GLU A 251      -9.465 -14.922   5.002  1.00 88.12           H  
ATOM   3912  CA  GLU A 251      -7.791 -13.615   4.975  1.00 88.12           C  
ATOM   3913  HA  GLU A 251      -7.418 -13.218   5.919  1.00 88.12           H  
ATOM   3914  C   GLU A 251      -7.504 -12.561   3.892  1.00 88.12           C  
ATOM   3915  CB  GLU A 251      -7.014 -14.897   4.647  1.00 88.12           C  
ATOM   3916  HB2 GLU A 251      -7.392 -15.302   3.708  1.00 88.12           H  
ATOM   3917  HB3 GLU A 251      -5.961 -14.644   4.520  1.00 88.12           H  
ATOM   3918  O   GLU A 251      -6.463 -11.909   3.928  1.00 88.12           O  
ATOM   3919  CG  GLU A 251      -7.135 -15.962   5.750  1.00 88.12           C  
ATOM   3920  HG2 GLU A 251      -6.770 -15.535   6.684  1.00 88.12           H  
ATOM   3921  HG3 GLU A 251      -8.185 -16.221   5.884  1.00 88.12           H  
ATOM   3922  CD  GLU A 251      -6.356 -17.245   5.430  1.00 88.12           C  
ATOM   3923  OE1 GLU A 251      -6.321 -18.113   6.326  1.00 88.12           O  
ATOM   3924  OE2 GLU A 251      -5.850 -17.364   4.290  1.00 88.12           O  
ATOM   3925  N   ASN A 252      -8.431 -12.341   2.951  1.00 88.28           N  
ATOM   3926  H   ASN A 252      -9.292 -12.867   2.995  1.00 88.28           H  
ATOM   3927  CA  ASN A 252      -8.295 -11.318   1.914  1.00 88.28           C  
ATOM   3928  HA  ASN A 252      -7.233 -11.193   1.699  1.00 88.28           H  
ATOM   3929  C   ASN A 252      -8.814  -9.937   2.342  1.00 88.28           C  
ATOM   3930  CB  ASN A 252      -8.971 -11.792   0.619  1.00 88.28           C  
ATOM   3931  HB2 ASN A 252      -8.899 -11.005  -0.131  1.00 88.28           H  
ATOM   3932  HB3 ASN A 252     -10.028 -11.987   0.799  1.00 88.28           H  
ATOM   3933  O   ASN A 252      -8.587  -8.966   1.617  1.00 88.28           O  
ATOM   3934  CG  ASN A 252      -8.302 -13.021   0.041  1.00 88.28           C  
ATOM   3935  ND2 ASN A 252      -9.045 -14.071  -0.211  1.00 88.28           N  
ATOM   3936 HD21 ASN A 252     -10.001 -14.096   0.114  1.00 88.28           H  
ATOM   3937 HD22 ASN A 252      -8.539 -14.900  -0.487  1.00 88.28           H  
ATOM   3938  OD1 ASN A 252      -7.112 -13.048  -0.212  1.00 88.28           O  
ATOM   3939  N   TYR A 253      -9.487  -9.815   3.495  1.00 91.98           N  
ATOM   3940  H   TYR A 253      -9.610 -10.632   4.076  1.00 91.98           H  
ATOM   3941  CA  TYR A 253     -10.005  -8.533   3.989  1.00 91.98           C  
ATOM   3942  HA  TYR A 253     -10.770  -8.192   3.292  1.00 91.98           H  
ATOM   3943  C   TYR A 253      -8.941  -7.418   4.040  1.00 91.98           C  
ATOM   3944  CB  TYR A 253     -10.686  -8.711   5.356  1.00 91.98           C  
ATOM   3945  HB2 TYR A 253     -10.025  -9.240   6.043  1.00 91.98           H  
ATOM   3946  HB3 TYR A 253     -11.572  -9.332   5.224  1.00 91.98           H  
ATOM   3947  O   TYR A 253      -9.232  -6.320   3.560  1.00 91.98           O  
ATOM   3948  CG  TYR A 253     -11.086  -7.393   5.995  1.00 91.98           C  
ATOM   3949  CD1 TYR A 253     -10.190  -6.719   6.850  1.00 91.98           C  
ATOM   3950  HD1 TYR A 253      -9.223  -7.148   7.066  1.00 91.98           H  
ATOM   3951  CD2 TYR A 253     -12.328  -6.810   5.680  1.00 91.98           C  
ATOM   3952  HD2 TYR A 253     -13.011  -7.325   5.022  1.00 91.98           H  
ATOM   3953  CE1 TYR A 253     -10.525  -5.457   7.376  1.00 91.98           C  
ATOM   3954  HE1 TYR A 253      -9.808  -4.924   7.982  1.00 91.98           H  
ATOM   3955  CE2 TYR A 253     -12.677  -5.558   6.223  1.00 91.98           C  
ATOM   3956  HE2 TYR A 253     -13.630  -5.103   5.997  1.00 91.98           H  
ATOM   3957  OH  TYR A 253     -12.094  -3.651   7.552  1.00 91.98           O  
ATOM   3958  HH  TYR A 253     -11.360  -3.257   8.030  1.00 91.98           H  
ATOM   3959  CZ  TYR A 253     -11.772  -4.876   7.060  1.00 91.98           C  
ATOM   3960  N   PRO A 254      -7.698  -7.655   4.508  1.00 91.81           N  
ATOM   3961  CA  PRO A 254      -6.678  -6.604   4.535  1.00 91.81           C  
ATOM   3962  HA  PRO A 254      -7.043  -5.785   5.154  1.00 91.81           H  
ATOM   3963  C   PRO A 254      -6.318  -6.039   3.150  1.00 91.81           C  
ATOM   3964  CB  PRO A 254      -5.461  -7.230   5.220  1.00 91.81           C  
ATOM   3965  HB2 PRO A 254      -4.968  -6.496   5.857  1.00 91.81           H  
ATOM   3966  HB3 PRO A 254      -4.769  -7.631   4.479  1.00 91.81           H  
ATOM   3967  O   PRO A 254      -5.740  -4.961   3.058  1.00 91.81           O  
ATOM   3968  CG  PRO A 254      -6.045  -8.373   6.046  1.00 91.81           C  
ATOM   3969  HG2 PRO A 254      -5.313  -9.160   6.228  1.00 91.81           H  
ATOM   3970  HG3 PRO A 254      -6.442  -7.985   6.984  1.00 91.81           H  
ATOM   3971  CD  PRO A 254      -7.186  -8.854   5.161  1.00 91.81           C  
ATOM   3972  HD2 PRO A 254      -7.934  -9.367   5.766  1.00 91.81           H  
ATOM   3973  HD3 PRO A 254      -6.789  -9.526   4.400  1.00 91.81           H  
ATOM   3974  N   TYR A 255      -6.674  -6.727   2.061  1.00 91.37           N  
ATOM   3975  H   TYR A 255      -7.167  -7.599   2.191  1.00 91.37           H  
ATOM   3976  CA  TYR A 255      -6.403  -6.314   0.679  1.00 91.37           C  
ATOM   3977  HA  TYR A 255      -5.728  -5.459   0.701  1.00 91.37           H  
ATOM   3978  C   TYR A 255      -7.669  -5.852  -0.068  1.00 91.37           C  
ATOM   3979  CB  TYR A 255      -5.673  -7.444  -0.058  1.00 91.37           C  
ATOM   3980  HB2 TYR A 255      -6.388  -8.239  -0.269  1.00 91.37           H  
ATOM   3981  HB3 TYR A 255      -5.310  -7.070  -1.016  1.00 91.37           H  
ATOM   3982  O   TYR A 255      -7.642  -5.669  -1.286  1.00 91.37           O  
ATOM   3983  CG  TYR A 255      -4.496  -8.028   0.701  1.00 91.37           C  
ATOM   3984  CD1 TYR A 255      -3.301  -7.295   0.854  1.00 91.37           C  
ATOM   3985  HD1 TYR A 255      -3.220  -6.300   0.443  1.00 91.37           H  
ATOM   3986  CD2 TYR A 255      -4.621  -9.299   1.292  1.00 91.37           C  
ATOM   3987  HD2 TYR A 255      -5.539  -9.859   1.190  1.00 91.37           H  
ATOM   3988  CE1 TYR A 255      -2.226  -7.846   1.581  1.00 91.37           C  
ATOM   3989  HE1 TYR A 255      -1.317  -7.285   1.739  1.00 91.37           H  
ATOM   3990  CE2 TYR A 255      -3.558  -9.846   2.031  1.00 91.37           C  
ATOM   3991  HE2 TYR A 255      -3.674 -10.815   2.493  1.00 91.37           H  
ATOM   3992  OH  TYR A 255      -1.334  -9.659   2.882  1.00 91.37           O  
ATOM   3993  HH  TYR A 255      -1.620 -10.455   3.335  1.00 91.37           H  
ATOM   3994  CZ  TYR A 255      -2.356  -9.122   2.169  1.00 91.37           C  
ATOM   3995  N   ILE A 256      -8.784  -5.620   0.631  1.00 90.82           N  
ATOM   3996  H   ILE A 256      -8.762  -5.814   1.622  1.00 90.82           H  
ATOM   3997  CA  ILE A 256     -10.096  -5.285   0.038  1.00 90.82           C  
ATOM   3998  HA  ILE A 256     -10.352  -6.079  -0.664  1.00 90.82           H  
ATOM   3999  C   ILE A 256     -10.130  -3.962  -0.753  1.00 90.82           C  
ATOM   4000  CB  ILE A 256     -11.148  -5.276   1.167  1.00 90.82           C  
ATOM   4001  HB  ILE A 256     -10.982  -6.163   1.778  1.00 90.82           H  
ATOM   4002  O   ILE A 256     -11.053  -3.701  -1.518  1.00 90.82           O  
ATOM   4003  CG1 ILE A 256     -12.570  -5.426   0.601  1.00 90.82           C  
ATOM   4004 HG12 ILE A 256     -12.627  -6.381   0.079  1.00 90.82           H  
ATOM   4005 HG13 ILE A 256     -12.794  -4.628  -0.107  1.00 90.82           H  
ATOM   4006  CG2 ILE A 256     -10.974  -4.039   2.071  1.00 90.82           C  
ATOM   4007 HG21 ILE A 256      -9.937  -3.963   2.397  1.00 90.82           H  
ATOM   4008 HG22 ILE A 256     -11.252  -3.125   1.546  1.00 90.82           H  
ATOM   4009 HG23 ILE A 256     -11.585  -4.144   2.968  1.00 90.82           H  
ATOM   4010  CD1 ILE A 256     -13.663  -5.419   1.664  1.00 90.82           C  
ATOM   4011 HD11 ILE A 256     -14.613  -5.628   1.173  1.00 90.82           H  
ATOM   4012 HD12 ILE A 256     -13.727  -4.438   2.136  1.00 90.82           H  
ATOM   4013 HD13 ILE A 256     -13.458  -6.178   2.418  1.00 90.82           H  
ATOM   4014  N   ARG A 257      -9.146  -3.082  -0.553  1.00 90.11           N  
ATOM   4015  H   ARG A 257      -8.462  -3.322   0.150  1.00 90.11           H  
ATOM   4016  CA  ARG A 257      -8.964  -1.845  -1.336  1.00 90.11           C  
ATOM   4017  HA  ARG A 257      -9.892  -1.579  -1.843  1.00 90.11           H  
ATOM   4018  C   ARG A 257      -7.920  -1.995  -2.444  1.00 90.11           C  
ATOM   4019  CB  ARG A 257      -8.555  -0.726  -0.378  1.00 90.11           C  
ATOM   4020  HB2 ARG A 257      -8.066   0.080  -0.925  1.00 90.11           H  
ATOM   4021  HB3 ARG A 257      -7.822  -1.174   0.293  1.00 90.11           H  
ATOM   4022  O   ARG A 257      -7.847  -1.136  -3.316  1.00 90.11           O  
ATOM   4023  CG  ARG A 257      -9.676  -0.127   0.479  1.00 90.11           C  
ATOM   4024  HG2 ARG A 257     -10.255  -0.924   0.946  1.00 90.11           H  
ATOM   4025  HG3 ARG A 257      -9.204   0.460   1.267  1.00 90.11           H  
ATOM   4026  CD  ARG A 257     -10.603   0.797  -0.323  1.00 90.11           C  
ATOM   4027  HD2 ARG A 257     -11.184   0.189  -1.016  1.00 90.11           H  
ATOM   4028  HD3 ARG A 257      -9.995   1.497  -0.896  1.00 90.11           H  
ATOM   4029  NE  ARG A 257     -11.492   1.560   0.576  1.00 90.11           N  
ATOM   4030  HE  ARG A 257     -11.170   1.677   1.526  1.00 90.11           H  
ATOM   4031  NH1 ARG A 257     -13.186   1.996  -0.916  1.00 90.11           N  
ATOM   4032 HH11 ARG A 257     -12.638   1.581  -1.656  1.00 90.11           H  
ATOM   4033 HH12 ARG A 257     -14.139   2.288  -1.079  1.00 90.11           H  
ATOM   4034  NH2 ARG A 257     -13.459   2.492   1.236  1.00 90.11           N  
ATOM   4035 HH21 ARG A 257     -13.119   2.487   2.187  1.00 90.11           H  
ATOM   4036 HH22 ARG A 257     -14.456   2.386   1.110  1.00 90.11           H  
ATOM   4037  CZ  ARG A 257     -12.697   2.023   0.292  1.00 90.11           C  
ATOM   4038  N   VAL A 258      -7.117  -3.060  -2.407  1.00 90.18           N  
ATOM   4039  H   VAL A 258      -7.301  -3.755  -1.697  1.00 90.18           H  
ATOM   4040  CA  VAL A 258      -6.138  -3.408  -3.448  1.00 90.18           C  
ATOM   4041  HA  VAL A 258      -5.630  -2.507  -3.792  1.00 90.18           H  
ATOM   4042  C   VAL A 258      -6.862  -4.021  -4.641  1.00 90.18           C  
ATOM   4043  CB  VAL A 258      -5.087  -4.395  -2.900  1.00 90.18           C  
ATOM   4044  HB  VAL A 258      -5.587  -5.287  -2.524  1.00 90.18           H  
ATOM   4045  O   VAL A 258      -6.673  -3.601  -5.779  1.00 90.18           O  
ATOM   4046  CG1 VAL A 258      -4.128  -4.868  -3.993  1.00 90.18           C  
ATOM   4047 HG11 VAL A 258      -3.800  -4.019  -4.593  1.00 90.18           H  
ATOM   4048 HG12 VAL A 258      -4.637  -5.582  -4.639  1.00 90.18           H  
ATOM   4049 HG13 VAL A 258      -3.268  -5.370  -3.549  1.00 90.18           H  
ATOM   4050  CG2 VAL A 258      -4.294  -3.784  -1.740  1.00 90.18           C  
ATOM   4051 HG21 VAL A 258      -4.961  -3.483  -0.933  1.00 90.18           H  
ATOM   4052 HG22 VAL A 258      -3.610  -4.532  -1.339  1.00 90.18           H  
ATOM   4053 HG23 VAL A 258      -3.728  -2.918  -2.082  1.00 90.18           H  
ATOM   4054  N   PHE A 259      -7.741  -4.979  -4.363  1.00 82.01           N  
ATOM   4055  H   PHE A 259      -7.843  -5.265  -3.399  1.00 82.01           H  
ATOM   4056  CA  PHE A 259      -8.748  -5.452  -5.301  1.00 82.01           C  
ATOM   4057  HA  PHE A 259      -8.446  -5.232  -6.325  1.00 82.01           H  
ATOM   4058  C   PHE A 259     -10.025  -4.708  -4.932  1.00 82.01           C  
ATOM   4059  CB  PHE A 259      -8.907  -6.971  -5.138  1.00 82.01           C  
ATOM   4060  HB2 PHE A 259      -9.593  -7.340  -5.900  1.00 82.01           H  
ATOM   4061  HB3 PHE A 259      -9.346  -7.189  -4.165  1.00 82.01           H  
ATOM   4062  O   PHE A 259     -10.466  -4.919  -3.815  1.00 82.01           O  
ATOM   4063  CG  PHE A 259      -7.600  -7.727  -5.235  1.00 82.01           C  
ATOM   4064  CD1 PHE A 259      -6.997  -7.924  -6.489  1.00 82.01           C  
ATOM   4065  HD1 PHE A 259      -7.470  -7.542  -7.382  1.00 82.01           H  
ATOM   4066  CD2 PHE A 259      -6.960  -8.182  -4.065  1.00 82.01           C  
ATOM   4067  HD2 PHE A 259      -7.407  -8.012  -3.097  1.00 82.01           H  
ATOM   4068  CE1 PHE A 259      -5.765  -8.595  -6.578  1.00 82.01           C  
ATOM   4069  HE1 PHE A 259      -5.295  -8.736  -7.540  1.00 82.01           H  
ATOM   4070  CE2 PHE A 259      -5.728  -8.852  -4.155  1.00 82.01           C  
ATOM   4071  HE2 PHE A 259      -5.240  -9.203  -3.258  1.00 82.01           H  
ATOM   4072  CZ  PHE A 259      -5.134  -9.063  -5.412  1.00 82.01           C  
ATOM   4073  HZ  PHE A 259      -4.187  -9.579  -5.477  1.00 82.01           H  
ATOM   4074  N   PRO A 260     -10.605  -3.822  -5.757  1.00 72.47           N  
ATOM   4075  CA  PRO A 260     -11.819  -3.084  -5.395  1.00 72.47           C  
ATOM   4076  HA  PRO A 260     -11.688  -2.611  -4.422  1.00 72.47           H  
ATOM   4077  C   PRO A 260     -13.026  -4.038  -5.303  1.00 72.47           C  
ATOM   4078  CB  PRO A 260     -11.950  -1.995  -6.468  1.00 72.47           C  
ATOM   4079  HB2 PRO A 260     -11.392  -1.113  -6.152  1.00 72.47           H  
ATOM   4080  HB3 PRO A 260     -12.986  -1.726  -6.674  1.00 72.47           H  
ATOM   4081  O   PRO A 260     -13.837  -4.134  -6.221  1.00 72.47           O  
ATOM   4082  CG  PRO A 260     -11.264  -2.614  -7.687  1.00 72.47           C  
ATOM   4083  HG2 PRO A 260     -11.957  -3.280  -8.199  1.00 72.47           H  
ATOM   4084  HG3 PRO A 260     -10.889  -1.852  -8.371  1.00 72.47           H  
ATOM   4085  CD  PRO A 260     -10.128  -3.428  -7.071  1.00 72.47           C  
ATOM   4086  HD2 PRO A 260      -9.240  -2.807  -6.963  1.00 72.47           H  
ATOM   4087  HD3 PRO A 260      -9.912  -4.295  -7.696  1.00 72.47           H  
ATOM   4088  N   LEU A 261     -13.099  -4.806  -4.214  1.00 81.94           N  
ATOM   4089  H   LEU A 261     -12.370  -4.698  -3.523  1.00 81.94           H  
ATOM   4090  CA  LEU A 261     -14.098  -5.844  -3.996  1.00 81.94           C  
ATOM   4091  HA  LEU A 261     -14.227  -6.365  -4.945  1.00 81.94           H  
ATOM   4092  C   LEU A 261     -15.440  -5.209  -3.592  1.00 81.94           C  
ATOM   4093  CB  LEU A 261     -13.614  -6.857  -2.937  1.00 81.94           C  
ATOM   4094  HB2 LEU A 261     -14.426  -7.556  -2.738  1.00 81.94           H  
ATOM   4095  HB3 LEU A 261     -13.417  -6.307  -2.017  1.00 81.94           H  
ATOM   4096  O   LEU A 261     -15.447  -4.198  -2.885  1.00 81.94           O  
ATOM   4097  CG  LEU A 261     -12.362  -7.679  -3.299  1.00 81.94           C  
ATOM   4098  HG  LEU A 261     -11.522  -7.007  -3.471  1.00 81.94           H  
ATOM   4099  CD1 LEU A 261     -11.963  -8.614  -2.159  1.00 81.94           C  
ATOM   4100 HD11 LEU A 261     -11.019  -9.104  -2.398  1.00 81.94           H  
ATOM   4101 HD12 LEU A 261     -11.829  -8.046  -1.238  1.00 81.94           H  
ATOM   4102 HD13 LEU A 261     -12.733  -9.370  -2.009  1.00 81.94           H  
ATOM   4103  CD2 LEU A 261     -12.556  -8.529  -4.557  1.00 81.94           C  
ATOM   4104 HD21 LEU A 261     -12.689  -7.881  -5.423  1.00 81.94           H  
ATOM   4105 HD22 LEU A 261     -13.429  -9.171  -4.439  1.00 81.94           H  
ATOM   4106 HD23 LEU A 261     -11.673  -9.146  -4.721  1.00 81.94           H  
ATOM   4107  N   PRO A 262     -16.585  -5.801  -3.981  1.00 86.78           N  
ATOM   4108  CA  PRO A 262     -17.902  -5.238  -3.678  1.00 86.78           C  
ATOM   4109  HA  PRO A 262     -17.997  -4.285  -4.199  1.00 86.78           H  
ATOM   4110  C   PRO A 262     -18.142  -5.021  -2.176  1.00 86.78           C  
ATOM   4111  CB  PRO A 262     -18.911  -6.235  -4.260  1.00 86.78           C  
ATOM   4112  HB2 PRO A 262     -19.190  -6.973  -3.508  1.00 86.78           H  
ATOM   4113  HB3 PRO A 262     -19.798  -5.728  -4.640  1.00 86.78           H  
ATOM   4114  O   PRO A 262     -17.845  -5.910  -1.369  1.00 86.78           O  
ATOM   4115  CG  PRO A 262     -18.137  -6.931  -5.376  1.00 86.78           C  
ATOM   4116  HG2 PRO A 262     -18.522  -7.930  -5.577  1.00 86.78           H  
ATOM   4117  HG3 PRO A 262     -18.171  -6.319  -6.278  1.00 86.78           H  
ATOM   4118  CD  PRO A 262     -16.710  -6.970  -4.842  1.00 86.78           C  
ATOM   4119  HD2 PRO A 262     -16.021  -6.937  -5.685  1.00 86.78           H  
ATOM   4120  HD3 PRO A 262     -16.553  -7.876  -4.257  1.00 86.78           H  
ATOM   4121  N   GLY A 263     -18.735  -3.883  -1.804  1.00 88.52           N  
ATOM   4122  H   GLY A 263     -18.913  -3.161  -2.487  1.00 88.52           H  
ATOM   4123  CA  GLY A 263     -19.057  -3.519  -0.420  1.00 88.52           C  
ATOM   4124  HA2 GLY A 263     -20.016  -3.000  -0.405  1.00 88.52           H  
ATOM   4125  HA3 GLY A 263     -19.153  -4.420   0.186  1.00 88.52           H  
ATOM   4126  C   GLY A 263     -18.018  -2.611   0.240  1.00 88.52           C  
ATOM   4127  O   GLY A 263     -18.300  -1.996   1.266  1.00 88.52           O  
ATOM   4128  N   VAL A 264     -16.819  -2.483  -0.336  1.00 90.83           N  
ATOM   4129  H   VAL A 264     -16.662  -2.954  -1.216  1.00 90.83           H  
ATOM   4130  CA  VAL A 264     -15.733  -1.673   0.236  1.00 90.83           C  
ATOM   4131  HA  VAL A 264     -15.613  -1.982   1.274  1.00 90.83           H  
ATOM   4132  C   VAL A 264     -16.047  -0.170   0.246  1.00 90.83           C  
ATOM   4133  CB  VAL A 264     -14.426  -1.982  -0.512  1.00 90.83           C  
ATOM   4134  HB  VAL A 264     -14.363  -3.063  -0.643  1.00 90.83           H  
ATOM   4135  O   VAL A 264     -15.531   0.586   1.071  1.00 90.83           O  
ATOM   4136  CG1 VAL A 264     -14.337  -1.336  -1.902  1.00 90.83           C  
ATOM   4137 HG11 VAL A 264     -15.212  -1.612  -2.491  1.00 90.83           H  
ATOM   4138 HG12 VAL A 264     -13.451  -1.710  -2.414  1.00 90.83           H  
ATOM   4139 HG13 VAL A 264     -14.290  -0.249  -1.831  1.00 90.83           H  
ATOM   4140  CG2 VAL A 264     -13.227  -1.566   0.336  1.00 90.83           C  
ATOM   4141 HG21 VAL A 264     -13.260  -0.497   0.548  1.00 90.83           H  
ATOM   4142 HG22 VAL A 264     -12.306  -1.819  -0.190  1.00 90.83           H  
ATOM   4143 HG23 VAL A 264     -13.259  -2.107   1.282  1.00 90.83           H  
ATOM   4144  N   GLU A 265     -16.906   0.300  -0.654  1.00 91.36           N  
ATOM   4145  H   GLU A 265     -17.312  -0.358  -1.304  1.00 91.36           H  
ATOM   4146  CA  GLU A 265     -17.413   1.673  -0.703  1.00 91.36           C  
ATOM   4147  HA  GLU A 265     -16.565   2.345  -0.835  1.00 91.36           H  
ATOM   4148  C   GLU A 265     -18.094   2.094   0.604  1.00 91.36           C  
ATOM   4149  CB  GLU A 265     -18.331   1.870  -1.925  1.00 91.36           C  
ATOM   4150  HB2 GLU A 265     -18.555   2.935  -1.987  1.00 91.36           H  
ATOM   4151  HB3 GLU A 265     -17.775   1.615  -2.827  1.00 91.36           H  
ATOM   4152  O   GLU A 265     -17.939   3.243   1.020  1.00 91.36           O  
ATOM   4153  CG  GLU A 265     -19.678   1.117  -1.930  1.00 91.36           C  
ATOM   4154  HG2 GLU A 265     -20.216   1.348  -1.010  1.00 91.36           H  
ATOM   4155  HG3 GLU A 265     -20.270   1.517  -2.753  1.00 91.36           H  
ATOM   4156  CD  GLU A 265     -19.589  -0.410  -2.110  1.00 91.36           C  
ATOM   4157  OE1 GLU A 265     -20.595  -1.089  -1.823  1.00 91.36           O  
ATOM   4158  OE2 GLU A 265     -18.507  -0.935  -2.467  1.00 91.36           O  
ATOM   4159  N   LYS A 266     -18.717   1.146   1.316  1.00 94.31           N  
ATOM   4160  H   LYS A 266     -18.760   0.212   0.934  1.00 94.31           H  
ATOM   4161  CA  LYS A 266     -19.361   1.379   2.612  1.00 94.31           C  
ATOM   4162  HA  LYS A 266     -20.027   2.238   2.529  1.00 94.31           H  
ATOM   4163  C   LYS A 266     -18.387   1.682   3.746  1.00 94.31           C  
ATOM   4164  CB  LYS A 266     -20.200   0.169   3.000  1.00 94.31           C  
ATOM   4165  HB2 LYS A 266     -19.549  -0.695   3.132  1.00 94.31           H  
ATOM   4166  HB3 LYS A 266     -20.667   0.381   3.962  1.00 94.31           H  
ATOM   4167  O   LYS A 266     -18.810   2.134   4.798  1.00 94.31           O  
ATOM   4168  CG  LYS A 266     -21.299  -0.157   1.978  1.00 94.31           C  
ATOM   4169  HG2 LYS A 266     -20.869  -0.467   1.026  1.00 94.31           H  
ATOM   4170  HG3 LYS A 266     -21.952   0.704   1.837  1.00 94.31           H  
ATOM   4171  CD  LYS A 266     -22.075  -1.308   2.594  1.00 94.31           C  
ATOM   4172  HD2 LYS A 266     -22.435  -0.976   3.568  1.00 94.31           H  
ATOM   4173  HD3 LYS A 266     -21.386  -2.140   2.737  1.00 94.31           H  
ATOM   4174  CE  LYS A 266     -23.272  -1.805   1.802  1.00 94.31           C  
ATOM   4175  HE2 LYS A 266     -22.931  -2.210   0.849  1.00 94.31           H  
ATOM   4176  HE3 LYS A 266     -23.951  -0.973   1.614  1.00 94.31           H  
ATOM   4177  NZ  LYS A 266     -23.923  -2.838   2.639  1.00 94.31           N  
ATOM   4178  HZ1 LYS A 266     -23.232  -3.506   2.950  1.00 94.31           H  
ATOM   4179  HZ2 LYS A 266     -24.215  -2.426   3.513  1.00 94.31           H  
ATOM   4180  HZ3 LYS A 266     -24.707  -3.281   2.182  1.00 94.31           H  
ATOM   4181  N   LEU A 267     -17.085   1.468   3.545  1.00 94.22           N  
ATOM   4182  H   LEU A 267     -16.816   1.041   2.670  1.00 94.22           H  
ATOM   4183  CA  LEU A 267     -16.040   1.843   4.504  1.00 94.22           C  
ATOM   4184  HA  LEU A 267     -16.459   1.809   5.510  1.00 94.22           H  
ATOM   4185  C   LEU A 267     -15.541   3.284   4.314  1.00 94.22           C  
ATOM   4186  CB  LEU A 267     -14.883   0.830   4.434  1.00 94.22           C  
ATOM   4187  HB2 LEU A 267     -14.135   1.121   5.172  1.00 94.22           H  
ATOM   4188  HB3 LEU A 267     -14.416   0.887   3.450  1.00 94.22           H  
ATOM   4189  O   LEU A 267     -14.570   3.695   4.952  1.00 94.22           O  
ATOM   4190  CG  LEU A 267     -15.268  -0.633   4.709  1.00 94.22           C  
ATOM   4191  HG  LEU A 267     -15.908  -1.001   3.908  1.00 94.22           H  
ATOM   4192  CD1 LEU A 267     -13.987  -1.470   4.735  1.00 94.22           C  
ATOM   4193 HD11 LEU A 267     -14.232  -2.514   4.928  1.00 94.22           H  
ATOM   4194 HD12 LEU A 267     -13.324  -1.122   5.528  1.00 94.22           H  
ATOM   4195 HD13 LEU A 267     -13.477  -1.402   3.774  1.00 94.22           H  
ATOM   4196  CD2 LEU A 267     -15.996  -0.780   6.045  1.00 94.22           C  
ATOM   4197 HD21 LEU A 267     -15.442  -0.275   6.836  1.00 94.22           H  
ATOM   4198 HD22 LEU A 267     -16.998  -0.356   5.980  1.00 94.22           H  
ATOM   4199 HD23 LEU A 267     -16.101  -1.832   6.312  1.00 94.22           H  
ATOM   4200  N   ASN A 268     -16.128   4.050   3.390  1.00 92.05           N  
ATOM   4201  H   ASN A 268     -16.945   3.701   2.909  1.00 92.05           H  
ATOM   4202  CA  ASN A 268     -15.728   5.432   3.158  1.00 92.05           C  
ATOM   4203  HA  ASN A 268     -14.647   5.454   3.023  1.00 92.05           H  
ATOM   4204  C   ASN A 268     -16.077   6.306   4.372  1.00 92.05           C  
ATOM   4205  CB  ASN A 268     -16.382   5.934   1.861  1.00 92.05           C  
ATOM   4206  HB2 ASN A 268     -17.461   6.003   1.995  1.00 92.05           H  
ATOM   4207  HB3 ASN A 268     -16.189   5.211   1.068  1.00 92.05           H  
ATOM   4208  O   ASN A 268     -17.237   6.415   4.747  1.00 92.05           O  
ATOM   4209  CG  ASN A 268     -15.859   7.284   1.405  1.00 92.05           C  
ATOM   4210  ND2 ASN A 268     -15.984   7.579   0.135  1.00 92.05           N  
ATOM   4211 HD21 ASN A 268     -15.653   8.486  -0.164  1.00 92.05           H  
ATOM   4212 HD22 ASN A 268     -16.524   6.973  -0.465  1.00 92.05           H  
ATOM   4213  OD1 ASN A 268     -15.294   8.071   2.150  1.00 92.05           O  
ATOM   4214  N   HIS A 269     -15.076   6.986   4.934  1.00 91.72           N  
ATOM   4215  H   HIS A 269     -14.139   6.795   4.610  1.00 91.72           H  
ATOM   4216  CA  HIS A 269     -15.233   7.916   6.058  1.00 91.72           C  
ATOM   4217  HA  HIS A 269     -15.531   7.351   6.941  1.00 91.72           H  
ATOM   4218  C   HIS A 269     -16.303   8.999   5.848  1.00 91.72           C  
ATOM   4219  CB  HIS A 269     -13.880   8.577   6.342  1.00 91.72           C  
ATOM   4220  HB2 HIS A 269     -13.976   9.143   7.268  1.00 91.72           H  
ATOM   4221  HB3 HIS A 269     -13.135   7.799   6.509  1.00 91.72           H  
ATOM   4222  O   HIS A 269     -16.879   9.469   6.818  1.00 91.72           O  
ATOM   4223  CG  HIS A 269     -13.392   9.516   5.258  1.00 91.72           C  
ATOM   4224  CD2 HIS A 269     -13.423  10.887   5.298  1.00 91.72           C  
ATOM   4225  HD2 HIS A 269     -13.792  11.485   6.118  1.00 91.72           H  
ATOM   4226  ND1 HIS A 269     -12.867   9.163   4.033  1.00 91.72           N  
ATOM   4227  HD1 HIS A 269     -12.853   8.239   3.626  1.00 91.72           H  
ATOM   4228  CE1 HIS A 269     -12.581  10.289   3.362  1.00 91.72           C  
ATOM   4229  HE1 HIS A 269     -12.195  10.326   2.354  1.00 91.72           H  
ATOM   4230  NE2 HIS A 269     -12.904  11.368   4.086  1.00 91.72           N  
ATOM   4231  N   ARG A 270     -16.610   9.373   4.598  1.00 91.89           N  
ATOM   4232  H   ARG A 270     -16.102   8.947   3.835  1.00 91.89           H  
ATOM   4233  CA  ARG A 270     -17.690  10.327   4.292  1.00 91.89           C  
ATOM   4234  HA  ARG A 270     -17.546  11.231   4.884  1.00 91.89           H  
ATOM   4235  C   ARG A 270     -19.086   9.832   4.683  1.00 91.89           C  
ATOM   4236  CB  ARG A 270     -17.676  10.689   2.803  1.00 91.89           C  
ATOM   4237  HB2 ARG A 270     -17.707   9.780   2.204  1.00 91.89           H  
ATOM   4238  HB3 ARG A 270     -18.570  11.272   2.583  1.00 91.89           H  
ATOM   4239  O   ARG A 270     -19.973  10.657   4.832  1.00 91.89           O  
ATOM   4240  CG  ARG A 270     -16.450  11.526   2.424  1.00 91.89           C  
ATOM   4241  HG2 ARG A 270     -15.541  10.938   2.555  1.00 91.89           H  
ATOM   4242  HG3 ARG A 270     -16.404  12.408   3.063  1.00 91.89           H  
ATOM   4243  CD  ARG A 270     -16.578  11.961   0.962  1.00 91.89           C  
ATOM   4244  HD2 ARG A 270     -17.531  12.476   0.835  1.00 91.89           H  
ATOM   4245  HD3 ARG A 270     -16.574  11.071   0.333  1.00 91.89           H  
ATOM   4246  NE  ARG A 270     -15.487  12.869   0.569  1.00 91.89           N  
ATOM   4247  HE  ARG A 270     -14.924  13.242   1.320  1.00 91.89           H  
ATOM   4248  NH1 ARG A 270     -15.979  12.953  -1.674  1.00 91.89           N  
ATOM   4249 HH11 ARG A 270     -16.785  12.367  -1.506  1.00 91.89           H  
ATOM   4250 HH12 ARG A 270     -15.866  13.393  -2.576  1.00 91.89           H  
ATOM   4251  NH2 ARG A 270     -14.317  14.199  -0.861  1.00 91.89           N  
ATOM   4252 HH21 ARG A 270     -13.830  14.602  -0.074  1.00 91.89           H  
ATOM   4253 HH22 ARG A 270     -14.212  14.612  -1.777  1.00 91.89           H  
ATOM   4254  CZ  ARG A 270     -15.264  13.330  -0.650  1.00 91.89           C  
ATOM   4255  N   LEU A 271     -19.275   8.520   4.835  1.00 94.38           N  
ATOM   4256  H   LEU A 271     -18.488   7.897   4.723  1.00 94.38           H  
ATOM   4257  CA  LEU A 271     -20.525   7.930   5.329  1.00 94.38           C  
ATOM   4258  HA  LEU A 271     -21.373   8.491   4.936  1.00 94.38           H  
ATOM   4259  C   LEU A 271     -20.644   7.999   6.860  1.00 94.38           C  
ATOM   4260  CB  LEU A 271     -20.624   6.471   4.849  1.00 94.38           C  
ATOM   4261  HB2 LEU A 271     -21.532   6.033   5.264  1.00 94.38           H  
ATOM   4262  HB3 LEU A 271     -19.783   5.915   5.262  1.00 94.38           H  
ATOM   4263  O   LEU A 271     -21.731   7.802   7.387  1.00 94.38           O  
ATOM   4264  CG  LEU A 271     -20.647   6.289   3.322  1.00 94.38           C  
ATOM   4265  HG  LEU A 271     -19.768   6.758   2.881  1.00 94.38           H  
ATOM   4266  CD1 LEU A 271     -20.595   4.801   2.989  1.00 94.38           C  
ATOM   4267 HD11 LEU A 271     -20.585   4.659   1.908  1.00 94.38           H  
ATOM   4268 HD12 LEU A 271     -21.462   4.297   3.416  1.00 94.38           H  
ATOM   4269 HD13 LEU A 271     -19.688   4.375   3.417  1.00 94.38           H  
ATOM   4270  CD2 LEU A 271     -21.897   6.889   2.679  1.00 94.38           C  
ATOM   4271 HD21 LEU A 271     -21.912   6.672   1.611  1.00 94.38           H  
ATOM   4272 HD22 LEU A 271     -22.790   6.468   3.142  1.00 94.38           H  
ATOM   4273 HD23 LEU A 271     -21.908   7.971   2.816  1.00 94.38           H  
ATOM   4274  N   TYR A 272     -19.546   8.300   7.560  1.00 95.59           N  
ATOM   4275  H   TYR A 272     -18.697   8.519   7.059  1.00 95.59           H  
ATOM   4276  CA  TYR A 272     -19.477   8.366   9.022  1.00 95.59           C  
ATOM   4277  HA  TYR A 272     -20.486   8.345   9.434  1.00 95.59           H  
ATOM   4278  C   TYR A 272     -18.822   9.688   9.458  1.00 95.59           C  
ATOM   4279  CB  TYR A 272     -18.731   7.135   9.561  1.00 95.59           C  
ATOM   4280  HB2 TYR A 272     -17.661   7.265   9.399  1.00 95.59           H  
ATOM   4281  HB3 TYR A 272     -18.899   7.069  10.636  1.00 95.59           H  
ATOM   4282  O   TYR A 272     -17.740   9.679  10.053  1.00 95.59           O  
ATOM   4283  CG  TYR A 272     -19.137   5.824   8.932  1.00 95.59           C  
ATOM   4284  CD1 TYR A 272     -20.293   5.148   9.363  1.00 95.59           C  
ATOM   4285  HD1 TYR A 272     -20.899   5.551  10.161  1.00 95.59           H  
ATOM   4286  CD2 TYR A 272     -18.363   5.304   7.880  1.00 95.59           C  
ATOM   4287  HD2 TYR A 272     -17.492   5.842   7.537  1.00 95.59           H  
ATOM   4288  CE1 TYR A 272     -20.672   3.941   8.746  1.00 95.59           C  
ATOM   4289  HE1 TYR A 272     -21.560   3.418   9.068  1.00 95.59           H  
ATOM   4290  CE2 TYR A 272     -18.744   4.106   7.259  1.00 95.59           C  
ATOM   4291  HE2 TYR A 272     -18.148   3.716   6.447  1.00 95.59           H  
ATOM   4292  OH  TYR A 272     -20.264   2.264   7.079  1.00 95.59           O  
ATOM   4293  HH  TYR A 272     -19.733   2.115   6.293  1.00 95.59           H  
ATOM   4294  CZ  TYR A 272     -19.899   3.418   7.693  1.00 95.59           C  
ATOM   4295  N   PRO A 273     -19.398  10.844   9.082  1.00 94.84           N  
ATOM   4296  CA  PRO A 273     -18.723  12.129   9.209  1.00 94.84           C  
ATOM   4297  HA  PRO A 273     -17.785  12.082   8.655  1.00 94.84           H  
ATOM   4298  C   PRO A 273     -18.404  12.512  10.660  1.00 94.84           C  
ATOM   4299  CB  PRO A 273     -19.668  13.139   8.547  1.00 94.84           C  
ATOM   4300  HB2 PRO A 273     -19.411  13.243   7.492  1.00 94.84           H  
ATOM   4301  HB3 PRO A 273     -19.647  14.109   9.045  1.00 94.84           H  
ATOM   4302  O   PRO A 273     -17.298  12.978  10.939  1.00 94.84           O  
ATOM   4303  CG  PRO A 273     -21.047  12.494   8.653  1.00 94.84           C  
ATOM   4304  HG2 PRO A 273     -21.470  12.678   9.641  1.00 94.84           H  
ATOM   4305  HG3 PRO A 273     -21.722  12.847   7.874  1.00 94.84           H  
ATOM   4306  CD  PRO A 273     -20.723  11.014   8.496  1.00 94.84           C  
ATOM   4307  HD2 PRO A 273     -20.694  10.763   7.436  1.00 94.84           H  
ATOM   4308  HD3 PRO A 273     -21.471  10.408   9.008  1.00 94.84           H  
ATOM   4309  N   ASP A 274     -19.344  12.289  11.581  1.00 95.49           N  
ATOM   4310  H   ASP A 274     -20.192  11.818  11.299  1.00 95.49           H  
ATOM   4311  CA  ASP A 274     -19.200  12.645  12.996  1.00 95.49           C  
ATOM   4312  HA  ASP A 274     -18.810  13.660  13.072  1.00 95.49           H  
ATOM   4313  C   ASP A 274     -18.212  11.713  13.698  1.00 95.49           C  
ATOM   4314  CB  ASP A 274     -20.566  12.608  13.694  1.00 95.49           C  
ATOM   4315  HB2 ASP A 274     -20.947  11.587  13.711  1.00 95.49           H  
ATOM   4316  HB3 ASP A 274     -20.447  12.945  14.723  1.00 95.49           H  
ATOM   4317  O   ASP A 274     -17.319  12.174  14.410  1.00 95.49           O  
ATOM   4318  CG  ASP A 274     -21.565  13.519  12.993  1.00 95.49           C  
ATOM   4319  OD1 ASP A 274     -21.400  14.753  13.066  1.00 95.49           O  
ATOM   4320  OD2 ASP A 274     -22.475  13.001  12.311  1.00 95.49           O  
ATOM   4321  N   LEU A 275     -18.316  10.407  13.426  1.00 96.11           N  
ATOM   4322  H   LEU A 275     -19.076  10.106  12.833  1.00 96.11           H  
ATOM   4323  CA  LEU A 275     -17.380   9.401  13.923  1.00 96.11           C  
ATOM   4324  HA  LEU A 275     -17.360   9.452  15.012  1.00 96.11           H  
ATOM   4325  C   LEU A 275     -15.959   9.660  13.422  1.00 96.11           C  
ATOM   4326  CB  LEU A 275     -17.870   8.015  13.480  1.00 96.11           C  
ATOM   4327  HB2 LEU A 275     -18.854   7.836  13.914  1.00 96.11           H  
ATOM   4328  HB3 LEU A 275     -17.972   8.024  12.395  1.00 96.11           H  
ATOM   4329  O   LEU A 275     -15.010   9.599  14.200  1.00 96.11           O  
ATOM   4330  CG  LEU A 275     -16.932   6.857  13.869  1.00 96.11           C  
ATOM   4331  HG  LEU A 275     -15.932   7.031  13.471  1.00 96.11           H  
ATOM   4332  CD1 LEU A 275     -16.833   6.696  15.383  1.00 96.11           C  
ATOM   4333 HD11 LEU A 275     -16.245   5.810  15.622  1.00 96.11           H  
ATOM   4334 HD12 LEU A 275     -17.831   6.592  15.811  1.00 96.11           H  
ATOM   4335 HD13 LEU A 275     -16.346   7.569  15.816  1.00 96.11           H  
ATOM   4336  CD2 LEU A 275     -17.447   5.558  13.262  1.00 96.11           C  
ATOM   4337 HD21 LEU A 275     -16.840   4.717  13.598  1.00 96.11           H  
ATOM   4338 HD22 LEU A 275     -17.413   5.620  12.174  1.00 96.11           H  
ATOM   4339 HD23 LEU A 275     -18.481   5.404  13.569  1.00 96.11           H  
ATOM   4340  N   TYR A 276     -15.794   9.959  12.131  1.00 94.77           N  
ATOM   4341  H   TYR A 276     -16.605   9.977  11.530  1.00 94.77           H  
ATOM   4342  CA  TYR A 276     -14.484  10.254  11.563  1.00 94.77           C  
ATOM   4343  HA  TYR A 276     -13.811   9.428  11.793  1.00 94.77           H  
ATOM   4344  C   TYR A 276     -13.873  11.509  12.185  1.00 94.77           C  
ATOM   4345  CB  TYR A 276     -14.580  10.393  10.042  1.00 94.77           C  
ATOM   4346  HB2 TYR A 276     -14.967   9.466   9.618  1.00 94.77           H  
ATOM   4347  HB3 TYR A 276     -15.296  11.179   9.802  1.00 94.77           H  
ATOM   4348  O   TYR A 276     -12.699  11.485  12.555  1.00 94.77           O  
ATOM   4349  CG  TYR A 276     -13.246  10.707   9.391  1.00 94.77           C  
ATOM   4350  CD1 TYR A 276     -13.016  11.988   8.857  1.00 94.77           C  
ATOM   4351  HD1 TYR A 276     -13.787  12.740   8.936  1.00 94.77           H  
ATOM   4352  CD2 TYR A 276     -12.219   9.742   9.369  1.00 94.77           C  
ATOM   4353  HD2 TYR A 276     -12.389   8.777   9.825  1.00 94.77           H  
ATOM   4354  CE1 TYR A 276     -11.775  12.302   8.273  1.00 94.77           C  
ATOM   4355  HE1 TYR A 276     -11.600  13.297   7.893  1.00 94.77           H  
ATOM   4356  CE2 TYR A 276     -10.972  10.052   8.790  1.00 94.77           C  
ATOM   4357  HE2 TYR A 276     -10.165   9.335   8.807  1.00 94.77           H  
ATOM   4358  OH  TYR A 276      -9.555  11.634   7.667  1.00 94.77           O  
ATOM   4359  HH  TYR A 276      -9.513  12.565   7.437  1.00 94.77           H  
ATOM   4360  CZ  TYR A 276     -10.754  11.330   8.233  1.00 94.77           C  
ATOM   4361  N   TYR A 277     -14.655  12.584  12.334  1.00 93.82           N  
ATOM   4362  H   TYR A 277     -15.618  12.542  12.034  1.00 93.82           H  
ATOM   4363  CA  TYR A 277     -14.170  13.811  12.965  1.00 93.82           C  
ATOM   4364  HA  TYR A 277     -13.283  14.147  12.429  1.00 93.82           H  
ATOM   4365  C   TYR A 277     -13.747  13.559  14.418  1.00 93.82           C  
ATOM   4366  CB  TYR A 277     -15.230  14.915  12.862  1.00 93.82           C  
ATOM   4367  HB2 TYR A 277     -16.116  14.625  13.426  1.00 93.82           H  
ATOM   4368  HB3 TYR A 277     -15.525  15.023  11.818  1.00 93.82           H  
ATOM   4369  O   TYR A 277     -12.634  13.920  14.795  1.00 93.82           O  
ATOM   4370  CG  TYR A 277     -14.729  16.259  13.364  1.00 93.82           C  
ATOM   4371  CD1 TYR A 277     -14.855  16.597  14.724  1.00 93.82           C  
ATOM   4372  HD1 TYR A 277     -15.338  15.911  15.404  1.00 93.82           H  
ATOM   4373  CD2 TYR A 277     -14.080  17.147  12.485  1.00 93.82           C  
ATOM   4374  HD2 TYR A 277     -13.962  16.885  11.444  1.00 93.82           H  
ATOM   4375  CE1 TYR A 277     -14.319  17.802  15.217  1.00 93.82           C  
ATOM   4376  HE1 TYR A 277     -14.387  18.044  16.268  1.00 93.82           H  
ATOM   4377  CE2 TYR A 277     -13.549  18.358  12.974  1.00 93.82           C  
ATOM   4378  HE2 TYR A 277     -13.014  19.028  12.317  1.00 93.82           H  
ATOM   4379  OH  TYR A 277     -13.126  19.854  14.800  1.00 93.82           O  
ATOM   4380  HH  TYR A 277     -13.131  19.928  15.757  1.00 93.82           H  
ATOM   4381  CZ  TYR A 277     -13.652  18.684  14.344  1.00 93.82           C  
ATOM   4382  N   ALA A 278     -14.577  12.869  15.207  1.00 93.49           N  
ATOM   4383  H   ALA A 278     -15.476  12.583  14.846  1.00 93.49           H  
ATOM   4384  CA  ALA A 278     -14.252  12.516  16.588  1.00 93.49           C  
ATOM   4385  HA  ALA A 278     -14.059  13.430  17.150  1.00 93.49           H  
ATOM   4386  C   ALA A 278     -12.994  11.648  16.687  1.00 93.49           C  
ATOM   4387  CB  ALA A 278     -15.461  11.811  17.198  1.00 93.49           C  
ATOM   4388  HB1 ALA A 278     -16.336  12.449  17.077  1.00 93.49           H  
ATOM   4389  HB2 ALA A 278     -15.642  10.859  16.698  1.00 93.49           H  
ATOM   4390  HB3 ALA A 278     -15.286  11.634  18.259  1.00 93.49           H  
ATOM   4391  O   ALA A 278     -12.106  11.933  17.485  1.00 93.49           O  
ATOM   4392  N   ALA A 279     -12.868  10.647  15.815  1.00 93.58           N  
ATOM   4393  H   ALA A 279     -13.647  10.437  15.208  1.00 93.58           H  
ATOM   4394  CA  ALA A 279     -11.717   9.760  15.791  1.00 93.58           C  
ATOM   4395  HA  ALA A 279     -11.598   9.335  16.788  1.00 93.58           H  
ATOM   4396  C   ALA A 279     -10.410  10.489  15.462  1.00 93.58           C  
ATOM   4397  CB  ALA A 279     -12.011   8.638  14.795  1.00 93.58           C  
ATOM   4398  HB1 ALA A 279     -12.954   8.159  15.058  1.00 93.58           H  
ATOM   4399  HB2 ALA A 279     -12.080   9.037  13.783  1.00 93.58           H  
ATOM   4400  HB3 ALA A 279     -11.214   7.896  14.855  1.00 93.58           H  
ATOM   4401  O   ALA A 279      -9.387  10.239  16.098  1.00 93.58           O  
ATOM   4402  N   VAL A 280     -10.432  11.414  14.499  1.00 91.32           N  
ATOM   4403  H   VAL A 280     -11.308  11.597  14.029  1.00 91.32           H  
ATOM   4404  CA  VAL A 280      -9.262  12.241  14.177  1.00 91.32           C  
ATOM   4405  HA  VAL A 280      -8.391  11.591  14.091  1.00 91.32           H  
ATOM   4406  C   VAL A 280      -8.966  13.214  15.316  1.00 91.32           C  
ATOM   4407  CB  VAL A 280      -9.443  12.976  12.836  1.00 91.32           C  
ATOM   4408  HB  VAL A 280     -10.360  13.564  12.865  1.00 91.32           H  
ATOM   4409  O   VAL A 280      -7.800  13.371  15.667  1.00 91.32           O  
ATOM   4410  CG1 VAL A 280      -8.268  13.906  12.494  1.00 91.32           C  
ATOM   4411 HG11 VAL A 280      -8.455  14.403  11.542  1.00 91.32           H  
ATOM   4412 HG12 VAL A 280      -7.340  13.338  12.434  1.00 91.32           H  
ATOM   4413 HG13 VAL A 280      -8.154  14.675  13.258  1.00 91.32           H  
ATOM   4414  CG2 VAL A 280      -9.518  11.967  11.681  1.00 91.32           C  
ATOM   4415 HG21 VAL A 280     -10.327  11.257  11.849  1.00 91.32           H  
ATOM   4416 HG22 VAL A 280      -8.581  11.416  11.605  1.00 91.32           H  
ATOM   4417 HG23 VAL A 280      -9.716  12.496  10.748  1.00 91.32           H  
ATOM   4418  N   SER A 281      -9.989  13.825  15.920  1.00 89.77           N  
ATOM   4419  H   SER A 281     -10.925  13.662  15.578  1.00 89.77           H  
ATOM   4420  CA  SER A 281      -9.821  14.757  17.044  1.00 89.77           C  
ATOM   4421  HA  SER A 281      -9.145  15.549  16.723  1.00 89.77           H  
ATOM   4422  C   SER A 281      -9.174  14.077  18.260  1.00 89.77           C  
ATOM   4423  CB  SER A 281     -11.161  15.413  17.399  1.00 89.77           C  
ATOM   4424  HB2 SER A 281     -11.624  15.805  16.494  1.00 89.77           H  
ATOM   4425  HB3 SER A 281     -11.835  14.691  17.860  1.00 89.77           H  
ATOM   4426  O   SER A 281      -8.137  14.533  18.746  1.00 89.77           O  
ATOM   4427  OG  SER A 281     -10.921  16.473  18.292  1.00 89.77           O  
ATOM   4428  HG  SER A 281     -11.552  17.177  18.128  1.00 89.77           H  
ATOM   4429  N   THR A 282      -9.680  12.908  18.672  1.00 89.92           N  
ATOM   4430  H   THR A 282     -10.550  12.587  18.273  1.00 89.92           H  
ATOM   4431  CA  THR A 282      -9.071  12.096  19.739  1.00 89.92           C  
ATOM   4432  HA  THR A 282      -8.992  12.704  20.640  1.00 89.92           H  
ATOM   4433  C   THR A 282      -7.661  11.631  19.376  1.00 89.92           C  
ATOM   4434  CB  THR A 282      -9.946  10.875  20.054  1.00 89.92           C  
ATOM   4435  HB  THR A 282     -10.068  10.281  19.148  1.00 89.92           H  
ATOM   4436  O   THR A 282      -6.752  11.729  20.195  1.00 89.92           O  
ATOM   4437  CG2 THR A 282      -9.397   9.978  21.163  1.00 89.92           C  
ATOM   4438 HG21 THR A 282      -9.185  10.568  22.055  1.00 89.92           H  
ATOM   4439 HG22 THR A 282     -10.128   9.207  21.408  1.00 89.92           H  
ATOM   4440 HG23 THR A 282      -8.480   9.489  20.836  1.00 89.92           H  
ATOM   4441  OG1 THR A 282     -11.209  11.298  20.498  1.00 89.92           O  
ATOM   4442  HG1 THR A 282     -11.088  11.721  21.352  1.00 89.92           H  
ATOM   4443  N   ALA A 283      -7.428  11.160  18.148  1.00 88.51           N  
ATOM   4444  H   ALA A 283      -8.194  11.066  17.495  1.00 88.51           H  
ATOM   4445  CA  ALA A 283      -6.111  10.658  17.760  1.00 88.51           C  
ATOM   4446  HA  ALA A 283      -5.759   9.991  18.546  1.00 88.51           H  
ATOM   4447  C   ALA A 283      -5.055  11.778  17.618  1.00 88.51           C  
ATOM   4448  CB  ALA A 283      -6.273   9.820  16.491  1.00 88.51           C  
ATOM   4449  HB1 ALA A 283      -7.009   9.036  16.669  1.00 88.51           H  
ATOM   4450  HB2 ALA A 283      -6.612  10.448  15.667  1.00 88.51           H  
ATOM   4451  HB3 ALA A 283      -5.326   9.338  16.250  1.00 88.51           H  
ATOM   4452  O   ALA A 283      -3.870  11.538  17.862  1.00 88.51           O  
ATOM   4453  N   LEU A 284      -5.456  13.007  17.258  1.00 85.04           N  
ATOM   4454  H   LEU A 284      -6.431  13.143  17.029  1.00 85.04           H  
ATOM   4455  CA  LEU A 284      -4.593  14.193  17.342  1.00 85.04           C  
ATOM   4456  HA  LEU A 284      -3.648  13.990  16.838  1.00 85.04           H  
ATOM   4457  C   LEU A 284      -4.248  14.513  18.795  1.00 85.04           C  
ATOM   4458  CB  LEU A 284      -5.271  15.427  16.717  1.00 85.04           C  
ATOM   4459  HB2 LEU A 284      -4.769  16.318  17.094  1.00 85.04           H  
ATOM   4460  HB3 LEU A 284      -6.303  15.470  17.067  1.00 85.04           H  
ATOM   4461  O   LEU A 284      -3.077  14.742  19.099  1.00 85.04           O  
ATOM   4462  CG  LEU A 284      -5.263  15.513  15.185  1.00 85.04           C  
ATOM   4463  HG  LEU A 284      -5.804  14.665  14.763  1.00 85.04           H  
ATOM   4464  CD1 LEU A 284      -5.983  16.785  14.749  1.00 85.04           C  
ATOM   4465 HD11 LEU A 284      -6.924  16.863  15.295  1.00 85.04           H  
ATOM   4466 HD12 LEU A 284      -5.381  17.661  14.992  1.00 85.04           H  
ATOM   4467 HD13 LEU A 284      -6.180  16.755  13.678  1.00 85.04           H  
ATOM   4468  CD2 LEU A 284      -3.848  15.573  14.595  1.00 85.04           C  
ATOM   4469 HD21 LEU A 284      -3.909  15.705  13.515  1.00 85.04           H  
ATOM   4470 HD22 LEU A 284      -3.300  16.407  15.033  1.00 85.04           H  
ATOM   4471 HD23 LEU A 284      -3.309  14.648  14.804  1.00 85.04           H  
ATOM   4472  N   HIS A 285      -5.245  14.492  19.681  1.00 82.36           N  
ATOM   4473  H   HIS A 285      -6.188  14.322  19.361  1.00 82.36           H  
ATOM   4474  CA  HIS A 285      -5.044  14.750  21.102  1.00 82.36           C  
ATOM   4475  HA  HIS A 285      -4.614  15.744  21.219  1.00 82.36           H  
ATOM   4476  C   HIS A 285      -4.056  13.751  21.728  1.00 82.36           C  
ATOM   4477  CB  HIS A 285      -6.405  14.729  21.807  1.00 82.36           C  
ATOM   4478  HB2 HIS A 285      -6.880  13.754  21.696  1.00 82.36           H  
ATOM   4479  HB3 HIS A 285      -7.058  15.485  21.372  1.00 82.36           H  
ATOM   4480  O   HIS A 285      -3.078  14.142  22.367  1.00 82.36           O  
ATOM   4481  CG  HIS A 285      -6.227  15.014  23.263  1.00 82.36           C  
ATOM   4482  CD2 HIS A 285      -5.844  16.218  23.786  1.00 82.36           C  
ATOM   4483  HD2 HIS A 285      -5.727  17.142  23.238  1.00 82.36           H  
ATOM   4484  ND1 HIS A 285      -6.154  14.081  24.270  1.00 82.36           N  
ATOM   4485  HD1 HIS A 285      -6.364  13.095  24.204  1.00 82.36           H  
ATOM   4486  CE1 HIS A 285      -5.750  14.722  25.379  1.00 82.36           C  
ATOM   4487  HE1 HIS A 285      -5.659  14.274  26.358  1.00 82.36           H  
ATOM   4488  NE2 HIS A 285      -5.486  16.013  25.113  1.00 82.36           N  
ATOM   4489  N   ASN A 286      -4.227  12.464  21.430  1.00 82.45           N  
ATOM   4490  H   ASN A 286      -5.081  12.201  20.959  1.00 82.45           H  
ATOM   4491  CA  ASN A 286      -3.354  11.396  21.916  1.00 82.45           C  
ATOM   4492  HA  ASN A 286      -3.143  11.575  22.970  1.00 82.45           H  
ATOM   4493  C   ASN A 286      -1.990  11.330  21.198  1.00 82.45           C  
ATOM   4494  CB  ASN A 286      -4.104  10.064  21.799  1.00 82.45           C  
ATOM   4495  HB2 ASN A 286      -3.436   9.254  22.094  1.00 82.45           H  
ATOM   4496  HB3 ASN A 286      -4.397   9.898  20.762  1.00 82.45           H  
ATOM   4497  O   ASN A 286      -1.167  10.474  21.519  1.00 82.45           O  
ATOM   4498  CG  ASN A 286      -5.337   9.943  22.670  1.00 82.45           C  
ATOM   4499  ND2 ASN A 286      -6.028   8.840  22.523  1.00 82.45           N  
ATOM   4500 HD21 ASN A 286      -5.632   8.104  21.956  1.00 82.45           H  
ATOM   4501 HD22 ASN A 286      -6.810   8.691  23.145  1.00 82.45           H  
ATOM   4502  OD1 ASN A 286      -5.670  10.794  23.484  1.00 82.45           O  
ATOM   4503  N   LYS A 287      -1.727  12.213  20.220  1.00 78.44           N  
ATOM   4504  H   LYS A 287      -2.423  12.924  20.049  1.00 78.44           H  
ATOM   4505  CA  LYS A 287      -0.511  12.219  19.378  1.00 78.44           C  
ATOM   4506  HA  LYS A 287      -0.672  12.974  18.608  1.00 78.44           H  
ATOM   4507  C   LYS A 287      -0.284  10.903  18.616  1.00 78.44           C  
ATOM   4508  CB  LYS A 287       0.720  12.649  20.200  1.00 78.44           C  
ATOM   4509  HB2 LYS A 287       1.577  12.731  19.531  1.00 78.44           H  
ATOM   4510  HB3 LYS A 287       0.944  11.878  20.938  1.00 78.44           H  
ATOM   4511  O   LYS A 287       0.843  10.564  18.256  1.00 78.44           O  
ATOM   4512  CG  LYS A 287       0.530  13.994  20.913  1.00 78.44           C  
ATOM   4513  HG2 LYS A 287       0.364  14.776  20.172  1.00 78.44           H  
ATOM   4514  HG3 LYS A 287      -0.336  13.945  21.574  1.00 78.44           H  
ATOM   4515  CD  LYS A 287       1.761  14.333  21.757  1.00 78.44           C  
ATOM   4516  HD2 LYS A 287       2.634  14.421  21.110  1.00 78.44           H  
ATOM   4517  HD3 LYS A 287       1.922  13.535  22.482  1.00 78.44           H  
ATOM   4518  CE  LYS A 287       1.505  15.654  22.486  1.00 78.44           C  
ATOM   4519  HE2 LYS A 287       1.359  16.439  21.745  1.00 78.44           H  
ATOM   4520  HE3 LYS A 287       0.575  15.558  23.046  1.00 78.44           H  
ATOM   4521  NZ  LYS A 287       2.619  15.997  23.401  1.00 78.44           N  
ATOM   4522  HZ1 LYS A 287       3.483  16.099  22.888  1.00 78.44           H  
ATOM   4523  HZ2 LYS A 287       2.412  16.862  23.880  1.00 78.44           H  
ATOM   4524  HZ3 LYS A 287       2.725  15.271  24.095  1.00 78.44           H  
ATOM   4525  N   GLU A 288      -1.358  10.177  18.318  1.00 75.14           N  
ATOM   4526  H   GLU A 288      -2.255  10.533  18.615  1.00 75.14           H  
ATOM   4527  CA  GLU A 288      -1.326   8.871  17.645  1.00 75.14           C  
ATOM   4528  HA  GLU A 288      -0.474   8.295  18.005  1.00 75.14           H  
ATOM   4529  C   GLU A 288      -1.193   8.988  16.120  1.00 75.14           C  
ATOM   4530  CB  GLU A 288      -2.607   8.100  17.981  1.00 75.14           C  
ATOM   4531  HB2 GLU A 288      -3.463   8.745  17.785  1.00 75.14           H  
ATOM   4532  HB3 GLU A 288      -2.673   7.233  17.324  1.00 75.14           H  
ATOM   4533  O   GLU A 288      -0.745   8.056  15.448  1.00 75.14           O  
ATOM   4534  CG  GLU A 288      -2.655   7.606  19.435  1.00 75.14           C  
ATOM   4535  HG2 GLU A 288      -1.878   6.855  19.577  1.00 75.14           H  
ATOM   4536  HG3 GLU A 288      -2.442   8.443  20.100  1.00 75.14           H  
ATOM   4537  CD  GLU A 288      -4.026   7.006  19.790  1.00 75.14           C  
ATOM   4538  OE1 GLU A 288      -4.345   6.949  20.999  1.00 75.14           O  
ATOM   4539  OE2 GLU A 288      -4.769   6.645  18.849  1.00 75.14           O  
ATOM   4540  N   LEU A 289      -1.551  10.139  15.539  1.00 67.50           N  
ATOM   4541  H   LEU A 289      -1.943  10.856  16.134  1.00 67.50           H  
ATOM   4542  CA  LEU A 289      -1.523  10.341  14.083  1.00 67.50           C  
ATOM   4543  HA  LEU A 289      -1.790   9.388  13.625  1.00 67.50           H  
ATOM   4544  C   LEU A 289      -0.123  10.633  13.508  1.00 67.50           C  
ATOM   4545  CB  LEU A 289      -2.594  11.362  13.660  1.00 67.50           C  
ATOM   4546  HB2 LEU A 289      -2.381  12.311  14.152  1.00 67.50           H  
ATOM   4547  HB3 LEU A 289      -2.531  11.518  12.583  1.00 67.50           H  
ATOM   4548  O   LEU A 289       0.009  10.847  12.299  1.00 67.50           O  
ATOM   4549  CG  LEU A 289      -4.031  10.926  14.004  1.00 67.50           C  
ATOM   4550  HG  LEU A 289      -4.098  10.787  15.083  1.00 67.50           H  
ATOM   4551  CD1 LEU A 289      -5.004  12.025  13.601  1.00 67.50           C  
ATOM   4552 HD11 LEU A 289      -4.751  12.920  14.169  1.00 67.50           H  
ATOM   4553 HD12 LEU A 289      -4.937  12.235  12.534  1.00 67.50           H  
ATOM   4554 HD13 LEU A 289      -6.024  11.740  13.859  1.00 67.50           H  
ATOM   4555  CD2 LEU A 289      -4.492   9.647  13.302  1.00 67.50           C  
ATOM   4556 HD21 LEU A 289      -3.834   8.812  13.543  1.00 67.50           H  
ATOM   4557 HD22 LEU A 289      -5.491   9.393  13.654  1.00 67.50           H  
ATOM   4558 HD23 LEU A 289      -4.536   9.814  12.226  1.00 67.50           H  
ATOM   4559  N   GLY A 290       0.929  10.555  14.329  1.00 62.89           N  
ATOM   4560  H   GLY A 290       0.744  10.361  15.302  1.00 62.89           H  
ATOM   4561  CA  GLY A 290       2.311  10.798  13.920  1.00 62.89           C  
ATOM   4562  HA2 GLY A 290       2.975  10.556  14.750  1.00 62.89           H  
ATOM   4563  HA3 GLY A 290       2.552  10.143  13.083  1.00 62.89           H  
ATOM   4564  C   GLY A 290       2.574  12.249  13.502  1.00 62.89           C  
ATOM   4565  O   GLY A 290       1.806  13.157  13.811  1.00 62.89           O  
ATOM   4566  N   VAL A 291       3.694  12.464  12.803  1.00 49.00           N  
ATOM   4567  H   VAL A 291       4.291  11.676  12.597  1.00 49.00           H  
ATOM   4568  CA  VAL A 291       4.133  13.792  12.346  1.00 49.00           C  
ATOM   4569  HA  VAL A 291       4.034  14.476  13.188  1.00 49.00           H  
ATOM   4570  C   VAL A 291       3.207  14.284  11.222  1.00 49.00           C  
ATOM   4571  CB  VAL A 291       5.623  13.808  11.915  1.00 49.00           C  
ATOM   4572  HB  VAL A 291       5.709  13.518  10.868  1.00 49.00           H  
ATOM   4573  O   VAL A 291       3.285  13.803  10.095  1.00 49.00           O  
ATOM   4574  CG1 VAL A 291       6.211  15.213  12.087  1.00 49.00           C  
ATOM   4575 HG11 VAL A 291       5.629  15.934  11.513  1.00 49.00           H  
ATOM   4576 HG12 VAL A 291       6.195  15.508  13.136  1.00 49.00           H  
ATOM   4577 HG13 VAL A 291       7.239  15.240  11.724  1.00 49.00           H  
ATOM   4578  CG2 VAL A 291       6.506  12.841  12.722  1.00 49.00           C  
ATOM   4579 HG21 VAL A 291       7.551  12.983  12.448  1.00 49.00           H  
ATOM   4580 HG22 VAL A 291       6.238  11.806  12.507  1.00 49.00           H  
ATOM   4581 HG23 VAL A 291       6.392  13.039  13.788  1.00 49.00           H  
ATOM   4582  N   GLU A 292       2.296  15.184  11.593  1.00 41.58           N  
ATOM   4583  H   GLU A 292       2.224  15.300  12.594  1.00 41.58           H  
ATOM   4584  CA  GLU A 292       1.663  16.258  10.812  1.00 41.58           C  
ATOM   4585  HA  GLU A 292       0.812  16.585  11.410  1.00 41.58           H  
ATOM   4586  C   GLU A 292       1.077  15.935   9.410  1.00 41.58           C  
ATOM   4587  CB  GLU A 292       2.612  17.470  10.780  1.00 41.58           C  
ATOM   4588  HB2 GLU A 292       2.149  18.257  10.185  1.00 41.58           H  
ATOM   4589  HB3 GLU A 292       3.547  17.175  10.304  1.00 41.58           H  
ATOM   4590  O   GLU A 292       1.754  15.580   8.447  1.00 41.58           O  
ATOM   4591  CG  GLU A 292       2.892  18.021  12.195  1.00 41.58           C  
ATOM   4592  HG2 GLU A 292       1.941  18.308  12.644  1.00 41.58           H  
ATOM   4593  HG3 GLU A 292       3.326  17.233  12.811  1.00 41.58           H  
ATOM   4594  CD  GLU A 292       3.848  19.224  12.216  1.00 41.58           C  
ATOM   4595  OE1 GLU A 292       3.982  19.815  13.309  1.00 41.58           O  
ATOM   4596  OE2 GLU A 292       4.442  19.524  11.157  1.00 41.58           O  
ATOM   4597  N   GLY A 293      -0.230  16.183   9.246  1.00 47.97           N  
ATOM   4598  H   GLY A 293      -0.746  16.437  10.076  1.00 47.97           H  
ATOM   4599  CA  GLY A 293      -0.806  16.625   7.963  1.00 47.97           C  
ATOM   4600  HA2 GLY A 293      -0.043  17.188   7.425  1.00 47.97           H  
ATOM   4601  HA3 GLY A 293      -1.618  17.319   8.184  1.00 47.97           H  
ATOM   4602  C   GLY A 293      -1.361  15.577   6.988  1.00 47.97           C  
ATOM   4603  O   GLY A 293      -1.977  15.963   5.993  1.00 47.97           O  
ATOM   4604  N   ARG A 294      -1.217  14.264   7.229  1.00 51.28           N  
ATOM   4605  H   ARG A 294      -0.642  13.997   8.016  1.00 51.28           H  
ATOM   4606  CA  ARG A 294      -1.838  13.247   6.339  1.00 51.28           C  
ATOM   4607  HA  ARG A 294      -1.743  13.588   5.308  1.00 51.28           H  
ATOM   4608  C   ARG A 294      -3.334  13.090   6.550  1.00 51.28           C  
ATOM   4609  CB  ARG A 294      -1.164  11.885   6.464  1.00 51.28           C  
ATOM   4610  HB2 ARG A 294      -1.786  11.147   5.958  1.00 51.28           H  
ATOM   4611  HB3 ARG A 294      -1.069  11.603   7.513  1.00 51.28           H  
ATOM   4612  O   ARG A 294      -4.077  12.915   5.587  1.00 51.28           O  
ATOM   4613  CG  ARG A 294       0.207  11.910   5.793  1.00 51.28           C  
ATOM   4614  HG2 ARG A 294       0.124  12.354   4.801  1.00 51.28           H  
ATOM   4615  HG3 ARG A 294       0.889  12.520   6.387  1.00 51.28           H  
ATOM   4616  CD  ARG A 294       0.736  10.482   5.641  1.00 51.28           C  
ATOM   4617  HD2 ARG A 294       0.809  10.264   4.576  1.00 51.28           H  
ATOM   4618  HD3 ARG A 294       0.043   9.772   6.093  1.00 51.28           H  
ATOM   4619  NE  ARG A 294       2.046  10.340   6.288  1.00 51.28           N  
ATOM   4620  HE  ARG A 294       2.246  10.984   7.040  1.00 51.28           H  
ATOM   4621  NH1 ARG A 294       2.859   8.639   4.983  1.00 51.28           N  
ATOM   4622 HH11 ARG A 294       1.988   8.647   4.472  1.00 51.28           H  
ATOM   4623 HH12 ARG A 294       3.641   8.060   4.709  1.00 51.28           H  
ATOM   4624  NH2 ARG A 294       4.134   9.521   6.597  1.00 51.28           N  
ATOM   4625 HH21 ARG A 294       4.911   8.933   6.329  1.00 51.28           H  
ATOM   4626 HH22 ARG A 294       4.273  10.210   7.322  1.00 51.28           H  
ATOM   4627  CZ  ARG A 294       3.003   9.499   5.954  1.00 51.28           C  
ATOM   4628  N   TYR A 295      -3.765  13.193   7.798  1.00 56.49           N  
ATOM   4629  H   TYR A 295      -3.087  13.357   8.528  1.00 56.49           H  
ATOM   4630  CA  TYR A 295      -5.155  13.453   8.111  1.00 56.49           C  
ATOM   4631  HA  TYR A 295      -5.811  13.009   7.363  1.00 56.49           H  
ATOM   4632  C   TYR A 295      -5.293  14.960   8.042  1.00 56.49           C  
ATOM   4633  CB  TYR A 295      -5.525  12.858   9.470  1.00 56.49           C  
ATOM   4634  HB2 TYR A 295      -6.552  13.135   9.708  1.00 56.49           H  
ATOM   4635  HB3 TYR A 295      -4.884  13.279  10.244  1.00 56.49           H  
ATOM   4636  O   TYR A 295      -5.140  15.660   9.039  1.00 56.49           O  
ATOM   4637  CG  TYR A 295      -5.400  11.352   9.486  1.00 56.49           C  
ATOM   4638  CD1 TYR A 295      -6.528  10.552   9.226  1.00 56.49           C  
ATOM   4639  HD1 TYR A 295      -7.487  11.014   9.042  1.00 56.49           H  
ATOM   4640  CD2 TYR A 295      -4.152  10.758   9.757  1.00 56.49           C  
ATOM   4641  HD2 TYR A 295      -3.298  11.376   9.991  1.00 56.49           H  
ATOM   4642  CE1 TYR A 295      -6.427   9.153   9.297  1.00 56.49           C  
ATOM   4643  HE1 TYR A 295      -7.308   8.540   9.180  1.00 56.49           H  
ATOM   4644  CE2 TYR A 295      -4.038   9.359   9.802  1.00 56.49           C  
ATOM   4645  HE2 TYR A 295      -3.103   8.899  10.087  1.00 56.49           H  
ATOM   4646  OH  TYR A 295      -5.121   7.239   9.847  1.00 56.49           O  
ATOM   4647  HH  TYR A 295      -5.989   6.829   9.823  1.00 56.49           H  
ATOM   4648  CZ  TYR A 295      -5.189   8.568   9.620  1.00 56.49           C  
ATOM   4649  N   LYS A 296      -5.544  15.484   6.837  1.00 51.72           N  
ATOM   4650  H   LYS A 296      -5.597  14.853   6.049  1.00 51.72           H  
ATOM   4651  CA  LYS A 296      -6.284  16.741   6.787  1.00 51.72           C  
ATOM   4652  HA  LYS A 296      -5.694  17.538   7.242  1.00 51.72           H  
ATOM   4653  C   LYS A 296      -7.498  16.470   7.668  1.00 51.72           C  
ATOM   4654  CB  LYS A 296      -6.664  17.120   5.344  1.00 51.72           C  
ATOM   4655  HB2 LYS A 296      -7.344  17.971   5.379  1.00 51.72           H  
ATOM   4656  HB3 LYS A 296      -7.179  16.286   4.866  1.00 51.72           H  
ATOM   4657  O   LYS A 296      -8.151  15.447   7.459  1.00 51.72           O  
ATOM   4658  CG  LYS A 296      -5.416  17.505   4.529  1.00 51.72           C  
ATOM   4659  HG2 LYS A 296      -4.878  18.289   5.062  1.00 51.72           H  
ATOM   4660  HG3 LYS A 296      -4.763  16.637   4.437  1.00 51.72           H  
ATOM   4661  CD  LYS A 296      -5.771  18.015   3.126  1.00 51.72           C  
ATOM   4662  HD2 LYS A 296      -6.273  17.223   2.570  1.00 51.72           H  
ATOM   4663  HD3 LYS A 296      -6.443  18.868   3.222  1.00 51.72           H  
ATOM   4664  CE  LYS A 296      -4.491  18.446   2.397  1.00 51.72           C  
ATOM   4665  HE2 LYS A 296      -3.847  17.575   2.273  1.00 51.72           H  
ATOM   4666  HE3 LYS A 296      -3.962  19.157   3.031  1.00 51.72           H  
ATOM   4667  NZ  LYS A 296      -4.790  19.070   1.083  1.00 51.72           N  
ATOM   4668  HZ1 LYS A 296      -5.275  18.423   0.477  1.00 51.72           H  
ATOM   4669  HZ2 LYS A 296      -5.374  19.884   1.213  1.00 51.72           H  
ATOM   4670  HZ3 LYS A 296      -3.938  19.372   0.632  1.00 51.72           H  
ATOM   4671  N   MET A 297      -7.735  17.298   8.681  1.00 54.34           N  
ATOM   4672  H   MET A 297      -7.054  18.016   8.885  1.00 54.34           H  
ATOM   4673  CA  MET A 297      -9.069  17.466   9.249  1.00 54.34           C  
ATOM   4674  HA  MET A 297      -9.439  16.539   9.688  1.00 54.34           H  
ATOM   4675  C   MET A 297      -9.933  17.838   8.046  1.00 54.34           C  
ATOM   4676  CB  MET A 297      -9.033  18.578  10.313  1.00 54.34           C  
ATOM   4677  HB2 MET A 297      -8.329  19.353  10.007  1.00 54.34           H  
ATOM   4678  HB3 MET A 297     -10.016  19.043  10.385  1.00 54.34           H  
ATOM   4679  O   MET A 297      -9.997  19.001   7.656  1.00 54.34           O  
ATOM   4680  CG  MET A 297      -8.647  18.073  11.708  1.00 54.34           C  
ATOM   4681  HG2 MET A 297      -8.269  18.918  12.284  1.00 54.34           H  
ATOM   4682  HG3 MET A 297      -7.862  17.320  11.638  1.00 54.34           H  
ATOM   4683  SD  MET A 297     -10.078  17.401  12.591  1.00 54.34           S  
ATOM   4684  CE  MET A 297      -9.451  17.222  14.281  1.00 54.34           C  
ATOM   4685  HE1 MET A 297     -10.291  17.033  14.950  1.00 54.34           H  
ATOM   4686  HE2 MET A 297      -8.765  16.378  14.338  1.00 54.34           H  
ATOM   4687  HE3 MET A 297      -8.954  18.139  14.596  1.00 54.34           H  
ATOM   4688  N   THR A 298     -10.361  16.818   7.295  1.00 57.10           N  
ATOM   4689  H   THR A 298     -10.119  15.880   7.579  1.00 57.10           H  
ATOM   4690  CA  THR A 298     -10.940  16.981   5.973  1.00 57.10           C  
ATOM   4691  HA  THR A 298     -10.237  17.540   5.355  1.00 57.10           H  
ATOM   4692  C   THR A 298     -12.174  17.828   6.196  1.00 57.10           C  
ATOM   4693  CB  THR A 298     -11.275  15.634   5.287  1.00 57.10           C  
ATOM   4694  HB  THR A 298     -12.327  15.398   5.444  1.00 57.10           H  
ATOM   4695  O   THR A 298     -12.757  17.781   7.279  1.00 57.10           O  
ATOM   4696  CG2 THR A 298     -11.041  15.675   3.778  1.00 57.10           C  
ATOM   4697 HG21 THR A 298     -11.665  16.452   3.337  1.00 57.10           H  
ATOM   4698 HG22 THR A 298     -11.313  14.715   3.339  1.00 57.10           H  
ATOM   4699 HG23 THR A 298      -9.992  15.888   3.572  1.00 57.10           H  
ATOM   4700  OG1 THR A 298     -10.508  14.546   5.761  1.00 57.10           O  
ATOM   4701  HG1 THR A 298     -10.948  13.746   5.465  1.00 57.10           H  
ATOM   4702  N   ASP A 299     -12.547  18.617   5.201  1.00 65.59           N  
ATOM   4703  H   ASP A 299     -11.973  18.671   4.371  1.00 65.59           H  
ATOM   4704  CA  ASP A 299     -13.762  19.422   5.195  1.00 65.59           C  
ATOM   4705  HA  ASP A 299     -13.776  20.040   6.093  1.00 65.59           H  
ATOM   4706  C   ASP A 299     -15.014  18.518   5.216  1.00 65.59           C  
ATOM   4707  CB  ASP A 299     -13.674  20.339   3.972  1.00 65.59           C  
ATOM   4708  HB2 ASP A 299     -12.694  20.815   3.959  1.00 65.59           H  
ATOM   4709  HB3 ASP A 299     -13.767  19.745   3.063  1.00 65.59           H  
ATOM   4710  O   ASP A 299     -15.755  18.383   4.248  1.00 65.59           O  
ATOM   4711  CG  ASP A 299     -14.724  21.445   3.978  1.00 65.59           C  
ATOM   4712  OD1 ASP A 299     -15.277  21.717   5.072  1.00 65.59           O  
ATOM   4713  OD2 ASP A 299     -14.896  22.033   2.891  1.00 65.59           O  
ATOM   4714  N   VAL A 300     -15.167  17.760   6.298  1.00 75.41           N  
ATOM   4715  H   VAL A 300     -14.489  17.886   7.037  1.00 75.41           H  
ATOM   4716  CA  VAL A 300     -16.241  16.822   6.558  1.00 75.41           C  
ATOM   4717  HA  VAL A 300     -16.666  16.481   5.615  1.00 75.41           H  
ATOM   4718  C   VAL A 300     -17.276  17.613   7.322  1.00 75.41           C  
ATOM   4719  CB  VAL A 300     -15.772  15.593   7.360  1.00 75.41           C  
ATOM   4720  HB  VAL A 300     -15.452  15.898   8.356  1.00 75.41           H  
ATOM   4721  O   VAL A 300     -17.032  18.070   8.442  1.00 75.41           O  
ATOM   4722  CG1 VAL A 300     -16.919  14.601   7.500  1.00 75.41           C  
ATOM   4723 HG11 VAL A 300     -17.753  15.077   8.015  1.00 75.41           H  
ATOM   4724 HG12 VAL A 300     -17.247  14.243   6.524  1.00 75.41           H  
ATOM   4725 HG13 VAL A 300     -16.585  13.762   8.110  1.00 75.41           H  
ATOM   4726  CG2 VAL A 300     -14.612  14.856   6.686  1.00 75.41           C  
ATOM   4727 HG21 VAL A 300     -14.532  13.838   7.067  1.00 75.41           H  
ATOM   4728 HG22 VAL A 300     -14.753  14.833   5.605  1.00 75.41           H  
ATOM   4729 HG23 VAL A 300     -13.697  15.386   6.952  1.00 75.41           H  
ATOM   4730  N   GLN A 301     -18.419  17.831   6.691  1.00 83.37           N  
ATOM   4731  H   GLN A 301     -18.550  17.465   5.759  1.00 83.37           H  
ATOM   4732  CA  GLN A 301     -19.559  18.446   7.348  1.00 83.37           C  
ATOM   4733  HA  GLN A 301     -19.237  19.337   7.887  1.00 83.37           H  
ATOM   4734  C   GLN A 301     -20.115  17.443   8.363  1.00 83.37           C  
ATOM   4735  CB  GLN A 301     -20.582  18.878   6.291  1.00 83.37           C  
ATOM   4736  HB2 GLN A 301     -20.842  18.026   5.663  1.00 83.37           H  
ATOM   4737  HB3 GLN A 301     -21.483  19.227   6.795  1.00 83.37           H  
ATOM   4738  O   GLN A 301     -20.607  16.381   7.990  1.00 83.37           O  
ATOM   4739  CG  GLN A 301     -20.026  20.022   5.421  1.00 83.37           C  
ATOM   4740  HG2 GLN A 301     -19.785  20.871   6.061  1.00 83.37           H  
ATOM   4741  HG3 GLN A 301     -19.112  19.703   4.920  1.00 83.37           H  
ATOM   4742  CD  GLN A 301     -21.005  20.490   4.352  1.00 83.37           C  
ATOM   4743  NE2 GLN A 301     -20.683  21.539   3.628  1.00 83.37           N  
ATOM   4744 HE21 GLN A 301     -19.799  22.009   3.756  1.00 83.37           H  
ATOM   4745 HE22 GLN A 301     -21.364  21.820   2.937  1.00 83.37           H  
ATOM   4746  OE1 GLN A 301     -22.061  19.926   4.130  1.00 83.37           O  
ATOM   4747  N   THR A 302     -19.946  17.758   9.645  1.00 89.73           N  
ATOM   4748  H   THR A 302     -19.542  18.651   9.887  1.00 89.73           H  
ATOM   4749  CA  THR A 302     -20.503  16.996  10.764  1.00 89.73           C  
ATOM   4750  HA  THR A 302     -20.458  15.929  10.544  1.00 89.73           H  
ATOM   4751  C   THR A 302     -21.973  17.369  10.938  1.00 89.73           C  
ATOM   4752  CB  THR A 302     -19.696  17.248  12.052  1.00 89.73           C  
ATOM   4753  HB  THR A 302     -20.191  16.785  12.906  1.00 89.73           H  
ATOM   4754  O   THR A 302     -22.373  18.495  10.642  1.00 89.73           O  
ATOM   4755  CG2 THR A 302     -18.277  16.685  11.944  1.00 89.73           C  
ATOM   4756 HG21 THR A 302     -17.756  16.840  12.889  1.00 89.73           H  
ATOM   4757 HG22 THR A 302     -18.326  15.615  11.744  1.00 89.73           H  
ATOM   4758 HG23 THR A 302     -17.727  17.176  11.142  1.00 89.73           H  
ATOM   4759  OG1 THR A 302     -19.566  18.628  12.317  1.00 89.73           O  
ATOM   4760  HG1 THR A 302     -20.219  18.809  12.997  1.00 89.73           H  
ATOM   4761  N   THR A 303     -22.788  16.432  11.414  1.00 91.38           N  
ATOM   4762  H   THR A 303     -22.383  15.564  11.733  1.00 91.38           H  
ATOM   4763  CA  THR A 303     -24.197  16.683  11.748  1.00 91.38           C  
ATOM   4764  HA  THR A 303     -24.630  17.341  10.995  1.00 91.38           H  
ATOM   4765  C   THR A 303     -24.342  17.390  13.095  1.00 91.38           C  
ATOM   4766  CB  THR A 303     -25.013  15.384  11.757  1.00 91.38           C  
ATOM   4767  HB  THR A 303     -26.057  15.646  11.929  1.00 91.38           H  
ATOM   4768  O   THR A 303     -25.309  18.115  13.318  1.00 91.38           O  
ATOM   4769  CG2 THR A 303     -24.924  14.629  10.430  1.00 91.38           C  
ATOM   4770 HG21 THR A 303     -23.905  14.284  10.255  1.00 91.38           H  
ATOM   4771 HG22 THR A 303     -25.589  13.766  10.464  1.00 91.38           H  
ATOM   4772 HG23 THR A 303     -25.231  15.283   9.613  1.00 91.38           H  
ATOM   4773  OG1 THR A 303     -24.608  14.516  12.790  1.00 91.38           O  
ATOM   4774  HG1 THR A 303     -23.838  14.017  12.509  1.00 91.38           H  
ATOM   4775  N   ILE A 304     -23.352  17.230  13.979  1.00 89.77           N  
ATOM   4776  H   ILE A 304     -22.630  16.566  13.739  1.00 89.77           H  
ATOM   4777  CA  ILE A 304     -23.269  17.911  15.275  1.00 89.77           C  
ATOM   4778  HA  ILE A 304     -24.185  18.484  15.417  1.00 89.77           H  
ATOM   4779  C   ILE A 304     -22.127  18.929  15.305  1.00 89.77           C  
ATOM   4780  CB  ILE A 304     -23.201  16.893  16.433  1.00 89.77           C  
ATOM   4781  HB  ILE A 304     -23.178  17.448  17.371  1.00 89.77           H  
ATOM   4782  O   ILE A 304     -21.210  18.912  14.480  1.00 89.77           O  
ATOM   4783  CG1 ILE A 304     -21.920  16.040  16.363  1.00 89.77           C  
ATOM   4784 HG12 ILE A 304     -21.076  16.701  16.557  1.00 89.77           H  
ATOM   4785 HG13 ILE A 304     -21.804  15.612  15.367  1.00 89.77           H  
ATOM   4786  CG2 ILE A 304     -24.486  16.055  16.444  1.00 89.77           C  
ATOM   4787 HG21 ILE A 304     -24.511  15.417  15.560  1.00 89.77           H  
ATOM   4788 HG22 ILE A 304     -25.361  16.705  16.426  1.00 89.77           H  
ATOM   4789 HG23 ILE A 304     -24.535  15.439  17.342  1.00 89.77           H  
ATOM   4790  CD1 ILE A 304     -21.871  14.890  17.370  1.00 89.77           C  
ATOM   4791 HD11 ILE A 304     -20.865  14.471  17.403  1.00 89.77           H  
ATOM   4792 HD12 ILE A 304     -22.561  14.101  17.070  1.00 89.77           H  
ATOM   4793 HD13 ILE A 304     -22.156  15.260  18.354  1.00 89.77           H  
ATOM   4794  N   SER A 305     -22.180  19.848  16.272  1.00 91.09           N  
ATOM   4795  H   SER A 305     -22.952  19.807  16.922  1.00 91.09           H  
ATOM   4796  CA  SER A 305     -21.171  20.899  16.422  1.00 91.09           C  
ATOM   4797  HA  SER A 305     -21.144  21.483  15.502  1.00 91.09           H  
ATOM   4798  C   SER A 305     -19.780  20.310  16.668  1.00 91.09           C  
ATOM   4799  CB  SER A 305     -21.550  21.843  17.566  1.00 91.09           C  
ATOM   4800  HB2 SER A 305     -21.677  21.272  18.486  1.00 91.09           H  
ATOM   4801  HB3 SER A 305     -22.490  22.338  17.323  1.00 91.09           H  
ATOM   4802  O   SER A 305     -19.560  19.625  17.668  1.00 91.09           O  
ATOM   4803  OG  SER A 305     -20.537  22.815  17.756  1.00 91.09           O  
ATOM   4804  HG  SER A 305     -20.896  23.521  18.299  1.00 91.09           H  
ATOM   4805  N   ARG A 306     -18.817  20.653  15.803  1.00 89.78           N  
ATOM   4806  H   ARG A 306     -19.097  21.148  14.968  1.00 89.78           H  
ATOM   4807  CA  ARG A 306     -17.400  20.277  15.953  1.00 89.78           C  
ATOM   4808  HA  ARG A 306     -17.300  19.194  15.879  1.00 89.78           H  
ATOM   4809  C   ARG A 306     -16.844  20.658  17.328  1.00 89.78           C  
ATOM   4810  CB  ARG A 306     -16.561  20.930  14.843  1.00 89.78           C  
ATOM   4811  HB2 ARG A 306     -15.507  20.782  15.079  1.00 89.78           H  
ATOM   4812  HB3 ARG A 306     -16.750  22.004  14.829  1.00 89.78           H  
ATOM   4813  O   ARG A 306     -16.197  19.841  17.968  1.00 89.78           O  
ATOM   4814  CG  ARG A 306     -16.841  20.343  13.448  1.00 89.78           C  
ATOM   4815  HG2 ARG A 306     -16.666  19.267  13.461  1.00 89.78           H  
ATOM   4816  HG3 ARG A 306     -17.879  20.536  13.177  1.00 89.78           H  
ATOM   4817  CD  ARG A 306     -15.923  20.998  12.407  1.00 89.78           C  
ATOM   4818  HD2 ARG A 306     -14.887  20.768  12.659  1.00 89.78           H  
ATOM   4819  HD3 ARG A 306     -16.061  22.077  12.461  1.00 89.78           H  
ATOM   4820  NE  ARG A 306     -16.208  20.535  11.031  1.00 89.78           N  
ATOM   4821  HE  ARG A 306     -16.797  19.720  10.935  1.00 89.78           H  
ATOM   4822  NH1 ARG A 306     -14.963  22.123   9.928  1.00 89.78           N  
ATOM   4823 HH11 ARG A 306     -14.654  22.525   9.055  1.00 89.78           H  
ATOM   4824 HH12 ARG A 306     -14.636  22.470  10.819  1.00 89.78           H  
ATOM   4825  NH2 ARG A 306     -16.110  20.645   8.745  1.00 89.78           N  
ATOM   4826 HH21 ARG A 306     -16.600  19.764   8.687  1.00 89.78           H  
ATOM   4827 HH22 ARG A 306     -15.826  21.105   7.891  1.00 89.78           H  
ATOM   4828  CZ  ARG A 306     -15.764  21.095   9.915  1.00 89.78           C  
ATOM   4829  N   GLY A 307     -17.204  21.839  17.838  1.00 88.80           N  
ATOM   4830  H   GLY A 307     -17.798  22.436  17.281  1.00 88.80           H  
ATOM   4831  CA  GLY A 307     -16.770  22.295  19.163  1.00 88.80           C  
ATOM   4832  HA2 GLY A 307     -15.682  22.262  19.209  1.00 88.80           H  
ATOM   4833  HA3 GLY A 307     -17.092  23.326  19.306  1.00 88.80           H  
ATOM   4834  C   GLY A 307     -17.320  21.454  20.322  1.00 88.80           C  
ATOM   4835  O   GLY A 307     -16.665  21.340  21.356  1.00 88.80           O  
ATOM   4836  N   LEU A 308     -18.495  20.831  20.161  1.00 91.06           N  
ATOM   4837  H   LEU A 308     -18.943  20.870  19.257  1.00 91.06           H  
ATOM   4838  CA  LEU A 308     -19.006  19.866  21.139  1.00 91.06           C  
ATOM   4839  HA  LEU A 308     -18.870  20.282  22.137  1.00 91.06           H  
ATOM   4840  C   LEU A 308     -18.208  18.559  21.083  1.00 91.06           C  
ATOM   4841  CB  LEU A 308     -20.510  19.620  20.912  1.00 91.06           C  
ATOM   4842  HB2 LEU A 308     -20.659  19.260  19.893  1.00 91.06           H  
ATOM   4843  HB3 LEU A 308     -21.043  20.565  21.019  1.00 91.06           H  
ATOM   4844  O   LEU A 308     -17.848  18.039  22.138  1.00 91.06           O  
ATOM   4845  CG  LEU A 308     -21.128  18.578  21.868  1.00 91.06           C  
ATOM   4846  HG  LEU A 308     -20.621  17.620  21.750  1.00 91.06           H  
ATOM   4847  CD1 LEU A 308     -21.036  19.011  23.335  1.00 91.06           C  
ATOM   4848 HD11 LEU A 308     -19.993  19.027  23.649  1.00 91.06           H  
ATOM   4849 HD12 LEU A 308     -21.487  19.994  23.464  1.00 91.06           H  
ATOM   4850 HD13 LEU A 308     -21.563  18.285  23.954  1.00 91.06           H  
ATOM   4851  CD2 LEU A 308     -22.598  18.375  21.510  1.00 91.06           C  
ATOM   4852 HD21 LEU A 308     -23.152  19.307  21.624  1.00 91.06           H  
ATOM   4853 HD22 LEU A 308     -22.681  18.025  20.481  1.00 91.06           H  
ATOM   4854 HD23 LEU A 308     -23.033  17.617  22.161  1.00 91.06           H  
ATOM   4855  N   ILE A 309     -17.910  18.065  19.876  1.00 91.73           N  
ATOM   4856  H   ILE A 309     -18.229  18.560  19.055  1.00 91.73           H  
ATOM   4857  CA  ILE A 309     -17.083  16.867  19.693  1.00 91.73           C  
ATOM   4858  HA  ILE A 309     -17.552  16.043  20.229  1.00 91.73           H  
ATOM   4859  C   ILE A 309     -15.709  17.090  20.322  1.00 91.73           C  
ATOM   4860  CB  ILE A 309     -16.947  16.456  18.208  1.00 91.73           C  
ATOM   4861  HB  ILE A 309     -16.472  17.264  17.652  1.00 91.73           H  
ATOM   4862  O   ILE A 309     -15.310  16.305  21.171  1.00 91.73           O  
ATOM   4863  CG1 ILE A 309     -18.323  16.168  17.569  1.00 91.73           C  
ATOM   4864 HG12 ILE A 309     -18.779  15.315  18.073  1.00 91.73           H  
ATOM   4865 HG13 ILE A 309     -18.974  17.030  17.712  1.00 91.73           H  
ATOM   4866  CG2 ILE A 309     -16.040  15.212  18.134  1.00 91.73           C  
ATOM   4867 HG21 ILE A 309     -15.019  15.463  18.421  1.00 91.73           H  
ATOM   4868 HG22 ILE A 309     -15.999  14.811  17.121  1.00 91.73           H  
ATOM   4869 HG23 ILE A 309     -16.416  14.433  18.796  1.00 91.73           H  
ATOM   4870  CD1 ILE A 309     -18.259  15.889  16.057  1.00 91.73           C  
ATOM   4871 HD11 ILE A 309     -17.736  14.955  15.852  1.00 91.73           H  
ATOM   4872 HD12 ILE A 309     -19.263  15.792  15.646  1.00 91.73           H  
ATOM   4873 HD13 ILE A 309     -17.755  16.712  15.550  1.00 91.73           H  
ATOM   4874  N   ASP A 310     -15.028  18.187  19.988  1.00 90.49           N  
ATOM   4875  H   ASP A 310     -15.401  18.780  19.261  1.00 90.49           H  
ATOM   4876  CA  ASP A 310     -13.683  18.490  20.489  1.00 90.49           C  
ATOM   4877  HA  ASP A 310     -13.014  17.670  20.228  1.00 90.49           H  
ATOM   4878  C   ASP A 310     -13.660  18.611  22.027  1.00 90.49           C  
ATOM   4879  CB  ASP A 310     -13.168  19.773  19.803  1.00 90.49           C  
ATOM   4880  HB2 ASP A 310     -12.229  20.068  20.272  1.00 90.49           H  
ATOM   4881  HB3 ASP A 310     -13.892  20.573  19.957  1.00 90.49           H  
ATOM   4882  O   ASP A 310     -12.767  18.079  22.683  1.00 90.49           O  
ATOM   4883  CG  ASP A 310     -12.918  19.605  18.295  1.00 90.49           C  
ATOM   4884  OD1 ASP A 310     -12.516  18.496  17.877  1.00 90.49           O  
ATOM   4885  OD2 ASP A 310     -13.150  20.570  17.530  1.00 90.49           O  
ATOM   4886  N   LYS A 311     -14.696  19.213  22.635  1.00 90.46           N  
ATOM   4887  H   LYS A 311     -15.403  19.626  22.043  1.00 90.46           H  
ATOM   4888  CA  LYS A 311     -14.838  19.313  24.102  1.00 90.46           C  
ATOM   4889  HA  LYS A 311     -13.929  19.765  24.497  1.00 90.46           H  
ATOM   4890  C   LYS A 311     -14.977  17.953  24.800  1.00 90.46           C  
ATOM   4891  CB  LYS A 311     -16.043  20.218  24.413  1.00 90.46           C  
ATOM   4892  HB2 LYS A 311     -15.886  21.178  23.921  1.00 90.46           H  
ATOM   4893  HB3 LYS A 311     -16.943  19.765  23.997  1.00 90.46           H  
ATOM   4894  O   LYS A 311     -14.664  17.848  25.990  1.00 90.46           O  
ATOM   4895  CG  LYS A 311     -16.259  20.473  25.915  1.00 90.46           C  
ATOM   4896  HG2 LYS A 311     -15.361  20.922  26.340  1.00 90.46           H  
ATOM   4897  HG3 LYS A 311     -16.470  19.534  26.427  1.00 90.46           H  
ATOM   4898  CD  LYS A 311     -17.454  21.402  26.139  1.00 90.46           C  
ATOM   4899  HD2 LYS A 311     -18.342  20.944  25.703  1.00 90.46           H  
ATOM   4900  HD3 LYS A 311     -17.264  22.351  25.637  1.00 90.46           H  
ATOM   4901  CE  LYS A 311     -17.672  21.639  27.637  1.00 90.46           C  
ATOM   4902  HE2 LYS A 311     -17.809  20.672  28.122  1.00 90.46           H  
ATOM   4903  HE3 LYS A 311     -16.777  22.110  28.043  1.00 90.46           H  
ATOM   4904  NZ  LYS A 311     -18.858  22.499  27.875  1.00 90.46           N  
ATOM   4905  HZ1 LYS A 311     -18.742  23.388  27.410  1.00 90.46           H  
ATOM   4906  HZ2 LYS A 311     -19.691  22.068  27.501  1.00 90.46           H  
ATOM   4907  HZ3 LYS A 311     -19.001  22.675  28.859  1.00 90.46           H  
ATOM   4908  N   LEU A 312     -15.519  16.947  24.114  1.00 90.30           N  
ATOM   4909  H   LEU A 312     -15.749  17.109  23.144  1.00 90.30           H  
ATOM   4910  CA  LEU A 312     -15.723  15.599  24.655  1.00 90.30           C  
ATOM   4911  HA  LEU A 312     -15.644  15.624  25.742  1.00 90.30           H  
ATOM   4912  C   LEU A 312     -14.642  14.609  24.209  1.00 90.30           C  
ATOM   4913  CB  LEU A 312     -17.132  15.102  24.286  1.00 90.30           C  
ATOM   4914  HB2 LEU A 312     -17.224  14.064  24.607  1.00 90.30           H  
ATOM   4915  HB3 LEU A 312     -17.235  15.124  23.201  1.00 90.30           H  
ATOM   4916  O   LEU A 312     -14.401  13.642  24.925  1.00 90.30           O  
ATOM   4917  CG  LEU A 312     -18.288  15.903  24.913  1.00 90.30           C  
ATOM   4918  HG  LEU A 312     -18.244  16.941  24.582  1.00 90.30           H  
ATOM   4919  CD1 LEU A 312     -19.616  15.307  24.468  1.00 90.30           C  
ATOM   4920 HD11 LEU A 312     -19.680  15.393  23.383  1.00 90.30           H  
ATOM   4921 HD12 LEU A 312     -20.450  15.852  24.909  1.00 90.30           H  
ATOM   4922 HD13 LEU A 312     -19.683  14.256  24.748  1.00 90.30           H  
ATOM   4923  CD2 LEU A 312     -18.272  15.889  26.443  1.00 90.30           C  
ATOM   4924 HD21 LEU A 312     -17.377  16.391  26.811  1.00 90.30           H  
ATOM   4925 HD22 LEU A 312     -19.155  16.404  26.821  1.00 90.30           H  
ATOM   4926 HD23 LEU A 312     -18.294  14.854  26.785  1.00 90.30           H  
ATOM   4927  N   ALA A 313     -13.969  14.855  23.086  1.00 86.54           N  
ATOM   4928  H   ALA A 313     -14.247  15.645  22.522  1.00 86.54           H  
ATOM   4929  CA  ALA A 313     -12.930  13.991  22.532  1.00 86.54           C  
ATOM   4930  HA  ALA A 313     -13.356  13.003  22.358  1.00 86.54           H  
ATOM   4931  C   ALA A 313     -11.733  13.830  23.484  1.00 86.54           C  
ATOM   4932  CB  ALA A 313     -12.499  14.565  21.177  1.00 86.54           C  
ATOM   4933  HB1 ALA A 313     -13.344  14.571  20.488  1.00 86.54           H  
ATOM   4934  HB2 ALA A 313     -12.125  15.582  21.298  1.00 86.54           H  
ATOM   4935  HB3 ALA A 313     -11.706  13.953  20.749  1.00 86.54           H  
ATOM   4936  O   ALA A 313     -11.172  12.737  23.561  1.00 86.54           O  
ATOM   4937  N   ASP A 314     -11.407  14.892  24.229  1.00 84.69           N  
ATOM   4938  H   ASP A 314     -11.879  15.758  24.009  1.00 84.69           H
[truncated: 65,457 more chars]
