# Supplementary material for: Using structure prediction of negative sense RNA virus nucleoproteins to assess evolutionary relationships
Source: bioRxiv. 2024 May 22:2024.02.16.580771. Originally published 2024 Feb 17. Preprint. [Version 2] doi: 10.1101/2024.02.16.580771 (PMC10888975; doi:10.1101/2024.02.16.580771)
Supplement: Supplement 2 — Supplementary File 2: Full NSV Dataset NP AlphaFold PDBs (.pdb files) [file media-2.zip › Full NSV Dataset NP AlphaFold PDBs/JCPV.pdb]

ATOM      1  N   MET A   1     -50.688  50.668 -27.315  1.00 37.96           N  
ATOM      2  H   MET A   1     -50.316  49.735 -27.213  1.00 37.96           H  
ATOM      3  H2  MET A   1     -51.655  50.577 -27.595  1.00 37.96           H  
ATOM      4  H3  MET A   1     -50.174  51.174 -28.022  1.00 37.96           H  
ATOM      5  CA  MET A   1     -50.648  51.375 -26.017  1.00 37.96           C  
ATOM      6  HA  MET A   1     -49.632  51.390 -25.622  1.00 37.96           H  
ATOM      7  C   MET A   1     -51.522  50.597 -25.056  1.00 37.96           C  
ATOM      8  CB  MET A   1     -51.167  52.820 -26.133  1.00 37.96           C  
ATOM      9  HB2 MET A   1     -51.577  53.131 -25.172  1.00 37.96           H  
ATOM     10  HB3 MET A   1     -51.969  52.867 -26.869  1.00 37.96           H  
ATOM     11  O   MET A   1     -52.644  50.310 -25.450  1.00 37.96           O  
ATOM     12  CG  MET A   1     -50.066  53.819 -26.502  1.00 37.96           C  
ATOM     13  HG2 MET A   1     -49.339  53.847 -25.690  1.00 37.96           H  
ATOM     14  HG3 MET A   1     -49.560  53.493 -27.410  1.00 37.96           H  
ATOM     15  SD  MET A   1     -50.711  55.491 -26.771  1.00 37.96           S  
ATOM     16  CE  MET A   1     -49.428  56.499 -25.976  1.00 37.96           C  
ATOM     17  HE1 MET A   1     -49.685  57.553 -26.077  1.00 37.96           H  
ATOM     18  HE2 MET A   1     -48.466  56.319 -26.456  1.00 37.96           H  
ATOM     19  HE3 MET A   1     -49.363  56.247 -24.918  1.00 37.96           H  
ATOM     20  N   SER A   2     -50.997  50.289 -23.862  1.00 32.31           N  
ATOM     21  H   SER A   2     -50.076  50.638 -23.639  1.00 32.31           H  
ATOM     22  CA  SER A   2     -51.654  49.560 -22.755  1.00 32.31           C  
ATOM     23  HA  SER A   2     -50.963  49.577 -21.912  1.00 32.31           H  
ATOM     24  C   SER A   2     -51.956  48.081 -23.031  1.00 32.31           C  
ATOM     25  CB  SER A   2     -52.921  50.308 -22.318  1.00 32.31           C  
ATOM     26  HB2 SER A   2     -53.448  49.728 -21.560  1.00 32.31           H  
ATOM     27  HB3 SER A   2     -53.598  50.446 -23.160  1.00 32.31           H  
ATOM     28  O   SER A   2     -52.367  47.744 -24.131  1.00 32.31           O  
ATOM     29  OG  SER A   2     -52.562  51.559 -21.767  1.00 32.31           O  
ATOM     30  HG  SER A   2     -53.332  51.909 -21.313  1.00 32.31           H  
ATOM     31  N   THR A   3     -51.797  47.115 -22.130  1.00 35.84           N  
ATOM     32  H   THR A   3     -52.107  46.222 -22.486  1.00 35.84           H  
ATOM     33  CA  THR A   3     -51.334  47.018 -20.731  1.00 35.84           C  
ATOM     34  HA  THR A   3     -50.355  47.478 -20.595  1.00 35.84           H  
ATOM     35  C   THR A   3     -51.235  45.506 -20.461  1.00 35.84           C  
ATOM     36  CB  THR A   3     -52.353  47.569 -19.700  1.00 35.84           C  
ATOM     37  HB  THR A   3     -52.397  46.896 -18.843  1.00 35.84           H  
ATOM     38  O   THR A   3     -52.147  44.780 -20.850  1.00 35.84           O  
ATOM     39  CG2 THR A   3     -51.979  48.945 -19.145  1.00 35.84           C  
ATOM     40 HG21 THR A   3     -51.832  49.678 -19.938  1.00 35.84           H  
ATOM     41 HG22 THR A   3     -52.771  49.289 -18.480  1.00 35.84           H  
ATOM     42 HG23 THR A   3     -51.058  48.857 -18.568  1.00 35.84           H  
ATOM     43  OG1 THR A   3     -53.651  47.649 -20.246  1.00 35.84           O  
ATOM     44  HG1 THR A   3     -53.932  46.744 -20.397  1.00 35.84           H  
ATOM     45  N   ASP A   4     -50.175  45.045 -19.793  1.00 40.60           N  
ATOM     46  H   ASP A   4     -49.430  45.689 -19.570  1.00 40.60           H  
ATOM     47  CA  ASP A   4     -50.124  43.756 -19.062  1.00 40.60           C  
ATOM     48  HA  ASP A   4     -50.259  42.921 -19.749  1.00 40.60           H  
ATOM     49  C   ASP A   4     -51.255  43.692 -17.998  1.00 40.60           C  
ATOM     50  CB  ASP A   4     -48.726  43.695 -18.405  1.00 40.60           C  
ATOM     51  HB2 ASP A   4     -48.740  43.093 -17.496  1.00 40.60           H  
ATOM     52  HB3 ASP A   4     -48.434  44.695 -18.085  1.00 40.60           H  
ATOM     53  O   ASP A   4     -51.712  44.779 -17.618  1.00 40.60           O  
ATOM     54  CG  ASP A   4     -47.646  43.115 -19.320  1.00 40.60           C  
ATOM     55  OD1 ASP A   4     -47.978  42.208 -20.112  1.00 40.60           O  
ATOM     56  OD2 ASP A   4     -46.492  43.574 -19.187  1.00 40.60           O  
ATOM     57  N   PRO A   5     -51.705  42.525 -17.442  1.00 53.59           N  
ATOM     58  CA  PRO A   5     -50.821  41.478 -16.882  1.00 53.59           C  
ATOM     59  HA  PRO A   5     -49.877  41.418 -17.423  1.00 53.59           H  
ATOM     60  C   PRO A   5     -51.356  40.016 -16.739  1.00 53.59           C  
ATOM     61  CB  PRO A   5     -50.621  42.053 -15.463  1.00 53.59           C  
ATOM     62  HB2 PRO A   5     -49.911  42.879 -15.499  1.00 53.59           H  
ATOM     63  HB3 PRO A   5     -50.280  41.320 -14.733  1.00 53.59           H  
ATOM     64  O   PRO A   5     -52.514  39.699 -16.989  1.00 53.59           O  
ATOM     65  CG  PRO A   5     -52.012  42.603 -15.102  1.00 53.59           C  
ATOM     66  HG2 PRO A   5     -51.920  43.602 -14.674  1.00 53.59           H  
ATOM     67  HG3 PRO A   5     -52.527  41.935 -14.412  1.00 53.59           H  
ATOM     68  CD  PRO A   5     -52.758  42.653 -16.437  1.00 53.59           C  
ATOM     69  HD2 PRO A   5     -53.461  41.823 -16.511  1.00 53.59           H  
ATOM     70  HD3 PRO A   5     -53.337  43.573 -16.517  1.00 53.59           H  
ATOM     71  N   ASN A   6     -50.476  39.176 -16.162  1.00 32.81           N  
ATOM     72  H   ASN A   6     -49.537  39.545 -16.110  1.00 32.81           H  
ATOM     73  CA  ASN A   6     -50.698  37.964 -15.343  1.00 32.81           C  
ATOM     74  HA  ASN A   6     -49.751  37.817 -14.824  1.00 32.81           H  
ATOM     75  C   ASN A   6     -50.945  36.596 -16.010  1.00 32.81           C  
ATOM     76  CB  ASN A   6     -51.756  38.222 -14.239  1.00 32.81           C  
ATOM     77  HB2 ASN A   6     -52.574  38.832 -14.624  1.00 32.81           H  
ATOM     78  HB3 ASN A   6     -52.198  37.271 -13.940  1.00 32.81           H  
ATOM     79  O   ASN A   6     -52.056  36.303 -16.439  1.00 32.81           O  
ATOM     80  CG  ASN A   6     -51.210  38.842 -12.973  1.00 32.81           C  
ATOM     81  ND2 ASN A   6     -52.070  39.354 -12.126  1.00 32.81           N  
ATOM     82 HD21 ASN A   6     -51.683  39.767 -11.289  1.00 32.81           H  
ATOM     83 HD22 ASN A   6     -53.054  39.374 -12.351  1.00 32.81           H  
ATOM     84  OD1 ASN A   6     -50.023  38.833 -12.699  1.00 32.81           O  
ATOM     85  N   SER A   7     -49.988  35.663 -15.837  1.00 31.41           N  
ATOM     86  H   SER A   7     -49.034  35.994 -15.810  1.00 31.41           H  
ATOM     87  CA  SER A   7     -50.219  34.404 -15.082  1.00 31.41           C  
ATOM     88  HA  SER A   7     -50.672  34.697 -14.134  1.00 31.41           H  
ATOM     89  C   SER A   7     -48.931  33.612 -14.735  1.00 31.41           C  
ATOM     90  CB  SER A   7     -51.231  33.430 -15.731  1.00 31.41           C  
ATOM     91  HB2 SER A   7     -52.117  33.390 -15.097  1.00 31.41           H  
ATOM     92  HB3 SER A   7     -50.813  32.424 -15.766  1.00 31.41           H  
ATOM     93  O   SER A   7     -48.264  33.080 -15.609  1.00 31.41           O  
ATOM     94  OG  SER A   7     -51.647  33.785 -17.029  1.00 31.41           O  
ATOM     95  HG  SER A   7     -51.909  34.708 -17.007  1.00 31.41           H  
ATOM     96  N   LEU A   8     -48.686  33.506 -13.418  1.00 33.79           N  
ATOM     97  H   LEU A   8     -49.170  34.205 -12.873  1.00 33.79           H  
ATOM     98  CA  LEU A   8     -48.224  32.368 -12.586  1.00 33.79           C  
ATOM     99  HA  LEU A   8     -48.108  32.856 -11.619  1.00 33.79           H  
ATOM    100  C   LEU A   8     -46.862  31.638 -12.793  1.00 33.79           C  
ATOM    101  CB  LEU A   8     -49.386  31.368 -12.431  1.00 33.79           C  
ATOM    102  HB2 LEU A   8     -49.776  31.146 -13.424  1.00 33.79           H  
ATOM    103  HB3 LEU A   8     -49.020  30.427 -12.020  1.00 33.79           H  
ATOM    104  O   LEU A   8     -46.376  31.480 -13.908  1.00 33.79           O  
ATOM    105  CG  LEU A   8     -50.523  31.887 -11.529  1.00 33.79           C  
ATOM    106  HG  LEU A   8     -50.760  32.918 -11.793  1.00 33.79           H  
ATOM    107  CD1 LEU A   8     -51.779  31.052 -11.747  1.00 33.79           C  
ATOM    108 HD11 LEU A   8     -52.083  31.105 -12.793  1.00 33.79           H  
ATOM    109 HD12 LEU A   8     -51.589  30.011 -11.486  1.00 33.79           H  
ATOM    110 HD13 LEU A   8     -52.593  31.433 -11.131  1.00 33.79           H  
ATOM    111  CD2 LEU A   8     -50.168  31.827 -10.039  1.00 33.79           C  
ATOM    112 HD21 LEU A   8     -49.350  32.510  -9.814  1.00 33.79           H  
ATOM    113 HD22 LEU A   8     -51.031  32.133  -9.447  1.00 33.79           H  
ATOM    114 HD23 LEU A   8     -49.894  30.810  -9.759  1.00 33.79           H  
ATOM    115  N   PRO A   9     -46.255  31.139 -11.684  1.00 34.19           N  
ATOM    116  CA  PRO A   9     -44.899  30.595 -11.644  1.00 34.19           C  
ATOM    117  HA  PRO A   9     -44.280  31.074 -12.402  1.00 34.19           H  
ATOM    118  C   PRO A   9     -44.866  29.072 -11.850  1.00 34.19           C  
ATOM    119  CB  PRO A   9     -44.383  30.980 -10.253  1.00 34.19           C  
ATOM    120  HB2 PRO A   9     -43.570  30.335  -9.922  1.00 34.19           H  
ATOM    121  HB3 PRO A   9     -44.062  32.022 -10.262  1.00 34.19           H  
ATOM    122  O   PRO A   9     -45.553  28.318 -11.162  1.00 34.19           O  
ATOM    123  CG  PRO A   9     -45.622  30.836  -9.370  1.00 34.19           C  
ATOM    124  HG2 PRO A   9     -45.589  31.525  -8.526  1.00 34.19           H  
ATOM    125  HG3 PRO A   9     -45.712  29.810  -9.013  1.00 34.19           H  
ATOM    126  CD  PRO A   9     -46.776  31.161 -10.315  1.00 34.19           C  
ATOM    127  HD2 PRO A   9     -47.571  30.425 -10.191  1.00 34.19           H  
ATOM    128  HD3 PRO A   9     -47.129  32.158 -10.051  1.00 34.19           H  
ATOM    129  N   GLY A  10     -44.007  28.613 -12.759  1.00 29.67           N  
ATOM    130  H   GLY A  10     -43.497  29.283 -13.316  1.00 29.67           H  
ATOM    131  CA  GLY A  10     -43.648  27.204 -12.911  1.00 29.67           C  
ATOM    132  HA2 GLY A  10     -43.505  26.978 -13.967  1.00 29.67           H  
ATOM    133  HA3 GLY A  10     -44.444  26.561 -12.534  1.00 29.67           H  
ATOM    134  C   GLY A  10     -42.347  26.900 -12.176  1.00 29.67           C  
ATOM    135  O   GLY A  10     -41.271  27.318 -12.592  1.00 29.67           O  
ATOM    136  N   THR A  11     -42.452  26.171 -11.073  1.00 32.05           N  
ATOM    137  H   THR A  11     -43.373  25.876 -10.782  1.00 32.05           H  
ATOM    138  CA  THR A  11     -41.344  25.532 -10.368  1.00 32.05           C  
ATOM    139  HA  THR A  11     -40.569  26.269 -10.160  1.00 32.05           H  
ATOM    140  C   THR A  11     -40.745  24.414 -11.225  1.00 32.05           C  
ATOM    141  CB  THR A  11     -41.861  24.937  -9.040  1.00 32.05           C  
ATOM    142  HB  THR A  11     -41.206  24.125  -8.725  1.00 32.05           H  
ATOM    143  O   THR A  11     -41.407  23.420 -11.510  1.00 32.05           O  
ATOM    144  CG2 THR A  11     -41.907  25.985  -7.930  1.00 32.05           C  
ATOM    145 HG21 THR A  11     -42.267  25.532  -7.007  1.00 32.05           H  
ATOM    146 HG22 THR A  11     -42.576  26.797  -8.216  1.00 32.05           H  
ATOM    147 HG23 THR A  11     -40.908  26.385  -7.762  1.00 32.05           H  
ATOM    148  OG1 THR A  11     -43.185  24.460  -9.176  1.00 32.05           O  
ATOM    149  HG1 THR A  11     -43.374  23.868  -8.444  1.00 32.05           H  
ATOM    150  N   SER A  12     -39.463  24.522 -11.579  1.00 28.99           N  
ATOM    151  H   SER A  12     -38.992  25.409 -11.469  1.00 28.99           H  
ATOM    152  CA  SER A  12     -38.668  23.367 -12.006  1.00 28.99           C  
ATOM    153  HA  SER A  12     -39.221  22.461 -11.757  1.00 28.99           H  
ATOM    154  C   SER A  12     -37.354  23.324 -11.234  1.00 28.99           C  
ATOM    155  CB  SER A  12     -38.468  23.303 -13.522  1.00 28.99           C  
ATOM    156  HB2 SER A  12     -39.437  23.340 -14.020  1.00 28.99           H  
ATOM    157  HB3 SER A  12     -37.985  22.359 -13.775  1.00 28.99           H  
ATOM    158  O   SER A  12     -36.481  24.175 -11.390  1.00 28.99           O  
ATOM    159  OG  SER A  12     -37.663  24.365 -13.982  1.00 28.99           O  
ATOM    160  HG  SER A  12     -36.942  24.490 -13.362  1.00 28.99           H  
ATOM    161  N   SER A  13     -37.295  22.316 -10.369  1.00 26.24           N  
ATOM    162  H   SER A  13     -38.112  21.723 -10.365  1.00 26.24           H  
ATOM    163  CA  SER A  13     -36.158  21.745  -9.651  1.00 26.24           C  
ATOM    164  HA  SER A  13     -36.213  22.047  -8.606  1.00 26.24           H  
ATOM    165  C   SER A  13     -34.769  22.101 -10.191  1.00 26.24           C  
ATOM    166  CB  SER A  13     -36.326  20.221  -9.720  1.00 26.24           C  
ATOM    167  HB2 SER A  13     -35.452  19.733  -9.288  1.00 26.24           H  
ATOM    168  HB3 SER A  13     -37.207  19.927  -9.150  1.00 26.24           H  
ATOM    169  O   SER A  13     -34.355  21.638 -11.254  1.00 26.24           O  
ATOM    170  OG  SER A  13     -36.489  19.812 -11.066  1.00 26.24           O  
ATOM    171  HG  SER A  13     -35.741  20.156 -11.559  1.00 26.24           H  
ATOM    172  N   SER A  14     -34.013  22.829  -9.375  1.00 26.02           N  
ATOM    173  H   SER A  14     -34.420  23.202  -8.529  1.00 26.02           H  
ATOM    174  CA  SER A  14     -32.563  22.920  -9.449  1.00 26.02           C  
ATOM    175  HA  SER A  14     -32.261  23.088 -10.483  1.00 26.02           H  
ATOM    176  C   SER A  14     -31.936  21.612  -8.960  1.00 26.02           C  
ATOM    177  CB  SER A  14     -32.086  24.114  -8.608  1.00 26.02           C  
ATOM    178  HB2 SER A  14     -31.015  24.023  -8.425  1.00 26.02           H  
ATOM    179  HB3 SER A  14     -32.267  25.030  -9.169  1.00 26.02           H  
ATOM    180  O   SER A  14     -31.874  21.324  -7.766  1.00 26.02           O  
ATOM    181  OG  SER A  14     -32.785  24.196  -7.373  1.00 26.02           O  
ATOM    182  HG  SER A  14     -32.352  24.847  -6.816  1.00 26.02           H  
ATOM    183  N   THR A  15     -31.435  20.804  -9.887  1.00 27.25           N  
ATOM    184  H   THR A  15     -31.633  20.975 -10.863  1.00 27.25           H  
ATOM    185  CA  THR A  15     -30.406  19.806  -9.584  1.00 27.25           C  
ATOM    186  HA  THR A  15     -30.724  19.239  -8.710  1.00 27.25           H  
ATOM    187  C   THR A  15     -29.111  20.565  -9.281  1.00 27.25           C  
ATOM    188  CB  THR A  15     -30.173  18.832 -10.760  1.00 27.25           C  
ATOM    189  HB  THR A  15     -29.169  18.970 -11.162  1.00 27.25           H  
ATOM    190  O   THR A  15     -28.669  21.354 -10.121  1.00 27.25           O  
ATOM    191  CG2 THR A  15     -30.321  17.381 -10.308  1.00 27.25           C  
ATOM    192 HG21 THR A  15     -29.601  17.167  -9.518  1.00 27.25           H  
ATOM    193 HG22 THR A  15     -31.331  17.212  -9.934  1.00 27.25           H  
ATOM    194 HG23 THR A  15     -30.132  16.711 -11.147  1.00 27.25           H  
ATOM    195  OG1 THR A  15     -31.099  19.029 -11.806  1.00 27.25           O  
ATOM    196  HG1 THR A  15     -30.832  18.486 -12.552  1.00 27.25           H  
ATOM    197  N   PRO A  16     -28.470  20.386  -8.113  1.00 26.88           N  
ATOM    198  CA  PRO A  16     -27.171  20.988  -7.883  1.00 26.88           C  
ATOM    199  HA  PRO A  16     -27.187  22.042  -8.160  1.00 26.88           H  
ATOM    200  C   PRO A  16     -26.145  20.254  -8.748  1.00 26.88           C  
ATOM    201  CB  PRO A  16     -26.920  20.886  -6.377  1.00 26.88           C  
ATOM    202  HB2 PRO A  16     -25.863  20.764  -6.143  1.00 26.88           H  
ATOM    203  HB3 PRO A  16     -27.319  21.773  -5.886  1.00 26.88           H  
ATOM    204  O   PRO A  16     -25.796  19.101  -8.491  1.00 26.88           O  
ATOM    205  CG  PRO A  16     -27.741  19.667  -5.959  1.00 26.88           C  
ATOM    206  HG2 PRO A  16     -27.136  18.767  -6.074  1.00 26.88           H  
ATOM    207  HG3 PRO A  16     -28.096  19.753  -4.932  1.00 26.88           H  
ATOM    208  CD  PRO A  16     -28.903  19.623  -6.955  1.00 26.88           C  
ATOM    209  HD2 PRO A  16     -29.129  18.591  -7.222  1.00 26.88           H  
ATOM    210  HD3 PRO A  16     -29.780  20.100  -6.517  1.00 26.88           H  
ATOM    211  N   ASN A  17     -25.671  20.944  -9.786  1.00 25.36           N  
ATOM    212  H   ASN A  17     -26.129  21.814 -10.016  1.00 25.36           H  
ATOM    213  CA  ASN A  17     -24.424  20.624 -10.464  1.00 25.36           C  
ATOM    214  HA  ASN A  17     -24.504  19.652 -10.949  1.00 25.36           H  
ATOM    215  C   ASN A  17     -23.323  20.548  -9.401  1.00 25.36           C  
ATOM    216  CB  ASN A  17     -24.108  21.715 -11.515  1.00 25.36           C  
ATOM    217  HB2 ASN A  17     -24.406  22.694 -11.140  1.00 25.36           H  
ATOM    218  HB3 ASN A  17     -23.031  21.743 -11.680  1.00 25.36           H  
ATOM    219  O   ASN A  17     -22.840  21.573  -8.916  1.00 25.36           O  
ATOM    220  CG  ASN A  17     -24.740  21.469 -12.874  1.00 25.36           C  
ATOM    221  ND2 ASN A  17     -24.878  22.490 -13.687  1.00 25.36           N  
ATOM    222 HD21 ASN A  17     -24.592  23.420 -13.415  1.00 25.36           H  
ATOM    223 HD22 ASN A  17     -25.298  22.284 -14.582  1.00 25.36           H  
ATOM    224  OD1 ASN A  17     -25.081  20.360 -13.241  1.00 25.36           O  
ATOM    225  N   PHE A  18     -22.918  19.332  -9.038  1.00 26.27           N  
ATOM    226  H   PHE A  18     -23.438  18.533  -9.371  1.00 26.27           H  
ATOM    227  CA  PHE A  18     -21.634  19.110  -8.394  1.00 26.27           C  
ATOM    228  HA  PHE A  18     -21.523  19.797  -7.555  1.00 26.27           H  
ATOM    229  C   PHE A  18     -20.560  19.446  -9.426  1.00 26.27           C  
ATOM    230  CB  PHE A  18     -21.519  17.676  -7.857  1.00 26.27           C  
ATOM    231  HB2 PHE A  18     -20.463  17.435  -7.739  1.00 26.27           H  
ATOM    232  HB3 PHE A  18     -21.928  16.976  -8.586  1.00 26.27           H  
ATOM    233  O   PHE A  18     -20.127  18.600 -10.203  1.00 26.27           O  
ATOM    234  CG  PHE A  18     -22.187  17.473  -6.511  1.00 26.27           C  
ATOM    235  CD1 PHE A  18     -21.498  17.809  -5.330  1.00 26.27           C  
ATOM    236  HD1 PHE A  18     -20.498  18.214  -5.386  1.00 26.27           H  
ATOM    237  CD2 PHE A  18     -23.495  16.961  -6.433  1.00 26.27           C  
ATOM    238  HD2 PHE A  18     -24.039  16.723  -7.335  1.00 26.27           H  
ATOM    239  CE1 PHE A  18     -22.110  17.628  -4.076  1.00 26.27           C  
ATOM    240  HE1 PHE A  18     -21.583  17.897  -3.173  1.00 26.27           H  
ATOM    241  CE2 PHE A  18     -24.105  16.774  -5.180  1.00 26.27           C  
ATOM    242  HE2 PHE A  18     -25.113  16.388  -5.126  1.00 26.27           H  
ATOM    243  CZ  PHE A  18     -23.413  17.107  -4.002  1.00 26.27           C  
ATOM    244  HZ  PHE A  18     -23.891  16.975  -3.042  1.00 26.27           H  
ATOM    245  N   LEU A  19     -20.154  20.714  -9.444  1.00 26.29           N  
ATOM    246  H   LEU A  19     -20.673  21.379  -8.888  1.00 26.29           H  
ATOM    247  CA  LEU A  19     -18.897  21.141 -10.031  1.00 26.29           C  
ATOM    248  HA  LEU A  19     -18.846  20.815 -11.070  1.00 26.29           H  
ATOM    249  C   LEU A  19     -17.782  20.431  -9.256  1.00 26.29           C  
ATOM    250  CB  LEU A  19     -18.791  22.678  -9.965  1.00 26.29           C  
ATOM    251  HB2 LEU A  19     -17.749  22.970 -10.102  1.00 26.29           H  
ATOM    252  HB3 LEU A  19     -19.089  23.002  -8.968  1.00 26.29           H  
ATOM    253  O   LEU A  19     -17.293  20.913  -8.235  1.00 26.29           O  
ATOM    254  CG  LEU A  19     -19.644  23.411 -11.019  1.00 26.29           C  
ATOM    255  HG  LEU A  19     -20.636  22.961 -11.065  1.00 26.29           H  
ATOM    256  CD1 LEU A  19     -19.804  24.882 -10.638  1.00 26.29           C  
ATOM    257 HD11 LEU A  19     -20.409  25.394 -11.387  1.00 26.29           H  
ATOM    258 HD12 LEU A  19     -18.828  25.363 -10.577  1.00 26.29           H  
ATOM    259 HD13 LEU A  19     -20.306  24.960  -9.674  1.00 26.29           H  
ATOM    260  CD2 LEU A  19     -18.999  23.348 -12.407  1.00 26.29           C  
ATOM    261 HD21 LEU A  19     -19.619  23.886 -13.124  1.00 26.29           H  
ATOM    262 HD22 LEU A  19     -18.008  23.802 -12.384  1.00 26.29           H  
ATOM    263 HD23 LEU A  19     -18.914  22.313 -12.737  1.00 26.29           H  
ATOM    264  N   THR A  20     -17.392  19.251  -9.732  1.00 31.30           N  
ATOM    265  H   THR A  20     -17.953  18.815 -10.449  1.00 31.30           H  
ATOM    266  CA  THR A  20     -16.061  18.700  -9.504  1.00 31.30           C  
ATOM    267  HA  THR A  20     -15.857  18.651  -8.434  1.00 31.30           H  
ATOM    268  C   THR A  20     -15.078  19.668 -10.141  1.00 31.30           C  
ATOM    269  CB  THR A  20     -15.903  17.293 -10.109  1.00 31.30           C  
ATOM    270  HB  THR A  20     -14.847  17.094 -10.293  1.00 31.30           H  
ATOM    271  O   THR A  20     -14.757  19.563 -11.323  1.00 31.30           O  
ATOM    272  CG2 THR A  20     -16.424  16.216  -9.163  1.00 31.30           C  
ATOM    273 HG21 THR A  20     -15.863  16.239  -8.229  1.00 31.30           H  
ATOM    274 HG22 THR A  20     -17.482  16.387  -8.959  1.00 31.30           H  
ATOM    275 HG23 THR A  20     -16.304  15.238  -9.630  1.00 31.30           H  
ATOM    276  OG1 THR A  20     -16.616  17.183 -11.318  1.00 31.30           O  
ATOM    277  HG1 THR A  20     -16.178  17.759 -11.950  1.00 31.30           H  
ATOM    278  N   ALA A  21     -14.638  20.650  -9.358  1.00 30.04           N  
ATOM    279  H   ALA A  21     -15.077  20.783  -8.458  1.00 30.04           H  
ATOM    280  CA  ALA A  21     -13.445  21.413  -9.659  1.00 30.04           C  
ATOM    281  HA  ALA A  21     -13.512  21.813 -10.671  1.00 30.04           H  
ATOM    282  C   ALA A  21     -12.265  20.435  -9.597  1.00 30.04           C  
ATOM    283  CB  ALA A  21     -13.335  22.589  -8.681  1.00 30.04           C  
ATOM    284  HB1 ALA A  21     -13.292  22.223  -7.655  1.00 30.04           H  
ATOM    285  HB2 ALA A  21     -14.196  23.247  -8.795  1.00 30.04           H  
ATOM    286  HB3 ALA A  21     -12.427  23.153  -8.894  1.00 30.04           H  
ATOM    287  O   ALA A  21     -11.678  20.195  -8.542  1.00 30.04           O  
ATOM    288  N   SER A  22     -11.975  19.801 -10.733  1.00 42.02           N  
ATOM    289  H   SER A  22     -12.610  19.901 -11.512  1.00 42.02           H  
ATOM    290  CA  SER A  22     -10.674  19.207 -10.994  1.00 42.02           C  
ATOM    291  HA  SER A  22     -10.501  18.368 -10.319  1.00 42.02           H  
ATOM    292  C   SER A  22      -9.648  20.304 -10.747  1.00 42.02           C  
ATOM    293  CB  SER A  22     -10.588  18.726 -12.446  1.00 42.02           C  
ATOM    294  HB2 SER A  22     -10.733  19.572 -13.117  1.00 42.02           H  
ATOM    295  HB3 SER A  22      -9.602  18.296 -12.629  1.00 42.02           H  
ATOM    296  O   SER A  22      -9.713  21.358 -11.379  1.00 42.02           O  
ATOM    297  OG  SER A  22     -11.586  17.752 -12.695  1.00 42.02           O  
ATOM    298  HG  SER A  22     -11.658  17.630 -13.645  1.00 42.02           H  
ATOM    299  N   LEU A  23      -8.742  20.086  -9.794  1.00 34.12           N  
ATOM    300  H   LEU A  23      -8.777  19.221  -9.274  1.00 34.12           H  
ATOM    301  CA  LEU A  23      -7.565  20.935  -9.667  1.00 34.12           C  
ATOM    302  HA  LEU A  23      -7.885  21.930  -9.359  1.00 34.12           H  
ATOM    303  C   LEU A  23      -6.899  21.001 -11.050  1.00 34.12           C  
ATOM    304  CB  LEU A  23      -6.608  20.344  -8.618  1.00 34.12           C  
ATOM    305  HB2 LEU A  23      -5.595  20.692  -8.819  1.00 34.12           H  
ATOM    306  HB3 LEU A  23      -6.601  19.259  -8.724  1.00 34.12           H  
ATOM    307  O   LEU A  23      -6.707  19.939 -11.658  1.00 34.12           O  
ATOM    308  CG  LEU A  23      -6.989  20.732  -7.179  1.00 34.12           C  
ATOM    309  HG  LEU A  23      -8.073  20.724  -7.070  1.00 34.12           H  
ATOM    310  CD1 LEU A  23      -6.406  19.731  -6.182  1.00 34.12           C  
ATOM    311 HD11 LEU A  23      -6.684  20.018  -5.168  1.00 34.12           H  
ATOM    312 HD12 LEU A  23      -6.801  18.736  -6.390  1.00 34.12           H  
ATOM    313 HD13 LEU A  23      -5.319  19.713  -6.269  1.00 34.12           H  
ATOM    314  CD2 LEU A  23      -6.455  22.124  -6.829  1.00 34.12           C  
ATOM    315 HD21 LEU A  23      -6.883  22.866  -7.503  1.00 34.12           H  
ATOM    316 HD22 LEU A  23      -6.737  22.382  -5.808  1.00 34.12           H  
ATOM    317 HD23 LEU A  23      -5.370  22.148  -6.919  1.00 34.12           H  
ATOM    318  N   PRO A  24      -6.582  22.199 -11.571  1.00 31.26           N  
ATOM    319  CA  PRO A  24      -5.812  22.289 -12.792  1.00 31.26           C  
ATOM    320  HA  PRO A  24      -6.376  21.834 -13.607  1.00 31.26           H  
ATOM    321  C   PRO A  24      -4.508  21.517 -12.585  1.00 31.26           C  
ATOM    322  CB  PRO A  24      -5.607  23.777 -13.095  1.00 31.26           C  
ATOM    323  HB2 PRO A  24      -4.554  24.007 -13.254  1.00 31.26           H  
ATOM    324  HB3 PRO A  24      -6.177  24.052 -13.982  1.00 31.26           H  
ATOM    325  O   PRO A  24      -3.881  21.603 -11.522  1.00 31.26           O  
ATOM    326  CG  PRO A  24      -6.145  24.536 -11.880  1.00 31.26           C  
ATOM    327  HG2 PRO A  24      -5.322  25.019 -11.352  1.00 31.26           H  
ATOM    328  HG3 PRO A  24      -6.872  25.285 -12.193  1.00 31.26           H  
ATOM    329  CD  PRO A  24      -6.805  23.501 -10.971  1.00 31.26           C  
ATOM    330  HD2 PRO A  24      -7.875  23.699 -10.901  1.00 31.26           H  
ATOM    331  HD3 PRO A  24      -6.348  23.543  -9.982  1.00 31.26           H  
ATOM    332  N   LEU A  25      -4.132  20.729 -13.598  1.00 42.19           N  
ATOM    333  H   LEU A  25      -4.726  20.718 -14.415  1.00 42.19           H  
ATOM    334  CA  LEU A  25      -2.769  20.220 -13.745  1.00 42.19           C  
ATOM    335  HA  LEU A  25      -2.617  19.389 -13.056  1.00 42.19           H  
ATOM    336  C   LEU A  25      -1.801  21.365 -13.418  1.00 42.19           C  
ATOM    337  CB  LEU A  25      -2.563  19.768 -15.204  1.00 42.19           C  
ATOM    338  HB2 LEU A  25      -1.496  19.736 -15.426  1.00 42.19           H  
ATOM    339  HB3 LEU A  25      -2.996  20.525 -15.858  1.00 42.19           H  
ATOM    340  O   LEU A  25      -2.113  22.496 -13.795  1.00 42.19           O  
ATOM    341  CG  LEU A  25      -3.181  18.394 -15.513  1.00 42.19           C  
ATOM    342  HG  LEU A  25      -4.079  18.248 -14.914  1.00 42.19           H  
ATOM    343  CD1 LEU A  25      -3.576  18.296 -16.986  1.00 42.19           C  
ATOM    344 HD11 LEU A  25      -4.007  17.316 -17.190  1.00 42.19           H  
ATOM    345 HD12 LEU A  25      -2.701  18.446 -17.618  1.00 42.19           H  
ATOM    346 HD13 LEU A  25      -4.318  19.060 -17.218  1.00 42.19           H  
ATOM    347  CD2 LEU A  25      -2.184  17.274 -15.204  1.00 42.19           C  
ATOM    348 HD21 LEU A  25      -2.649  16.308 -15.402  1.00 42.19           H  
ATOM    349 HD22 LEU A  25      -1.896  17.320 -14.154  1.00 42.19           H  
ATOM    350 HD23 LEU A  25      -1.296  17.381 -15.827  1.00 42.19           H  
ATOM    351  N   PRO A  26      -0.667  21.113 -12.736  1.00 34.61           N  
ATOM    352  CA  PRO A  26       0.314  22.158 -12.499  1.00 34.61           C  
ATOM    353  HA  PRO A  26      -0.078  22.853 -11.757  1.00 34.61           H  
ATOM    354  C   PRO A  26       0.570  22.893 -13.816  1.00 34.61           C  
ATOM    355  CB  PRO A  26       1.573  21.475 -11.952  1.00 34.61           C  
ATOM    356  HB2 PRO A  26       2.381  21.505 -12.683  1.00 34.61           H  
ATOM    357  HB3 PRO A  26       1.898  21.963 -11.033  1.00 34.61           H  
ATOM    358  O   PRO A  26       1.006  22.287 -14.797  1.00 34.61           O  
ATOM    359  CG  PRO A  26       1.181  20.021 -11.678  1.00 34.61           C  
ATOM    360  HG2 PRO A  26       1.900  19.342 -12.137  1.00 34.61           H  
ATOM    361  HG3 PRO A  26       1.140  19.846 -10.603  1.00 34.61           H  
ATOM    362  CD  PRO A  26      -0.206  19.816 -12.285  1.00 34.61           C  
ATOM    363  HD2 PRO A  26      -0.140  19.133 -13.131  1.00 34.61           H  
ATOM    364  HD3 PRO A  26      -0.884  19.417 -11.530  1.00 34.61           H  
ATOM    365  N   GLU A  27       0.211  24.177 -13.855  1.00 36.81           N  
ATOM    366  H   GLU A  27      -0.289  24.569 -13.070  1.00 36.81           H  
ATOM    367  CA  GLU A  27       0.473  25.055 -14.986  1.00 36.81           C  
ATOM    368  HA  GLU A  27       0.204  24.545 -15.911  1.00 36.81           H  
ATOM    369  C   GLU A  27       1.973  25.318 -15.013  1.00 36.81           C  
ATOM    370  CB  GLU A  27      -0.339  26.355 -14.912  1.00 36.81           C  
ATOM    371  HB2 GLU A  27       0.103  27.069 -15.607  1.00 36.81           H  
ATOM    372  HB3 GLU A  27      -0.280  26.764 -13.903  1.00 36.81           H  
ATOM    373  O   GLU A  27       2.496  26.272 -14.451  1.00 36.81           O  
ATOM    374  CG  GLU A  27      -1.806  26.153 -15.316  1.00 36.81           C  
ATOM    375  HG2 GLU A  27      -1.833  25.662 -16.289  1.00 36.81           H  
ATOM    376  HG3 GLU A  27      -2.286  25.496 -14.590  1.00 36.81           H  
ATOM    377  CD  GLU A  27      -2.584  27.478 -15.395  1.00 36.81           C  
ATOM    378  OE1 GLU A  27      -3.651  27.473 -16.049  1.00 36.81           O  
ATOM    379  OE2 GLU A  27      -2.123  28.477 -14.796  1.00 36.81           O  
ATOM    380  N   THR A  28       2.689  24.358 -15.574  1.00 38.42           N  
ATOM    381  H   THR A  28       2.212  23.478 -15.708  1.00 38.42           H  
ATOM    382  CA  THR A  28       4.033  24.467 -16.125  1.00 38.42           C  
ATOM    383  HA  THR A  28       4.057  25.296 -16.833  1.00 38.42           H  
ATOM    384  C   THR A  28       4.244  23.178 -16.903  1.00 38.42           C  
ATOM    385  CB  THR A  28       5.146  24.708 -15.079  1.00 38.42           C  
ATOM    386  HB  THR A  28       5.995  24.054 -15.280  1.00 38.42           H  
ATOM    387  O   THR A  28       4.601  22.148 -16.345  1.00 38.42           O  
ATOM    388  CG2 THR A  28       5.638  26.157 -15.146  1.00 38.42           C  
ATOM    389 HG21 THR A  28       6.404  26.313 -14.386  1.00 38.42           H  
ATOM    390 HG22 THR A  28       4.825  26.864 -14.981  1.00 38.42           H  
ATOM    391 HG23 THR A  28       6.080  26.344 -16.125  1.00 38.42           H  
ATOM    392  OG1 THR A  28       4.712  24.506 -13.756  1.00 38.42           O  
ATOM    393  HG1 THR A  28       3.952  25.085 -13.662  1.00 38.42           H  
ATOM    394  N   THR A  29       3.890  23.263 -18.192  1.00 39.04           N  
ATOM    395  H   THR A  29       3.440  24.136 -18.431  1.00 39.04           H  
ATOM    396  CA  THR A  29       4.496  22.573 -19.344  1.00 39.04           C  
ATOM    397  HA  THR A  29       3.743  22.512 -20.130  1.00 39.04           H  
ATOM    398  C   THR A  29       5.011  21.162 -19.099  1.00 39.04           C  
ATOM    399  CB  THR A  29       5.664  23.418 -19.890  1.00 39.04           C  
ATOM    400  HB  THR A  29       6.268  22.812 -20.565  1.00 39.04           H  
ATOM    401  O   THR A  29       5.978  21.011 -18.380  1.00 39.04           O  
ATOM    402  CG2 THR A  29       5.163  24.639 -20.660  1.00 39.04           C  
ATOM    403 HG21 THR A  29       4.588  25.292 -20.004  1.00 39.04           H  
ATOM    404 HG22 THR A  29       6.017  25.194 -21.046  1.00 39.04           H  
ATOM    405 HG23 THR A  29       4.541  24.324 -21.498  1.00 39.04           H  
ATOM    406  OG1 THR A  29       6.473  23.887 -18.834  1.00 39.04           O  
ATOM    407  HG1 THR A  29       6.774  23.107 -18.362  1.00 39.04           H  
ATOM    408  N   HIS A  30       4.406  20.179 -19.772  1.00 48.48           N  
ATOM    409  H   HIS A  30       3.496  20.423 -20.135  1.00 48.48           H  
ATOM    410  CA  HIS A  30       4.965  18.930 -20.324  1.00 48.48           C  
ATOM    411  HA  HIS A  30       5.173  19.090 -21.381  1.00 48.48           H  
ATOM    412  C   HIS A  30       3.876  17.852 -20.220  1.00 48.48           C  
ATOM    413  CB  HIS A  30       6.277  18.435 -19.672  1.00 48.48           C  
ATOM    414  HB2 HIS A  30       6.480  17.426 -20.034  1.00 48.48           H  
ATOM    415  HB3 HIS A  30       6.139  18.367 -18.593  1.00 48.48           H  
ATOM    416  O   HIS A  30       3.682  17.241 -19.171  1.00 48.48           O  
ATOM    417  CG  HIS A  30       7.505  19.272 -19.967  1.00 48.48           C  
ATOM    418  CD2 HIS A  30       8.294  19.905 -19.038  1.00 48.48           C  
ATOM    419  HD2 HIS A  30       8.132  19.906 -17.970  1.00 48.48           H  
ATOM    420  ND1 HIS A  30       8.078  19.496 -21.196  1.00 48.48           N  
ATOM    421  HD1 HIS A  30       7.795  19.068 -22.066  1.00 48.48           H  
ATOM    422  CE1 HIS A  30       9.188  20.226 -20.980  1.00 48.48           C  
ATOM    423  HE1 HIS A  30       9.967  20.430 -21.699  1.00 48.48           H  
ATOM    424  NE2 HIS A  30       9.328  20.558 -19.699  1.00 48.48           N  
ATOM    425  N   LEU A  31       3.147  17.604 -21.315  1.00 48.13           N  
ATOM    426  H   LEU A  31       3.346  18.123 -22.159  1.00 48.13           H  
ATOM    427  CA  LEU A  31       2.378  16.366 -21.445  1.00 48.13           C  
ATOM    428  HA  LEU A  31       1.766  16.227 -20.553  1.00 48.13           H  
ATOM    429  C   LEU A  31       3.394  15.232 -21.506  1.00 48.13           C  
ATOM    430  CB  LEU A  31       1.467  16.392 -22.682  1.00 48.13           C  
ATOM    431  HB2 LEU A  31       1.201  15.371 -22.955  1.00 48.13           H  
ATOM    432  HB3 LEU A  31       2.027  16.814 -23.516  1.00 48.13           H  
ATOM    433  O   LEU A  31       4.086  15.025 -22.500  1.00 48.13           O  
ATOM    434  CG  LEU A  31       0.171  17.194 -22.471  1.00 48.13           C  
ATOM    435  HG  LEU A  31       0.412  18.162 -22.033  1.00 48.13           H  
ATOM    436  CD1 LEU A  31      -0.497  17.426 -23.825  1.00 48.13           C  
ATOM    437 HD11 LEU A  31      -0.738  16.474 -24.298  1.00 48.13           H  
ATOM    438 HD12 LEU A  31       0.173  17.987 -24.477  1.00 48.13           H  
ATOM    439 HD13 LEU A  31      -1.410  18.005 -23.692  1.00 48.13           H  
ATOM    440  CD2 LEU A  31      -0.840  16.473 -21.571  1.00 48.13           C  
ATOM    441 HD21 LEU A  31      -0.406  16.262 -20.594  1.00 48.13           H  
ATOM    442 HD22 LEU A  31      -1.708  17.115 -21.424  1.00 48.13           H  
ATOM    443 HD23 LEU A  31      -1.170  15.545 -22.039  1.00 48.13           H  
ATOM    444  N   ALA A  32       3.541  14.575 -20.373  1.00 54.23           N  
ATOM    445  H   ALA A  32       3.009  14.893 -19.576  1.00 54.23           H  
ATOM    446  CA  ALA A  32       4.577  13.611 -20.114  1.00 54.23           C  
ATOM    447  HA  ALA A  32       5.414  13.767 -20.795  1.00 54.23           H  
ATOM    448  C   ALA A  32       3.964  12.231 -20.367  1.00 54.23           C  
ATOM    449  CB  ALA A  32       5.049  13.914 -18.687  1.00 54.23           C  
ATOM    450  HB1 ALA A  32       4.673  14.874 -18.334  1.00 54.23           H  
ATOM    451  HB2 ALA A  32       6.134  14.018 -18.683  1.00 54.23           H  
ATOM    452  HB3 ALA A  32       4.690  13.156 -17.990  1.00 54.23           H  
ATOM    453  O   ALA A  32       3.135  11.777 -19.588  1.00 54.23           O  
ATOM    454  N   GLY A  33       4.270  11.637 -21.520  1.00 62.56           N  
ATOM    455  H   GLY A  33       4.902  12.120 -22.142  1.00 62.56           H  
ATOM    456  CA  GLY A  33       3.762  10.337 -21.943  1.00 62.56           C  
ATOM    457  HA2 GLY A  33       3.803  10.272 -23.031  1.00 62.56           H  
ATOM    458  HA3 GLY A  33       2.716  10.299 -21.636  1.00 62.56           H  
ATOM    459  C   GLY A  33       4.506   9.133 -21.352  1.00 62.56           C  
ATOM    460  O   GLY A  33       5.454   9.312 -20.597  1.00 62.56           O  
ATOM    461  N   ALA A  34       4.126   7.906 -21.728  1.00 66.91           N  
ATOM    462  H   ALA A  34       3.345   7.843 -22.366  1.00 66.91           H  
ATOM    463  CA  ALA A  34       4.882   6.669 -21.448  1.00 66.91           C  
ATOM    464  HA  ALA A  34       5.708   6.904 -20.776  1.00 66.91           H  
ATOM    465  C   ALA A  34       5.485   6.077 -22.750  1.00 66.91           C  
ATOM    466  CB  ALA A  34       3.960   5.676 -20.722  1.00 66.91           C  
ATOM    467  HB1 ALA A  34       4.504   4.761 -20.486  1.00 66.91           H  
ATOM    468  HB2 ALA A  34       3.601   6.125 -19.796  1.00 66.91           H  
ATOM    469  HB3 ALA A  34       3.108   5.432 -21.355  1.00 66.91           H  
ATOM    470  O   ALA A  34       4.853   6.219 -23.803  1.00 66.91           O  
ATOM    471  N   PRO A  35       6.656   5.402 -22.715  1.00 72.74           N  
ATOM    472  CA  PRO A  35       7.305   4.809 -23.897  1.00 72.74           C  
ATOM    473  HA  PRO A  35       7.481   5.550 -24.677  1.00 72.74           H  
ATOM    474  C   PRO A  35       6.462   3.719 -24.514  1.00 72.74           C  
ATOM    475  CB  PRO A  35       8.635   4.233 -23.426  1.00 72.74           C  
ATOM    476  HB2 PRO A  35       8.884   3.296 -23.924  1.00 72.74           H  
ATOM    477  HB3 PRO A  35       9.431   4.963 -23.576  1.00 72.74           H  
ATOM    478  O   PRO A  35       5.738   3.067 -23.774  1.00 72.74           O  
ATOM    479  CG  PRO A  35       8.430   4.007 -21.945  1.00 72.74           C  
ATOM    480  HG2 PRO A  35       8.025   3.009 -21.771  1.00 72.74           H  
ATOM    481  HG3 PRO A  35       9.385   4.148 -21.440  1.00 72.74           H  
ATOM    482  CD  PRO A  35       7.416   5.063 -21.523  1.00 72.74           C  
ATOM    483  HD2 PRO A  35       6.779   4.672 -20.730  1.00 72.74           H  
ATOM    484  HD3 PRO A  35       7.954   5.944 -21.170  1.00 72.74           H  
ATOM    485  N   GLN A  36       6.494   3.533 -25.835  1.00 74.00           N  
ATOM    486  H   GLN A  36       7.292   3.924 -26.315  1.00 74.00           H  
ATOM    487  CA  GLN A  36       5.668   2.547 -26.556  1.00 74.00           C  
ATOM    488  HA  GLN A  36       4.625   2.711 -26.283  1.00 74.00           H  
ATOM    489  C   GLN A  36       6.034   1.098 -26.163  1.00 74.00           C  
ATOM    490  CB  GLN A  36       5.750   2.764 -28.071  1.00 74.00           C  
ATOM    491  HB2 GLN A  36       6.788   2.684 -28.392  1.00 74.00           H  
ATOM    492  HB3 GLN A  36       5.167   1.985 -28.562  1.00 74.00           H  
ATOM    493  O   GLN A  36       7.159   0.859 -25.727  1.00 74.00           O  
ATOM    494  CG  GLN A  36       5.190   4.106 -28.549  1.00 74.00           C  
ATOM    495  HG2 GLN A  36       5.674   4.920 -28.009  1.00 74.00           H  
ATOM    496  HG3 GLN A  36       5.431   4.222 -29.606  1.00 74.00           H  
ATOM    497  CD  GLN A  36       3.676   4.215 -28.402  1.00 74.00           C  
ATOM    498  NE2 GLN A  36       3.152   5.408 -28.254  1.00 74.00           N  
ATOM    499 HE21 GLN A  36       3.737   6.229 -28.191  1.00 74.00           H  
ATOM    500 HE22 GLN A  36       2.143   5.445 -28.289  1.00 74.00           H  
ATOM    501  OE1 GLN A  36       2.917   3.259 -28.384  1.00 74.00           O  
ATOM    502  N   PRO A  37       5.100   0.121 -26.213  1.00 70.34           N  
ATOM    503  CA  PRO A  37       5.362  -1.221 -25.678  1.00 70.34           C  
ATOM    504  HA  PRO A  37       5.649  -1.140 -24.630  1.00 70.34           H  
ATOM    505  C   PRO A  37       6.473  -1.961 -26.436  1.00 70.34           C  
ATOM    506  CB  PRO A  37       4.035  -1.987 -25.794  1.00 70.34           C  
ATOM    507  HB2 PRO A  37       3.838  -2.576 -24.899  1.00 70.34           H  
ATOM    508  HB3 PRO A  37       4.051  -2.637 -26.669  1.00 70.34           H  
ATOM    509  O   PRO A  37       7.197  -2.764 -25.855  1.00 70.34           O  
ATOM    510  CG  PRO A  37       2.973  -0.909 -26.001  1.00 70.34           C  
ATOM    511  HG2 PRO A  37       2.137  -1.277 -26.595  1.00 70.34           H  
ATOM    512  HG3 PRO A  37       2.621  -0.550 -25.034  1.00 70.34           H  
ATOM    513  CD  PRO A  37       3.742   0.188 -26.739  1.00 70.34           C  
ATOM    514  HD2 PRO A  37       3.264   1.157 -26.599  1.00 70.34           H  
ATOM    515  HD3 PRO A  37       3.770  -0.042 -27.804  1.00 70.34           H  
ATOM    516  N   ASP A  38       6.602  -1.677 -27.728  1.00 75.91           N  
ATOM    517  H   ASP A  38       6.072  -0.908 -28.113  1.00 75.91           H  
ATOM    518  CA  ASP A  38       7.606  -2.217 -28.642  1.00 75.91           C  
ATOM    519  HA  ASP A  38       7.657  -3.297 -28.504  1.00 75.91           H  
ATOM    520  C   ASP A  38       9.019  -1.672 -28.385  1.00 75.91           C  
ATOM    521  CB  ASP A  38       7.154  -1.946 -30.091  1.00 75.91           C  
ATOM    522  HB2 ASP A  38       7.876  -2.401 -30.769  1.00 75.91           H  
ATOM    523  HB3 ASP A  38       6.196  -2.440 -30.254  1.00 75.91           H  
ATOM    524  O   ASP A  38       9.994  -2.298 -28.796  1.00 75.91           O  
ATOM    525  CG  ASP A  38       6.999  -0.458 -30.439  1.00 75.91           C  
ATOM    526  OD1 ASP A  38       6.505   0.290 -29.566  1.00 75.91           O  
ATOM    527  OD2 ASP A  38       7.312  -0.087 -31.590  1.00 75.91           O  
ATOM    528  N   GLU A  39       9.163  -0.570 -27.641  1.00 76.16           N  
ATOM    529  H   GLU A  39       8.332  -0.073 -27.351  1.00 76.16           H  
ATOM    530  CA  GLU A  39      10.473  -0.035 -27.238  1.00 76.16           C  
ATOM    531  HA  GLU A  39      11.133  -0.066 -28.105  1.00 76.16           H  
ATOM    532  C   GLU A  39      11.153  -0.890 -26.144  1.00 76.16           C  
ATOM    533  CB  GLU A  39      10.344   1.436 -26.797  1.00 76.16           C  
ATOM    534  HB2 GLU A  39       9.676   1.491 -25.937  1.00 76.16           H  
ATOM    535  HB3 GLU A  39      11.330   1.785 -26.491  1.00 76.16           H  
ATOM    536  O   GLU A  39      12.343  -0.721 -25.857  1.00 76.16           O  
ATOM    537  CG  GLU A  39       9.847   2.376 -27.913  1.00 76.16           C  
ATOM    538  HG2 GLU A  39      10.562   2.336 -28.735  1.00 76.16           H  
ATOM    539  HG3 GLU A  39       8.889   2.012 -28.286  1.00 76.16           H  
ATOM    540  CD  GLU A  39       9.678   3.841 -27.458  1.00 76.16           C  
ATOM    541  OE1 GLU A  39       9.916   4.770 -28.265  1.00 76.16           O  
ATOM    542  OE2 GLU A  39       9.282   4.077 -26.297  1.00 76.16           O  
ATOM    543  N   GLY A  40      10.420  -1.835 -25.543  1.00 83.57           N  
ATOM    544  H   GLY A  40       9.455  -1.924 -25.827  1.00 83.57           H  
ATOM    545  CA  GLY A  40      10.948  -2.784 -24.568  1.00 83.57           C  
ATOM    546  HA2 GLY A  40      11.766  -3.324 -25.045  1.00 83.57           H  
ATOM    547  HA3 GLY A  40      10.169  -3.502 -24.311  1.00 83.57           H  
ATOM    548  C   GLY A  40      11.447  -2.123 -23.270  1.00 83.57           C  
ATOM    549  O   GLY A  40      10.950  -1.072 -22.864  1.00 83.57           O  
ATOM    550  N   PRO A  41      12.425  -2.730 -22.567  1.00 90.01           N  
ATOM    551  CA  PRO A  41      12.906  -2.225 -21.278  1.00 90.01           C  
ATOM    552  HA  PRO A  41      12.065  -1.891 -20.670  1.00 90.01           H  
ATOM    553  C   PRO A  41      13.892  -1.053 -21.407  1.00 90.01           C  
ATOM    554  CB  PRO A  41      13.557  -3.439 -20.610  1.00 90.01           C  
ATOM    555  HB2 PRO A  41      12.794  -4.024 -20.097  1.00 90.01           H  
ATOM    556  HB3 PRO A  41      14.348  -3.159 -19.914  1.00 90.01           H  
ATOM    557  O   PRO A  41      14.171  -0.377 -20.416  1.00 90.01           O  
ATOM    558  CG  PRO A  41      14.100  -4.238 -21.796  1.00 90.01           C  
ATOM    559  HG2 PRO A  41      15.058  -3.823 -22.111  1.00 90.01           H  
ATOM    560  HG3 PRO A  41      14.200  -5.298 -21.563  1.00 90.01           H  
ATOM    561  CD  PRO A  41      13.055  -4.005 -22.886  1.00 90.01           C  
ATOM    562  HD2 PRO A  41      12.307  -4.797 -22.853  1.00 90.01           H  
ATOM    563  HD3 PRO A  41      13.535  -3.978 -23.864  1.00 90.01           H  
ATOM    564  N   ILE A  42      14.432  -0.799 -22.606  1.00 90.62           N  
ATOM    565  H   ILE A  42      14.085  -1.317 -23.400  1.00 90.62           H  
ATOM    566  CA  ILE A  42      15.518   0.167 -22.833  1.00 90.62           C  
ATOM    567  HA  ILE A  42      16.359  -0.135 -22.209  1.00 90.62           H  
ATOM    568  C   ILE A  42      15.145   1.585 -22.367  1.00 90.62           C  
ATOM    569  CB  ILE A  42      16.007   0.119 -24.303  1.00 90.62           C  
ATOM    570  HB  ILE A  42      15.153   0.207 -24.975  1.00 90.62           H  
ATOM    571  O   ILE A  42      15.942   2.173 -21.633  1.00 90.62           O  
ATOM    572  CG1 ILE A  42      16.679  -1.244 -24.584  1.00 90.62           C  
ATOM    573 HG12 ILE A  42      15.993  -2.046 -24.312  1.00 90.62           H  
ATOM    574 HG13 ILE A  42      17.574  -1.344 -23.970  1.00 90.62           H  
ATOM    575  CG2 ILE A  42      16.971   1.283 -24.610  1.00 90.62           C  
ATOM    576 HG21 ILE A  42      17.311   1.235 -25.645  1.00 90.62           H  
ATOM    577 HG22 ILE A  42      17.836   1.239 -23.947  1.00 90.62           H  
ATOM    578 HG23 ILE A  42      16.469   2.242 -24.491  1.00 90.62           H  
ATOM    579  CD1 ILE A  42      17.060  -1.458 -26.055  1.00 90.62           C  
ATOM    580 HD11 ILE A  42      17.884  -0.804 -26.339  1.00 90.62           H  
ATOM    581 HD12 ILE A  42      17.380  -2.491 -26.195  1.00 90.62           H  
ATOM    582 HD13 ILE A  42      16.199  -1.266 -26.695  1.00 90.62           H  
ATOM    583  N   PRO A  43      13.960   2.146 -22.688  1.00 89.49           N  
ATOM    584  CA  PRO A  43      13.557   3.458 -22.179  1.00 89.49           C  
ATOM    585  HA  PRO A  43      14.216   4.220 -22.596  1.00 89.49           H  
ATOM    586  C   PRO A  43      13.571   3.558 -20.652  1.00 89.49           C  
ATOM    587  CB  PRO A  43      12.139   3.672 -22.706  1.00 89.49           C  
ATOM    588  HB2 PRO A  43      11.413   3.224 -22.027  1.00 89.49           H  
ATOM    589  HB3 PRO A  43      11.916   4.729 -22.851  1.00 89.49           H  
ATOM    590  O   PRO A  43      14.026   4.558 -20.095  1.00 89.49           O  
ATOM    591  CG  PRO A  43      12.128   2.887 -24.010  1.00 89.49           C  
ATOM    592  HG2 PRO A  43      12.611   3.463 -24.799  1.00 89.49           H  
ATOM    593  HG3 PRO A  43      11.115   2.603 -24.295  1.00 89.49           H  
ATOM    594  CD  PRO A  43      12.974   1.670 -23.654  1.00 89.49           C  
ATOM    595  HD2 PRO A  43      13.430   1.278 -24.563  1.00 89.49           H  
ATOM    596  HD3 PRO A  43      12.341   0.914 -23.189  1.00 89.49           H  
ATOM    597  N   ALA A  44      13.116   2.513 -19.959  1.00 91.97           N  
ATOM    598  H   ALA A  44      12.818   1.686 -20.456  1.00 91.97           H  
ATOM    599  CA  ALA A  44      13.090   2.499 -18.503  1.00 91.97           C  
ATOM    600  HA  ALA A  44      12.700   3.454 -18.150  1.00 91.97           H  
ATOM    601  C   ALA A  44      14.489   2.399 -17.901  1.00 91.97           C  
ATOM    602  CB  ALA A  44      12.168   1.373 -18.039  1.00 91.97           C  
ATOM    603  HB1 ALA A  44      12.593   0.401 -18.291  1.00 91.97           H  
ATOM    604  HB2 ALA A  44      12.051   1.454 -16.958  1.00 91.97           H  
ATOM    605  HB3 ALA A  44      11.189   1.469 -18.508  1.00 91.97           H  
ATOM    606  O   ALA A  44      14.813   3.144 -16.975  1.00 91.97           O  
ATOM    607  N   LEU A  45      15.346   1.558 -18.478  1.00 92.91           N  
ATOM    608  H   LEU A  45      15.015   0.978 -19.235  1.00 92.91           H  
ATOM    609  CA  LEU A  45      16.751   1.478 -18.092  1.00 92.91           C  
ATOM    610  HA  LEU A  45      16.815   1.278 -17.022  1.00 92.91           H  
ATOM    611  C   LEU A  45      17.476   2.810 -18.325  1.00 92.91           C  
ATOM    612  CB  LEU A  45      17.420   0.330 -18.862  1.00 92.91           C  
ATOM    613  HB2 LEU A  45      17.283   0.493 -19.931  1.00 92.91           H  
ATOM    614  HB3 LEU A  45      18.489   0.359 -18.655  1.00 92.91           H  
ATOM    615  O   LEU A  45      18.247   3.239 -17.470  1.00 92.91           O  
ATOM    616  CG  LEU A  45      16.901  -1.074 -18.498  1.00 92.91           C  
ATOM    617  HG  LEU A  45      15.825  -1.131 -18.663  1.00 92.91           H  
ATOM    618  CD1 LEU A  45      17.578  -2.115 -19.391  1.00 92.91           C  
ATOM    619 HD11 LEU A  45      17.355  -1.906 -20.437  1.00 92.91           H  
ATOM    620 HD12 LEU A  45      17.206  -3.109 -19.145  1.00 92.91           H  
ATOM    621 HD13 LEU A  45      18.658  -2.096 -19.244  1.00 92.91           H  
ATOM    622  CD2 LEU A  45      17.175  -1.428 -17.039  1.00 92.91           C  
ATOM    623 HD21 LEU A  45      16.594  -0.792 -16.371  1.00 92.91           H  
ATOM    624 HD22 LEU A  45      18.236  -1.312 -16.821  1.00 92.91           H  
ATOM    625 HD23 LEU A  45      16.884  -2.462 -16.856  1.00 92.91           H  
ATOM    626  N   LEU A  46      17.180   3.518 -19.421  1.00 89.99           N  
ATOM    627  H   LEU A  46      16.564   3.102 -20.104  1.00 89.99           H  
ATOM    628  CA  LEU A  46      17.717   4.856 -19.680  1.00 89.99           C  
ATOM    629  HA  LEU A  46      18.804   4.805 -19.615  1.00 89.99           H  
ATOM    630  C   LEU A  46      17.284   5.868 -18.618  1.00 89.99           C  
ATOM    631  CB  LEU A  46      17.305   5.338 -21.085  1.00 89.99           C  
ATOM    632  HB2 LEU A  46      17.456   6.415 -21.152  1.00 89.99           H  
ATOM    633  HB3 LEU A  46      16.242   5.146 -21.228  1.00 89.99           H  
ATOM    634  O   LEU A  46      18.125   6.632 -18.144  1.00 89.99           O  
ATOM    635  CG  LEU A  46      18.093   4.675 -22.224  1.00 89.99           C  
ATOM    636  HG  LEU A  46      18.086   3.593 -22.091  1.00 89.99           H  
ATOM    637  CD1 LEU A  46      17.451   5.009 -23.571  1.00 89.99           C  
ATOM    638 HD11 LEU A  46      18.028   4.556 -24.377  1.00 89.99           H  
ATOM    639 HD12 LEU A  46      16.439   4.605 -23.600  1.00 89.99           H  
ATOM    640 HD13 LEU A  46      17.401   6.089 -23.712  1.00 89.99           H  
ATOM    641  CD2 LEU A  46      19.549   5.155 -22.252  1.00 89.99           C  
ATOM    642 HD21 LEU A  46      19.691   5.904 -23.031  1.00 89.99           H  
ATOM    643 HD22 LEU A  46      19.850   5.591 -21.299  1.00 89.99           H  
ATOM    644 HD23 LEU A  46      20.189   4.297 -22.455  1.00 89.99           H  
ATOM    645  N   CYS A  47      16.013   5.847 -18.206  1.00 89.70           N  
ATOM    646  H   CYS A  47      15.369   5.214 -18.657  1.00 89.70           H  
ATOM    647  CA  CYS A  47      15.518   6.712 -17.132  1.00 89.70           C  
ATOM    648  HA  CYS A  47      15.754   7.748 -17.374  1.00 89.70           H  
ATOM    649  C   CYS A  47      16.186   6.404 -15.780  1.00 89.70           C  
ATOM    650  CB  CYS A  47      13.994   6.576 -17.009  1.00 89.70           C  
ATOM    651  HB2 CYS A  47      13.664   7.212 -16.188  1.00 89.70           H  
ATOM    652  HB3 CYS A  47      13.724   5.542 -16.791  1.00 89.70           H  
ATOM    653  O   CYS A  47      16.392   7.309 -14.973  1.00 89.70           O  
ATOM    654  SG  CYS A  47      13.141   7.136 -18.508  1.00 89.70           S  
ATOM    655  HG  CYS A  47      13.556   6.160 -19.321  1.00 89.70           H  
ATOM    656  N   LEU A  48      16.541   5.141 -15.522  1.00 91.06           N  
ATOM    657  H   LEU A  48      16.291   4.429 -16.193  1.00 91.06           H  
ATOM    658  CA  LEU A  48      17.225   4.734 -14.293  1.00 91.06           C  
ATOM    659  HA  LEU A  48      16.799   5.289 -13.457  1.00 91.06           H  
ATOM    660  C   LEU A  48      18.724   5.066 -14.308  1.00 91.06           C  
ATOM    661  CB  LEU A  48      16.983   3.235 -14.047  1.00 91.06           C  
ATOM    662  HB2 LEU A  48      17.267   2.676 -14.938  1.00 91.06           H  
ATOM    663  HB3 LEU A  48      17.634   2.913 -13.234  1.00 91.06           H  
ATOM    664  O   LEU A  48      19.261   5.538 -13.302  1.00 91.06           O  
ATOM    665  CG  LEU A  48      15.537   2.875 -13.661  1.00 91.06           C  
ATOM    666  HG  LEU A  48      14.849   3.199 -14.443  1.00 91.06           H  
ATOM    667  CD1 LEU A  48      15.413   1.361 -13.503  1.00 91.06           C  
ATOM    668 HD11 LEU A  48      14.383   1.100 -13.257  1.00 91.06           H  
ATOM    669 HD12 LEU A  48      15.685   0.870 -14.438  1.00 91.06           H  
ATOM    670 HD13 LEU A  48      16.070   1.007 -12.709  1.00 91.06           H  
ATOM    671  CD2 LEU A  48      15.107   3.534 -12.347  1.00 91.06           C  
ATOM    672 HD21 LEU A  48      14.137   3.141 -12.042  1.00 91.06           H  
ATOM    673 HD22 LEU A  48      15.003   4.611 -12.479  1.00 91.06           H  
ATOM    674 HD23 LEU A  48      15.836   3.321 -11.566  1.00 91.06           H  
ATOM    675  N   TYR A  49      19.392   4.871 -15.441  1.00 89.12           N  
ATOM    676  H   TYR A  49      18.889   4.449 -16.209  1.00 89.12           H  
ATOM    677  CA  TYR A  49      20.843   4.988 -15.568  1.00 89.12           C  
ATOM    678  HA  TYR A  49      21.316   4.666 -14.640  1.00 89.12           H  
ATOM    679  C   TYR A  49      21.314   6.417 -15.864  1.00 89.12           C  
ATOM    680  CB  TYR A  49      21.277   4.035 -16.681  1.00 89.12           C  
ATOM    681  HB2 TYR A  49      20.851   3.050 -16.490  1.00 89.12           H  
ATOM    682  HB3 TYR A  49      20.854   4.407 -17.614  1.00 89.12           H  
ATOM    683  O   TYR A  49      22.300   6.879 -15.295  1.00 89.12           O  
ATOM    684  CG  TYR A  49      22.774   3.877 -16.842  1.00 89.12           C  
ATOM    685  CD1 TYR A  49      23.474   4.649 -17.790  1.00 89.12           C  
ATOM    686  HD1 TYR A  49      22.944   5.359 -18.408  1.00 89.12           H  
ATOM    687  CD2 TYR A  49      23.465   2.942 -16.049  1.00 89.12           C  
ATOM    688  HD2 TYR A  49      22.937   2.345 -15.320  1.00 89.12           H  
ATOM    689  CE1 TYR A  49      24.865   4.489 -17.935  1.00 89.12           C  
ATOM    690  HE1 TYR A  49      25.420   5.067 -18.659  1.00 89.12           H  
ATOM    691  CE2 TYR A  49      24.852   2.770 -16.200  1.00 89.12           C  
ATOM    692  HE2 TYR A  49      25.374   2.042 -15.597  1.00 89.12           H  
ATOM    693  OH  TYR A  49      26.895   3.396 -17.292  1.00 89.12           O  
ATOM    694  HH  TYR A  49      27.238   2.692 -16.737  1.00 89.12           H  
ATOM    695  CZ  TYR A  49      25.555   3.548 -17.142  1.00 89.12           C  
ATOM    696  N   ASN A  50      20.619   7.146 -16.743  1.00 86.45           N  
ATOM    697  H   ASN A  50      19.760   6.773 -17.122  1.00 86.45           H  
ATOM    698  CA  ASN A  50      21.090   8.430 -17.253  1.00 86.45           C  
ATOM    699  HA  ASN A  50      22.155   8.520 -17.037  1.00 86.45           H  
ATOM    700  C   ASN A  50      20.382   9.611 -16.575  1.00 86.45           C  
ATOM    701  CB  ASN A  50      20.951   8.444 -18.781  1.00 86.45           C  
ATOM    702  HB2 ASN A  50      21.416   7.550 -19.197  1.00 86.45           H  
ATOM    703  HB3 ASN A  50      19.897   8.437 -19.060  1.00 86.45           H  
ATOM    704  O   ASN A  50      19.187   9.837 -16.765  1.00 86.45           O  
ATOM    705  CG  ASN A  50      21.605   9.677 -19.369  1.00 86.45           C  
ATOM    706  ND2 ASN A  50      22.689   9.525 -20.087  1.00 86.45           N  
ATOM    707 HD21 ASN A  50      23.073   8.604 -20.247  1.00 86.45           H  
ATOM    708 HD22 ASN A  50      23.136  10.366 -20.424  1.00 86.45           H  
ATOM    709  OD1 ASN A  50      21.187  10.800 -19.146  1.00 86.45           O  
ATOM    710  N   GLN A  51      21.143  10.418 -15.830  1.00 84.72           N  
ATOM    711  H   GLN A  51      22.113  10.176 -15.691  1.00 84.72           H  
ATOM    712  CA  GLN A  51      20.591  11.567 -15.112  1.00 84.72           C  
ATOM    713  HA  GLN A  51      19.775  11.198 -14.491  1.00 84.72           H  
ATOM    714  C   GLN A  51      19.989  12.627 -16.041  1.00 84.72           C  
ATOM    715  CB  GLN A  51      21.675  12.181 -14.209  1.00 84.72           C  
ATOM    716  HB2 GLN A  51      22.112  11.397 -13.590  1.00 84.72           H  
ATOM    717  HB3 GLN A  51      22.466  12.600 -14.831  1.00 84.72           H  
ATOM    718  O   GLN A  51      18.954  13.190 -15.707  1.00 84.72           O  
ATOM    719  CG  GLN A  51      21.131  13.290 -13.288  1.00 84.72           C  
ATOM    720  HG2 GLN A  51      21.952  13.684 -12.690  1.00 84.72           H  
ATOM    721  HG3 GLN A  51      20.740  14.113 -13.888  1.00 84.72           H  
ATOM    722  CD  GLN A  51      20.043  12.803 -12.332  1.00 84.72           C  
ATOM    723  NE2 GLN A  51      19.221  13.683 -11.810  1.00 84.72           N  
ATOM    724 HE21 GLN A  51      18.526  13.345 -11.160  1.00 84.72           H  
ATOM    725 HE22 GLN A  51      19.225  14.643 -12.125  1.00 84.72           H  
ATOM    726  OE1 GLN A  51      19.899  11.618 -12.056  1.00 84.72           O  
ATOM    727  N   SER A  52      20.585  12.896 -17.204  1.00 83.01           N  
ATOM    728  H   SER A  52      21.393  12.360 -17.488  1.00 83.01           H  
ATOM    729  CA  SER A  52      20.046  13.877 -18.153  1.00 83.01           C  
ATOM    730  HA  SER A  52      19.887  14.821 -17.632  1.00 83.01           H  
ATOM    731  C   SER A  52      18.697  13.435 -18.717  1.00 83.01           C  
ATOM    732  CB  SER A  52      21.024  14.118 -19.305  1.00 83.01           C  
ATOM    733  HB2 SER A  52      21.128  13.211 -19.899  1.00 83.01           H  
ATOM    734  HB3 SER A  52      20.636  14.909 -19.947  1.00 83.01           H  
ATOM    735  O   SER A  52      17.789  14.255 -18.812  1.00 83.01           O  
ATOM    736  OG  SER A  52      22.296  14.496 -18.811  1.00 83.01           O  
ATOM    737  HG  SER A  52      22.216  15.339 -18.358  1.00 83.01           H  
ATOM    738  N   VAL A  53      18.541  12.143 -19.031  1.00 81.61           N  
ATOM    739  H   VAL A  53      19.333  11.526 -18.918  1.00 81.61           H  
ATOM    740  CA  VAL A  53      17.250  11.569 -19.445  1.00 81.61           C  
ATOM    741  HA  VAL A  53      16.854  12.156 -20.274  1.00 81.61           H  
ATOM    742  C   VAL A  53      16.243  11.676 -18.305  1.00 81.61           C  
ATOM    743  CB  VAL A  53      17.391  10.108 -19.918  1.00 81.61           C  
ATOM    744  HB  VAL A  53      17.846   9.516 -19.123  1.00 81.61           H  
ATOM    745  O   VAL A  53      15.149  12.187 -18.519  1.00 81.61           O  
ATOM    746  CG1 VAL A  53      16.035   9.481 -20.268  1.00 81.61           C  
ATOM    747 HG11 VAL A  53      15.404   9.409 -19.382  1.00 81.61           H  
ATOM    748 HG12 VAL A  53      16.178   8.471 -20.653  1.00 81.61           H  
ATOM    749 HG13 VAL A  53      15.522  10.079 -21.021  1.00 81.61           H  
ATOM    750  CG2 VAL A  53      18.276  10.023 -21.170  1.00 81.61           C  
ATOM    751 HG21 VAL A  53      18.392   8.980 -21.464  1.00 81.61           H  
ATOM    752 HG22 VAL A  53      17.815  10.575 -21.989  1.00 81.61           H  
ATOM    753 HG23 VAL A  53      19.263  10.439 -20.971  1.00 81.61           H  
ATOM    754  N   ARG A  54      16.628  11.279 -17.084  1.00 84.37           N  
ATOM    755  H   ARG A  54      17.538  10.852 -16.992  1.00 84.37           H  
ATOM    756  CA  ARG A  54      15.771  11.351 -15.890  1.00 84.37           C  
ATOM    757  HA  ARG A  54      14.887  10.736 -16.055  1.00 84.37           H  
ATOM    758  C   ARG A  54      15.285  12.773 -15.598  1.00 84.37           C  
ATOM    759  CB  ARG A  54      16.548  10.796 -14.691  1.00 84.37           C  
ATOM    760  HB2 ARG A  54      17.134   9.935 -15.010  1.00 84.37           H  
ATOM    761  HB3 ARG A  54      17.233  11.562 -14.327  1.00 84.37           H  
ATOM    762  O   ARG A  54      14.108  12.967 -15.316  1.00 84.37           O  
ATOM    763  CG  ARG A  54      15.621  10.341 -13.552  1.00 84.37           C  
ATOM    764  HG2 ARG A  54      14.821  11.067 -13.404  1.00 84.37           H  
ATOM    765  HG3 ARG A  54      15.161   9.396 -13.842  1.00 84.37           H  
ATOM    766  CD  ARG A  54      16.349  10.153 -12.209  1.00 84.37           C  
ATOM    767  HD2 ARG A  54      16.323  11.107 -11.682  1.00 84.37           H  
ATOM    768  HD3 ARG A  54      15.802   9.433 -11.600  1.00 84.37           H  
ATOM    769  NE  ARG A  54      17.767   9.760 -12.348  1.00 84.37           N  
ATOM    770  HE  ARG A  54      18.442  10.510 -12.384  1.00 84.37           H  
ATOM    771  NH1 ARG A  54      17.582   7.479 -12.171  1.00 84.37           N  
ATOM    772 HH11 ARG A  54      16.575   7.554 -12.155  1.00 84.37           H  
ATOM    773 HH12 ARG A  54      18.039   6.586 -12.288  1.00 84.37           H  
ATOM    774  NH2 ARG A  54      19.547   8.385 -12.629  1.00 84.37           N  
ATOM    775 HH21 ARG A  54      20.144   9.196 -12.713  1.00 84.37           H  
ATOM    776 HH22 ARG A  54      19.881   7.444 -12.783  1.00 84.37           H  
ATOM    777  CZ  ARG A  54      18.282   8.548 -12.382  1.00 84.37           C  
ATOM    778  N   THR A  55      16.171  13.766 -15.686  1.00 82.91           N  
ATOM    779  H   THR A  55      17.140  13.528 -15.844  1.00 82.91           H  
ATOM    780  CA  THR A  55      15.831  15.185 -15.500  1.00 82.91           C  
ATOM    781  HA  THR A  55      15.304  15.306 -14.554  1.00 82.91           H  
ATOM    782  C   THR A  55      14.906  15.686 -16.606  1.00 82.91           C  
ATOM    783  CB  THR A  55      17.100  16.054 -15.459  1.00 82.91           C  
ATOM    784  HB  THR A  55      17.653  15.930 -16.390  1.00 82.91           H  
ATOM    785  O   THR A  55      13.992  16.451 -16.323  1.00 82.91           O  
ATOM    786  CG2 THR A  55      16.815  17.540 -15.245  1.00 82.91           C  
ATOM    787 HG21 THR A  55      16.196  17.677 -14.358  1.00 82.91           H  
ATOM    788 HG22 THR A  55      17.748  18.091 -15.126  1.00 82.91           H  
ATOM    789 HG23 THR A  55      16.289  17.950 -16.108  1.00 82.91           H  
ATOM    790  OG1 THR A  55      17.933  15.681 -14.383  1.00 82.91           O  
ATOM    791  HG1 THR A  55      18.631  16.339 -14.351  1.00 82.91           H  
ATOM    792  N   LEU A  56      15.116  15.244 -17.851  1.00 79.78           N  
ATOM    793  H   LEU A  56      15.891  14.619 -18.024  1.00 79.78           H  
ATOM    794  CA  LEU A  56      14.297  15.643 -18.995  1.00 79.78           C  
ATOM    795  HA  LEU A  56      14.228  16.731 -19.004  1.00 79.78           H  
ATOM    796  C   LEU A  56      12.864  15.103 -18.906  1.00 79.78           C  
ATOM    797  CB  LEU A  56      14.999  15.171 -20.281  1.00 79.78           C  
ATOM    798  HB2 LEU A  56      15.987  15.630 -20.328  1.00 79.78           H  
ATOM    799  HB3 LEU A  56      15.134  14.091 -20.226  1.00 79.78           H  
ATOM    800  O   LEU A  56      11.924  15.837 -19.190  1.00 79.78           O  
ATOM    801  CG  LEU A  56      14.242  15.489 -21.582  1.00 79.78           C  
ATOM    802  HG  LEU A  56      13.253  15.032 -21.559  1.00 79.78           H  
ATOM    803  CD1 LEU A  56      14.101  16.994 -21.816  1.00 79.78           C  
ATOM    804 HD11 LEU A  56      13.633  17.174 -22.784  1.00 79.78           H  
ATOM    805 HD12 LEU A  56      13.457  17.423 -21.049  1.00 79.78           H  
ATOM    806 HD13 LEU A  56      15.077  17.478 -21.781  1.00 79.78           H  
ATOM    807  CD2 LEU A  56      15.009  14.897 -22.766  1.00 79.78           C  
ATOM    808 HD21 LEU A  56      15.193  13.837 -22.593  1.00 79.78           H  
ATOM    809 HD22 LEU A  56      15.964  15.409 -22.882  1.00 79.78           H  
ATOM    810 HD23 LEU A  56      14.416  15.011 -23.673  1.00 79.78           H  
ATOM    811  N   VAL A  57      12.692  13.830 -18.536  1.00 78.06           N  
ATOM    812  H   VAL A  57      13.510  13.262 -18.367  1.00 78.06           H  
ATOM    813  CA  VAL A  57      11.357  13.211 -18.436  1.00 78.06           C  
ATOM    814  HA  VAL A  57      10.721  13.643 -19.209  1.00 78.06           H  
ATOM    815  C   VAL A  57      10.667  13.515 -17.107  1.00 78.06           C  
ATOM    816  CB  VAL A  57      11.400  11.693 -18.690  1.00 78.06           C  
ATOM    817  HB  VAL A  57      10.369  11.339 -18.701  1.00 78.06           H  
ATOM    818  O   VAL A  57       9.442  13.528 -17.023  1.00 78.06           O  
ATOM    819  CG1 VAL A  57      11.989  11.365 -20.062  1.00 78.06           C  
ATOM    820 HG11 VAL A  57      11.897  10.296 -20.254  1.00 78.06           H  
ATOM    821 HG12 VAL A  57      13.042  11.644 -20.100  1.00 78.06           H  
ATOM    822 HG13 VAL A  57      11.424  11.903 -20.823  1.00 78.06           H  
ATOM    823  CG2 VAL A  57      12.143  10.892 -17.618  1.00 78.06           C  
ATOM    824 HG21 VAL A  57      11.616  10.979 -16.668  1.00 78.06           H  
ATOM    825 HG22 VAL A  57      12.169   9.838 -17.894  1.00 78.06           H  
ATOM    826 HG23 VAL A  57      13.162  11.258 -17.492  1.00 78.06           H  
ATOM    827  N   GLY A  58      11.444  13.764 -16.057  1.00 82.83           N  
ATOM    828  H   GLY A  58      12.445  13.714 -16.180  1.00 82.83           H  
ATOM    829  CA  GLY A  58      10.943  14.006 -14.715  1.00 82.83           C  
ATOM    830  HA2 GLY A  58      10.059  14.642 -14.768  1.00 82.83           H  
ATOM    831  HA3 GLY A  58      11.714  14.549 -14.169  1.00 82.83           H  
ATOM    832  C   GLY A  58      10.589  12.728 -13.933  1.00 82.83           C  
ATOM    833  O   GLY A  58      10.525  11.614 -14.473  1.00 82.83           O  
ATOM    834  N   PRO A  59      10.357  12.867 -12.617  1.00 85.98           N  
ATOM    835  CA  PRO A  59      10.184  11.738 -11.698  1.00 85.98           C  
ATOM    836  HA  PRO A  59      11.029  11.056 -11.789  1.00 85.98           H  
ATOM    837  C   PRO A  59       8.900  10.937 -11.950  1.00 85.98           C  
ATOM    838  CB  PRO A  59      10.198  12.367 -10.299  1.00 85.98           C  
ATOM    839  HB2 PRO A  59      11.222  12.386  -9.924  1.00 85.98           H  
ATOM    840  HB3 PRO A  59       9.553  11.838  -9.596  1.00 85.98           H  
ATOM    841  O   PRO A  59       8.916   9.710 -11.872  1.00 85.98           O  
ATOM    842  CG  PRO A  59       9.729  13.802 -10.537  1.00 85.98           C  
ATOM    843  HG2 PRO A  59      10.073  14.479  -9.756  1.00 85.98           H  
ATOM    844  HG3 PRO A  59       8.642  13.820 -10.618  1.00 85.98           H  
ATOM    845  CD  PRO A  59      10.338  14.131 -11.893  1.00 85.98           C  
ATOM    846  HD2 PRO A  59       9.732  14.881 -12.403  1.00 85.98           H  
ATOM    847  HD3 PRO A  59      11.357  14.493 -11.761  1.00 85.98           H  
ATOM    848  N   LEU A  60       7.801  11.613 -12.304  1.00 86.00           N  
ATOM    849  H   LEU A  60       7.860  12.620 -12.356  1.00 86.00           H  
ATOM    850  CA  LEU A  60       6.515  10.975 -12.598  1.00 86.00           C  
ATOM    851  HA  LEU A  60       6.202  10.394 -11.731  1.00 86.00           H  
ATOM    852  C   LEU A  60       6.626  10.016 -13.786  1.00 86.00           C  
ATOM    853  CB  LEU A  60       5.480  12.082 -12.879  1.00 86.00           C  
ATOM    854  HB2 LEU A  60       5.326  12.658 -11.966  1.00 86.00           H  
ATOM    855  HB3 LEU A  60       5.877  12.757 -13.637  1.00 86.00           H  
ATOM    856  O   LEU A  60       6.257   8.846 -13.707  1.00 86.00           O  
ATOM    857  CG  LEU A  60       4.121  11.558 -13.377  1.00 86.00           C  
ATOM    858  HG  LEU A  60       4.252  11.024 -14.319  1.00 86.00           H  
ATOM    859  CD1 LEU A  60       3.503  10.613 -12.358  1.00 86.00           C  
ATOM    860 HD11 LEU A  60       2.498  10.356 -12.692  1.00 86.00           H  
ATOM    861 HD12 LEU A  60       3.454  11.082 -11.375  1.00 86.00           H  
ATOM    862 HD13 LEU A  60       4.089   9.694 -12.326  1.00 86.00           H  
ATOM    863  CD2 LEU A  60       3.169  12.719 -13.634  1.00 86.00           C  
ATOM    864 HD21 LEU A  60       2.975  13.258 -12.707  1.00 86.00           H  
ATOM    865 HD22 LEU A  60       3.605  13.399 -14.366  1.00 86.00           H  
ATOM    866 HD23 LEU A  60       2.231  12.336 -14.036  1.00 86.00           H  
ATOM    867  N   VAL A  61       7.173  10.522 -14.884  1.00 84.69           N  
ATOM    868  H   VAL A  61       7.468  11.488 -14.881  1.00 84.69           H  
ATOM    869  CA  VAL A  61       7.337   9.761 -16.117  1.00 84.69           C  
ATOM    870  HA  VAL A  61       6.374   9.363 -16.437  1.00 84.69           H  
ATOM    871  C   VAL A  61       8.295   8.603 -15.926  1.00 84.69           C  
ATOM    872  CB  VAL A  61       7.887  10.682 -17.194  1.00 84.69           C  
ATOM    873  HB  VAL A  61       8.837  11.106 -16.869  1.00 84.69           H  
ATOM    874  O   VAL A  61       8.024   7.501 -16.399  1.00 84.69           O  
ATOM    875  CG1 VAL A  61       8.083   9.927 -18.482  1.00 84.69           C  
ATOM    876 HG11 VAL A  61       7.160   9.387 -18.691  1.00 84.69           H  
ATOM    877 HG12 VAL A  61       8.292  10.606 -19.308  1.00 84.69           H  
ATOM    878 HG13 VAL A  61       8.923   9.238 -18.387  1.00 84.69           H  
ATOM    879  CG2 VAL A  61       6.896  11.778 -17.511  1.00 84.69           C  
ATOM    880 HG21 VAL A  61       6.739  12.427 -16.650  1.00 84.69           H  
ATOM    881 HG22 VAL A  61       5.953  11.337 -17.837  1.00 84.69           H  
ATOM    882 HG23 VAL A  61       7.331  12.372 -18.314  1.00 84.69           H  
ATOM    883  N   THR A  62       9.386   8.835 -15.193  1.00 89.19           N  
ATOM    884  H   THR A  62       9.554   9.777 -14.871  1.00 89.19           H  
ATOM    885  CA  THR A  62      10.329   7.781 -14.811  1.00 89.19           C  
ATOM    886  HA  THR A  62      10.786   7.368 -15.710  1.00 89.19           H  
ATOM    887  C   THR A  62       9.599   6.647 -14.090  1.00 89.19           C  
ATOM    888  CB  THR A  62      11.444   8.346 -13.919  1.00 89.19           C  
ATOM    889  HB  THR A  62      11.011   8.799 -13.027  1.00 89.19           H  
ATOM    890  O   THR A  62       9.752   5.489 -14.473  1.00 89.19           O  
ATOM    891  CG2 THR A  62      12.440   7.272 -13.480  1.00 89.19           C  
ATOM    892 HG21 THR A  62      13.314   7.742 -13.029  1.00 89.19           H  
ATOM    893 HG22 THR A  62      11.979   6.617 -12.740  1.00 89.19           H  
ATOM    894 HG23 THR A  62      12.749   6.665 -14.332  1.00 89.19           H  
ATOM    895  OG1 THR A  62      12.178   9.333 -14.608  1.00 89.19           O  
ATOM    896  HG1 THR A  62      11.638  10.124 -14.675  1.00 89.19           H  
ATOM    897  N   ALA A  63       8.746   6.968 -13.112  1.00 91.53           N  
ATOM    898  H   ALA A  63       8.647   7.937 -12.844  1.00 91.53           H  
ATOM    899  CA  ALA A  63       7.985   5.975 -12.358  1.00 91.53           C  
ATOM    900  HA  ALA A  63       8.686   5.277 -11.901  1.00 91.53           H  
ATOM    901  C   ALA A  63       7.053   5.146 -13.246  1.00 91.53           C  
ATOM    902  CB  ALA A  63       7.200   6.688 -11.251  1.00 91.53           C  
ATOM    903  HB1 ALA A  63       7.862   7.345 -10.686  1.00 91.53           H  
ATOM    904  HB2 ALA A  63       6.766   5.947 -10.580  1.00 91.53           H  
ATOM    905  HB3 ALA A  63       6.396   7.289 -11.675  1.00 91.53           H  
ATOM    906  O   ALA A  63       7.099   3.916 -13.226  1.00 91.53           O  
ATOM    907  N   ILE A  64       6.240   5.815 -14.064  1.00 89.87           N  
ATOM    908  H   ILE A  64       6.263   6.824 -14.033  1.00 89.87           H  
ATOM    909  CA  ILE A  64       5.270   5.155 -14.946  1.00 89.87           C  
ATOM    910  HA  ILE A  64       4.653   4.483 -14.349  1.00 89.87           H  
ATOM    911  C   ILE A  64       5.985   4.295 -15.984  1.00 89.87           C  
ATOM    912  CB  ILE A  64       4.353   6.208 -15.599  1.00 89.87           C  
ATOM    913  HB  ILE A  64       4.972   6.961 -16.088  1.00 89.87           H  
ATOM    914  O   ILE A  64       5.576   3.165 -16.238  1.00 89.87           O  
ATOM    915  CG1 ILE A  64       3.535   6.887 -14.477  1.00 89.87           C  
ATOM    916 HG12 ILE A  64       2.948   6.135 -13.950  1.00 89.87           H  
ATOM    917 HG13 ILE A  64       4.211   7.338 -13.751  1.00 89.87           H  
ATOM    918  CG2 ILE A  64       3.437   5.572 -16.662  1.00 89.87           C  
ATOM    919 HG21 ILE A  64       2.791   6.330 -17.105  1.00 89.87           H  
ATOM    920 HG22 ILE A  64       4.025   5.141 -17.472  1.00 89.87           H  
ATOM    921 HG23 ILE A  64       2.819   4.797 -16.208  1.00 89.87           H  
ATOM    922  CD1 ILE A  64       2.593   7.990 -14.947  1.00 89.87           C  
ATOM    923 HD11 ILE A  64       2.378   8.659 -14.114  1.00 89.87           H  
ATOM    924 HD12 ILE A  64       3.034   8.560 -15.765  1.00 89.87           H  
ATOM    925 HD13 ILE A  64       1.649   7.530 -15.238  1.00 89.87           H  
ATOM    926  N   THR A  65       7.080   4.800 -16.543  1.00 89.84           N  
ATOM    927  H   THR A  65       7.357   5.736 -16.285  1.00 89.84           H  
ATOM    928  CA  THR A  65       7.915   4.078 -17.503  1.00 89.84           C  
ATOM    929  HA  THR A  65       7.313   3.787 -18.364  1.00 89.84           H  
ATOM    930  C   THR A  65       8.499   2.806 -16.892  1.00 89.84           C  
ATOM    931  CB  THR A  65       9.036   5.001 -17.988  1.00 89.84           C  
ATOM    932  HB  THR A  65       9.581   5.398 -17.131  1.00 89.84           H  
ATOM    933  O   THR A  65       8.400   1.736 -17.486  1.00 89.84           O  
ATOM    934  CG2 THR A  65      10.026   4.271 -18.874  1.00 89.84           C  
ATOM    935 HG21 THR A  65       9.523   3.499 -19.456  1.00 89.84           H  
ATOM    936 HG22 THR A  65      10.563   4.971 -19.513  1.00 89.84           H  
ATOM    937 HG23 THR A  65      10.728   3.777 -18.202  1.00 89.84           H  
ATOM    938  OG1 THR A  65       8.482   6.080 -18.690  1.00 89.84           O  
ATOM    939  HG1 THR A  65       8.242   6.734 -18.029  1.00 89.84           H  
ATOM    940  N   VAL A  66       9.059   2.900 -15.684  1.00 93.68           N  
ATOM    941  H   VAL A  66       9.104   3.808 -15.244  1.00 93.68           H  
ATOM    942  CA  VAL A  66       9.622   1.757 -14.956  1.00 93.68           C  
ATOM    943  HA  VAL A  66      10.348   1.252 -15.594  1.00 93.68           H  
ATOM    944  C   VAL A  66       8.549   0.720 -14.631  1.00 93.68           C  
ATOM    945  CB  VAL A  66      10.348   2.258 -13.693  1.00 93.68           C  
ATOM    946  HB  VAL A  66       9.724   3.003 -13.198  1.00 93.68           H  
ATOM    947  O   VAL A  66       8.740  -0.465 -14.902  1.00 93.68           O  
ATOM    948  CG1 VAL A  66      10.638   1.157 -12.670  1.00 93.68           C  
ATOM    949 HG11 VAL A  66      11.165   0.324 -13.135  1.00 93.68           H  
ATOM    950 HG12 VAL A  66       9.703   0.793 -12.243  1.00 93.68           H  
ATOM    951 HG13 VAL A  66      11.240   1.564 -11.858  1.00 93.68           H  
ATOM    952  CG2 VAL A  66      11.679   2.918 -14.076  1.00 93.68           C  
ATOM    953 HG21 VAL A  66      12.106   3.411 -13.203  1.00 93.68           H  
ATOM    954 HG22 VAL A  66      11.527   3.668 -14.852  1.00 93.68           H  
ATOM    955 HG23 VAL A  66      12.377   2.168 -14.449  1.00 93.68           H  
ATOM    956  N   ILE A  67       7.401   1.151 -14.102  1.00 93.58           N  
ATOM    957  H   ILE A  67       7.297   2.139 -13.915  1.00 93.58           H  
ATOM    958  CA  ILE A  67       6.293   0.250 -13.763  1.00 93.58           C  
ATOM    959  HA  ILE A  67       6.672  -0.536 -13.109  1.00 93.58           H  
ATOM    960  C   ILE A  67       5.760  -0.441 -15.021  1.00 93.58           C  
ATOM    961  CB  ILE A  67       5.181   1.013 -13.009  1.00 93.58           C  
ATOM    962  HB  ILE A  67       4.920   1.899 -13.587  1.00 93.58           H  
ATOM    963  O   ILE A  67       5.603  -1.658 -15.013  1.00 93.58           O  
ATOM    964  CG1 ILE A  67       5.674   1.449 -11.610  1.00 93.58           C  
ATOM    965 HG12 ILE A  67       5.772   0.576 -10.964  1.00 93.58           H  
ATOM    966 HG13 ILE A  67       6.659   1.909 -11.688  1.00 93.58           H  
ATOM    967  CG2 ILE A  67       3.917   0.145 -12.856  1.00 93.58           C  
ATOM    968 HG21 ILE A  67       3.512  -0.117 -13.833  1.00 93.58           H  
ATOM    969 HG22 ILE A  67       4.154  -0.765 -12.306  1.00 93.58           H  
ATOM    970 HG23 ILE A  67       3.137   0.690 -12.325  1.00 93.58           H  
ATOM    971  CD1 ILE A  67       4.739   2.467 -10.946  1.00 93.58           C  
ATOM    972 HD11 ILE A  67       3.787   2.007 -10.678  1.00 93.58           H  
ATOM    973 HD12 ILE A  67       4.565   3.307 -11.618  1.00 93.58           H  
ATOM    974 HD13 ILE A  67       5.203   2.843 -10.034  1.00 93.58           H  
ATOM    975  N   CYS A  68       5.513   0.298 -16.105  1.00 90.99           N  
ATOM    976  H   CYS A  68       5.651   1.297 -16.057  1.00 90.99           H  
ATOM    977  CA  CYS A  68       4.986  -0.262 -17.351  1.00 90.99           C  
ATOM    978  HA  CYS A  68       4.103  -0.862 -17.129  1.00 90.99           H  
ATOM    979  C   CYS A  68       5.981  -1.188 -18.059  1.00 90.99           C  
ATOM    980  CB  CYS A  68       4.579   0.876 -18.294  1.00 90.99           C  
ATOM    981  HB2 CYS A  68       4.337   0.454 -19.269  1.00 90.99           H  
ATOM    982  HB3 CYS A  68       5.410   1.571 -18.410  1.00 90.99           H  
ATOM    983  O   CYS A  68       5.556  -2.119 -18.733  1.00 90.99           O  
ATOM    984  SG  CYS A  68       3.123   1.749 -17.660  1.00 90.99           S  
ATOM    985  HG  CYS A  68       3.756   2.894 -17.388  1.00 90.99           H  
ATOM    986  N   ALA A  69       7.289  -0.972 -17.905  1.00 91.45           N  
ATOM    987  H   ALA A  69       7.607  -0.149 -17.413  1.00 91.45           H  
ATOM    988  CA  ALA A  69       8.290  -1.872 -18.469  1.00 91.45           C  
ATOM    989  HA  ALA A  69       8.038  -2.067 -19.511  1.00 91.45           H  
ATOM    990  C   ALA A  69       8.313  -3.237 -17.751  1.00 91.45           C  
ATOM    991  CB  ALA A  69       9.643  -1.160 -18.440  1.00 91.45           C  
ATOM    992  HB1 ALA A  69      10.398  -1.799 -18.899  1.00 91.45           H  
ATOM    993  HB2 ALA A  69       9.923  -0.924 -17.414  1.00 91.45           H  
ATOM    994  HB3 ALA A  69       9.577  -0.238 -19.018  1.00 91.45           H  
ATOM    995  O   ALA A  69       8.548  -4.260 -18.390  1.00 91.45           O  
ATOM    996  N   VAL A  70       8.024  -3.272 -16.443  1.00 93.13           N  
ATOM    997  H   VAL A  70       7.883  -2.393 -15.967  1.00 93.13           H  
ATOM    998  CA  VAL A  70       7.882  -4.525 -15.672  1.00 93.13           C  
ATOM    999  HA  VAL A  70       8.593  -5.257 -16.055  1.00 93.13           H  
ATOM   1000  C   VAL A  70       6.490  -5.140 -15.832  1.00 93.13           C  
ATOM   1001  CB  VAL A  70       8.203  -4.288 -14.183  1.00 93.13           C  
ATOM   1002  HB  VAL A  70       7.536  -3.526 -13.779  1.00 93.13           H  
ATOM   1003  O   VAL A  70       6.348  -6.361 -15.898  1.00 93.13           O  
ATOM   1004  CG1 VAL A  70       8.064  -5.559 -13.340  1.00 93.13           C  
ATOM   1005 HG11 VAL A  70       8.694  -6.343 -13.760  1.00 93.13           H  
ATOM   1006 HG12 VAL A  70       8.365  -5.361 -12.312  1.00 93.13           H  
ATOM   1007 HG13 VAL A  70       7.029  -5.901 -13.336  1.00 93.13           H  
ATOM   1008  CG2 VAL A  70       9.649  -3.811 -14.032  1.00 93.13           C  
ATOM   1009 HG21 VAL A  70      10.329  -4.512 -14.516  1.00 93.13           H  
ATOM   1010 HG22 VAL A  70       9.916  -3.729 -12.979  1.00 93.13           H  
ATOM   1011 HG23 VAL A  70       9.752  -2.826 -14.487  1.00 93.13           H  
ATOM   1012  N   PHE A  71       5.462  -4.298 -15.926  1.00 91.93           N  
ATOM   1013  H   PHE A  71       5.659  -3.312 -15.833  1.00 91.93           H  
ATOM   1014  CA  PHE A  71       4.058  -4.684 -16.028  1.00 91.93           C  
ATOM   1015  HA  PHE A  71       3.984  -5.765 -16.150  1.00 91.93           H  
ATOM   1016  C   PHE A  71       3.405  -4.026 -17.252  1.00 91.93           C  
ATOM   1017  CB  PHE A  71       3.339  -4.309 -14.723  1.00 91.93           C  
ATOM   1018  HB2 PHE A  71       2.311  -4.668 -14.774  1.00 91.93           H  
ATOM   1019  HB3 PHE A  71       3.305  -3.222 -14.638  1.00 91.93           H  
ATOM   1020  O   PHE A  71       2.627  -3.081 -17.095  1.00 91.93           O  
ATOM   1021  CG  PHE A  71       3.979  -4.862 -13.471  1.00 91.93           C  
ATOM   1022  CD1 PHE A  71       3.894  -6.235 -13.194  1.00 91.93           C  
ATOM   1023  HD1 PHE A  71       3.374  -6.888 -13.879  1.00 91.93           H  
ATOM   1024  CD2 PHE A  71       4.688  -4.014 -12.601  1.00 91.93           C  
ATOM   1025  HD2 PHE A  71       4.789  -2.965 -12.838  1.00 91.93           H  
ATOM   1026  CE1 PHE A  71       4.490  -6.753 -12.034  1.00 91.93           C  
ATOM   1027  HE1 PHE A  71       4.431  -7.810 -11.825  1.00 91.93           H  
ATOM   1028  CE2 PHE A  71       5.278  -4.532 -11.436  1.00 91.93           C  
ATOM   1029  HE2 PHE A  71       5.832  -3.883 -10.774  1.00 91.93           H  
ATOM   1030  CZ  PHE A  71       5.156  -5.899 -11.141  1.00 91.93           C  
ATOM   1031  HZ  PHE A  71       5.582  -6.299 -10.233  1.00 91.93           H  
ATOM   1032  N   PRO A  72       3.656  -4.528 -18.478  1.00 88.61           N  
ATOM   1033  CA  PRO A  72       3.085  -3.947 -19.695  1.00 88.61           C  
ATOM   1034  HA  PRO A  72       3.544  -2.971 -19.847  1.00 88.61           H  
ATOM   1035  C   PRO A  72       1.560  -3.736 -19.657  1.00 88.61           C  
ATOM   1036  CB  PRO A  72       3.530  -4.860 -20.842  1.00 88.61           C  
ATOM   1037  HB2 PRO A  72       2.800  -5.650 -21.019  1.00 88.61           H  
ATOM   1038  HB3 PRO A  72       3.697  -4.295 -21.758  1.00 88.61           H  
ATOM   1039  O   PRO A  72       1.108  -2.677 -20.101  1.00 88.61           O  
ATOM   1040  CG  PRO A  72       4.829  -5.469 -20.318  1.00 88.61           C  
ATOM   1041  HG2 PRO A  72       5.041  -6.435 -20.777  1.00 88.61           H  
ATOM   1042  HG3 PRO A  72       5.652  -4.775 -20.493  1.00 88.61           H  
ATOM   1043  CD  PRO A  72       4.589  -5.597 -18.816  1.00 88.61           C  
ATOM   1044  HD2 PRO A  72       5.542  -5.485 -18.297  1.00 88.61           H  
ATOM   1045  HD3 PRO A  72       4.144  -6.565 -18.587  1.00 88.61           H  
ATOM   1046  N   PRO A  73       0.749  -4.646 -19.066  1.00 88.75           N  
ATOM   1047  CA  PRO A  73      -0.695  -4.431 -18.942  1.00 88.75           C  
ATOM   1048  HA  PRO A  73      -1.128  -4.392 -19.942  1.00 88.75           H  
ATOM   1049  C   PRO A  73      -1.085  -3.150 -18.188  1.00 88.75           C  
ATOM   1050  CB  PRO A  73      -1.218  -5.673 -18.216  1.00 88.75           C  
ATOM   1051  HB2 PRO A  73      -2.239  -5.917 -18.512  1.00 88.75           H  
ATOM   1052  HB3 PRO A  73      -1.154  -5.522 -17.138  1.00 88.75           H  
ATOM   1053  O   PRO A  73      -2.113  -2.543 -18.499  1.00 88.75           O  
ATOM   1054  CG  PRO A  73      -0.233  -6.766 -18.614  1.00 88.75           C  
ATOM   1055  HG2 PRO A  73      -0.225  -7.589 -17.899  1.00 88.75           H  
ATOM   1056  HG3 PRO A  73      -0.457  -7.122 -19.619  1.00 88.75           H  
ATOM   1057  CD  PRO A  73       1.082  -5.997 -18.613  1.00 88.75           C  
ATOM   1058  HD2 PRO A  73       1.795  -6.493 -19.272  1.00 88.75           H  
ATOM   1059  HD3 PRO A  73       1.471  -5.958 -17.596  1.00 88.75           H  
ATOM   1060  N   PHE A  74      -0.258  -2.691 -17.238  1.00 89.62           N  
ATOM   1061  H   PHE A  74       0.631  -3.148 -17.093  1.00 89.62           H  
ATOM   1062  CA  PHE A  74      -0.569  -1.527 -16.401  1.00 89.62           C  
ATOM   1063  HA  PHE A  74      -1.579  -1.647 -16.008  1.00 89.62           H  
ATOM   1064  C   PHE A  74      -0.597  -0.217 -17.172  1.00 89.62           C  
ATOM   1065  CB  PHE A  74       0.403  -1.414 -15.221  1.00 89.62           C  
ATOM   1066  HB2 PHE A  74       1.427  -1.400 -15.592  1.00 89.62           H  
ATOM   1067  HB3 PHE A  74       0.226  -0.453 -14.738  1.00 89.62           H  
ATOM   1068  O   PHE A  74      -1.217   0.740 -16.714  1.00 89.62           O  
ATOM   1069  CG  PHE A  74       0.280  -2.463 -14.133  1.00 89.62           C  
ATOM   1070  CD1 PHE A  74      -0.675  -3.502 -14.188  1.00 89.62           C  
ATOM   1071  HD1 PHE A  74      -1.349  -3.615 -15.024  1.00 89.62           H  
ATOM   1072  CD2 PHE A  74       1.125  -2.362 -13.014  1.00 89.62           C  
ATOM   1073  HD2 PHE A  74       1.866  -1.578 -12.972  1.00 89.62           H  
ATOM   1074  CE1 PHE A  74      -0.773  -4.415 -13.130  1.00 89.62           C  
ATOM   1075  HE1 PHE A  74      -1.496  -5.217 -13.161  1.00 89.62           H  
ATOM   1076  CE2 PHE A  74       1.017  -3.272 -11.951  1.00 89.62           C  
ATOM   1077  HE2 PHE A  74       1.678  -3.201 -11.099  1.00 89.62           H  
ATOM   1078  CZ  PHE A  74       0.062  -4.296 -12.012  1.00 89.62           C  
ATOM   1079  HZ  PHE A  74      -0.037  -5.006 -11.205  1.00 89.62           H  
ATOM   1080  N   ARG A  75      -0.005  -0.178 -18.368  1.00 83.38           N  
ATOM   1081  H   ARG A  75       0.474  -1.006 -18.692  1.00 83.38           H  
ATOM   1082  CA  ARG A  75      -0.051   0.998 -19.234  1.00 83.38           C  
ATOM   1083  HA  ARG A  75       0.492   1.816 -18.760  1.00 83.38           H  
ATOM   1084  C   ARG A  75      -1.477   1.486 -19.473  1.00 83.38           C  
ATOM   1085  CB  ARG A  75       0.610   0.637 -20.558  1.00 83.38           C  
ATOM   1086  HB2 ARG A  75       1.581   0.178 -20.374  1.00 83.38           H  
ATOM   1087  HB3 ARG A  75      -0.017  -0.075 -21.093  1.00 83.38           H  
ATOM   1088  O   ARG A  75      -1.722   2.683 -19.443  1.00 83.38           O  
ATOM   1089  CG  ARG A  75       0.815   1.900 -21.393  1.00 83.38           C  
ATOM   1090  HG2 ARG A  75       1.666   2.454 -20.996  1.00 83.38           H  
ATOM   1091  HG3 ARG A  75      -0.064   2.545 -21.380  1.00 83.38           H  
ATOM   1092  CD  ARG A  75       1.066   1.501 -22.833  1.00 83.38           C  
ATOM   1093  HD2 ARG A  75       0.133   1.147 -23.273  1.00 83.38           H  
ATOM   1094  HD3 ARG A  75       1.775   0.673 -22.845  1.00 83.38           H  
ATOM   1095  NE  ARG A  75       1.548   2.667 -23.584  1.00 83.38           N  
ATOM   1096  HE  ARG A  75       0.943   3.475 -23.631  1.00 83.38           H  
ATOM   1097  NH1 ARG A  75       3.534   1.758 -24.124  1.00 83.38           N  
ATOM   1098 HH11 ARG A  75       3.223   0.861 -23.781  1.00 83.38           H  
ATOM   1099 HH12 ARG A  75       4.523   1.940 -24.217  1.00 83.38           H  
ATOM   1100  NH2 ARG A  75       3.169   3.930 -24.538  1.00 83.38           N  
ATOM   1101 HH21 ARG A  75       2.622   4.773 -24.439  1.00 83.38           H  
ATOM   1102 HH22 ARG A  75       4.159   4.029 -24.716  1.00 83.38           H  
ATOM   1103  CZ  ARG A  75       2.745   2.784 -24.098  1.00 83.38           C  
ATOM   1104  N   THR A  76      -2.415   0.562 -19.665  1.00 81.63           N  
ATOM   1105  H   THR A  76      -2.145  -0.410 -19.607  1.00 81.63           H  
ATOM   1106  CA  THR A  76      -3.827   0.895 -19.912  1.00 81.63           C  
ATOM   1107  HA  THR A  76      -3.878   1.631 -20.714  1.00 81.63           H  
ATOM   1108  C   THR A  76      -4.519   1.528 -18.702  1.00 81.63           C  
ATOM   1109  CB  THR A  76      -4.617  -0.342 -20.358  1.00 81.63           C  
ATOM   1110  HB  THR A  76      -5.640  -0.034 -20.573  1.00 81.63           H  
ATOM   1111  O   THR A  76      -5.581   2.124 -18.849  1.00 81.63           O  
ATOM   1112  CG2 THR A  76      -4.039  -0.983 -21.620  1.00 81.63           C  
ATOM   1113 HG21 THR A  76      -3.982  -0.241 -22.417  1.00 81.63           H  
ATOM   1114 HG22 THR A  76      -4.696  -1.791 -21.942  1.00 81.63           H  
ATOM   1115 HG23 THR A  76      -3.046  -1.390 -21.428  1.00 81.63           H  
ATOM   1116  OG1 THR A  76      -4.652  -1.322 -19.343  1.00 81.63           O  
ATOM   1117  HG1 THR A  76      -3.791  -1.729 -19.220  1.00 81.63           H  
ATOM   1118  N   HIS A  77      -3.928   1.418 -17.510  1.00 82.79           N  
ATOM   1119  H   HIS A  77      -3.047   0.927 -17.451  1.00 82.79           H  
ATOM   1120  CA  HIS A  77      -4.482   1.938 -16.257  1.00 82.79           C  
ATOM   1121  HA  HIS A  77      -5.557   2.071 -16.372  1.00 82.79           H  
ATOM   1122  C   HIS A  77      -3.908   3.306 -15.878  1.00 82.79           C  
ATOM   1123  CB  HIS A  77      -4.249   0.911 -15.140  1.00 82.79           C  
ATOM   1124  HB2 HIS A  77      -3.188   0.886 -14.893  1.00 82.79           H  
ATOM   1125  HB3 HIS A  77      -4.792   1.227 -14.250  1.00 82.79           H  
ATOM   1126  O   HIS A  77      -4.454   3.980 -15.001  1.00 82.79           O  
ATOM   1127  CG  HIS A  77      -4.697  -0.484 -15.498  1.00 82.79           C  
ATOM   1128  CD2 HIS A  77      -4.053  -1.648 -15.184  1.00 82.79           C  
ATOM   1129  HD2 HIS A  77      -3.160  -1.730 -14.582  1.00 82.79           H  
ATOM   1130  ND1 HIS A  77      -5.787  -0.824 -16.264  1.00 82.79           N  
ATOM   1131  HD1 HIS A  77      -6.401  -0.184 -16.748  1.00 82.79           H  
ATOM   1132  CE1 HIS A  77      -5.768  -2.154 -16.442  1.00 82.79           C  
ATOM   1133  HE1 HIS A  77      -6.465  -2.706 -17.056  1.00 82.79           H  
ATOM   1134  NE2 HIS A  77      -4.735  -2.707 -15.784  1.00 82.79           N  
ATOM   1135  N   PHE A  78      -2.829   3.729 -16.536  1.00 79.01           N  
ATOM   1136  H   PHE A  78      -2.449   3.141 -17.265  1.00 79.01           H  
ATOM   1137  CA  PHE A  78      -2.307   5.081 -16.433  1.00 79.01           C  
ATOM   1138  HA  PHE A  78      -2.613   5.522 -15.484  1.00 79.01           H  
ATOM   1139  C   PHE A  78      -2.905   5.922 -17.566  1.00 79.01           C  
ATOM   1140  CB  PHE A  78      -0.772   5.036 -16.459  1.00 79.01           C  
ATOM   1141  HB2 PHE A  78      -0.442   4.589 -17.397  1.00 79.01           H  
ATOM   1142  HB3 PHE A  78      -0.394   6.058 -16.430  1.00 79.01           H  
ATOM   1143  O   PHE A  78      -2.637   5.670 -18.738  1.00 79.01           O  
ATOM   1144  CG  PHE A  78      -0.141   4.297 -15.293  1.00 79.01           C  
ATOM   1145  CD1 PHE A  78      -0.246   4.815 -13.988  1.00 79.01           C  
ATOM   1146  HD1 PHE A  78      -0.786   5.733 -13.810  1.00 79.01           H  
ATOM   1147  CD2 PHE A  78       0.565   3.100 -15.510  1.00 79.01           C  
ATOM   1148  HD2 PHE A  78       0.637   2.692 -16.507  1.00 79.01           H  
ATOM   1149  CE1 PHE A  78       0.344   4.135 -12.908  1.00 79.01           C  
ATOM   1150  HE1 PHE A  78       0.252   4.531 -11.907  1.00 79.01           H  
ATOM   1151  CE2 PHE A  78       1.167   2.426 -14.434  1.00 79.01           C  
ATOM   1152  HE2 PHE A  78       1.711   1.511 -14.614  1.00 79.01           H  
ATOM   1153  CZ  PHE A  78       1.052   2.941 -13.131  1.00 79.01           C  
ATOM   1154  HZ  PHE A  78       1.505   2.420 -12.300  1.00 79.01           H  
ATOM   1155  N   HIS A  79      -3.702   6.942 -17.232  1.00 69.73           N  
ATOM   1156  H   HIS A  79      -3.960   7.062 -16.263  1.00 69.73           H  
ATOM   1157  CA  HIS A  79      -4.245   7.896 -18.212  1.00 69.73           C  
ATOM   1158  HA  HIS A  79      -4.555   7.344 -19.099  1.00 69.73           H  
ATOM   1159  C   HIS A  79      -3.170   8.890 -18.667  1.00 69.73           C  
ATOM   1160  CB  HIS A  79      -5.478   8.608 -17.648  1.00 69.73           C  
ATOM   1161  HB2 HIS A  79      -5.200   9.137 -16.737  1.00 69.73           H  
ATOM   1162  HB3 HIS A  79      -5.818   9.347 -18.373  1.00 69.73           H  
ATOM   1163  O   HIS A  79      -3.237  10.089 -18.402  1.00 69.73           O  
ATOM   1164  CG  HIS A  79      -6.637   7.698 -17.354  1.00 69.73           C  
ATOM   1165  CD2 HIS A  79      -7.128   6.692 -18.145  1.00 69.73           C  
ATOM   1166  HD2 HIS A  79      -6.737   6.380 -19.103  1.00 69.73           H  
ATOM   1167  ND1 HIS A  79      -7.435   7.763 -16.240  1.00 69.73           N  
ATOM   1168  HD1 HIS A  79      -7.314   8.385 -15.454  1.00 69.73           H  
ATOM   1169  CE1 HIS A  79      -8.381   6.818 -16.349  1.00 69.73           C  
ATOM   1170  HE1 HIS A  79      -9.148   6.614 -15.617  1.00 69.73           H  
ATOM   1171  NE2 HIS A  79      -8.237   6.144 -17.497  1.00 69.73           N  
ATOM   1172  N   VAL A  80      -2.134   8.361 -19.304  1.00 65.60           N  
ATOM   1173  H   VAL A  80      -2.162   7.370 -19.496  1.00 65.60           H  
ATOM   1174  CA  VAL A  80      -0.931   9.085 -19.692  1.00 65.60           C  
ATOM   1175  HA  VAL A  80      -0.968  10.091 -19.273  1.00 65.60           H  
ATOM   1176  C   VAL A  80      -0.876   9.149 -21.218  1.00 65.60           C  
ATOM   1177  CB  VAL A  80       0.292   8.392 -19.084  1.00 65.60           C  
ATOM   1178  HB  VAL A  80       0.313   7.346 -19.388  1.00 65.60           H  
ATOM   1179  O   VAL A  80      -1.076   8.118 -21.866  1.00 65.60           O  
ATOM   1180  CG1 VAL A  80       1.583   9.061 -19.510  1.00 65.60           C  
ATOM   1181 HG11 VAL A  80       2.433   8.662 -18.956  1.00 65.60           H  
ATOM   1182 HG12 VAL A  80       1.731   8.853 -20.570  1.00 65.60           H  
ATOM   1183 HG13 VAL A  80       1.492  10.132 -19.329  1.00 65.60           H  
ATOM   1184  CG2 VAL A  80       0.256   8.467 -17.561  1.00 65.60           C  
ATOM   1185 HG21 VAL A  80      -0.699   8.114 -17.171  1.00 65.60           H  
ATOM   1186 HG22 VAL A  80       1.054   7.820 -17.197  1.00 65.60           H  
ATOM   1187 HG23 VAL A  80       0.419   9.490 -17.222  1.00 65.60           H  
ATOM   1188  N   PRO A  81      -0.623  10.325 -21.821  1.00 64.16           N  
ATOM   1189  CA  PRO A  81      -0.511  10.451 -23.270  1.00 64.16           C  
ATOM   1190  HA  PRO A  81      -1.493  10.262 -23.705  1.00 64.16           H  
ATOM   1191  C   PRO A  81       0.509   9.468 -23.864  1.00 64.16           C  
ATOM   1192  CB  PRO A  81      -0.115  11.909 -23.529  1.00 64.16           C  
ATOM   1193  HB2 PRO A  81       0.971  12.000 -23.556  1.00 64.16           H  
ATOM   1194  HB3 PRO A  81      -0.550  12.291 -24.452  1.00 64.16           H  
ATOM   1195  O   PRO A  81       1.544   9.177 -23.274  1.00 64.16           O  
ATOM   1196  CG  PRO A  81      -0.643  12.649 -22.303  1.00 64.16           C  
ATOM   1197  HG2 PRO A  81      -1.695  12.894 -22.443  1.00 64.16           H  
ATOM   1198  HG3 PRO A  81      -0.056  13.544 -22.095  1.00 64.16           H  
ATOM   1199  CD  PRO A  81      -0.495  11.627 -21.183  1.00 64.16           C  
ATOM   1200  HD2 PRO A  81      -1.273  11.794 -20.438  1.00 64.16           H  
ATOM   1201  HD3 PRO A  81       0.493  11.718 -20.731  1.00 64.16           H  
ATOM   1202  N   TYR A  82       0.259   8.967 -25.070  1.00 63.18           N  
ATOM   1203  H   TYR A  82      -0.634   9.156 -25.503  1.00 63.18           H  
ATOM   1204  CA  TYR A  82       1.220   8.103 -25.771  1.00 63.18           C  
ATOM   1205  HA  TYR A  82       1.611   7.359 -25.078  1.00 63.18           H  
ATOM   1206  C   TYR A  82       2.428   8.868 -26.325  1.00 63.18           C  
ATOM   1207  CB  TYR A  82       0.487   7.379 -26.901  1.00 63.18           C  
ATOM   1208  HB2 TYR A  82      -0.110   8.093 -27.467  1.00 63.18           H  
ATOM   1209  HB3 TYR A  82       1.215   6.962 -27.597  1.00 63.18           H  
ATOM   1210  O   TYR A  82       3.454   8.269 -26.643  1.00 63.18           O  
ATOM   1211  CG  TYR A  82      -0.391   6.256 -26.401  1.00 63.18           C  
ATOM   1212  CD1 TYR A  82       0.164   4.984 -26.154  1.00 63.18           C  
ATOM   1213  HD1 TYR A  82       1.205   4.790 -26.371  1.00 63.18           H  
ATOM   1214  CD2 TYR A  82      -1.763   6.484 -26.181  1.00 63.18           C  
ATOM   1215  HD2 TYR A  82      -2.193   7.454 -26.380  1.00 63.18           H  
ATOM   1216  CE1 TYR A  82      -0.657   3.942 -25.687  1.00 63.18           C  
ATOM   1217  HE1 TYR A  82      -0.265   2.944 -25.556  1.00 63.18           H  
ATOM   1218  CE2 TYR A  82      -2.582   5.445 -25.702  1.00 63.18           C  
ATOM   1219  HE2 TYR A  82      -3.633   5.622 -25.529  1.00 63.18           H  
ATOM   1220  OH  TYR A  82      -2.804   3.161 -24.988  1.00 63.18           O  
ATOM   1221  HH  TYR A  82      -3.719   3.432 -24.882  1.00 63.18           H  
ATOM   1222  CZ  TYR A  82      -2.026   4.173 -25.450  1.00 63.18           C  
ATOM   1223  N   VAL A  83       2.296  10.187 -26.463  1.00 65.13           N  
ATOM   1224  H   VAL A  83       1.453  10.621 -26.115  1.00 65.13           H  
ATOM   1225  CA  VAL A  83       3.294  11.064 -27.068  1.00 65.13           C  
ATOM   1226  HA  VAL A  83       4.178  10.483 -27.332  1.00 65.13           H  
ATOM   1227  C   VAL A  83       3.697  12.111 -26.043  1.00 65.13           C  
ATOM   1228  CB  VAL A  83       2.753  11.705 -28.360  1.00 65.13           C  
ATOM   1229  HB  VAL A  83       1.897  12.336 -28.123  1.00 65.13           H  
ATOM   1230  O   VAL A  83       2.849  12.828 -25.515  1.00 65.13           O  
ATOM   1231  CG1 VAL A  83       3.826  12.563 -29.037  1.00 65.13           C  
ATOM   1232 HG11 VAL A  83       4.702  11.960 -29.274  1.00 65.13           H  
ATOM   1233 HG12 VAL A  83       4.118  13.391 -28.392  1.00 65.13           H  
ATOM   1234 HG13 VAL A  83       3.420  12.987 -29.955  1.00 65.13           H  
ATOM   1235  CG2 VAL A  83       2.305  10.636 -29.369  1.00 65.13           C  
ATOM   1236 HG21 VAL A  83       1.990  11.113 -30.297  1.00 65.13           H  
ATOM   1237 HG22 VAL A  83       3.127   9.951 -29.579  1.00 65.13           H  
ATOM   1238 HG23 VAL A  83       1.459  10.073 -28.975  1.00 65.13           H  
ATOM   1239  N   VAL A  84       4.998  12.187 -25.769  1.00 65.90           N  
ATOM   1240  H   VAL A  84       5.630  11.561 -26.248  1.00 65.90           H  
ATOM   1241  CA  VAL A  84       5.588  13.265 -24.975  1.00 65.90           C  
ATOM   1242  HA  VAL A  84       4.883  13.582 -24.207  1.00 65.90           H  
ATOM   1243  C   VAL A  84       5.873  14.429 -25.920  1.00 65.90           C  
ATOM   1244  CB  VAL A  84       6.892  12.808 -24.298  1.00 65.90           C  
ATOM   1245  HB  VAL A  84       7.559  12.488 -25.099  1.00 65.90           H  
ATOM   1246  O   VAL A  84       6.639  14.264 -26.872  1.00 65.90           O  
ATOM   1247  CG1 VAL A  84       7.537  13.947 -23.493  1.00 65.90           C  
ATOM   1248 HG11 VAL A  84       6.838  14.324 -22.747  1.00 65.90           H  
ATOM   1249 HG12 VAL A  84       8.433  13.582 -22.990  1.00 65.90           H  
ATOM   1250 HG13 VAL A  84       7.829  14.766 -24.150  1.00 65.90           H  
ATOM   1251  CG2 VAL A  84       6.780  11.594 -23.373  1.00 65.90           C  
ATOM   1252 HG21 VAL A  84       7.738  11.075 -23.374  1.00 65.90           H  
ATOM   1253 HG22 VAL A  84       6.604  11.906 -22.343  1.00 65.90           H  
ATOM   1254 HG23 VAL A  84       6.018  10.895 -23.717  1.00 65.90           H  
ATOM   1255  N   GLN A  85       5.297  15.600 -25.659  1.00 63.22           N  
ATOM   1256  H   GLN A  85       4.703  15.676 -24.845  1.00 63.22           H  
ATOM   1257  CA  GLN A  85       5.645  16.825 -26.382  1.00 63.22           C  
ATOM   1258  HA  GLN A  85       6.161  16.562 -27.305  1.00 63.22           H  
ATOM   1259  C   GLN A  85       6.622  17.667 -25.564  1.00 63.22           C  
ATOM   1260  CB  GLN A  85       4.399  17.616 -26.797  1.00 63.22           C  
ATOM   1261  HB2 GLN A  85       4.701  18.628 -27.067  1.00 63.22           H  
ATOM   1262  HB3 GLN A  85       3.698  17.672 -25.964  1.00 63.22           H  
ATOM   1263  O   GLN A  85       6.414  17.946 -24.379  1.00 63.22           O  
ATOM   1264  CG  GLN A  85       3.727  16.974 -28.020  1.00 63.22           C  
ATOM   1265  HG2 GLN A  85       4.464  16.884 -28.819  1.00 63.22           H  
ATOM   1266  HG3 GLN A  85       3.372  15.975 -27.767  1.00 63.22           H  
ATOM   1267  CD  GLN A  85       2.552  17.789 -28.548  1.00 63.22           C  
ATOM   1268  NE2 GLN A  85       2.154  17.569 -29.780  1.00 63.22           N  
ATOM   1269 HE21 GLN A  85       1.420  18.175 -30.118  1.00 63.22           H  
ATOM   1270 HE22 GLN A  85       2.702  16.970 -30.381  1.00 63.22           H  
ATOM   1271  OE1 GLN A  85       1.964  18.618 -27.874  1.00 63.22           O  
ATOM   1272  N   LYS A  86       7.712  18.066 -26.212  1.00 68.06           N  
ATOM   1273  H   LYS A  86       7.785  17.831 -27.192  1.00 68.06           H  
ATOM   1274  CA  LYS A  86       8.654  19.051 -25.688  1.00 68.06           C  
ATOM   1275  HA  LYS A  86       8.916  18.781 -24.665  1.00 68.06           H  
ATOM   1276  C   LYS A  86       8.011  20.450 -25.683  1.00 68.06           C  
ATOM   1277  CB  LYS A  86       9.899  19.033 -26.571  1.00 68.06           C  
ATOM   1278  HB2 LYS A  86      10.532  19.889 -26.336  1.00 68.06           H  
ATOM   1279  HB3 LYS A  86       9.555  19.124 -27.601  1.00 68.06           H  
ATOM   1280  O   LYS A  86       7.014  20.663 -26.372  1.00 68.06           O  
ATOM   1281  CG  LYS A  86      10.733  17.753 -26.488  1.00 68.06           C  
ATOM   1282  HG2 LYS A  86      10.186  16.942 -26.968  1.00 68.06           H  
ATOM   1283  HG3 LYS A  86      10.941  17.494 -25.450  1.00 68.06           H  
ATOM   1284  CD  LYS A  86      12.044  18.020 -27.230  1.00 68.06           C  
ATOM   1285  HD2 LYS A  86      12.730  18.555 -26.574  1.00 68.06           H  
ATOM   1286  HD3 LYS A  86      11.838  18.671 -28.080  1.00 68.06           H  
ATOM   1287  CE  LYS A  86      12.690  16.736 -27.735  1.00 68.06           C  
ATOM   1288  HE2 LYS A  86      13.193  16.230 -26.910  1.00 68.06           H  
ATOM   1289  HE3 LYS A  86      11.902  16.091 -28.124  1.00 68.06           H  
ATOM   1290  NZ  LYS A  86      13.624  17.086 -28.826  1.00 68.06           N  
ATOM   1291  HZ1 LYS A  86      14.058  16.270 -29.233  1.00 68.06           H  
ATOM   1292  HZ2 LYS A  86      13.095  17.566 -29.539  1.00 68.06           H  
ATOM   1293  HZ3 LYS A  86      14.320  17.743 -28.501  1.00 68.06           H  
ATOM   1294  N   PRO A  87       8.587  21.432 -24.960  1.00 65.68           N  
ATOM   1295  CA  PRO A  87       8.086  22.811 -24.936  1.00 65.68           C  
ATOM   1296  HA  PRO A  87       7.076  22.825 -24.528  1.00 65.68           H  
ATOM   1297  C   PRO A  87       8.082  23.465 -26.316  1.00 65.68           C  
ATOM   1298  CB  PRO A  87       9.034  23.590 -24.016  1.00 65.68           C  
ATOM   1299  HB2 PRO A  87       9.825  24.069 -24.594  1.00 65.68           H  
ATOM   1300  HB3 PRO A  87       8.498  24.331 -23.423  1.00 65.68           H  
ATOM   1301  O   PRO A  87       7.283  24.354 -26.576  1.00 65.68           O  
ATOM   1302  CG  PRO A  87       9.641  22.506 -23.145  1.00 65.68           C  
ATOM   1303  HG2 PRO A  87       8.920  22.289 -22.357  1.00 65.68           H  
ATOM   1304  HG3 PRO A  87      10.605  22.803 -22.730  1.00 65.68           H  
ATOM   1305  CD  PRO A  87       9.767  21.338 -24.126  1.00 65.68           C  
ATOM   1306  HD2 PRO A  87      10.655  21.485 -24.740  1.00 65.68           H  
ATOM   1307  HD3 PRO A  87       9.827  20.373 -23.622  1.00 65.68           H  
ATOM   1308  N   ASP A  88       8.971  23.007 -27.196  1.00 73.89           N  
ATOM   1309  H   ASP A  88       9.567  22.238 -26.925  1.00 73.89           H  
ATOM   1310  CA  ASP A  88       9.081  23.451 -28.585  1.00 73.89           C  
ATOM   1311  HA  ASP A  88       8.910  24.527 -28.611  1.00 73.89           H  
ATOM   1312  C   ASP A  88       8.014  22.828 -29.514  1.00 73.89           C  
ATOM   1313  CB  ASP A  88      10.527  23.200 -29.070  1.00 73.89           C  
ATOM   1314  HB2 ASP A  88      11.212  23.726 -28.404  1.00 73.89           H  
ATOM   1315  HB3 ASP A  88      10.645  23.631 -30.064  1.00 73.89           H  
ATOM   1316  O   ASP A  88       8.043  23.056 -30.720  1.00 73.89           O  
ATOM   1317  CG  ASP A  88      10.938  21.721 -29.129  1.00 73.89           C  
ATOM   1318  OD1 ASP A  88      10.053  20.840 -29.086  1.00 73.89           O  
ATOM   1319  OD2 ASP A  88      12.147  21.410 -29.168  1.00 73.89           O  
ATOM   1320  N   GLY A  89       7.085  22.026 -28.976  1.00 73.19           N  
ATOM   1321  H   GLY A  89       7.118  21.866 -27.979  1.00 73.19           H  
ATOM   1322  CA  GLY A  89       6.032  21.337 -29.727  1.00 73.19           C  
ATOM   1323  HA2 GLY A  89       5.235  21.060 -29.036  1.00 73.19           H  
ATOM   1324  HA3 GLY A  89       5.621  22.020 -30.470  1.00 73.19           H  
ATOM   1325  C   GLY A  89       6.490  20.068 -30.452  1.00 73.19           C  
ATOM   1326  O   GLY A  89       5.661  19.359 -31.023  1.00 73.19           O  
ATOM   1327  N   SER A  90       7.785  19.736 -30.422  1.00 77.69           N  
ATOM   1328  H   SER A  90       8.425  20.333 -29.919  1.00 77.69           H  
ATOM   1329  CA  SER A  90       8.303  18.513 -31.034  1.00 77.69           C  
ATOM   1330  HA  SER A  90       7.760  18.365 -31.967  1.00 77.69           H  
ATOM   1331  C   SER A  90       8.048  17.285 -30.160  1.00 77.69           C  
ATOM   1332  CB  SER A  90       9.784  18.647 -31.409  1.00 77.69           C  
ATOM   1333  HB2 SER A  90       9.935  19.581 -31.950  1.00 77.69           H  
ATOM   1334  HB3 SER A  90      10.051  17.822 -32.069  1.00 77.69           H  
ATOM   1335  O   SER A  90       8.032  17.347 -28.928  1.00 77.69           O  
ATOM   1336  OG  SER A  90      10.640  18.615 -30.284  1.00 77.69           O  
ATOM   1337  HG  SER A  90      10.484  19.439 -29.817  1.00 77.69           H  
ATOM   1338  N   ASN A  91       7.885  16.128 -30.798  1.00 76.16           N  
ATOM   1339  H   ASN A  91       7.866  16.125 -31.808  1.00 76.16           H  
ATOM   1340  CA  ASN A  91       7.733  14.870 -30.076  1.00 76.16           C  
ATOM   1341  HA  ASN A  91       7.055  15.036 -29.239  1.00 76.16           H  
ATOM   1342  C   ASN A  91       9.087  14.427 -29.507  1.00 76.16           C  
ATOM   1343  CB  ASN A  91       7.095  13.812 -30.989  1.00 76.16           C  
ATOM   1344  HB2 ASN A  91       7.048  12.864 -30.455  1.00 76.16           H  
ATOM   1345  HB3 ASN A  91       7.715  13.679 -31.876  1.00 76.16           H  
ATOM   1346  O   ASN A  91      10.104  14.388 -30.209  1.00 76.16           O  
ATOM   1347  CG  ASN A  91       5.680  14.172 -31.415  1.00 76.16           C  
ATOM   1348  ND2 ASN A  91       5.174  13.541 -32.447  1.00 76.16           N  
ATOM   1349 HD21 ASN A  91       4.235  13.808 -32.706  1.00 76.16           H  
ATOM   1350 HD22 ASN A  91       5.696  12.827 -32.935  1.00 76.16           H  
ATOM   1351  OD1 ASN A  91       5.003  15.005 -30.839  1.00 76.16           O  
ATOM   1352  N   MET A  92       9.110  14.058 -28.231  1.00 73.46           N  
ATOM   1353  H   MET A  92       8.250  14.097 -27.704  1.00 73.46           H  
ATOM   1354  CA  MET A  92      10.272  13.430 -27.620  1.00 73.46           C  
ATOM   1355  HA  MET A  92      11.171  13.910 -28.006  1.00 73.46           H  
ATOM   1356  C   MET A  92      10.318  11.952 -28.014  1.00 73.46           C  
ATOM   1357  CB  MET A  92      10.254  13.661 -26.107  1.00 73.46           C  
ATOM   1358  HB2 MET A  92       9.291  13.345 -25.706  1.00 73.46           H  
ATOM   1359  HB3 MET A  92      10.368  14.728 -25.911  1.00 73.46           H  
ATOM   1360  O   MET A  92       9.374  11.201 -27.782  1.00 73.46           O  
ATOM   1361  CG  MET A  92      11.356  12.901 -25.371  1.00 73.46           C  
ATOM   1362  HG2 MET A  92      11.173  11.830 -25.461  1.00 73.46           H  
ATOM   1363  HG3 MET A  92      12.316  13.130 -25.834  1.00 73.46           H  
ATOM   1364  SD  MET A  92      11.453  13.311 -23.615  1.00 73.46           S  
ATOM   1365  CE  MET A  92      12.857  12.256 -23.182  1.00 73.46           C  
ATOM   1366  HE1 MET A  92      13.226  12.529 -22.193  1.00 73.46           H  
ATOM   1367  HE2 MET A  92      13.657  12.386 -23.911  1.00 73.46           H  
ATOM   1368  HE3 MET A  92      12.541  11.213 -23.178  1.00 73.46           H  
ATOM   1369  N   LYS A  93      11.447  11.535 -28.593  1.00 76.72           N  
ATOM   1370  H   LYS A  93      12.175  12.215 -28.761  1.00 76.72           H  
ATOM   1371  CA  LYS A  93      11.793  10.117 -28.709  1.00 76.72           C  
ATOM   1372  HA  LYS A  93      10.891   9.543 -28.921  1.00 76.72           H  
ATOM   1373  C   LYS A  93      12.339   9.639 -27.370  1.00 76.72           C  
ATOM   1374  CB  LYS A  93      12.811   9.872 -29.831  1.00 76.72           C  
ATOM   1375  HB2 LYS A  93      13.690  10.497 -29.675  1.00 76.72           H  
ATOM   1376  HB3 LYS A  93      13.121   8.829 -29.784  1.00 76.72           H  
ATOM   1377  O   LYS A  93      13.218  10.288 -26.803  1.00 76.72           O  
ATOM   1378  CG  LYS A  93      12.215  10.141 -31.219  1.00 76.72           C  
ATOM   1379  HG2 LYS A  93      11.979  11.201 -31.319  1.00 76.72           H  
ATOM   1380  HG3 LYS A  93      11.299   9.562 -31.331  1.00 76.72           H  
ATOM   1381  CD  LYS A  93      13.204   9.731 -32.317  1.00 76.72           C  
ATOM   1382  HD2 LYS A  93      14.110  10.330 -32.230  1.00 76.72           H  
ATOM   1383  HD3 LYS A  93      13.459   8.679 -32.187  1.00 76.72           H  
ATOM   1384  CE  LYS A  93      12.565   9.939 -33.693  1.00 76.72           C  
ATOM   1385  HE2 LYS A  93      11.625   9.388 -33.719  1.00 76.72           H  
ATOM   1386  HE3 LYS A  93      12.332  10.997 -33.816  1.00 76.72           H  
ATOM   1387  NZ  LYS A  93      13.452   9.473 -34.787  1.00 76.72           N  
ATOM   1388  HZ1 LYS A  93      13.001   9.593 -35.683  1.00 76.72           H  
ATOM   1389  HZ2 LYS A  93      13.657   8.490 -34.673  1.00 76.72           H  
ATOM   1390  HZ3 LYS A  93      14.320   9.989 -34.790  1.00 76.72           H  
ATOM   1391  N   TRP A  94      11.839   8.505 -26.899  1.00 78.80           N  
ATOM   1392  H   TRP A  94      11.077   8.058 -27.389  1.00 78.80           H  
ATOM   1393  CA  TRP A  94      12.290   7.877 -25.658  1.00 78.80           C  
ATOM   1394  HA  TRP A  94      12.228   8.588 -24.834  1.00 78.80           H  
ATOM   1395  C   TRP A  94      13.719   7.389 -25.724  1.00 78.80           C  
ATOM   1396  CB  TRP A  94      11.369   6.705 -25.384  1.00 78.80           C  
ATOM   1397  HB2 TRP A  94      11.809   6.066 -24.617  1.00 78.80           H  
ATOM   1398  HB3 TRP A  94      11.219   6.106 -26.282  1.00 78.80           H  
ATOM   1399  O   TRP A  94      14.469   7.515 -24.760  1.00 78.80           O  
ATOM   1400  CG  TRP A  94      10.087   7.221 -24.883  1.00 78.80           C  
ATOM   1401  CD1 TRP A  94       8.943   7.353 -25.585  1.00 78.80           C  
ATOM   1402  HD1 TRP A  94       8.810   7.019 -26.603  1.00 78.80           H  
ATOM   1403  CD2 TRP A  94       9.834   7.695 -23.543  1.00 78.80           C  
ATOM   1404  CE2 TRP A  94       8.473   8.083 -23.499  1.00 78.80           C  
ATOM   1405  CE3 TRP A  94      10.599   7.758 -22.356  1.00 78.80           C  
ATOM   1406  HE3 TRP A  94      11.638   7.464 -22.372  1.00 78.80           H  
ATOM   1407  NE1 TRP A  94       7.985   7.920 -24.773  1.00 78.80           N  
ATOM   1408  HE1 TRP A  94       7.019   8.029 -25.049  1.00 78.80           H  
ATOM   1409  CH2 TRP A  94       8.600   8.337 -21.129  1.00 78.80           C  
ATOM   1410  HH2 TRP A  94       8.045   8.332 -20.203  1.00 78.80           H  
ATOM   1411  CZ2 TRP A  94       7.866   8.430 -22.311  1.00 78.80           C  
ATOM   1412  HZ2 TRP A  94       6.808   8.647 -22.325  1.00 78.80           H  
ATOM   1413  CZ3 TRP A  94       9.977   8.068 -21.137  1.00 78.80           C  
ATOM   1414  HZ3 TRP A  94      10.521   7.994 -20.207  1.00 78.80           H  
ATOM   1415  N   ILE A  95      14.092   6.879 -26.892  1.00 82.73           N  
ATOM   1416  H   ILE A  95      13.385   6.764 -27.603  1.00 82.73           H  
ATOM   1417  CA  ILE A  95      15.461   6.531 -27.221  1.00 82.73           C  
ATOM   1418  HA  ILE A  95      15.998   6.302 -26.300  1.00 82.73           H  
ATOM   1419  C   ILE A  95      16.087   7.756 -27.905  1.00 82.73           C  
ATOM   1420  CB  ILE A  95      15.495   5.242 -28.063  1.00 82.73           C  
ATOM   1421  HB  ILE A  95      14.968   5.413 -29.002  1.00 82.73           H  
ATOM   1422  O   ILE A  95      15.662   8.121 -29.009  1.00 82.73           O  
ATOM   1423  CG1 ILE A  95      14.791   4.093 -27.294  1.00 82.73           C  
ATOM   1424 HG12 ILE A  95      13.763   4.376 -27.069  1.00 82.73           H  
ATOM   1425 HG13 ILE A  95      15.305   3.919 -26.349  1.00 82.73           H  
ATOM   1426  CG2 ILE A  95      16.960   4.893 -28.368  1.00 82.73           C  
ATOM   1427 HG21 ILE A  95      17.012   4.006 -29.000  1.00 82.73           H  
ATOM   1428 HG22 ILE A  95      17.442   5.707 -28.910  1.00 82.73           H  
ATOM   1429 HG23 ILE A  95      17.501   4.700 -27.441  1.00 82.73           H  
ATOM   1430  CD1 ILE A  95      14.713   2.771 -28.061  1.00 82.73           C  
ATOM   1431 HD11 ILE A  95      14.262   2.933 -29.040  1.00 82.73           H  
ATOM   1432 HD12 ILE A  95      15.705   2.336 -28.179  1.00 82.73           H  
ATOM   1433 HD13 ILE A  95      14.094   2.068 -27.502  1.00 82.73           H  
ATOM   1434  N   PRO A  96      17.066   8.428 -27.267  1.00 78.94           N  
ATOM   1435  CA  PRO A  96      17.714   9.599 -27.842  1.00 78.94           C  
ATOM   1436  HA  PRO A  96      16.957  10.371 -27.978  1.00 78.94           H  
ATOM   1437  C   PRO A  96      18.366   9.279 -29.187  1.00 78.94           C  
ATOM   1438  CB  PRO A  96      18.736  10.069 -26.801  1.00 78.94           C  
ATOM   1439  HB2 PRO A  96      19.695   9.579 -26.964  1.00 78.94           H  
ATOM   1440  HB3 PRO A  96      18.851  11.153 -26.806  1.00 78.94           H  
ATOM   1441  O   PRO A  96      18.896   8.187 -29.402  1.00 78.94           O  
ATOM   1442  CG  PRO A  96      18.124   9.569 -25.494  1.00 78.94           C  
ATOM   1443  HG2 PRO A  96      18.854   9.461 -24.692  1.00 78.94           H  
ATOM   1444  HG3 PRO A  96      17.315  10.232 -25.185  1.00 78.94           H  
ATOM   1445  CD  PRO A  96      17.549   8.223 -25.910  1.00 78.94           C  
ATOM   1446  HD2 PRO A  96      18.330   7.463 -25.910  1.00 78.94           H  
ATOM   1447  HD3 PRO A  96      16.755   7.947 -25.216  1.00 78.94           H  
ATOM   1448  N   GLN A  97      18.360  10.248 -30.102  1.00 80.47           N  
ATOM   1449  H   GLN A  97      17.954  11.144 -29.872  1.00 80.47           H  
ATOM   1450  CA  GLN A  97      19.012  10.075 -31.396  1.00 80.47           C  
ATOM   1451  HA  GLN A  97      18.569   9.201 -31.873  1.00 80.47           H  
ATOM   1452  C   GLN A  97      20.513   9.811 -31.206  1.00 80.47           C  
ATOM   1453  CB  GLN A  97      18.736  11.297 -32.279  1.00 80.47           C  
ATOM   1454  HB2 GLN A  97      19.212  12.177 -31.846  1.00 80.47           H  
ATOM   1455  HB3 GLN A  97      17.659  11.462 -32.305  1.00 80.47           H  
ATOM   1456  O   GLN A  97      21.183  10.517 -30.455  1.00 80.47           O  
ATOM   1457  CG  GLN A  97      19.238  11.098 -33.718  1.00 80.47           C  
ATOM   1458  HG2 GLN A  97      18.849  10.158 -34.110  1.00 80.47           H  
ATOM   1459  HG3 GLN A  97      20.327  11.050 -33.724  1.00 80.47           H  
ATOM   1460  CD  GLN A  97      18.799  12.223 -34.652  1.00 80.47           C  
ATOM   1461  NE2 GLN A  97      19.112  12.141 -35.926  1.00 80.47           N  
ATOM   1462 HE21 GLN A  97      19.697  11.397 -36.279  1.00 80.47           H  
ATOM   1463 HE22 GLN A  97      18.838  12.928 -36.496  1.00 80.47           H  
ATOM   1464  OE1 GLN A  97      18.142  13.174 -34.268  1.00 80.47           O  
ATOM   1465  N   GLY A  98      21.026   8.781 -31.881  1.00 78.18           N  
ATOM   1466  H   GLY A  98      20.410   8.213 -32.446  1.00 78.18           H  
ATOM   1467  CA  GLY A  98      22.414   8.341 -31.738  1.00 78.18           C  
ATOM   1468  HA2 GLY A  98      23.071   9.210 -31.696  1.00 78.18           H  
ATOM   1469  HA3 GLY A  98      22.691   7.754 -32.614  1.00 78.18           H  
ATOM   1470  C   GLY A  98      22.687   7.481 -30.498  1.00 78.18           C  
ATOM   1471  O   GLY A  98      23.848   7.173 -30.241  1.00 78.18           O  
ATOM   1472  N   TYR A  99      21.670   7.070 -29.731  1.00 83.30           N  
ATOM   1473  H   TYR A  99      20.731   7.382 -29.936  1.00 83.30           H  
ATOM   1474  CA  TYR A  99      21.839   6.107 -28.636  1.00 83.30           C  
ATOM   1475  HA  TYR A  99      22.391   6.588 -27.829  1.00 83.30           H  
ATOM   1476  C   TYR A  99      22.624   4.866 -29.083  1.00 83.30           C  
ATOM   1477  CB  TYR A  99      20.468   5.680 -28.106  1.00 83.30           C  
ATOM   1478  HB2 TYR A  99      19.986   6.535 -27.632  1.00 83.30           H  
ATOM   1479  HB3 TYR A  99      19.851   5.367 -28.948  1.00 83.30           H  
ATOM   1480  O   TYR A  99      22.327   4.281 -30.123  1.00 83.30           O  
ATOM   1481  CG  TYR A  99      20.541   4.547 -27.102  1.00 83.30           C  
ATOM   1482  CD1 TYR A  99      20.089   3.258 -27.448  1.00 83.30           C  
ATOM   1483  HD1 TYR A  99      19.683   3.070 -28.431  1.00 83.30           H  
ATOM   1484  CD2 TYR A  99      21.121   4.775 -25.840  1.00 83.30           C  
ATOM   1485  HD2 TYR A  99      21.515   5.749 -25.589  1.00 83.30           H  
ATOM   1486  CE1 TYR A  99      20.158   2.211 -26.510  1.00 83.30           C  
ATOM   1487  HE1 TYR A  99      19.786   1.226 -26.751  1.00 83.30           H  
ATOM   1488  CE2 TYR A  99      21.209   3.726 -24.910  1.00 83.30           C  
ATOM   1489  HE2 TYR A  99      21.690   3.890 -23.957  1.00 83.30           H  
ATOM   1490  OH  TYR A  99      20.681   1.479 -24.290  1.00 83.30           O  
ATOM   1491  HH  TYR A  99      20.830   1.839 -23.413  1.00 83.30           H  
ATOM   1492  CZ  TYR A  99      20.691   2.455 -25.230  1.00 83.30           C  
ATOM   1493  N   GLY A 100      23.640   4.492 -28.300  1.00 81.32           N  
ATOM   1494  H   GLY A 100      23.835   5.015 -27.459  1.00 81.32           H  
ATOM   1495  CA  GLY A 100      24.481   3.327 -28.577  1.00 81.32           C  
ATOM   1496  HA2 GLY A 100      25.119   3.160 -27.709  1.00 81.32           H  
ATOM   1497  HA3 GLY A 100      23.846   2.453 -28.717  1.00 81.32           H  
ATOM   1498  C   GLY A 100      25.399   3.451 -29.797  1.00 81.32           C  
ATOM   1499  O   GLY A 100      26.088   2.493 -30.138  1.00 81.32           O  
ATOM   1500  N   THR A 101      25.440   4.615 -30.452  1.00 85.22           N  
ATOM   1501  H   THR A 101      24.867   5.373 -30.107  1.00 85.22           H  
ATOM   1502  CA  THR A 101      26.367   4.891 -31.558  1.00 85.22           C  
ATOM   1503  HA  THR A 101      26.675   3.933 -31.978  1.00 85.22           H  
ATOM   1504  C   THR A 101      27.614   5.629 -31.060  1.00 85.22           C  
ATOM   1505  CB  THR A 101      25.711   5.681 -32.700  1.00 85.22           C  
ATOM   1506  HB  THR A 101      26.400   5.692 -33.545  1.00 85.22           H  
ATOM   1507  O   THR A 101      27.525   6.347 -30.063  1.00 85.22           O  
ATOM   1508  CG2 THR A 101      24.392   5.081 -33.180  1.00 85.22           C  
ATOM   1509 HG21 THR A 101      24.544   4.038 -33.457  1.00 85.22           H  
ATOM   1510 HG22 THR A 101      24.041   5.632 -34.053  1.00 85.22           H  
ATOM   1511 HG23 THR A 101      23.637   5.133 -32.395  1.00 85.22           H  
ATOM   1512  OG1 THR A 101      25.470   7.012 -32.329  1.00 85.22           O  
ATOM   1513  HG1 THR A 101      24.971   7.007 -31.509  1.00 85.22           H  
ATOM   1514  N   PRO A 102      28.760   5.545 -31.766  1.00 77.93           N  
ATOM   1515  CA  PRO A 102      29.966   6.299 -31.405  1.00 77.93           C  
ATOM   1516  HA  PRO A 102      30.298   5.975 -30.418  1.00 77.93           H  
ATOM   1517  C   PRO A 102      29.777   7.825 -31.381  1.00 77.93           C  
ATOM   1518  CB  PRO A 102      31.018   5.903 -32.448  1.00 77.93           C  
ATOM   1519  HB2 PRO A 102      32.018   5.866 -32.014  1.00 77.93           H  
ATOM   1520  HB3 PRO A 102      30.997   6.596 -33.289  1.00 77.93           H  
ATOM   1521  O   PRO A 102      30.511   8.525 -30.691  1.00 77.93           O  
ATOM   1522  CG  PRO A 102      30.561   4.526 -32.924  1.00 77.93           C  
ATOM   1523  HG2 PRO A 102      30.899   3.765 -32.221  1.00 77.93           H  
ATOM   1524  HG3 PRO A 102      30.915   4.305 -33.931  1.00 77.93           H  
ATOM   1525  CD  PRO A 102      29.040   4.635 -32.868  1.00 77.93           C  
ATOM   1526  HD2 PRO A 102      28.665   5.060 -33.800  1.00 77.93           H  
ATOM   1527  HD3 PRO A 102      28.616   3.645 -32.702  1.00 77.93           H  
ATOM   1528  N   SER A 103      28.800   8.351 -32.129  1.00 75.95           N  
ATOM   1529  H   SER A 103      28.201   7.736 -32.661  1.00 75.95           H  
ATOM   1530  CA  SER A 103      28.447   9.776 -32.138  1.00 75.95           C  
ATOM   1531  HA  SER A 103      29.351  10.362 -31.972  1.00 75.95           H  
ATOM   1532  C   SER A 103      27.462  10.169 -31.027  1.00 75.95           C  
ATOM   1533  CB  SER A 103      27.897  10.158 -33.517  1.00 75.95           C  
ATOM   1534  HB2 SER A 103      27.568  11.197 -33.503  1.00 75.95           H  
ATOM   1535  HB3 SER A 103      28.694  10.054 -34.254  1.00 75.95           H  
ATOM   1536  O   SER A 103      27.247  11.359 -30.786  1.00 75.95           O  
ATOM   1537  OG  SER A 103      26.819   9.318 -33.884  1.00 75.95           O  
ATOM   1538  HG  SER A 103      26.515   9.562 -34.761  1.00 75.95           H  
ATOM   1539  N   GLY A 104      26.867   9.197 -30.331  1.00 73.43           N  
ATOM   1540  H   GLY A 104      27.138   8.243 -30.520  1.00 73.43           H  
ATOM   1541  CA  GLY A 104      25.974   9.417 -29.201  1.00 73.43           C  
ATOM   1542  HA2 GLY A 104      25.332  10.275 -29.403  1.00 73.43           H  
ATOM   1543  HA3 GLY A 104      25.347   8.536 -29.066  1.00 73.43           H  
ATOM   1544  C   GLY A 104      26.725   9.620 -27.889  1.00 73.43           C  
ATOM   1545  O   GLY A 104      27.640   8.879 -27.554  1.00 73.43           O  
ATOM   1546  N   LYS A 105      26.281  10.586 -27.076  1.00 75.42           N  
ATOM   1547  H   LYS A 105      25.544  11.184 -27.422  1.00 75.42           H  
ATOM   1548  CA  LYS A 105      26.828  10.822 -25.723  1.00 75.42           C  
ATOM   1549  HA  LYS A 105      27.910  10.695 -25.765  1.00 75.42           H  
ATOM   1550  C   LYS A 105      26.352   9.805 -24.671  1.00 75.42           C  
ATOM   1551  CB  LYS A 105      26.524  12.260 -25.267  1.00 75.42           C  
ATOM   1552  HB2 LYS A 105      26.881  12.383 -24.244  1.00 75.42           H  
ATOM   1553  HB3 LYS A 105      25.446  12.420 -25.271  1.00 75.42           H  
ATOM   1554  O   LYS A 105      26.725   9.919 -23.508  1.00 75.42           O  
ATOM   1555  CG  LYS A 105      27.208  13.322 -26.139  1.00 75.42           C  
ATOM   1556  HG2 LYS A 105      28.279  13.123 -26.171  1.00 75.42           H  
ATOM   1557  HG3 LYS A 105      26.809  13.279 -27.152  1.00 75.42           H  
ATOM   1558  CD  LYS A 105      26.972  14.724 -25.561  1.00 75.42           C  
ATOM   1559  HD2 LYS A 105      25.901  14.923 -25.528  1.00 75.42           H  
ATOM   1560  HD3 LYS A 105      27.376  14.764 -24.550  1.00 75.42           H  
ATOM   1561  CE  LYS A 105      27.669  15.773 -26.435  1.00 75.42           C  
ATOM   1562  HE2 LYS A 105      27.265  15.708 -27.445  1.00 75.42           H  
ATOM   1563  HE3 LYS A 105      28.729  15.525 -26.492  1.00 75.42           H  
ATOM   1564  NZ  LYS A 105      27.495  17.146 -25.898  1.00 75.42           N  
ATOM   1565  HZ1 LYS A 105      26.516  17.393 -25.856  1.00 75.42           H  
ATOM   1566  HZ2 LYS A 105      27.967  17.815 -26.489  1.00 75.42           H  
ATOM   1567  HZ3 LYS A 105      27.890  17.215 -24.971  1.00 75.42           H  
ATOM   1568  N   ILE A 106      25.485   8.861 -25.044  1.00 78.26           N  
ATOM   1569  H   ILE A 106      25.324   8.739 -26.034  1.00 78.26           H  
ATOM   1570  CA  ILE A 106      24.854   7.901 -24.130  1.00 78.26           C  
ATOM   1571  HA  ILE A 106      25.241   8.055 -23.123  1.00 78.26           H  
ATOM   1572  C   ILE A 106      25.241   6.493 -24.570  1.00 78.26           C  
ATOM   1573  CB  ILE A 106      23.320   8.091 -24.068  1.00 78.26           C  
ATOM   1574  HB  ILE A 106      22.901   7.873 -25.050  1.00 78.26           H  
ATOM   1575  O   ILE A 106      24.839   6.048 -25.648  1.00 78.26           O  
ATOM   1576  CG1 ILE A 106      22.959   9.549 -23.699  1.00 78.26           C  
ATOM   1577 HG12 ILE A 106      23.352   9.785 -22.710  1.00 78.26           H  
ATOM   1578 HG13 ILE A 106      23.424  10.230 -24.411  1.00 78.26           H  
ATOM   1579  CG2 ILE A 106      22.718   7.104 -23.047  1.00 78.26           C  
ATOM   1580 HG21 ILE A 106      22.936   6.076 -23.337  1.00 78.26           H  
ATOM   1581 HG22 ILE A 106      23.130   7.282 -22.053  1.00 78.26           H  
ATOM   1582 HG23 ILE A 106      21.633   7.202 -23.013  1.00 78.26           H  
ATOM   1583  CD1 ILE A 106      21.458   9.851 -23.735  1.00 78.26           C  
ATOM   1584 HD11 ILE A 106      21.069   9.572 -24.714  1.00 78.26           H  
ATOM   1585 HD12 ILE A 106      21.300  10.918 -23.580  1.00 78.26           H  
ATOM   1586 HD13 ILE A 106      20.931   9.307 -22.952  1.00 78.26           H  
ATOM   1587  N   ALA A 107      26.011   5.815 -23.719  1.00 78.43           N  
ATOM   1588  H   ALA A 107      26.305   6.256 -22.860  1.00 78.43           H  
ATOM   1589  CA  ALA A 107      26.416   4.435 -23.938  1.00 78.43           C  
ATOM   1590  HA  ALA A 107      26.929   4.373 -24.897  1.00 78.43           H  
ATOM   1591  C   ALA A 107      25.199   3.501 -23.986  1.00 78.43           C  
ATOM   1592  CB  ALA A 107      27.397   4.020 -22.834  1.00 78.43           C  
ATOM   1593  HB1 ALA A 107      28.266   4.678 -22.839  1.00 78.43           H  
ATOM   1594  HB2 ALA A 107      27.731   2.997 -23.006  1.00 78.43           H  
ATOM   1595  HB3 ALA A 107      26.908   4.067 -21.861  1.00 78.43           H  
ATOM   1596  O   ALA A 107      24.188   3.739 -23.317  1.00 78.43           O  
ATOM   1597  N   THR A 108      25.319   2.422 -24.761  1.00 84.37           N  
ATOM   1598  H   THR A 108      26.152   2.287 -25.315  1.00 84.37           H  
ATOM   1599  CA  THR A 108      24.339   1.335 -24.739  1.00 84.37           C  
ATOM   1600  HA  THR A 108      23.367   1.741 -25.018  1.00 84.37           H  
ATOM   1601  C   THR A 108      24.270   0.766 -23.329  1.00 84.37           C  
ATOM   1602  CB  THR A 108      24.693   0.216 -25.724  1.00 84.37           C  
ATOM   1603  HB  THR A 108      25.570  -0.326 -25.372  1.00 84.37           H  
ATOM   1604  O   THR A 108      25.292   0.422 -22.739  1.00 84.37           O  
ATOM   1605  CG2 THR A 108      23.531  -0.756 -25.921  1.00 84.37           C  
ATOM   1606 HG21 THR A 108      22.644  -0.218 -26.256  1.00 84.37           H  
ATOM   1607 HG22 THR A 108      23.306  -1.268 -24.985  1.00 84.37           H  
ATOM   1608 HG23 THR A 108      23.799  -1.507 -26.664  1.00 84.37           H  
ATOM   1609  OG1 THR A 108      24.977   0.771 -26.984  1.00 84.37           O  
ATOM   1610  HG1 THR A 108      25.201   0.055 -27.582  1.00 84.37           H  
ATOM   1611  N   ILE A 109      23.056   0.665 -22.799  1.00 83.35           N  
ATOM   1612  H   ILE A 109      22.268   0.803 -23.416  1.00 83.35           H  
ATOM   1613  CA  ILE A 109      22.801   0.012 -21.520  1.00 83.35           C  
ATOM   1614  HA  ILE A 109      23.705   0.054 -20.912  1.00 83.35           H  
ATOM   1615  C   ILE A 109      22.452  -1.432 -21.860  1.00 83.35           C  
ATOM   1616  CB  ILE A 109      21.675   0.696 -20.725  1.00 83.35           C  
ATOM   1617  HB  ILE A 109      20.750   0.632 -21.299  1.00 83.35           H  
ATOM   1618  O   ILE A 109      21.511  -1.642 -22.634  1.00 83.35           O  
ATOM   1619  CG1 ILE A 109      22.004   2.183 -20.477  1.00 83.35           C  
ATOM   1620 HG12 ILE A 109      22.286   2.667 -21.412  1.00 83.35           H  
ATOM   1621 HG13 ILE A 109      22.843   2.267 -19.785  1.00 83.35           H  
ATOM   1622  CG2 ILE A 109      21.484  -0.044 -19.389  1.00 83.35           C  
ATOM   1623 HG21 ILE A 109      20.708   0.425 -18.784  1.00 83.35           H  
ATOM   1624 HG22 ILE A 109      21.184  -1.077 -19.562  1.00 83.35           H  
ATOM   1625 HG23 ILE A 109      22.417  -0.037 -18.824  1.00 83.35           H  
ATOM   1626  CD1 ILE A 109      20.805   2.949 -19.923  1.00 83.35           C  
ATOM   1627 HD11 ILE A 109      21.054   4.009 -19.871  1.00 83.35           H  
ATOM   1628 HD12 ILE A 109      19.945   2.809 -20.577  1.00 83.35           H  
ATOM   1629 HD13 ILE A 109      20.548   2.588 -18.927  1.00 83.35           H  
ATOM   1630  N   PRO A 110      23.189  -2.422 -21.340  1.00 81.83           N  
ATOM   1631  CA  PRO A 110      22.852  -3.806 -21.605  1.00 81.83           C  
ATOM   1632  HA  PRO A 110      22.785  -3.972 -22.680  1.00 81.83           H  
ATOM   1633  C   PRO A 110      21.494  -4.117 -20.965  1.00 81.83           C  
ATOM   1634  CB  PRO A 110      24.019  -4.626 -21.051  1.00 81.83           C  
ATOM   1635  HB2 PRO A 110      24.774  -4.752 -21.827  1.00 81.83           H  
ATOM   1636  HB3 PRO A 110      23.695  -5.598 -20.678  1.00 81.83           H  
ATOM   1637  O   PRO A 110      21.248  -3.810 -19.803  1.00 81.83           O  
ATOM   1638  CG  PRO A 110      24.583  -3.746 -19.940  1.00 81.83           C  
ATOM   1639  HG2 PRO A 110      25.644  -3.928 -19.771  1.00 81.83           H  
ATOM   1640  HG3 PRO A 110      24.010  -3.946 -19.035  1.00 81.83           H  
ATOM   1641  CD  PRO A 110      24.309  -2.320 -20.414  1.00 81.83           C  
ATOM   1642  HD2 PRO A 110      24.064  -1.692 -19.557  1.00 81.83           H  
ATOM   1643  HD3 PRO A 110      25.181  -1.929 -20.937  1.00 81.83           H  
ATOM   1644  N   ALA A 111      20.590  -4.726 -21.729  1.00 82.88           N  
ATOM   1645  H   ALA A 111      20.821  -4.910 -22.695  1.00 82.88           H  
ATOM   1646  CA  ALA A 111      19.342  -5.282 -21.205  1.00 82.88           C  
ATOM   1647  HA  ALA A 111      19.027  -4.694 -20.343  1.00 82.88           H  
ATOM   1648  C   ALA A 111      19.577  -6.716 -20.693  1.00 82.88           C  
ATOM   1649  CB  ALA A 111      18.245  -5.155 -22.271  1.00 82.88           C  
ATOM   1650  HB1 ALA A 111      18.509  -5.745 -23.148  1.00 82.88           H  
ATOM   1651  HB2 ALA A 111      17.302  -5.523 -21.867  1.00 82.88           H  
ATOM   1652  HB3 ALA A 111      18.127  -4.110 -22.556  1.00 82.88           H  
ATOM   1653  O   ALA A 111      18.841  -7.642 -21.031  1.00 82.88           O  
ATOM   1654  N   ASP A 112      20.662  -6.907 -19.941  1.00 90.45           N  
ATOM   1655  H   ASP A 112      21.161  -6.091 -19.616  1.00 90.45           H  
ATOM   1656  CA  ASP A 112      21.042  -8.194 -19.368  1.00 90.45           C  
ATOM   1657  HA  ASP A 112      20.788  -8.974 -20.086  1.00 90.45           H  
ATOM   1658  C   ASP A 112      20.255  -8.503 -18.084  1.00 90.45           C  
ATOM   1659  CB  ASP A 112      22.567  -8.254 -19.166  1.00 90.45           C  
ATOM   1660  HB2 ASP A 112      23.047  -8.087 -20.131  1.00 90.45           H  
ATOM   1661  HB3 ASP A 112      22.843  -9.255 -18.836  1.00 90.45           H  
ATOM   1662  O   ASP A 112      19.460  -7.697 -17.592  1.00 90.45           O  
ATOM   1663  CG  ASP A 112      23.110  -7.239 -18.153  1.00 90.45           C  
ATOM   1664  OD1 ASP A 112      22.390  -6.908 -17.182  1.00 90.45           O  
ATOM   1665  OD2 ASP A 112      24.246  -6.777 -18.359  1.00 90.45           O  
ATOM   1666  N   GLY A 113      20.470  -9.696 -17.526  1.00 91.51           N  
ATOM   1667  H   GLY A 113      21.165 -10.302 -17.939  1.00 91.51           H  
ATOM   1668  CA  GLY A 113      19.764 -10.136 -16.326  1.00 91.51           C  
ATOM   1669  HA2 GLY A 113      18.702 -10.230 -16.552  1.00 91.51           H  
ATOM   1670  HA3 GLY A 113      20.149 -11.111 -16.029  1.00 91.51           H  
ATOM   1671  C   GLY A 113      19.917  -9.184 -15.135  1.00 91.51           C  
ATOM   1672  O   GLY A 113      18.957  -9.006 -14.390  1.00 91.51           O  
ATOM   1673  N   GLU A 114      21.070  -8.533 -14.959  1.00 93.94           N  
ATOM   1674  H   GLU A 114      21.767  -8.540 -15.689  1.00 93.94           H  
ATOM   1675  CA  GLU A 114      21.297  -7.640 -13.817  1.00 93.94           C  
ATOM   1676  HA  GLU A 114      20.939  -8.131 -12.913  1.00 93.94           H  
ATOM   1677  C   GLU A 114      20.522  -6.330 -13.954  1.00 93.94           C  
ATOM   1678  CB  GLU A 114      22.787  -7.327 -13.638  1.00 93.94           C  
ATOM   1679  HB2 GLU A 114      23.152  -6.763 -14.496  1.00 93.94           H  
ATOM   1680  HB3 GLU A 114      22.883  -6.700 -12.751  1.00 93.94           H  
ATOM   1681  O   GLU A 114      19.908  -5.857 -12.992  1.00 93.94           O  
ATOM   1682  CG  GLU A 114      23.652  -8.578 -13.448  1.00 93.94           C  
ATOM   1683  HG2 GLU A 114      23.129  -9.273 -12.791  1.00 93.94           H  
ATOM   1684  HG3 GLU A 114      23.795  -9.071 -14.410  1.00 93.94           H  
ATOM   1685  CD  GLU A 114      25.010  -8.222 -12.833  1.00 93.94           C  
ATOM   1686  OE1 GLU A 114      25.406  -8.952 -11.892  1.00 93.94           O  
ATOM   1687  OE2 GLU A 114      25.603  -7.201 -13.243  1.00 93.94           O  
ATOM   1688  N   HIS A 115      20.499  -5.767 -15.160  1.00 93.37           N  
ATOM   1689  H   HIS A 115      21.038  -6.199 -15.897  1.00 93.37           H  
ATOM   1690  CA  HIS A 115      19.772  -4.539 -15.463  1.00 93.37           C  
ATOM   1691  HA  HIS A 115      20.010  -3.786 -14.712  1.00 93.37           H  
ATOM   1692  C   HIS A 115      18.262  -4.765 -15.422  1.00 93.37           C  
ATOM   1693  CB  HIS A 115      20.229  -4.022 -16.829  1.00 93.37           C  
ATOM   1694  HB2 HIS A 115      19.563  -3.224 -17.154  1.00 93.37           H  
ATOM   1695  HB3 HIS A 115      20.178  -4.827 -17.562  1.00 93.37           H  
ATOM   1696  O   HIS A 115      17.528  -3.972 -14.827  1.00 93.37           O  
ATOM   1697  CG  HIS A 115      21.634  -3.484 -16.776  1.00 93.37           C  
ATOM   1698  CD2 HIS A 115      22.005  -2.172 -16.815  1.00 93.37           C  
ATOM   1699  HD2 HIS A 115      21.336  -1.336 -16.954  1.00 93.37           H  
ATOM   1700  ND1 HIS A 115      22.786  -4.219 -16.650  1.00 93.37           N  
ATOM   1701  HD1 HIS A 115      22.864  -5.223 -16.736  1.00 93.37           H  
ATOM   1702  CE1 HIS A 115      23.818  -3.369 -16.569  1.00 93.37           C  
ATOM   1703  HE1 HIS A 115      24.851  -3.674 -16.488  1.00 93.37           H  
ATOM   1704  NE2 HIS A 115      23.392  -2.095 -16.666  1.00 93.37           N  
ATOM   1705  N   ILE A 116      17.790  -5.893 -15.965  1.00 93.05           N  
ATOM   1706  H   ILE A 116      18.438  -6.503 -16.443  1.00 93.05           H  
ATOM   1707  CA  ILE A 116      16.386  -6.292 -15.839  1.00 93.05           C  
ATOM   1708  HA  ILE A 116      15.764  -5.479 -16.215  1.00 93.05           H  
ATOM   1709  C   ILE A 116      16.019  -6.457 -14.363  1.00 93.05           C  
ATOM   1710  CB  ILE A 116      16.096  -7.558 -16.673  1.00 93.05           C  
ATOM   1711  HB  ILE A 116      16.802  -8.333 -16.375  1.00 93.05           H  
ATOM   1712  O   ILE A 116      15.001  -5.924 -13.928  1.00 93.05           O  
ATOM   1713  CG1 ILE A 116      16.281  -7.317 -18.191  1.00 93.05           C  
ATOM   1714 HG12 ILE A 116      16.116  -8.257 -18.717  1.00 93.05           H  
ATOM   1715 HG13 ILE A 116      17.310  -7.016 -18.394  1.00 93.05           H  
ATOM   1716  CG2 ILE A 116      14.677  -8.094 -16.400  1.00 93.05           C  
ATOM   1717 HG21 ILE A 116      13.941  -7.301 -16.529  1.00 93.05           H  
ATOM   1718 HG22 ILE A 116      14.454  -8.911 -17.087  1.00 93.05           H  
ATOM   1719 HG23 ILE A 116      14.611  -8.481 -15.383  1.00 93.05           H  
ATOM   1720  CD1 ILE A 116      15.388  -6.244 -18.825  1.00 93.05           C  
ATOM   1721 HD11 ILE A 116      15.599  -6.205 -19.894  1.00 93.05           H  
ATOM   1722 HD12 ILE A 116      15.602  -5.264 -18.398  1.00 93.05           H  
ATOM   1723 HD13 ILE A 116      14.334  -6.486 -18.686  1.00 93.05           H  
ATOM   1724  N   MET A 117      16.854  -7.098 -13.544  1.00 95.11           N  
ATOM   1725  H   MET A 117      17.687  -7.530 -13.919  1.00 95.11           H  
ATOM   1726  CA  MET A 117      16.579  -7.199 -12.109  1.00 95.11           C  
ATOM   1727  HA  MET A 117      15.563  -7.576 -11.991  1.00 95.11           H  
ATOM   1728  C   MET A 117      16.589  -5.842 -11.395  1.00 95.11           C  
ATOM   1729  CB  MET A 117      17.549  -8.187 -11.450  1.00 95.11           C  
ATOM   1730  HB2 MET A 117      17.488  -8.072 -10.368  1.00 95.11           H  
ATOM   1731  HB3 MET A 117      18.572  -7.971 -11.757  1.00 95.11           H  
ATOM   1732  O   MET A 117      15.781  -5.637 -10.487  1.00 95.11           O  
ATOM   1733  CG  MET A 117      17.206  -9.644 -11.783  1.00 95.11           C  
ATOM   1734  HG2 MET A 117      17.887 -10.286 -11.225  1.00 95.11           H  
ATOM   1735  HG3 MET A 117      17.382  -9.822 -12.844  1.00 95.11           H  
ATOM   1736  SD  MET A 117      15.500 -10.166 -11.441  1.00 95.11           S  
ATOM   1737  CE  MET A 117      15.342  -9.630  -9.725  1.00 95.11           C  
ATOM   1738  HE1 MET A 117      15.127  -8.562  -9.710  1.00 95.11           H  
ATOM   1739  HE2 MET A 117      16.266  -9.842  -9.187  1.00 95.11           H  
ATOM   1740  HE3 MET A 117      14.529 -10.183  -9.253  1.00 95.11           H  
ATOM   1741  N   GLY A 118      17.432  -4.898 -11.817  1.00 94.83           N  
ATOM   1742  H   GLY A 118      18.105  -5.133 -12.533  1.00 94.83           H  
ATOM   1743  CA  GLY A 118      17.421  -3.527 -11.296  1.00 94.83           C  
ATOM   1744  HA2 GLY A 118      17.497  -3.538 -10.209  1.00 94.83           H  
ATOM   1745  HA3 GLY A 118      18.290  -3.000 -11.688  1.00 94.83           H  
ATOM   1746  C   GLY A 118      16.142  -2.770 -11.665  1.00 94.83           C  
ATOM   1747  O   GLY A 118      15.615  -2.003 -10.860  1.00 94.83           O  
ATOM   1748  N   LEU A 119      15.565  -3.058 -12.833  1.00 94.69           N  
ATOM   1749  H   LEU A 119      16.065  -3.655 -13.477  1.00 94.69           H  
ATOM   1750  CA  LEU A 119      14.260  -2.539 -13.230  1.00 94.69           C  
ATOM   1751  HA  LEU A 119      14.282  -1.457 -13.096  1.00 94.69           H  
ATOM   1752  C   LEU A 119      13.126  -3.087 -12.340  1.00 94.69           C  
ATOM   1753  CB  LEU A 119      14.060  -2.853 -14.722  1.00 94.69           C  
ATOM   1754  HB2 LEU A 119      14.905  -2.463 -15.288  1.00 94.69           H  
ATOM   1755  HB3 LEU A 119      14.037  -3.935 -14.857  1.00 94.69           H  
ATOM   1756  O   LEU A 119      12.282  -2.317 -11.879  1.00 94.69           O  
ATOM   1757  CG  LEU A 119      12.765  -2.290 -15.308  1.00 94.69           C  
ATOM   1758  HG  LEU A 119      11.931  -2.608 -14.683  1.00 94.69           H  
ATOM   1759  CD1 LEU A 119      12.777  -0.768 -15.368  1.00 94.69           C  
ATOM   1760 HD11 LEU A 119      11.815  -0.438 -15.759  1.00 94.69           H  
ATOM   1761 HD12 LEU A 119      12.907  -0.354 -14.368  1.00 94.69           H  
ATOM   1762 HD13 LEU A 119      13.587  -0.423 -16.012  1.00 94.69           H  
ATOM   1763  CD2 LEU A 119      12.551  -2.841 -16.714  1.00 94.69           C  
ATOM   1764 HD21 LEU A 119      11.566  -2.543 -17.072  1.00 94.69           H  
ATOM   1765 HD22 LEU A 119      12.586  -3.931 -16.695  1.00 94.69           H  
ATOM   1766 HD23 LEU A 119      13.321  -2.467 -17.390  1.00 94.69           H  
ATOM   1767  N   TYR A 120      13.133  -4.391 -12.032  1.00 95.89           N  
ATOM   1768  H   TYR A 120      13.841  -4.973 -12.457  1.00 95.89           H  
ATOM   1769  CA  TYR A 120      12.191  -4.986 -11.070  1.00 95.89           C  
ATOM   1770  HA  TYR A 120      11.172  -4.775 -11.395  1.00 95.89           H  
ATOM   1771  C   TYR A 120      12.342  -4.382  -9.664  1.00 95.89           C  
ATOM   1772  CB  TYR A 120      12.364  -6.513 -11.003  1.00 95.89           C  
ATOM   1773  HB2 TYR A 120      12.008  -6.848 -10.029  1.00 95.89           H  
ATOM   1774  HB3 TYR A 120      13.421  -6.771 -11.066  1.00 95.89           H  
ATOM   1775  O   TYR A 120      11.338  -4.153  -8.986  1.00 95.89           O  
ATOM   1776  CG  TYR A 120      11.589  -7.299 -12.041  1.00 95.89           C  
ATOM   1777  CD1 TYR A 120      10.376  -7.920 -11.691  1.00 95.89           C  
ATOM   1778  HD1 TYR A 120      10.000  -7.849 -10.681  1.00 95.89           H  
ATOM   1779  CD2 TYR A 120      12.083  -7.448 -13.348  1.00 95.89           C  
ATOM   1780  HD2 TYR A 120      13.017  -6.982 -13.626  1.00 95.89           H  
ATOM   1781  CE1 TYR A 120       9.665  -8.666 -12.646  1.00 95.89           C  
ATOM   1782  HE1 TYR A 120       8.738  -9.150 -12.376  1.00 95.89           H  
ATOM   1783  CE2 TYR A 120      11.372  -8.183 -14.312  1.00 95.89           C  
ATOM   1784  HE2 TYR A 120      11.761  -8.274 -15.316  1.00 95.89           H  
ATOM   1785  OH  TYR A 120       9.442  -9.492 -14.883  1.00 95.89           O  
ATOM   1786  HH  TYR A 120       9.817  -9.389 -15.761  1.00 95.89           H  
ATOM   1787  CZ  TYR A 120      10.150  -8.789 -13.962  1.00 95.89           C  
ATOM   1788  N   HIS A 121      13.573  -4.101  -9.226  1.00 96.16           N  
ATOM   1789  H   HIS A 121      14.360  -4.351  -9.808  1.00 96.16           H  
ATOM   1790  CA  HIS A 121      13.848  -3.451  -7.938  1.00 96.16           C  
ATOM   1791  HA  HIS A 121      13.375  -4.015  -7.134  1.00 96.16           H  
ATOM   1792  C   HIS A 121      13.271  -2.031  -7.879  1.00 96.16           C  
ATOM   1793  CB  HIS A 121      15.360  -3.444  -7.686  1.00 96.16           C  
ATOM   1794  HB2 HIS A 121      15.868  -2.924  -8.498  1.00 96.16           H  
ATOM   1795  HB3 HIS A 121      15.738  -4.466  -7.659  1.00 96.16           H  
ATOM   1796  O   HIS A 121      12.565  -1.677  -6.928  1.00 96.16           O  
ATOM   1797  CG  HIS A 121      15.725  -2.760  -6.399  1.00 96.16           C  
ATOM   1798  CD2 HIS A 121      15.798  -3.343  -5.171  1.00 96.16           C  
ATOM   1799  HD2 HIS A 121      15.638  -4.385  -4.934  1.00 96.16           H  
ATOM   1800  ND1 HIS A 121      16.022  -1.403  -6.282  1.00 96.16           N  
ATOM   1801  CE1 HIS A 121      16.316  -1.213  -4.987  1.00 96.16           C  
ATOM   1802  HE1 HIS A 121      16.624  -0.275  -4.550  1.00 96.16           H  
ATOM   1803  NE2 HIS A 121      16.179  -2.354  -4.299  1.00 96.16           N  
ATOM   1804  HE2 HIS A 121      16.382  -2.439  -3.313  1.00 96.16           H  
ATOM   1805  N   ALA A 122      13.474  -1.245  -8.937  1.00 95.63           N  
ATOM   1806  H   ALA A 122      14.101  -1.564  -9.661  1.00 95.63           H  
ATOM   1807  CA  ALA A 122      12.909   0.095  -9.047  1.00 95.63           C  
ATOM   1808  HA  ALA A 122      13.216   0.670  -8.174  1.00 95.63           H  
ATOM   1809  C   ALA A 122      11.368   0.071  -9.071  1.00 95.63           C  
ATOM   1810  CB  ALA A 122      13.502   0.763 -10.289  1.00 95.63           C  
ATOM   1811  HB1 ALA A 122      13.118   1.780 -10.372  1.00 95.63           H  
ATOM   1812  HB2 ALA A 122      13.237   0.198 -11.183  1.00 95.63           H  
ATOM   1813  HB3 ALA A 122      14.588   0.802 -10.205  1.00 95.63           H  
ATOM   1814  O   ALA A 122      10.727   0.830  -8.340  1.00 95.63           O  
ATOM   1815  N   ALA A 123      10.756  -0.836  -9.841  1.00 95.68           N  
ATOM   1816  H   ALA A 123      11.320  -1.417 -10.444  1.00 95.68           H  
ATOM   1817  CA  ALA A 123       9.300  -0.995  -9.880  1.00 95.68           C  
ATOM   1818  HA  ALA A 123       8.851  -0.034 -10.132  1.00 95.68           H  
ATOM   1819  C   ALA A 123       8.725  -1.424  -8.520  1.00 95.68           C  
ATOM   1820  CB  ALA A 123       8.937  -1.998 -10.979  1.00 95.68           C  
ATOM   1821  HB1 ALA A 123       9.318  -1.646 -11.938  1.00 95.68           H  
ATOM   1822  HB2 ALA A 123       7.853  -2.095 -11.048  1.00 95.68           H  
ATOM   1823  HB3 ALA A 123       9.371  -2.972 -10.754  1.00 95.68           H  
ATOM   1824  O   ALA A 123       7.714  -0.874  -8.079  1.00 95.68           O  
ATOM   1825  N   CYS A 124       9.394  -2.351  -7.822  1.00 95.75           N  
ATOM   1826  H   CYS A 124      10.204  -2.778  -8.250  1.00 95.75           H  
ATOM   1827  CA  CYS A 124       9.051  -2.744  -6.455  1.00 95.75           C  
ATOM   1828  HA  CYS A 124       8.050  -3.175  -6.446  1.00 95.75           H  
ATOM   1829  C   CYS A 124       9.034  -1.524  -5.526  1.00 95.75           C  
ATOM   1830  CB  CYS A 124      10.058  -3.804  -5.980  1.00 95.75           C  
ATOM   1831  HB2 CYS A 124      11.067  -3.393  -5.985  1.00 95.75           H  
ATOM   1832  HB3 CYS A 124      10.038  -4.651  -6.666  1.00 95.75           H  
ATOM   1833  O   CYS A 124       8.063  -1.304  -4.806  1.00 95.75           O  
ATOM   1834  SG  CYS A 124       9.661  -4.366  -4.296  1.00 95.75           S  
ATOM   1835  HG  CYS A 124      10.271  -3.363  -3.660  1.00 95.75           H  
ATOM   1836  N   SER A 125      10.062  -0.681  -5.597  1.00 94.57           N  
ATOM   1837  H   SER A 125      10.834  -0.921  -6.202  1.00 94.57           H  
ATOM   1838  CA  SER A 125      10.179   0.516  -4.763  1.00 94.57           C  
ATOM   1839  HA  SER A 125      10.087   0.230  -3.715  1.00 94.57           H  
ATOM   1840  C   SER A 125       9.063   1.534  -5.012  1.00 94.57           C  
ATOM   1841  CB  SER A 125      11.565   1.122  -4.970  1.00 94.57           C  
ATOM   1842  HB2 SER A 125      11.638   2.066  -4.432  1.00 94.57           H  
ATOM   1843  HB3 SER A 125      11.731   1.288  -6.035  1.00 94.57           H  
ATOM   1844  O   SER A 125       8.481   2.037  -4.047  1.00 94.57           O  
ATOM   1845  OG  SER A 125      12.547   0.223  -4.485  1.00 94.57           O  
ATOM   1846  HG  SER A 125      12.937  -0.249  -5.225  1.00 94.57           H  
ATOM   1847  N   TYR A 126       8.694   1.783  -6.273  1.00 94.17           N  
ATOM   1848  H   TYR A 126       9.217   1.359  -7.027  1.00 94.17           H  
ATOM   1849  CA  TYR A 126       7.559   2.651  -6.599  1.00 94.17           C  
ATOM   1850  HA  TYR A 126       7.702   3.610  -6.101  1.00 94.17           H  
ATOM   1851  C   TYR A 126       6.222   2.096  -6.097  1.00 94.17           C  
ATOM   1852  CB  TYR A 126       7.479   2.888  -8.112  1.00 94.17           C  
ATOM   1853  HB2 TYR A 126       6.487   3.285  -8.329  1.00 94.17           H  
ATOM   1854  HB3 TYR A 126       7.583   1.942  -8.642  1.00 94.17           H  
ATOM   1855  O   TYR A 126       5.448   2.827  -5.478  1.00 94.17           O  
ATOM   1856  CG  TYR A 126       8.467   3.901  -8.645  1.00 94.17           C  
ATOM   1857  CD1 TYR A 126       8.388   5.231  -8.191  1.00 94.17           C  
ATOM   1858  HD1 TYR A 126       7.635   5.515  -7.470  1.00 94.17           H  
ATOM   1859  CD2 TYR A 126       9.418   3.545  -9.620  1.00 94.17           C  
ATOM   1860  HD2 TYR A 126       9.475   2.526  -9.976  1.00 94.17           H  
ATOM   1861  CE1 TYR A 126       9.262   6.202  -8.703  1.00 94.17           C  
ATOM   1862  HE1 TYR A 126       9.175   7.230  -8.384  1.00 94.17           H  
ATOM   1863  CE2 TYR A 126      10.297   4.519 -10.137  1.00 94.17           C  
ATOM   1864  HE2 TYR A 126      11.024   4.261 -10.893  1.00 94.17           H  
ATOM   1865  OH  TYR A 126      11.003   6.819 -10.215  1.00 94.17           O  
ATOM   1866  HH  TYR A 126      10.770   7.679  -9.859  1.00 94.17           H  
ATOM   1867  CZ  TYR A 126      10.211   5.853  -9.684  1.00 94.17           C  
ATOM   1868  N   LEU A 127       5.943   0.812  -6.332  1.00 94.62           N  
ATOM   1869  H   LEU A 127       6.616   0.253  -6.838  1.00 94.62           H  
ATOM   1870  CA  LEU A 127       4.673   0.198  -5.936  1.00 94.62           C  
ATOM   1871  HA  LEU A 127       3.854   0.846  -6.247  1.00 94.62           H  
ATOM   1872  C   LEU A 127       4.550   0.053  -4.413  1.00 94.62           C  
ATOM   1873  CB  LEU A 127       4.525  -1.160  -6.635  1.00 94.62           C  
ATOM   1874  HB2 LEU A 127       3.663  -1.671  -6.207  1.00 94.62           H  
ATOM   1875  HB3 LEU A 127       5.417  -1.749  -6.425  1.00 94.62           H  
ATOM   1876  O   LEU A 127       3.477   0.283  -3.858  1.00 94.62           O  
ATOM   1877  CG  LEU A 127       4.328  -1.095  -8.159  1.00 94.62           C  
ATOM   1878  HG  LEU A 127       5.148  -0.542  -8.619  1.00 94.62           H  
ATOM   1879  CD1 LEU A 127       4.316  -2.511  -8.728  1.00 94.62           C  
ATOM   1880 HD11 LEU A 127       3.463  -3.067  -8.338  1.00 94.62           H  
ATOM   1881 HD12 LEU A 127       4.231  -2.460  -9.814  1.00 94.62           H  
ATOM   1882 HD13 LEU A 127       5.242  -3.023  -8.466  1.00 94.62           H  
ATOM   1883  CD2 LEU A 127       3.008  -0.426  -8.550  1.00 94.62           C  
ATOM   1884 HD21 LEU A 127       3.023   0.627  -8.268  1.00 94.62           H  
ATOM   1885 HD22 LEU A 127       2.172  -0.922  -8.058  1.00 94.62           H  
ATOM   1886 HD23 LEU A 127       2.876  -0.484  -9.630  1.00 94.62           H  
ATOM   1887  N   VAL A 128       5.645  -0.255  -3.712  1.00 94.40           N  
ATOM   1888  H   VAL A 128       6.496  -0.470  -4.212  1.00 94.40           H  
ATOM   1889  CA  VAL A 128       5.654  -0.281  -2.244  1.00 94.40           C  
ATOM   1890  HA  VAL A 128       4.838  -0.925  -1.917  1.00 94.40           H  
ATOM   1891  C   VAL A 128       5.366   1.105  -1.685  1.00 94.40           C  
ATOM   1892  CB  VAL A 128       6.973  -0.848  -1.684  1.00 94.40           C  
ATOM   1893  HB  VAL A 128       7.818  -0.336  -2.144  1.00 94.40           H  
ATOM   1894  O   VAL A 128       4.519   1.217  -0.804  1.00 94.40           O  
ATOM   1895  CG1 VAL A 128       7.082  -0.714  -0.157  1.00 94.40           C  
ATOM   1896 HG11 VAL A 128       7.112   0.338   0.128  1.00 94.40           H  
ATOM   1897 HG12 VAL A 128       6.229  -1.191   0.326  1.00 94.40           H  
ATOM   1898 HG13 VAL A 128       8.008  -1.182   0.177  1.00 94.40           H  
ATOM   1899  CG2 VAL A 128       7.054  -2.347  -1.982  1.00 94.40           C  
ATOM   1900 HG21 VAL A 128       6.294  -2.881  -1.412  1.00 94.40           H  
ATOM   1901 HG22 VAL A 128       6.881  -2.533  -3.042  1.00 94.40           H  
ATOM   1902 HG23 VAL A 128       8.043  -2.729  -1.727  1.00 94.40           H  
ATOM   1903  N   ALA A 129       6.009   2.153  -2.207  1.00 92.27           N  
ATOM   1904  H   ALA A 129       6.683   2.007  -2.945  1.00 92.27           H  
ATOM   1905  CA  ALA A 129       5.726   3.526  -1.791  1.00 92.27           C  
ATOM   1906  HA  ALA A 129       5.892   3.614  -0.717  1.00 92.27           H  
ATOM   1907  C   ALA A 129       4.265   3.929  -2.060  1.00 92.27           C  
ATOM   1908  CB  ALA A 129       6.700   4.458  -2.516  1.00 92.27           C  
ATOM   1909  HB1 ALA A 129       6.513   4.432  -3.590  1.00 92.27           H  
ATOM   1910  HB2 ALA A 129       7.728   4.148  -2.327  1.00 92.27           H  
ATOM   1911  HB3 ALA A 129       6.564   5.478  -2.156  1.00 92.27           H  
ATOM   1912  O   ALA A 129       3.656   4.617  -1.245  1.00 92.27           O  
ATOM   1913  N   LEU A 130       3.694   3.468  -3.176  1.00 91.81           N  
ATOM   1914  H   LEU A 130       4.274   2.963  -3.831  1.00 91.81           H  
ATOM   1915  CA  LEU A 130       2.313   3.750  -3.564  1.00 91.81           C  
ATOM   1916  HA  LEU A 130       2.149   4.826  -3.498  1.00 91.81           H  
ATOM   1917  C   LEU A 130       1.284   3.110  -2.629  1.00 91.81           C  
ATOM   1918  CB  LEU A 130       2.141   3.294  -5.022  1.00 91.81           C  
ATOM   1919  HB2 LEU A 130       2.913   3.777  -5.621  1.00 91.81           H  
ATOM   1920  HB3 LEU A 130       2.302   2.217  -5.073  1.00 91.81           H  
ATOM   1921  O   LEU A 130       0.343   3.777  -2.202  1.00 91.81           O  
ATOM   1922  CG  LEU A 130       0.776   3.598  -5.655  1.00 91.81           C  
ATOM   1923  HG  LEU A 130      -0.020   3.114  -5.090  1.00 91.81           H  
ATOM   1924  CD1 LEU A 130       0.501   5.101  -5.711  1.00 91.81           C  
ATOM   1925 HD11 LEU A 130       1.296   5.606  -6.258  1.00 91.81           H  
ATOM   1926 HD12 LEU A 130       0.437   5.507  -4.702  1.00 91.81           H  
ATOM   1927 HD13 LEU A 130      -0.455   5.272  -6.207  1.00 91.81           H  
ATOM   1928  CD2 LEU A 130       0.789   3.028  -7.076  1.00 91.81           C  
ATOM   1929 HD21 LEU A 130       0.662   1.946  -7.034  1.00 91.81           H  
ATOM   1930 HD22 LEU A 130       1.732   3.255  -7.571  1.00 91.81           H  
ATOM   1931 HD23 LEU A 130      -0.006   3.465  -7.680  1.00 91.81           H  
ATOM   1932  N   PHE A 131       1.455   1.832  -2.291  1.00 91.57           N  
ATOM   1933  H   PHE A 131       2.214   1.322  -2.720  1.00 91.57           H  
ATOM   1934  CA  PHE A 131       0.495   1.113  -1.449  1.00 91.57           C  
ATOM   1935  HA  PHE A 131      -0.510   1.458  -1.689  1.00 91.57           H  
ATOM   1936  C   PHE A 131       0.688   1.385   0.048  1.00 91.57           C  
ATOM   1937  CB  PHE A 131       0.593  -0.382  -1.767  1.00 91.57           C  
ATOM   1938  HB2 PHE A 131       1.624  -0.704  -1.622  1.00 91.57           H  
ATOM   1939  HB3 PHE A 131      -0.030  -0.926  -1.058  1.00 91.57           H  
ATOM   1940  O   PHE A 131      -0.275   1.411   0.823  1.00 91.57           O  
ATOM   1941  CG  PHE A 131       0.141  -0.758  -3.167  1.00 91.57           C  
ATOM   1942  CD1 PHE A 131      -1.111  -0.327  -3.649  1.00 91.57           C  
ATOM   1943  HD1 PHE A 131      -1.755   0.289  -3.038  1.00 91.57           H  
ATOM   1944  CD2 PHE A 131       0.958  -1.561  -3.987  1.00 91.57           C  
ATOM   1945  HD2 PHE A 131       1.923  -1.895  -3.634  1.00 91.57           H  
ATOM   1946  CE1 PHE A 131      -1.542  -0.694  -4.933  1.00 91.57           C  
ATOM   1947  HE1 PHE A 131      -2.511  -0.377  -5.290  1.00 91.57           H  
ATOM   1948  CE2 PHE A 131       0.534  -1.911  -5.282  1.00 91.57           C  
ATOM   1949  HE2 PHE A 131       1.172  -2.507  -5.918  1.00 91.57           H  
ATOM   1950  CZ  PHE A 131      -0.717  -1.479  -5.754  1.00 91.57           C  
ATOM   1951  HZ  PHE A 131      -1.046  -1.753  -6.746  1.00 91.57           H  
ATOM   1952  N   ARG A 132       1.932   1.616   0.467  1.00 83.67           N  
ATOM   1953  H   ARG A 132       2.668   1.626  -0.225  1.00 83.67           H  
ATOM   1954  CA  ARG A 132       2.309   1.888   1.851  1.00 83.67           C  
ATOM   1955  HA  ARG A 132       1.462   1.701   2.510  1.00 83.67           H  
ATOM   1956  C   ARG A 132       2.671   3.367   1.977  1.00 83.67           C  
ATOM   1957  CB  ARG A 132       3.440   0.911   2.221  1.00 83.67           C  
ATOM   1958  HB2 ARG A 132       4.321   1.123   1.615  1.00 83.67           H  
ATOM   1959  HB3 ARG A 132       3.106  -0.102   2.000  1.00 83.67           H  
ATOM   1960  O   ARG A 132       3.846   3.706   1.880  1.00 83.67           O  
ATOM   1961  CG  ARG A 132       3.855   0.981   3.690  1.00 83.67           C  
ATOM   1962  HG2 ARG A 132       2.994   0.783   4.328  1.00 83.67           H  
ATOM   1963  HG3 ARG A 132       4.247   1.974   3.910  1.00 83.67           H  
ATOM   1964  CD  ARG A 132       4.941  -0.065   3.950  1.00 83.67           C  
ATOM   1965  HD2 ARG A 132       5.737   0.063   3.216  1.00 83.67           H  
ATOM   1966  HD3 ARG A 132       4.500  -1.054   3.827  1.00 83.67           H  
ATOM   1967  NE  ARG A 132       5.505   0.097   5.299  1.00 83.67           N  
ATOM   1968  HE  ARG A 132       5.547   1.043   5.650  1.00 83.67           H  
ATOM   1969  NH1 ARG A 132       6.136  -2.072   5.665  1.00 83.67           N  
ATOM   1970 HH11 ARG A 132       6.869  -2.648   6.054  1.00 83.67           H  
ATOM   1971 HH12 ARG A 132       5.777  -2.286   4.745  1.00 83.67           H  
ATOM   1972  NH2 ARG A 132       6.627  -0.523   7.173  1.00 83.67           N  
ATOM   1973 HH21 ARG A 132       6.642   0.447   7.456  1.00 83.67           H  
ATOM   1974 HH22 ARG A 132       7.035  -1.243   7.752  1.00 83.67           H  
ATOM   1975  CZ  ARG A 132       6.082  -0.830   6.035  1.00 83.67           C  
ATOM   1976  N   ASP A 133       1.666   4.223   2.211  1.00 67.47           N  
ATOM   1977  H   ASP A 133       0.717   3.882   2.167  1.00 67.47           H  
ATOM   1978  CA  ASP A 133       1.866   5.646   2.546  1.00 67.47           C  
ATOM   1979  HA  ASP A 133       2.178   6.177   1.647  1.00 67.47           H  
ATOM   1980  C   ASP A 133       2.980   5.757   3.597  1.00 67.47           C  
ATOM   1981  CB  ASP A 133       0.557   6.295   3.060  1.00 67.47           C  
ATOM   1982  HB2 ASP A 133       0.217   5.744   3.937  1.00 67.47           H  
ATOM   1983  HB3 ASP A 133      -0.197   6.214   2.278  1.00 67.47           H  
ATOM   1984  O   ASP A 133       2.858   5.252   4.716  1.00 67.47           O  
ATOM   1985  CG  ASP A 133       0.687   7.786   3.441  1.00 67.47           C  
ATOM   1986  OD1 ASP A 133       1.680   8.415   3.021  1.00 67.47           O  
ATOM   1987  OD2 ASP A 133      -0.175   8.319   4.189  1.00 67.47           O  
ATOM   1988  N   SER A 134       4.112   6.330   3.199  1.00 59.71           N  
ATOM   1989  H   SER A 134       4.131   6.726   2.270  1.00 59.71           H  
ATOM   1990  CA  SER A 134       5.345   6.300   3.976  1.00 59.71           C  
ATOM   1991  HA  SER A 134       5.160   5.859   4.955  1.00 59.71           H  
ATOM   1992  C   SER A 134       5.830   7.719   4.204  1.00 59.71           C  
ATOM   1993  CB  SER A 134       6.380   5.414   3.287  1.00 59.71           C  
ATOM   1994  HB2 SER A 134       6.407   5.657   2.225  1.00 59.71           H  
ATOM   1995  HB3 SER A 134       6.097   4.368   3.407  1.00 59.71           H  
ATOM   1996  O   SER A 134       6.752   8.197   3.545  1.00 59.71           O  
ATOM   1997  OG  SER A 134       7.657   5.643   3.854  1.00 59.71           O  
ATOM   1998  HG  SER A 134       7.738   6.599   3.890  1.00 59.71           H  
ATOM   1999  N   ARG A 135       5.265   8.359   5.224  1.00 56.64           N  
ATOM   2000  H   ARG A 135       4.478   7.905   5.664  1.00 56.64           H  
ATOM   2001  CA  ARG A 135       5.702   9.674   5.720  1.00 56.64           C  
ATOM   2002  HA  ARG A 135       5.793  10.349   4.869  1.00 56.64           H  
ATOM   2003  C   ARG A 135       7.092   9.661   6.378  1.00 56.64           C  
ATOM   2004  CB  ARG A 135       4.636  10.228   6.677  1.00 56.64           C  
ATOM   2005  HB2 ARG A 135       4.547   9.563   7.536  1.00 56.64           H  
ATOM   2006  HB3 ARG A 135       4.955  11.208   7.030  1.00 56.64           H  
ATOM   2007  O   ARG A 135       7.600  10.718   6.727  1.00 56.64           O  
ATOM   2008  CG  ARG A 135       3.268  10.371   5.993  1.00 56.64           C  
ATOM   2009  HG2 ARG A 135       3.356  11.027   5.128  1.00 56.64           H  
ATOM   2010  HG3 ARG A 135       2.916   9.395   5.658  1.00 56.64           H  
ATOM   2011  CD  ARG A 135       2.245  10.946   6.969  1.00 56.64           C  
ATOM   2012  HD2 ARG A 135       2.520  11.976   7.198  1.00 56.64           H  
ATOM   2013  HD3 ARG A 135       2.257  10.354   7.884  1.00 56.64           H  
ATOM   2014  NE  ARG A 135       0.903  10.896   6.378  1.00 56.64           N  
ATOM   2015  HE  ARG A 135       0.807  10.358   5.529  1.00 56.64           H  
ATOM   2016  NH1 ARG A 135      -0.212  12.051   8.020  1.00 56.64           N  
ATOM   2017 HH11 ARG A 135      -1.061  12.486   8.350  1.00 56.64           H  
ATOM   2018 HH12 ARG A 135       0.665  12.147   8.513  1.00 56.64           H  
ATOM   2019  NH2 ARG A 135      -1.303  11.312   6.203  1.00 56.64           N  
ATOM   2020 HH21 ARG A 135      -2.169  11.724   6.521  1.00 56.64           H  
ATOM   2021 HH22 ARG A 135      -1.277  10.745   5.368  1.00 56.64           H  
ATOM   2022  CZ  ARG A 135      -0.196  11.424   6.873  1.00 56.64           C  
ATOM   2023  N   ASP A 136       7.693   8.487   6.574  1.00 58.05           N  
ATOM   2024  H   ASP A 136       7.184   7.650   6.330  1.00 58.05           H  
ATOM   2025  CA  ASP A 136       8.933   8.263   7.332  1.00 58.05           C  
ATOM   2026  HA  ASP A 136       9.382   9.226   7.572  1.00 58.05           H  
ATOM   2027  C   ASP A 136      10.002   7.463   6.561  1.00 58.05           C  
ATOM   2028  CB  ASP A 136       8.567   7.569   8.656  1.00 58.05           C  
ATOM   2029  HB2 ASP A 136       9.448   7.544   9.297  1.00 58.05           H  
ATOM   2030  HB3 ASP A 136       7.810   8.162   9.169  1.00 58.05           H  
ATOM   2031  O   ASP A 136      10.904   6.887   7.165  1.00 58.05           O  
ATOM   2032  CG  ASP A 136       8.036   6.136   8.482  1.00 58.05           C  
ATOM   2033  OD1 ASP A 136       7.651   5.752   7.345  1.00 58.05           O  
ATOM   2034  OD2 ASP A 136       7.975   5.419   9.503  1.00 58.05           O  
ATOM   2035  N   ASN A 137       9.898   7.380   5.230  1.00 66.95           N  
ATOM   2036  H   ASN A 137       9.211   7.968   4.780  1.00 66.95           H  
ATOM   2037  CA  ASN A 137      10.756   6.537   4.381  1.00 66.95           C  
ATOM   2038  HA  ASN A 137      10.320   6.560   3.382  1.00 66.95           H  
ATOM   2039  C   ASN A 137      10.786   5.033   4.749  1.00 66.95           C  
ATOM   2040  CB  ASN A 137      12.153   7.174   4.255  1.00 66.95           C  
ATOM   2041  HB2 ASN A 137      12.799   6.525   3.662  1.00 66.95           H  
ATOM   2042  HB3 ASN A 137      12.603   7.284   5.242  1.00 66.95           H  
ATOM   2043  O   ASN A 137      11.616   4.284   4.228  1.00 66.95           O  
ATOM   2044  CG  ASN A 137      12.113   8.519   3.556  1.00 66.95           C  
ATOM   2045  ND2 ASN A 137      12.996   9.426   3.897  1.00 66.95           N  
ATOM   2046 HD21 ASN A 137      12.948  10.300   3.393  1.00 66.95           H  
ATOM   2047 HD22 ASN A 137      13.694   9.232   4.601  1.00 66.95           H  
ATOM   2048  OD1 ASN A 137      11.289   8.765   2.693  1.00 66.95           O  
ATOM   2049  N   SER A 138       9.852   4.535   5.573  1.00 71.72           N  
ATOM   2050  H   SER A 138       9.190   5.170   5.997  1.00 71.72           H  
ATOM   2051  CA  SER A 138       9.739   3.105   5.901  1.00 71.72           C  
ATOM   2052  HA  SER A 138      10.701   2.781   6.296  1.00 71.72           H  
ATOM   2053  C   SER A 138       9.430   2.216   4.687  1.00 71.72           C  
ATOM   2054  CB  SER A 138       8.689   2.875   6.992  1.00 71.72           C  
ATOM   2055  HB2 SER A 138       8.952   3.456   7.876  1.00 71.72           H  
ATOM   2056  HB3 SER A 138       8.694   1.820   7.265  1.00 71.72           H  
ATOM   2057  O   SER A 138       9.663   1.000   4.733  1.00 71.72           O  
ATOM   2058  OG  SER A 138       7.391   3.233   6.561  1.00 71.72           O  
ATOM   2059  HG  SER A 138       7.308   4.158   6.804  1.00 71.72           H  
ATOM   2060  N   HIS A 139       8.958   2.801   3.580  1.00 81.85           N  
ATOM   2061  H   HIS A 139       8.723   3.782   3.626  1.00 81.85           H  
ATOM   2062  CA  HIS A 139       8.804   2.100   2.307  1.00 81.85           C  
ATOM   2063  HA  HIS A 139       8.151   1.243   2.475  1.00 81.85           H  
ATOM   2064  C   HIS A 139      10.132   1.551   1.766  1.00 81.85           C  
ATOM   2065  CB  HIS A 139       8.119   2.990   1.261  1.00 81.85           C  
ATOM   2066  HB2 HIS A 139       7.889   2.381   0.386  1.00 81.85           H  
ATOM   2067  HB3 HIS A 139       7.166   3.349   1.651  1.00 81.85           H  
ATOM   2068  O   HIS A 139      10.108   0.481   1.172  1.00 81.85           O  
ATOM   2069  CG  HIS A 139       8.944   4.157   0.782  1.00 81.85           C  
ATOM   2070  CD2 HIS A 139       9.692   4.210  -0.362  1.00 81.85           C  
ATOM   2071  HD2 HIS A 139       9.815   3.413  -1.081  1.00 81.85           H  
ATOM   2072  ND1 HIS A 139       9.043   5.388   1.381  1.00 81.85           N  
ATOM   2073  HD1 HIS A 139       8.535   5.688   2.200  1.00 81.85           H  
ATOM   2074  CE1 HIS A 139       9.824   6.173   0.621  1.00 81.85           C  
ATOM   2075  HE1 HIS A 139      10.063   7.206   0.823  1.00 81.85           H  
ATOM   2076  NE2 HIS A 139      10.241   5.491  -0.456  1.00 81.85           N  
ATOM   2077  N   ILE A 140      11.281   2.191   2.029  1.00 85.49           N  
ATOM   2078  H   ILE A 140      11.245   3.063   2.538  1.00 85.49           H  
ATOM   2079  CA  ILE A 140      12.588   1.755   1.501  1.00 85.49           C  
ATOM   2080  HA  ILE A 140      12.507   1.648   0.419  1.00 85.49           H  
ATOM   2081  C   ILE A 140      12.959   0.377   2.057  1.00 85.49           C  
ATOM   2082  CB  ILE A 140      13.689   2.805   1.787  1.00 85.49           C  
ATOM   2083  HB  ILE A 140      13.751   2.960   2.864  1.00 85.49           H  
ATOM   2084  O   ILE A 140      13.088  -0.586   1.309  1.00 85.49           O  
ATOM   2085  CG1 ILE A 140      13.333   4.156   1.122  1.00 85.49           C  
ATOM   2086 HG12 ILE A 140      13.255   4.023   0.043  1.00 85.49           H  
ATOM   2087 HG13 ILE A 140      12.364   4.493   1.488  1.00 85.49           H  
ATOM   2088  CG2 ILE A 140      15.060   2.297   1.298  1.00 85.49           C  
ATOM   2089 HG21 ILE A 140      15.334   1.353   1.770  1.00 85.49           H  
ATOM   2090 HG22 ILE A 140      15.845   3.013   1.540  1.00 85.49           H  
ATOM   2091 HG23 ILE A 140      15.042   2.150   0.218  1.00 85.49           H  
ATOM   2092  CD1 ILE A 140      14.335   5.282   1.409  1.00 85.49           C  
ATOM   2093 HD11 ILE A 140      14.534   5.342   2.479  1.00 85.49           H  
ATOM   2094 HD12 ILE A 140      15.267   5.109   0.872  1.00 85.49           H  
ATOM   2095 HD13 ILE A 140      13.915   6.230   1.071  1.00 85.49           H  
ATOM   2096  N   LYS A 141      13.026   0.238   3.389  1.00 87.61           N  
ATOM   2097  H   LYS A 141      12.914   1.072   3.947  1.00 87.61           H  
ATOM   2098  CA  LYS A 141      13.334  -1.049   4.044  1.00 87.61           C  
ATOM   2099  HA  LYS A 141      14.310  -1.389   3.697  1.00 87.61           H  
ATOM   2100  C   LYS A 141      12.334  -2.143   3.663  1.00 87.61           C  
ATOM   2101  CB  LYS A 141      13.372  -0.842   5.567  1.00 87.61           C  
ATOM   2102  HB2 LYS A 141      12.391  -0.521   5.916  1.00 87.61           H  
ATOM   2103  HB3 LYS A 141      14.094  -0.057   5.793  1.00 87.61           H  
ATOM   2104  O   LYS A 141      12.683  -3.316   3.551  1.00 87.61           O  
ATOM   2105  CG  LYS A 141      13.785  -2.124   6.308  1.00 87.61           C  
ATOM   2106  HG2 LYS A 141      13.039  -2.901   6.146  1.00 87.61           H  
ATOM   2107  HG3 LYS A 141      14.742  -2.468   5.916  1.00 87.61           H  
ATOM   2108  CD  LYS A 141      13.915  -1.892   7.817  1.00 87.61           C  
ATOM   2109  HD2 LYS A 141      12.955  -1.569   8.218  1.00 87.61           H  
ATOM   2110  HD3 LYS A 141      14.661  -1.117   7.994  1.00 87.61           H  
ATOM   2111  CE  LYS A 141      14.354  -3.201   8.485  1.00 87.61           C  
ATOM   2112  HE2 LYS A 141      13.598  -3.963   8.293  1.00 87.61           H  
ATOM   2113  HE3 LYS A 141      15.278  -3.531   8.011  1.00 87.61           H  
ATOM   2114  NZ  LYS A 141      14.566  -3.036   9.944  1.00 87.61           N  
ATOM   2115  HZ1 LYS A 141      13.715  -2.744  10.403  1.00 87.61           H  
ATOM   2116  HZ2 LYS A 141      15.283  -2.345  10.114  1.00 87.61           H  
ATOM   2117  HZ3 LYS A 141      14.875  -3.907  10.352  1.00 87.61           H  
ATOM   2118  N   THR A 142      11.076  -1.755   3.489  1.00 89.54           N  
ATOM   2119  H   THR A 142      10.879  -0.766   3.554  1.00 89.54           H  
ATOM   2120  CA  THR A 142      10.017  -2.673   3.066  1.00 89.54           C  
ATOM   2121  HA  THR A 142      10.032  -3.557   3.702  1.00 89.54           H  
ATOM   2122  C   THR A 142      10.226  -3.132   1.634  1.00 89.54           C  
ATOM   2123  CB  THR A 142       8.654  -2.004   3.188  1.00 89.54           C  
ATOM   2124  HB  THR A 142       8.588  -1.159   2.503  1.00 89.54           H  
ATOM   2125  O   THR A 142      10.062  -4.317   1.367  1.00 89.54           O  
ATOM   2126  CG2 THR A 142       7.499  -2.971   2.901  1.00 89.54           C  
ATOM   2127 HG21 THR A 142       7.573  -3.344   1.879  1.00 89.54           H  
ATOM   2128 HG22 THR A 142       7.532  -3.813   3.593  1.00 89.54           H  
ATOM   2129 HG23 THR A 142       6.551  -2.440   2.983  1.00 89.54           H  
ATOM   2130  OG1 THR A 142       8.546  -1.532   4.510  1.00 89.54           O  
ATOM   2131  HG1 THR A 142       8.992  -0.683   4.549  1.00 89.54           H  
ATOM   2132  N   SER A 143      10.604  -2.218   0.740  1.00 92.36           N  
ATOM   2133  H   SER A 143      10.742  -1.261   1.031  1.00 92.36           H  
ATOM   2134  CA  SER A 143      10.910  -2.526  -0.651  1.00 92.36           C  
ATOM   2135  HA  SER A 143      10.034  -2.977  -1.118  1.00 92.36           H  
ATOM   2136  C   SER A 143      12.036  -3.543  -0.743  1.00 92.36           C  
ATOM   2137  CB  SER A 143      11.271  -1.263  -1.432  1.00 92.36           C  
ATOM   2138  HB2 SER A 143      10.487  -0.514  -1.319  1.00 92.36           H  
ATOM   2139  HB3 SER A 143      12.222  -0.858  -1.087  1.00 92.36           H  
ATOM   2140  O   SER A 143      11.838  -4.585  -1.357  1.00 92.36           O  
ATOM   2141  OG  SER A 143      11.372  -1.639  -2.784  1.00 92.36           O  
ATOM   2142  HG  SER A 143      11.906  -0.994  -3.255  1.00 92.36           H  
ATOM   2143  N   GLU A 144      13.142  -3.334  -0.023  1.00 93.35           N  
ATOM   2144  H   GLU A 144      13.275  -2.430   0.407  1.00 93.35           H  
ATOM   2145  CA  GLU A 144      14.260  -4.286  -0.007  1.00 93.35           C  
ATOM   2146  HA  GLU A 144      14.644  -4.405  -1.021  1.00 93.35           H  
ATOM   2147  C   GLU A 144      13.832  -5.681   0.462  1.00 93.35           C  
ATOM   2148  CB  GLU A 144      15.386  -3.773   0.909  1.00 93.35           C  
ATOM   2149  HB2 GLU A 144      16.157  -4.541   0.975  1.00 93.35           H  
ATOM   2150  HB3 GLU A 144      14.992  -3.619   1.913  1.00 93.35           H  
ATOM   2151  O   GLU A 144      14.111  -6.687  -0.192  1.00 93.35           O  
ATOM   2152  CG  GLU A 144      16.040  -2.469   0.438  1.00 93.35           C  
ATOM   2153  HG2 GLU A 144      16.890  -2.255   1.087  1.00 93.35           H  
ATOM   2154  HG3 GLU A 144      15.325  -1.656   0.558  1.00 93.35           H  
ATOM   2155  CD  GLU A 144      16.512  -2.535  -1.018  1.00 93.35           C  
ATOM   2156  OE1 GLU A 144      16.412  -1.493  -1.695  1.00 93.35           O  
ATOM   2157  OE2 GLU A 144      16.901  -3.629  -1.479  1.00 93.35           O  
ATOM   2158  N   GLY A 145      13.084  -5.757   1.569  1.00 94.36           N  
ATOM   2159  H   GLY A 145      12.882  -4.901   2.065  1.00 94.36           H  
ATOM   2160  CA  GLY A 145      12.585  -7.033   2.084  1.00 94.36           C  
ATOM   2161  HA2 GLY A 145      13.429  -7.695   2.279  1.00 94.36           H  
ATOM   2162  HA3 GLY A 145      12.052  -6.853   3.017  1.00 94.36           H  
ATOM   2163  C   GLY A 145      11.632  -7.739   1.113  1.00 94.36           C  
ATOM   2164  O   GLY A 145      11.696  -8.958   0.954  1.00 94.36           O  
ATOM   2165  N   ARG A 146      10.760  -6.984   0.433  1.00 95.68           N  
ATOM   2166  H   ARG A 146      10.802  -5.983   0.561  1.00 95.68           H  
ATOM   2167  CA  ARG A 146       9.814  -7.525  -0.555  1.00 95.68           C  
ATOM   2168  HA  ARG A 146       9.386  -8.452  -0.173  1.00 95.68           H  
ATOM   2169  C   ARG A 146      10.506  -7.939  -1.844  1.00 95.68           C  
ATOM   2170  CB  ARG A 146       8.701  -6.504  -0.834  1.00 95.68           C  
ATOM   2171  HB2 ARG A 146       9.150  -5.546  -1.097  1.00 95.68           H  
ATOM   2172  HB3 ARG A 146       8.113  -6.835  -1.691  1.00 95.68           H  
ATOM   2173  O   ARG A 146      10.158  -8.980  -2.392  1.00 95.68           O  
ATOM   2174  CG  ARG A 146       7.759  -6.302   0.361  1.00 95.68           C  
ATOM   2175  HG2 ARG A 146       8.328  -6.019   1.246  1.00 95.68           H  
ATOM   2176  HG3 ARG A 146       7.076  -5.488   0.118  1.00 95.68           H  
ATOM   2177  CD  ARG A 146       6.960  -7.563   0.699  1.00 95.68           C  
ATOM   2178  HD2 ARG A 146       7.654  -8.362   0.962  1.00 95.68           H  
ATOM   2179  HD3 ARG A 146       6.390  -7.872  -0.177  1.00 95.68           H  
ATOM   2180  NE  ARG A 146       6.029  -7.332   1.818  1.00 95.68           N  
ATOM   2181  HE  ARG A 146       5.714  -6.383   1.960  1.00 95.68           H  
ATOM   2182  NH1 ARG A 146       5.774  -9.536   2.388  1.00 95.68           N  
ATOM   2183 HH11 ARG A 146       6.335  -9.792   1.588  1.00 95.68           H  
ATOM   2184 HH12 ARG A 146       5.344 -10.260   2.945  1.00 95.68           H  
ATOM   2185  NH2 ARG A 146       4.614  -7.966   3.485  1.00 95.68           N  
ATOM   2186 HH21 ARG A 146       4.155  -8.703   4.001  1.00 95.68           H  
ATOM   2187 HH22 ARG A 146       4.178  -7.055   3.480  1.00 95.68           H  
ATOM   2188  CZ  ARG A 146       5.485  -8.275   2.564  1.00 95.68           C  
ATOM   2189  N   PHE A 147      11.509  -7.193  -2.288  1.00 96.44           N  
ATOM   2190  H   PHE A 147      11.722  -6.328  -1.811  1.00 96.44           H  
ATOM   2191  CA  PHE A 147      12.307  -7.541  -3.453  1.00 96.44           C  
ATOM   2192  HA  PHE A 147      11.637  -7.741  -4.289  1.00 96.44           H  
ATOM   2193  C   PHE A 147      13.140  -8.808  -3.212  1.00 96.44           C  
ATOM   2194  CB  PHE A 147      13.185  -6.349  -3.827  1.00 96.44           C  
ATOM   2195  HB2 PHE A 147      13.865  -6.121  -3.006  1.00 96.44           H  
ATOM   2196  HB3 PHE A 147      12.557  -5.473  -3.991  1.00 96.44           H  
ATOM   2197  O   PHE A 147      13.157  -9.703  -4.057  1.00 96.44           O  
ATOM   2198  CG  PHE A 147      13.973  -6.616  -5.084  1.00 96.44           C  
ATOM   2199  CD1 PHE A 147      15.349  -6.891  -5.006  1.00 96.44           C  
ATOM   2200  HD1 PHE A 147      15.851  -6.881  -4.050  1.00 96.44           H  
ATOM   2201  CD2 PHE A 147      13.320  -6.624  -6.330  1.00 96.44           C  
ATOM   2202  HD2 PHE A 147      12.263  -6.413  -6.393  1.00 96.44           H  
ATOM   2203  CE1 PHE A 147      16.081  -7.125  -6.180  1.00 96.44           C  
ATOM   2204  HE1 PHE A 147      17.147  -7.290  -6.125  1.00 96.44           H  
ATOM   2205  CE2 PHE A 147      14.055  -6.877  -7.499  1.00 96.44           C  
ATOM   2206  HE2 PHE A 147      13.571  -6.850  -8.464  1.00 96.44           H  
ATOM   2207  CZ  PHE A 147      15.439  -7.102  -7.426  1.00 96.44           C  
ATOM   2208  HZ  PHE A 147      16.021  -7.215  -8.328  1.00 96.44           H  
ATOM   2209  N   ALA A 148      13.751  -8.947  -2.031  1.00 96.31           N  
ATOM   2210  H   ALA A 148      13.763  -8.164  -1.394  1.00 96.31           H  
ATOM   2211  CA  ALA A 148      14.452 -10.170  -1.640  1.00 96.31           C  
ATOM   2212  HA  ALA A 148      15.228 -10.378  -2.376  1.00 96.31           H  
ATOM   2213  C   ALA A 148      13.510 -11.389  -1.603  1.00 96.31           C  
ATOM   2214  CB  ALA A 148      15.123  -9.932  -0.283  1.00 96.31           C  
ATOM   2215  HB1 ALA A 148      15.815  -9.093  -0.357  1.00 96.31           H  
ATOM   2216  HB2 ALA A 148      14.373  -9.707   0.475  1.00 96.31           H  
ATOM   2217  HB3 ALA A 148      15.677 -10.823   0.014  1.00 96.31           H  
ATOM   2218  O   ALA A 148      13.846 -12.447  -2.135  1.00 96.31           O  
ATOM   2219  N   ALA A 149      12.306 -11.231  -1.041  1.00 97.07           N  
ATOM   2220  H   ALA A 149      12.099 -10.356  -0.580  1.00 97.07           H  
ATOM   2221  CA  ALA A 149      11.291 -12.284  -1.034  1.00 97.07           C  
ATOM   2222  HA  ALA A 149      11.723 -13.182  -0.594  1.00 97.07           H  
ATOM   2223  C   ALA A 149      10.821 -12.648  -2.452  1.00 97.07           C  
ATOM   2224  CB  ALA A 149      10.118 -11.830  -0.158  1.00 97.07           C  
ATOM   2225  HB1 ALA A 149       9.663 -10.931  -0.574  1.00 97.07           H  
ATOM   2226  HB2 ALA A 149      10.473 -11.619   0.851  1.00 97.07           H  
ATOM   2227  HB3 ALA A 149       9.369 -12.621  -0.114  1.00 97.07           H  
ATOM   2228  O   ALA A 149      10.685 -13.827  -2.769  1.00 97.07           O  
ATOM   2229  N   PHE A 150      10.620 -11.652  -3.320  1.00 96.96           N  
ATOM   2230  H   PHE A 150      10.721 -10.701  -2.994  1.00 96.96           H  
ATOM   2231  CA  PHE A 150      10.327 -11.864  -4.737  1.00 96.96           C  
ATOM   2232  HA  PHE A 150       9.395 -12.422  -4.829  1.00 96.96           H  
ATOM   2233  C   PHE A 150      11.412 -12.718  -5.407  1.00 96.96           C  
ATOM   2234  CB  PHE A 150      10.149 -10.507  -5.441  1.00 96.96           C  
ATOM   2235  HB2 PHE A 150       9.110 -10.192  -5.341  1.00 96.96           H  
ATOM   2236  HB3 PHE A 150      10.760  -9.755  -4.942  1.00 96.96           H  
ATOM   2237  O   PHE A 150      11.080 -13.746  -5.996  1.00 96.96           O  
ATOM   2238  CG  PHE A 150      10.514 -10.513  -6.912  1.00 96.96           C  
ATOM   2239  CD1 PHE A 150      11.573  -9.716  -7.386  1.00 96.96           C  
ATOM   2240  HD1 PHE A 150      12.113  -9.071  -6.709  1.00 96.96           H  
ATOM   2241  CD2 PHE A 150       9.836 -11.366  -7.798  1.00 96.96           C  
ATOM   2242  HD2 PHE A 150       9.051 -12.008  -7.427  1.00 96.96           H  
ATOM   2243  CE1 PHE A 150      11.918  -9.745  -8.747  1.00 96.96           C  
ATOM   2244  HE1 PHE A 150      12.690  -9.091  -9.123  1.00 96.96           H  
ATOM   2245  CE2 PHE A 150      10.217 -11.430  -9.148  1.00 96.96           C  
ATOM   2246  HE2 PHE A 150       9.727 -12.121  -9.818  1.00 96.96           H  
ATOM   2247  CZ  PHE A 150      11.250 -10.609  -9.629  1.00 96.96           C  
ATOM   2248  HZ  PHE A 150      11.527 -10.638 -10.672  1.00 96.96           H  
ATOM   2249  N   LYS A 151      12.691 -12.342  -5.271  1.00 96.69           N  
ATOM   2250  H   LYS A 151      12.886 -11.476  -4.789  1.00 96.69           H  
ATOM   2251  CA  LYS A 151      13.809 -13.112  -5.832  1.00 96.69           C  
ATOM   2252  HA  LYS A 151      13.704 -13.164  -6.916  1.00 96.69           H  
ATOM   2253  C   LYS A 151      13.823 -14.557  -5.337  1.00 96.69           C  
ATOM   2254  CB  LYS A 151      15.149 -12.460  -5.475  1.00 96.69           C  
ATOM   2255  HB2 LYS A 151      15.906 -13.235  -5.600  1.00 96.69           H  
ATOM   2256  HB3 LYS A 151      15.154 -12.154  -4.429  1.00 96.69           H  
ATOM   2257  O   LYS A 151      14.005 -15.466  -6.141  1.00 96.69           O  
ATOM   2258  CG  LYS A 151      15.510 -11.259  -6.364  1.00 96.69           C  
ATOM   2259  HG2 LYS A 151      15.403 -11.550  -7.409  1.00 96.69           H  
ATOM   2260  HG3 LYS A 151      14.823 -10.436  -6.164  1.00 96.69           H  
ATOM   2261  CD  LYS A 151      16.957 -10.781  -6.135  1.00 96.69           C  
ATOM   2262  HD2 LYS A 151      17.159  -9.955  -6.816  1.00 96.69           H  
ATOM   2263  HD3 LYS A 151      17.061 -10.428  -5.109  1.00 96.69           H  
ATOM   2264  CE  LYS A 151      17.953 -11.926  -6.403  1.00 96.69           C  
ATOM   2265  HE2 LYS A 151      17.745 -12.343  -7.388  1.00 96.69           H  
ATOM   2266  HE3 LYS A 151      17.781 -12.726  -5.683  1.00 96.69           H  
ATOM   2267  NZ  LYS A 151      19.376 -11.527  -6.339  1.00 96.69           N  
ATOM   2268  HZ1 LYS A 151      19.961 -12.341  -6.458  1.00 96.69           H  
ATOM   2269  HZ2 LYS A 151      19.592 -10.963  -7.149  1.00 96.69           H  
ATOM   2270  HZ3 LYS A 151      19.617 -11.058  -5.477  1.00 96.69           H  
ATOM   2271  N   ALA A 152      13.618 -14.760  -4.036  1.00 95.93           N  
ATOM   2272  H   ALA A 152      13.507 -13.956  -3.435  1.00 95.93           H  
ATOM   2273  CA  ALA A 152      13.615 -16.087  -3.430  1.00 95.93           C  
ATOM   2274  HA  ALA A 152      14.559 -16.581  -3.662  1.00 95.93           H  
ATOM   2275  C   ALA A 152      12.490 -16.971  -3.992  1.00 95.93           C  
ATOM   2276  CB  ALA A 152      13.512 -15.929  -1.909  1.00 95.93           C  
ATOM   2277  HB1 ALA A 152      13.548 -16.912  -1.439  1.00 95.93           H  
ATOM   2278  HB2 ALA A 152      14.347 -15.331  -1.542  1.00 95.93           H  
ATOM   2279  HB3 ALA A 152      12.575 -15.440  -1.641  1.00 95.93           H  
ATOM   2280  O   ALA A 152      12.745 -18.098  -4.404  1.00 95.93           O  
ATOM   2281  N   VAL A 153      11.261 -16.449  -4.066  1.00 94.39           N  
ATOM   2282  H   VAL A 153      11.116 -15.508  -3.730  1.00 94.39           H  
ATOM   2283  CA  VAL A 153      10.104 -17.203  -4.582  1.00 94.39           C  
ATOM   2284  HA  VAL A 153      10.078 -18.179  -4.098  1.00 94.39           H  
ATOM   2285  C   VAL A 153      10.232 -17.471  -6.084  1.00 94.39           C  
ATOM   2286  CB  VAL A 153       8.788 -16.471  -4.258  1.00 94.39           C  
ATOM   2287  HB  VAL A 153       8.831 -15.458  -4.659  1.00 94.39           H  
ATOM   2288  O   VAL A 153       9.871 -18.548  -6.543  1.00 94.39           O  
ATOM   2289  CG1 VAL A 153       7.560 -17.177  -4.844  1.00 94.39           C  
ATOM   2290 HG11 VAL A 153       7.492 -18.194  -4.457  1.00 94.39           H  
ATOM   2291 HG12 VAL A 153       6.652 -16.630  -4.591  1.00 94.39           H  
ATOM   2292 HG13 VAL A 153       7.641 -17.231  -5.930  1.00 94.39           H  
ATOM   2293  CG2 VAL A 153       8.555 -16.397  -2.741  1.00 94.39           C  
ATOM   2294 HG21 VAL A 153       7.646 -15.832  -2.534  1.00 94.39           H  
ATOM   2295 HG22 VAL A 153       9.392 -15.906  -2.245  1.00 94.39           H  
ATOM   2296 HG23 VAL A 153       8.456 -17.403  -2.333  1.00 94.39           H  
ATOM   2297  N   ALA A 154      10.783 -16.524  -6.845  1.00 92.95           N  
ATOM   2298  H   ALA A 154      11.046 -15.646  -6.421  1.00 92.95           H  
ATOM   2299  CA  ALA A 154      11.022 -16.689  -8.276  1.00 92.95           C  
ATOM   2300  HA  ALA A 154      10.174 -17.223  -8.705  1.00 92.95           H  
ATOM   2301  C   ALA A 154      12.277 -17.531  -8.602  1.00 92.95           C  
ATOM   2302  CB  ALA A 154      11.065 -15.293  -8.910  1.00 92.95           C  
ATOM   2303  HB1 ALA A 154      11.166 -15.386  -9.991  1.00 92.95           H  
ATOM   2304  HB2 ALA A 154      11.912 -14.733  -8.513  1.00 92.95           H  
ATOM   2305  HB3 ALA A 154      10.144 -14.756  -8.683  1.00 92.95           H  
ATOM   2306  O   ALA A 154      12.582 -17.717  -9.778  1.00 92.95           O  
ATOM   2307  N   ASN A 155      13.007 -18.022  -7.589  1.00 94.05           N  
ATOM   2308  H   ASN A 155      12.674 -17.866  -6.648  1.00 94.05           H  
ATOM   2309  CA  ASN A 155      14.275 -18.746  -7.728  1.00 94.05           C  
ATOM   2310  HA  ASN A 155      14.696 -18.814  -6.725  1.00 94.05           H  
ATOM   2311  C   ASN A 155      15.329 -17.989  -8.570  1.00 94.05           C  
ATOM   2312  CB  ASN A 155      13.993 -20.183  -8.199  1.00 94.05           C  
ATOM   2313  HB2 ASN A 155      13.176 -20.608  -7.616  1.00 94.05           H  
ATOM   2314  HB3 ASN A 155      13.698 -20.164  -9.248  1.00 94.05           H  
ATOM   2315  O   ASN A 155      16.021 -18.563  -9.409  1.00 94.05           O  
ATOM   2316  CG  ASN A 155      15.198 -21.091  -8.030  1.00 94.05           C  
ATOM   2317  ND2 ASN A 155      15.393 -22.033  -8.922  1.00 94.05           N  
ATOM   2318 HD21 ASN A 155      14.797 -22.090  -9.735  1.00 94.05           H  
ATOM   2319 HD22 ASN A 155      16.221 -22.597  -8.794  1.00 94.05           H  
ATOM   2320  OD1 ASN A 155      15.963 -20.988  -7.085  1.00 94.05           O  
ATOM   2321  N   ILE A 156      15.437 -16.672  -8.362  1.00 93.61           N  
ATOM   2322  H   ILE A 156      14.853 -16.265  -7.646  1.00 93.61           H  
ATOM   2323  CA  ILE A 156      16.361 -15.796  -9.092  1.00 93.61           C  
ATOM   2324  HA  ILE A 156      16.681 -16.301 -10.003  1.00 93.61           H  
ATOM   2325  C   ILE A 156      17.602 -15.529  -8.238  1.00 93.61           C  
ATOM   2326  CB  ILE A 156      15.668 -14.484  -9.527  1.00 93.61           C  
ATOM   2327  HB  ILE A 156      15.296 -13.976  -8.638  1.00 93.61           H  
ATOM   2328  O   ILE A 156      17.550 -14.791  -7.250  1.00 93.61           O  
ATOM   2329  CG1 ILE A 156      14.473 -14.775 -10.463  1.00 93.61           C  
ATOM   2330 HG12 ILE A 156      13.812 -15.493  -9.978  1.00 93.61           H  
ATOM   2331 HG13 ILE A 156      14.832 -15.226 -11.388  1.00 93.61           H  
ATOM   2332  CG2 ILE A 156      16.686 -13.563 -10.228  1.00 93.61           C  
ATOM   2333 HG21 ILE A 156      17.501 -13.288  -9.559  1.00 93.61           H  
ATOM   2334 HG22 ILE A 156      17.092 -14.051 -11.114  1.00 93.61           H  
ATOM   2335 HG23 ILE A 156      16.201 -12.636 -10.534  1.00 93.61           H  
ATOM   2336  CD1 ILE A 156      13.615 -13.549 -10.801  1.00 93.61           C  
ATOM   2337 HD11 ILE A 156      14.162 -12.868 -11.453  1.00 93.61           H  
ATOM   2338 HD12 ILE A 156      13.325 -13.032  -9.887  1.00 93.61           H  
ATOM   2339 HD13 ILE A 156      12.717 -13.875 -11.326  1.00 93.61           H  
ATOM   2340  N   ALA A 157      18.746 -16.068  -8.660  1.00 92.29           N  
ATOM   2341  H   ALA A 157      18.711 -16.730  -9.422  1.00 92.29           H  
ATOM   2342  CA  ALA A 157      20.036 -15.803  -8.019  1.00 92.29           C  
ATOM   2343  HA  ALA A 157      19.891 -15.770  -6.940  1.00 92.29           H  
ATOM   2344  C   ALA A 157      20.643 -14.450  -8.441  1.00 92.29           C  
ATOM   2345  CB  ALA A 157      20.971 -16.978  -8.322  1.00 92.29           C  
ATOM   2346  HB1 ALA A 157      21.924 -16.826  -7.817  1.00 92.29           H  
ATOM   2347  HB2 ALA A 157      21.148 -17.054  -9.395  1.00 92.29           H  
ATOM   2348  HB3 ALA A 157      20.529 -17.908  -7.964  1.00 92.29           H  
ATOM   2349  O   ALA A 157      21.283 -13.785  -7.625  1.00 92.29           O  
ATOM   2350  N   THR A 158      20.379 -14.005  -9.675  1.00 93.42           N  
ATOM   2351  H   THR A 158      19.840 -14.600 -10.287  1.00 93.42           H  
ATOM   2352  CA  THR A 158      20.982 -12.826 -10.321  1.00 93.42           C  
ATOM   2353  HA  THR A 158      22.026 -13.054 -10.533  1.00 93.42           H  
ATOM   2354  C   THR A 158      20.937 -11.572  -9.449  1.00 93.42           C  
ATOM   2355  CB  THR A 158      20.283 -12.559 -11.664  1.00 93.42           C  
ATOM   2356  HB  THR A 158      19.254 -12.246 -11.484  1.00 93.42           H  
ATOM   2357  O   THR A 158      19.879 -11.166  -8.954  1.00 93.42           O  
ATOM   2358  CG2 THR A 158      20.974 -11.523 -12.544  1.00 93.42           C  
ATOM   2359 HG21 THR A 158      20.724 -10.523 -12.190  1.00 93.42           H  
ATOM   2360 HG22 THR A 158      22.056 -11.654 -12.528  1.00 93.42           H  
ATOM   2361 HG23 THR A 158      20.612 -11.600 -13.569  1.00 93.42           H  
ATOM   2362  OG1 THR A 158      20.256 -13.758 -12.403  1.00 93.42           O  
ATOM   2363  HG1 THR A 158      20.835 -13.634 -13.158  1.00 93.42           H  
ATOM   2364  N   THR A 159      22.098 -10.964  -9.226  1.00 92.56           N  
ATOM   2365  H   THR A 159      22.937 -11.318  -9.663  1.00 92.56           H  
ATOM   2366  CA  THR A 159      22.245  -9.639  -8.614  1.00 92.56           C  
ATOM   2367  HA  THR A 159      21.719  -9.624  -7.660  1.00 92.56           H  
ATOM   2368  C   THR A 159      21.608  -8.575  -9.496  1.00 92.56           C  
ATOM   2369  CB  THR A 159      23.731  -9.330  -8.358  1.00 92.56           C  
ATOM   2370  HB  THR A 159      23.906  -8.256  -8.289  1.00 92.56           H  
ATOM   2371  O   THR A 159      21.448  -8.772 -10.692  1.00 92.56           O  
ATOM   2372  CG2 THR A 159      24.132 -10.004  -7.041  1.00 92.56           C  
ATOM   2373 HG21 THR A 159      23.934 -11.075  -7.084  1.00 92.56           H  
ATOM   2374 HG22 THR A 159      25.199  -9.852  -6.877  1.00 92.56           H  
ATOM   2375 HG23 THR A 159      23.586  -9.556  -6.210  1.00 92.56           H  
ATOM   2376  OG1 THR A 159      24.559  -9.911  -9.339  1.00 92.56           O  
ATOM   2377  HG1 THR A 159      24.744  -9.338 -10.087  1.00 92.56           H  
ATOM   2378  N   HIS A 160      21.165  -7.471  -8.903  1.00 91.39           N  
ATOM   2379  H   HIS A 160      21.464  -7.250  -7.964  1.00 91.39           H  
ATOM   2380  CA  HIS A 160      20.609  -6.369  -9.678  1.00 91.39           C  
ATOM   2381  HA  HIS A 160      20.380  -6.702 -10.690  1.00 91.39           H  
ATOM   2382  C   HIS A 160      21.642  -5.256  -9.802  1.00 91.39           C  
ATOM   2383  CB  HIS A 160      19.291  -5.889  -9.070  1.00 91.39           C  
ATOM   2384  HB2 HIS A 160      18.583  -6.717  -9.035  1.00 91.39           H  
ATOM   2385  HB3 HIS A 160      18.893  -5.120  -9.731  1.00 91.39           H  
ATOM   2386  O   HIS A 160      22.394  -5.011  -8.859  1.00 91.39           O  
ATOM   2387  CG  HIS A 160      19.384  -5.285  -7.699  1.00 91.39           C  
ATOM   2388  CD2 HIS A 160      19.423  -3.950  -7.402  1.00 91.39           C  
ATOM   2389  HD2 HIS A 160      19.421  -3.135  -8.111  1.00 91.39           H  
ATOM   2390  ND1 HIS A 160      19.372  -5.969  -6.506  1.00 91.39           N  
ATOM   2391  HD1 HIS A 160      19.350  -6.972  -6.394  1.00 91.39           H  
ATOM   2392  CE1 HIS A 160      19.392  -5.066  -5.512  1.00 91.39           C  
ATOM   2393  HE1 HIS A 160      19.378  -5.287  -4.455  1.00 91.39           H  
ATOM   2394  NE2 HIS A 160      19.430  -3.827  -6.012  1.00 91.39           N  
ATOM   2395  N   ALA A 161      21.647  -4.571 -10.942  1.00 90.26           N  
ATOM   2396  H   ALA A 161      21.029  -4.847 -11.692  1.00 90.26           H  
ATOM   2397  CA  ALA A 161      22.406  -3.341 -11.092  1.00 90.26           C  
ATOM   2398  HA  ALA A 161      23.447  -3.541 -10.837  1.00 90.26           H  
ATOM   2399  C   ALA A 161      21.854  -2.276 -10.130  1.00 90.26           C  
ATOM   2400  CB  ALA A 161      22.345  -2.890 -12.555  1.00 90.26           C  
ATOM   2401  HB1 ALA A 161      22.759  -3.664 -13.201  1.00 90.26           H  
ATOM   2402  HB2 ALA A 161      21.312  -2.698 -12.843  1.00 90.26           H  
ATOM   2403  HB3 ALA A 161      22.926  -1.976 -12.684  1.00 90.26           H  
ATOM   2404  O   ALA A 161      20.641  -2.061 -10.053  1.00 90.26           O  
ATOM   2405  N   THR A 162      22.742  -1.602  -9.400  1.00 86.94           N  
ATOM   2406  H   THR A 162      23.713  -1.877  -9.433  1.00 86.94           H  
ATOM   2407  CA  THR A 162      22.357  -0.514  -8.495  1.00 86.94           C  
ATOM   2408  HA  THR A 162      21.415  -0.781  -8.015  1.00 86.94           H  
ATOM   2409  C   THR A 162      22.166   0.773  -9.287  1.00 86.94           C  
ATOM   2410  CB  THR A 162      23.395  -0.300  -7.385  1.00 86.94           C  
ATOM   2411  HB  THR A 162      24.319   0.087  -7.815  1.00 86.94           H  
ATOM   2412  O   THR A 162      23.085   1.237  -9.963  1.00 86.94           O  
ATOM   2413  CG2 THR A 162      22.894   0.661  -6.306  1.00 86.94           C  
ATOM   2414 HG21 THR A 162      23.642   0.755  -5.519  1.00 86.94           H  
ATOM   2415 HG22 THR A 162      22.718   1.648  -6.734  1.00 86.94           H  
ATOM   2416 HG23 THR A 162      21.965   0.286  -5.877  1.00 86.94           H  
ATOM   2417  OG1 THR A 162      23.670  -1.521  -6.742  1.00 86.94           O  
ATOM   2418  HG1 THR A 162      24.310  -1.358  -6.045  1.00 86.94           H  
ATOM   2419  N   TYR A 163      20.991   1.387  -9.164  1.00 86.34           N  
ATOM   2420  H   TYR A 163      20.280   0.954  -8.592  1.00 86.34           H  
ATOM   2421  CA  TYR A 163      20.696   2.693  -9.752  1.00 86.34           C  
ATOM   2422  HA  TYR A 163      21.493   2.941 -10.453  1.00 86.34           H  
ATOM   2423  C   TYR A 163      20.657   3.792  -8.685  1.00 86.34           C  
ATOM   2424  CB  TYR A 163      19.392   2.620 -10.553  1.00 86.34           C  
ATOM   2425  HB2 TYR A 163      18.582   2.314  -9.890  1.00 86.34           H  
ATOM   2426  HB3 TYR A 163      19.143   3.609 -10.937  1.00 86.34           H  
ATOM   2427  O   TYR A 163      20.443   3.498  -7.505  1.00 86.34           O  
ATOM   2428  CG  TYR A 163      19.481   1.671 -11.729  1.00 86.34           C  
ATOM   2429  CD1 TYR A 163      20.347   1.964 -12.802  1.00 86.34           C  
ATOM   2430  HD1 TYR A 163      20.937   2.869 -12.790  1.00 86.34           H  
ATOM   2431  CD2 TYR A 163      18.714   0.490 -11.742  1.00 86.34           C  
ATOM   2432  HD2 TYR A 163      18.052   0.255 -10.921  1.00 86.34           H  
ATOM   2433  CE1 TYR A 163      20.482   1.053 -13.866  1.00 86.34           C  
ATOM   2434  HE1 TYR A 163      21.170   1.246 -14.676  1.00 86.34           H  
ATOM   2435  CE2 TYR A 163      18.820  -0.396 -12.827  1.00 86.34           C  
ATOM   2436  HE2 TYR A 163      18.228  -1.299 -12.875  1.00 86.34           H  
ATOM   2437  OH  TYR A 163      19.889  -1.048 -14.850  1.00 86.34           O  
ATOM   2438  HH  TYR A 163      20.683  -0.874 -15.361  1.00 86.34           H  
ATOM   2439  CZ  TYR A 163      19.728  -0.136 -13.865  1.00 86.34           C  
ATOM   2440  N   PRO A 164      20.841   5.069  -9.074  1.00 84.65           N  
ATOM   2441  CA  PRO A 164      20.617   6.195  -8.178  1.00 84.65           C  
ATOM   2442  HA  PRO A 164      21.375   6.171  -7.395  1.00 84.65           H  
ATOM   2443  C   PRO A 164      19.225   6.147  -7.548  1.00 84.65           C  
ATOM   2444  CB  PRO A 164      20.799   7.455  -9.030  1.00 84.65           C  
ATOM   2445  HB2 PRO A 164      19.847   7.758  -9.465  1.00 84.65           H  
ATOM   2446  HB3 PRO A 164      21.234   8.273  -8.455  1.00 84.65           H  
ATOM   2447  O   PRO A 164      18.267   5.672  -8.163  1.00 84.65           O  
ATOM   2448  CG  PRO A 164      21.733   6.981 -10.140  1.00 84.65           C  
ATOM   2449  HG2 PRO A 164      21.651   7.592 -11.038  1.00 84.65           H  
ATOM   2450  HG3 PRO A 164      22.761   6.975  -9.776  1.00 84.65           H  
ATOM   2451  CD  PRO A 164      21.269   5.547 -10.379  1.00 84.65           C  
ATOM   2452  HD2 PRO A 164      22.091   4.955 -10.782  1.00 84.65           H  
ATOM   2453  HD3 PRO A 164      20.420   5.543 -11.062  1.00 84.65           H  
ATOM   2454  N   GLN A 165      19.115   6.681  -6.332  1.00 82.36           N  
ATOM   2455  H   GLN A 165      19.936   7.066  -5.888  1.00 82.36           H  
ATOM   2456  CA  GLN A 165      17.854   6.713  -5.605  1.00 82.36           C  
ATOM   2457  HA  GLN A 165      17.546   5.681  -5.438  1.00 82.36           H  
ATOM   2458  C   GLN A 165      16.769   7.418  -6.432  1.00 82.36           C  
ATOM   2459  CB  GLN A 165      18.067   7.377  -4.240  1.00 82.36           C  
ATOM   2460  HB2 GLN A 165      18.327   8.426  -4.382  1.00 82.36           H  
ATOM   2461  HB3 GLN A 165      18.891   6.879  -3.729  1.00 82.36           H  
ATOM   2462  O   GLN A 165      16.934   8.556  -6.875  1.00 82.36           O  
ATOM   2463  CG  GLN A 165      16.811   7.278  -3.361  1.00 82.36           C  
ATOM   2464  HG2 GLN A 165      15.976   7.764  -3.867  1.00 82.36           H  
ATOM   2465  HG3 GLN A 165      16.555   6.230  -3.206  1.00 82.36           H  
ATOM   2466  CD  GLN A 165      16.982   7.940  -1.999  1.00 82.36           C  
ATOM   2467  NE2 GLN A 165      15.899   8.206  -1.303  1.00 82.36           N  
ATOM   2468 HE21 GLN A 165      16.048   8.681  -0.425  1.00 82.36           H  
ATOM   2469 HE22 GLN A 165      14.986   8.023  -1.694  1.00 82.36           H  
ATOM   2470  OE1 GLN A 165      18.068   8.228  -1.526  1.00 82.36           O  
ATOM   2471  N   ILE A 166      15.654   6.720  -6.625  1.00 87.87           N  
ATOM   2472  H   ILE A 166      15.612   5.780  -6.259  1.00 87.87           H  
ATOM   2473  CA  ILE A 166      14.487   7.217  -7.349  1.00 87.87           C  
ATOM   2474  HA  ILE A 166      14.835   7.891  -8.132  1.00 87.87           H  
ATOM   2475  C   ILE A 166      13.577   8.038  -6.432  1.00 87.87           C  
ATOM   2476  CB  ILE A 166      13.731   6.058  -8.032  1.00 87.87           C  
ATOM   2477  HB  ILE A 166      12.791   6.461  -8.410  1.00 87.87           H  
ATOM   2478  O   ILE A 166      13.392   7.711  -5.258  1.00 87.87           O  
ATOM   2479  CG1 ILE A 166      13.408   4.908  -7.053  1.00 87.87           C  
ATOM   2480 HG12 ILE A 166      13.014   5.315  -6.121  1.00 87.87           H  
ATOM   2481 HG13 ILE A 166      14.321   4.360  -6.820  1.00 87.87           H  
ATOM   2482  CG2 ILE A 166      14.553   5.549  -9.232  1.00 87.87           C  
ATOM   2483 HG21 ILE A 166      15.482   5.089  -8.892  1.00 87.87           H  
ATOM   2484 HG22 ILE A 166      14.794   6.380  -9.895  1.00 87.87           H  
ATOM   2485 HG23 ILE A 166      13.980   4.818  -9.801  1.00 87.87           H  
ATOM   2486  CD1 ILE A 166      12.375   3.915  -7.582  1.00 87.87           C  
ATOM   2487 HD11 ILE A 166      11.403   4.404  -7.646  1.00 87.87           H  
ATOM   2488 HD12 ILE A 166      12.296   3.090  -6.873  1.00 87.87           H  
ATOM   2489 HD13 ILE A 166      12.666   3.513  -8.552  1.00 87.87           H  
ATOM   2490  N   ASP A 167      12.975   9.094  -6.978  1.00 88.01           N  
ATOM   2491  H   ASP A 167      13.179   9.339  -7.937  1.00 88.01           H  
ATOM   2492  CA  ASP A 167      11.963   9.879  -6.271  1.00 88.01           C  
ATOM   2493  HA  ASP A 167      12.228   9.936  -5.216  1.00 88.01           H  
ATOM   2494  C   ASP A 167      10.595   9.199  -6.377  1.00 88.01           C  
ATOM   2495  CB  ASP A 167      11.927  11.319  -6.792  1.00 88.01           C  
ATOM   2496  HB2 ASP A 167      12.882  11.798  -6.581  1.00 88.01           H  
ATOM   2497  HB3 ASP A 167      11.786  11.301  -7.873  1.00 88.01           H  
ATOM   2498  O   ASP A 167       9.905   9.286  -7.395  1.00 88.01           O  
ATOM   2499  CG  ASP A 167      10.799  12.140  -6.150  1.00 88.01           C  
ATOM   2500  OD1 ASP A 167      10.260  11.742  -5.085  1.00 88.01           O  
ATOM   2501  OD2 ASP A 167      10.422  13.158  -6.762  1.00 88.01           O  
ATOM   2502  N   THR A 168      10.203   8.516  -5.306  1.00 90.02           N  
ATOM   2503  H   THR A 168      10.843   8.432  -4.529  1.00 90.02           H  
ATOM   2504  CA  THR A 168       8.888   7.883  -5.170  1.00 90.02           C  
ATOM   2505  HA  THR A 168       8.582   7.479  -6.135  1.00 90.02           H  
ATOM   2506  C   THR A 168       7.806   8.876  -4.736  1.00 90.02           C  
ATOM   2507  CB  THR A 168       8.967   6.719  -4.169  1.00 90.02           C  
ATOM   2508  HB  THR A 168       7.969   6.302  -4.040  1.00 90.02           H  
ATOM   2509  O   THR A 168       6.635   8.693  -5.067  1.00 90.02           O  
ATOM   2510  CG2 THR A 168       9.907   5.608  -4.643  1.00 90.02           C  
ATOM   2511 HG21 THR A 168      10.935   5.968  -4.680  1.00 90.02           H  
ATOM   2512 HG22 THR A 168       9.613   5.270  -5.637  1.00 90.02           H  
ATOM   2513 HG23 THR A 168       9.849   4.764  -3.955  1.00 90.02           H  
ATOM   2514  OG1 THR A 168       9.449   7.186  -2.926  1.00 90.02           O  
ATOM   2515  HG1 THR A 168       9.675   6.440  -2.366  1.00 90.02           H  
ATOM   2516  N   SER A 169       8.172   9.951  -4.036  1.00 88.14           N  
ATOM   2517  H   SER A 169       9.160  10.146  -3.958  1.00 88.14           H  
ATOM   2518  CA  SER A 169       7.236  10.860  -3.366  1.00 88.14           C  
ATOM   2519  HA  SER A 169       6.552  10.263  -2.763  1.00 88.14           H  
ATOM   2520  C   SER A 169       6.386  11.673  -4.342  1.00 88.14           C  
ATOM   2521  CB  SER A 169       8.012  11.781  -2.421  1.00 88.14           C  
ATOM   2522  HB2 SER A 169       7.302  12.307  -1.784  1.00 88.14           H  
ATOM   2523  HB3 SER A 169       8.658  11.178  -1.783  1.00 88.14           H  
ATOM   2524  O   SER A 169       5.174  11.814  -4.142  1.00 88.14           O  
ATOM   2525  OG  SER A 169       8.794  12.740  -3.107  1.00 88.14           O  
ATOM   2526  HG  SER A 169       9.370  12.345  -3.766  1.00 88.14           H  
ATOM   2527  N   THR A 170       6.994  12.134  -5.439  1.00 87.28           N  
ATOM   2528  H   THR A 170       8.002  12.086  -5.482  1.00 87.28           H  
ATOM   2529  CA  THR A 170       6.288  12.867  -6.495  1.00 87.28           C  
ATOM   2530  HA  THR A 170       5.750  13.700  -6.042  1.00 87.28           H  
ATOM   2531  C   THR A 170       5.262  11.974  -7.190  1.00 87.28           C  
ATOM   2532  CB  THR A 170       7.280  13.452  -7.510  1.00 87.28           C  
ATOM   2533  HB  THR A 170       7.875  12.658  -7.960  1.00 87.28           H  
ATOM   2534  O   THR A 170       4.125  12.390  -7.408  1.00 87.28           O  
ATOM   2535  CG2 THR A 170       6.562  14.239  -8.609  1.00 87.28           C  
ATOM   2536 HG21 THR A 170       6.081  13.557  -9.311  1.00 87.28           H  
ATOM   2537 HG22 THR A 170       7.279  14.859  -9.146  1.00 87.28           H  
ATOM   2538 HG23 THR A 170       5.812  14.893  -8.166  1.00 87.28           H  
ATOM   2539  OG1 THR A 170       8.128  14.359  -6.858  1.00 87.28           O  
ATOM   2540  HG1 THR A 170       8.998  13.962  -6.783  1.00 87.28           H  
ATOM   2541  N   PHE A 171       5.619  10.717  -7.475  1.00 88.35           N  
ATOM   2542  H   PHE A 171       6.544  10.408  -7.210  1.00 88.35           H  
ATOM   2543  CA  PHE A 171       4.706   9.754  -8.093  1.00 88.35           C  
ATOM   2544  HA  PHE A 171       4.301  10.191  -9.006  1.00 88.35           H  
ATOM   2545  C   PHE A 171       3.510   9.428  -7.188  1.00 88.35           C  
ATOM   2546  CB  PHE A 171       5.482   8.486  -8.467  1.00 88.35           C  
ATOM   2547  HB2 PHE A 171       6.057   8.148  -7.605  1.00 88.35           H  
ATOM   2548  HB3 PHE A 171       6.191   8.730  -9.259  1.00 88.35           H  
ATOM   2549  O   PHE A 171       2.367   9.463  -7.641  1.00 88.35           O  
ATOM   2550  CG  PHE A 171       4.595   7.350  -8.940  1.00 88.35           C  
ATOM   2551  CD1 PHE A 171       4.517   6.153  -8.205  1.00 88.35           C  
ATOM   2552  HD1 PHE A 171       5.096   6.029  -7.302  1.00 88.35           H  
ATOM   2553  CD2 PHE A 171       3.823   7.498 -10.106  1.00 88.35           C  
ATOM   2554  HD2 PHE A 171       3.862   8.424 -10.660  1.00 88.35           H  
ATOM   2555  CE1 PHE A 171       3.690   5.109  -8.650  1.00 88.35           C  
ATOM   2556  HE1 PHE A 171       3.663   4.182  -8.096  1.00 88.35           H  
ATOM   2557  CE2 PHE A 171       2.988   6.459 -10.548  1.00 88.35           C  
ATOM   2558  HE2 PHE A 171       2.396   6.583 -11.443  1.00 88.35           H  
ATOM   2559  CZ  PHE A 171       2.922   5.261  -9.819  1.00 88.35           C  
ATOM   2560  HZ  PHE A 171       2.286   4.457 -10.159  1.00 88.35           H  
ATOM   2561  N   VAL A 172       3.753   9.168  -5.899  1.00 89.89           N  
ATOM   2562  H   VAL A 172       4.713   9.137  -5.588  1.00 89.89           H  
ATOM   2563  CA  VAL A 172       2.683   8.877  -4.930  1.00 89.89           C  
ATOM   2564  HA  VAL A 172       2.077   8.057  -5.317  1.00 89.89           H  
ATOM   2565  C   VAL A 172       1.747  10.073  -4.761  1.00 89.89           C  
ATOM   2566  CB  VAL A 172       3.271   8.441  -3.575  1.00 89.89           C  
ATOM   2567  HB  VAL A 172       3.965   9.200  -3.215  1.00 89.89           H  
ATOM   2568  O   VAL A 172       0.528   9.905  -4.804  1.00 89.89           O  
ATOM   2569  CG1 VAL A 172       2.181   8.230  -2.515  1.00 89.89           C  
ATOM   2570 HG11 VAL A 172       1.438   7.519  -2.876  1.00 89.89           H  
ATOM   2571 HG12 VAL A 172       2.627   7.840  -1.600  1.00 89.89           H  
ATOM   2572 HG13 VAL A 172       1.693   9.174  -2.274  1.00 89.89           H  
ATOM   2573  CG2 VAL A 172       4.021   7.114  -3.731  1.00 89.89           C  
ATOM   2574 HG21 VAL A 172       3.357   6.366  -4.165  1.00 89.89           H  
ATOM   2575 HG22 VAL A 172       4.383   6.775  -2.760  1.00 89.89           H  
ATOM   2576 HG23 VAL A 172       4.875   7.220  -4.400  1.00 89.89           H  
ATOM   2577  N   SER A 173       2.302  11.282  -4.626  1.00 88.88           N  
ATOM   2578  H   SER A 173       3.309  11.349  -4.584  1.00 88.88           H  
ATOM   2579  CA  SER A 173       1.518  12.520  -4.533  1.00 88.88           C  
ATOM   2580  HA  SER A 173       0.853  12.463  -3.671  1.00 88.88           H  
ATOM   2581  C   SER A 173       0.658  12.738  -5.776  1.00 88.88           C  
ATOM   2582  CB  SER A 173       2.440  13.728  -4.348  1.00 88.88           C  
ATOM   2583  HB2 SER A 173       1.837  14.635  -4.308  1.00 88.88           H  
ATOM   2584  HB3 SER A 173       3.129  13.805  -5.190  1.00 88.88           H  
ATOM   2585  O   SER A 173      -0.523  13.066  -5.661  1.00 88.88           O  
ATOM   2586  OG  SER A 173       3.177  13.594  -3.149  1.00 88.88           O  
ATOM   2587  HG  SER A 173       3.928  13.024  -3.328  1.00 88.88           H  
ATOM   2588  N   TRP A 174       1.225  12.497  -6.963  1.00 88.58           N  
ATOM   2589  H   TRP A 174       2.203  12.247  -7.002  1.00 88.58           H  
ATOM   2590  CA  TRP A 174       0.491  12.600  -8.218  1.00 88.58           C  
ATOM   2591  HA  TRP A 174       0.045  13.593  -8.279  1.00 88.58           H  
ATOM   2592  C   TRP A 174      -0.654  11.592  -8.290  1.00 88.58           C  
ATOM   2593  CB  TRP A 174       1.442  12.437  -9.403  1.00 88.58           C  
ATOM   2594  HB2 TRP A 174       2.196  13.223  -9.364  1.00 88.58           H  
ATOM   2595  HB3 TRP A 174       1.957  11.479  -9.326  1.00 88.58           H  
ATOM   2596  O   TRP A 174      -1.780  12.004  -8.562  1.00 88.58           O  
ATOM   2597  CG  TRP A 174       0.750  12.498 -10.727  1.00 88.58           C  
ATOM   2598  CD1 TRP A 174       0.447  13.629 -11.402  1.00 88.58           C  
ATOM   2599  HD1 TRP A 174       0.681  14.629 -11.069  1.00 88.58           H  
ATOM   2600  CD2 TRP A 174       0.259  11.394 -11.549  1.00 88.58           C  
ATOM   2601  CE2 TRP A 174      -0.291  11.941 -12.746  1.00 88.58           C  
ATOM   2602  CE3 TRP A 174       0.266   9.987 -11.429  1.00 88.58           C  
ATOM   2603  HE3 TRP A 174       0.686   9.536 -10.542  1.00 88.58           H  
ATOM   2604  NE1 TRP A 174      -0.176  13.304 -12.591  1.00 88.58           N  
ATOM   2605  HE1 TRP A 174      -0.459  13.987 -13.279  1.00 88.58           H  
ATOM   2606  CH2 TRP A 174      -0.687   9.745 -13.666  1.00 88.58           C  
ATOM   2607  HH2 TRP A 174      -0.996   9.117 -14.489  1.00 88.58           H  
ATOM   2608  CZ2 TRP A 174      -0.768  11.139 -13.790  1.00 88.58           C  
ATOM   2609  HZ2 TRP A 174      -1.154  11.589 -14.693  1.00 88.58           H  
ATOM   2610  CZ3 TRP A 174      -0.187   9.171 -12.483  1.00 88.58           C  
ATOM   2611  HZ3 TRP A 174      -0.123   8.096 -12.398  1.00 88.58           H  
ATOM   2612  N   MET A 175      -0.402  10.312  -7.980  1.00 88.91           N  
ATOM   2613  H   MET A 175       0.550  10.054  -7.763  1.00 88.91           H  
ATOM   2614  CA  MET A 175      -1.436   9.270  -7.940  1.00 88.91           C  
ATOM   2615  HA  MET A 175      -1.889   9.183  -8.928  1.00 88.91           H  
ATOM   2616  C   MET A 175      -2.559   9.636  -6.964  1.00 88.91           C  
ATOM   2617  CB  MET A 175      -0.825   7.912  -7.547  1.00 88.91           C  
ATOM   2618  HB2 MET A 175      -0.133   8.051  -6.716  1.00 88.91           H  
ATOM   2619  HB3 MET A 175      -1.622   7.251  -7.206  1.00 88.91           H  
ATOM   2620  O   MET A 175      -3.731   9.556  -7.321  1.00 88.91           O  
ATOM   2621  CG  MET A 175      -0.088   7.220  -8.701  1.00 88.91           C  
ATOM   2622  HG2 MET A 175       0.702   7.881  -9.055  1.00 88.91           H  
ATOM   2623  HG3 MET A 175       0.394   6.321  -8.317  1.00 88.91           H  
ATOM   2624  SD  MET A 175      -1.123   6.743 -10.118  1.00 88.91           S  
ATOM   2625  CE  MET A 175      -2.148   5.427  -9.407  1.00 88.91           C  
ATOM   2626  HE1 MET A 175      -1.506   4.626  -9.040  1.00 88.91           H  
ATOM   2627  HE2 MET A 175      -2.753   5.820  -8.590  1.00 88.91           H  
ATOM   2628  HE3 MET A 175      -2.808   5.028 -10.177  1.00 88.91           H  
ATOM   2629  N   ALA A 176      -2.223  10.115  -5.764  1.00 88.50           N  
ATOM   2630  H   ALA A 176      -1.243  10.174  -5.527  1.00 88.50           H  
ATOM   2631  CA  ALA A 176      -3.202  10.494  -4.743  1.00 88.50           C  
ATOM   2632  HA  ALA A 176      -3.873   9.650  -4.581  1.00 88.50           H  
ATOM   2633  C   ALA A 176      -4.098  11.685  -5.132  1.00 88.50           C  
ATOM   2634  CB  ALA A 176      -2.441  10.772  -3.443  1.00 88.50           C  
ATOM   2635  HB1 ALA A 176      -1.762  11.613  -3.584  1.00 88.50           H  
ATOM   2636  HB2 ALA A 176      -1.863   9.893  -3.159  1.00 88.50           H  
ATOM   2637  HB3 ALA A 176      -3.146  11.009  -2.646  1.00 88.50           H  
ATOM   2638  O   ALA A 176      -5.181  11.844  -4.553  1.00 88.50           O  
ATOM   2639  N   ALA A 177      -3.655  12.508  -6.087  1.00 88.00           N  
ATOM   2640  H   ALA A 177      -2.736  12.341  -6.472  1.00 88.00           H  
ATOM   2641  CA  ALA A 177      -4.411  13.630  -6.632  1.00 88.00           C  
ATOM   2642  HA  ALA A 177      -5.032  14.053  -5.842  1.00 88.00           H  
ATOM   2643  C   ALA A 177      -5.360  13.228  -7.777  1.00 88.00           C  
ATOM   2644  CB  ALA A 177      -3.414  14.710  -7.071  1.00 88.00           C  
ATOM   2645  HB1 ALA A 177      -3.955  15.593  -7.408  1.00 88.00           H  
ATOM   2646  HB2 ALA A 177      -2.797  14.341  -7.891  1.00 88.00           H  
ATOM   2647  HB3 ALA A 177      -2.771  14.985  -6.235  1.00 88.00           H  
ATOM   2648  O   ALA A 177      -6.253  14.002  -8.118  1.00 88.00           O  
ATOM   2649  N   GLN A 178      -5.208  12.034  -8.365  1.00 86.70           N  
ATOM   2650  H   GLN A 178      -4.496  11.401  -8.029  1.00 86.70           H  
ATOM   2651  CA  GLN A 178      -6.025  11.632  -9.511  1.00 86.70           C  
ATOM   2652  HA  GLN A 178      -6.159  12.521 -10.127  1.00 86.70           H  
ATOM   2653  C   GLN A 178      -7.404  11.114  -9.076  1.00 86.70           C  
ATOM   2654  CB  GLN A 178      -5.322  10.580 -10.384  1.00 86.70           C  
ATOM   2655  HB2 GLN A 178      -5.228   9.644  -9.833  1.00 86.70           H  
ATOM   2656  HB3 GLN A 178      -5.955  10.394 -11.252  1.00 86.70           H  
ATOM   2657  O   GLN A 178      -7.476  10.220  -8.226  1.00 86.70           O  
ATOM   2658  CG  GLN A 178      -3.931  10.993 -10.873  1.00 86.70           C  
ATOM   2659  HG2 GLN A 178      -3.559  10.274 -11.602  1.00 86.70           H  
ATOM   2660  HG3 GLN A 178      -3.246  10.940 -10.026  1.00 86.70           H  
ATOM   2661  CD  GLN A 178      -3.912  12.383 -11.493  1.00 86.70           C  
ATOM   2662  NE2 GLN A 178      -3.093  13.276 -10.986  1.00 86.70           N  
ATOM   2663 HE21 GLN A 178      -3.117  14.203 -11.386  1.00 86.70           H  
ATOM   2664 HE22 GLN A 178      -2.479  13.006 -10.231  1.00 86.70           H  
ATOM   2665  OE1 GLN A 178      -4.674  12.695 -12.396  1.00 86.70           O  
ATOM   2666  N   PRO A 179      -8.508  11.571  -9.702  1.00 87.25           N  
ATOM   2667  CA  PRO A 179      -9.857  11.090  -9.384  1.00 87.25           C  
ATOM   2668  HA  PRO A 179     -10.041  11.180  -8.313  1.00 87.25           H  
ATOM   2669  C   PRO A 179     -10.075   9.622  -9.784  1.00 87.25           C  
ATOM   2670  CB  PRO A 179     -10.799  12.034 -10.140  1.00 87.25           C  
ATOM   2671  HB2 PRO A 179     -11.042  12.885  -9.504  1.00 87.25           H  
ATOM   2672  HB3 PRO A 179     -11.713  11.535 -10.463  1.00 87.25           H  
ATOM   2673  O   PRO A 179     -10.889   8.927  -9.184  1.00 87.25           O  
ATOM   2674  CG  PRO A 179      -9.967  12.515 -11.328  1.00 87.25           C  
ATOM   2675  HG2 PRO A 179     -10.005  11.775 -12.128  1.00 87.25           H  
ATOM   2676  HG3 PRO A 179     -10.300  13.488 -11.690  1.00 87.25           H  
ATOM   2677  CD  PRO A 179      -8.554  12.580 -10.754  1.00 87.25           C  
ATOM   2678  HD2 PRO A 179      -7.826  12.378 -11.540  1.00 87.25           H  
ATOM   2679  HD3 PRO A 179      -8.376  13.564 -10.319  1.00 87.25           H  
ATOM   2680  N   TRP A 180      -9.315   9.138 -10.767  1.00 87.85           N  
ATOM   2681  H   TRP A 180      -8.675   9.773 -11.224  1.00 87.85           H  
ATOM   2682  CA  TRP A 180      -9.361   7.768 -11.284  1.00 87.85           C  
ATOM   2683  HA  TRP A 180     -10.354   7.350 -11.115  1.00 87.85           H  
ATOM   2684  C   TRP A 180      -8.371   6.815 -10.593  1.00 87.85           C  
ATOM   2685  CB  TRP A 180      -9.133   7.839 -12.799  1.00 87.85           C  
ATOM   2686  HB2 TRP A 180     -10.019   8.278 -13.256  1.00 87.85           H  
ATOM   2687  HB3 TRP A 180      -9.038   6.827 -13.193  1.00 87.85           H  
ATOM   2688  O   TRP A 180      -8.338   5.627 -10.913  1.00 87.85           O  
ATOM   2689  CG  TRP A 180      -7.935   8.638 -13.228  1.00 87.85           C  
ATOM   2690  CD1 TRP A 180      -7.960   9.882 -13.762  1.00 87.85           C  
ATOM   2691  HD1 TRP A 180      -8.854  10.457 -13.953  1.00 87.85           H  
ATOM   2692  CD2 TRP A 180      -6.525   8.262 -13.168  1.00 87.85           C  
ATOM   2693  CE2 TRP A 180      -5.748   9.323 -13.718  1.00 87.85           C  
ATOM   2694  CE3 TRP A 180      -5.827   7.120 -12.726  1.00 87.85           C  
ATOM   2695  HE3 TRP A 180      -6.382   6.281 -12.332  1.00 87.85           H  
ATOM   2696  NE1 TRP A 180      -6.669  10.297 -14.033  1.00 87.85           N  
ATOM   2697  HE1 TRP A 180      -6.428  11.214 -14.381  1.00 87.85           H  
ATOM   2698  CH2 TRP A 180      -3.695   8.097 -13.371  1.00 87.85           C  
ATOM   2699  HH2 TRP A 180      -2.620   8.013 -13.430  1.00 87.85           H  
ATOM   2700  CZ2 TRP A 180      -4.354   9.249 -13.835  1.00 87.85           C  
ATOM   2701  HZ2 TRP A 180      -3.796  10.075 -14.250  1.00 87.85           H  
ATOM   2702  CZ3 TRP A 180      -4.429   7.038 -12.818  1.00 87.85           C  
ATOM   2703  HZ3 TRP A 180      -3.917   6.149 -12.480  1.00 87.85           H  
ATOM   2704  N   SER A 181      -7.562   7.304  -9.646  1.00 89.97           N  
ATOM   2705  H   SER A 181      -7.659   8.273  -9.378  1.00 89.97           H  
ATOM   2706  CA  SER A 181      -6.533   6.498  -8.968  1.00 89.97           C  
ATOM   2707  HA  SER A 181      -5.786   6.190  -9.699  1.00 89.97           H  
ATOM   2708  C   SER A 181      -7.110   5.239  -8.335  1.00 89.97           C  
ATOM   2709  CB  SER A 181      -5.836   7.316  -7.880  1.00 89.97           C  
ATOM   2710  HB2 SER A 181      -5.147   6.677  -7.328  1.00 89.97           H  
ATOM   2711  HB3 SER A 181      -5.264   8.106  -8.366  1.00 89.97           H  
ATOM   2712  O   SER A 181      -6.557   4.156  -8.500  1.00 89.97           O  
ATOM   2713  OG  SER A 181      -6.776   7.889  -6.986  1.00 89.97           O  
ATOM   2714  HG  SER A 181      -6.926   8.795  -7.267  1.00 89.97           H  
ATOM   2715  N   HIS A 182      -8.263   5.364  -7.678  1.00 91.40           N  
ATOM   2716  H   HIS A 182      -8.617   6.299  -7.536  1.00 91.40           H  
ATOM   2717  CA  HIS A 182      -8.915   4.248  -7.015  1.00 91.40           C  
ATOM   2718  HA  HIS A 182      -8.204   3.839  -6.297  1.00 91.40           H  
ATOM   2719  C   HIS A 182      -9.247   3.093  -7.966  1.00 91.40           C  
ATOM   2720  CB  HIS A 182     -10.159   4.764  -6.282  1.00 91.40           C  
ATOM   2721  HB2 HIS A 182     -10.803   5.293  -6.984  1.00 91.40           H  
ATOM   2722  HB3 HIS A 182      -9.851   5.459  -5.501  1.00 91.40           H  
ATOM   2723  O   HIS A 182      -8.850   1.951  -7.719  1.00 91.40           O  
ATOM   2724  CG  HIS A 182     -10.937   3.643  -5.656  1.00 91.40           C  
ATOM   2725  CD2 HIS A 182     -12.198   3.227  -5.985  1.00 91.40           C  
ATOM   2726  HD2 HIS A 182     -12.849   3.674  -6.721  1.00 91.40           H  
ATOM   2727  ND1 HIS A 182     -10.440   2.762  -4.731  1.00 91.40           N  
ATOM   2728  HD1 HIS A 182      -9.496   2.764  -4.373  1.00 91.40           H  
ATOM   2729  CE1 HIS A 182     -11.374   1.834  -4.497  1.00 91.40           C  
ATOM   2730  HE1 HIS A 182     -11.257   1.001  -3.820  1.00 91.40           H  
ATOM   2731  NE2 HIS A 182     -12.470   2.084  -5.231  1.00 91.40           N  
ATOM   2732  N   SER A 183      -9.916   3.394  -9.080  1.00 90.69           N  
ATOM   2733  H   SER A 183     -10.141   4.358  -9.281  1.00 90.69           H  
ATOM   2734  CA  SER A 183     -10.259   2.396 -10.094  1.00 90.69           C  
ATOM   2735  HA  SER A 183     -10.799   1.580  -9.613  1.00 90.69           H  
ATOM   2736  C   SER A 183      -9.016   1.789 -10.743  1.00 90.69           C  
ATOM   2737  CB  SER A 183     -11.180   3.007 -11.158  1.00 90.69           C  
ATOM   2738  HB2 SER A 183     -11.241   2.341 -12.018  1.00 90.69           H  
ATOM   2739  HB3 SER A 183     -12.179   3.106 -10.733  1.00 90.69           H  
ATOM   2740  O   SER A 183      -8.959   0.572 -10.932  1.00 90.69           O  
ATOM   2741  OG  SER A 183     -10.746   4.291 -11.571  1.00 90.69           O  
ATOM   2742  HG  SER A 183      -9.870   4.244 -11.961  1.00 90.69           H  
ATOM   2743  N   SER A 184      -7.991   2.598 -11.033  1.00 91.04           N  
ATOM   2744  H   SER A 184      -8.074   3.592 -10.870  1.00 91.04           H  
ATOM   2745  CA  SER A 184      -6.747   2.100 -11.628  1.00 91.04           C  
ATOM   2746  HA  SER A 184      -6.993   1.521 -12.518  1.00 91.04           H  
ATOM   2747  C   SER A 184      -5.990   1.171 -10.681  1.00 91.04           C  
ATOM   2748  CB  SER A 184      -5.845   3.254 -12.064  1.00 91.04           C  
ATOM   2749  HB2 SER A 184      -4.888   2.857 -12.403  1.00 91.04           H  
ATOM   2750  HB3 SER A 184      -5.675   3.935 -11.230  1.00 91.04           H  
ATOM   2751  O   SER A 184      -5.532   0.122 -11.115  1.00 91.04           O  
ATOM   2752  OG  SER A 184      -6.465   3.939 -13.130  1.00 91.04           O  
ATOM   2753  HG  SER A 184      -5.810   4.084 -13.818  1.00 91.04           H  
ATOM   2754  N   LEU A 185      -5.912   1.492  -9.385  1.00 93.57           N  
ATOM   2755  H   LEU A 185      -6.319   2.365  -9.082  1.00 93.57           H  
ATOM   2756  CA  LEU A 185      -5.224   0.663  -8.390  1.00 93.57           C  
ATOM   2757  HA  LEU A 185      -4.234   0.411  -8.770  1.00 93.57           H  
ATOM   2758  C   LEU A 185      -5.942  -0.669  -8.141  1.00 93.57           C  
ATOM   2759  CB  LEU A 185      -5.077   1.450  -7.076  1.00 93.57           C  
ATOM   2760  HB2 LEU A 185      -4.724   0.774  -6.297  1.00 93.57           H  
ATOM   2761  HB3 LEU A 185      -6.061   1.815  -6.784  1.00 93.57           H  
ATOM   2762  O   LEU A 185      -5.275  -1.697  -8.024  1.00 93.57           O  
ATOM   2763  CG  LEU A 185      -4.105   2.638  -7.163  1.00 93.57           C  
ATOM   2764  HG  LEU A 185      -4.337   3.258  -8.029  1.00 93.57           H  
ATOM   2765  CD1 LEU A 185      -4.212   3.502  -5.906  1.00 93.57           C  
ATOM   2766 HD11 LEU A 185      -3.885   2.940  -5.031  1.00 93.57           H  
ATOM   2767 HD12 LEU A 185      -3.581   4.385  -6.013  1.00 93.57           H  
ATOM   2768 HD13 LEU A 185      -5.242   3.834  -5.775  1.00 93.57           H  
ATOM   2769  CD2 LEU A 185      -2.654   2.197  -7.300  1.00 93.57           C  
ATOM   2770 HD21 LEU A 185      -2.040   3.098  -7.316  1.00 93.57           H  
ATOM   2771 HD22 LEU A 185      -2.356   1.582  -6.451  1.00 93.57           H  
ATOM   2772 HD23 LEU A 185      -2.501   1.652  -8.232  1.00 93.57           H  
ATOM   2773  N   ILE A 186      -7.282  -0.674  -8.101  1.00 93.07           N  
ATOM   2774  H   ILE A 186      -7.774   0.205  -8.170  1.00 93.07           H  
ATOM   2775  CA  ILE A 186      -8.059  -1.925  -8.068  1.00 93.07           C  
ATOM   2776  HA  ILE A 186      -7.747  -2.518  -7.209  1.00 93.07           H  
ATOM   2777  C   ILE A 186      -7.747  -2.762  -9.304  1.00 93.07           C  
ATOM   2778  CB  ILE A 186      -9.579  -1.649  -7.951  1.00 93.07           C  
ATOM   2779  HB  ILE A 186      -9.844  -0.825  -8.614  1.00 93.07           H  
ATOM   2780  O   ILE A 186      -7.457  -3.952  -9.183  1.00 93.07           O  
ATOM   2781  CG1 ILE A 186      -9.888  -1.241  -6.495  1.00 93.07           C  
ATOM   2782 HG12 ILE A 186      -9.344  -0.327  -6.258  1.00 93.07           H  
ATOM   2783 HG13 ILE A 186      -9.538  -2.026  -5.825  1.00 93.07           H  
ATOM   2784  CG2 ILE A 186     -10.424  -2.876  -8.364  1.00 93.07           C  
ATOM   2785 HG21 ILE A 186     -11.489  -2.651  -8.312  1.00 93.07           H  
ATOM   2786 HG22 ILE A 186     -10.238  -3.160  -9.400  1.00 93.07           H  
ATOM   2787 HG23 ILE A 186     -10.199  -3.723  -7.715  1.00 93.07           H  
ATOM   2788  CD1 ILE A 186     -11.373  -1.001  -6.200  1.00 93.07           C  
ATOM   2789 HD11 ILE A 186     -11.483  -0.716  -5.154  1.00 93.07           H  
ATOM   2790 HD12 ILE A 186     -11.953  -1.914  -6.333  1.00 93.07           H  
ATOM   2791 HD13 ILE A 186     -11.762  -0.214  -6.846  1.00 93.07           H  
ATOM   2792  N   THR A 187      -7.775  -2.146 -10.485  1.00 91.71           N  
ATOM   2793  H   THR A 187      -8.025  -1.168 -10.522  1.00 91.71           H  
ATOM   2794  CA  THR A 187      -7.554  -2.872 -11.737  1.00 91.71           C  
ATOM   2795  HA  THR A 187      -8.235  -3.723 -11.759  1.00 91.71           H  
ATOM   2796  C   THR A 187      -6.136  -3.432 -11.787  1.00 91.71           C  
ATOM   2797  CB  THR A 187      -7.862  -2.014 -12.968  1.00 91.71           C  
ATOM   2798  HB  THR A 187      -7.094  -1.251 -13.101  1.00 91.71           H  
ATOM   2799  O   THR A 187      -5.982  -4.624 -11.996  1.00 91.71           O  
ATOM   2800  CG2 THR A 187      -7.956  -2.888 -14.214  1.00 91.71           C  
ATOM   2801 HG21 THR A 187      -8.181  -2.262 -15.078  1.00 91.71           H  
ATOM   2802 HG22 THR A 187      -8.754  -3.619 -14.094  1.00 91.71           H  
ATOM   2803 HG23 THR A 187      -7.018  -3.419 -14.378  1.00 91.71           H  
ATOM   2804  OG1 THR A 187      -9.125  -1.400 -12.835  1.00 91.71           O  
ATOM   2805  HG1 THR A 187      -9.061  -0.699 -12.183  1.00 91.71           H  
ATOM   2806  N   MET A 188      -5.109  -2.643 -11.452  1.00 93.04           N  
ATOM   2807  H   MET A 188      -5.300  -1.669 -11.262  1.00 93.04           H  
ATOM   2808  CA  MET A 188      -3.717  -3.106 -11.352  1.00 93.04           C  
ATOM   2809  HA  MET A 188      -3.368  -3.406 -12.340  1.00 93.04           H  
ATOM   2810  C   MET A 188      -3.559  -4.318 -10.424  1.00 93.04           C  
ATOM   2811  CB  MET A 188      -2.823  -1.975 -10.824  1.00 93.04           C  
ATOM   2812  HB2 MET A 188      -1.864  -2.400 -10.529  1.00 93.04           H  
ATOM   2813  HB3 MET A 188      -3.284  -1.540  -9.937  1.00 93.04           H  
ATOM   2814  O   MET A 188      -2.872  -5.271 -10.780  1.00 93.04           O  
ATOM   2815  CG  MET A 188      -2.553  -0.865 -11.843  1.00 93.04           C  
ATOM   2816  HG2 MET A 188      -3.493  -0.559 -12.302  1.00 93.04           H  
ATOM   2817  HG3 MET A 188      -1.909  -1.255 -12.632  1.00 93.04           H  
ATOM   2818  SD  MET A 188      -1.774   0.606 -11.117  1.00 93.04           S  
ATOM   2819  CE  MET A 188      -0.114  -0.029 -10.764  1.00 93.04           C  
ATOM   2820  HE1 MET A 188       0.452   0.729 -10.221  1.00 93.04           H  
ATOM   2821  HE2 MET A 188       0.392  -0.242 -11.705  1.00 93.04           H  
ATOM   2822  HE3 MET A 188      -0.172  -0.934 -10.159  1.00 93.04           H  
ATOM   2823  N   LEU A 189      -4.200  -4.306  -9.249  1.00 94.26           N  
ATOM   2824  H   LEU A 189      -4.749  -3.494  -9.007  1.00 94.26           H  
ATOM   2825  CA  LEU A 189      -4.182  -5.439  -8.313  1.00 94.26           C  
ATOM   2826  HA  LEU A 189      -3.165  -5.824  -8.242  1.00 94.26           H  
ATOM   2827  C   LEU A 189      -5.039  -6.628  -8.787  1.00 94.26           C  
ATOM   2828  CB  LEU A 189      -4.640  -4.952  -6.924  1.00 94.26           C  
ATOM   2829  HB2 LEU A 189      -5.572  -4.400  -7.051  1.00 94.26           H  
ATOM   2830  HB3 LEU A 189      -4.854  -5.820  -6.301  1.00 94.26           H  
ATOM   2831  O   LEU A 189      -4.883  -7.727  -8.272  1.00 94.26           O  
ATOM   2832  CG  LEU A 189      -3.635  -4.061  -6.171  1.00 94.26           C  
ATOM   2833  HG  LEU A 189      -3.335  -3.223  -6.801  1.00 94.26           H  
ATOM   2834  CD1 LEU A 189      -4.297  -3.509  -4.906  1.00 94.26           C  
ATOM   2835 HD11 LEU A 189      -3.593  -2.871  -4.372  1.00 94.26           H  
ATOM   2836 HD12 LEU A 189      -5.163  -2.912  -5.191  1.00 94.26           H  
ATOM   2837 HD13 LEU A 189      -4.615  -4.329  -4.262  1.00 94.26           H  
ATOM   2838  CD2 LEU A 189      -2.380  -4.828  -5.741  1.00 94.26           C  
ATOM   2839 HD21 LEU A 189      -1.731  -4.180  -5.153  1.00 94.26           H  
ATOM   2840 HD22 LEU A 189      -1.830  -5.160  -6.621  1.00 94.26           H  
ATOM   2841 HD23 LEU A 189      -2.657  -5.700  -5.148  1.00 94.26           H  
ATOM   2842  N   SER A 190      -5.951  -6.429  -9.738  1.00 93.56           N  
ATOM   2843  H   SER A 190      -6.039  -5.499 -10.123  1.00 93.56           H  
ATOM   2844  CA  SER A 190      -6.794  -7.489 -10.314  1.00 93.56           C  
ATOM   2845  HA  SER A 190      -6.924  -8.296  -9.593  1.00 93.56           H  
ATOM   2846  C   SER A 190      -6.210  -8.088 -11.592  1.00 93.56           C  
ATOM   2847  CB  SER A 190      -8.172  -6.939 -10.678  1.00 93.56           C  
ATOM   2848  HB2 SER A 190      -8.817  -7.764 -10.983  1.00 93.56           H  
ATOM   2849  HB3 SER A 190      -8.079  -6.246 -11.514  1.00 93.56           H  
ATOM   2850  O   SER A 190      -6.595  -9.187 -11.990  1.00 93.56           O  
ATOM   2851  OG  SER A 190      -8.761  -6.268  -9.595  1.00 93.56           O  
ATOM   2852  HG  SER A 190      -8.242  -5.482  -9.409  1.00 93.56           H  
ATOM   2853  N   THR A 191      -5.334  -7.349 -12.270  1.00 93.21           N  
ATOM   2854  H   THR A 191      -5.143  -6.413 -11.942  1.00 93.21           H  
ATOM   2855  CA  THR A 191      -4.816  -7.712 -13.585  1.00 93.21           C  
ATOM   2856  HA  THR A 191      -5.677  -7.939 -14.214  1.00 93.21           H  
ATOM   2857  C   THR A 191      -3.906  -8.936 -13.470  1.00 93.21           C  
ATOM   2858  CB  THR A 191      -4.095  -6.524 -14.234  1.00 93.21           C  
ATOM   2859  HB  THR A 191      -3.354  -6.123 -13.543  1.00 93.21           H  
ATOM   2860  O   THR A 191      -2.920  -8.901 -12.728  1.00 93.21           O  
ATOM   2861  CG2 THR A 191      -3.434  -6.866 -15.566  1.00 93.21           C  
ATOM   2862 HG21 THR A 191      -4.167  -7.300 -16.246  1.00 93.21           H  
ATOM   2863 HG22 THR A 191      -3.040  -5.949 -16.004  1.00 93.21           H  
ATOM   2864 HG23 THR A 191      -2.615  -7.568 -15.414  1.00 93.21           H  
ATOM   2865  OG1 THR A 191      -5.047  -5.535 -14.542  1.00 93.21           O  
ATOM   2866  HG1 THR A 191      -4.620  -4.752 -14.898  1.00 93.21           H  
ATOM   2867  N   PRO A 192      -4.187 -10.022 -14.212  1.00 91.46           N  
ATOM   2868  CA  PRO A 192      -3.333 -11.198 -14.206  1.00 91.46           C  
ATOM   2869  HA  PRO A 192      -3.176 -11.535 -13.181  1.00 91.46           H  
ATOM   2870  C   PRO A 192      -1.983 -10.857 -14.842  1.00 91.46           C  
ATOM   2871  CB  PRO A 192      -4.106 -12.272 -14.976  1.00 91.46           C  
ATOM   2872  HB2 PRO A 192      -4.735 -12.829 -14.283  1.00 91.46           H  
ATOM   2873  HB3 PRO A 192      -3.444 -12.950 -15.516  1.00 91.46           H  
ATOM   2874  O   PRO A 192      -1.908 -10.437 -15.996  1.00 91.46           O  
ATOM   2875  CG  PRO A 192      -4.991 -11.467 -15.927  1.00 91.46           C  
ATOM   2876  HG2 PRO A 192      -5.898 -12.010 -16.193  1.00 91.46           H  
ATOM   2877  HG3 PRO A 192      -4.427 -11.205 -16.822  1.00 91.46           H  
ATOM   2878  CD  PRO A 192      -5.303 -10.202 -15.131  1.00 91.46           C  
ATOM   2879  HD2 PRO A 192      -5.403  -9.358 -15.814  1.00 91.46           H  
ATOM   2880  HD3 PRO A 192      -6.221 -10.340 -14.561  1.00 91.46           H  
ATOM   2881  N   ILE A 193      -0.908 -11.054 -14.082  1.00 92.88           N  
ATOM   2882  H   ILE A 193      -1.049 -11.376 -13.135  1.00 92.88           H  
ATOM   2883  CA  ILE A 193       0.468 -10.889 -14.553  1.00 92.88           C  
ATOM   2884  HA  ILE A 193       0.456 -10.422 -15.538  1.00 92.88           H  
ATOM   2885  C   ILE A 193       1.103 -12.267 -14.718  1.00 92.88           C  
ATOM   2886  CB  ILE A 193       1.274  -9.968 -13.611  1.00 92.88           C  
ATOM   2887  HB  ILE A 193       1.298 -10.428 -12.623  1.00 92.88           H  
ATOM   2888  O   ILE A 193       0.968 -13.134 -13.856  1.00 92.88           O  
ATOM   2889  CG1 ILE A 193       0.646  -8.562 -13.451  1.00 92.88           C  
ATOM   2890 HG12 ILE A 193      -0.306  -8.655 -12.927  1.00 92.88           H  
ATOM   2891 HG13 ILE A 193       1.302  -7.958 -12.824  1.00 92.88           H  
ATOM   2892  CG2 ILE A 193       2.728  -9.828 -14.091  1.00 92.88           C  
ATOM   2893 HG21 ILE A 193       3.268  -9.152 -13.428  1.00 92.88           H  
ATOM   2894 HG22 ILE A 193       3.233 -10.794 -14.068  1.00 92.88           H  
ATOM   2895 HG23 ILE A 193       2.766  -9.439 -15.109  1.00 92.88           H  
ATOM   2896  CD1 ILE A 193       0.411  -7.773 -14.746  1.00 92.88           C  
ATOM   2897 HD11 ILE A 193       1.351  -7.612 -15.274  1.00 92.88           H  
ATOM   2898 HD12 ILE A 193      -0.016  -6.801 -14.499  1.00 92.88           H  
ATOM   2899 HD13 ILE A 193      -0.287  -8.300 -15.396  1.00 92.88           H  
ATOM   2900  N   THR A 194       1.818 -12.461 -15.822  1.00 89.42           N  
ATOM   2901  H   THR A 194       1.866 -11.716 -16.503  1.00 89.42           H  
ATOM   2902  CA  THR A 194       2.538 -13.698 -16.147  1.00 89.42           C  
ATOM   2903  HA  THR A 194       2.183 -14.500 -15.500  1.00 89.42           H  
ATOM   2904  C   THR A 194       4.045 -13.555 -15.913  1.00 89.42           C  
ATOM   2905  CB  THR A 194       2.254 -14.113 -17.598  1.00 89.42           C  
ATOM   2906  HB  THR A 194       2.853 -14.989 -17.848  1.00 89.42           H  
ATOM   2907  O   THR A 194       4.576 -12.447 -15.832  1.00 89.42           O  
ATOM   2908  CG2 THR A 194       0.779 -14.456 -17.813  1.00 89.42           C  
ATOM   2909 HG21 THR A 194       0.155 -13.577 -17.651  1.00 89.42           H  
ATOM   2910 HG22 THR A 194       0.476 -15.246 -17.127  1.00 89.42           H  
ATOM   2911 HG23 THR A 194       0.636 -14.801 -18.837  1.00 89.42           H  
ATOM   2912  OG1 THR A 194       2.576 -13.064 -18.483  1.00 89.42           O  
ATOM   2913  HG1 THR A 194       3.518 -12.887 -18.447  1.00 89.42           H  
ATOM   2914  N   GLY A 195       4.761 -14.682 -15.849  1.00 90.21           N  
ATOM   2915  H   GLY A 195       4.280 -15.569 -15.884  1.00 90.21           H  
ATOM   2916  CA  GLY A 195       6.223 -14.695 -15.713  1.00 90.21           C  
ATOM   2917  HA2 GLY A 195       6.594 -15.710 -15.858  1.00 90.21           H  
ATOM   2918  HA3 GLY A 195       6.645 -14.065 -16.495  1.00 90.21           H  
ATOM   2919  C   GLY A 195       6.718 -14.191 -14.347  1.00 90.21           C  
ATOM   2920  O   GLY A 195       5.966 -14.230 -13.375  1.00 90.21           O  
ATOM   2921  N   PRO A 196       7.971 -13.708 -14.239  1.00 89.97           N  
ATOM   2922  CA  PRO A 196       8.538 -13.241 -12.968  1.00 89.97           C  
ATOM   2923  HA  PRO A 196       8.588 -14.089 -12.285  1.00 89.97           H  
ATOM   2924  C   PRO A 196       7.725 -12.120 -12.299  1.00 89.97           C  
ATOM   2925  CB  PRO A 196       9.965 -12.791 -13.296  1.00 89.97           C  
ATOM   2926  HB2 PRO A 196      10.648 -12.992 -12.471  1.00 89.97           H  
ATOM   2927  HB3 PRO A 196       9.980 -11.731 -13.546  1.00 89.97           H  
ATOM   2928  O   PRO A 196       7.650 -12.066 -11.071  1.00 89.97           O  
ATOM   2929  CG  PRO A 196      10.321 -13.609 -14.538  1.00 89.97           C  
ATOM   2930  HG2 PRO A 196      11.086 -13.119 -15.141  1.00 89.97           H  
ATOM   2931  HG3 PRO A 196      10.648 -14.605 -14.238  1.00 89.97           H  
ATOM   2932  CD  PRO A 196       8.990 -13.706 -15.279  1.00 89.97           C  
ATOM   2933  HD2 PRO A 196       8.963 -14.618 -15.876  1.00 89.97           H  
ATOM   2934  HD3 PRO A 196       8.857 -12.832 -15.916  1.00 89.97           H  
ATOM   2935  N   GLY A 197       7.044 -11.280 -13.085  1.00 92.55           N  
ATOM   2936  H   GLY A 197       7.153 -11.364 -14.086  1.00 92.55           H  
ATOM   2937  CA  GLY A 197       6.150 -10.232 -12.585  1.00 92.55           C  
ATOM   2938  HA2 GLY A 197       6.716  -9.495 -12.017  1.00 92.55           H  
ATOM   2939  HA3 GLY A 197       5.697  -9.728 -13.439  1.00 92.55           H  
ATOM   2940  C   GLY A 197       5.024 -10.741 -11.681  1.00 92.55           C  
ATOM   2941  O   GLY A 197       4.627 -10.027 -10.762  1.00 92.55           O  
ATOM   2942  N   SER A 198       4.548 -11.979 -11.859  1.00 95.17           N  
ATOM   2943  H   SER A 198       4.961 -12.574 -12.562  1.00 95.17           H  
ATOM   2944  CA  SER A 198       3.483 -12.547 -11.016  1.00 95.17           C  
ATOM   2945  HA  SER A 198       2.625 -11.875 -11.039  1.00 95.17           H  
ATOM   2946  C   SER A 198       3.925 -12.699  -9.552  1.00 95.17           C  
ATOM   2947  CB  SER A 198       3.037 -13.897 -11.589  1.00 95.17           C  
ATOM   2948  HB2 SER A 198       2.918 -13.809 -12.669  1.00 95.17           H  
ATOM   2949  HB3 SER A 198       2.084 -14.183 -11.142  1.00 95.17           H  
ATOM   2950  O   SER A 198       3.186 -12.371  -8.617  1.00 95.17           O  
ATOM   2951  OG  SER A 198       3.997 -14.898 -11.325  1.00 95.17           O  
ATOM   2952  HG  SER A 198       3.740 -15.709 -11.769  1.00 95.17           H  
ATOM   2953  N   HIS A 199       5.176 -13.114  -9.339  1.00 96.20           N  
ATOM   2954  H   HIS A 199       5.698 -13.436 -10.141  1.00 96.20           H  
ATOM   2955  CA  HIS A 199       5.777 -13.244  -8.015  1.00 96.20           C  
ATOM   2956  HA  HIS A 199       5.112 -13.833  -7.383  1.00 96.20           H  
ATOM   2957  C   HIS A 199       5.968 -11.876  -7.356  1.00 96.20           C  
ATOM   2958  CB  HIS A 199       7.118 -13.975  -8.128  1.00 96.20           C  
ATOM   2959  HB2 HIS A 199       7.803 -13.372  -8.724  1.00 96.20           H  
ATOM   2960  HB3 HIS A 199       7.547 -14.094  -7.133  1.00 96.20           H  
ATOM   2961  O   HIS A 199       5.711 -11.731  -6.159  1.00 96.20           O  
ATOM   2962  CG  HIS A 199       7.019 -15.330  -8.769  1.00 96.20           C  
ATOM   2963  CD2 HIS A 199       6.467 -16.458  -8.227  1.00 96.20           C  
ATOM   2964  HD2 HIS A 199       5.997 -16.537  -7.258  1.00 96.20           H  
ATOM   2965  ND1 HIS A 199       7.457 -15.658 -10.030  1.00 96.20           N  
ATOM   2966  HD1 HIS A 199       7.878 -15.029 -10.698  1.00 96.20           H  
ATOM   2967  CE1 HIS A 199       7.198 -16.960 -10.233  1.00 96.20           C  
ATOM   2968  HE1 HIS A 199       7.437 -17.511 -11.130  1.00 96.20           H  
ATOM   2969  NE2 HIS A 199       6.593 -17.488  -9.160  1.00 96.20           N  
ATOM   2970  N   LEU A 200       6.354 -10.853  -8.130  1.00 96.44           N  
ATOM   2971  H   LEU A 200       6.549 -11.027  -9.105  1.00 96.44           H  
ATOM   2972  CA  LEU A 200       6.447  -9.488  -7.615  1.00 96.44           C  
ATOM   2973  HA  LEU A 200       7.025  -9.537  -6.692  1.00 96.44           H  
ATOM   2974  C   LEU A 200       5.059  -8.938  -7.248  1.00 96.44           C  
ATOM   2975  CB  LEU A 200       7.206  -8.589  -8.610  1.00 96.44           C  
ATOM   2976  HB2 LEU A 200       6.652  -8.547  -9.547  1.00 96.44           H  
ATOM   2977  HB3 LEU A 200       8.181  -9.032  -8.813  1.00 96.44           H  
ATOM   2978  O   LEU A 200       4.898  -8.374  -6.167  1.00 96.44           O  
ATOM   2979  CG  LEU A 200       7.413  -7.151  -8.089  1.00 96.44           C  
ATOM   2980  HG  LEU A 200       6.441  -6.679  -7.951  1.00 96.44           H  
ATOM   2981  CD1 LEU A 200       8.173  -7.114  -6.760  1.00 96.44           C  
ATOM   2982 HD11 LEU A 200       7.590  -7.587  -5.969  1.00 96.44           H  
ATOM   2983 HD12 LEU A 200       9.132  -7.622  -6.860  1.00 96.44           H  
ATOM   2984 HD13 LEU A 200       8.340  -6.077  -6.470  1.00 96.44           H  
ATOM   2985  CD2 LEU A 200       8.212  -6.309  -9.084  1.00 96.44           C  
ATOM   2986 HD21 LEU A 200       9.267  -6.581  -9.047  1.00 96.44           H  
ATOM   2987 HD22 LEU A 200       8.124  -5.254  -8.824  1.00 96.44           H  
ATOM   2988 HD23 LEU A 200       7.841  -6.453 -10.099  1.00 96.44           H  
ATOM   2989  N   MET A 201       4.031  -9.177  -8.068  1.00 96.38           N  
ATOM   2990  H   MET A 201       4.209  -9.615  -8.960  1.00 96.38           H  
ATOM   2991  CA  MET A 201       2.654  -8.790  -7.735  1.00 96.38           C  
ATOM   2992  HA  MET A 201       2.649  -7.725  -7.502  1.00 96.38           H  
ATOM   2993  C   MET A 201       2.122  -9.486  -6.485  1.00 96.38           C  
ATOM   2994  CB  MET A 201       1.703  -9.057  -8.909  1.00 96.38           C  
ATOM   2995  HB2 MET A 201       0.676  -9.057  -8.544  1.00 96.38           H  
ATOM   2996  HB3 MET A 201       1.903 -10.037  -9.342  1.00 96.38           H  
ATOM   2997  O   MET A 201       1.420  -8.864  -5.691  1.00 96.38           O  
ATOM   2998  CG  MET A 201       1.816  -7.987  -9.991  1.00 96.38           C  
ATOM   2999  HG2 MET A 201       1.017  -8.166 -10.710  1.00 96.38           H  
ATOM   3000  HG3 MET A 201       2.772  -8.115 -10.500  1.00 96.38           H  
ATOM   3001  SD  MET A 201       1.694  -6.263  -9.425  1.00 96.38           S  
ATOM   3002  CE  MET A 201       0.012  -6.278  -8.742  1.00 96.38           C  
ATOM   3003  HE1 MET A 201      -0.269  -5.266  -8.451  1.00 96.38           H  
ATOM   3004  HE2 MET A 201      -0.690  -6.635  -9.495  1.00 96.38           H  
ATOM   3005  HE3 MET A 201      -0.035  -6.930  -7.869  1.00 96.38           H  
ATOM   3006  N   THR A 202       2.520 -10.734  -6.236  1.00 96.63           N  
ATOM   3007  H   THR A 202       3.066 -11.207  -6.942  1.00 96.63           H  
ATOM   3008  CA  THR A 202       2.197 -11.431  -4.982  1.00 96.63           C  
ATOM   3009  HA  THR A 202       1.113 -11.469  -4.867  1.00 96.63           H  
ATOM   3010  C   THR A 202       2.765 -10.675  -3.776  1.00 96.63           C  
ATOM   3011  CB  THR A 202       2.724 -12.872  -5.016  1.00 96.63           C  
ATOM   3012  HB  THR A 202       3.806 -12.867  -5.148  1.00 96.63           H  
ATOM   3013  O   THR A 202       2.077 -10.492  -2.770  1.00 96.63           O  
ATOM   3014  CG2 THR A 202       2.397 -13.655  -3.745  1.00 96.63           C  
ATOM   3015 HG21 THR A 202       2.930 -13.235  -2.892  1.00 96.63           H  
ATOM   3016 HG22 THR A 202       2.709 -14.691  -3.875  1.00 96.63           H  
ATOM   3017 HG23 THR A 202       1.323 -13.630  -3.558  1.00 96.63           H  
ATOM   3018  OG1 THR A 202       2.141 -13.571  -6.091  1.00 96.63           O  
ATOM   3019  HG1 THR A 202       2.434 -13.193  -6.924  1.00 96.63           H  
ATOM   3020  N   GLN A 203       3.990 -10.147  -3.888  1.00 96.60           N  
ATOM   3021  H   GLN A 203       4.500 -10.279  -4.750  1.00 96.60           H  
ATOM   3022  CA  GLN A 203       4.550  -9.264  -2.863  1.00 96.60           C  
ATOM   3023  HA  GLN A 203       4.457  -9.759  -1.897  1.00 96.60           H  
ATOM   3024  C   GLN A 203       3.766  -7.952  -2.748  1.00 96.60           C  
ATOM   3025  CB  GLN A 203       6.041  -8.983  -3.119  1.00 96.60           C  
ATOM   3026  HB2 GLN A 203       6.413  -8.341  -2.321  1.00 96.60           H  
ATOM   3027  HB3 GLN A 203       6.171  -8.436  -4.053  1.00 96.60           H  
ATOM   3028  O   GLN A 203       3.558  -7.478  -1.632  1.00 96.60           O  
ATOM   3029  CG  GLN A 203       6.910 -10.245  -3.164  1.00 96.60           C  
ATOM   3030  HG2 GLN A 203       7.959  -9.956  -3.233  1.00 96.60           H  
ATOM   3031  HG3 GLN A 203       6.672 -10.813  -4.063  1.00 96.60           H  
ATOM   3032  CD  GLN A 203       6.733 -11.134  -1.938  1.00 96.60           C  
ATOM   3033  NE2 GLN A 203       6.515 -12.416  -2.138  1.00 96.60           N  
ATOM   3034 HE21 GLN A 203       6.426 -13.010  -1.326  1.00 96.60           H  
ATOM   3035 HE22 GLN A 203       6.506 -12.785  -3.078  1.00 96.60           H  
ATOM   3036  OE1 GLN A 203       6.750 -10.689  -0.793  1.00 96.60           O  
ATOM   3037  N   MET A 204       3.288  -7.384  -3.860  1.00 96.30           N  
ATOM   3038  H   MET A 204       3.513  -7.802  -4.751  1.00 96.30           H  
ATOM   3039  CA  MET A 204       2.479  -6.160  -3.839  1.00 96.30           C  
ATOM   3040  HA  MET A 204       3.006  -5.412  -3.246  1.00 96.30           H  
ATOM   3041  C   MET A 204       1.132  -6.367  -3.143  1.00 96.30           C  
ATOM   3042  CB  MET A 204       2.282  -5.588  -5.249  1.00 96.30           C  
ATOM   3043  HB2 MET A 204       1.770  -6.313  -5.883  1.00 96.30           H  
ATOM   3044  HB3 MET A 204       1.646  -4.706  -5.174  1.00 96.30           H  
ATOM   3045  O   MET A 204       0.738  -5.518  -2.347  1.00 96.30           O  
ATOM   3046  CG  MET A 204       3.596  -5.171  -5.915  1.00 96.30           C  
ATOM   3047  HG2 MET A 204       4.177  -6.057  -6.169  1.00 96.30           H  
ATOM   3048  HG3 MET A 204       3.344  -4.676  -6.853  1.00 96.30           H  
ATOM   3049  SD  MET A 204       4.636  -4.043  -4.939  1.00 96.30           S  
ATOM   3050  CE  MET A 204       5.880  -5.188  -4.291  1.00 96.30           C  
ATOM   3051  HE1 MET A 204       6.306  -5.761  -5.115  1.00 96.30           H  
ATOM   3052  HE2 MET A 204       6.678  -4.626  -3.805  1.00 96.30           H  
ATOM   3053  HE3 MET A 204       5.430  -5.867  -3.567  1.00 96.30           H  
ATOM   3054  N   HIS A 205       0.479  -7.519  -3.318  1.00 96.27           N  
ATOM   3055  H   HIS A 205       0.807  -8.159  -4.028  1.00 96.27           H  
ATOM   3056  CA  HIS A 205      -0.706  -7.874  -2.533  1.00 96.27           C  
ATOM   3057  HA  HIS A 205      -1.466  -7.107  -2.685  1.00 96.27           H  
ATOM   3058  C   HIS A 205      -0.410  -7.920  -1.033  1.00 96.27           C  
ATOM   3059  CB  HIS A 205      -1.277  -9.218  -2.990  1.00 96.27           C  
ATOM   3060  HB2 HIS A 205      -0.474  -9.938  -3.147  1.00 96.27           H  
ATOM   3061  HB3 HIS A 205      -1.932  -9.610  -2.211  1.00 96.27           H  
ATOM   3062  O   HIS A 205      -1.179  -7.374  -0.248  1.00 96.27           O  
ATOM   3063  CG  HIS A 205      -2.097  -9.090  -4.237  1.00 96.27           C  
ATOM   3064  CD2 HIS A 205      -1.740  -9.494  -5.493  1.00 96.27           C  
ATOM   3065  HD2 HIS A 205      -0.814  -9.972  -5.777  1.00 96.27           H  
ATOM   3066  ND1 HIS A 205      -3.366  -8.562  -4.314  1.00 96.27           N  
ATOM   3067  HD1 HIS A 205      -3.934  -8.245  -3.543  1.00 96.27           H  
ATOM   3068  CE1 HIS A 205      -3.763  -8.645  -5.594  1.00 96.27           C  
ATOM   3069  HE1 HIS A 205      -4.729  -8.341  -5.970  1.00 96.27           H  
ATOM   3070  NE2 HIS A 205      -2.802  -9.204  -6.343  1.00 96.27           N  
ATOM   3071  N   LEU A 206       0.720  -8.505  -0.620  1.00 95.06           N  
ATOM   3072  H   LEU A 206       1.307  -8.947  -1.312  1.00 95.06           H  
ATOM   3073  CA  LEU A 206       1.127  -8.541   0.792  1.00 95.06           C  
ATOM   3074  HA  LEU A 206       0.294  -8.912   1.390  1.00 95.06           H  
ATOM   3075  C   LEU A 206       1.483  -7.162   1.365  1.00 95.06           C  
ATOM   3076  CB  LEU A 206       2.340  -9.471   0.960  1.00 95.06           C  
ATOM   3077  HB2 LEU A 206       2.698  -9.384   1.985  1.00 95.06           H  
ATOM   3078  HB3 LEU A 206       3.136  -9.128   0.300  1.00 95.06           H  
ATOM   3079  O   LEU A 206       1.516  -6.998   2.583  1.00 95.06           O  
ATOM   3080  CG  LEU A 206       2.076 -10.958   0.686  1.00 95.06           C  
ATOM   3081  HG  LEU A 206       1.664 -11.089  -0.314  1.00 95.06           H  
ATOM   3082  CD1 LEU A 206       3.401 -11.717   0.779  1.00 95.06           C  
ATOM   3083 HD11 LEU A 206       4.114 -11.302   0.067  1.00 95.06           H  
ATOM   3084 HD12 LEU A 206       3.233 -12.762   0.518  1.00 95.06           H  
ATOM   3085 HD13 LEU A 206       3.805 -11.662   1.790  1.00 95.06           H  
ATOM   3086  CD2 LEU A 206       1.104 -11.558   1.704  1.00 95.06           C  
ATOM   3087 HD21 LEU A 206       1.006 -12.628   1.521  1.00 95.06           H  
ATOM   3088 HD22 LEU A 206       0.119 -11.106   1.586  1.00 95.06           H  
ATOM   3089 HD23 LEU A 206       1.463 -11.396   2.720  1.00 95.06           H  
ATOM   3090  N   VAL A 207       1.819  -6.195   0.513  1.00 93.68           N  
ATOM   3091  H   VAL A 207       1.841  -6.418  -0.472  1.00 93.68           H  
ATOM   3092  CA  VAL A 207       2.077  -4.809   0.921  1.00 93.68           C  
ATOM   3093  HA  VAL A 207       2.496  -4.798   1.927  1.00 93.68           H  
ATOM   3094  C   VAL A 207       0.782  -4.012   0.986  1.00 93.68           C  
ATOM   3095  CB  VAL A 207       3.086  -4.137  -0.024  1.00 93.68           C  
ATOM   3096  HB  VAL A 207       2.743  -4.234  -1.054  1.00 93.68           H  
ATOM   3097  O   VAL A 207       0.621  -3.237   1.920  1.00 93.68           O  
ATOM   3098  CG1 VAL A 207       3.288  -2.649   0.291  1.00 93.68           C  
ATOM   3099 HG11 VAL A 207       2.371  -2.093   0.096  1.00 93.68           H  
ATOM   3100 HG12 VAL A 207       3.566  -2.516   1.337  1.00 93.68           H  
ATOM   3101 HG13 VAL A 207       4.069  -2.241  -0.350  1.00 93.68           H  
ATOM   3102  CG2 VAL A 207       4.457  -4.807   0.111  1.00 93.68           C  
ATOM   3103 HG21 VAL A 207       4.934  -4.514   1.046  1.00 93.68           H  
ATOM   3104 HG22 VAL A 207       4.359  -5.892   0.074  1.00 93.68           H  
ATOM   3105 HG23 VAL A 207       5.076  -4.510  -0.736  1.00 93.68           H  
ATOM   3106  N   ALA A 208      -0.111  -4.192   0.011  1.00 94.53           N  
ATOM   3107  H   ALA A 208       0.131  -4.819  -0.743  1.00 94.53           H  
ATOM   3108  CA  ALA A 208      -1.350  -3.436  -0.131  1.00 94.53           C  
ATOM   3109  HA  ALA A 208      -1.159  -2.392   0.118  1.00 94.53           H  
ATOM   3110  C   ALA A 208      -2.463  -3.925   0.804  1.00 94.53           C  
ATOM   3111  CB  ALA A 208      -1.776  -3.520  -1.603  1.00 94.53           C  
ATOM   3112  HB1 ALA A 208      -0.965  -3.177  -2.246  1.00 94.53           H  
ATOM   3113  HB2 ALA A 208      -2.646  -2.886  -1.774  1.00 94.53           H  
ATOM   3114  HB3 ALA A 208      -2.018  -4.549  -1.869  1.00 94.53           H  
ATOM   3115  O   ALA A 208      -3.261  -3.123   1.290  1.00 94.53           O  
ATOM   3116  N   LYS A 209      -2.523  -5.232   1.071  1.00 94.17           N  
ATOM   3117  H   LYS A 209      -1.842  -5.847   0.649  1.00 94.17           H  
ATOM   3118  CA  LYS A 209      -3.517  -5.812   1.969  1.00 94.17           C  
ATOM   3119  HA  LYS A 209      -4.504  -5.497   1.632  1.00 94.17           H  
ATOM   3120  C   LYS A 209      -3.305  -5.287   3.387  1.00 94.17           C  
ATOM   3121  CB  LYS A 209      -3.436  -7.340   1.906  1.00 94.17           C  
ATOM   3122  HB2 LYS A 209      -2.481  -7.675   2.309  1.00 94.17           H  
ATOM   3123  HB3 LYS A 209      -3.516  -7.663   0.867  1.00 94.17           H  
ATOM   3124  O   LYS A 209      -2.210  -5.379   3.934  1.00 94.17           O  
ATOM   3125  CG  LYS A 209      -4.585  -7.962   2.698  1.00 94.17           C  
ATOM   3126  HG2 LYS A 209      -5.530  -7.618   2.278  1.00 94.17           H  
ATOM   3127  HG3 LYS A 209      -4.519  -7.645   3.738  1.00 94.17           H  
ATOM   3128  CD  LYS A 209      -4.545  -9.487   2.648  1.00 94.17           C  
ATOM   3129  HD2 LYS A 209      -4.659  -9.820   1.616  1.00 94.17           H  
ATOM   3130  HD3 LYS A 209      -3.592  -9.835   3.046  1.00 94.17           H  
ATOM   3131  CE  LYS A 209      -5.697 -10.004   3.511  1.00 94.17           C  
ATOM   3132  HE2 LYS A 209      -5.566  -9.617   4.521  1.00 94.17           H  
ATOM   3133  HE3 LYS A 209      -6.631  -9.592   3.129  1.00 94.17           H  
ATOM   3134  NZ  LYS A 209      -5.749 -11.485   3.520  1.00 94.17           N  
ATOM   3135  HZ1 LYS A 209      -4.889 -11.855   3.899  1.00 94.17           H  
ATOM   3136  HZ2 LYS A 209      -6.513 -11.793   4.104  1.00 94.17           H  
ATOM   3137  HZ3 LYS A 209      -5.885 -11.841   2.585  1.00 94.17           H  
ATOM   3138  N   ASP A 210      -4.367  -4.735   3.963  1.00 90.52           N  
ATOM   3139  H   ASP A 210      -5.207  -4.633   3.412  1.00 90.52           H  
ATOM   3140  CA  ASP A 210      -4.393  -4.106   5.284  1.00 90.52           C  
ATOM   3141  HA  ASP A 210      -5.383  -3.662   5.385  1.00 90.52           H  
ATOM   3142  C   ASP A 210      -3.408  -2.927   5.439  1.00 90.52           C  
ATOM   3143  CB  ASP A 210      -4.284  -5.179   6.384  1.00 90.52           C  
ATOM   3144  HB2 ASP A 210      -4.320  -4.692   7.359  1.00 90.52           H  
ATOM   3145  HB3 ASP A 210      -3.328  -5.697   6.308  1.00 90.52           H  
ATOM   3146  O   ASP A 210      -3.155  -2.447   6.553  1.00 90.52           O  
ATOM   3147  CG  ASP A 210      -5.436  -6.187   6.311  1.00 90.52           C  
ATOM   3148  OD1 ASP A 210      -6.593  -5.722   6.408  1.00 90.52           O  
ATOM   3149  OD2 ASP A 210      -5.168  -7.406   6.187  1.00 90.52           O  
ATOM   3150  N   ALA A 211      -2.869  -2.400   4.330  1.00 88.96           N  
ATOM   3151  H   ALA A 211      -3.110  -2.794   3.432  1.00 88.96           H  
ATOM   3152  CA  ALA A 211      -1.980  -1.247   4.369  1.00 88.96           C  
ATOM   3153  HA  ALA A 211      -1.146  -1.494   5.026  1.00 88.96           H  
ATOM   3154  C   ALA A 211      -2.730  -0.039   4.926  1.00 88.96           C  
ATOM   3155  CB  ALA A 211      -1.424  -0.927   2.983  1.00 88.96           C  
ATOM   3156  HB1 ALA A 211      -0.495  -0.364   3.072  1.00 88.96           H  
ATOM   3157  HB2 ALA A 211      -1.236  -1.853   2.439  1.00 88.96           H  
ATOM   3158  HB3 ALA A 211      -2.143  -0.331   2.422  1.00 88.96           H  
ATOM   3159  O   ALA A 211      -3.841   0.269   4.497  1.00 88.96           O  
ATOM   3160  N   GLN A 212      -2.116   0.664   5.880  1.00 84.59           N  
ATOM   3161  H   GLN A 212      -1.207   0.345   6.186  1.00 84.59           H  
ATOM   3162  CA  GLN A 212      -2.709   1.836   6.541  1.00 84.59           C  
ATOM   3163  HA  GLN A 212      -2.008   2.153   7.314  1.00 84.59           H  
ATOM   3164  C   GLN A 212      -4.042   1.539   7.266  1.00 84.59           C  
ATOM   3165  CB  GLN A 212      -2.852   3.005   5.551  1.00 84.59           C  
ATOM   3166  HB2 GLN A 212      -3.074   3.913   6.112  1.00 84.59           H  
ATOM   3167  HB3 GLN A 212      -3.710   2.801   4.912  1.00 84.59           H  
ATOM   3168  O   GLN A 212      -4.753   2.464   7.663  1.00 84.59           O  
ATOM   3169  CG  GLN A 212      -1.636   3.274   4.647  1.00 84.59           C  
ATOM   3170  HG2 GLN A 212      -0.822   3.703   5.232  1.00 84.59           H  
ATOM   3171  HG3 GLN A 212      -1.282   2.351   4.188  1.00 84.59           H  
ATOM   3172  CD  GLN A 212      -2.012   4.234   3.529  1.00 84.59           C  
ATOM   3173  NE2 GLN A 212      -1.678   3.926   2.290  1.00 84.59           N  
ATOM   3174 HE21 GLN A 212      -1.277   3.034   2.038  1.00 84.59           H  
ATOM   3175 HE22 GLN A 212      -1.944   4.591   1.578  1.00 84.59           H  
ATOM   3176  OE1 GLN A 212      -2.650   5.251   3.752  1.00 84.59           O  
ATOM   3177  N   MET A 213      -4.369   0.259   7.477  1.00 88.94           N  
ATOM   3178  H   MET A 213      -3.811  -0.458   7.035  1.00 88.94           H  
ATOM   3179  CA  MET A 213      -5.544  -0.189   8.227  1.00 88.94           C  
ATOM   3180  HA  MET A 213      -6.251   0.635   8.322  1.00 88.94           H  
ATOM   3181  C   MET A 213      -5.195  -0.620   9.653  1.00 88.94           C  
ATOM   3182  CB  MET A 213      -6.259  -1.321   7.471  1.00 88.94           C  
ATOM   3183  HB2 MET A 213      -7.041  -1.741   8.104  1.00 88.94           H  
ATOM   3184  HB3 MET A 213      -5.554  -2.126   7.261  1.00 88.94           H  
ATOM   3185  O   MET A 213      -6.105  -0.840  10.440  1.00 88.94           O  
ATOM   3186  CG  MET A 213      -6.898  -0.848   6.160  1.00 88.94           C  
ATOM   3187  HG2 MET A 213      -7.229  -1.726   5.604  1.00 88.94           H  
ATOM   3188  HG3 MET A 213      -6.145  -0.343   5.555  1.00 88.94           H  
ATOM   3189  SD  MET A 213      -8.322   0.260   6.368  1.00 88.94           S  
ATOM   3190  CE  MET A 213      -9.543  -0.909   7.026  1.00 88.94           C  
ATOM   3191  HE1 MET A 213     -10.512  -0.418   7.111  1.00 88.94           H  
ATOM   3192  HE2 MET A 213      -9.234  -1.270   8.007  1.00 88.94           H  
ATOM   3193  HE3 MET A 213      -9.641  -1.758   6.349  1.00 88.94           H  
ATOM   3194  N   THR A 214      -3.910  -0.687  10.032  1.00 87.65           N  
ATOM   3195  H   THR A 214      -3.209  -0.526   9.323  1.00 87.65           H  
ATOM   3196  CA  THR A 214      -3.436  -1.240  11.318  1.00 87.65           C  
ATOM   3197  HA  THR A 214      -3.540  -2.324  11.283  1.00 87.65           H  
ATOM   3198  C   THR A 214      -4.232  -0.753  12.529  1.00 87.65           C  
ATOM   3199  CB  THR A 214      -1.953  -0.900  11.541  1.00 87.65           C  
ATOM   3200  HB  THR A 214      -1.853   0.174  11.698  1.00 87.65           H  
ATOM   3201  O   THR A 214      -4.731  -1.570  13.295  1.00 87.65           O  
ATOM   3202  CG2 THR A 214      -1.344  -1.629  12.737  1.00 87.65           C  
ATOM   3203 HG21 THR A 214      -1.498  -2.705  12.646  1.00 87.65           H  
ATOM   3204 HG22 THR A 214      -1.805  -1.281  13.661  1.00 87.65           H  
ATOM   3205 HG23 THR A 214      -0.276  -1.420  12.788  1.00 87.65           H  
ATOM   3206  OG1 THR A 214      -1.203  -1.243  10.399  1.00 87.65           O  
ATOM   3207  HG1 THR A 214      -1.178  -2.201  10.336  1.00 87.65           H  
ATOM   3208  N   THR A 215      -4.405   0.561  12.692  1.00 89.46           N  
ATOM   3209  H   THR A 215      -3.939   1.204  12.068  1.00 89.46           H  
ATOM   3210  CA  THR A 215      -5.166   1.108  13.825  1.00 89.46           C  
ATOM   3211  HA  THR A 215      -4.785   0.676  14.750  1.00 89.46           H  
ATOM   3212  C   THR A 215      -6.653   0.776  13.741  1.00 89.46           C  
ATOM   3213  CB  THR A 215      -5.015   2.628  13.903  1.00 89.46           C  
ATOM   3214  HB  THR A 215      -5.465   3.063  13.011  1.00 89.46           H  
ATOM   3215  O   THR A 215      -7.267   0.490  14.759  1.00 89.46           O  
ATOM   3216  CG2 THR A 215      -5.682   3.220  15.144  1.00 89.46           C  
ATOM   3217 HG21 THR A 215      -5.500   2.581  16.008  1.00 89.46           H  
ATOM   3218 HG22 THR A 215      -6.759   3.292  14.989  1.00 89.46           H  
ATOM   3219 HG23 THR A 215      -5.285   4.213  15.355  1.00 89.46           H  
ATOM   3220  OG1 THR A 215      -3.654   2.994  13.923  1.00 89.46           O  
ATOM   3221  HG1 THR A 215      -3.606   3.935  14.107  1.00 89.46           H  
ATOM   3222  N   LEU A 216      -7.244   0.795  12.545  1.00 91.09           N  
ATOM   3223  H   LEU A 216      -6.669   0.841  11.716  1.00 91.09           H  
ATOM   3224  CA  LEU A 216      -8.666   0.489  12.382  1.00 91.09           C  
ATOM   3225  HA  LEU A 216      -9.235   1.038  13.133  1.00 91.09           H  
ATOM   3226  C   LEU A 216      -8.943  -1.002  12.632  1.00 91.09           C  
ATOM   3227  CB  LEU A 216      -9.154   0.923  10.993  1.00 91.09           C  
ATOM   3228  HB2 LEU A 216      -8.709   0.272  10.241  1.00 91.09           H  
ATOM   3229  HB3 LEU A 216     -10.232   0.769  11.000  1.00 91.09           H  
ATOM   3230  O   LEU A 216      -9.889  -1.335  13.337  1.00 91.09           O  
ATOM   3231  CG  LEU A 216      -8.905   2.389  10.598  1.00 91.09           C  
ATOM   3232  HG  LEU A 216      -7.838   2.605  10.639  1.00 91.09           H  
ATOM   3233  CD1 LEU A 216      -9.381   2.624   9.165  1.00 91.09           C  
ATOM   3234 HD11 LEU A 216     -10.430   2.345   9.067  1.00 91.09           H  
ATOM   3235 HD12 LEU A 216      -8.788   2.010   8.488  1.00 91.09           H  
ATOM   3236 HD13 LEU A 216      -9.254   3.673   8.896  1.00 91.09           H  
ATOM   3237  CD2 LEU A 216      -9.640   3.370  11.514  1.00 91.09           C  
ATOM   3238 HD21 LEU A 216      -9.470   4.392  11.176  1.00 91.09           H  
ATOM   3239 HD22 LEU A 216      -9.272   3.275  12.536  1.00 91.09           H  
ATOM   3240 HD23 LEU A 216     -10.709   3.162  11.500  1.00 91.09           H  
ATOM   3241  N   ASN A 217      -8.060  -1.882  12.154  1.00 90.88           N  
ATOM   3242  H   ASN A 217      -7.338  -1.543  11.534  1.00 90.88           H  
ATOM   3243  CA  ASN A 217      -8.092  -3.314  12.443  1.00 90.88           C  
ATOM   3244  HA  ASN A 217      -9.081  -3.701  12.198  1.00 90.88           H  
ATOM   3245  C   ASN A 217      -7.860  -3.585  13.939  1.00 90.88           C  
ATOM   3246  CB  ASN A 217      -7.047  -4.042  11.566  1.00 90.88           C  
ATOM   3247  HB2 ASN A 217      -6.965  -5.072  11.913  1.00 90.88           H  
ATOM   3248  HB3 ASN A 217      -6.072  -3.567  11.680  1.00 90.88           H  
ATOM   3249  O   ASN A 217      -8.480  -4.488  14.499  1.00 90.88           O  
ATOM   3250  CG  ASN A 217      -7.406  -4.095  10.084  1.00 90.88           C  
ATOM   3251  ND2 ASN A 217      -6.564  -4.680   9.260  1.00 90.88           N  
ATOM   3252 HD21 ASN A 217      -6.873  -4.827   8.309  1.00 90.88           H  
ATOM   3253 HD22 ASN A 217      -5.755  -5.179   9.601  1.00 90.88           H  
ATOM   3254  OD1 ASN A 217      -8.435  -3.613   9.650  1.00 90.88           O  
ATOM   3255  N   ALA A 218      -7.016  -2.790  14.610  1.00 91.59           N  
ATOM   3256  H   ALA A 218      -6.477  -2.107  14.098  1.00 91.59           H  
ATOM   3257  CA  ALA A 218      -6.839  -2.873  16.059  1.00 91.59           C  
ATOM   3258  HA  ALA A 218      -6.628  -3.910  16.319  1.00 91.59           H  
ATOM   3259  C   ALA A 218      -8.119  -2.477  16.808  1.00 91.59           C  
ATOM   3260  CB  ALA A 218      -5.638  -2.024  16.496  1.00 91.59           C  
ATOM   3261  HB1 ALA A 218      -5.484  -2.146  17.568  1.00 91.59           H  
ATOM   3262  HB2 ALA A 218      -5.817  -0.969  16.288  1.00 91.59           H  
ATOM   3263  HB3 ALA A 218      -4.741  -2.353  15.972  1.00 91.59           H  
ATOM   3264  O   ALA A 218      -8.468  -3.148  17.772  1.00 91.59           O  
ATOM   3265  N   ILE A 219      -8.846  -1.446  16.354  1.00 93.14           N  
ATOM   3266  H   ILE A 219      -8.495  -0.917  15.568  1.00 93.14           H  
ATOM   3267  CA  ILE A 219     -10.154  -1.078  16.920  1.00 93.14           C  
ATOM   3268  HA  ILE A 219     -10.050  -0.953  17.998  1.00 93.14           H  
ATOM   3269  C   ILE A 219     -11.163  -2.214  16.729  1.00 93.14           C  
ATOM   3270  CB  ILE A 219     -10.674   0.260  16.346  1.00 93.14           C  
ATOM   3271  HB  ILE A 219     -10.701   0.190  15.258  1.00 93.14           H  
ATOM   3272  O   ILE A 219     -11.774  -2.641  17.704  1.00 93.14           O  
ATOM   3273  CG1 ILE A 219      -9.773   1.449  16.751  1.00 93.14           C  
ATOM   3274 HG12 ILE A 219      -8.724   1.185  16.616  1.00 93.14           H  
ATOM   3275 HG13 ILE A 219      -9.911   1.669  17.810  1.00 93.14           H  
ATOM   3276  CG2 ILE A 219     -12.101   0.522  16.855  1.00 93.14           C  
ATOM   3277 HG21 ILE A 219     -12.466   1.489  16.508  1.00 93.14           H  
ATOM   3278 HG22 ILE A 219     -12.120   0.490  17.945  1.00 93.14           H  
ATOM   3279 HG23 ILE A 219     -12.788  -0.235  16.477  1.00 93.14           H  
ATOM   3280  CD1 ILE A 219     -10.046   2.721  15.933  1.00 93.14           C  
ATOM   3281 HD11 ILE A 219      -9.263   3.453  16.131  1.00 93.14           H  
ATOM   3282 HD12 ILE A 219     -11.006   3.157  16.209  1.00 93.14           H  
ATOM   3283 HD13 ILE A 219     -10.044   2.488  14.869  1.00 93.14           H  
ATOM   3284  N   ASP A 220     -11.315  -2.738  15.511  1.00 90.75           N  
ATOM   3285  H   ASP A 220     -10.807  -2.331  14.738  1.00 90.75           H  
ATOM   3286  CA  ASP A 220     -12.248  -3.840  15.231  1.00 90.75           C  
ATOM   3287  HA  ASP A 220     -13.256  -3.527  15.501  1.00 90.75           H  
ATOM   3288  C   ASP A 220     -11.923  -5.095  16.068  1.00 90.75           C  
ATOM   3289  CB  ASP A 220     -12.229  -4.126  13.722  1.00 90.75           C  
ATOM   3290  HB2 ASP A 220     -11.211  -4.368  13.417  1.00 90.75           H  
ATOM   3291  HB3 ASP A 220     -12.538  -3.229  13.186  1.00 90.75           H  
ATOM   3292  O   ASP A 220     -12.813  -5.695  16.672  1.00 90.75           O  
ATOM   3293  CG  ASP A 220     -13.161  -5.278  13.335  1.00 90.75           C  
ATOM   3294  OD1 ASP A 220     -14.381  -5.212  13.596  1.00 90.75           O  
ATOM   3295  OD2 ASP A 220     -12.666  -6.293  12.795  1.00 90.75           O  
ATOM   3296  N   THR A 221     -10.638  -5.441  16.194  1.00 89.97           N  
ATOM   3297  H   THR A 221      -9.957  -4.920  15.659  1.00 89.97           H  
ATOM   3298  CA  THR A 221     -10.176  -6.542  17.060  1.00 89.97           C  
ATOM   3299  HA  THR A 221     -10.717  -7.449  16.791  1.00 89.97           H  
ATOM   3300  C   THR A 221     -10.458  -6.256  18.535  1.00 89.97           C  
ATOM   3301  CB  THR A 221      -8.676  -6.818  16.876  1.00 89.97           C  
ATOM   3302  HB  THR A 221      -8.101  -5.954  17.209  1.00 89.97           H  
ATOM   3303  O   THR A 221     -10.996  -7.110  19.237  1.00 89.97           O  
ATOM   3304  CG2 THR A 221      -8.211  -8.051  17.653  1.00 89.97           C  
ATOM   3305 HG21 THR A 221      -8.806  -8.920  17.371  1.00 89.97           H  
ATOM   3306 HG22 THR A 221      -8.309  -7.890  18.727  1.00 89.97           H  
ATOM   3307 HG23 THR A 221      -7.163  -8.251  17.430  1.00 89.97           H  
ATOM   3308  OG1 THR A 221      -8.390  -7.050  15.516  1.00 89.97           O  
ATOM   3309  HG1 THR A 221      -8.516  -6.218  15.054  1.00 89.97           H  
ATOM   3310  N   PHE A 222     -10.152  -5.047  19.012  1.00 91.11           N  
ATOM   3311  H   PHE A 222      -9.732  -4.369  18.393  1.00 91.11           H  
ATOM   3312  CA  PHE A 222     -10.394  -4.642  20.396  1.00 91.11           C  
ATOM   3313  HA  PHE A 222      -9.842  -5.310  21.058  1.00 91.11           H  
ATOM   3314  C   PHE A 222     -11.875  -4.760  20.764  1.00 91.11           C  
ATOM   3315  CB  PHE A 222      -9.881  -3.211  20.607  1.00 91.11           C  
ATOM   3316  HB2 PHE A 222      -8.794  -3.216  20.524  1.00 91.11           H  
ATOM   3317  HB3 PHE A 222     -10.268  -2.572  19.813  1.00 91.11           H  
ATOM   3318  O   PHE A 222     -12.199  -5.327  21.802  1.00 91.11           O  
ATOM   3319  CG  PHE A 222     -10.260  -2.603  21.942  1.00 91.11           C  
ATOM   3320  CD1 PHE A 222     -11.124  -1.493  21.999  1.00 91.11           C  
ATOM   3321  HD1 PHE A 222     -11.526  -1.072  21.090  1.00 91.11           H  
ATOM   3322  CD2 PHE A 222      -9.759  -3.160  23.132  1.00 91.11           C  
ATOM   3323  HD2 PHE A 222      -9.115  -4.026  23.086  1.00 91.11           H  
ATOM   3324  CE1 PHE A 222     -11.473  -0.935  23.242  1.00 91.11           C  
ATOM   3325  HE1 PHE A 222     -12.138  -0.085  23.282  1.00 91.11           H  
ATOM   3326  CE2 PHE A 222     -10.105  -2.601  24.375  1.00 91.11           C  
ATOM   3327  HE2 PHE A 222      -9.717  -3.032  25.287  1.00 91.11           H  
ATOM   3328  CZ  PHE A 222     -10.963  -1.489  24.429  1.00 91.11           C  
ATOM   3329  HZ  PHE A 222     -11.238  -1.059  25.381  1.00 91.11           H  
ATOM   3330  N   LEU A 223     -12.786  -4.315  19.896  1.00 89.10           N  
ATOM   3331  H   LEU A 223     -12.468  -3.873  19.046  1.00 89.10           H  
ATOM   3332  CA  LEU A 223     -14.226  -4.431  20.143  1.00 89.10           C  
ATOM   3333  HA  LEU A 223     -14.442  -4.039  21.137  1.00 89.10           H  
ATOM   3334  C   LEU A 223     -14.711  -5.890  20.171  1.00 89.10           C  
ATOM   3335  CB  LEU A 223     -14.988  -3.595  19.099  1.00 89.10           C  
ATOM   3336  HB2 LEU A 223     -16.056  -3.773  19.231  1.00 89.10           H  
ATOM   3337  HB3 LEU A 223     -14.711  -3.943  18.104  1.00 89.10           H  
ATOM   3338  O   LEU A 223     -15.681  -6.198  20.857  1.00 89.10           O  
ATOM   3339  CG  LEU A 223     -14.735  -2.077  19.188  1.00 89.10           C  
ATOM   3340  HG  LEU A 223     -13.675  -1.863  19.052  1.00 89.10           H  
ATOM   3341  CD1 LEU A 223     -15.511  -1.357  18.083  1.00 89.10           C  
ATOM   3342 HD11 LEU A 223     -15.187  -1.733  17.113  1.00 89.10           H  
ATOM   3343 HD12 LEU A 223     -15.310  -0.287  18.129  1.00 89.10           H  
ATOM   3344 HD13 LEU A 223     -16.580  -1.534  18.203  1.00 89.10           H  
ATOM   3345  CD2 LEU A 223     -15.149  -1.489  20.536  1.00 89.10           C  
ATOM   3346 HD21 LEU A 223     -14.539  -1.907  21.336  1.00 89.10           H  
ATOM   3347 HD22 LEU A 223     -16.202  -1.697  20.731  1.00 89.10           H  
ATOM   3348 HD23 LEU A 223     -14.982  -0.412  20.525  1.00 89.10           H  
ATOM   3349  N   LYS A 224     -14.021  -6.811  19.491  1.00 85.14           N  
ATOM   3350  H   LYS A 224     -13.243  -6.497  18.930  1.00 85.14           H  
ATOM   3351  CA  LYS A 224     -14.338  -8.249  19.512  1.00 85.14           C  
ATOM   3352  HA  LYS A 224     -15.416  -8.376  19.611  1.00 85.14           H  
ATOM   3353  C   LYS A 224     -13.726  -8.997  20.701  1.00 85.14           C  
ATOM   3354  CB  LYS A 224     -13.889  -8.873  18.183  1.00 85.14           C  
ATOM   3355  HB2 LYS A 224     -12.851  -8.599  17.994  1.00 85.14           H  
ATOM   3356  HB3 LYS A 224     -13.948  -9.959  18.252  1.00 85.14           H  
ATOM   3357  O   LYS A 224     -14.247 -10.048  21.072  1.00 85.14           O  
ATOM   3358  CG  LYS A 224     -14.772  -8.408  17.016  1.00 85.14           C  
ATOM   3359  HG2 LYS A 224     -14.897  -7.326  17.051  1.00 85.14           H  
ATOM   3360  HG3 LYS A 224     -15.756  -8.870  17.105  1.00 85.14           H  
ATOM   3361  CD  LYS A 224     -14.145  -8.781  15.670  1.00 85.14           C  
ATOM   3362  HD2 LYS A 224     -13.157  -8.325  15.608  1.00 85.14           H  
ATOM   3363  HD3 LYS A 224     -14.053  -9.864  15.584  1.00 85.14           H  
ATOM   3364  CE  LYS A 224     -15.026  -8.226  14.549  1.00 85.14           C  
ATOM   3365  HE2 LYS A 224     -15.227  -7.178  14.769  1.00 85.14           H  
ATOM   3366  HE3 LYS A 224     -15.976  -8.760  14.533  1.00 85.14           H  
ATOM   3367  NZ  LYS A 224     -14.353  -8.296  13.236  1.00 85.14           N  
ATOM   3368  HZ1 LYS A 224     -13.555  -7.678  13.250  1.00 85.14           H  
ATOM   3369  HZ2 LYS A 224     -14.047  -9.223  12.977  1.00 85.14           H  
ATOM   3370  HZ3 LYS A 224     -14.922  -7.862  12.523  1.00 85.14           H  
ATOM   3371  N   GLU A 225     -12.633  -8.493  21.278  1.00 83.71           N  
ATOM   3372  H   GLU A 225     -12.233  -7.671  20.850  1.00 83.71           H  
ATOM   3373  CA  GLU A 225     -11.788  -9.255  22.215  1.00 83.71           C  
ATOM   3374  HA  GLU A 225     -12.338 -10.136  22.547  1.00 83.71           H  
ATOM   3375  C   GLU A 225     -11.392  -8.519  23.511  1.00 83.71           C  
ATOM   3376  CB  GLU A 225     -10.519  -9.754  21.499  1.00 83.71           C  
ATOM   3377  HB2 GLU A 225      -9.957 -10.365  22.205  1.00 83.71           H  
ATOM   3378  HB3 GLU A 225      -9.905  -8.898  21.220  1.00 83.71           H  
ATOM   3379  O   GLU A 225     -10.572  -9.035  24.276  1.00 83.71           O  
ATOM   3380  CG  GLU A 225     -10.789 -10.613  20.254  1.00 83.71           C  
ATOM   3381  HG2 GLU A 225     -11.540 -11.361  20.511  1.00 83.71           H  
ATOM   3382  HG3 GLU A 225     -11.190  -9.987  19.457  1.00 83.71           H  
ATOM   3383  CD  GLU A 225      -9.529 -11.334  19.748  1.00 83.71           C  
ATOM   3384  OE1 GLU A 225      -9.704 -12.295  18.963  1.00 83.71           O  
ATOM   3385  OE2 GLU A 225      -8.410 -11.011  20.209  1.00 83.71           O  
ATOM   3386  N   PHE A 226     -11.926  -7.326  23.793  1.00 82.02           N  
ATOM   3387  H   PHE A 226     -12.516  -6.880  23.105  1.00 82.02           H  
ATOM   3388  CA  PHE A 226     -11.548  -6.564  24.990  1.00 82.02           C  
ATOM   3389  HA  PHE A 226     -10.487  -6.335  24.897  1.00 82.02           H  
ATOM   3390  C   PHE A 226     -11.753  -7.374  26.278  1.00 82.02           C  
ATOM   3391  CB  PHE A 226     -12.303  -5.227  25.096  1.00 82.02           C  
ATOM   3392  HB2 PHE A 226     -12.185  -4.655  24.175  1.00 82.02           H  
ATOM   3393  HB3 PHE A 226     -11.848  -4.637  25.891  1.00 82.02           H  
ATOM   3394  O   PHE A 226     -12.742  -8.084  26.444  1.00 82.02           O  
ATOM   3395  CG  PHE A 226     -13.774  -5.391  25.400  1.00 82.02           C  
ATOM   3396  CD1 PHE A 226     -14.653  -5.716  24.357  1.00 82.02           C  
ATOM   3397  HD1 PHE A 226     -14.298  -5.776  23.339  1.00 82.02           H  
ATOM   3398  CD2 PHE A 226     -14.245  -5.326  26.727  1.00 82.02           C  
ATOM   3399  HD2 PHE A 226     -13.569  -5.083  27.533  1.00 82.02           H  
ATOM   3400  CE1 PHE A 226     -15.985  -6.017  24.642  1.00 82.02           C  
ATOM   3401  HE1 PHE A 226     -16.616  -6.314  23.817  1.00 82.02           H  
ATOM   3402  CE2 PHE A 226     -15.593  -5.604  27.009  1.00 82.02           C  
ATOM   3403  HE2 PHE A 226     -15.959  -5.563  28.025  1.00 82.02           H  
ATOM   3404  CZ  PHE A 226     -16.462  -5.956  25.965  1.00 82.02           C  
ATOM   3405  HZ  PHE A 226     -17.495  -6.184  26.180  1.00 82.02           H  
ATOM   3406  N   ASP A 227     -10.815  -7.222  27.216  1.00 81.75           N  
ATOM   3407  H   ASP A 227      -9.971  -6.731  26.958  1.00 81.75           H  
ATOM   3408  CA  ASP A 227     -10.780  -7.942  28.496  1.00 81.75           C  
ATOM   3409  HA  ASP A 227     -11.772  -8.347  28.697  1.00 81.75           H  
ATOM   3410  C   ASP A 227     -10.464  -7.040  29.699  1.00 81.75           C  
ATOM   3411  CB  ASP A 227      -9.784  -9.108  28.376  1.00 81.75           C  
ATOM   3412  HB2 ASP A 227      -9.962  -9.651  27.448  1.00 81.75           H  
ATOM   3413  HB3 ASP A 227      -9.959  -9.797  29.202  1.00 81.75           H  
ATOM   3414  O   ASP A 227     -10.153  -7.514  30.794  1.00 81.75           O  
ATOM   3415  CG  ASP A 227      -8.318  -8.660  28.410  1.00 81.75           C  
ATOM   3416  OD1 ASP A 227      -8.003  -7.489  28.084  1.00 81.75           O  
ATOM   3417  OD2 ASP A 227      -7.464  -9.456  28.867  1.00 81.75           O  
ATOM   3418  N   SER A 228     -10.511  -5.725  29.499  1.00 86.50           N  
ATOM   3419  H   SER A 228     -10.896  -5.391  28.627  1.00 86.50           H  
ATOM   3420  CA  SER A 228     -10.104  -4.735  30.492  1.00 86.50           C  
ATOM   3421  HA  SER A 228     -10.143  -5.179  31.487  1.00 86.50           H  
ATOM   3422  C   SER A 228     -11.032  -3.531  30.517  1.00 86.50           C  
ATOM   3423  CB  SER A 228      -8.665  -4.285  30.238  1.00 86.50           C  
ATOM   3424  HB2 SER A 228      -8.369  -3.604  31.036  1.00 86.50           H  
ATOM   3425  HB3 SER A 228      -8.002  -5.150  30.255  1.00 86.50           H  
ATOM   3426  O   SER A 228     -11.778  -3.279  29.569  1.00 86.50           O  
ATOM   3427  OG  SER A 228      -8.558  -3.633  28.988  1.00 86.50           O  
ATOM   3428  HG  SER A 228      -8.734  -4.292  28.312  1.00 86.50           H  
ATOM   3429  N   ALA A 229     -10.932  -2.750  31.591  1.00 88.14           N  
ATOM   3430  H   ALA A 229     -10.316  -3.031  32.340  1.00 88.14           H  
ATOM   3431  CA  ALA A 229     -11.688  -1.521  31.785  1.00 88.14           C  
ATOM   3432  HA  ALA A 229     -12.740  -1.742  31.604  1.00 88.14           H  
ATOM   3433  C   ALA A 229     -11.298  -0.398  30.805  1.00 88.14           C  
ATOM   3434  CB  ALA A 229     -11.542  -1.089  33.248  1.00 88.14           C  
ATOM   3435  HB1 ALA A 229     -11.814  -1.912  33.908  1.00 88.14           H  
ATOM   3436  HB2 ALA A 229     -12.202  -0.245  33.446  1.00 88.14           H  
ATOM   3437  HB3 ALA A 229     -10.513  -0.785  33.443  1.00 88.14           H  
ATOM   3438  O   ALA A 229     -11.849   0.695  30.891  1.00 88.14           O  
ATOM   3439  N   LEU A 230     -10.394  -0.645  29.845  1.00 90.78           N  
ATOM   3440  H   LEU A 230      -9.967  -1.560  29.820  1.00 90.78           H  
ATOM   3441  CA  LEU A 230     -10.140   0.266  28.724  1.00 90.78           C  
ATOM   3442  HA  LEU A 230      -9.697   1.190  29.095  1.00 90.78           H  
ATOM   3443  C   LEU A 230     -11.431   0.655  27.995  1.00 90.78           C  
ATOM   3444  CB  LEU A 230      -9.200  -0.410  27.714  1.00 90.78           C  
ATOM   3445  HB2 LEU A 230      -9.254   0.143  26.776  1.00 90.78           H  
ATOM   3446  HB3 LEU A 230      -9.566  -1.417  27.514  1.00 90.78           H  
ATOM   3447  O   LEU A 230     -11.595   1.816  27.632  1.00 90.78           O  
ATOM   3448  CG  LEU A 230      -7.722  -0.485  28.121  1.00 90.78           C  
ATOM   3449  HG  LEU A 230      -7.617  -1.019  29.065  1.00 90.78           H  
ATOM   3450  CD1 LEU A 230      -6.964  -1.227  27.024  1.00 90.78           C  
ATOM   3451 HD11 LEU A 230      -5.907  -1.293  27.280  1.00 90.78           H  
ATOM   3452 HD12 LEU A 230      -7.375  -2.230  26.904  1.00 90.78           H  
ATOM   3453 HD13 LEU A 230      -7.059  -0.695  26.078  1.00 90.78           H  
ATOM   3454  CD2 LEU A 230      -7.089   0.899  28.244  1.00 90.78           C  
ATOM   3455 HD21 LEU A 230      -7.518   1.434  29.091  1.00 90.78           H  
ATOM   3456 HD22 LEU A 230      -7.266   1.466  27.330  1.00 90.78           H  
ATOM   3457 HD23 LEU A 230      -6.015   0.801  28.402  1.00 90.78           H  
ATOM   3458  N   ILE A 231     -12.354  -0.299  27.820  1.00 89.25           N  
ATOM   3459  H   ILE A 231     -12.164  -1.226  28.170  1.00 89.25           H  
ATOM   3460  CA  ILE A 231     -13.638  -0.057  27.149  1.00 89.25           C  
ATOM   3461  HA  ILE A 231     -13.423   0.409  26.187  1.00 89.25           H  
ATOM   3462  C   ILE A 231     -14.524   0.930  27.927  1.00 89.25           C  
ATOM   3463  CB  ILE A 231     -14.351  -1.407  26.890  1.00 89.25           C  
ATOM   3464  HB  ILE A 231     -13.605  -2.115  26.527  1.00 89.25           H  
ATOM   3465  O   ILE A 231     -15.346   1.607  27.327  1.00 89.25           O  
ATOM   3466  CG1 ILE A 231     -15.458  -1.329  25.818  1.00 89.25           C  
ATOM   3467 HG12 ILE A 231     -15.992  -2.280  25.799  1.00 89.25           H  
ATOM   3468 HG13 ILE A 231     -16.177  -0.549  26.069  1.00 89.25           H  
ATOM   3469  CG2 ILE A 231     -14.940  -1.997  28.184  1.00 89.25           C  
ATOM   3470 HG21 ILE A 231     -15.762  -1.379  28.545  1.00 89.25           H  
ATOM   3471 HG22 ILE A 231     -14.174  -2.072  28.954  1.00 89.25           H  
ATOM   3472 HG23 ILE A 231     -15.333  -2.994  27.986  1.00 89.25           H  
ATOM   3473  CD1 ILE A 231     -14.911  -1.088  24.407  1.00 89.25           C  
ATOM   3474 HD11 ILE A 231     -14.496  -0.084  24.322  1.00 89.25           H  
ATOM   3475 HD12 ILE A 231     -15.722  -1.202  23.687  1.00 89.25           H  
ATOM   3476 HD13 ILE A 231     -14.142  -1.825  24.176  1.00 89.25           H  
ATOM   3477  N   LEU A 232     -14.331   1.039  29.248  1.00 86.49           N  
ATOM   3478  H   LEU A 232     -13.563   0.524  29.655  1.00 86.49           H  
ATOM   3479  CA  LEU A 232     -15.133   1.862  30.159  1.00 86.49           C  
ATOM   3480  HA  LEU A 232     -16.155   1.923  29.785  1.00 86.49           H  
ATOM   3481  C   LEU A 232     -14.633   3.305  30.280  1.00 86.49           C  
ATOM   3482  CB  LEU A 232     -15.140   1.213  31.557  1.00 86.49           C  
ATOM   3483  HB2 LEU A 232     -15.637   1.891  32.251  1.00 86.49           H  
ATOM   3484  HB3 LEU A 232     -14.113   1.102  31.904  1.00 86.49           H  
ATOM   3485  O   LEU A 232     -15.266   4.117  30.955  1.00 86.49           O  
ATOM   3486  CG  LEU A 232     -15.848  -0.144  31.650  1.00 86.49           C  
ATOM   3487  HG  LEU A 232     -15.399  -0.856  30.957  1.00 86.49           H  
ATOM   3488  CD1 LEU A 232     -15.710  -0.697  33.067  1.00 86.49           C  
ATOM   3489 HD11 LEU A 232     -14.658  -0.810  33.330  1.00 86.49           H  
ATOM   3490 HD12 LEU A 232     -16.199  -1.669  33.132  1.00 86.49           H  
ATOM   3491 HD13 LEU A 232     -16.194  -0.021  33.773  1.00 86.49           H  
ATOM   3492  CD2 LEU A 232     -17.331   0.012  31.347  1.00 86.49           C  
ATOM   3493 HD21 LEU A 232     -17.493   0.144  30.277  1.00 86.49           H  
ATOM   3494 HD22 LEU A 232     -17.745   0.868  31.881  1.00 86.49           H  
ATOM   3495 HD23 LEU A 232     -17.862  -0.872  31.699  1.00 86.49           H  
ATOM   3496  N   ILE A 233     -13.486   3.643  29.684  1.00 88.79           N  
ATOM   3497  H   ILE A 233     -13.022   2.965  29.096  1.00 88.79           H  
ATOM   3498  CA  ILE A 233     -12.957   5.004  29.781  1.00 88.79           C  
ATOM   3499  HA  ILE A 233     -12.884   5.242  30.842  1.00 88.79           H  
ATOM   3500  C   ILE A 233     -13.947   5.968  29.100  1.00 88.79           C  
ATOM   3501  CB  ILE A 233     -11.536   5.117  29.192  1.00 88.79           C  
ATOM   3502  HB  ILE A 233     -11.566   4.789  28.153  1.00 88.79           H  
ATOM   3503  O   ILE A 233     -14.310   5.741  27.942  1.00 88.79           O  
ATOM   3504  CG1 ILE A 233     -10.548   4.209  29.958  1.00 88.79           C  
ATOM   3505 HG12 ILE A 233     -10.455   4.551  30.989  1.00 88.79           H  
ATOM   3506 HG13 ILE A 233     -10.934   3.190  29.977  1.00 88.79           H  
ATOM   3507  CG2 ILE A 233     -11.067   6.587  29.238  1.00 88.79           C  
ATOM   3508 HG21 ILE A 233     -10.048   6.688  28.864  1.00 88.79           H  
ATOM   3509 HG22 ILE A 233     -11.698   7.206  28.600  1.00 88.79           H  
ATOM   3510 HG23 ILE A 233     -11.106   6.960  30.262  1.00 88.79           H  
ATOM   3511  CD1 ILE A 233      -9.155   4.153  29.318  1.00 88.79           C  
ATOM   3512 HD11 ILE A 233      -8.635   5.104  29.437  1.00 88.79           H  
ATOM   3513 HD12 ILE A 233      -8.561   3.384  29.811  1.00 88.79           H  
ATOM   3514 HD13 ILE A 233      -9.241   3.901  28.260  1.00 88.79           H  
ATOM   3515  N   PRO A 234     -14.350   7.072  29.762  1.00 84.27           N  
ATOM   3516  CA  PRO A 234     -15.223   8.071  29.155  1.00 84.27           C  
ATOM   3517  HA  PRO A 234     -16.208   7.626  29.018  1.00 84.27           H  
ATOM   3518  C   PRO A 234     -14.686   8.555  27.803  1.00 84.27           C  
ATOM   3519  CB  PRO A 234     -15.327   9.204  30.179  1.00 84.27           C  
ATOM   3520  HB2 PRO A 234     -16.295   9.703  30.130  1.00 84.27           H  
ATOM   3521  HB3 PRO A 234     -14.519   9.921  30.035  1.00 84.27           H  
ATOM   3522  O   PRO A 234     -13.510   8.907  27.669  1.00 84.27           O  
ATOM   3523  CG  PRO A 234     -15.130   8.480  31.509  1.00 84.27           C  
ATOM   3524  HG2 PRO A 234     -14.762   9.149  32.287  1.00 84.27           H  
ATOM   3525  HG3 PRO A 234     -16.067   8.015  31.815  1.00 84.27           H  
ATOM   3526  CD  PRO A 234     -14.112   7.397  31.163  1.00 84.27           C  
ATOM   3527  HD2 PRO A 234     -13.101   7.786  31.282  1.00 84.27           H  
ATOM   3528  HD3 PRO A 234     -14.271   6.532  31.808  1.00 84.27           H  
ATOM   3529  N   GLY A 235     -15.542   8.561  26.782  1.00 87.07           N  
ATOM   3530  H   GLY A 235     -16.519   8.371  26.955  1.00 87.07           H  
ATOM   3531  CA  GLY A 235     -15.159   8.861  25.406  1.00 87.07           C  
ATOM   3532  HA2 GLY A 235     -16.000   9.311  24.879  1.00 87.07           H  
ATOM   3533  HA3 GLY A 235     -14.347   9.588  25.431  1.00 87.07           H  
ATOM   3534  C   GLY A 235     -14.653   7.696  24.567  1.00 87.07           C  
ATOM   3535  O   GLY A 235     -14.667   7.823  23.350  1.00 87.07           O  
ATOM   3536  N   VAL A 236     -14.234   6.572  25.161  1.00 91.22           N  
ATOM   3537  H   VAL A 236     -14.247   6.506  26.169  1.00 91.22           H  
ATOM   3538  CA  VAL A 236     -14.040   5.335  24.384  1.00 91.22           C  
ATOM   3539  HA  VAL A 236     -13.482   5.567  23.477  1.00 91.22           H  
ATOM   3540  C   VAL A 236     -15.403   4.828  23.943  1.00 91.22           C  
ATOM   3541  CB  VAL A 236     -13.264   4.252  25.157  1.00 91.22           C  
ATOM   3542  HB  VAL A 236     -13.753   4.049  26.110  1.00 91.22           H  
ATOM   3543  O   VAL A 236     -15.602   4.635  22.750  1.00 91.22           O  
ATOM   3544  CG1 VAL A 236     -13.164   2.934  24.382  1.00 91.22           C  
ATOM   3545 HG11 VAL A 236     -12.729   3.112  23.399  1.00 91.22           H  
ATOM   3546 HG12 VAL A 236     -12.538   2.232  24.933  1.00 91.22           H  
ATOM   3547 HG13 VAL A 236     -14.153   2.489  24.268  1.00 91.22           H  
ATOM   3548  CG2 VAL A 236     -11.838   4.741  25.416  1.00 91.22           C  
ATOM   3549 HG21 VAL A 236     -11.879   5.643  26.027  1.00 91.22           H  
ATOM   3550 HG22 VAL A 236     -11.336   4.955  24.472  1.00 91.22           H  
ATOM   3551 HG23 VAL A 236     -11.279   3.976  25.954  1.00 91.22           H  
ATOM   3552  N   VAL A 237     -16.353   4.706  24.878  1.00 87.07           N  
ATOM   3553  H   VAL A 237     -16.100   4.858  25.844  1.00 87.07           H  
ATOM   3554  CA  VAL A 237     -17.730   4.276  24.579  1.00 87.07           C  
ATOM   3555  HA  VAL A 237     -17.679   3.297  24.103  1.00 87.07           H  
ATOM   3556  C   VAL A 237     -18.408   5.218  23.583  1.00 87.07           C  
ATOM   3557  CB  VAL A 237     -18.587   4.134  25.852  1.00 87.07           C  
ATOM   3558  HB  VAL A 237     -18.707   5.109  26.324  1.00 87.07           H  
ATOM   3559  O   VAL A 237     -18.989   4.746  22.611  1.00 87.07           O  
ATOM   3560  CG1 VAL A 237     -19.971   3.575  25.497  1.00 87.07           C  
ATOM   3561 HG11 VAL A 237     -20.529   4.298  24.903  1.00 87.07           H  
ATOM   3562 HG12 VAL A 237     -20.553   3.376  26.397  1.00 87.07           H  
ATOM   3563 HG13 VAL A 237     -19.873   2.646  24.935  1.00 87.07           H  
ATOM   3564  CG2 VAL A 237     -17.939   3.182  26.864  1.00 87.07           C  
ATOM   3565 HG21 VAL A 237     -16.999   3.598  27.225  1.00 87.07           H  
ATOM   3566 HG22 VAL A 237     -18.595   3.045  27.723  1.00 87.07           H  
ATOM   3567 HG23 VAL A 237     -17.757   2.212  26.400  1.00 87.07           H  
ATOM   3568  N   ASP A 238     -18.264   6.533  23.760  1.00 88.66           N  
ATOM   3569  H   ASP A 238     -17.954   6.851  24.667  1.00 88.66           H  
ATOM   3570  CA  ASP A 238     -18.885   7.547  22.891  1.00 88.66           C  
ATOM   3571  HA  ASP A 238     -19.965   7.394  22.897  1.00 88.66           H  
ATOM   3572  C   ASP A 238     -18.388   7.473  21.436  1.00 88.66           C  
ATOM   3573  CB  ASP A 238     -18.590   8.966  23.419  1.00 88.66           C  
ATOM   3574  HB2 ASP A 238     -17.548   9.201  23.199  1.00 88.66           H  
ATOM   3575  HB3 ASP A 238     -19.206   9.676  22.867  1.00 88.66           H  
ATOM   3576  O   ASP A 238     -19.082   7.881  20.499  1.00 88.66           O  
ATOM   3577  CG  ASP A 238     -18.825   9.179  24.918  1.00 88.66           C  
ATOM   3578  OD1 ASP A 238     -19.545   8.369  25.531  1.00 88.66           O  
ATOM   3579  OD2 ASP A 238     -18.162  10.091  25.466  1.00 88.66           O  
ATOM   3580  N   ASP A 239     -17.170   6.969  21.233  1.00 92.92           N  
ATOM   3581  H   ASP A 239     -16.645   6.659  22.038  1.00 92.92           H  
ATOM   3582  CA  ASP A 239     -16.557   6.810  19.918  1.00 92.92           C  
ATOM   3583  HA  ASP A 239     -16.915   7.602  19.261  1.00 92.92           H  
ATOM   3584  C   ASP A 239     -16.963   5.491  19.231  1.00 92.92           C  
ATOM   3585  CB  ASP A 239     -15.031   6.963  20.056  1.00 92.92           C  
ATOM   3586  HB2 ASP A 239     -14.697   6.453  20.959  1.00 92.92           H  
ATOM   3587  HB3 ASP A 239     -14.561   6.458  19.212  1.00 92.92           H  
ATOM   3588  O   ASP A 239     -16.889   5.410  18.002  1.00 92.92           O  
ATOM   3589  CG  ASP A 239     -14.524   8.419  20.082  1.00 92.92           C  
ATOM   3590  OD1 ASP A 239     -15.342   9.363  19.884  1.00 92.92           O  
ATOM   3591  OD2 ASP A 239     -13.281   8.578  20.216  1.00 92.92           O  
ATOM   3592  N   ILE A 240     -17.460   4.486  19.970  1.00 91.59           N  
ATOM   3593  H   ILE A 240     -17.562   4.637  20.964  1.00 91.59           H  
ATOM   3594  CA  ILE A 240     -17.871   3.181  19.415  1.00 91.59           C  
ATOM   3595  HA  ILE A 240     -17.014   2.776  18.877  1.00 91.59           H  
ATOM   3596  C   ILE A 240     -18.988   3.325  18.370  1.00 91.59           C  
ATOM   3597  CB  ILE A 240     -18.238   2.148  20.514  1.00 91.59           C  
ATOM   3598  HB  ILE A 240     -18.996   2.560  21.179  1.00 91.59           H  
ATOM   3599  O   ILE A 240     -18.794   2.826  17.258  1.00 91.59           O  
ATOM   3600  CG1 ILE A 240     -17.008   1.834  21.379  1.00 91.59           C  
ATOM   3601 HG12 ILE A 240     -16.598   2.775  21.745  1.00 91.59           H  
ATOM   3602 HG13 ILE A 240     -16.241   1.356  20.771  1.00 91.59           H  
ATOM   3603  CG2 ILE A 240     -18.810   0.850  19.907  1.00 91.59           C  
ATOM   3604 HG21 ILE A 240     -19.737   1.049  19.369  1.00 91.59           H  
ATOM   3605 HG22 ILE A 240     -18.085   0.402  19.228  1.00 91.59           H  
ATOM   3606 HG23 ILE A 240     -19.052   0.135  20.694  1.00 91.59           H  
ATOM   3607  CD1 ILE A 240     -17.316   0.975  22.609  1.00 91.59           C  
ATOM   3608 HD11 ILE A 240     -17.449  -0.066  22.316  1.00 91.59           H  
ATOM   3609 HD12 ILE A 240     -16.482   1.045  23.307  1.00 91.59           H  
ATOM   3610 HD13 ILE A 240     -18.219   1.333  23.104  1.00 91.59           H  
ATOM   3611  N   PRO A 241     -20.116   4.023  18.634  1.00 89.56           N  
ATOM   3612  CA  PRO A 241     -21.163   4.207  17.629  1.00 89.56           C  
ATOM   3613  HA  PRO A 241     -21.590   3.237  17.376  1.00 89.56           H  
ATOM   3614  C   PRO A 241     -20.647   4.886  16.358  1.00 89.56           C  
ATOM   3615  CB  PRO A 241     -22.230   5.085  18.296  1.00 89.56           C  
ATOM   3616  HB2 PRO A 241     -23.236   4.815  17.973  1.00 89.56           H  
ATOM   3617  HB3 PRO A 241     -22.045   6.138  18.088  1.00 89.56           H  
ATOM   3618  O   PRO A 241     -21.005   4.493  15.247  1.00 89.56           O  
ATOM   3619  CG  PRO A 241     -22.035   4.844  19.786  1.00 89.56           C  
ATOM   3620  HG2 PRO A 241     -22.356   5.696  20.386  1.00 89.56           H  
ATOM   3621  HG3 PRO A 241     -22.569   3.942  20.083  1.00 89.56           H  
ATOM   3622  CD  PRO A 241     -20.537   4.607  19.903  1.00 89.56           C  
ATOM   3623  HD2 PRO A 241     -20.374   3.936  20.747  1.00 89.56           H  
ATOM   3624  HD3 PRO A 241     -20.023   5.554  20.064  1.00 89.56           H  
ATOM   3625  N   LYS A 242     -19.778   5.896  16.515  1.00 91.23           N  
ATOM   3626  H   LYS A 242     -19.476   6.109  17.455  1.00 91.23           H  
ATOM   3627  CA  LYS A 242     -19.209   6.665  15.399  1.00 91.23           C  
ATOM   3628  HA  LYS A 242     -20.016   7.026  14.761  1.00 91.23           H  
ATOM   3629  C   LYS A 242     -18.315   5.784  14.535  1.00 91.23           C  
ATOM   3630  CB  LYS A 242     -18.390   7.857  15.912  1.00 91.23           C  
ATOM   3631  HB2 LYS A 242     -17.529   7.473  16.458  1.00 91.23           H  
ATOM   3632  HB3 LYS A 242     -18.016   8.416  15.054  1.00 91.23           H  
ATOM   3633  O   LYS A 242     -18.448   5.795  13.312  1.00 91.23           O  
ATOM   3634  CG  LYS A 242     -19.159   8.819  16.828  1.00 91.23           C  
ATOM   3635  HG2 LYS A 242     -19.986   9.280  16.289  1.00 91.23           H  
ATOM   3636  HG3 LYS A 242     -19.548   8.266  17.684  1.00 91.23           H  
ATOM   3637  CD  LYS A 242     -18.186   9.894  17.328  1.00 91.23           C  
ATOM   3638  HD2 LYS A 242     -17.991  10.623  16.542  1.00 91.23           H  
ATOM   3639  HD3 LYS A 242     -17.244   9.410  17.588  1.00 91.23           H  
ATOM   3640  CE  LYS A 242     -18.721  10.588  18.580  1.00 91.23           C  
ATOM   3641  HE2 LYS A 242     -19.420  11.378  18.305  1.00 91.23           H  
ATOM   3642  HE3 LYS A 242     -19.256   9.848  19.175  1.00 91.23           H  
ATOM   3643  NZ  LYS A 242     -17.591  11.109  19.389  1.00 91.23           N  
ATOM   3644  HZ1 LYS A 242     -17.078  11.837  18.913  1.00 91.23           H  
ATOM   3645  HZ2 LYS A 242     -16.922  10.375  19.575  1.00 91.23           H  
ATOM   3646  HZ3 LYS A 242     -17.906  11.424  20.295  1.00 91.23           H  
ATOM   3647  N   PHE A 243     -17.433   5.013  15.172  1.00 92.48           N  
ATOM   3648  H   PHE A 243     -17.375   5.070  16.179  1.00 92.48           H  
ATOM   3649  CA  PHE A 243     -16.563   4.069  14.483  1.00 92.48           C  
ATOM   3650  HA  PHE A 243     -15.998   4.597  13.716  1.00 92.48           H  
ATOM   3651  C   PHE A 243     -17.381   2.991  13.778  1.00 92.48           C  
ATOM   3652  CB  PHE A 243     -15.567   3.440  15.463  1.00 92.48           C  
ATOM   3653  HB2 PHE A 243     -14.893   4.217  15.826  1.00 92.48           H  
ATOM   3654  HB3 PHE A 243     -16.104   3.038  16.322  1.00 92.48           H  
ATOM   3655  O   PHE A 243     -17.189   2.784  12.585  1.00 92.48           O  
ATOM   3656  CG  PHE A 243     -14.753   2.330  14.822  1.00 92.48           C  
ATOM   3657  CD1 PHE A 243     -15.123   0.982  14.996  1.00 92.48           C  
ATOM   3658  HD1 PHE A 243     -15.964   0.727  15.623  1.00 92.48           H  
ATOM   3659  CD2 PHE A 243     -13.668   2.649  13.986  1.00 92.48           C  
ATOM   3660  HD2 PHE A 243     -13.392   3.683  13.839  1.00 92.48           H  
ATOM   3661  CE1 PHE A 243     -14.414  -0.036  14.334  1.00 92.48           C  
ATOM   3662  HE1 PHE A 243     -14.703  -1.070  14.458  1.00 92.48           H  
ATOM   3663  CE2 PHE A 243     -12.949   1.629  13.338  1.00 92.48           C  
ATOM   3664  HE2 PHE A 243     -12.112   1.868  12.698  1.00 92.48           H  
ATOM   3665  CZ  PHE A 243     -13.322   0.285  13.511  1.00 92.48           C  
ATOM   3666  HZ  PHE A 243     -12.777  -0.500  13.008  1.00 92.48           H  
ATOM   3667  N   HIS A 244     -18.319   2.344  14.477  1.00 90.06           N  
ATOM   3668  H   HIS A 244     -18.444   2.570  15.454  1.00 90.06           H  
ATOM   3669  CA  HIS A 244     -19.105   1.252  13.910  1.00 90.06           C  
ATOM   3670  HA  HIS A 244     -18.418   0.477  13.571  1.00 90.06           H  
ATOM   3671  C   HIS A 244     -19.912   1.715  12.696  1.00 90.06           C  
ATOM   3672  CB  HIS A 244     -20.019   0.651  14.982  1.00 90.06           C  
ATOM   3673  HB2 HIS A 244     -19.437   0.463  15.884  1.00 90.06           H  
ATOM   3674  HB3 HIS A 244     -20.811   1.356  15.236  1.00 90.06           H  
ATOM   3675  O   HIS A 244     -19.885   1.059  11.659  1.00 90.06           O  
ATOM   3676  CG  HIS A 244     -20.626  -0.653  14.534  1.00 90.06           C  
ATOM   3677  CD2 HIS A 244     -21.737  -0.828  13.750  1.00 90.06           C  
ATOM   3678  HD2 HIS A 244     -22.349  -0.044  13.329  1.00 90.06           H  
ATOM   3679  ND1 HIS A 244     -20.146  -1.906  14.837  1.00 90.06           N  
ATOM   3680  HD1 HIS A 244     -19.397  -2.120  15.479  1.00 90.06           H  
ATOM   3681  CE1 HIS A 244     -20.958  -2.813  14.274  1.00 90.06           C  
ATOM   3682  HE1 HIS A 244     -20.870  -3.882  14.395  1.00 90.06           H  
ATOM   3683  NE2 HIS A 244     -21.937  -2.203  13.591  1.00 90.06           N  
ATOM   3684  N   LYS A 245     -20.567   2.879  12.787  1.00 89.99           N  
ATOM   3685  H   LYS A 245     -20.560   3.370  13.669  1.00 89.99           H  
ATOM   3686  CA  LYS A 245     -21.287   3.473  11.657  1.00 89.99           C  
ATOM   3687  HA  LYS A 245     -22.032   2.761  11.305  1.00 89.99           H  
ATOM   3688  C   LYS A 245     -20.354   3.728  10.470  1.00 89.99           C  
ATOM   3689  CB  LYS A 245     -22.008   4.742  12.133  1.00 89.99           C  
ATOM   3690  HB2 LYS A 245     -22.689   4.477  12.942  1.00 89.99           H  
ATOM   3691  HB3 LYS A 245     -21.280   5.459  12.511  1.00 89.99           H  
ATOM   3692  O   LYS A 245     -20.633   3.248   9.378  1.00 89.99           O  
ATOM   3693  CG  LYS A 245     -22.809   5.381  10.995  1.00 89.99           C  
ATOM   3694  HG2 LYS A 245     -23.484   4.641  10.566  1.00 89.99           H  
ATOM   3695  HG3 LYS A 245     -22.117   5.716  10.222  1.00 89.99           H  
ATOM   3696  CD  LYS A 245     -23.621   6.586  11.477  1.00 89.99           C  
ATOM   3697  HD2 LYS A 245     -22.958   7.305  11.959  1.00 89.99           H  
ATOM   3698  HD3 LYS A 245     -24.384   6.253  12.180  1.00 89.99           H  
ATOM   3699  CE  LYS A 245     -24.267   7.217  10.243  1.00 89.99           C  
ATOM   3700  HE2 LYS A 245     -23.472   7.522   9.563  1.00 89.99           H  
ATOM   3701  HE3 LYS A 245     -24.832   6.453   9.709  1.00 89.99           H  
ATOM   3702  NZ  LYS A 245     -25.127   8.375  10.565  1.00 89.99           N  
ATOM   3703  HZ1 LYS A 245     -24.585   9.099  11.016  1.00 89.99           H  
ATOM   3704  HZ2 LYS A 245     -25.502   8.740   9.701  1.00 89.99           H  
ATOM   3705  HZ3 LYS A 245     -25.894   8.090  11.158  1.00 89.99           H  
ATOM   3706  N   ALA A 246     -19.224   4.404  10.685  1.00 90.35           N  
ATOM   3707  H   ALA A 246     -19.028   4.743  11.616  1.00 90.35           H  
ATOM   3708  CA  ALA A 246     -18.269   4.699   9.614  1.00 90.35           C  
ATOM   3709  HA  ALA A 246     -18.794   5.223   8.814  1.00 90.35           H  
ATOM   3710  C   ALA A 246     -17.644   3.430   9.002  1.00 90.35           C  
ATOM   3711  CB  ALA A 246     -17.188   5.626  10.184  1.00 90.35           C  
ATOM   3712  HB1 ALA A 246     -16.484   5.891   9.395  1.00 90.35           H  
ATOM   3713  HB2 ALA A 246     -17.649   6.535  10.569  1.00 90.35           H  
ATOM   3714  HB3 ALA A 246     -16.654   5.124  10.991  1.00 90.35           H  
ATOM   3715  O   ALA A 246     -17.400   3.372   7.797  1.00 90.35           O  
ATOM   3716  N   TRP A 247     -17.383   2.413   9.825  1.00 90.36           N  
ATOM   3717  H   TRP A 247     -17.569   2.537  10.810  1.00 90.36           H  
ATOM   3718  CA  TRP A 247     -16.835   1.127   9.402  1.00 90.36           C  
ATOM   3719  HA  TRP A 247     -15.946   1.297   8.794  1.00 90.36           H  
ATOM   3720  C   TRP A 247     -17.830   0.350   8.541  1.00 90.36           C  
ATOM   3721  CB  TRP A 247     -16.430   0.325  10.641  1.00 90.36           C  
ATOM   3722  HB2 TRP A 247     -17.313   0.127  11.250  1.00 90.36           H  
ATOM   3723  HB3 TRP A 247     -15.749   0.929  11.241  1.00 90.36           H  
ATOM   3724  O   TRP A 247     -17.463  -0.107   7.462  1.00 90.36           O  
ATOM   3725  CG  TRP A 247     -15.746  -0.971  10.353  1.00 90.36           C  
ATOM   3726  CD1 TRP A 247     -16.334  -2.187  10.290  1.00 90.36           C  
ATOM   3727  HD1 TRP A 247     -17.388  -2.373  10.435  1.00 90.36           H  
ATOM   3728  CD2 TRP A 247     -14.332  -1.199  10.081  1.00 90.36           C  
ATOM   3729  CE2 TRP A 247     -14.119  -2.600   9.942  1.00 90.36           C  
ATOM   3730  CE3 TRP A 247     -13.211  -0.358   9.926  1.00 90.36           C  
ATOM   3731  HE3 TRP A 247     -13.347   0.710  10.006  1.00 90.36           H  
ATOM   3732  NE1 TRP A 247     -15.374  -3.152  10.053  1.00 90.36           N  
ATOM   3733  HE1 TRP A 247     -15.574  -4.141  10.018  1.00 90.36           H  
ATOM   3734  CH2 TRP A 247     -11.750  -2.285   9.583  1.00 90.36           C  
ATOM   3735  HH2 TRP A 247     -10.768  -2.694   9.394  1.00 90.36           H  
ATOM   3736  CZ2 TRP A 247     -12.845  -3.148   9.744  1.00 90.36           C  
ATOM   3737  HZ2 TRP A 247     -12.713  -4.219   9.691  1.00 90.36           H  
ATOM   3738  CZ3 TRP A 247     -11.944  -0.896   9.634  1.00 90.36           C  
ATOM   3739  HZ3 TRP A 247     -11.110  -0.242   9.426  1.00 90.36           H  
ATOM   3740  N   GLN A 248     -19.091   0.256   8.975  1.00 89.49           N  
ATOM   3741  H   GLN A 248     -19.332   0.671   9.864  1.00 89.49           H  
ATOM   3742  CA  GLN A 248     -20.153  -0.414   8.220  1.00 89.49           C  
ATOM   3743  HA  GLN A 248     -19.802  -1.400   7.918  1.00 89.49           H  
ATOM   3744  C   GLN A 248     -20.510   0.332   6.936  1.00 89.49           C  
ATOM   3745  CB  GLN A 248     -21.413  -0.575   9.084  1.00 89.49           C  
ATOM   3746  HB2 GLN A 248     -21.693   0.394   9.498  1.00 89.49           H  
ATOM   3747  HB3 GLN A 248     -22.234  -0.916   8.453  1.00 89.49           H  
ATOM   3748  O   GLN A 248     -20.695  -0.301   5.903  1.00 89.49           O  
ATOM   3749  CG  GLN A 248     -21.243  -1.578  10.232  1.00 89.49           C  
ATOM   3750  HG2 GLN A 248     -22.166  -1.604  10.811  1.00 89.49           H  
ATOM   3751  HG3 GLN A 248     -20.443  -1.246  10.894  1.00 89.49           H  
ATOM   3752  CD  GLN A 248     -20.927  -3.000   9.784  1.00 89.49           C  
ATOM   3753  NE2 GLN A 248     -20.408  -3.815  10.672  1.00 89.49           N  
ATOM   3754 HE21 GLN A 248     -20.362  -3.517  11.636  1.00 89.49           H  
ATOM   3755 HE22 GLN A 248     -20.274  -4.767  10.362  1.00 89.49           H  
ATOM   3756  OE1 GLN A 248     -21.129  -3.415   8.657  1.00 89.49           O  
ATOM   3757  N   GLU A 249     -20.552   1.665   6.959  1.00 90.62           N  
ATOM   3758  H   GLU A 249     -20.454   2.148   7.841  1.00 90.62           H  
ATOM   3759  CA  GLU A 249     -20.748   2.465   5.746  1.00 90.62           C  
ATOM   3760  HA  GLU A 249     -21.687   2.181   5.270  1.00 90.62           H  
ATOM   3761  C   GLU A 249     -19.634   2.197   4.729  1.00 90.62           C  
ATOM   3762  CB  GLU A 249     -20.800   3.960   6.095  1.00 90.62           C  
ATOM   3763  HB2 GLU A 249     -20.649   4.538   5.183  1.00 90.62           H  
ATOM   3764  HB3 GLU A 249     -19.987   4.192   6.783  1.00 90.62           H  
ATOM   3765  O   GLU A 249     -19.916   1.952   3.559  1.00 90.62           O  
ATOM   3766  CG  GLU A 249     -22.146   4.381   6.707  1.00 90.62           C  
ATOM   3767  HG2 GLU A 249     -22.392   3.721   7.539  1.00 90.62           H  
ATOM   3768  HG3 GLU A 249     -22.921   4.254   5.951  1.00 90.62           H  
ATOM   3769  CD  GLU A 249     -22.164   5.839   7.203  1.00 90.62           C  
ATOM   3770  OE1 GLU A 249     -23.202   6.246   7.780  1.00 90.62           O  
ATOM   3771  OE2 GLU A 249     -21.154   6.564   7.039  1.00 90.62           O  
ATOM   3772  N   LEU A 250     -18.367   2.169   5.159  1.00 90.69           N  
ATOM   3773  H   LEU A 250     -18.173   2.371   6.129  1.00 90.69           H  
ATOM   3774  CA  LEU A 250     -17.263   1.842   4.256  1.00 90.69           C  
ATOM   3775  HA  LEU A 250     -17.366   2.479   3.378  1.00 90.69           H  
ATOM   3776  C   LEU A 250     -17.326   0.389   3.764  1.00 90.69           C  
ATOM   3777  CB  LEU A 250     -15.925   2.154   4.946  1.00 90.69           C  
ATOM   3778  HB2 LEU A 250     -15.945   3.184   5.303  1.00 90.69           H  
ATOM   3779  HB3 LEU A 250     -15.816   1.500   5.811  1.00 90.69           H  
ATOM   3780  O   LEU A 250     -17.069   0.138   2.587  1.00 90.69           O  
ATOM   3781  CG  LEU A 250     -14.710   1.967   4.016  1.00 90.69           C  
ATOM   3782  HG  LEU A 250     -14.652   0.936   3.667  1.00 90.69           H  
ATOM   3783  CD1 LEU A 250     -14.755   2.909   2.806  1.00 90.69           C  
ATOM   3784 HD11 LEU A 250     -14.948   3.929   3.139  1.00 90.69           H  
ATOM   3785 HD12 LEU A 250     -13.811   2.866   2.263  1.00 90.69           H  
ATOM   3786 HD13 LEU A 250     -15.544   2.586   2.127  1.00 90.69           H  
ATOM   3787  CD2 LEU A 250     -13.428   2.283   4.778  1.00 90.69           C  
ATOM   3788 HD21 LEU A 250     -13.385   1.684   5.687  1.00 90.69           H  
ATOM   3789 HD22 LEU A 250     -12.565   2.043   4.157  1.00 90.69           H  
ATOM   3790 HD23 LEU A 250     -13.422   3.346   5.018  1.00 90.69           H  
ATOM   3791  N   ALA A 251     -17.675  -0.555   4.640  1.00 89.78           N  
ATOM   3792  H   ALA A 251     -17.853  -0.286   5.598  1.00 89.78           H  
ATOM   3793  CA  ALA A 251     -17.816  -1.968   4.297  1.00 89.78           C  
ATOM   3794  HA  ALA A 251     -16.923  -2.295   3.765  1.00 89.78           H  
ATOM   3795  C   ALA A 251     -19.001  -2.231   3.355  1.00 89.78           C  
ATOM   3796  CB  ALA A 251     -17.930  -2.781   5.591  1.00 89.78           C  
ATOM   3797  HB1 ALA A 251     -18.839  -2.506   6.126  1.00 89.78           H  
ATOM   3798  HB2 ALA A 251     -17.970  -3.843   5.349  1.00 89.78           H  
ATOM   3799  HB3 ALA A 251     -17.064  -2.596   6.227  1.00 89.78           H  
ATOM   3800  O   ALA A 251     -18.934  -3.137   2.535  1.00 89.78           O  
ATOM   3801  N   GLY A 252     -20.061  -1.424   3.423  1.00 91.12           N  
ATOM   3802  H   GLY A 252     -20.108  -0.759   4.182  1.00 91.12           H  
ATOM   3803  CA  GLY A 252     -21.197  -1.495   2.504  1.00 91.12           C  
ATOM   3804  HA2 GLY A 252     -21.524  -2.530   2.407  1.00 91.12           H  
ATOM   3805  HA3 GLY A 252     -22.016  -0.908   2.918  1.00 91.12           H  
ATOM   3806  C   GLY A 252     -20.888  -0.953   1.105  1.00 91.12           C  
ATOM   3807  O   GLY A 252     -21.542  -1.343   0.142  1.00 91.12           O  
ATOM   3808  N   LEU A 253     -19.886  -0.078   0.973  1.00 89.49           N  
ATOM   3809  H   LEU A 253     -19.411   0.220   1.813  1.00 89.49           H  
ATOM   3810  CA  LEU A 253     -19.477   0.514  -0.308  1.00 89.49           C  
ATOM   3811  HA  LEU A 253     -20.349   0.616  -0.953  1.00 89.49           H  
ATOM   3812  C   LEU A 253     -18.470  -0.338  -1.086  1.00 89.49           C  
ATOM   3813  CB  LEU A 253     -18.873   1.900  -0.039  1.00 89.49           C  
ATOM   3814  HB2 LEU A 253     -18.090   1.793   0.711  1.00 89.49           H  
ATOM   3815  HB3 LEU A 253     -18.407   2.264  -0.954  1.00 89.49           H  
ATOM   3816  O   LEU A 253     -18.276  -0.120  -2.281  1.00 89.49           O  
ATOM   3817  CG  LEU A 253     -19.892   2.947   0.437  1.00 89.49           C  
ATOM   3818  HG  LEU A 253     -20.464   2.575   1.287  1.00 89.49           H  
ATOM   3819  CD1 LEU A 253     -19.121   4.197   0.851  1.00 89.49           C  
ATOM   3820 HD11 LEU A 253     -18.560   4.555  -0.012  1.00 89.49           H  
ATOM   3821 HD12 LEU A 253     -18.449   3.947   1.672  1.00 89.49           H  
ATOM   3822 HD13 LEU A 253     -19.824   4.957   1.193  1.00 89.49           H  
ATOM   3823  CD2 LEU A 253     -20.885   3.341  -0.657  1.00 89.49           C  
ATOM   3824 HD21 LEU A 253     -20.355   3.676  -1.548  1.00 89.49           H  
ATOM   3825 HD22 LEU A 253     -21.509   2.485  -0.912  1.00 89.49           H  
ATOM   3826 HD23 LEU A 253     -21.537   4.135  -0.294  1.00 89.49           H  
ATOM   3827  N   VAL A 254     -17.798  -1.275  -0.419  1.00 90.19           N  
ATOM   3828  H   VAL A 254     -18.042  -1.445   0.547  1.00 90.19           H  
ATOM   3829  CA  VAL A 254     -16.692  -2.044  -0.990  1.00 90.19           C  
ATOM   3830  HA  VAL A 254     -16.665  -1.890  -2.069  1.00 90.19           H  
ATOM   3831  C   VAL A 254     -16.927  -3.521  -0.725  1.00 90.19           C  
ATOM   3832  CB  VAL A 254     -15.340  -1.581  -0.410  1.00 90.19           C  
ATOM   3833  HB  VAL A 254     -15.295  -1.823   0.652  1.00 90.19           H  
ATOM   3834  O   VAL A 254     -17.204  -3.914   0.400  1.00 90.19           O  
ATOM   3835  CG1 VAL A 254     -14.170  -2.276  -1.117  1.00 90.19           C  
ATOM   3836 HG11 VAL A 254     -13.225  -1.909  -0.717  1.00 90.19           H  
ATOM   3837 HG12 VAL A 254     -14.219  -3.349  -0.933  1.00 90.19           H  
ATOM   3838 HG13 VAL A 254     -14.206  -2.077  -2.188  1.00 90.19           H  
ATOM   3839  CG2 VAL A 254     -15.140  -0.068  -0.568  1.00 90.19           C  
ATOM   3840 HG21 VAL A 254     -15.283   0.224  -1.608  1.00 90.19           H  
ATOM   3841 HG22 VAL A 254     -15.858   0.469   0.053  1.00 90.19           H  
ATOM   3842 HG23 VAL A 254     -14.138   0.215  -0.246  1.00 90.19           H  
ATOM   3843  N   SER A 255     -16.775  -4.369  -1.744  1.00 89.58           N  
ATOM   3844  H   SER A 255     -16.619  -3.995  -2.669  1.00 89.58           H  
ATOM   3845  CA  SER A 255     -16.930  -5.817  -1.547  1.00 89.58           C  
ATOM   3846  HA  SER A 255     -17.965  -5.984  -1.251  1.00 89.58           H  
ATOM   3847  C   SER A 255     -15.989  -6.350  -0.445  1.00 89.58           C  
ATOM   3848  CB  SER A 255     -16.678  -6.574  -2.851  1.00 89.58           C  
ATOM   3849  HB2 SER A 255     -17.222  -6.098  -3.667  1.00 89.58           H  
ATOM   3850  HB3 SER A 255     -17.023  -7.603  -2.751  1.00 89.58           H  
ATOM   3851  O   SER A 255     -14.870  -5.834  -0.309  1.00 89.58           O  
ATOM   3852  OG  SER A 255     -15.294  -6.574  -3.124  1.00 89.58           O  
ATOM   3853  HG  SER A 255     -14.964  -5.696  -2.922  1.00 89.58           H  
ATOM   3854  N   PRO A 256     -16.359  -7.429   0.272  1.00 91.54           N  
ATOM   3855  CA  PRO A 256     -15.517  -8.016   1.319  1.00 91.54           C  
ATOM   3856  HA  PRO A 256     -15.460  -7.316   2.152  1.00 91.54           H  
ATOM   3857  C   PRO A 256     -14.092  -8.352   0.855  1.00 91.54           C  
ATOM   3858  CB  PRO A 256     -16.262  -9.277   1.765  1.00 91.54           C  
ATOM   3859  HB2 PRO A 256     -16.086  -9.497   2.818  1.00 91.54           H  
ATOM   3860  HB3 PRO A 256     -15.973 -10.127   1.146  1.00 91.54           H  
ATOM   3861  O   PRO A 256     -13.139  -8.206   1.616  1.00 91.54           O  
ATOM   3862  CG  PRO A 256     -17.726  -8.937   1.497  1.00 91.54           C  
ATOM   3863  HG2 PRO A 256     -18.117  -8.330   2.314  1.00 91.54           H  
ATOM   3864  HG3 PRO A 256     -18.334  -9.831   1.358  1.00 91.54           H  
ATOM   3865  CD  PRO A 256     -17.654  -8.097   0.225  1.00 91.54           C  
ATOM   3866  HD2 PRO A 256     -18.480  -7.386   0.219  1.00 91.54           H  
ATOM   3867  HD3 PRO A 256     -17.700  -8.745  -0.650  1.00 91.54           H  
ATOM   3868  N   THR A 257     -13.932  -8.742  -0.412  1.00 92.01           N  
ATOM   3869  H   THR A 257     -14.755  -8.901  -0.974  1.00 92.01           H  
ATOM   3870  CA  THR A 257     -12.634  -9.047  -1.033  1.00 92.01           C  
ATOM   3871  HA  THR A 257     -12.130  -9.814  -0.444  1.00 92.01           H  
ATOM   3872  C   THR A 257     -11.713  -7.827  -1.112  1.00 92.01           C  
ATOM   3873  CB  THR A 257     -12.864  -9.586  -2.453  1.00 92.01           C  
ATOM   3874  HB  THR A 257     -13.258  -8.789  -3.084  1.00 92.01           H  
ATOM   3875  O   THR A 257     -10.507  -7.944  -0.899  1.00 92.01           O  
ATOM   3876  CG2 THR A 257     -11.598 -10.147  -3.095  1.00 92.01           C  
ATOM   3877 HG21 THR A 257     -11.142 -10.887  -2.438  1.00 92.01           H  
ATOM   3878 HG22 THR A 257     -10.886  -9.342  -3.280  1.00 92.01           H  
ATOM   3879 HG23 THR A 257     -11.841 -10.612  -4.050  1.00 92.01           H  
ATOM   3880  OG1 THR A 257     -13.808 -10.633  -2.410  1.00 92.01           O  
ATOM   3881  HG1 THR A 257     -13.892 -10.987  -3.298  1.00 92.01           H  
ATOM   3882  N   TRP A 258     -12.277  -6.652  -1.403  1.00 93.37           N  
ATOM   3883  H   TRP A 258     -13.283  -6.620  -1.478  1.00 93.37           H  
ATOM   3884  CA  TRP A 258     -11.533  -5.405  -1.618  1.00 93.37           C  
ATOM   3885  HA  TRP A 258     -10.514  -5.651  -1.916  1.00 93.37           H  
ATOM   3886  C   TRP A 258     -11.407  -4.544  -0.366  1.00 93.37           C  
ATOM   3887  CB  TRP A 258     -12.166  -4.626  -2.776  1.00 93.37           C  
ATOM   3888  HB2 TRP A 258     -13.249  -4.593  -2.656  1.00 93.37           H  
ATOM   3889  HB3 TRP A 258     -11.794  -3.602  -2.764  1.00 93.37           H  
ATOM   3890  O   TRP A 258     -10.546  -3.666  -0.314  1.00 93.37           O  
ATOM   3891  CG  TRP A 258     -11.824  -5.210  -4.103  1.00 93.37           C  
ATOM   3892  CD1 TRP A 258     -12.653  -5.886  -4.932  1.00 93.37           C  
ATOM   3893  HD1 TRP A 258     -13.708  -6.059  -4.780  1.00 93.37           H  
ATOM   3894  CD2 TRP A 258     -10.516  -5.222  -4.747  1.00 93.37           C  
ATOM   3895  CE2 TRP A 258     -10.615  -6.024  -5.917  1.00 93.37           C  
ATOM   3896  CE3 TRP A 258      -9.253  -4.665  -4.449  1.00 93.37           C  
ATOM   3897  HE3 TRP A 258      -9.149  -4.032  -3.581  1.00 93.37           H  
ATOM   3898  NE1 TRP A 258     -11.941  -6.367  -6.007  1.00 93.37           N  
ATOM   3899  HE1 TRP A 258     -12.345  -6.897  -6.765  1.00 93.37           H  
ATOM   3900  CH2 TRP A 258      -8.266  -5.750  -6.400  1.00 93.37           C  
ATOM   3901  HH2 TRP A 258      -7.412  -5.964  -7.026  1.00 93.37           H  
ATOM   3902  CZ2 TRP A 258      -9.509  -6.326  -6.704  1.00 93.37           C  
ATOM   3903  HZ2 TRP A 258      -9.622  -7.007  -7.535  1.00 93.37           H  
ATOM   3904  CZ3 TRP A 258      -8.141  -4.911  -5.278  1.00 93.37           C  
ATOM   3905  HZ3 TRP A 258      -7.183  -4.470  -5.045  1.00 93.37           H  
ATOM   3906  N   PHE A 259     -12.211  -4.812   0.661  1.00 93.00           N  
ATOM   3907  H   PHE A 259     -12.932  -5.510   0.541  1.00 93.00           H  
ATOM   3908  CA  PHE A 259     -12.188  -4.055   1.906  1.00 93.00           C  
ATOM   3909  HA  PHE A 259     -12.455  -3.026   1.664  1.00 93.00           H  
ATOM   3910  C   PHE A 259     -10.790  -3.991   2.568  1.00 93.00           C  
ATOM   3911  CB  PHE A 259     -13.285  -4.590   2.831  1.00 93.00           C  
ATOM   3912  HB2 PHE A 259     -14.230  -4.595   2.289  1.00 93.00           H  
ATOM   3913  HB3 PHE A 259     -13.080  -5.618   3.128  1.00 93.00           H  
ATOM   3914  O   PHE A 259     -10.368  -2.890   2.924  1.00 93.00           O  
ATOM   3915  CG  PHE A 259     -13.450  -3.738   4.063  1.00 93.00           C  
ATOM   3916  CD1 PHE A 259     -12.760  -4.063   5.243  1.00 93.00           C  
ATOM   3917  HD1 PHE A 259     -12.124  -4.934   5.282  1.00 93.00           H  
ATOM   3918  CD2 PHE A 259     -14.257  -2.588   4.012  1.00 93.00           C  
ATOM   3919  HD2 PHE A 259     -14.778  -2.332   3.101  1.00 93.00           H  
ATOM   3920  CE1 PHE A 259     -12.888  -3.242   6.372  1.00 93.00           C  
ATOM   3921  HE1 PHE A 259     -12.341  -3.494   7.268  1.00 93.00           H  
ATOM   3922  CE2 PHE A 259     -14.396  -1.778   5.152  1.00 93.00           C  
ATOM   3923  HE2 PHE A 259     -15.036  -0.908   5.128  1.00 93.00           H  
ATOM   3924  CZ  PHE A 259     -13.715  -2.106   6.334  1.00 93.00           C  
ATOM   3925  HZ  PHE A 259     -13.827  -1.488   7.213  1.00 93.00           H  
ATOM   3926  N   PRO A 260      -9.985  -5.076   2.632  1.00 93.37           N  
ATOM   3927  CA  PRO A 260      -8.609  -5.000   3.141  1.00 93.37           C  
ATOM   3928  HA  PRO A 260      -8.635  -4.670   4.179  1.00 93.37           H  
ATOM   3929  C   PRO A 260      -7.684  -4.063   2.348  1.00 93.37           C  
ATOM   3930  CB  PRO A 260      -8.081  -6.437   3.087  1.00 93.37           C  
ATOM   3931  HB2 PRO A 260      -7.387  -6.642   3.903  1.00 93.37           H  
ATOM   3932  HB3 PRO A 260      -7.607  -6.622   2.123  1.00 93.37           H  
ATOM   3933  O   PRO A 260      -6.671  -3.608   2.867  1.00 93.37           O  
ATOM   3934  CG  PRO A 260      -9.342  -7.288   3.190  1.00 93.37           C  
ATOM   3935  HG2 PRO A 260      -9.201  -8.281   2.765  1.00 93.37           H  
ATOM   3936  HG3 PRO A 260      -9.663  -7.349   4.230  1.00 93.37           H  
ATOM   3937  CD  PRO A 260     -10.343  -6.468   2.387  1.00 93.37           C  
ATOM   3938  HD2 PRO A 260     -10.235  -6.692   1.326  1.00 93.37           H  
ATOM   3939  HD3 PRO A 260     -11.353  -6.705   2.721  1.00 93.37           H  
ATOM   3940  N   TYR A 261      -8.007  -3.760   1.091  1.00 94.33           N  
ATOM   3941  H   TYR A 261      -8.881  -4.108   0.723  1.00 94.33           H  
ATOM   3942  CA  TYR A 261      -7.201  -2.917   0.202  1.00 94.33           C  
ATOM   3943  HA  TYR A 261      -6.173  -2.886   0.563  1.00 94.33           H  
ATOM   3944  C   TYR A 261      -7.704  -1.471   0.139  1.00 94.33           C  
ATOM   3945  CB  TYR A 261      -7.190  -3.543  -1.194  1.00 94.33           C  
ATOM   3946  HB2 TYR A 261      -6.616  -2.906  -1.867  1.00 94.33           H  
ATOM   3947  HB3 TYR A 261      -8.210  -3.581  -1.575  1.00 94.33           H  
ATOM   3948  O   TYR A 261      -7.151  -0.652  -0.596  1.00 94.33           O  
ATOM   3949  CG  TYR A 261      -6.587  -4.929  -1.240  1.00 94.33           C  
ATOM   3950  CD1 TYR A 261      -5.202  -5.076  -1.436  1.00 94.33           C  
ATOM   3951  HD1 TYR A 261      -4.580  -4.199  -1.539  1.00 94.33           H  
ATOM   3952  CD2 TYR A 261      -7.404  -6.066  -1.095  1.00 94.33           C  
ATOM   3953  HD2 TYR A 261      -8.469  -5.957  -0.953  1.00 94.33           H  
ATOM   3954  CE1 TYR A 261      -4.632  -6.359  -1.509  1.00 94.33           C  
ATOM   3955  HE1 TYR A 261      -3.570  -6.481  -1.660  1.00 94.33           H  
ATOM   3956  CE2 TYR A 261      -6.842  -7.352  -1.174  1.00 94.33           C  
ATOM   3957  HE2 TYR A 261      -7.485  -8.216  -1.100  1.00 94.33           H  
ATOM   3958  OH  TYR A 261      -4.908  -8.734  -1.521  1.00 94.33           O  
ATOM   3959  HH  TYR A 261      -5.588  -9.411  -1.558  1.00 94.33           H  
ATOM   3960  CZ  TYR A 261      -5.455  -7.498  -1.392  1.00 94.33           C  
ATOM   3961  N   VAL A 262      -8.760  -1.129   0.878  1.00 93.39           N  
ATOM   3962  H   VAL A 262      -9.174  -1.845   1.458  1.00 93.39           H  
ATOM   3963  CA  VAL A 262      -9.532   0.108   0.684  1.00 93.39           C  
ATOM   3964  HA  VAL A 262      -9.899   0.105  -0.342  1.00 93.39           H  
ATOM   3965  C   VAL A 262      -8.701   1.388   0.857  1.00 93.39           C  
ATOM   3966  CB  VAL A 262     -10.754   0.057   1.617  1.00 93.39           C  
ATOM   3967  HB  VAL A 262     -11.199  -0.933   1.521  1.00 93.39           H  
ATOM   3968  O   VAL A 262      -8.901   2.373   0.146  1.00 93.39           O  
ATOM   3969  CG1 VAL A 262     -10.410   0.293   3.096  1.00 93.39           C  
ATOM   3970 HG11 VAL A 262     -10.124   1.330   3.272  1.00 93.39           H  
ATOM   3971 HG12 VAL A 262     -11.282   0.053   3.704  1.00 93.39           H  
ATOM   3972 HG13 VAL A 262      -9.603  -0.370   3.406  1.00 93.39           H  
ATOM   3973  CG2 VAL A 262     -11.830   1.038   1.180  1.00 93.39           C  
ATOM   3974 HG21 VAL A 262     -12.029   0.912   0.116  1.00 93.39           H  
ATOM   3975 HG22 VAL A 262     -11.496   2.058   1.368  1.00 93.39           H  
ATOM   3976 HG23 VAL A 262     -12.746   0.836   1.737  1.00 93.39           H  
ATOM   3977  N   LYS A 263      -7.715   1.372   1.763  1.00 91.68           N  
ATOM   3978  H   LYS A 263      -7.613   0.532   2.314  1.00 91.68           H  
ATOM   3979  CA  LYS A 263      -6.757   2.473   1.952  1.00 91.68           C  
ATOM   3980  HA  LYS A 263      -7.268   3.429   1.838  1.00 91.68           H  
ATOM   3981  C   LYS A 263      -5.641   2.465   0.909  1.00 91.68           C  
ATOM   3982  CB  LYS A 263      -6.140   2.382   3.347  1.00 91.68           C  
ATOM   3983  HB2 LYS A 263      -5.260   3.024   3.383  1.00 91.68           H  
ATOM   3984  HB3 LYS A 263      -5.817   1.354   3.506  1.00 91.68           H  
ATOM   3985  O   LYS A 263      -5.332   3.519   0.363  1.00 91.68           O  
ATOM   3986  CG  LYS A 263      -7.079   2.768   4.489  1.00 91.68           C  
ATOM   3987  HG2 LYS A 263      -8.058   2.312   4.338  1.00 91.68           H  
ATOM   3988  HG3 LYS A 263      -6.643   2.374   5.407  1.00 91.68           H  
ATOM   3989  CD  LYS A 263      -7.232   4.280   4.654  1.00 91.68           C  
ATOM   3990  HD2 LYS A 263      -7.750   4.706   3.794  1.00 91.68           H  
ATOM   3991  HD3 LYS A 263      -6.244   4.730   4.745  1.00 91.68           H  
ATOM   3992  CE  LYS A 263      -8.027   4.509   5.938  1.00 91.68           C  
ATOM   3993  HE2 LYS A 263      -9.032   4.105   5.816  1.00 91.68           H  
ATOM   3994  HE3 LYS A 263      -7.542   3.955   6.742  1.00 91.68           H  
ATOM   3995  NZ  LYS A 263      -8.089   5.941   6.286  1.00 91.68           N  
ATOM   3996  HZ1 LYS A 263      -8.584   6.051   7.159  1.00 91.68           H  
ATOM   3997  HZ2 LYS A 263      -7.170   6.357   6.341  1.00 91.68           H  
ATOM   3998  HZ3 LYS A 263      -8.673   6.426   5.620  1.00 91.68           H  
ATOM   3999  N   ALA A 264      -5.071   1.296   0.611  1.00 92.44           N  
ATOM   4000  H   ALA A 264      -5.392   0.467   1.091  1.00 92.44           H  
ATOM   4001  CA  ALA A 264      -4.004   1.141  -0.383  1.00 92.44           C  
ATOM   4002  HA  ALA A 264      -3.159   1.771  -0.105  1.00 92.44           H  
ATOM   4003  C   ALA A 264      -4.459   1.542  -1.793  1.00 92.44           C  
ATOM   4004  CB  ALA A 264      -3.555  -0.323  -0.376  1.00 92.44           C  
ATOM   4005  HB1 ALA A 264      -2.668  -0.435  -1.000  1.00 92.44           H  
ATOM   4006  HB2 ALA A 264      -4.346  -0.967  -0.760  1.00 92.44           H  
ATOM   4007  HB3 ALA A 264      -3.311  -0.633   0.640  1.00 92.44           H  
ATOM   4008  O   ALA A 264      -3.688   2.082  -2.575  1.00 92.44           O  
ATOM   4009  N   THR A 265      -5.737   1.312  -2.093  1.00 93.14           N  
ATOM   4010  H   THR A 265      -6.287   0.804  -1.416  1.00 93.14           H  
ATOM   4011  CA  THR A 265      -6.400   1.708  -3.341  1.00 93.14           C  
ATOM   4012  HA  THR A 265      -5.657   1.728  -4.139  1.00 93.14           H  
ATOM   4013  C   THR A 265      -6.993   3.113  -3.267  1.00 93.14           C  
ATOM   4014  CB  THR A 265      -7.482   0.696  -3.751  1.00 93.14           C  
ATOM   4015  HB  THR A 265      -7.974   1.040  -4.661  1.00 93.14           H  
ATOM   4016  O   THR A 265      -7.770   3.483  -4.133  1.00 93.14           O  
ATOM   4017  CG2 THR A 265      -6.913  -0.696  -4.022  1.00 93.14           C  
ATOM   4018 HG21 THR A 265      -6.310  -0.669  -4.930  1.00 93.14           H  
ATOM   4019 HG22 THR A 265      -7.731  -1.400  -4.175  1.00 93.14           H  
ATOM   4020 HG23 THR A 265      -6.292  -1.035  -3.193  1.00 93.14           H  
ATOM   4021  OG1 THR A 265      -8.445   0.584  -2.727  1.00 93.14           O  
ATOM   4022  HG1 THR A 265      -8.056   0.037  -2.041  1.00 93.14           H  
ATOM   4023  N   MET A 266      -6.675   3.914  -2.245  1.00 91.22           N  
ATOM   4024  H   MET A 266      -6.025   3.570  -1.553  1.00 91.22           H  
ATOM   4025  CA  MET A 266      -7.072   5.326  -2.156  1.00 91.22           C  
ATOM   4026  HA  MET A 266      -6.790   5.664  -1.159  1.00 91.22           H  
ATOM   4027  C   MET A 266      -8.588   5.577  -2.272  1.00 91.22           C  
ATOM   4028  CB  MET A 266      -6.262   6.166  -3.164  1.00 91.22           C  
ATOM   4029  HB2 MET A 266      -6.492   7.221  -3.016  1.00 91.22           H  
ATOM   4030  HB3 MET A 266      -6.549   5.898  -4.181  1.00 91.22           H  
ATOM   4031  O   MET A 266      -9.004   6.611  -2.798  1.00 91.22           O  
ATOM   4032  CG  MET A 266      -4.749   5.987  -3.015  1.00 91.22           C  
ATOM   4033  HG2 MET A 266      -4.483   4.944  -3.190  1.00 91.22           H  
ATOM   4034  HG3 MET A 266      -4.457   6.252  -1.998  1.00 91.22           H  
ATOM   4035  SD  MET A 266      -3.811   7.005  -4.176  1.00 91.22           S  
ATOM   4036  CE  MET A 266      -2.125   6.611  -3.648  1.00 91.22           C  
ATOM   4037  HE1 MET A 266      -1.414   7.171  -4.255  1.00 91.22           H  
ATOM   4038  HE2 MET A 266      -1.991   6.882  -2.600  1.00 91.22           H  
ATOM   4039  HE3 MET A 266      -1.941   5.544  -3.768  1.00 91.22           H  
ATOM   4040  N   HIS A 267      -9.431   4.666  -1.765  1.00 91.72           N  
ATOM   4041  H   HIS A 267      -9.059   3.828  -1.341  1.00 91.72           H  
ATOM   4042  CA  HIS A 267     -10.884   4.821  -1.859  1.00 91.72           C  
ATOM   4043  HA  HIS A 267     -11.140   4.765  -2.917  1.00 91.72           H  
ATOM   4044  C   HIS A 267     -11.330   6.177  -1.264  1.00 91.72           C  
ATOM   4045  CB  HIS A 267     -11.594   3.657  -1.162  1.00 91.72           C  
ATOM   4046  HB2 HIS A 267     -11.345   3.689  -0.102  1.00 91.72           H  
ATOM   4047  HB3 HIS A 267     -11.223   2.718  -1.573  1.00 91.72           H  
ATOM   4048  O   HIS A 267     -10.962   6.493  -0.123  1.00 91.72           O  
ATOM   4049  CG  HIS A 267     -13.096   3.694  -1.317  1.00 91.72           C  
ATOM   4050  CD2 HIS A 267     -13.838   3.015  -2.246  1.00 91.72           C  
ATOM   4051  HD2 HIS A 267     -13.466   2.333  -2.996  1.00 91.72           H  
ATOM   4052  ND1 HIS A 267     -13.988   4.389  -0.527  1.00 91.72           N  
ATOM   4053  HD1 HIS A 267     -13.787   4.748   0.395  1.00 91.72           H  
ATOM   4054  CE1 HIS A 267     -15.228   4.148  -0.992  1.00 91.72           C  
ATOM   4055  HE1 HIS A 267     -16.152   4.458  -0.528  1.00 91.72           H  
ATOM   4056  NE2 HIS A 267     -15.179   3.334  -2.043  1.00 91.72           N  
ATOM   4057  N   PRO A 268     -12.156   6.980  -1.964  1.00 87.85           N  
ATOM   4058  CA  PRO A 268     -12.485   8.344  -1.538  1.00 87.85           C  
ATOM   4059  HA  PRO A 268     -11.575   8.943  -1.576  1.00 87.85           H  
ATOM   4060  C   PRO A 268     -13.076   8.432  -0.125  1.00 87.85           C  
ATOM   4061  CB  PRO A 268     -13.469   8.864  -2.591  1.00 87.85           C  
ATOM   4062  HB2 PRO A 268     -14.492   8.599  -2.322  1.00 87.85           H  
ATOM   4063  HB3 PRO A 268     -13.380   9.942  -2.729  1.00 87.85           H  
ATOM   4064  O   PRO A 268     -12.711   9.310   0.658  1.00 87.85           O  
ATOM   4065  CG  PRO A 268     -13.072   8.101  -3.853  1.00 87.85           C  
ATOM   4066  HG2 PRO A 268     -12.217   8.589  -4.322  1.00 87.85           H  
ATOM   4067  HG3 PRO A 268     -13.899   8.018  -4.557  1.00 87.85           H  
ATOM   4068  CD  PRO A 268     -12.649   6.738  -3.316  1.00 87.85           C  
ATOM   4069  HD2 PRO A 268     -13.506   6.066  -3.281  1.00 87.85           H  
ATOM   4070  HD3 PRO A 268     -11.877   6.332  -3.970  1.00 87.85           H  
ATOM   4071  N   GLN A 269     -13.943   7.481   0.242  1.00 88.42           N  
ATOM   4072  H   GLN A 269     -14.206   6.791  -0.448  1.00 88.42           H  
ATOM   4073  CA  GLN A 269     -14.554   7.440   1.577  1.00 88.42           C  
ATOM   4074  HA  GLN A 269     -14.811   8.460   1.866  1.00 88.42           H  
ATOM   4075  C   GLN A 269     -13.600   6.919   2.659  1.00 88.42           C  
ATOM   4076  CB  GLN A 269     -15.855   6.622   1.568  1.00 88.42           C  
ATOM   4077  HB2 GLN A 269     -16.317   6.690   2.553  1.00 88.42           H  
ATOM   4078  HB3 GLN A 269     -15.622   5.572   1.393  1.00 88.42           H  
ATOM   4079  O   GLN A 269     -13.789   7.220   3.836  1.00 88.42           O  
ATOM   4080  CG  GLN A 269     -16.877   7.089   0.519  1.00 88.42           C  
ATOM   4081  HG2 GLN A 269     -16.475   6.939  -0.483  1.00 88.42           H  
ATOM   4082  HG3 GLN A 269     -17.774   6.477   0.611  1.00 88.42           H  
ATOM   4083  CD  GLN A 269     -17.329   8.533   0.678  1.00 88.42           C  
ATOM   4084  NE2 GLN A 269     -17.651   9.201  -0.407  1.00 88.42           N  
ATOM   4085 HE21 GLN A 269     -17.679   8.720  -1.294  1.00 88.42           H  
ATOM   4086 HE22 GLN A 269     -18.054  10.123  -0.320  1.00 88.42           H  
ATOM   4087  OE1 GLN A 269     -17.401   9.094   1.760  1.00 88.42           O  
ATOM   4088  N   ALA A 270     -12.527   6.207   2.293  1.00 88.48           N  
ATOM   4089  H   ALA A 270     -12.291   6.116   1.315  1.00 88.48           H  
ATOM   4090  CA  ALA A 270     -11.573   5.701   3.274  1.00 88.48           C  
ATOM   4091  HA  ALA A 270     -12.130   5.164   4.042  1.00 88.48           H  
ATOM   4092  C   ALA A 270     -10.801   6.834   3.955  1.00 88.48           C  
ATOM   4093  CB  ALA A 270     -10.621   4.709   2.612  1.00 88.48           C  
ATOM   4094  HB1 ALA A 270     -10.027   4.202   3.372  1.00 88.48           H  
ATOM   4095  HB2 ALA A 270     -11.219   3.962   2.090  1.00 88.48           H  
ATOM   4096  HB3 ALA A 270      -9.961   5.209   1.904  1.00 88.48           H  
ATOM   4097  O   ALA A 270     -10.374   6.681   5.095  1.00 88.48           O  
ATOM   4098  N   LYS A 271     -10.644   7.998   3.308  1.00 79.59           N  
ATOM   4099  H   LYS A 271     -11.000   8.069   2.365  1.00 79.59           H  
ATOM   4100  CA  LYS A 271     -10.009   9.178   3.923  1.00 79.59           C  
ATOM   4101  HA  LYS A 271      -9.017   8.904   4.283  1.00 79.59           H  
ATOM   4102  C   LYS A 271     -10.775   9.677   5.159  1.00 79.59           C  
ATOM   4103  CB  LYS A 271      -9.843  10.300   2.879  1.00 79.59           C  
ATOM   4104  HB2 LYS A 271      -9.473  11.192   3.385  1.00 79.59           H  
ATOM   4105  HB3 LYS A 271     -10.812  10.536   2.440  1.00 79.59           H  
ATOM   4106  O   LYS A 271     -10.151  10.210   6.071  1.00 79.59           O  
ATOM   4107  CG  LYS A 271      -8.848   9.931   1.760  1.00 79.59           C  
ATOM   4108  HG2 LYS A 271      -9.227   9.065   1.215  1.00 79.59           H  
ATOM   4109  HG3 LYS A 271      -7.891   9.664   2.209  1.00 79.59           H  
ATOM   4110  CD  LYS A 271      -8.624  11.082   0.758  1.00 79.59           C  
ATOM   4111  HD2 LYS A 271      -8.217  11.944   1.286  1.00 79.59           H  
ATOM   4112  HD3 LYS A 271      -9.582  11.356   0.316  1.00 79.59           H  
ATOM   4113  CE  LYS A 271      -7.650  10.648  -0.356  1.00 79.59           C  
ATOM   4114  HE2 LYS A 271      -8.056   9.759  -0.839  1.00 79.59           H  
ATOM   4115  HE3 LYS A 271      -6.702  10.363   0.099  1.00 79.59           H  
ATOM   4116  NZ  LYS A 271      -7.413  11.701  -1.388  1.00 79.59           N  
ATOM   4117  HZ1 LYS A 271      -6.992  12.530  -0.994  1.00 79.59           H  
ATOM   4118  HZ2 LYS A 271      -8.268  11.959  -1.858  1.00 79.59           H  
ATOM   4119  HZ3 LYS A 271      -6.787  11.366  -2.107  1.00 79.59           H  
ATOM   4120  N   LYS A 272     -12.095   9.458   5.221  1.00 81.81           N  
ATOM   4121  H   LYS A 272     -12.524   8.949   4.461  1.00 81.81           H  
ATOM   4122  CA  LYS A 272     -12.966   9.920   6.317  1.00 81.81           C  
ATOM   4123  HA  LYS A 272     -12.688  10.938   6.591  1.00 81.81           H  
ATOM   4124  C   LYS A 272     -12.822   9.088   7.594  1.00 81.81           C  
ATOM   4125  CB  LYS A 272     -14.429   9.921   5.848  1.00 81.81           C  
ATOM   4126  HB2 LYS A 272     -15.052  10.268   6.672  1.00 81.81           H  
ATOM   4127  HB3 LYS A 272     -14.734   8.904   5.605  1.00 81.81           H  
ATOM   4128  O   LYS A 272     -12.972   9.615   8.696  1.00 81.81           O  
ATOM   4129  CG  LYS A 272     -14.670  10.833   4.633  1.00 81.81           C  
ATOM   4130  HG2 LYS A 272     -14.094  10.479   3.778  1.00 81.81           H  
ATOM   4131  HG3 LYS A 272     -14.365  11.850   4.876  1.00 81.81           H  
ATOM   4132  CD  LYS A 272     -16.157  10.817   4.270  1.00 81.81           C  
ATOM   4133  HD2 LYS A 272     -16.741  11.143   5.130  1.00 81.81           H  
ATOM   4134  HD3 LYS A 272     -16.443   9.794   4.025  1.00 81.81           H  
ATOM   4135  CE  LYS A 272     -16.447  11.739   3.082  1.00 81.81           C  
ATOM   4136  HE2 LYS A 272     -15.801  11.452   2.252  1.00 81.81           H  
ATOM   4137  HE3 LYS A 272     -16.214  12.767   3.362  1.00 81.81           H  
ATOM   4138  NZ  LYS A 272     -17.867  11.619   2.675  1.00 81.81           N  
ATOM   4139  HZ1 LYS A 272     -18.487  11.820   3.445  1.00 81.81           H  
ATOM   4140  HZ2 LYS A 272     -18.086  12.227   1.899  1.00 81.81           H  
ATOM   4141  HZ3 LYS A 272     -18.030  10.662   2.395  1.00 81.81           H  
ATOM   4142  N   ILE A 273     -12.494   7.803   7.454  1.00 88.37           N  
ATOM   4143  H   ILE A 273     -12.382   7.436   6.520  1.00 88.37           H  
ATOM   4144  CA  ILE A 273     -12.241   6.908   8.584  1.00 88.37           C  
ATOM   4145  HA  ILE A 273     -12.777   7.301   9.448  1.00 88.37           H  
ATOM   4146  C   ILE A 273     -10.752   6.935   8.939  1.00 88.37           C  
ATOM   4147  CB  ILE A 273     -12.844   5.509   8.327  1.00 88.37           C  
ATOM   4148  HB  ILE A 273     -13.908   5.656   8.142  1.00 88.37           H  
ATOM   4149  O   ILE A 273      -9.908   6.329   8.279  1.00 88.37           O  
ATOM   4150  CG1 ILE A 273     -12.709   4.630   9.578  1.00 88.37           C  
ATOM   4151 HG12 ILE A 273     -12.919   5.242  10.454  1.00 88.37           H  
ATOM   4152 HG13 ILE A 273     -11.685   4.268   9.664  1.00 88.37           H  
ATOM   4153  CG2 ILE A 273     -12.261   4.777   7.113  1.00 88.37           C  
ATOM   4154 HG21 ILE A 273     -11.198   4.569   7.232  1.00 88.37           H  
ATOM   4155 HG22 ILE A 273     -12.435   5.364   6.211  1.00 88.37           H  
ATOM   4156 HG23 ILE A 273     -12.772   3.820   7.008  1.00 88.37           H  
ATOM   4157  CD1 ILE A 273     -13.677   3.444   9.620  1.00 88.37           C  
ATOM   4158 HD11 ILE A 273     -13.438   2.724   8.838  1.00 88.37           H  
ATOM   4159 HD12 ILE A 273     -14.701   3.795   9.488  1.00 88.37           H  
ATOM   4160 HD13 ILE A 273     -13.600   2.955  10.591  1.00 88.37           H  
ATOM   4161  N   SER A 274     -10.393   7.692   9.971  1.00 87.51           N  
ATOM   4162  H   SER A 274     -11.104   8.174  10.502  1.00 87.51           H  
ATOM   4163  CA  SER A 274      -9.008   7.823  10.426  1.00 87.51           C  
ATOM   4164  HA  SER A 274      -8.406   7.050   9.948  1.00 87.51           H  
ATOM   4165  C   SER A 274      -8.919   7.615  11.936  1.00 87.51           C  
ATOM   4166  CB  SER A 274      -8.436   9.181  10.002  1.00 87.51           C  
ATOM   4167  HB2 SER A 274      -8.759   9.418   8.988  1.00 87.51           H  
ATOM   4168  HB3 SER A 274      -7.347   9.122  10.009  1.00 87.51           H  
ATOM   4169  O   SER A 274      -9.909   7.837  12.629  1.00 87.51           O  
ATOM   4170  OG  SER A 274      -8.828  10.214  10.883  1.00 87.51           O  
ATOM   4171  HG  SER A 274      -9.784  10.304  10.887  1.00 87.51           H  
ATOM   4172  N   PRO A 275      -7.746   7.245  12.478  1.00 86.71           N  
ATOM   4173  CA  PRO A 275      -7.548   7.181  13.927  1.00 86.71           C  
ATOM   4174  HA  PRO A 275      -8.139   6.361  14.336  1.00 86.71           H  
ATOM   4175  C   PRO A 275      -7.931   8.480  14.646  1.00 86.71           C  
ATOM   4176  CB  PRO A 275      -6.059   6.883  14.104  1.00 86.71           C  
ATOM   4177  HB2 PRO A 275      -5.484   7.809  14.123  1.00 86.71           H  
ATOM   4178  HB3 PRO A 275      -5.872   6.309  15.012  1.00 86.71           H  
ATOM   4179  O   PRO A 275      -8.487   8.441  15.737  1.00 86.71           O  
ATOM   4180  CG  PRO A 275      -5.718   6.104  12.835  1.00 86.71           C  
ATOM   4181  HG2 PRO A 275      -4.652   6.128  12.609  1.00 86.71           H  
ATOM   4182  HG3 PRO A 275      -6.082   5.081  12.930  1.00 86.71           H  
ATOM   4183  CD  PRO A 275      -6.547   6.816  11.774  1.00 86.71           C  
ATOM   4184  HD2 PRO A 275      -6.774   6.125  10.962  1.00 86.71           H  
ATOM   4185  HD3 PRO A 275      -6.006   7.687  11.402  1.00 86.71           H  
ATOM   4186  N   ASN A 276      -7.703   9.626  14.000  1.00 89.17           N  
ATOM   4187  H   ASN A 276      -7.271   9.589  13.088  1.00 89.17           H  
ATOM   4188  CA  ASN A 276      -8.027  10.944  14.546  1.00 89.17           C  
ATOM   4189  HA  ASN A 276      -7.663  11.004  15.572  1.00 89.17           H  
ATOM   4190  C   ASN A 276      -9.537  11.221  14.590  1.00 89.17           C  
ATOM   4191  CB  ASN A 276      -7.320  12.018  13.704  1.00 89.17           C  
ATOM   4192  HB2 ASN A 276      -7.667  11.956  12.673  1.00 89.17           H  
ATOM   4193  HB3 ASN A 276      -7.597  12.999  14.091  1.00 89.17           H  
ATOM   4194  O   ASN A 276      -9.961  12.133  15.290  1.00 89.17           O  
ATOM   4195  CG  ASN A 276      -5.805  11.934  13.724  1.00 89.17           C  
ATOM   4196  ND2 ASN A 276      -5.153  12.655  12.844  1.00 89.17           N  
ATOM   4197 HD21 ASN A 276      -4.146  12.631  12.918  1.00 89.17           H  
ATOM   4198 HD22 ASN A 276      -5.656  13.290  12.241  1.00 89.17           H  
ATOM   4199  OD1 ASN A 276      -5.177  11.227  14.490  1.00 89.17           O  
ATOM   4200  N   SER A 277     -10.347  10.452  13.856  1.00 90.40           N  
ATOM   4201  H   SER A 277      -9.951   9.711  13.296  1.00 90.40           H  
ATOM   4202  CA  SER A 277     -11.809  10.554  13.893  1.00 90.40           C  
ATOM   4203  HA  SER A 277     -12.089  11.607  13.889  1.00 90.40           H  
ATOM   4204  C   SER A 277     -12.397   9.926  15.170  1.00 90.40           C  
ATOM   4205  CB  SER A 277     -12.427   9.893  12.648  1.00 90.40           C  
ATOM   4206  HB2 SER A 277     -13.486  10.147  12.609  1.00 90.40           H  
ATOM   4207  HB3 SER A 277     -12.341   8.811  12.747  1.00 90.40           H  
ATOM   4208  O   SER A 277     -13.527  10.244  15.532  1.00 90.40           O  
ATOM   4209  OG  SER A 277     -11.797  10.293  11.429  1.00 90.40           O  
ATOM   4210  HG  SER A 277     -12.451  10.256  10.727  1.00 90.40           H  
ATOM   4211  N   PHE A 278     -11.640   9.048  15.846  1.00 92.92           N  
ATOM   4212  H   PHE A 278     -10.711   8.862  15.497  1.00 92.92           H  
ATOM   4213  CA  PHE A 278     -12.044   8.324  17.065  1.00 92.92           C  
ATOM   4214  HA  PHE A 278     -12.820   8.898  17.571  1.00 92.92           H  
ATOM   4215  C   PHE A 278     -10.850   8.224  18.034  1.00 92.92           C  
ATOM   4216  CB  PHE A 278     -12.643   6.940  16.715  1.00 92.92           C  
ATOM   4217  HB2 PHE A 278     -11.938   6.134  16.917  1.00 92.92           H  
ATOM   4218  HB3 PHE A 278     -13.504   6.766  17.361  1.00 92.92           H  
ATOM   4219  O   PHE A 278     -10.387   7.127  18.363  1.00 92.92           O  
ATOM   4220  CG  PHE A 278     -13.081   6.765  15.285  1.00 92.92           C  
ATOM   4221  CD1 PHE A 278     -14.336   7.241  14.872  1.00 92.92           C  
ATOM   4222  HD1 PHE A 278     -14.996   7.707  15.588  1.00 92.92           H  
ATOM   4223  CD2 PHE A 278     -12.201   6.178  14.360  1.00 92.92           C  
ATOM   4224  HD2 PHE A 278     -11.229   5.835  14.680  1.00 92.92           H  
ATOM   4225  CE1 PHE A 278     -14.717   7.126  13.527  1.00 92.92           C  
ATOM   4226  HE1 PHE A 278     -15.684   7.485  13.209  1.00 92.92           H  
ATOM   4227  CE2 PHE A 278     -12.581   6.065  13.015  1.00 92.92           C  
ATOM   4228  HE2 PHE A 278     -11.890   5.624  12.312  1.00 92.92           H  
ATOM   4229  CZ  PHE A 278     -13.843   6.537  12.602  1.00 92.92           C  
ATOM   4230  HZ  PHE A 278     -14.166   6.464  11.574  1.00 92.92           H  
ATOM   4231  N   PRO A 279     -10.251   9.357  18.436  1.00 93.07           N  
ATOM   4232  CA  PRO A 279      -8.909   9.365  19.007  1.00 93.07           C  
ATOM   4233  HA  PRO A 279      -8.215   8.900  18.307  1.00 93.07           H  
ATOM   4234  C   PRO A 279      -8.824   8.600  20.332  1.00 93.07           C  
ATOM   4235  CB  PRO A 279      -8.558  10.847  19.151  1.00 93.07           C  
ATOM   4236  HB2 PRO A 279      -7.908  11.031  20.007  1.00 93.07           H  
ATOM   4237  HB3 PRO A 279      -8.078  11.190  18.235  1.00 93.07           H  
ATOM   4238  O   PRO A 279      -7.815   7.951  20.601  1.00 93.07           O  
ATOM   4239  CG  PRO A 279      -9.914  11.538  19.295  1.00 93.07           C  
ATOM   4240  HG2 PRO A 279      -9.874  12.578  18.972  1.00 93.07           H  
ATOM   4241  HG3 PRO A 279     -10.257  11.468  20.328  1.00 93.07           H  
ATOM   4242  CD  PRO A 279     -10.812  10.698  18.392  1.00 93.07           C  
ATOM   4243  HD2 PRO A 279     -10.771  11.085  17.373  1.00 93.07           H  
ATOM   4244  HD3 PRO A 279     -11.838  10.711  18.758  1.00 93.07           H  
ATOM   4245  N   ARG A 280      -9.893   8.604  21.139  1.00 94.31           N  
ATOM   4246  H   ARG A 280     -10.739   9.043  20.805  1.00 94.31           H  
ATOM   4247  CA  ARG A 280      -9.930   7.895  22.427  1.00 94.31           C  
ATOM   4248  HA  ARG A 280      -8.990   8.063  22.952  1.00 94.31           H  
ATOM   4249  C   ARG A 280     -10.033   6.387  22.223  1.00 94.31           C  
ATOM   4250  CB  ARG A 280     -11.092   8.425  23.277  1.00 94.31           C  
ATOM   4251  HB2 ARG A 280     -12.020   8.334  22.713  1.00 94.31           H  
ATOM   4252  HB3 ARG A 280     -11.183   7.819  24.178  1.00 94.31           H  
ATOM   4253  O   ARG A 280      -9.255   5.637  22.813  1.00 94.31           O  
ATOM   4254  CG  ARG A 280     -10.882   9.891  23.681  1.00 94.31           C  
ATOM   4255  HG2 ARG A 280      -9.971   9.984  24.273  1.00 94.31           H  
ATOM   4256  HG3 ARG A 280     -10.793  10.512  22.789  1.00 94.31           H  
ATOM   4257  CD  ARG A 280     -12.078  10.374  24.503  1.00 94.31           C  
ATOM   4258  HD2 ARG A 280     -12.150   9.770  25.407  1.00 94.31           H  
ATOM   4259  HD3 ARG A 280     -12.975  10.233  23.899  1.00 94.31           H  
ATOM   4260  NE  ARG A 280     -11.956  11.798  24.866  1.00 94.31           N  
ATOM   4261  HE  ARG A 280     -11.096  12.252  24.593  1.00 94.31           H  
ATOM   4262  NH1 ARG A 280     -14.059  12.091  25.785  1.00 94.31           N  
ATOM   4263 HH11 ARG A 280     -14.273  11.114  25.644  1.00 94.31           H  
ATOM   4264 HH12 ARG A 280     -14.787  12.688  26.149  1.00 94.31           H  
ATOM   4265  NH2 ARG A 280     -12.669  13.814  25.646  1.00 94.31           N  
ATOM   4266 HH21 ARG A 280     -11.801  14.235  25.347  1.00 94.31           H  
ATOM   4267 HH22 ARG A 280     -13.400  14.381  26.052  1.00 94.31           H  
ATOM   4268  CZ  ARG A 280     -12.891  12.549  25.429  1.00 94.31           C  
ATOM   4269  N   LEU A 281     -10.938   5.954  21.346  1.00 94.74           N  
ATOM   4270  H   LEU A 281     -11.537   6.635  20.902  1.00 94.74           H  
ATOM   4271  CA  LEU A 281     -11.089   4.544  20.983  1.00 94.74           C  
ATOM   4272  HA  LEU A 281     -11.240   3.970  21.897  1.00 94.74           H  
ATOM   4273  C   LEU A 281      -9.827   3.993  20.304  1.00 94.74           C  
ATOM   4274  CB  LEU A 281     -12.341   4.411  20.102  1.00 94.74           C  
ATOM   4275  HB2 LEU A 281     -13.201   4.737  20.686  1.00 94.74           H  
ATOM   4276  HB3 LEU A 281     -12.240   5.076  19.245  1.00 94.74           H  
ATOM   4277  O   LEU A 281      -9.370   2.905  20.647  1.00 94.74           O  
ATOM   4278  CG  LEU A 281     -12.623   2.990  19.585  1.00 94.74           C  
ATOM   4279  HG  LEU A 281     -11.790   2.661  18.965  1.00 94.74           H  
ATOM   4280  CD1 LEU A 281     -12.836   1.981  20.714  1.00 94.74           C  
ATOM   4281 HD11 LEU A 281     -13.670   2.295  21.342  1.00 94.74           H  
ATOM   4282 HD12 LEU A 281     -13.060   1.004  20.288  1.00 94.74           H  
ATOM   4283 HD13 LEU A 281     -11.931   1.887  21.316  1.00 94.74           H  
ATOM   4284  CD2 LEU A 281     -13.884   3.020  18.725  1.00 94.74           C  
ATOM   4285 HD21 LEU A 281     -14.107   2.023  18.345  1.00 94.74           H  
ATOM   4286 HD22 LEU A 281     -14.728   3.371  19.319  1.00 94.74           H  
ATOM   4287 HD23 LEU A 281     -13.738   3.696  17.883  1.00 94.74           H  
ATOM   4288  N   ALA A 282      -9.220   4.762  19.399  1.00 93.90           N  
ATOM   4289  H   ALA A 282      -9.652   5.640  19.148  1.00 93.90           H  
ATOM   4290  CA  ALA A 282      -7.981   4.390  18.726  1.00 93.90           C  
ATOM   4291  HA  ALA A 282      -8.130   3.428  18.234  1.00 93.90           H  
ATOM   4292  C   ALA A 282      -6.815   4.218  19.713  1.00 93.90           C  
ATOM   4293  CB  ALA A 282      -7.679   5.444  17.656  1.00 93.90           C  
ATOM   4294  HB1 ALA A 282      -7.508   6.413  18.125  1.00 93.90           H  
ATOM   4295  HB2 ALA A 282      -8.521   5.535  16.971  1.00 93.90           H  
ATOM   4296  HB3 ALA A 282      -6.792   5.147  17.097  1.00 93.90           H  
ATOM   4297  O   ALA A 282      -6.096   3.222  19.633  1.00 93.90           O  
ATOM   4298  N   SER A 283      -6.651   5.137  20.674  1.00 93.56           N  
ATOM   4299  H   SER A 283      -7.222   5.970  20.662  1.00 93.56           H  
ATOM   4300  CA  SER A 283      -5.647   5.004  21.739  1.00 93.56           C  
ATOM   4301  HA  SER A 283      -4.657   4.923  21.289  1.00 93.56           H  
ATOM   4302  C   SER A 283      -5.863   3.752  22.592  1.00 93.56           C  
ATOM   4303  CB  SER A 283      -5.670   6.226  22.661  1.00 93.56           C  
ATOM   4304  HB2 SER A 283      -6.691   6.415  22.995  1.00 93.56           H  
ATOM   4305  HB3 SER A 283      -5.049   6.028  23.534  1.00 93.56           H  
ATOM   4306  O   SER A 283      -4.912   3.014  22.837  1.00 93.56           O  
ATOM   4307  OG  SER A 283      -5.168   7.370  22.008  1.00 93.56           O  
ATOM   4308  HG  SER A 283      -4.245   7.211  21.798  1.00 93.56           H  
ATOM   4309  N   ALA A 284      -7.102   3.485  23.018  1.00 93.89           N  
ATOM   4310  H   ALA A 284      -7.852   4.118  22.778  1.00 93.89           H  
ATOM   4311  CA  ALA A 284      -7.424   2.308  23.825  1.00 93.89           C  
ATOM   4312  HA  ALA A 284      -6.788   2.300  24.710  1.00 93.89           H  
ATOM   4313  C   ALA A 284      -7.151   0.995  23.073  1.00 93.89           C  
ATOM   4314  CB  ALA A 284      -8.885   2.412  24.281  1.00 93.89           C  
ATOM   4315  HB1 ALA A 284      -9.150   1.533  24.869  1.00 93.89           H  
ATOM   4316  HB2 ALA A 284      -9.018   3.303  24.895  1.00 93.89           H  
ATOM   4317  HB3 ALA A 284      -9.548   2.470  23.418  1.00 93.89           H  
ATOM   4318  O   ALA A 284      -6.512   0.092  23.614  1.00 93.89           O  
ATOM   4319  N   ALA A 285      -7.580   0.912  21.814  1.00 93.94           N  
ATOM   4320  H   ALA A 285      -8.117   1.678  21.433  1.00 93.94           H  
ATOM   4321  CA  ALA A 285      -7.398  -0.270  20.983  1.00 93.94           C  
ATOM   4322  HA  ALA A 285      -7.809  -1.136  21.501  1.00 93.94           H  
ATOM   4323  C   ALA A 285      -5.922  -0.563  20.683  1.00 93.94           C  
ATOM   4324  CB  ALA A 285      -8.180  -0.051  19.692  1.00 93.94           C  
ATOM   4325  HB1 ALA A 285      -8.059  -0.934  19.064  1.00 93.94           H  
ATOM   4326  HB2 ALA A 285      -9.237   0.088  19.920  1.00 93.94           H  
ATOM   4327  HB3 ALA A 285      -7.803   0.823  19.161  1.00 93.94           H  
ATOM   4328  O   ALA A 285      -5.487  -1.709  20.766  1.00 93.94           O  
ATOM   4329  N   LEU A 286      -5.129   0.467  20.373  1.00 92.05           N  
ATOM   4330  H   LEU A 286      -5.531   1.392  20.307  1.00 92.05           H  
ATOM   4331  CA  LEU A 286      -3.696   0.296  20.142  1.00 92.05           C  
ATOM   4332  HA  LEU A 286      -3.547  -0.497  19.409  1.00 92.05           H  
ATOM   4333  C   LEU A 286      -2.964  -0.142  21.403  1.00 92.05           C  
ATOM   4334  CB  LEU A 286      -3.096   1.599  19.618  1.00 92.05           C  
ATOM   4335  HB2 LEU A 286      -3.452   2.419  20.242  1.00 92.05           H  
ATOM   4336  HB3 LEU A 286      -2.011   1.558  19.709  1.00 92.05           H  
ATOM   4337  O   LEU A 286      -2.135  -1.041  21.318  1.00 92.05           O  
ATOM   4338  CG  LEU A 286      -3.458   1.854  18.152  1.00 92.05           C  
ATOM   4339  HG  LEU A 286      -4.529   1.724  17.994  1.00 92.05           H  
ATOM   4340  CD1 LEU A 286      -3.090   3.292  17.846  1.00 92.05           C  
ATOM   4341 HD11 LEU A 286      -3.344   3.525  16.812  1.00 92.05           H  
ATOM   4342 HD12 LEU A 286      -2.028   3.435  18.047  1.00 92.05           H  
ATOM   4343 HD13 LEU A 286      -3.659   3.943  18.509  1.00 92.05           H  
ATOM   4344  CD2 LEU A 286      -2.696   0.937  17.188  1.00 92.05           C  
ATOM   4345 HD21 LEU A 286      -3.031  -0.093  17.312  1.00 92.05           H  
ATOM   4346 HD22 LEU A 286      -2.887   1.240  16.159  1.00 92.05           H  
ATOM   4347 HD23 LEU A 286      -1.626   0.993  17.389  1.00 92.05           H  
ATOM   4348  N   TYR A 287      -3.302   0.435  22.557  1.00 91.58           N  
ATOM   4349  H   TYR A 287      -3.975   1.188  22.556  1.00 91.58           H  
ATOM   4350  CA  TYR A 287      -2.713   0.027  23.830  1.00 91.58           C  
ATOM   4351  HA  TYR A 287      -1.630   0.118  23.756  1.00 91.58           H  
ATOM   4352  C   TYR A 287      -3.046  -1.432  24.168  1.00 91.58           C  
ATOM   4353  CB  TYR A 287      -3.195   0.977  24.926  1.00 91.58           C  
ATOM   4354  HB2 TYR A 287      -3.029   1.996  24.574  1.00 91.58           H  
ATOM   4355  HB3 TYR A 287      -4.265   0.847  25.093  1.00 91.58           H  
ATOM   4356  O   TYR A 287      -2.179  -2.210  24.567  1.00 91.58           O  
ATOM   4357  CG  TYR A 287      -2.450   0.792  26.229  1.00 91.58           C  
ATOM   4358  CD1 TYR A 287      -2.872  -0.179  27.157  1.00 91.58           C  
ATOM   4359  HD1 TYR A 287      -3.739  -0.788  26.947  1.00 91.58           H  
ATOM   4360  CD2 TYR A 287      -1.288   1.547  26.477  1.00 91.58           C  
ATOM   4361  HD2 TYR A 287      -0.955   2.282  25.760  1.00 91.58           H  
ATOM   4362  CE1 TYR A 287      -2.120  -0.409  28.323  1.00 91.58           C  
ATOM   4363  HE1 TYR A 287      -2.387  -1.200  29.008  1.00 91.58           H  
ATOM   4364  CE2 TYR A 287      -0.528   1.310  27.635  1.00 91.58           C  
ATOM   4365  HE2 TYR A 287       0.382   1.867  27.800  1.00 91.58           H  
ATOM   4366  OH  TYR A 287      -0.168   0.038  29.635  1.00 91.58           O  
ATOM   4367  HH  TYR A 287       0.734   0.312  29.452  1.00 91.58           H  
ATOM   4368  CZ  TYR A 287      -0.938   0.320  28.553  1.00 91.58           C  
ATOM   4369  N   HIS A 288      -4.299  -1.846  23.958  1.00 91.47           N  
ATOM   4370  H   HIS A 288      -4.987  -1.179  23.638  1.00 91.47           H  
ATOM   4371  CA  HIS A 288      -4.686  -3.251  24.107  1.00 91.47           C  
ATOM   4372  HA  HIS A 288      -4.457  -3.576  25.121  1.00 91.47           H  
ATOM   4373  C   HIS A 288      -3.881  -4.154  23.165  1.00 91.47           C  
ATOM   4374  CB  HIS A 288      -6.193  -3.395  23.870  1.00 91.47           C  
ATOM   4375  HB2 HIS A 288      -6.735  -2.799  24.604  1.00 91.47           H  
ATOM   4376  HB3 HIS A 288      -6.444  -3.013  22.881  1.00 91.47           H  
ATOM   4377  O   HIS A 288      -3.328  -5.163  23.607  1.00 91.47           O  
ATOM   4378  CG  HIS A 288      -6.661  -4.824  23.955  1.00 91.47           C  
ATOM   4379  CD2 HIS A 288      -7.160  -5.454  25.058  1.00 91.47           C  
ATOM   4380  HD2 HIS A 288      -7.290  -5.021  26.039  1.00 91.47           H  
ATOM   4381  ND1 HIS A 288      -6.665  -5.717  22.888  1.00 91.47           N  
ATOM   4382  CE1 HIS A 288      -7.170  -6.865  23.360  1.00 91.47           C  
ATOM   4383  HE1 HIS A 288      -7.320  -7.756  22.768  1.00 91.47           H  
ATOM   4384  NE2 HIS A 288      -7.473  -6.738  24.665  1.00 91.47           N  
ATOM   4385  HE2 HIS A 288      -7.876  -7.466  25.238  1.00 91.47           H  
ATOM   4386  N   ALA A 289      -3.741  -3.766  21.896  1.00 91.03           N  
ATOM   4387  H   ALA A 289      -4.242  -2.946  21.586  1.00 91.03           H  
ATOM   4388  CA  ALA A 289      -2.987  -4.525  20.906  1.00 91.03           C  
ATOM   4389  HA  ALA A 289      -3.391  -5.537  20.875  1.00 91.03           H  
ATOM   4390  C   ALA A 289      -1.494  -4.633  21.264  1.00 91.03           C  
ATOM   4391  CB  ALA A 289      -3.213  -3.882  19.533  1.00 91.03           C  
ATOM   4392  HB1 ALA A 289      -2.772  -4.511  18.759  1.00 91.03           H  
ATOM   4393  HB2 ALA A 289      -2.762  -2.890  19.500  1.00 91.03           H  
ATOM   4394  HB3 ALA A 289      -4.282  -3.798  19.340  1.00 91.03           H  
ATOM   4395  O   ALA A 289      -0.922  -5.716  21.144  1.00 91.03           O  
ATOM   4396  N   THR A 290      -0.857  -3.560  21.748  1.00 89.43           N  
ATOM   4397  H   THR A 290      -1.356  -2.687  21.833  1.00 89.43           H  
ATOM   4398  CA  THR A 290       0.549  -3.593  22.189  1.00 89.43           C  
ATOM   4399  HA  THR A 290       1.161  -3.988  21.378  1.00 89.43           H  
ATOM   4400  C   THR A 290       0.745  -4.529  23.377  1.00 89.43           C  
ATOM   4401  CB  THR A 290       1.090  -2.197  22.548  1.00 89.43           C  
ATOM   4402  HB  THR A 290       2.071  -2.307  23.010  1.00 89.43           H  
ATOM   4403  O   THR A 290       1.701  -5.297  23.416  1.00 89.43           O  
ATOM   4404  CG2 THR A 290       1.241  -1.308  21.316  1.00 89.43           C  
ATOM   4405 HG21 THR A 290       2.042  -1.693  20.685  1.00 89.43           H  
ATOM   4406 HG22 THR A 290       0.314  -1.275  20.743  1.00 89.43           H  
ATOM   4407 HG23 THR A 290       1.505  -0.297  21.626  1.00 89.43           H  
ATOM   4408  OG1 THR A 290       0.259  -1.486  23.428  1.00 89.43           O  
ATOM   4409  HG1 THR A 290       0.116  -1.973  24.243  1.00 89.43           H  
ATOM   4410  N   GLU A 291      -0.175  -4.545  24.335  1.00 89.04           N  
ATOM   4411  H   GLU A 291      -0.957  -3.906  24.291  1.00 89.04           H  
ATOM   4412  CA  GLU A 291      -0.036  -5.419  25.501  1.00 89.04           C  
ATOM   4413  HA  GLU A 291       0.984  -5.357  25.880  1.00 89.04           H  
ATOM   4414  C   GLU A 291      -0.277  -6.899  25.151  1.00 89.04           C  
ATOM   4415  CB  GLU A 291      -0.978  -4.923  26.601  1.00 89.04           C  
ATOM   4416  HB2 GLU A 291      -1.006  -5.674  27.391  1.00 89.04           H  
ATOM   4417  HB3 GLU A 291      -1.985  -4.819  26.197  1.00 89.04           H  
ATOM   4418  O   GLU A 291       0.395  -7.795  25.677  1.00 89.04           O  
ATOM   4419  CG  GLU A 291      -0.527  -3.578  27.202  1.00 89.04           C  
ATOM   4420  HG2 GLU A 291      -0.514  -2.816  26.422  1.00 89.04           H  
ATOM   4421  HG3 GLU A 291      -1.257  -3.272  27.952  1.00 89.04           H  
ATOM   4422  CD  GLU A 291       0.859  -3.661  27.857  1.00 89.04           C  
ATOM   4423  OE1 GLU A 291       1.658  -2.718  27.670  1.00 89.04           O  
ATOM   4424  OE2 GLU A 291       1.123  -4.688  28.527  1.00 89.04           O  
ATOM   4425  N   THR A 292      -1.185  -7.171  24.210  1.00 86.15           N  
ATOM   4426  H   THR A 292      -1.681  -6.393  23.800  1.00 86.15           H  
ATOM   4427  CA  THR A 292      -1.649  -8.531  23.887  1.00 86.15           C  
ATOM   4428  HA  THR A 292      -1.460  -9.172  24.748  1.00 86.15           H  
ATOM   4429  C   THR A 292      -0.933  -9.199  22.711  1.00 86.15           C  
ATOM   4430  CB  THR A 292      -3.163  -8.550  23.650  1.00 86.15           C  
ATOM   4431  HB  THR A 292      -3.458  -9.561  23.369  1.00 86.15           H  
ATOM   4432  O   THR A 292      -0.913 -10.428  22.649  1.00 86.15           O  
ATOM   4433  CG2 THR A 292      -3.946  -8.155  24.904  1.00 86.15           C  
ATOM   4434 HG21 THR A 292      -5.013  -8.220  24.691  1.00 86.15           H  
ATOM   4435 HG22 THR A 292      -3.706  -7.137  25.211  1.00 86.15           H  
ATOM   4436 HG23 THR A 292      -3.706  -8.841  25.716  1.00 86.15           H  
ATOM   4437  OG1 THR A 292      -3.510  -7.677  22.607  1.00 86.15           O  
ATOM   4438  HG1 THR A 292      -3.624  -6.799  22.977  1.00 86.15           H  
ATOM   4439  N   SER A 293      -0.296  -8.439  21.814  1.00 83.65           N  
ATOM   4440  H   SER A 293      -0.386  -7.436  21.892  1.00 83.65           H  
ATOM   4441  CA  SER A 293       0.385  -8.966  20.624  1.00 83.65           C  
ATOM   4442  HA  SER A 293       0.256 -10.048  20.595  1.00 83.65           H  
ATOM   4443  C   SER A 293       1.883  -8.628  20.614  1.00 83.65           C  
ATOM   4444  CB  SER A 293      -0.301  -8.453  19.357  1.00 83.65           C  
ATOM   4445  HB2 SER A 293      -1.305  -8.875  19.305  1.00 83.65           H  
ATOM   4446  HB3 SER A 293      -0.385  -7.367  19.390  1.00 83.65           H  
ATOM   4447  O   SER A 293       2.249  -7.450  20.559  1.00 83.65           O  
ATOM   4448  OG  SER A 293       0.437  -8.829  18.205  1.00 83.65           O  
ATOM   4449  HG  SER A 293      -0.186  -8.897  17.477  1.00 83.65           H  
ATOM   4450  N   PRO A 294       2.784  -9.636  20.582  1.00 81.88           N  
ATOM   4451  CA  PRO A 294       4.225  -9.409  20.451  1.00 81.88           C  
ATOM   4452  HA  PRO A 294       4.582  -8.895  21.344  1.00 81.88           H  
ATOM   4453  C   PRO A 294       4.598  -8.578  19.216  1.00 81.88           C  
ATOM   4454  CB  PRO A 294       4.855 -10.806  20.378  1.00 81.88           C  
ATOM   4455  HB2 PRO A 294       5.835 -10.830  20.855  1.00 81.88           H  
ATOM   4456  HB3 PRO A 294       4.932 -11.134  19.342  1.00 81.88           H  
ATOM   4457  O   PRO A 294       5.487  -7.732  19.286  1.00 81.88           O  
ATOM   4458  CG  PRO A 294       3.850 -11.694  21.108  1.00 81.88           C  
ATOM   4459  HG2 PRO A 294       4.012 -11.623  22.183  1.00 81.88           H  
ATOM   4460  HG3 PRO A 294       3.907 -12.731  20.777  1.00 81.88           H  
ATOM   4461  CD  PRO A 294       2.510 -11.058  20.749  1.00 81.88           C  
ATOM   4462  HD2 PRO A 294       1.792 -11.238  21.549  1.00 81.88           H  
ATOM   4463  HD3 PRO A 294       2.142 -11.470  19.809  1.00 81.88           H  
ATOM   4464  N   THR A 295       3.891  -8.774  18.100  1.00 77.33           N  
ATOM   4465  H   THR A 295       3.179  -9.490  18.090  1.00 77.33           H  
ATOM   4466  CA  THR A 295       4.111  -8.025  16.855  1.00 77.33           C  
ATOM   4467  HA  THR A 295       5.162  -8.102  16.575  1.00 77.33           H  
ATOM   4468  C   THR A 295       3.782  -6.544  17.028  1.00 77.33           C  
ATOM   4469  CB  THR A 295       3.253  -8.616  15.727  1.00 77.33           C  
ATOM   4470  HB  THR A 295       2.200  -8.437  15.946  1.00 77.33           H  
ATOM   4471  O   THR A 295       4.524  -5.687  16.553  1.00 77.33           O  
ATOM   4472  CG2 THR A 295       3.584  -8.037  14.354  1.00 77.33           C  
ATOM   4473 HG21 THR A 295       4.645  -8.156  14.138  1.00 77.33           H  
ATOM   4474 HG22 THR A 295       3.332  -6.976  14.329  1.00 77.33           H  
ATOM   4475 HG23 THR A 295       2.995  -8.546  13.591  1.00 77.33           H  
ATOM   4476  OG1 THR A 295       3.461 -10.008  15.653  1.00 77.33           O  
ATOM   4477  HG1 THR A 295       4.116 -10.176  14.972  1.00 77.33           H  
ATOM   4478  N   MET A 296       2.709  -6.227  17.756  1.00 81.14           N  
ATOM   4479  H   MET A 296       2.175  -6.968  18.187  1.00 81.14           H  
ATOM   4480  CA  MET A 296       2.295  -4.845  17.998  1.00 81.14           C  
ATOM   4481  HA  MET A 296       2.405  -4.280  17.072  1.00 81.14           H  
ATOM   4482  C   MET A 296       3.171  -4.136  19.032  1.00 81.14           C  
ATOM   4483  CB  MET A 296       0.821  -4.802  18.404  1.00 81.14           C  
ATOM   4484  HB2 MET A 296       0.673  -5.495  19.232  1.00 81.14           H  
ATOM   4485  HB3 MET A 296       0.565  -3.802  18.755  1.00 81.14           H  
ATOM   4486  O   MET A 296       3.312  -2.925  18.950  1.00 81.14           O  
ATOM   4487  CG  MET A 296      -0.104  -5.180  17.239  1.00 81.14           C  
ATOM   4488  HG2 MET A 296       0.170  -6.173  16.883  1.00 81.14           H  
ATOM   4489  HG3 MET A 296      -1.126  -5.245  17.613  1.00 81.14           H  
ATOM   4490  SD  MET A 296      -0.086  -4.044  15.818  1.00 81.14           S  
ATOM   4491  CE  MET A 296      -0.781  -2.543  16.568  1.00 81.14           C  
ATOM   4492  HE1 MET A 296      -0.871  -1.767  15.809  1.00 81.14           H  
ATOM   4493  HE2 MET A 296      -0.125  -2.181  17.360  1.00 81.14           H  
ATOM   4494  HE3 MET A 296      -1.767  -2.758  16.981  1.00 81.14           H  
ATOM   4495  N   ARG A 297       3.862  -4.842  19.937  1.00 79.09           N  
ATOM   4496  H   ARG A 297       3.670  -5.830  20.026  1.00 79.09           H  
ATOM   4497  CA  ARG A 297       4.879  -4.205  20.810  1.00 79.09           C  
ATOM   4498  HA  ARG A 297       4.412  -3.406  21.386  1.00 79.09           H  
ATOM   4499  C   ARG A 297       6.008  -3.550  20.027  1.00 79.09           C  
ATOM   4500  CB  ARG A 297       5.511  -5.220  21.767  1.00 79.09           C  
ATOM   4501  HB2 ARG A 297       5.901  -6.071  21.208  1.00 79.09           H  
ATOM   4502  HB3 ARG A 297       6.337  -4.746  22.298  1.00 79.09           H  
ATOM   4503  O   ARG A 297       6.579  -2.558  20.468  1.00 79.09           O  
ATOM   4504  CG  ARG A 297       4.489  -5.685  22.787  1.00 79.09           C  
ATOM   4505  HG2 ARG A 297       4.122  -4.822  23.341  1.00 79.09           H  
ATOM   4506  HG3 ARG A 297       3.674  -6.168  22.248  1.00 79.09           H  
ATOM   4507  CD  ARG A 297       5.077  -6.689  23.766  1.00 79.09           C  
ATOM   4508  HD2 ARG A 297       5.686  -7.400  23.208  1.00 79.09           H  
ATOM   4509  HD3 ARG A 297       5.700  -6.163  24.489  1.00 79.09           H  
ATOM   4510  NE  ARG A 297       3.990  -7.402  24.447  1.00 79.09           N  
ATOM   4511  HE  ARG A 297       3.076  -6.977  24.389  1.00 79.09           H  
ATOM   4512  NH1 ARG A 297       5.246  -9.142  25.244  1.00 79.09           N  
ATOM   4513 HH11 ARG A 297       6.074  -8.662  24.921  1.00 79.09           H  
ATOM   4514 HH12 ARG A 297       5.315 -10.000  25.772  1.00 79.09           H  
ATOM   4515  NH2 ARG A 297       3.031  -9.112  25.585  1.00 79.09           N  
ATOM   4516 HH21 ARG A 297       2.150  -8.619  25.550  1.00 79.09           H  
ATOM   4517 HH22 ARG A 297       3.095  -9.959  26.131  1.00 79.09           H  
ATOM   4518  CZ  ARG A 297       4.093  -8.547  25.088  1.00 79.09           C  
ATOM   4519  N   MET A 298       6.335  -4.117  18.867  1.00 72.08           N  
ATOM   4520  H   MET A 298       5.823  -4.940  18.583  1.00 72.08           H  
ATOM   4521  CA  MET A 298       7.356  -3.577  17.968  1.00 72.08           C  
ATOM   4522  HA  MET A 298       8.148  -3.128  18.566  1.00 72.08           H  
ATOM   4523  C   MET A 298       6.809  -2.461  17.073  1.00 72.08           C  
ATOM   4524  CB  MET A 298       7.967  -4.717  17.139  1.00 72.08           C  
ATOM   4525  HB2 MET A 298       8.733  -4.310  16.480  1.00 72.08           H  
ATOM   4526  HB3 MET A 298       7.193  -5.177  16.525  1.00 72.08           H  
ATOM   4527  O   MET A 298       7.585  -1.739  16.444  1.00 72.08           O  
ATOM   4528  CG  MET A 298       8.605  -5.793  18.028  1.00 72.08           C  
ATOM   4529  HG2 MET A 298       7.832  -6.231  18.660  1.00 72.08           H  
ATOM   4530  HG3 MET A 298       8.997  -6.587  17.393  1.00 72.08           H  
ATOM   4531  SD  MET A 298       9.952  -5.182  19.082  1.00 72.08           S  
ATOM   4532  CE  MET A 298       9.861  -6.398  20.421  1.00 72.08           C  
ATOM   4533  HE1 MET A 298      10.637  -6.186  21.157  1.00 72.08           H  
ATOM   4534  HE2 MET A 298       8.884  -6.342  20.900  1.00 72.08           H  
ATOM   4535  HE3 MET A 298      10.012  -7.399  20.017  1.00 72.08           H  
ATOM   4536  N   TYR A 299       5.485  -2.291  17.021  1.00 69.84           N  
ATOM   4537  H   TYR A 299       4.899  -2.844  17.630  1.00 69.84           H  
ATOM   4538  CA  TYR A 299       4.843  -1.197  16.313  1.00 69.84           C  
ATOM   4539  HA  TYR A 299       5.337  -1.068  15.349  1.00 69.84           H  
ATOM   4540  C   TYR A 299       5.017   0.099  17.112  1.00 69.84           C  
ATOM   4541  CB  TYR A 299       3.378  -1.550  16.030  1.00 69.84           C  
ATOM   4542  HB2 TYR A 299       3.339  -2.465  15.439  1.00 69.84           H  
ATOM   4543  HB3 TYR A 299       2.853  -1.739  16.967  1.00 69.84           H  
ATOM   4544  O   TYR A 299       4.298   0.383  18.067  1.00 69.84           O  
ATOM   4545  CG  TYR A 299       2.620  -0.469  15.301  1.00 69.84           C  
ATOM   4546  CD1 TYR A 299       1.674   0.302  15.999  1.00 69.84           C  
ATOM   4547  HD1 TYR A 299       1.503   0.125  17.050  1.00 69.84           H  
ATOM   4548  CD2 TYR A 299       2.852  -0.240  13.933  1.00 69.84           C  
ATOM   4549  HD2 TYR A 299       3.573  -0.843  13.401  1.00 69.84           H  
ATOM   4550  CE1 TYR A 299       0.942   1.289  15.322  1.00 69.84           C  
ATOM   4551  HE1 TYR A 299       0.187   1.849  15.854  1.00 69.84           H  
ATOM   4552  CE2 TYR A 299       2.153   0.782  13.262  1.00 69.84           C  
ATOM   4553  HE2 TYR A 299       2.345   0.972  12.216  1.00 69.84           H  
ATOM   4554  OH  TYR A 299       0.535   2.562  13.335  1.00 69.84           O  
ATOM   4555  HH  TYR A 299       0.803   2.631  12.416  1.00 69.84           H  
ATOM   4556  CZ  TYR A 299       1.200   1.555  13.962  1.00 69.84           C  
ATOM   4557  N   ARG A 300       6.010   0.901  16.719  1.00 58.35           N  
ATOM   4558  H   ARG A 300       6.615   0.572  15.980  1.00 58.35           H  
ATOM   4559  CA  ARG A 300       6.249   2.225  17.295  1.00 58.35           C  
ATOM   4560  HA  ARG A 300       5.917   2.232  18.333  1.00 58.35           H  
ATOM   4561  C   ARG A 300       5.423   3.266  16.551  1.00 58.35           C  
ATOM   4562  CB  ARG A 300       7.747   2.569  17.275  1.00 58.35           C  
ATOM   4563  HB2 ARG A 300       8.128   2.505  16.255  1.00 58.35           H  
ATOM   4564  HB3 ARG A 300       7.865   3.596  17.619  1.00 58.35           H  
ATOM   4565  O   ARG A 300       5.806   3.707  15.469  1.00 58.35           O  
ATOM   4566  CG  ARG A 300       8.562   1.643  18.187  1.00 58.35           C  
ATOM   4567  HG2 ARG A 300       8.116   1.632  19.181  1.00 58.35           H  
ATOM   4568  HG3 ARG A 300       8.558   0.630  17.784  1.00 58.35           H  
ATOM   4569  CD  ARG A 300      10.004   2.148  18.291  1.00 58.35           C  
ATOM   4570  HD2 ARG A 300      10.445   2.164  17.294  1.00 58.35           H  
ATOM   4571  HD3 ARG A 300       9.986   3.164  18.684  1.00 58.35           H  
ATOM   4572  NE  ARG A 300      10.811   1.287  19.176  1.00 58.35           N  
ATOM   4573  HE  ARG A 300      10.382   0.425  19.478  1.00 58.35           H  
ATOM   4574  NH1 ARG A 300      12.658   2.647  19.308  1.00 58.35           N  
ATOM   4575 HH11 ARG A 300      12.192   3.322  18.719  1.00 58.35           H  
ATOM   4576 HH12 ARG A 300      13.578   2.842  19.677  1.00 58.35           H  
ATOM   4577  NH2 ARG A 300      12.638   0.705  20.407  1.00 58.35           N  
ATOM   4578 HH21 ARG A 300      13.560   0.916  20.762  1.00 58.35           H  
ATOM   4579 HH22 ARG A 300      12.175  -0.146  20.693  1.00 58.35           H  
ATOM   4580  CZ  ARG A 300      12.027   1.549  19.624  1.00 58.35           C  
ATOM   4581  N   GLN A 301       4.315   3.709  17.142  1.00 61.00           N  
ATOM   4582  H   GLN A 301       4.016   3.285  18.009  1.00 61.00           H  
ATOM   4583  CA  GLN A 301       3.769   5.007  16.759  1.00 61.00           C  
ATOM   4584  HA  GLN A 301       3.767   5.085  15.672  1.00 61.00           H  
ATOM   4585  C   GLN A 301       4.708   6.084  17.285  1.00 61.00           C  
ATOM   4586  CB  GLN A 301       2.327   5.198  17.247  1.00 61.00           C  
ATOM   4587  HB2 GLN A 301       2.123   6.260  17.379  1.00 61.00           H  
ATOM   4588  HB3 GLN A 301       2.171   4.685  18.196  1.00 61.00           H  
ATOM   4589  O   GLN A 301       4.744   6.373  18.475  1.00 61.00           O  
ATOM   4590  CG  GLN A 301       1.382   4.656  16.174  1.00 61.00           C  
ATOM   4591  HG2 GLN A 301       1.542   5.198  15.241  1.00 61.00           H  
ATOM   4592  HG3 GLN A 301       1.635   3.609  16.006  1.00 61.00           H  
ATOM   4593  CD  GLN A 301      -0.091   4.765  16.529  1.00 61.00           C  
ATOM   4594  NE2 GLN A 301      -0.956   4.241  15.689  1.00 61.00           N  
ATOM   4595 HE21 GLN A 301      -0.637   3.731  14.877  1.00 61.00           H  
ATOM   4596 HE22 GLN A 301      -1.907   4.215  16.028  1.00 61.00           H  
ATOM   4597  OE1 GLN A 301      -0.497   5.312  17.538  1.00 61.00           O  
ATOM   4598  N   ASN A 302       5.479   6.687  16.381  1.00 53.20           N  
ATOM   4599  H   ASN A 302       5.509   6.287  15.454  1.00 53.20           H  
ATOM   4600  CA  ASN A 302       6.428   7.754  16.709  1.00 53.20           C  
ATOM   4601  HA  ASN A 302       7.114   7.387  17.473  1.00 53.20           H  
ATOM   4602  C   ASN A 302       5.751   9.007  17.300  1.00 53.20           C  
ATOM   4603  CB  ASN A 302       7.232   8.091  15.437  1.00 53.20           C  
ATOM   4604  HB2 ASN A 302       6.548   8.358  14.632  1.00 53.20           H  
ATOM   4605  HB3 ASN A 302       7.875   8.948  15.637  1.00 53.20           H  
ATOM   4606  O   ASN A 302       6.445   9.927  17.727  1.00 53.20           O  
ATOM   4607  CG  ASN A 302       8.133   6.952  14.986  1.00 53.20           C  
ATOM   4608  ND2 ASN A 302       8.333   6.792  13.698  1.00 53.20           N  
ATOM   4609 HD21 ASN A 302       7.908   7.392  13.005  1.00 53.20           H  
ATOM   4610 HD22 ASN A 302       8.904   6.006  13.422  1.00 53.20           H  
ATOM   4611  OD1 ASN A 302       8.662   6.192  15.779  1.00 53.20           O  
ATOM   4612  N   ARG A 303       4.411   9.077  17.293  1.00 66.45           N  
ATOM   4613  H   ARG A 303       3.899   8.255  17.007  1.00 66.45           H  
ATOM   4614  CA  ARG A 303       3.625  10.179  17.855  1.00 66.45           C  
ATOM   4615  HA  ARG A 303       4.234  10.669  18.614  1.00 66.45           H  
ATOM   4616  C   ARG A 303       2.336   9.658  18.503  1.00 66.45           C  
ATOM   4617  CB  ARG A 303       3.291  11.213  16.770  1.00 66.45           C  
ATOM   4618  HB2 ARG A 303       2.739  10.736  15.960  1.00 66.45           H  
ATOM   4619  HB3 ARG A 303       2.661  11.986  17.210  1.00 66.45           H  
ATOM   4620  O   ARG A 303       1.646   8.864  17.861  1.00 66.45           O  
ATOM   4621  CG  ARG A 303       4.565  11.866  16.216  1.00 66.45           C  
ATOM   4622  HG2 ARG A 303       5.168  12.238  17.044  1.00 66.45           H  
ATOM   4623  HG3 ARG A 303       5.139  11.126  15.659  1.00 66.45           H  
ATOM   4624  CD  ARG A 303       4.251  13.028  15.280  1.00 66.45           C  
ATOM   4625  HD2 ARG A 303       3.723  13.797  15.844  1.00 66.45           H  
ATOM   4626  HD3 ARG A 303       3.612  12.671  14.473  1.00 66.45           H  
ATOM   4627  NE  ARG A 303       5.498  13.579  14.719  1.00 66.45           N  
ATOM   4628  HE  ARG A 303       6.349  13.083  14.939  1.00 66.45           H  
ATOM   4629  NH1 ARG A 303       4.586  15.415  13.687  1.00 66.45           N  
ATOM   4630 HH11 ARG A 303       3.683  15.169  14.066  1.00 66.45           H  
ATOM   4631 HH12 ARG A 303       4.706  16.265  13.156  1.00 66.45           H  
ATOM   4632  NH2 ARG A 303       6.781  15.043  13.538  1.00 66.45           N  
ATOM   4633 HH21 ARG A 303       7.610  14.509  13.760  1.00 66.45           H  
ATOM   4634 HH22 ARG A 303       6.874  15.884  12.986  1.00 66.45           H  
ATOM   4635  CZ  ARG A 303       5.616  14.672  13.986  1.00 66.45           C  
ATOM   4636  N   PRO A 304       1.981  10.134  19.711  1.00 75.70           N  
ATOM   4637  CA  PRO A 304       0.663   9.909  20.294  1.00 75.70           C  
ATOM   4638  HA  PRO A 304       0.536   8.843  20.482  1.00 75.70           H  
ATOM   4639  C   PRO A 304      -0.446  10.414  19.367  1.00 75.70           C  
ATOM   4640  CB  PRO A 304       0.650  10.673  21.625  1.00 75.70           C  
ATOM   4641  HB2 PRO A 304       0.199  11.657  21.491  1.00 75.70           H  
ATOM   4642  HB3 PRO A 304       0.121  10.120  22.401  1.00 75.70           H  
ATOM   4643  O   PRO A 304      -0.263  11.404  18.652  1.00 75.70           O  
ATOM   4644  CG  PRO A 304       2.127  10.847  21.968  1.00 75.70           C  
ATOM   4645  HG2 PRO A 304       2.303  11.737  22.572  1.00 75.70           H  
ATOM   4646  HG3 PRO A 304       2.489   9.957  22.482  1.00 75.70           H  
ATOM   4647  CD  PRO A 304       2.792  10.950  20.601  1.00 75.70           C  
ATOM   4648  HD2 PRO A 304       2.782  11.985  20.259  1.00 75.70           H  
ATOM   4649  HD3 PRO A 304       3.815  10.578  20.671  1.00 75.70           H  
ATOM   4650  N   ILE A 305      -1.609   9.764  19.404  1.00 84.13           N  
ATOM   4651  H   ILE A 305      -1.700   8.964  20.013  1.00 84.13           H  
ATOM   4652  CA  ILE A 305      -2.787  10.215  18.656  1.00 84.13           C  
ATOM   4653  HA  ILE A 305      -2.488  10.358  17.618  1.00 84.13           H  
ATOM   4654  C   ILE A 305      -3.264  11.553  19.248  1.00 84.13           C  
ATOM   4655  CB  ILE A 305      -3.900   9.144  18.658  1.00 84.13           C  
ATOM   4656  HB  ILE A 305      -4.151   8.893  19.688  1.00 84.13           H  
ATOM   4657  O   ILE A 305      -3.550  11.610  20.448  1.00 84.13           O  
ATOM   4658  CG1 ILE A 305      -3.377   7.877  17.942  1.00 84.13           C  
ATOM   4659 HG12 ILE A 305      -3.123   8.128  16.912  1.00 84.13           H  
ATOM   4660 HG13 ILE A 305      -2.471   7.523  18.432  1.00 84.13           H  
ATOM   4661  CG2 ILE A 305      -5.168   9.679  17.963  1.00 84.13           C  
ATOM   4662 HG21 ILE A 305      -4.959   9.935  16.924  1.00 84.13           H  
ATOM   4663 HG22 ILE A 305      -5.546  10.561  18.480  1.00 84.13           H  
ATOM   4664 HG23 ILE A 305      -5.966   8.938  18.001  1.00 84.13           H  
ATOM   4665  CD1 ILE A 305      -4.362   6.709  17.925  1.00 84.13           C  
ATOM   4666 HD11 ILE A 305      -4.617   6.415  18.943  1.00 84.13           H  
ATOM   4667 HD12 ILE A 305      -3.895   5.874  17.402  1.00 84.13           H  
ATOM   4668 HD13 ILE A 305      -5.263   6.978  17.373  1.00 84.13           H  
ATOM   4669  N   PRO A 306      -3.374  12.632  18.449  1.00 85.17           N  
ATOM   4670  CA  PRO A 306      -3.920  13.900  18.923  1.00 85.17           C  
ATOM   4671  HA  PRO A 306      -3.257  14.295  19.693  1.00 85.17           H  
ATOM   4672  C   PRO A 306      -5.334  13.724  19.491  1.00 85.17           C  
ATOM   4673  CB  PRO A 306      -3.901  14.837  17.709  1.00 85.17           C  
ATOM   4674  HB2 PRO A 306      -4.846  14.777  17.170  1.00 85.17           H  
ATOM   4675  HB3 PRO A 306      -3.694  15.867  17.999  1.00 85.17           H  
ATOM   4676  O   PRO A 306      -6.196  13.135  18.845  1.00 85.17           O  
ATOM   4677  CG  PRO A 306      -2.790  14.261  16.834  1.00 85.17           C  
ATOM   4678  HG2 PRO A 306      -1.821  14.607  17.194  1.00 85.17           H  
ATOM   4679  HG3 PRO A 306      -2.926  14.517  15.783  1.00 85.17           H  
ATOM   4680  CD  PRO A 306      -2.919  12.761  17.071  1.00 85.17           C  
ATOM   4681  HD2 PRO A 306      -3.671  12.340  16.403  1.00 85.17           H  
ATOM   4682  HD3 PRO A 306      -1.954  12.281  16.911  1.00 85.17           H  
ATOM   4683  N   GLY A 307      -5.575  14.219  20.708  1.00 87.12           N  
ATOM   4684  H   GLY A 307      -4.822  14.680  21.199  1.00 87.12           H  
ATOM   4685  CA  GLY A 307      -6.852  14.028  21.416  1.00 87.12           C  
ATOM   4686  HA2 GLY A 307      -7.675  14.210  20.726  1.00 87.12           H  
ATOM   4687  HA3 GLY A 307      -6.917  14.754  22.226  1.00 87.12           H  
ATOM   4688  C   GLY A 307      -7.050  12.630  22.025  1.00 87.12           C  
ATOM   4689  O   GLY A 307      -8.130  12.340  22.545  1.00 87.12           O  
ATOM   4690  N   GLY A 308      -6.028  11.771  21.958  1.00 88.99           N  
ATOM   4691  H   GLY A 308      -5.190  12.057  21.471  1.00 88.99           H  
ATOM   4692  CA  GLY A 308      -6.012  10.435  22.541  1.00 88.99           C  
ATOM   4693  HA2 GLY A 308      -6.916   9.899  22.251  1.00 88.99           H  
ATOM   4694  HA3 GLY A 308      -5.157   9.895  22.134  1.00 88.99           H  
ATOM   4695  C   GLY A 308      -5.901  10.422  24.068  1.00 88.99           C  
ATOM   4696  O   GLY A 308      -5.746  11.452  24.728  1.00 88.99           O  
ATOM   4697  N   ILE A 309      -5.988   9.225  24.648  1.00 91.67           N  
ATOM   4698  H   ILE A 309      -6.004   8.415  24.045  1.00 91.67           H  
ATOM   4699  CA  ILE A 309      -5.912   9.026  26.102  1.00 91.67           C  
ATOM   4700  HA  ILE A 309      -6.374   9.890  26.581  1.00 91.67           H  
ATOM   4701  C   ILE A 309      -4.435   8.918  26.524  1.00 91.67           C  
ATOM   4702  CB  ILE A 309      -6.715   7.784  26.537  1.00 91.67           C  
ATOM   4703  HB  ILE A 309      -6.269   6.917  26.049  1.00 91.67           H  
ATOM   4704  O   ILE A 309      -3.696   8.175  25.885  1.00 91.67           O  
ATOM   4705  CG1 ILE A 309      -8.195   7.891  26.111  1.00 91.67           C  
ATOM   4706 HG12 ILE A 309      -8.725   8.574  26.775  1.00 91.67           H  
ATOM   4707 HG13 ILE A 309      -8.274   8.288  25.099  1.00 91.67           H  
ATOM   4708  CG2 ILE A 309      -6.651   7.589  28.066  1.00 91.67           C  
ATOM   4709 HG21 ILE A 309      -5.616   7.493  28.393  1.00 91.67           H  
ATOM   4710 HG22 ILE A 309      -7.117   8.433  28.576  1.00 91.67           H  
ATOM   4711 HG23 ILE A 309      -7.162   6.669  28.351  1.00 91.67           H  
ATOM   4712  CD1 ILE A 309      -8.903   6.537  26.102  1.00 91.67           C  
ATOM   4713 HD11 ILE A 309      -8.870   6.061  27.082  1.00 91.67           H  
ATOM   4714 HD12 ILE A 309      -8.430   5.878  25.373  1.00 91.67           H  
ATOM   4715 HD13 ILE A 309      -9.942   6.698  25.816  1.00 91.67           H  
ATOM   4716  N   PRO A 310      -3.996   9.590  27.607  1.00 90.97           N  
ATOM   4717  CA  PRO A 310      -2.637   9.436  28.128  1.00 90.97           C  
ATOM   4718  HA  PRO A 310      -1.934   9.733  27.349  1.00 90.97           H  
ATOM   4719  C   PRO A 310      -2.321   8.001  28.580  1.00 90.97           C  
ATOM   4720  CB  PRO A 310      -2.533  10.411  29.308  1.00 90.97           C  
ATOM   4721  HB2 PRO A 310      -2.767   9.900  30.242  1.00 90.97           H  
ATOM   4722  HB3 PRO A 310      -1.545  10.866  29.366  1.00 90.97           H  
ATOM   4723  O   PRO A 310      -3.140   7.371  29.256  1.00 90.97           O  
ATOM   4724  CG  PRO A 310      -3.616  11.450  29.025  1.00 90.97           C  
ATOM   4725  HG2 PRO A 310      -3.228  12.203  28.340  1.00 90.97           H  
ATOM   4726  HG3 PRO A 310      -3.983  11.915  29.940  1.00 90.97           H  
ATOM   4727  CD  PRO A 310      -4.702  10.639  28.326  1.00 90.97           C  
ATOM   4728  HD2 PRO A 310      -5.367  10.187  29.061  1.00 90.97           H  
ATOM   4729  HD3 PRO A 310      -5.257  11.289  27.650  1.00 90.97           H  
ATOM   4730  N   ASP A 311      -1.097   7.536  28.318  1.00 88.88           N  
ATOM   4731  H   ASP A 311      -0.548   8.022  27.622  1.00 88.88           H  
ATOM   4732  CA  ASP A 311      -0.618   6.184  28.654  1.00 88.88           C  
ATOM   4733  HA  ASP A 311      -1.154   5.453  28.049  1.00 88.88           H  
ATOM   4734  C   ASP A 311      -0.817   5.801  30.125  1.00 88.88           C  
ATOM   4735  CB  ASP A 311       0.881   6.065  28.325  1.00 88.88           C  
ATOM   4736  HB2 ASP A 311       1.272   5.174  28.817  1.00 88.88           H  
ATOM   4737  HB3 ASP A 311       1.410   6.927  28.732  1.00 88.88           H  
ATOM   4738  O   ASP A 311      -1.142   4.655  30.429  1.00 88.88           O  
ATOM   4739  CG  ASP A 311       1.186   5.936  26.831  1.00 88.88           C  
ATOM   4740  OD1 ASP A 311       0.253   6.130  26.023  1.00 88.88           O  
ATOM   4741  OD2 ASP A 311       2.366   5.665  26.528  1.00 88.88           O  
ATOM   4742  N   SER A 312      -0.681   6.749  31.057  1.00 89.91           N  
ATOM   4743  H   SER A 312      -0.451   7.685  30.756  1.00 89.91           H  
ATOM   4744  CA  SER A 312      -0.896   6.493  32.489  1.00 89.91           C  
ATOM   4745  HA  SER A 312      -0.232   5.686  32.798  1.00 89.91           H  
ATOM   4746  C   SER A 312      -2.329   6.044  32.793  1.00 89.91           C  
ATOM   4747  CB  SER A 312      -0.542   7.739  33.307  1.00 89.91           C  
ATOM   4748  HB2 SER A 312       0.519   7.955  33.179  1.00 89.91           H  
ATOM   4749  HB3 SER A 312      -0.732   7.544  34.362  1.00 89.91           H  
ATOM   4750  O   SER A 312      -2.536   5.112  33.574  1.00 89.91           O  
ATOM   4751  OG  SER A 312      -1.297   8.865  32.888  1.00 89.91           O  
ATOM   4752  HG  SER A 312      -0.953   9.636  33.345  1.00 89.91           H  
ATOM   4753  N   LYS A 313      -3.322   6.656  32.136  1.00 91.49           N  
ATOM   4754  H   LYS A 313      -3.057   7.336  31.437  1.00 91.49           H  
ATOM   4755  CA  LYS A 313      -4.736   6.280  32.262  1.00 91.49           C  
ATOM   4756  HA  LYS A 313      -4.968   6.112  33.314  1.00 91.49           H  
ATOM   4757  C   LYS A 313      -5.025   4.960  31.553  1.00 91.49           C  
ATOM   4758  CB  LYS A 313      -5.647   7.395  31.723  1.00 91.49           C  
ATOM   4759  HB2 LYS A 313      -5.346   7.654  30.708  1.00 91.49           H  
ATOM   4760  HB3 LYS A 313      -6.667   7.012  31.688  1.00 91.49           H  
ATOM   4761  O   LYS A 313      -5.745   4.132  32.107  1.00 91.49           O  
ATOM   4762  CG  LYS A 313      -5.629   8.658  32.596  1.00 91.49           C  
ATOM   4763  HG2 LYS A 313      -4.642   9.118  32.551  1.00 91.49           H  
ATOM   4764  HG3 LYS A 313      -5.845   8.383  33.628  1.00 91.49           H  
ATOM   4765  CD  LYS A 313      -6.686   9.663  32.112  1.00 91.49           C  
ATOM   4766  HD2 LYS A 313      -7.667   9.190  32.150  1.00 91.49           H  
ATOM   4767  HD3 LYS A 313      -6.467   9.942  31.081  1.00 91.49           H  
ATOM   4768  CE  LYS A 313      -6.684  10.914  32.999  1.00 91.49           C  
ATOM   4769  HE2 LYS A 313      -5.696  11.372  32.952  1.00 91.49           H  
ATOM   4770  HE3 LYS A 313      -6.854  10.605  34.031  1.00 91.49           H  
ATOM   4771  NZ  LYS A 313      -7.724  11.892  32.586  1.00 91.49           N  
ATOM   4772  HZ1 LYS A 313      -8.645  11.482  32.647  1.00 91.49           H  
ATOM   4773  HZ2 LYS A 313      -7.570  12.203  31.637  1.00 91.49           H  
ATOM   4774  HZ3 LYS A 313      -7.705  12.702  33.189  1.00 91.49           H  
ATOM   4775  N   LEU A 314      -4.437   4.746  30.374  1.00 92.47           N  
ATOM   4776  H   LEU A 314      -3.855   5.477  29.991  1.00 92.47           H  
ATOM   4777  CA  LEU A 314      -4.560   3.489  29.628  1.00 92.47           C  
ATOM   4778  HA  LEU A 314      -5.614   3.278  29.451  1.00 92.47           H  
ATOM   4779  C   LEU A 314      -4.010   2.310  30.435  1.00 92.47           C  
ATOM   4780  CB  LEU A 314      -3.832   3.607  28.278  1.00 92.47           C  
ATOM   4781  HB2 LEU A 314      -2.803   3.917  28.455  1.00 92.47           H  
ATOM   4782  HB3 LEU A 314      -3.799   2.621  27.814  1.00 92.47           H  
ATOM   4783  O   LEU A 314      -4.703   1.312  30.611  1.00 92.47           O  
ATOM   4784  CG  LEU A 314      -4.491   4.583  27.291  1.00 92.47           C  
ATOM   4785  HG  LEU A 314      -4.635   5.549  27.775  1.00 92.47           H  
ATOM   4786  CD1 LEU A 314      -3.605   4.797  26.070  1.00 92.47           C  
ATOM   4787 HD11 LEU A 314      -4.035   5.569  25.433  1.00 92.47           H  
ATOM   4788 HD12 LEU A 314      -3.510   3.872  25.501  1.00 92.47           H  
ATOM   4789 HD13 LEU A 314      -2.613   5.134  26.371  1.00 92.47           H  
ATOM   4790  CD2 LEU A 314      -5.843   4.050  26.812  1.00 92.47           C  
ATOM   4791 HD21 LEU A 314      -6.220   4.656  25.988  1.00 92.47           H  
ATOM   4792 HD22 LEU A 314      -5.714   3.027  26.460  1.00 92.47           H  
ATOM   4793 HD23 LEU A 314      -6.571   4.070  27.624  1.00 92.47           H  
ATOM   4794  N   ARG A 315      -2.821   2.461  31.026  1.00 92.31           N  
ATOM   4795  H   ARG A 315      -2.288   3.288  30.799  1.00 92.31           H  
ATOM   4796  CA  ARG A 315      -2.201   1.448  31.886  1.00 92.31           C  
ATOM   4797  HA  ARG A 315      -2.095   0.530  31.307  1.00 92.31           H  
ATOM   4798  C   ARG A 315      -3.070   1.109  33.093  1.00 92.31           C  
ATOM   4799  CB  ARG A 315      -0.809   1.940  32.301  1.00 92.31           C  
ATOM   4800  HB2 ARG A 315      -0.902   2.841  32.907  1.00 92.31           H  
ATOM   4801  HB3 ARG A 315      -0.244   2.188  31.403  1.00 92.31           H  
ATOM   4802  O   ARG A 315      -3.328  -0.067  33.345  1.00 92.31           O  
ATOM   4803  CG  ARG A 315      -0.045   0.868  33.088  1.00 92.31           C  
ATOM   4804  HG2 ARG A 315       0.011  -0.046  32.496  1.00 92.31           H  
ATOM   4805  HG3 ARG A 315      -0.561   0.655  34.024  1.00 92.31           H  
ATOM   4806  CD  ARG A 315       1.370   1.357  33.400  1.00 92.31           C  
ATOM   4807  HD2 ARG A 315       1.875   1.582  32.460  1.00 92.31           H  
ATOM   4808  HD3 ARG A 315       1.304   2.269  33.994  1.00 92.31           H  
ATOM   4809  NE  ARG A 315       2.136   0.338  34.138  1.00 92.31           N  
ATOM   4810  HE  ARG A 315       1.641  -0.508  34.383  1.00 92.31           H  
ATOM   4811  NH1 ARG A 315       4.122   1.486  34.230  1.00 92.31           N  
ATOM   4812 HH11 ARG A 315       5.098   1.530  34.486  1.00 92.31           H  
ATOM   4813 HH12 ARG A 315       3.691   2.252  33.733  1.00 92.31           H  
ATOM   4814  NH2 ARG A 315       3.999  -0.562  35.100  1.00 92.31           N  
ATOM   4815 HH21 ARG A 315       3.507  -1.427  35.271  1.00 92.31           H  
ATOM   4816 HH22 ARG A 315       4.972  -0.484  35.358  1.00 92.31           H  
ATOM   4817  CZ  ARG A 315       3.409   0.424  34.485  1.00 92.31           C  
ATOM   4818  N   ALA A 316      -3.546   2.125  33.815  1.00 91.16           N  
ATOM   4819  H   ALA A 316      -3.285   3.066  33.557  1.00 91.16           H  
ATOM   4820  CA  ALA A 316      -4.392   1.926  34.991  1.00 91.16           C  
ATOM   4821  HA  ALA A 316      -3.853   1.309  35.710  1.00 91.16           H  
ATOM   4822  C   ALA A 316      -5.704   1.197  34.646  1.00 91.16           C  
ATOM   4823  CB  ALA A 316      -4.662   3.295  35.626  1.00 91.16           C  
ATOM   4824  HB1 ALA A 316      -5.191   3.938  34.923  1.00 91.16           H  
ATOM   4825  HB2 ALA A 316      -3.719   3.767  35.901  1.00 91.16           H  
ATOM   4826  HB3 ALA A 316      -5.267   3.169  36.524  1.00 91.16           H  
ATOM   4827  O   ALA A 316      -6.145   0.323  35.390  1.00 91.16           O  
ATOM   4828  N   ALA A 317      -6.317   1.525  33.506  1.00 88.95           N  
ATOM   4829  H   ALA A 317      -5.931   2.266  32.939  1.00 88.95           H  
ATOM   4830  CA  ALA A 317      -7.538   0.875  33.038  1.00 88.95           C  
ATOM   4831  HA  ALA A 317      -8.228   0.766  33.875  1.00 88.95           H  
ATOM   4832  C   ALA A 317      -7.290  -0.536  32.473  1.00 88.95           C  
ATOM   4833  CB  ALA A 317      -8.183   1.799  32.009  1.00 88.95           C  
ATOM   4834  HB1 ALA A 317      -7.466   1.996  31.211  1.00 88.95           H  
ATOM   4835  HB2 ALA A 317      -9.078   1.334  31.597  1.00 88.95           H  
ATOM   4836  HB3 ALA A 317      -8.457   2.744  32.478  1.00 88.95           H  
ATOM   4837  O   ALA A 317      -8.102  -1.429  32.693  1.00 88.95           O  
ATOM   4838  N   PHE A 318      -6.162  -0.777  31.802  1.00 89.49           N  
ATOM   4839  H   PHE A 318      -5.549  -0.003  31.585  1.00 89.49           H  
ATOM   4840  CA  PHE A 318      -5.813  -2.099  31.276  1.00 89.49           C  
ATOM   4841  HA  PHE A 318      -6.654  -2.471  30.690  1.00 89.49           H  
ATOM   4842  C   PHE A 318      -5.523  -3.120  32.386  1.00 89.49           C  
ATOM   4843  CB  PHE A 318      -4.615  -1.977  30.337  1.00 89.49           C  
ATOM   4844  HB2 PHE A 318      -4.854  -1.265  29.548  1.00 89.49           H  
ATOM   4845  HB3 PHE A 318      -3.764  -1.584  30.894  1.00 89.49           H  
ATOM   4846  O   PHE A 318      -5.904  -4.288  32.277  1.00 89.49           O  
ATOM   4847  CG  PHE A 318      -4.235  -3.299  29.695  1.00 89.49           C  
ATOM   4848  CD1 PHE A 318      -3.118  -4.021  30.154  1.00 89.49           C  
ATOM   4849  HD1 PHE A 318      -2.499  -3.621  30.943  1.00 89.49           H  
ATOM   4850  CD2 PHE A 318      -5.015  -3.822  28.648  1.00 89.49           C  
ATOM   4851  HD2 PHE A 318      -5.891  -3.288  28.311  1.00 89.49           H  
ATOM   4852  CE1 PHE A 318      -2.777  -5.246  29.554  1.00 89.49           C  
ATOM   4853  HE1 PHE A 318      -1.882  -5.762  29.867  1.00 89.49           H  
ATOM   4854  CE2 PHE A 318      -4.664  -5.035  28.032  1.00 89.49           C  
ATOM   4855  HE2 PHE A 318      -5.238  -5.410  27.198  1.00 89.49           H  
ATOM   4856  CZ  PHE A 318      -3.543  -5.748  28.487  1.00 89.49           C  
ATOM   4857  HZ  PHE A 318      -3.239  -6.654  27.984  1.00 89.49           H  
ATOM   4858  N   GLN A 319      -4.877  -2.677  33.471  1.00 88.37           N  
ATOM   4859  H   GLN A 319      -4.550  -1.722  33.471  1.00 88.37           H  
ATOM   4860  CA  GLN A 319      -4.609  -3.503  34.656  1.00 88.37           C  
ATOM   4861  HA  GLN A 319      -4.094  -4.413  34.350  1.00 88.37           H  
ATOM   4862  C   GLN A 319      -5.896  -3.936  35.370  1.00 88.37           C  
ATOM   4863  CB  GLN A 319      -3.712  -2.719  35.622  1.00 88.37           C  
ATOM   4864  HB2 GLN A 319      -3.713  -3.215  36.593  1.00 88.37           H  
ATOM   4865  HB3 GLN A 319      -4.113  -1.714  35.752  1.00 88.37           H  
ATOM   4866  O   GLN A 319      -5.943  -5.016  35.963  1.00 88.37           O  
ATOM   4867  CG  GLN A 319      -2.261  -2.647  35.124  1.00 88.37           C  
ATOM   4868  HG2 GLN A 319      -1.857  -3.658  35.085  1.00 88.37           H  
ATOM   4869  HG3 GLN A 319      -2.226  -2.235  34.115  1.00 88.37           H  
ATOM   4870  CD  GLN A 319      -1.368  -1.799  36.023  1.00 88.37           C  
ATOM   4871  NE2 GLN A 319      -0.063  -1.917  35.899  1.00 88.37           N  
ATOM   4872 HE21 GLN A 319       0.442  -1.474  36.654  1.00 88.37           H  
ATOM   4873 HE22 GLN A 319       0.303  -2.673  35.338  1.00 88.37           H  
ATOM   4874  OE1 GLN A 319      -1.795  -1.031  36.865  1.00 88.37           O  
ATOM   4875  N   LYS A 320      -6.959  -3.130  35.276  1.00 86.27           N  
ATOM   4876  H   LYS A 320      -6.857  -2.272  34.752  1.00 86.27           H  
ATOM   4877  CA  LYS A 320      -8.298  -3.493  35.741  1.00 86.27           C  
ATOM   4878  HA  LYS A 320      -8.224  -4.038  36.682  1.00 86.27           H  
ATOM   4879  C   LYS A 320      -8.951  -4.433  34.728  1.00 86.27           C  
ATOM   4880  CB  LYS A 320      -9.130  -2.230  35.991  1.00 86.27           C  
ATOM   4881  HB2 LYS A 320      -9.123  -1.610  35.095  1.00 86.27           H  
ATOM   4882  HB3 LYS A 320     -10.159  -2.524  36.200  1.00 86.27           H  
ATOM   4883  O   LYS A 320      -9.639  -4.006  33.802  1.00 86.27           O  
ATOM   4884  CG  LYS A 320      -8.599  -1.413  37.176  1.00 86.27           C  
ATOM   4885  HG2 LYS A 320      -7.568  -1.111  36.989  1.00 86.27           H  
ATOM   4886  HG3 LYS A 320      -8.627  -2.024  38.078  1.00 86.27           H  
ATOM   4887  CD  LYS A 320      -9.465  -0.166  37.379  1.00 86.27           C  
ATOM   4888  HD2 LYS A 320      -9.483   0.415  36.458  1.00 86.27           H  
ATOM   4889  HD3 LYS A 320     -10.480  -0.481  37.623  1.00 86.27           H  
ATOM   4890  CE  LYS A 320      -8.898   0.690  38.514  1.00 86.27           C  
ATOM   4891  HE2 LYS A 320      -7.920   1.064  38.210  1.00 86.27           H  
ATOM   4892  HE3 LYS A 320      -8.755   0.054  39.388  1.00 86.27           H  
ATOM   4893  NZ  LYS A 320      -9.810   1.812  38.850  1.00 86.27           N  
ATOM   4894  HZ1 LYS A 320      -9.964   2.403  38.045  1.00 86.27           H  
ATOM   4895  HZ2 LYS A 320      -9.429   2.370  39.601  1.00 86.27           H  
ATOM   4896  HZ3 LYS A 320     -10.703   1.454  39.154  1.00 86.27           H  
ATOM   4897  N   LYS A 321      -8.700  -5.732  34.883  1.00 81.64           N  
ATOM   4898  H   LYS A 321      -8.068  -5.995  35.627  1.00 81.64           H  
ATOM   4899  CA  LYS A 321      -9.370  -6.777  34.101  1.00 81.64           C  
ATOM   4900  HA  LYS A 321      -9.410  -6.466  33.057  1.00 81.64           H  
ATOM   4901  C   LYS A 321     -10.817  -6.911  34.551  1.00 81.64           C  
ATOM   4902  CB  LYS A 321      -8.611  -8.109  34.202  1.00 81.64           C  
ATOM   4903  HB2 LYS A 321      -8.533  -8.396  35.251  1.00 81.64           H  
ATOM   4904  HB3 LYS A 321      -9.184  -8.880  33.687  1.00 81.64           H  
ATOM   4905  O   LYS A 321     -11.065  -7.033  35.746  1.00 81.64           O  
ATOM   4906  CG  LYS A 321      -7.197  -8.049  33.595  1.00 81.64           C  
ATOM   4907  HG2 LYS A 321      -6.708  -9.009  33.759  1.00 81.64           H  
ATOM   4908  HG3 LYS A 321      -6.613  -7.280  34.100  1.00 81.64           H  
ATOM   4909  CD  LYS A 321      -7.222  -7.761  32.085  1.00 81.64           C  
ATOM   4910  HD2 LYS A 321      -7.766  -8.558  31.579  1.00 81.64           H  
ATOM   4911  HD3 LYS A 321      -7.730  -6.816  31.897  1.00 81.64           H  
ATOM   4912  CE  LYS A 321      -5.822  -7.641  31.487  1.00 81.64           C  
ATOM   4913  HE2 LYS A 321      -5.251  -8.541  31.717  1.00 81.64           H  
ATOM   4914  HE3 LYS A 321      -5.327  -6.783  31.941  1.00 81.64           H  
ATOM   4915  NZ  LYS A 321      -5.907  -7.452  30.018  1.00 81.64           N  
ATOM   4916  HZ1 LYS A 321      -5.013  -7.250  29.593  1.00 81.64           H  
ATOM   4917  HZ2 LYS A 321      -6.534  -6.700  29.770  1.00 81.64           H  
ATOM   4918  HZ3 LYS A 321      -6.328  -8.247  29.559  1.00 81.64           H  
ATOM   4919  N   LEU A 322     -11.736  -6.908  33.590  1.00 72.98           N  
ATOM   4920  H   LEU A 322     -11.431  -6.908  32.627  1.00 72.98           H  
ATOM   4921  CA  LEU A 322     -13.164  -7.042  33.868  1.00 72.98           C  
ATOM   4922  HA  LEU A 322     -13.446  -6.352  34.664  1.00 72.98           H  
ATOM   4923  C   LEU A 322     -13.438  -8.463  34.369  1.00 72.98           C  
ATOM   4924  CB  LEU A 322     -13.972  -6.714  32.597  1.00 72.98           C  
ATOM   4925  HB2 LEU A 322     -15.026  -6.911  32.793  1.00 72.98           H  
ATOM   4926  HB3 LEU A 322     -13.651  -7.388  31.802  1.00 72.98           H  
ATOM   4927  O   LEU A 322     -13.075  -9.432  33.696  1.00 72.98           O  
ATOM   4928  CG  LEU A 322     -13.826  -5.260  32.109  1.00 72.98           C  
ATOM   4929  HG  LEU A 322     -12.768  -5.019  32.011  1.00 72.98           H  
ATOM   4930  CD1 LEU A 322     -14.474  -5.107  30.734  1.00 72.98           C  
ATOM   4931 HD11 LEU A 322     -14.383  -4.076  30.394  1.00 72.98           H  
ATOM   4932 HD12 LEU A 322     -13.975  -5.759  30.016  1.00 72.98           H  
ATOM   4933 HD13 LEU A 322     -15.528  -5.376  30.793  1.00 72.98           H  
ATOM   4934  CD2 LEU A 322     -14.471  -4.256  33.062  1.00 72.98           C  
ATOM   4935 HD21 LEU A 322     -15.531  -4.477  33.186  1.00 72.98           H  
ATOM   4936 HD22 LEU A 322     -13.989  -4.291  34.039  1.00 72.98           H  
ATOM   4937 HD23 LEU A 322     -14.363  -3.248  32.661  1.00 72.98           H  
ATOM   4938  N   LYS A 323     -14.051  -8.604  35.550  1.00 62.96           N
[truncated: 64,161 more chars]
