# Supplementary material for: Using structure prediction of negative sense RNA virus nucleoproteins to assess evolutionary relationships
Source: bioRxiv. 2024 May 22:2024.02.16.580771. Originally published 2024 Feb 17. Preprint. [Version 2] doi: 10.1101/2024.02.16.580771 (PMC10888975; doi:10.1101/2024.02.16.580771)
Supplement: Supplement 2 — Supplementary File 2: Full NSV Dataset NP AlphaFold PDBs (.pdb files) [file media-2.zip › Full NSV Dataset NP AlphaFold PDBs/SCPV.pdb]

ATOM      1  N   MET A   1      71.227   9.375  37.473  1.00 41.15           N  
ATOM      2  H   MET A   1      71.202   8.366  37.507  1.00 41.15           H  
ATOM      3  H2  MET A   1      70.929   9.733  38.369  1.00 41.15           H  
ATOM      4  H3  MET A   1      72.169   9.681  37.280  1.00 41.15           H  
ATOM      5  CA  MET A   1      70.303   9.832  36.411  1.00 41.15           C  
ATOM      6  HA  MET A   1      70.232  10.920  36.410  1.00 41.15           H  
ATOM      7  C   MET A   1      68.944   9.264  36.791  1.00 41.15           C  
ATOM      8  CB  MET A   1      70.797   9.353  35.029  1.00 41.15           C  
ATOM      9  HB2 MET A   1      70.885   8.266  35.028  1.00 41.15           H  
ATOM     10  HB3 MET A   1      70.071   9.643  34.270  1.00 41.15           H  
ATOM     11  O   MET A   1      68.833   8.052  36.865  1.00 41.15           O  
ATOM     12  CG  MET A   1      72.163   9.970  34.679  1.00 41.15           C  
ATOM     13  HG2 MET A   1      72.060  11.053  34.603  1.00 41.15           H  
ATOM     14  HG3 MET A   1      72.860   9.758  35.490  1.00 41.15           H  
ATOM     15  SD  MET A   1      72.945   9.348  33.168  1.00 41.15           S  
ATOM     16  CE  MET A   1      72.264  10.478  31.924  1.00 41.15           C  
ATOM     17  HE1 MET A   1      72.550  11.504  32.158  1.00 41.15           H  
ATOM     18  HE2 MET A   1      72.659  10.213  30.943  1.00 41.15           H  
ATOM     19  HE3 MET A   1      71.177  10.396  31.904  1.00 41.15           H  
ATOM     20  N   SER A   2      68.073  10.051  37.436  1.00 33.86           N  
ATOM     21  H   SER A   2      67.705   9.581  38.251  1.00 33.86           H  
ATOM     22  CA  SER A   2      66.967  10.788  36.777  1.00 33.86           C  
ATOM     23  HA  SER A   2      66.257  11.089  37.548  1.00 33.86           H  
ATOM     24  C   SER A   2      66.219   9.893  35.788  1.00 33.86           C  
ATOM     25  CB  SER A   2      67.427  12.060  36.051  1.00 33.86           C  
ATOM     26  HB2 SER A   2      68.295  11.850  35.426  1.00 33.86           H  
ATOM     27  HB3 SER A   2      66.620  12.415  35.411  1.00 33.86           H  
ATOM     28  O   SER A   2      66.851   9.390  34.872  1.00 33.86           O  
ATOM     29  OG  SER A   2      67.729  13.069  36.989  1.00 33.86           O  
ATOM     30  HG  SER A   2      67.556  13.923  36.587  1.00 33.86           H  
ATOM     31  N   THR A   3      64.916   9.647  35.850  1.00 34.96           N  
ATOM     32  H   THR A   3      64.617   9.010  35.126  1.00 34.96           H  
ATOM     33  CA  THR A   3      63.778  10.267  36.554  1.00 34.96           C  
ATOM     34  HA  THR A   3      63.952  10.347  37.626  1.00 34.96           H  
ATOM     35  C   THR A   3      62.607   9.309  36.291  1.00 34.96           C  
ATOM     36  CB  THR A   3      63.401  11.637  35.939  1.00 34.96           C  
ATOM     37  HB  THR A   3      62.321  11.694  35.803  1.00 34.96           H  
ATOM     38  O   THR A   3      62.467   8.853  35.165  1.00 34.96           O  
ATOM     39  CG2 THR A   3      63.816  12.808  36.828  1.00 34.96           C  
ATOM     40 HG21 THR A   3      63.314  12.732  37.792  1.00 34.96           H  
ATOM     41 HG22 THR A   3      63.514  13.740  36.351  1.00 34.96           H  
ATOM     42 HG23 THR A   3      64.895  12.820  36.980  1.00 34.96           H  
ATOM     43  OG1 THR A   3      64.023  11.846  34.690  1.00 34.96           O  
ATOM     44  HG1 THR A   3      63.606  11.253  34.061  1.00 34.96           H  
ATOM     45  N   ALA A   4      61.906   8.876  37.336  1.00 38.52           N  
ATOM     46  H   ALA A   4      62.071   7.888  37.467  1.00 38.52           H  
ATOM     47  CA  ALA A   4      60.485   9.158  37.595  1.00 38.52           C  
ATOM     48  HA  ALA A   4      60.389   8.890  38.647  1.00 38.52           H  
ATOM     49  C   ALA A   4      59.455   8.293  36.814  1.00 38.52           C  
ATOM     50  CB  ALA A   4      60.184  10.660  37.544  1.00 38.52           C  
ATOM     51  HB1 ALA A   4      60.903  11.213  38.149  1.00 38.52           H  
ATOM     52  HB2 ALA A   4      59.182  10.849  37.928  1.00 38.52           H  
ATOM     53  HB3 ALA A   4      60.224  11.007  36.511  1.00 38.52           H  
ATOM     54  O   ALA A   4      59.680   7.975  35.652  1.00 38.52           O  
ATOM     55  N   PRO A   5      58.347   7.888  37.470  1.00 42.99           N  
ATOM     56  CA  PRO A   5      57.425   6.855  36.998  1.00 42.99           C  
ATOM     57  HA  PRO A   5      57.943   6.148  36.351  1.00 42.99           H  
ATOM     58  C   PRO A   5      56.210   7.418  36.239  1.00 42.99           C  
ATOM     59  CB  PRO A   5      56.991   6.150  38.286  1.00 42.99           C  
ATOM     60  HB2 PRO A   5      57.778   5.469  38.612  1.00 42.99           H  
ATOM     61  HB3 PRO A   5      56.048   5.616  38.171  1.00 42.99           H  
ATOM     62  O   PRO A   5      55.856   8.588  36.390  1.00 42.99           O  
ATOM     63  CG  PRO A   5      56.872   7.311  39.273  1.00 42.99           C  
ATOM     64  HG2 PRO A   5      55.888   7.772  39.178  1.00 42.99           H  
ATOM     65  HG3 PRO A   5      57.039   6.981  40.299  1.00 42.99           H  
ATOM     66  CD  PRO A   5      57.943   8.295  38.815  1.00 42.99           C  
ATOM     67  HD2 PRO A   5      57.537   9.307  38.803  1.00 42.99           H  
ATOM     68  HD3 PRO A   5      58.770   8.226  39.522  1.00 42.99           H  
ATOM     69  N   ASP A   6      55.549   6.544  35.476  1.00 37.11           N  
ATOM     70  H   ASP A   6      55.926   5.613  35.371  1.00 37.11           H  
ATOM     71  CA  ASP A   6      54.255   6.784  34.826  1.00 37.11           C  
ATOM     72  HA  ASP A   6      54.384   7.533  34.045  1.00 37.11           H  
ATOM     73  C   ASP A   6      53.174   7.246  35.822  1.00 37.11           C  
ATOM     74  CB  ASP A   6      53.748   5.478  34.180  1.00 37.11           C  
ATOM     75  HB2 ASP A   6      52.677   5.571  34.001  1.00 37.11           H  
ATOM     76  HB3 ASP A   6      53.893   4.649  34.874  1.00 37.11           H  
ATOM     77  O   ASP A   6      52.974   6.597  36.857  1.00 37.11           O  
ATOM     78  CG  ASP A   6      54.395   5.156  32.835  1.00 37.11           C  
ATOM     79  OD1 ASP A   6      54.533   6.097  32.024  1.00 37.11           O  
ATOM     80  OD2 ASP A   6      54.724   3.967  32.628  1.00 37.11           O  
ATOM     81  N   PRO A   7      52.407   8.307  35.513  1.00 42.99           N  
ATOM     82  CA  PRO A   7      51.171   8.603  36.212  1.00 42.99           C  
ATOM     83  HA  PRO A   7      51.236   8.280  37.251  1.00 42.99           H  
ATOM     84  C   PRO A   7      49.982   7.902  35.540  1.00 42.99           C  
ATOM     85  CB  PRO A   7      51.059  10.124  36.187  1.00 42.99           C  
ATOM     86  HB2 PRO A   7      50.025  10.462  36.252  1.00 42.99           H  
ATOM     87  HB3 PRO A   7      51.652  10.543  37.001  1.00 42.99           H  
ATOM     88  O   PRO A   7      49.797   7.936  34.323  1.00 42.99           O  
ATOM     89  CG  PRO A   7      51.700  10.494  34.848  1.00 42.99           C  
ATOM     90  HG2 PRO A   7      50.937  10.503  34.070  1.00 42.99           H  
ATOM     91  HG3 PRO A   7      52.196  11.463  34.899  1.00 42.99           H  
ATOM     92  CD  PRO A   7      52.701   9.367  34.559  1.00 42.99           C  
ATOM     93  HD2 PRO A   7      52.582   9.007  33.537  1.00 42.99           H  
ATOM     94  HD3 PRO A   7      53.717   9.727  34.717  1.00 42.99           H  
ATOM     95  N   ALA A   8      49.140   7.303  36.377  1.00 40.79           N  
ATOM     96  H   ALA A   8      49.387   7.304  37.356  1.00 40.79           H  
ATOM     97  CA  ALA A   8      47.815   6.812  36.019  1.00 40.79           C  
ATOM     98  HA  ALA A   8      47.873   6.373  35.023  1.00 40.79           H  
ATOM     99  C   ALA A   8      46.780   7.976  35.944  1.00 40.79           C  
ATOM    100  CB  ALA A   8      47.505   5.678  37.008  1.00 40.79           C  
ATOM    101  HB1 ALA A   8      47.235   6.085  37.982  1.00 40.79           H  
ATOM    102  HB2 ALA A   8      46.706   5.049  36.614  1.00 40.79           H  
ATOM    103  HB3 ALA A   8      48.380   5.038  37.122  1.00 40.79           H  
ATOM    104  O   ALA A   8      47.147   9.148  36.035  1.00 40.79           O  
ATOM    105  N   PRO A   9      45.486   7.681  35.729  1.00 39.85           N  
ATOM    106  CA  PRO A   9      44.664   8.177  34.631  1.00 39.85           C  
ATOM    107  HA  PRO A   9      45.267   8.284  33.729  1.00 39.85           H  
ATOM    108  C   PRO A   9      43.951   9.510  34.924  1.00 39.85           C  
ATOM    109  CB  PRO A   9      43.647   7.047  34.446  1.00 39.85           C  
ATOM    110  HB2 PRO A   9      42.725   7.394  33.980  1.00 39.85           H  
ATOM    111  HB3 PRO A   9      44.097   6.256  33.847  1.00 39.85           H  
ATOM    112  O   PRO A   9      43.479   9.758  36.033  1.00 39.85           O  
ATOM    113  CG  PRO A   9      43.407   6.531  35.872  1.00 39.85           C  
ATOM    114  HG2 PRO A   9      42.493   6.963  36.282  1.00 39.85           H  
ATOM    115  HG3 PRO A   9      43.346   5.443  35.878  1.00 39.85           H  
ATOM    116  CD  PRO A   9      44.609   7.017  36.681  1.00 39.85           C  
ATOM    117  HD2 PRO A   9      44.279   7.736  37.430  1.00 39.85           H  
ATOM    118  HD3 PRO A   9      45.066   6.170  37.193  1.00 39.85           H  
ATOM    119  N   SER A  10      43.771  10.340  33.896  1.00 32.51           N  
ATOM    120  H   SER A  10      44.183  10.128  32.999  1.00 32.51           H  
ATOM    121  CA  SER A  10      42.934  11.539  33.962  1.00 32.51           C  
ATOM    122  HA  SER A  10      42.861  11.856  35.003  1.00 32.51           H  
ATOM    123  C   SER A  10      41.511  11.255  33.473  1.00 32.51           C  
ATOM    124  CB  SER A  10      43.588  12.713  33.223  1.00 32.51           C  
ATOM    125  HB2 SER A  10      44.388  13.111  33.846  1.00 32.51           H  
ATOM    126  HB3 SER A  10      42.850  13.498  33.059  1.00 32.51           H  
ATOM    127  O   SER A  10      41.243  11.028  32.296  1.00 32.51           O  
ATOM    128  OG  SER A  10      44.145  12.305  31.988  1.00 32.51           O  
ATOM    129  HG  SER A  10      44.556  13.060  31.561  1.00 32.51           H  
ATOM    130  N   THR A  11      40.572  11.307  34.414  1.00 35.39           N  
ATOM    131  H   THR A  11      40.875  11.381  35.374  1.00 35.39           H  
ATOM    132  CA  THR A  11      39.145  11.538  34.176  1.00 35.39           C  
ATOM    133  HA  THR A  11      38.766  10.822  33.447  1.00 35.39           H  
ATOM    134  C   THR A  11      38.917  12.960  33.660  1.00 35.39           C  
ATOM    135  CB  THR A  11      38.373  11.394  35.502  1.00 35.39           C  
ATOM    136  HB  THR A  11      37.404  11.884  35.408  1.00 35.39           H  
ATOM    137  O   THR A  11      39.262  13.922  34.347  1.00 35.39           O  
ATOM    138  CG2 THR A  11      38.133   9.938  35.887  1.00 35.39           C  
ATOM    139 HG21 THR A  11      37.561   9.438  35.106  1.00 35.39           H  
ATOM    140 HG22 THR A  11      37.573   9.898  36.822  1.00 35.39           H  
ATOM    141 HG23 THR A  11      39.087   9.426  36.020  1.00 35.39           H  
ATOM    142  OG1 THR A  11      39.102  11.998  36.551  1.00 35.39           O  
ATOM    143  HG1 THR A  11      39.255  12.910  36.293  1.00 35.39           H  
ATOM    144  N   SER A  12      38.258  13.111  32.512  1.00 33.35           N  
ATOM    145  H   SER A  12      38.101  12.311  31.915  1.00 33.35           H  
ATOM    146  CA  SER A  12      37.598  14.359  32.114  1.00 33.35           C  
ATOM    147  HA  SER A  12      37.424  14.944  33.017  1.00 33.35           H  
ATOM    148  C   SER A  12      36.225  14.053  31.507  1.00 33.35           C  
ATOM    149  CB  SER A  12      38.485  15.227  31.214  1.00 33.35           C  
ATOM    150  HB2 SER A  12      37.934  16.118  30.914  1.00 33.35           H  
ATOM    151  HB3 SER A  12      39.364  15.534  31.782  1.00 33.35           H  
ATOM    152  O   SER A  12      36.045  13.102  30.751  1.00 33.35           O  
ATOM    153  OG  SER A  12      38.906  14.524  30.067  1.00 33.35           O  
ATOM    154  HG  SER A  12      39.576  15.031  29.604  1.00 33.35           H  
ATOM    155  N   GLY A  13      35.231  14.802  31.986  1.00 32.85           N  
ATOM    156  H   GLY A  13      35.489  15.584  32.571  1.00 32.85           H  
ATOM    157  CA  GLY A  13      33.804  14.538  31.839  1.00 32.85           C  
ATOM    158  HA2 GLY A  13      33.627  13.472  31.985  1.00 32.85           H  
ATOM    159  HA3 GLY A  13      33.286  15.074  32.635  1.00 32.85           H  
ATOM    160  C   GLY A  13      33.180  14.932  30.491  1.00 32.85           C  
ATOM    161  O   GLY A  13      33.881  15.247  29.530  1.00 32.85           O  
ATOM    162  N   PRO A  14      31.837  14.892  30.416  1.00 28.13           N  
ATOM    163  CA  PRO A  14      31.087  14.973  29.170  1.00 28.13           C  
ATOM    164  HA  PRO A  14      31.540  14.316  28.427  1.00 28.13           H  
ATOM    165  C   PRO A  14      31.053  16.402  28.617  1.00 28.13           C  
ATOM    166  CB  PRO A  14      29.689  14.447  29.515  1.00 28.13           C  
ATOM    167  HB2 PRO A  14      28.915  14.892  28.889  1.00 28.13           H  
ATOM    168  HB3 PRO A  14      29.678  13.361  29.418  1.00 28.13           H  
ATOM    169  O   PRO A  14      30.740  17.352  29.334  1.00 28.13           O  
ATOM    170  CG  PRO A  14      29.517  14.825  30.987  1.00 28.13           C  
ATOM    171  HG2 PRO A  14      29.166  15.854  31.063  1.00 28.13           H  
ATOM    172  HG3 PRO A  14      28.833  14.150  31.500  1.00 28.13           H  
ATOM    173  CD  PRO A  14      30.934  14.727  31.546  1.00 28.13           C  
ATOM    174  HD2 PRO A  14      31.080  13.741  31.987  1.00 28.13           H  
ATOM    175  HD3 PRO A  14      31.090  15.503  32.295  1.00 28.13           H  
ATOM    176  N   LEU A  15      31.331  16.543  27.320  1.00 32.09           N  
ATOM    177  H   LEU A  15      31.582  15.719  26.791  1.00 32.09           H  
ATOM    178  CA  LEU A  15      31.142  17.796  26.592  1.00 32.09           C  
ATOM    179  HA  LEU A  15      31.475  18.592  27.258  1.00 32.09           H  
ATOM    180  C   LEU A  15      29.650  18.032  26.267  1.00 32.09           C  
ATOM    181  CB  LEU A  15      32.025  17.821  25.331  1.00 32.09           C  
ATOM    182  HB2 LEU A  15      32.031  16.824  24.890  1.00 32.09           H  
ATOM    183  HB3 LEU A  15      31.590  18.497  24.595  1.00 32.09           H  
ATOM    184  O   LEU A  15      28.922  17.077  25.980  1.00 32.09           O  
ATOM    185  CG  LEU A  15      33.468  18.277  25.620  1.00 32.09           C  
ATOM    186  HG  LEU A  15      33.836  17.787  26.522  1.00 32.09           H  
ATOM    187  CD1 LEU A  15      34.376  17.885  24.457  1.00 32.09           C  
ATOM    188 HD11 LEU A  15      34.364  16.803  24.330  1.00 32.09           H  
ATOM    189 HD12 LEU A  15      35.400  18.196  24.667  1.00 32.09           H  
ATOM    190 HD13 LEU A  15      34.035  18.362  23.538  1.00 32.09           H  
ATOM    191  CD2 LEU A  15      33.562  19.797  25.795  1.00 32.09           C  
ATOM    192 HD21 LEU A  15      33.178  20.304  24.909  1.00 32.09           H  
ATOM    193 HD22 LEU A  15      34.603  20.083  25.946  1.00 32.09           H  
ATOM    194 HD23 LEU A  15      32.997  20.110  26.673  1.00 32.09           H  
ATOM    195  N   PRO A  16      29.190  19.296  26.309  1.00 30.98           N  
ATOM    196  CA  PRO A  16      27.784  19.662  26.204  1.00 30.98           C  
ATOM    197  HA  PRO A  16      27.188  18.970  26.798  1.00 30.98           H  
ATOM    198  C   PRO A  16      27.269  19.647  24.760  1.00 30.98           C  
ATOM    199  CB  PRO A  16      27.687  21.055  26.833  1.00 30.98           C  
ATOM    200  HB2 PRO A  16      26.872  21.643  26.413  1.00 30.98           H  
ATOM    201  HB3 PRO A  16      27.571  20.957  27.912  1.00 30.98           H  
ATOM    202  O   PRO A  16      27.929  20.086  23.821  1.00 30.98           O  
ATOM    203  CG  PRO A  16      29.049  21.672  26.521  1.00 30.98           C  
ATOM    204  HG2 PRO A  16      29.325  22.431  27.253  1.00 30.98           H  
ATOM    205  HG3 PRO A  16      29.034  22.097  25.518  1.00 30.98           H  
ATOM    206  CD  PRO A  16      29.998  20.480  26.559  1.00 30.98           C  
ATOM    207  HD2 PRO A  16      30.444  20.421  27.552  1.00 30.98           H  
ATOM    208  HD3 PRO A  16      30.773  20.595  25.801  1.00 30.98           H  
ATOM    209  N   ILE A  17      26.028  19.185  24.620  1.00 37.27           N  
ATOM    210  H   ILE A  17      25.570  18.861  25.460  1.00 37.27           H  
ATOM    211  CA  ILE A  17      25.212  19.232  23.406  1.00 37.27           C  
ATOM    212  HA  ILE A  17      25.840  19.015  22.542  1.00 37.27           H  
ATOM    213  C   ILE A  17      24.632  20.644  23.269  1.00 37.27           C  
ATOM    214  CB  ILE A  17      24.089  18.168  23.504  1.00 37.27           C  
ATOM    215  HB  ILE A  17      23.499  18.386  24.395  1.00 37.27           H  
ATOM    216  O   ILE A  17      24.002  21.151  24.198  1.00 37.27           O  
ATOM    217  CG1 ILE A  17      24.676  16.742  23.655  1.00 37.27           C  
ATOM    218 HG12 ILE A  17      25.455  16.736  24.418  1.00 37.27           H  
ATOM    219 HG13 ILE A  17      25.134  16.436  22.715  1.00 37.27           H  
ATOM    220  CG2 ILE A  17      23.145  18.233  22.287  1.00 37.27           C  
ATOM    221 HG21 ILE A  17      23.703  18.040  21.371  1.00 37.27           H  
ATOM    222 HG22 ILE A  17      22.348  17.495  22.382  1.00 37.27           H  
ATOM    223 HG23 ILE A  17      22.671  19.212  22.222  1.00 37.27           H  
ATOM    224  CD1 ILE A  17      23.646  15.688  24.082  1.00 37.27           C  
ATOM    225 HD11 ILE A  17      24.158  14.743  24.267  1.00 37.27           H  
ATOM    226 HD12 ILE A  17      23.146  16.003  24.998  1.00 37.27           H  
ATOM    227 HD13 ILE A  17      22.907  15.529  23.297  1.00 37.27           H  
ATOM    228  N   SER A  18      24.805  21.274  22.107  1.00 29.96           N  
ATOM    229  H   SER A  18      25.395  20.848  21.407  1.00 29.96           H  
ATOM    230  CA  SER A  18      24.082  22.487  21.703  1.00 29.96           C  
ATOM    231  HA  SER A  18      23.027  22.355  21.944  1.00 29.96           H  
ATOM    232  C   SER A  18      24.146  22.690  20.178  1.00 29.96           C  
ATOM    233  CB  SER A  18      24.604  23.683  22.507  1.00 29.96           C  
ATOM    234  HB2 SER A  18      24.615  24.598  21.914  1.00 29.96           H  
ATOM    235  HB3 SER A  18      25.623  23.494  22.845  1.00 29.96           H  
ATOM    236  O   SER A  18      24.973  22.058  19.521  1.00 29.96           O  
ATOM    237  OG  SER A  18      23.744  23.831  23.621  1.00 29.96           O  
ATOM    238  HG  SER A  18      23.763  22.997  24.095  1.00 29.96           H  
ATOM    239  N   PRO A  19      23.199  23.439  19.582  1.00 31.33           N  
ATOM    240  CA  PRO A  19      22.197  22.819  18.716  1.00 31.33           C  
ATOM    241  HA  PRO A  19      22.306  21.735  18.738  1.00 31.33           H  
ATOM    242  C   PRO A  19      22.252  23.278  17.246  1.00 31.33           C  
ATOM    243  CB  PRO A  19      20.877  23.206  19.393  1.00 31.33           C  
ATOM    244  HB2 PRO A  19      20.735  22.588  20.280  1.00 31.33           H  
ATOM    245  HB3 PRO A  19      20.014  23.113  18.734  1.00 31.33           H  
ATOM    246  O   PRO A  19      22.793  24.328  16.924  1.00 31.33           O  
ATOM    247  CG  PRO A  19      21.131  24.650  19.814  1.00 31.33           C  
ATOM    248  HG2 PRO A  19      20.933  25.321  18.978  1.00 31.33           H  
ATOM    249  HG3 PRO A  19      20.529  24.925  20.681  1.00 31.33           H  
ATOM    250  CD  PRO A  19      22.619  24.659  20.141  1.00 31.33           C  
ATOM    251  HD2 PRO A  19      23.092  25.536  19.700  1.00 31.33           H  
ATOM    252  HD3 PRO A  19      22.703  24.705  21.227  1.00 31.33           H  
ATOM    253  N   THR A  20      21.633  22.470  16.375  1.00 38.54           N  
ATOM    254  H   THR A  20      21.281  21.613  16.776  1.00 38.54           H  
ATOM    255  CA  THR A  20      21.039  22.822  15.064  1.00 38.54           C  
ATOM    256  HA  THR A  20      21.153  21.949  14.422  1.00 38.54           H  
ATOM    257  C   THR A  20      21.678  23.980  14.288  1.00 38.54           C  
ATOM    258  CB  THR A  20      19.520  23.074  15.191  1.00 38.54           C  
ATOM    259  HB  THR A  20      19.175  23.695  14.365  1.00 38.54           H  
ATOM    260  O   THR A  20      21.217  25.117  14.356  1.00 38.54           O  
ATOM    261  CG2 THR A  20      18.721  21.775  15.139  1.00 38.54           C  
ATOM    262 HG21 THR A  20      18.890  21.273  14.186  1.00 38.54           H  
ATOM    263 HG22 THR A  20      17.659  22.003  15.235  1.00 38.54           H  
ATOM    264 HG23 THR A  20      19.020  21.121  15.958  1.00 38.54           H  
ATOM    265  OG1 THR A  20      19.206  23.707  16.408  1.00 38.54           O  
ATOM    266  HG1 THR A  20      19.625  24.570  16.374  1.00 38.54           H  
ATOM    267  N   ALA A  21      22.641  23.651  13.426  1.00 27.99           N  
ATOM    268  H   ALA A  21      23.024  22.716  13.456  1.00 27.99           H  
ATOM    269  CA  ALA A  21      22.934  24.447  12.240  1.00 27.99           C  
ATOM    270  HA  ALA A  21      22.697  25.492  12.436  1.00 27.99           H  
ATOM    271  C   ALA A  21      22.049  23.952  11.083  1.00 27.99           C  
ATOM    272  CB  ALA A  21      24.433  24.375  11.930  1.00 27.99           C  
ATOM    273  HB1 ALA A  21      25.003  24.756  12.778  1.00 27.99           H  
ATOM    274  HB2 ALA A  21      24.727  23.345  11.729  1.00 27.99           H  
ATOM    275  HB3 ALA A  21      24.653  24.984  11.054  1.00 27.99           H  
ATOM    276  O   ALA A  21      22.203  22.838  10.582  1.00 27.99           O  
ATOM    277  N   SER A  22      21.082  24.778  10.695  1.00 34.79           N  
ATOM    278  H   SER A  22      20.990  25.660  11.179  1.00 34.79           H  
ATOM    279  CA  SER A  22      20.301  24.651   9.465  1.00 34.79           C  
ATOM    280  HA  SER A  22      19.739  23.717   9.481  1.00 34.79           H  
ATOM    281  C   SER A  22      21.231  24.661   8.247  1.00 34.79           C  
ATOM    282  CB  SER A  22      19.317  25.827   9.398  1.00 34.79           C  
ATOM    283  HB2 SER A  22      18.927  25.932   8.385  1.00 34.79           H  
ATOM    284  HB3 SER A  22      18.485  25.632  10.074  1.00 34.79           H  
ATOM    285  O   SER A  22      21.913  25.654   7.999  1.00 34.79           O  
ATOM    286  OG  SER A  22      19.955  27.026   9.803  1.00 34.79           O  
ATOM    287  HG  SER A  22      20.693  27.176   9.208  1.00 34.79           H  
ATOM    288  N   LEU A  23      21.259  23.559   7.494  1.00 25.70           N  
ATOM    289  H   LEU A  23      20.699  22.768   7.778  1.00 25.70           H  
ATOM    290  CA  LEU A  23      22.023  23.442   6.251  1.00 25.70           C  
ATOM    291  HA  LEU A  23      22.994  23.908   6.417  1.00 25.70           H  
ATOM    292  C   LEU A  23      21.301  24.169   5.097  1.00 25.70           C  
ATOM    293  CB  LEU A  23      22.248  21.953   5.924  1.00 25.70           C  
ATOM    294  HB2 LEU A  23      22.337  21.828   4.845  1.00 25.70           H  
ATOM    295  HB3 LEU A  23      21.370  21.388   6.238  1.00 25.70           H  
ATOM    296  O   LEU A  23      20.098  23.962   4.917  1.00 25.70           O  
ATOM    297  CG  LEU A  23      23.511  21.376   6.591  1.00 25.70           C  
ATOM    298  HG  LEU A  23      23.632  21.807   7.585  1.00 25.70           H  
ATOM    299  CD1 LEU A  23      23.392  19.861   6.742  1.00 25.70           C  
ATOM    300 HD11 LEU A  23      24.295  19.467   7.209  1.00 25.70           H  
ATOM    301 HD12 LEU A  23      22.540  19.621   7.378  1.00 25.70           H  
ATOM    302 HD13 LEU A  23      23.259  19.396   5.765  1.00 25.70           H  
ATOM    303  CD2 LEU A  23      24.758  21.674   5.754  1.00 25.70           C  
ATOM    304 HD21 LEU A  23      24.909  22.751   5.682  1.00 25.70           H  
ATOM    305 HD22 LEU A  23      24.655  21.254   4.753  1.00 25.70           H  
ATOM    306 HD23 LEU A  23      25.634  21.239   6.235  1.00 25.70           H  
ATOM    307  N   PRO A  24      22.007  24.993   4.300  1.00 26.65           N  
ATOM    308  CA  PRO A  24      21.437  25.664   3.138  1.00 26.65           C  
ATOM    309  HA  PRO A  24      20.464  26.083   3.392  1.00 26.65           H  
ATOM    310  C   PRO A  24      21.269  24.681   1.968  1.00 26.65           C  
ATOM    311  CB  PRO A  24      22.407  26.807   2.823  1.00 26.65           C  
ATOM    312  HB2 PRO A  24      22.148  27.676   3.427  1.00 26.65           H  
ATOM    313  HB3 PRO A  24      22.409  27.066   1.764  1.00 26.65           H  
ATOM    314  O   PRO A  24      22.133  23.844   1.707  1.00 26.65           O  
ATOM    315  CG  PRO A  24      23.760  26.259   3.277  1.00 26.65           C  
ATOM    316  HG2 PRO A  24      24.438  27.057   3.579  1.00 26.65           H  
ATOM    317  HG3 PRO A  24      24.202  25.670   2.473  1.00 26.65           H  
ATOM    318  CD  PRO A  24      23.413  25.340   4.445  1.00 26.65           C  
ATOM    319  HD2 PRO A  24      24.042  24.450   4.413  1.00 26.65           H  
ATOM    320  HD3 PRO A  24      23.558  25.875   5.384  1.00 26.65           H  
ATOM    321  N   LEU A  25      20.152  24.795   1.246  1.00 24.01           N  
ATOM    322  H   LEU A  25      19.498  25.522   1.499  1.00 24.01           H  
ATOM    323  CA  LEU A  25      19.899  24.054   0.007  1.00 24.01           C  
ATOM    324  HA  LEU A  25      20.102  22.998   0.184  1.00 24.01           H  
ATOM    325  C   LEU A  25      20.816  24.573  -1.116  1.00 24.01           C  
ATOM    326  CB  LEU A  25      18.415  24.213  -0.383  1.00 24.01           C  
ATOM    327  HB2 LEU A  25      18.066  25.190  -0.051  1.00 24.01           H  
ATOM    328  HB3 LEU A  25      18.321  24.202  -1.469  1.00 24.01           H  
ATOM    329  O   LEU A  25      20.812  25.781  -1.368  1.00 24.01           O  
ATOM    330  CG  LEU A  25      17.523  23.103   0.202  1.00 24.01           C  
ATOM    331  HG  LEU A  25      17.961  22.723   1.125  1.00 24.01           H  
ATOM    332  CD1 LEU A  25      16.130  23.638   0.530  1.00 24.01           C  
ATOM    333 HD11 LEU A  25      16.210  24.428   1.276  1.00 24.01           H  
ATOM    334 HD12 LEU A  25      15.662  24.036  -0.370  1.00 24.01           H  
ATOM    335 HD13 LEU A  25      15.514  22.835   0.936  1.00 24.01           H  
ATOM    336  CD2 LEU A  25      17.374  21.951  -0.796  1.00 24.01           C  
ATOM    337 HD21 LEU A  25      16.777  21.155  -0.352  1.00 24.01           H  
ATOM    338 HD22 LEU A  25      18.358  21.553  -1.045  1.00 24.01           H  
ATOM    339 HD23 LEU A  25      16.889  22.299  -1.708  1.00 24.01           H  
ATOM    340  N   PRO A  26      21.553  23.707  -1.838  1.00 26.81           N  
ATOM    341  CA  PRO A  26      22.295  24.130  -3.016  1.00 26.81           C  
ATOM    342  HA  PRO A  26      22.856  25.035  -2.782  1.00 26.81           H  
ATOM    343  C   PRO A  26      21.326  24.402  -4.170  1.00 26.81           C  
ATOM    344  CB  PRO A  26      23.284  23.002  -3.350  1.00 26.81           C  
ATOM    345  HB2 PRO A  26      24.300  23.387  -3.447  1.00 26.81           H  
ATOM    346  HB3 PRO A  26      22.993  22.493  -4.268  1.00 26.81           H  
ATOM    347  O   PRO A  26      20.592  23.515  -4.607  1.00 26.81           O  
ATOM    348  CG  PRO A  26      23.178  22.026  -2.178  1.00 26.81           C  
ATOM    349  HG2 PRO A  26      23.938  22.267  -1.436  1.00 26.81           H  
ATOM    350  HG3 PRO A  26      23.278  20.991  -2.505  1.00 26.81           H  
ATOM    351  CD  PRO A  26      21.796  22.297  -1.589  1.00 26.81           C  
ATOM    352  HD2 PRO A  26      21.045  21.703  -2.108  1.00 26.81           H  
ATOM    353  HD3 PRO A  26      21.808  22.061  -0.525  1.00 26.81           H  
ATOM    354  N   GLN A  27      21.357  25.624  -4.698  1.00 34.18           N  
ATOM    355  H   GLN A  27      21.949  26.316  -4.262  1.00 34.18           H  
ATOM    356  CA  GLN A  27      20.905  25.887  -6.059  1.00 34.18           C  
ATOM    357  HA  GLN A  27      19.917  25.452  -6.216  1.00 34.18           H  
ATOM    358  C   GLN A  27      21.898  25.233  -7.017  1.00 34.18           C  
ATOM    359  CB  GLN A  27      20.850  27.396  -6.335  1.00 34.18           C  
ATOM    360  HB2 GLN A  27      21.739  27.872  -5.923  1.00 34.18           H  
ATOM    361  HB3 GLN A  27      20.854  27.551  -7.414  1.00 34.18           H  
ATOM    362  O   GLN A  27      23.038  25.676  -7.130  1.00 34.18           O  
ATOM    363  CG  GLN A  27      19.592  28.072  -5.777  1.00 34.18           C  
ATOM    364  HG2 GLN A  27      18.709  27.599  -6.207  1.00 34.18           H  
ATOM    365  HG3 GLN A  27      19.561  27.948  -4.695  1.00 34.18           H  
ATOM    366  CD  GLN A  27      19.564  29.566  -6.091  1.00 34.18           C  
ATOM    367  NE2 GLN A  27      18.410  30.194  -6.072  1.00 34.18           N  
ATOM    368 HE21 GLN A  27      18.457  31.185  -6.260  1.00 34.18           H  
ATOM    369 HE22 GLN A  27      17.553  29.707  -5.849  1.00 34.18           H  
ATOM    370  OE1 GLN A  27      20.565  30.208  -6.347  1.00 34.18           O  
ATOM    371  N   ALA A  28      21.466  24.187  -7.713  1.00 27.09           N  
ATOM    372  H   ALA A  28      20.577  23.768  -7.483  1.00 27.09           H  
ATOM    373  CA  ALA A  28      22.193  23.680  -8.860  1.00 27.09           C  
ATOM    374  HA  ALA A  28      22.722  24.507  -9.335  1.00 27.09           H  
ATOM    375  C   ALA A  28      21.210  23.106  -9.885  1.00 27.09           C  
ATOM    376  CB  ALA A  28      23.254  22.689  -8.382  1.00 27.09           C  
ATOM    377  HB1 ALA A  28      23.813  22.319  -9.242  1.00 27.09           H  
ATOM    378  HB2 ALA A  28      22.784  21.871  -7.837  1.00 27.09           H  
ATOM    379  HB3 ALA A  28      23.956  23.190  -7.716  1.00 27.09           H  
ATOM    380  O   ALA A  28      20.479  22.147  -9.634  1.00 27.09           O  
ATOM    381  N   THR A  29      21.190  23.735 -11.054  1.00 32.07           N  
ATOM    382  H   THR A  29      21.791  24.538 -11.172  1.00 32.07           H  
ATOM    383  CA  THR A  29      20.635  23.222 -12.303  1.00 32.07           C  
ATOM    384  HA  THR A  29      19.585  22.962 -12.171  1.00 32.07           H  
ATOM    385  C   THR A  29      21.401  21.958 -12.698  1.00 32.07           C  
ATOM    386  CB  THR A  29      20.764  24.305 -13.399  1.00 32.07           C  
ATOM    387  HB  THR A  29      20.855  23.838 -14.380  1.00 32.07           H  
ATOM    388  O   THR A  29      22.397  22.024 -13.412  1.00 32.07           O  
ATOM    389  CG2 THR A  29      19.549  25.227 -13.421  1.00 32.07           C  
ATOM    390 HG21 THR A  29      18.652  24.651 -13.646  1.00 32.07           H  
ATOM    391 HG22 THR A  29      19.683  25.988 -14.190  1.00 32.07           H  
ATOM    392 HG23 THR A  29      19.435  25.714 -12.452  1.00 32.07           H  
ATOM    393  OG1 THR A  29      21.879  25.147 -13.164  1.00 32.07           O  
ATOM    394  HG1 THR A  29      22.458  25.086 -13.927  1.00 32.07           H  
ATOM    395  N   HIS A  30      20.962  20.796 -12.211  1.00 28.66           N  
ATOM    396  H   HIS A  30      20.221  20.806 -11.525  1.00 28.66           H  
ATOM    397  CA  HIS A  30      21.526  19.506 -12.600  1.00 28.66           C  
ATOM    398  HA  HIS A  30      22.472  19.681 -13.113  1.00 28.66           H  
ATOM    399  C   HIS A  30      20.623  18.782 -13.599  1.00 28.66           C  
ATOM    400  CB  HIS A  30      21.872  18.649 -11.376  1.00 28.66           C  
ATOM    401  HB2 HIS A  30      21.909  17.602 -11.676  1.00 28.66           H  
ATOM    402  HB3 HIS A  30      21.097  18.754 -10.617  1.00 28.66           H  
ATOM    403  O   HIS A  30      19.450  18.518 -13.342  1.00 28.66           O  
ATOM    404  CG  HIS A  30      23.218  19.011 -10.803  1.00 28.66           C  
ATOM    405  CD2 HIS A  30      23.452  19.698  -9.649  1.00 28.66           C  
ATOM    406  HD2 HIS A  30      22.689  20.048  -8.969  1.00 28.66           H  
ATOM    407  ND1 HIS A  30      24.448  18.725 -11.357  1.00 28.66           N  
ATOM    408  HD1 HIS A  30      24.616  18.216 -12.213  1.00 28.66           H  
ATOM    409  CE1 HIS A  30      25.396  19.247 -10.562  1.00 28.66           C  
ATOM    410  HE1 HIS A  30      26.460  19.193 -10.740  1.00 28.66           H  
ATOM    411  NE2 HIS A  30      24.836  19.849  -9.504  1.00 28.66           N  
ATOM    412  N   LEU A  31      21.225  18.459 -14.745  1.00 30.51           N  
ATOM    413  H   LEU A  31      22.176  18.780 -14.861  1.00 30.51           H  
ATOM    414  CA  LEU A  31      20.734  17.518 -15.744  1.00 30.51           C  
ATOM    415  HA  LEU A  31      19.882  17.956 -16.264  1.00 30.51           H  
ATOM    416  C   LEU A  31      20.286  16.209 -15.080  1.00 30.51           C  
ATOM    417  CB  LEU A  31      21.880  17.252 -16.742  1.00 30.51           C  
ATOM    418  HB2 LEU A  31      21.696  16.313 -17.264  1.00 30.51           H  
ATOM    419  HB3 LEU A  31      22.805  17.123 -16.181  1.00 30.51           H  
ATOM    420  O   LEU A  31      20.959  15.690 -14.191  1.00 30.51           O  
ATOM    421  CG  LEU A  31      22.051  18.375 -17.784  1.00 30.51           C  
ATOM    422  HG  LEU A  31      21.784  19.334 -17.340  1.00 30.51           H  
ATOM    423  CD1 LEU A  31      23.499  18.465 -18.263  1.00 30.51           C  
ATOM    424 HD11 LEU A  31      23.805  17.520 -18.710  1.00 30.51           H  
ATOM    425 HD12 LEU A  31      24.154  18.696 -17.423  1.00 30.51           H  
ATOM    426 HD13 LEU A  31      23.593  19.259 -19.004  1.00 30.51           H  
ATOM    427  CD2 LEU A  31      21.154  18.116 -18.995  1.00 30.51           C  
ATOM    428 HD21 LEU A  31      20.110  18.067 -18.684  1.00 30.51           H  
ATOM    429 HD22 LEU A  31      21.264  18.930 -19.712  1.00 30.51           H  
ATOM    430 HD23 LEU A  31      21.432  17.179 -19.479  1.00 30.51           H  
ATOM    431  N   VAL A  32      19.149  15.695 -15.555  1.00 33.30           N  
ATOM    432  H   VAL A  32      18.681  16.235 -16.268  1.00 33.30           H  
ATOM    433  CA  VAL A  32      18.531  14.411 -15.200  1.00 33.30           C  
ATOM    434  HA  VAL A  32      18.005  14.518 -14.251  1.00 33.30           H  
ATOM    435  C   VAL A  32      19.609  13.331 -15.054  1.00 33.30           C  
ATOM    436  CB  VAL A  32      17.509  14.031 -16.299  1.00 33.30           C  
ATOM    437  HB  VAL A  32      18.022  13.951 -17.257  1.00 33.30           H  
ATOM    438  O   VAL A  32      20.172  12.870 -16.044  1.00 33.30           O  
ATOM    439  CG1 VAL A  32      16.807  12.696 -16.020  1.00 33.30           C  
ATOM    440 HG11 VAL A  32      17.534  11.885 -15.994  1.00 33.30           H  
ATOM    441 HG12 VAL A  32      16.281  12.739 -15.067  1.00 33.30           H  
ATOM    442 HG13 VAL A  32      16.091  12.480 -16.814  1.00 33.30           H  
ATOM    443  CG2 VAL A  32      16.418  15.107 -16.440  1.00 33.30           C  
ATOM    444 HG21 VAL A  32      15.927  15.267 -15.480  1.00 33.30           H  
ATOM    445 HG22 VAL A  32      16.843  16.048 -16.787  1.00 33.30           H  
ATOM    446 HG23 VAL A  32      15.674  14.787 -17.169  1.00 33.30           H  
ATOM    447  N   GLY A  33      19.926  12.949 -13.814  1.00 31.73           N  
ATOM    448  H   GLY A  33      19.527  13.463 -13.041  1.00 31.73           H  
ATOM    449  CA  GLY A  33      20.893  11.892 -13.530  1.00 31.73           C  
ATOM    450  HA2 GLY A  33      21.042  11.799 -12.455  1.00 31.73           H  
ATOM    451  HA3 GLY A  33      21.849  12.134 -13.996  1.00 31.73           H  
ATOM    452  C   GLY A  33      20.381  10.559 -14.069  1.00 31.73           C  
ATOM    453  O   GLY A  33      19.462   9.976 -13.497  1.00 31.73           O  
ATOM    454  N   ALA A  34      20.944  10.120 -15.193  1.00 34.37           N  
ATOM    455  H   ALA A  34      21.620  10.718 -15.646  1.00 34.37           H  
ATOM    456  CA  ALA A  34      20.623   8.857 -15.840  1.00 34.37           C  
ATOM    457  HA  ALA A  34      19.547   8.850 -16.017  1.00 34.37           H  
ATOM    458  C   ALA A  34      21.004   7.646 -14.957  1.00 34.37           C  
ATOM    459  CB  ALA A  34      21.343   8.817 -17.196  1.00 34.37           C  
ATOM    460  HB1 ALA A  34      22.422   8.850 -17.044  1.00 34.37           H  
ATOM    461  HB2 ALA A  34      21.092   7.897 -17.723  1.00 34.37           H  
ATOM    462  HB3 ALA A  34      21.038   9.668 -17.805  1.00 34.37           H  
ATOM    463  O   ALA A  34      21.957   7.728 -14.176  1.00 34.37           O  
ATOM    464  N   PRO A  35      20.297   6.506 -15.082  1.00 39.46           N  
ATOM    465  CA  PRO A  35      20.695   5.250 -14.446  1.00 39.46           C  
ATOM    466  HA  PRO A  35      20.728   5.408 -13.368  1.00 39.46           H  
ATOM    467  C   PRO A  35      22.094   4.787 -14.903  1.00 39.46           C  
ATOM    468  CB  PRO A  35      19.578   4.245 -14.755  1.00 39.46           C  
ATOM    469  HB2 PRO A  35      18.901   4.189 -13.903  1.00 39.46           H  
ATOM    470  HB3 PRO A  35      19.967   3.255 -14.991  1.00 39.46           H  
ATOM    471  O   PRO A  35      22.491   4.999 -16.047  1.00 39.46           O  
ATOM    472  CG  PRO A  35      18.836   4.853 -15.944  1.00 39.46           C  
ATOM    473  HG2 PRO A  35      19.306   4.506 -16.864  1.00 39.46           H  
ATOM    474  HG3 PRO A  35      17.775   4.605 -15.931  1.00 39.46           H  
ATOM    475  CD  PRO A  35      19.064   6.352 -15.833  1.00 39.46           C  
ATOM    476  HD2 PRO A  35      18.246   6.809 -15.277  1.00 39.46           H  
ATOM    477  HD3 PRO A  35      19.135   6.787 -16.830  1.00 39.46           H  
ATOM    478  N   MET A  36      22.840   4.174 -13.976  1.00 34.08           N  
ATOM    479  H   MET A  36      22.408   4.024 -13.075  1.00 34.08           H  
ATOM    480  CA  MET A  36      24.282   3.891 -14.074  1.00 34.08           C  
ATOM    481  HA  MET A  36      24.767   4.865 -14.142  1.00 34.08           H  
ATOM    482  C   MET A  36      24.701   3.055 -15.311  1.00 34.08           C  
ATOM    483  CB  MET A  36      24.746   3.187 -12.783  1.00 34.08           C  
ATOM    484  HB2 MET A  36      25.736   2.757 -12.933  1.00 34.08           H  
ATOM    485  HB3 MET A  36      24.064   2.364 -12.572  1.00 34.08           H  
ATOM    486  O   MET A  36      23.937   2.200 -15.764  1.00 34.08           O  
ATOM    487  CG  MET A  36      24.794   4.116 -11.561  1.00 34.08           C  
ATOM    488  HG2 MET A  36      23.898   4.737 -11.549  1.00 34.08           H  
ATOM    489  HG3 MET A  36      24.777   3.500 -10.662  1.00 34.08           H  
ATOM    490  SD  MET A  36      26.248   5.197 -11.465  1.00 34.08           S  
ATOM    491  CE  MET A  36      27.529   4.001 -10.991  1.00 34.08           C  
ATOM    492  HE1 MET A  36      27.245   3.505 -10.063  1.00 34.08           H  
ATOM    493  HE2 MET A  36      28.472   4.526 -10.840  1.00 34.08           H  
ATOM    494  HE3 MET A  36      27.659   3.258 -11.778  1.00 34.08           H  
ATOM    495  N   PRO A  37      25.940   3.225 -15.828  1.00 33.86           N  
ATOM    496  CA  PRO A  37      26.294   2.935 -17.227  1.00 33.86           C  
ATOM    497  HA  PRO A  37      25.448   3.219 -17.853  1.00 33.86           H  
ATOM    498  C   PRO A  37      26.652   1.476 -17.566  1.00 33.86           C  
ATOM    499  CB  PRO A  37      27.478   3.862 -17.561  1.00 33.86           C  
ATOM    500  HB2 PRO A  37      27.320   4.384 -18.505  1.00 33.86           H  
ATOM    501  HB3 PRO A  37      28.404   3.288 -17.607  1.00 33.86           H  
ATOM    502  O   PRO A  37      26.895   1.182 -18.731  1.00 33.86           O  
ATOM    503  CG  PRO A  37      27.563   4.841 -16.394  1.00 33.86           C  
ATOM    504  HG2 PRO A  37      28.586   5.169 -16.210  1.00 33.86           H  
ATOM    505  HG3 PRO A  37      26.908   5.693 -16.575  1.00 33.86           H  
ATOM    506  CD  PRO A  37      27.019   4.011 -15.244  1.00 33.86           C  
ATOM    507  HD2 PRO A  37      27.796   3.337 -14.885  1.00 33.86           H  
ATOM    508  HD3 PRO A  37      26.717   4.671 -14.430  1.00 33.86           H  
ATOM    509  N   GLY A  38      26.723   0.560 -16.595  1.00 40.27           N  
ATOM    510  H   GLY A  38      26.503   0.838 -15.649  1.00 40.27           H  
ATOM    511  CA  GLY A  38      27.211  -0.810 -16.845  1.00 40.27           C  
ATOM    512  HA2 GLY A  38      28.101  -0.771 -17.473  1.00 40.27           H  
ATOM    513  HA3 GLY A  38      27.487  -1.266 -15.895  1.00 40.27           H  
ATOM    514  C   GLY A  38      26.196  -1.738 -17.525  1.00 40.27           C  
ATOM    515  O   GLY A  38      26.572  -2.609 -18.297  1.00 40.27           O  
ATOM    516  N   GLU A  39      24.905  -1.525 -17.269  1.00 46.57           N  
ATOM    517  H   GLU A  39      24.686  -0.752 -16.656  1.00 46.57           H  
ATOM    518  CA  GLU A  39      23.775  -2.333 -17.755  1.00 46.57           C  
ATOM    519  HA  GLU A  39      23.970  -2.703 -18.762  1.00 46.57           H  
ATOM    520  C   GLU A  39      22.537  -1.423 -17.770  1.00 46.57           C  
ATOM    521  CB  GLU A  39      23.524  -3.522 -16.821  1.00 46.57           C  
ATOM    522  HB2 GLU A  39      22.562  -3.966 -17.078  1.00 46.57           H  
ATOM    523  HB3 GLU A  39      23.471  -3.123 -15.808  1.00 46.57           H  
ATOM    524  O   GLU A  39      21.665  -1.500 -16.894  1.00 46.57           O  
ATOM    525  CG  GLU A  39      24.573  -4.638 -16.843  1.00 46.57           C  
ATOM    526  HG2 GLU A  39      24.611  -5.069 -17.844  1.00 46.57           H  
ATOM    527  HG3 GLU A  39      25.549  -4.223 -16.594  1.00 46.57           H  
ATOM    528  CD  GLU A  39      24.252  -5.726 -15.808  1.00 46.57           C  
ATOM    529  OE1 GLU A  39      24.974  -6.742 -15.811  1.00 46.57           O  
ATOM    530  OE2 GLU A  39      23.320  -5.512 -14.985  1.00 46.57           O  
ATOM    531  N   GLY A  40      22.576  -0.446 -18.680  1.00 55.98           N  
ATOM    532  H   GLY A  40      23.367  -0.447 -19.307  1.00 55.98           H  
ATOM    533  CA  GLY A  40      21.728   0.744 -18.673  1.00 55.98           C  
ATOM    534  HA2 GLY A  40      21.908   1.290 -17.747  1.00 55.98           H  
ATOM    535  HA3 GLY A  40      22.043   1.381 -19.499  1.00 55.98           H  
ATOM    536  C   GLY A  40      20.214   0.494 -18.790  1.00 55.98           C  
ATOM    537  O   GLY A  40      19.737  -0.637 -18.802  1.00 55.98           O  
ATOM    538  N   PRO A  41      19.415   1.563 -18.919  1.00 69.72           N  
ATOM    539  CA  PRO A  41      17.955   1.483 -18.988  1.00 69.72           C  
ATOM    540  HA  PRO A  41      17.573   0.892 -18.155  1.00 69.72           H  
ATOM    541  C   PRO A  41      17.450   0.855 -20.295  1.00 69.72           C  
ATOM    542  CB  PRO A  41      17.488   2.933 -18.846  1.00 69.72           C  
ATOM    543  HB2 PRO A  41      17.413   3.185 -17.788  1.00 69.72           H  
ATOM    544  HB3 PRO A  41      16.537   3.120 -19.344  1.00 69.72           H  
ATOM    545  O   PRO A  41      16.270   0.541 -20.388  1.00 69.72           O  
ATOM    546  CG  PRO A  41      18.623   3.720 -19.493  1.00 69.72           C  
ATOM    547  HG2 PRO A  41      18.667   4.749 -19.134  1.00 69.72           H  
ATOM    548  HG3 PRO A  41      18.496   3.693 -20.575  1.00 69.72           H  
ATOM    549  CD  PRO A  41      19.872   2.926 -19.122  1.00 69.72           C  
ATOM    550  HD2 PRO A  41      20.593   2.988 -19.937  1.00 69.72           H  
ATOM    551  HD3 PRO A  41      20.328   3.303 -18.206  1.00 69.72           H  
ATOM    552  N   ALA A  42      18.317   0.672 -21.298  1.00 76.28           N  
ATOM    553  H   ALA A  42      19.283   0.915 -21.130  1.00 76.28           H  
ATOM    554  CA  ALA A  42      17.966   0.206 -22.641  1.00 76.28           C  
ATOM    555  HA  ALA A  42      17.356   0.974 -23.116  1.00 76.28           H  
ATOM    556  C   ALA A  42      17.117  -1.078 -22.631  1.00 76.28           C  
ATOM    557  CB  ALA A  42      19.254   0.069 -23.465  1.00 76.28           C  
ATOM    558  HB1 ALA A  42      19.654   1.060 -23.676  1.00 76.28           H  
ATOM    559  HB2 ALA A  42      20.016  -0.500 -22.933  1.00 76.28           H  
ATOM    560  HB3 ALA A  42      19.029  -0.422 -24.412  1.00 76.28           H  
ATOM    561  O   ALA A  42      16.064  -1.087 -23.264  1.00 76.28           O  
ATOM    562  N   PRO A  43      17.487  -2.108 -21.852  1.00 77.60           N  
ATOM    563  CA  PRO A  43      16.621  -3.202 -21.488  1.00 77.60           C  
ATOM    564  HA  PRO A  43      16.656  -3.858 -22.358  1.00 77.60           H  
ATOM    565  C   PRO A  43      15.160  -2.825 -21.158  1.00 77.60           C  
ATOM    566  CB  PRO A  43      17.374  -3.829 -20.293  1.00 77.60           C  
ATOM    567  HB2 PRO A  43      17.299  -3.189 -19.414  1.00 77.60           H  
ATOM    568  HB3 PRO A  43      17.122  -4.852 -20.013  1.00 77.60           H  
ATOM    569  O   PRO A  43      14.204  -3.206 -21.844  1.00 77.60           O  
ATOM    570  CG  PRO A  43      18.798  -3.816 -20.795  1.00 77.60           C  
ATOM    571  HG2 PRO A  43      19.522  -3.897 -19.984  1.00 77.60           H  
ATOM    572  HG3 PRO A  43      18.926  -4.613 -21.527  1.00 77.60           H  
ATOM    573  CD  PRO A  43      18.854  -2.456 -21.474  1.00 77.60           C  
ATOM    574  HD2 PRO A  43      19.262  -1.714 -20.788  1.00 77.60           H  
ATOM    575  HD3 PRO A  43      19.490  -2.532 -22.356  1.00 77.60           H  
ATOM    576  N   ALA A  44      14.966  -2.065 -20.086  1.00 85.47           N  
ATOM    577  H   ALA A  44      15.772  -1.699 -19.600  1.00 85.47           H  
ATOM    578  CA  ALA A  44      13.642  -1.692 -19.611  1.00 85.47           C  
ATOM    579  HA  ALA A  44      13.045  -2.595 -19.479  1.00 85.47           H  
ATOM    580  C   ALA A  44      12.900  -0.786 -20.601  1.00 85.47           C  
ATOM    581  CB  ALA A  44      13.814  -1.018 -18.256  1.00 85.47           C  
ATOM    582  HB1 ALA A  44      14.381  -0.093 -18.359  1.00 85.47           H  
ATOM    583  HB2 ALA A  44      14.336  -1.692 -17.577  1.00 85.47           H  
ATOM    584  HB3 ALA A  44      12.825  -0.798 -17.855  1.00 85.47           H  
ATOM    585  O   ALA A  44      11.695  -0.937 -20.790  1.00 85.47           O  
ATOM    586  N   LEU A  45      13.625   0.108 -21.275  1.00 88.54           N  
ATOM    587  H   LEU A  45      14.610   0.170 -21.063  1.00 88.54           H  
ATOM    588  CA  LEU A  45      13.095   0.975 -22.323  1.00 88.54           C  
ATOM    589  HA  LEU A  45      12.234   1.519 -21.934  1.00 88.54           H  
ATOM    590  C   LEU A  45      12.594   0.166 -23.521  1.00 88.54           C  
ATOM    591  CB  LEU A  45      14.183   1.975 -22.750  1.00 88.54           C  
ATOM    592  HB2 LEU A  45      15.076   1.421 -23.039  1.00 88.54           H  
ATOM    593  HB3 LEU A  45      13.833   2.514 -23.630  1.00 88.54           H  
ATOM    594  O   LEU A  45      11.525   0.465 -24.044  1.00 88.54           O  
ATOM    595  CG  LEU A  45      14.557   3.013 -21.678  1.00 88.54           C  
ATOM    596  HG  LEU A  45      14.856   2.512 -20.757  1.00 88.54           H  
ATOM    597  CD1 LEU A  45      15.723   3.864 -22.174  1.00 88.54           C  
ATOM    598 HD11 LEU A  45      16.584   3.223 -22.365  1.00 88.54           H  
ATOM    599 HD12 LEU A  45      15.990   4.608 -21.423  1.00 88.54           H  
ATOM    600 HD13 LEU A  45      15.447   4.378 -23.094  1.00 88.54           H  
ATOM    601  CD2 LEU A  45      13.386   3.925 -21.335  1.00 88.54           C  
ATOM    602 HD21 LEU A  45      13.721   4.735 -20.687  1.00 88.54           H  
ATOM    603 HD22 LEU A  45      12.608   3.366 -20.816  1.00 88.54           H  
ATOM    604 HD23 LEU A  45      12.977   4.345 -22.254  1.00 88.54           H  
ATOM    605  N   LEU A  46      13.291  -0.903 -23.913  1.00 85.80           N  
ATOM    606  H   LEU A  46      14.177  -1.096 -23.469  1.00 85.80           H  
ATOM    607  CA  LEU A  46      12.811  -1.819 -24.948  1.00 85.80           C  
ATOM    608  HA  LEU A  46      12.606  -1.240 -25.848  1.00 85.80           H  
ATOM    609  C   LEU A  46      11.498  -2.483 -24.549  1.00 85.80           C  
ATOM    610  CB  LEU A  46      13.864  -2.901 -25.232  1.00 85.80           C  
ATOM    611  HB2 LEU A  46      14.313  -3.225 -24.293  1.00 85.80           H  
ATOM    612  HB3 LEU A  46      13.375  -3.770 -25.672  1.00 85.80           H  
ATOM    613  O   LEU A  46      10.552  -2.478 -25.334  1.00 85.80           O  
ATOM    614  CG  LEU A  46      14.967  -2.448 -26.187  1.00 85.80           C  
ATOM    615  HG  LEU A  46      15.355  -1.478 -25.874  1.00 85.80           H  
ATOM    616  CD1 LEU A  46      16.084  -3.495 -26.130  1.00 85.80           C  
ATOM    617 HD11 LEU A  46      15.684  -4.487 -26.343  1.00 85.80           H  
ATOM    618 HD12 LEU A  46      16.530  -3.496 -25.136  1.00 85.80           H  
ATOM    619 HD13 LEU A  46      16.862  -3.270 -26.859  1.00 85.80           H  
ATOM    620  CD2 LEU A  46      14.400  -2.342 -27.609  1.00 85.80           C  
ATOM    621 HD21 LEU A  46      14.528  -3.286 -28.139  1.00 85.80           H  
ATOM    622 HD22 LEU A  46      13.339  -2.089 -27.611  1.00 85.80           H  
ATOM    623 HD23 LEU A  46      14.912  -1.542 -28.142  1.00 85.80           H  
ATOM    624  N   CYS A  47      11.416  -3.016 -23.330  1.00 86.45           N  
ATOM    625  H   CYS A  47      12.231  -2.991 -22.734  1.00 86.45           H  
ATOM    626  CA  CYS A  47      10.186  -3.642 -22.841  1.00 86.45           C  
ATOM    627  HA  CYS A  47       9.874  -4.416 -23.542  1.00 86.45           H  
ATOM    628  C   CYS A  47       9.029  -2.635 -22.738  1.00 86.45           C  
ATOM    629  CB  CYS A  47      10.452  -4.293 -21.480  1.00 86.45           C  
ATOM    630  HB2 CYS A  47      10.796  -3.547 -20.763  1.00 86.45           H  
ATOM    631  HB3 CYS A  47       9.522  -4.734 -21.123  1.00 86.45           H  
ATOM    632  O   CYS A  47       7.869  -2.989 -22.949  1.00 86.45           O  
ATOM    633  SG  CYS A  47      11.677  -5.620 -21.634  1.00 86.45           S  
ATOM    634  HG  CYS A  47      12.747  -4.864 -21.894  1.00 86.45           H  
ATOM    635  N   LEU A  48       9.334  -1.374 -22.431  1.00 90.30           N  
ATOM    636  H   LEU A  48      10.294  -1.154 -22.208  1.00 90.30           H  
ATOM    637  CA  LEU A  48       8.334  -0.327 -22.267  1.00 90.30           C  
ATOM    638  HA  LEU A  48       7.481  -0.769 -21.751  1.00 90.30           H  
ATOM    639  C   LEU A  48       7.823   0.202 -23.615  1.00 90.30           C  
ATOM    640  CB  LEU A  48       8.938   0.772 -21.375  1.00 90.30           C  
ATOM    641  HB2 LEU A  48       9.719   1.292 -21.930  1.00 90.30           H  
ATOM    642  HB3 LEU A  48       9.401   0.300 -20.509  1.00 90.30           H  
ATOM    643  O   LEU A  48       6.612   0.280 -23.824  1.00 90.30           O  
ATOM    644  CG  LEU A  48       7.922   1.802 -20.858  1.00 90.30           C  
ATOM    645  HG  LEU A  48       7.479   2.338 -21.698  1.00 90.30           H  
ATOM    646  CD1 LEU A  48       6.819   1.124 -20.039  1.00 90.30           C  
ATOM    647 HD11 LEU A  48       6.252   1.881 -19.498  1.00 90.30           H  
ATOM    648 HD12 LEU A  48       7.253   0.431 -19.318  1.00 90.30           H  
ATOM    649 HD13 LEU A  48       6.131   0.599 -20.701  1.00 90.30           H  
ATOM    650  CD2 LEU A  48       8.634   2.805 -19.951  1.00 90.30           C  
ATOM    651 HD21 LEU A  48       9.441   3.292 -20.498  1.00 90.30           H  
ATOM    652 HD22 LEU A  48       9.044   2.300 -19.076  1.00 90.30           H  
ATOM    653 HD23 LEU A  48       7.928   3.570 -19.628  1.00 90.30           H  
ATOM    654  N   TYR A  49       8.727   0.504 -24.548  1.00 91.16           N  
ATOM    655  H   TYR A  49       9.702   0.401 -24.305  1.00 91.16           H  
ATOM    656  CA  TYR A  49       8.419   1.239 -25.779  1.00 91.16           C  
ATOM    657  HA  TYR A  49       7.456   1.735 -25.658  1.00 91.16           H  
ATOM    658  C   TYR A  49       8.281   0.361 -27.028  1.00 91.16           C  
ATOM    659  CB  TYR A  49       9.464   2.347 -25.967  1.00 91.16           C  
ATOM    660  HB2 TYR A  49       9.329   2.794 -26.952  1.00 91.16           H  
ATOM    661  HB3 TYR A  49      10.467   1.922 -25.940  1.00 91.16           H  
ATOM    662  O   TYR A  49       7.595   0.755 -27.970  1.00 91.16           O  
ATOM    663  CG  TYR A  49       9.334   3.451 -24.936  1.00 91.16           C  
ATOM    664  CD1 TYR A  49       8.286   4.377 -25.074  1.00 91.16           C  
ATOM    665  HD1 TYR A  49       7.610   4.318 -25.915  1.00 91.16           H  
ATOM    666  CD2 TYR A  49      10.224   3.556 -23.846  1.00 91.16           C  
ATOM    667  HD2 TYR A  49      11.044   2.860 -23.746  1.00 91.16           H  
ATOM    668  CE1 TYR A  49       8.124   5.405 -24.135  1.00 91.16           C  
ATOM    669  HE1 TYR A  49       7.321   6.116 -24.263  1.00 91.16           H  
ATOM    670  CE2 TYR A  49      10.058   4.587 -22.897  1.00 91.16           C  
ATOM    671  HE2 TYR A  49      10.731   4.697 -22.060  1.00 91.16           H  
ATOM    672  OH  TYR A  49       8.830   6.517 -22.156  1.00 91.16           O  
ATOM    673  HH  TYR A  49       8.112   7.091 -22.433  1.00 91.16           H  
ATOM    674  CZ  TYR A  49       9.007   5.513 -23.046  1.00 91.16           C  
ATOM    675  N   ASN A  50       8.843  -0.851 -27.053  1.00 87.77           N  
ATOM    676  H   ASN A  50       9.366  -1.175 -26.253  1.00 87.77           H  
ATOM    677  CA  ASN A  50       8.733  -1.741 -28.209  1.00 87.77           C  
ATOM    678  HA  ASN A  50       8.481  -1.145 -29.086  1.00 87.77           H  
ATOM    679  C   ASN A  50       7.612  -2.777 -28.019  1.00 87.77           C  
ATOM    680  CB  ASN A  50      10.101  -2.369 -28.502  1.00 87.77           C  
ATOM    681  HB2 ASN A  50      10.373  -3.075 -27.717  1.00 87.77           H  
ATOM    682  HB3 ASN A  50      10.858  -1.586 -28.534  1.00 87.77           H  
ATOM    683  O   ASN A  50       7.704  -3.678 -27.186  1.00 87.77           O  
ATOM    684  CG  ASN A  50      10.087  -3.116 -29.816  1.00 87.77           C  
ATOM    685  ND2 ASN A  50      10.920  -2.733 -30.751  1.00 87.77           N  
ATOM    686 HD21 ASN A  50      10.871  -3.221 -31.634  1.00 87.77           H  
ATOM    687 HD22 ASN A  50      11.574  -1.984 -30.577  1.00 87.77           H  
ATOM    688  OD1 ASN A  50       9.302  -4.026 -30.038  1.00 87.77           O  
ATOM    689  N   GLN A  51       6.552  -2.680 -28.829  1.00 86.09           N  
ATOM    690  H   GLN A  51       6.522  -1.922 -29.495  1.00 86.09           H  
ATOM    691  CA  GLN A  51       5.406  -3.590 -28.740  1.00 86.09           C  
ATOM    692  HA  GLN A  51       5.032  -3.558 -27.716  1.00 86.09           H  
ATOM    693  C   GLN A  51       5.768  -5.053 -29.008  1.00 86.09           C  
ATOM    694  CB  GLN A  51       4.294  -3.109 -29.684  1.00 86.09           C  
ATOM    695  HB2 GLN A  51       4.676  -3.070 -30.704  1.00 86.09           H  
ATOM    696  HB3 GLN A  51       4.008  -2.100 -29.386  1.00 86.09           H  
ATOM    697  O   GLN A  51       5.282  -5.920 -28.288  1.00 86.09           O  
ATOM    698  CG  GLN A  51       3.048  -4.016 -29.655  1.00 86.09           C  
ATOM    699  HG2 GLN A  51       2.721  -4.157 -28.625  1.00 86.09           H  
ATOM    700  HG3 GLN A  51       3.296  -4.993 -30.069  1.00 86.09           H  
ATOM    701  CD  GLN A  51       1.882  -3.449 -30.457  1.00 86.09           C  
ATOM    702  NE2 GLN A  51       0.798  -4.178 -30.591  1.00 86.09           N  
ATOM    703 HE21 GLN A  51       0.755  -5.124 -30.239  1.00 86.09           H  
ATOM    704 HE22 GLN A  51       0.062  -3.770 -31.149  1.00 86.09           H  
ATOM    705  OE1 GLN A  51       1.910  -2.337 -30.949  1.00 86.09           O  
ATOM    706  N   ALA A  52       6.621  -5.337 -29.994  1.00 82.44           N  
ATOM    707  H   ALA A  52       7.091  -4.583 -30.475  1.00 82.44           H  
ATOM    708  CA  ALA A  52       7.005  -6.708 -30.317  1.00 82.44           C  
ATOM    709  HA  ALA A  52       6.102  -7.297 -30.478  1.00 82.44           H  
ATOM    710  C   ALA A  52       7.774  -7.357 -29.158  1.00 82.44           C  
ATOM    711  CB  ALA A  52       7.819  -6.706 -31.616  1.00 82.44           C  
ATOM    712  HB1 ALA A  52       8.065  -7.732 -31.890  1.00 82.44           H  
ATOM    713  HB2 ALA A  52       8.744  -6.144 -31.487  1.00 82.44           H  
ATOM    714  HB3 ALA A  52       7.233  -6.259 -32.420  1.00 82.44           H  
ATOM    715  O   ALA A  52       7.479  -8.490 -28.784  1.00 82.44           O  
ATOM    716  N   VAL A  53       8.701  -6.615 -28.540  1.00 80.72           N  
ATOM    717  H   VAL A  53       8.884  -5.688 -28.896  1.00 80.72           H  
ATOM    718  CA  VAL A  53       9.434  -7.081 -27.352  1.00 80.72           C  
ATOM    719  HA  VAL A  53       9.882  -8.049 -27.573  1.00 80.72           H  
ATOM    720  C   VAL A  53       8.476  -7.288 -26.183  1.00 80.72           C  
ATOM    721  CB  VAL A  53      10.564  -6.109 -26.963  1.00 80.72           C  
ATOM    722  HB  VAL A  53      10.139  -5.119 -26.796  1.00 80.72           H  
ATOM    723  O   VAL A  53       8.478  -8.358 -25.581  1.00 80.72           O  
ATOM    724  CG1 VAL A  53      11.285  -6.545 -25.681  1.00 80.72           C  
ATOM    725 HG11 VAL A  53      10.610  -6.509 -24.826  1.00 80.72           H  
ATOM    726 HG12 VAL A  53      11.669  -7.559 -25.788  1.00 80.72           H  
ATOM    727 HG13 VAL A  53      12.117  -5.871 -25.473  1.00 80.72           H  
ATOM    728  CG2 VAL A  53      11.615  -6.018 -28.080  1.00 80.72           C  
ATOM    729 HG21 VAL A  53      12.082  -6.991 -28.230  1.00 80.72           H  
ATOM    730 HG22 VAL A  53      11.157  -5.695 -29.015  1.00 80.72           H  
ATOM    731 HG23 VAL A  53      12.381  -5.294 -27.803  1.00 80.72           H  
ATOM    732  N   ARG A  54       7.607  -6.314 -25.892  1.00 84.11           N  
ATOM    733  H   ARG A  54       7.666  -5.451 -26.414  1.00 84.11           H  
ATOM    734  CA  ARG A  54       6.647  -6.399 -24.782  1.00 84.11           C  
ATOM    735  HA  ARG A  54       7.199  -6.547 -23.854  1.00 84.11           H  
ATOM    736  C   ARG A  54       5.686  -7.581 -24.921  1.00 84.11           C  
ATOM    737  CB  ARG A  54       5.890  -5.072 -24.693  1.00 84.11           C  
ATOM    738  HB2 ARG A  54       6.611  -4.254 -24.715  1.00 84.11           H  
ATOM    739  HB3 ARG A  54       5.241  -4.975 -25.563  1.00 84.11           H  
ATOM    740  O   ARG A  54       5.438  -8.279 -23.942  1.00 84.11           O  
ATOM    741  CG  ARG A  54       5.063  -4.973 -23.400  1.00 84.11           C  
ATOM    742  HG2 ARG A  54       4.263  -5.713 -23.417  1.00 84.11           H  
ATOM    743  HG3 ARG A  54       5.708  -5.178 -22.546  1.00 84.11           H  
ATOM    744  CD  ARG A  54       4.453  -3.579 -23.214  1.00 84.11           C  
ATOM    745  HD2 ARG A  54       5.260  -2.863 -23.054  1.00 84.11           H  
ATOM    746  HD3 ARG A  54       3.837  -3.585 -22.316  1.00 84.11           H  
ATOM    747  NE  ARG A  54       3.625  -3.200 -24.374  1.00 84.11           N  
ATOM    748  HE  ARG A  54       2.768  -3.720 -24.494  1.00 84.11           H  
ATOM    749  NH1 ARG A  54       4.973  -1.537 -25.242  1.00 84.11           N  
ATOM    750 HH11 ARG A  54       5.525  -1.491 -24.397  1.00 84.11           H  
ATOM    751 HH12 ARG A  54       5.196  -0.864 -25.962  1.00 84.11           H  
ATOM    752  NH2 ARG A  54       3.227  -2.289 -26.401  1.00 84.11           N  
ATOM    753 HH21 ARG A  54       3.461  -1.622 -27.123  1.00 84.11           H  
ATOM    754 HH22 ARG A  54       2.418  -2.885 -26.495  1.00 84.11           H  
ATOM    755  CZ  ARG A  54       3.951  -2.340 -25.319  1.00 84.11           C  
ATOM    756  N   SER A  55       5.170  -7.830 -26.126  1.00 82.24           N  
ATOM    757  H   SER A  55       5.379  -7.194 -26.882  1.00 82.24           H  
ATOM    758  CA  SER A  55       4.314  -8.988 -26.415  1.00 82.24           C  
ATOM    759  HA  SER A  55       3.481  -9.004 -25.712  1.00 82.24           H  
ATOM    760  C   SER A  55       5.054 -10.316 -26.265  1.00 82.24           C  
ATOM    761  CB  SER A  55       3.759  -8.887 -27.839  1.00 82.24           C  
ATOM    762  HB2 SER A  55       4.574  -8.696 -28.536  1.00 82.24           H  
ATOM    763  HB3 SER A  55       3.279  -9.828 -28.110  1.00 82.24           H  
ATOM    764  O   SER A  55       4.445 -11.307 -25.875  1.00 82.24           O  
ATOM    765  OG  SER A  55       2.803  -7.845 -27.920  1.00 82.24           O  
ATOM    766  HG  SER A  55       1.996  -8.159 -27.505  1.00 82.24           H  
ATOM    767  N   LEU A  56       6.356 -10.336 -26.552  1.00 79.23           N  
ATOM    768  H   LEU A  56       6.788  -9.489 -26.893  1.00 79.23           H  
ATOM    769  CA  LEU A  56       7.192 -11.529 -26.475  1.00 79.23           C  
ATOM    770  HA  LEU A  56       6.632 -12.372 -26.880  1.00 79.23           H  
ATOM    771  C   LEU A  56       7.585 -11.892 -25.036  1.00 79.23           C  
ATOM    772  CB  LEU A  56       8.412 -11.265 -27.367  1.00 79.23           C  
ATOM    773  HB2 LEU A  56       8.049 -11.032 -28.368  1.00 79.23           H  
ATOM    774  HB3 LEU A  56       8.942 -10.389 -26.992  1.00 79.23           H  
ATOM    775  O   LEU A  56       7.540 -13.064 -24.674  1.00 79.23           O  
ATOM    776  CG  LEU A  56       9.422 -12.410 -27.478  1.00 79.23           C  
ATOM    777  HG  LEU A  56       9.860 -12.628 -26.504  1.00 79.23           H  
ATOM    778  CD1 LEU A  56       8.802 -13.679 -28.056  1.00 79.23           C  
ATOM    779 HD11 LEU A  56       9.591 -14.398 -28.272  1.00 79.23           H  
ATOM    780 HD12 LEU A  56       8.259 -13.450 -28.973  1.00 79.23           H  
ATOM    781 HD13 LEU A  56       8.117 -14.116 -27.329  1.00 79.23           H  
ATOM    782  CD2 LEU A  56      10.519 -11.947 -28.435  1.00 79.23           C  
ATOM    783 HD21 LEU A  56      11.029 -11.080 -28.014  1.00 79.23           H  
ATOM    784 HD22 LEU A  56      11.237 -12.749 -28.606  1.00 79.23           H  
ATOM    785 HD23 LEU A  56      10.083 -11.667 -29.394  1.00 79.23           H  
ATOM    786  N   VAL A  57       7.968 -10.904 -24.220  1.00 76.51           N  
ATOM    787  H   VAL A  57       8.032  -9.972 -24.604  1.00 76.51           H  
ATOM    788  CA  VAL A  57       8.417 -11.129 -22.830  1.00 76.51           C  
ATOM    789  HA  VAL A  57       8.854 -12.126 -22.771  1.00 76.51           H  
ATOM    790  C   VAL A  57       7.267 -11.116 -21.819  1.00 76.51           C  
ATOM    791  CB  VAL A  57       9.521 -10.138 -22.415  1.00 76.51           C  
ATOM    792  HB  VAL A  57       9.910 -10.470 -21.452  1.00 76.51           H  
ATOM    793  O   VAL A  57       7.385 -11.663 -20.724  1.00 76.51           O  
ATOM    794  CG1 VAL A  57      10.700 -10.160 -23.395  1.00 76.51           C  
ATOM    795 HG11 VAL A  57      10.408  -9.740 -24.357  1.00 76.51           H  
ATOM    796 HG12 VAL A  57      11.044 -11.184 -23.539  1.00 76.51           H  
ATOM    797 HG13 VAL A  57      11.522  -9.568 -22.991  1.00 76.51           H  
ATOM    798  CG2 VAL A  57       9.024  -8.696 -22.240  1.00 76.51           C  
ATOM    799 HG21 VAL A  57       9.868  -8.037 -22.040  1.00 76.51           H  
ATOM    800 HG22 VAL A  57       8.342  -8.637 -21.391  1.00 76.51           H  
ATOM    801 HG23 VAL A  57       8.505  -8.351 -23.134  1.00 76.51           H  
ATOM    802  N   GLY A  58       6.144 -10.497 -22.178  1.00 82.47           N  
ATOM    803  H   GLY A  58       6.122 -10.026 -23.071  1.00 82.47           H  
ATOM    804  CA  GLY A  58       4.957 -10.410 -21.340  1.00 82.47           C  
ATOM    805  HA2 GLY A  58       4.111 -10.165 -21.982  1.00 82.47           H  
ATOM    806  HA3 GLY A  58       4.769 -11.386 -20.893  1.00 82.47           H  
ATOM    807  C   GLY A  58       5.033  -9.359 -20.219  1.00 82.47           C  
ATOM    808  O   GLY A  58       6.057  -8.692 -20.007  1.00 82.47           O  
ATOM    809  N   PRO A  59       3.921  -9.182 -19.481  1.00 88.28           N  
ATOM    810  CA  PRO A  59       3.757  -8.095 -18.513  1.00 88.28           C  
ATOM    811  HA  PRO A  59       3.985  -7.141 -18.988  1.00 88.28           H  
ATOM    812  C   PRO A  59       4.662  -8.236 -17.285  1.00 88.28           C  
ATOM    813  CB  PRO A  59       2.271  -8.121 -18.137  1.00 88.28           C  
ATOM    814  HB2 PRO A  59       1.728  -7.458 -18.811  1.00 88.28           H  
ATOM    815  HB3 PRO A  59       2.098  -7.829 -17.101  1.00 88.28           H  
ATOM    816  O   PRO A  59       5.250  -7.254 -16.838  1.00 88.28           O  
ATOM    817  CG  PRO A  59       1.837  -9.562 -18.401  1.00 88.28           C  
ATOM    818  HG2 PRO A  59       0.771  -9.629 -18.616  1.00 88.28           H  
ATOM    819  HG3 PRO A  59       2.094 -10.189 -17.547  1.00 88.28           H  
ATOM    820  CD  PRO A  59       2.688  -9.948 -19.608  1.00 88.28           C  
ATOM    821  HD2 PRO A  59       2.874 -11.022 -19.603  1.00 88.28           H  
ATOM    822  HD3 PRO A  59       2.173  -9.658 -20.524  1.00 88.28           H  
ATOM    823  N   LEU A  60       4.837  -9.458 -16.771  1.00 85.64           N  
ATOM    824  H   LEU A  60       4.333 -10.229 -17.185  1.00 85.64           H  
ATOM    825  CA  LEU A  60       5.664  -9.706 -15.590  1.00 85.64           C  
ATOM    826  HA  LEU A  60       5.302  -9.066 -14.785  1.00 85.64           H  
ATOM    827  C   LEU A  60       7.134  -9.345 -15.834  1.00 85.64           C  
ATOM    828  CB  LEU A  60       5.508 -11.178 -15.168  1.00 85.64           C  
ATOM    829  HB2 LEU A  60       4.468 -11.360 -14.899  1.00 85.64           H  
ATOM    830  HB3 LEU A  60       5.756 -11.816 -16.017  1.00 85.64           H  
ATOM    831  O   LEU A  60       7.728  -8.611 -15.047  1.00 85.64           O  
ATOM    832  CG  LEU A  60       6.411 -11.575 -13.984  1.00 85.64           C  
ATOM    833  HG  LEU A  60       7.456 -11.428 -14.255  1.00 85.64           H  
ATOM    834  CD1 LEU A  60       6.100 -10.754 -12.733  1.00 85.64           C  
ATOM    835 HD11 LEU A  60       6.729 -11.097 -11.912  1.00 85.64           H  
ATOM    836 HD12 LEU A  60       6.325  -9.702 -12.909  1.00 85.64           H  
ATOM    837 HD13 LEU A  60       5.051 -10.872 -12.461  1.00 85.64           H  
ATOM    838  CD2 LEU A  60       6.221 -13.054 -13.665  1.00 85.64           C  
ATOM    839 HD21 LEU A  60       6.436 -13.656 -14.548  1.00 85.64           H  
ATOM    840 HD22 LEU A  60       6.914 -13.341 -12.874  1.00 85.64           H  
ATOM    841 HD23 LEU A  60       5.199 -13.242 -13.335  1.00 85.64           H  
ATOM    842  N   ILE A  61       7.713  -9.830 -16.936  1.00 82.71           N  
ATOM    843  H   ILE A  61       7.179 -10.418 -17.559  1.00 82.71           H  
ATOM    844  CA  ILE A  61       9.107  -9.530 -17.273  1.00 82.71           C  
ATOM    845  HA  ILE A  61       9.731  -9.766 -16.411  1.00 82.71           H  
ATOM    846  C   ILE A  61       9.275  -8.035 -17.531  1.00 82.71           C  
ATOM    847  CB  ILE A  61       9.587 -10.379 -18.468  1.00 82.71           C  
ATOM    848  HB  ILE A  61       8.943 -10.151 -19.317  1.00 82.71           H  
ATOM    849  O   ILE A  61      10.227  -7.445 -17.028  1.00 82.71           O  
ATOM    850  CG1 ILE A  61       9.484 -11.897 -18.193  1.00 82.71           C  
ATOM    851 HG12 ILE A  61       9.825 -12.433 -19.079  1.00 82.71           H  
ATOM    852 HG13 ILE A  61       8.437 -12.166 -18.049  1.00 82.71           H  
ATOM    853  CG2 ILE A  61      11.027 -10.007 -18.867  1.00 82.71           C  
ATOM    854 HG21 ILE A  61      11.057  -9.011 -19.309  1.00 82.71           H  
ATOM    855 HG22 ILE A  61      11.683 -10.025 -17.996  1.00 82.71           H  
ATOM    856 HG23 ILE A  61      11.405 -10.712 -19.608  1.00 82.71           H  
ATOM    857  CD1 ILE A  61      10.284 -12.406 -16.984  1.00 82.71           C  
ATOM    858 HD11 ILE A  61      10.175 -13.489 -16.917  1.00 82.71           H  
ATOM    859 HD12 ILE A  61       9.905 -11.966 -16.062  1.00 82.71           H  
ATOM    860 HD13 ILE A  61      11.342 -12.172 -17.097  1.00 82.71           H  
ATOM    861  N   THR A  62       8.323  -7.395 -18.217  1.00 87.68           N  
ATOM    862  H   THR A  62       7.567  -7.936 -18.611  1.00 87.68           H  
ATOM    863  CA  THR A  62       8.323  -5.934 -18.404  1.00 87.68           C  
ATOM    864  HA  THR A  62       9.207  -5.656 -18.977  1.00 87.68           H  
ATOM    865  C   THR A  62       8.392  -5.197 -17.063  1.00 87.68           C  
ATOM    866  CB  THR A  62       7.082  -5.482 -19.191  1.00 87.68           C  
ATOM    867  HB  THR A  62       6.177  -5.760 -18.651  1.00 87.68           H  
ATOM    868  O   THR A  62       9.230  -4.312 -16.894  1.00 87.68           O  
ATOM    869  CG2 THR A  62       7.054  -3.971 -19.441  1.00 87.68           C  
ATOM    870 HG21 THR A  62       6.223  -3.727 -20.102  1.00 87.68           H  
ATOM    871 HG22 THR A  62       7.985  -3.647 -19.907  1.00 87.68           H  
ATOM    872 HG23 THR A  62       6.921  -3.435 -18.501  1.00 87.68           H  
ATOM    873  OG1 THR A  62       7.064  -6.110 -20.452  1.00 87.68           O  
ATOM    874  HG1 THR A  62       6.789  -7.023 -20.339  1.00 87.68           H  
ATOM    875  N   ALA A  63       7.573  -5.592 -16.085  1.00 90.26           N  
ATOM    876  H   ALA A  63       6.897  -6.318 -16.274  1.00 90.26           H  
ATOM    877  CA  ALA A  63       7.567  -4.993 -14.753  1.00 90.26           C  
ATOM    878  HA  ALA A  63       7.391  -3.921 -14.853  1.00 90.26           H  
ATOM    879  C   ALA A  63       8.904  -5.163 -14.022  1.00 90.26           C  
ATOM    880  CB  ALA A  63       6.418  -5.606 -13.950  1.00 90.26           C  
ATOM    881  HB1 ALA A  63       6.625  -6.653 -13.729  1.00 90.26           H  
ATOM    882  HB2 ALA A  63       6.302  -5.060 -13.013  1.00 90.26           H  
ATOM    883  HB3 ALA A  63       5.490  -5.546 -14.518  1.00 90.26           H  
ATOM    884  O   ALA A  63       9.477  -4.182 -13.546  1.00 90.26           O  
ATOM    885  N   ILE A  64       9.435  -6.389 -13.988  1.00 85.16           N  
ATOM    886  H   ILE A  64       8.913  -7.142 -14.413  1.00 85.16           H  
ATOM    887  CA  ILE A  64      10.728  -6.696 -13.357  1.00 85.16           C  
ATOM    888  HA  ILE A  64      10.682  -6.427 -12.302  1.00 85.16           H  
ATOM    889  C   ILE A  64      11.837  -5.852 -13.988  1.00 85.16           C  
ATOM    890  CB  ILE A  64      11.026  -8.209 -13.468  1.00 85.16           C  
ATOM    891  HB  ILE A  64      10.897  -8.513 -14.507  1.00 85.16           H  
ATOM    892  O   ILE A  64      12.613  -5.221 -13.277  1.00 85.16           O  
ATOM    893  CG1 ILE A  64      10.021  -8.992 -12.591  1.00 85.16           C  
ATOM    894 HG12 ILE A  64      10.209  -8.764 -11.542  1.00 85.16           H  
ATOM    895 HG13 ILE A  64       9.004  -8.666 -12.811  1.00 85.16           H  
ATOM    896  CG2 ILE A  64      12.476  -8.529 -13.053  1.00 85.16           C  
ATOM    897 HG21 ILE A  64      13.190  -8.036 -13.712  1.00 85.16           H  
ATOM    898 HG22 ILE A  64      12.659  -8.199 -12.030  1.00 85.16           H  
ATOM    899 HG23 ILE A  64      12.669  -9.599 -13.128  1.00 85.16           H  
ATOM    900  CD1 ILE A  64      10.058 -10.512 -12.796  1.00 85.16           C  
ATOM    901 HD11 ILE A  64      11.008 -10.928 -12.460  1.00 85.16           H  
ATOM    902 HD12 ILE A  64       9.260 -10.971 -12.213  1.00 85.16           H  
ATOM    903 HD13 ILE A  64       9.907 -10.746 -13.850  1.00 85.16           H  
ATOM    904  N   SER A  65      11.859  -5.775 -15.319  1.00 85.14           N  
ATOM    905  H   SER A  65      11.173  -6.312 -15.830  1.00 85.14           H  
ATOM    906  CA  SER A  65      12.838  -4.990 -16.080  1.00 85.14           C  
ATOM    907  HA  SER A  65      13.836  -5.390 -15.900  1.00 85.14           H  
ATOM    908  C   SER A  65      12.823  -3.519 -15.672  1.00 85.14           C  
ATOM    909  CB  SER A  65      12.538  -5.072 -17.578  1.00 85.14           C  
ATOM    910  HB2 SER A  65      13.356  -4.606 -18.127  1.00 85.14           H  
ATOM    911  HB3 SER A  65      11.619  -4.534 -17.814  1.00 85.14           H  
ATOM    912  O   SER A  65      13.869  -2.935 -15.387  1.00 85.14           O  
ATOM    913  OG  SER A  65      12.396  -6.412 -17.987  1.00 85.14           O  
ATOM    914  HG  SER A  65      11.583  -6.778 -17.630  1.00 85.14           H  
ATOM    915  N   VAL A  66      11.626  -2.932 -15.604  1.00 90.45           N  
ATOM    916  H   VAL A  66      10.812  -3.487 -15.827  1.00 90.45           H  
ATOM    917  CA  VAL A  66      11.416  -1.533 -15.218  1.00 90.45           C  
ATOM    918  HA  VAL A  66      12.036  -0.895 -15.848  1.00 90.45           H  
ATOM    919  C   VAL A  66      11.873  -1.277 -13.781  1.00 90.45           C  
ATOM    920  CB  VAL A  66       9.942  -1.148 -15.449  1.00 90.45           C  
ATOM    921  HB  VAL A  66       9.301  -1.929 -15.039  1.00 90.45           H  
ATOM    922  O   VAL A  66      12.634  -0.336 -13.545  1.00 90.45           O  
ATOM    923  CG1 VAL A  66       9.551   0.167 -14.773  1.00 90.45           C  
ATOM    924 HG11 VAL A  66       9.593   0.051 -13.690  1.00 90.45           H  
ATOM    925 HG12 VAL A  66       8.526   0.421 -15.042  1.00 90.45           H  
ATOM    926 HG13 VAL A  66      10.219   0.974 -15.074  1.00 90.45           H  
ATOM    927  CG2 VAL A  66       9.642  -1.017 -16.950  1.00 90.45           C  
ATOM    928 HG21 VAL A  66       9.910  -1.933 -17.476  1.00 90.45           H  
ATOM    929 HG22 VAL A  66       8.579  -0.830 -17.100  1.00 90.45           H  
ATOM    930 HG23 VAL A  66      10.211  -0.193 -17.380  1.00 90.45           H  
ATOM    931  N   ILE A  67      11.476  -2.124 -12.826  1.00 89.20           N  
ATOM    932  H   ILE A  67      10.877  -2.897 -13.079  1.00 89.20           H  
ATOM    933  CA  ILE A  67      11.877  -1.962 -11.422  1.00 89.20           C  
ATOM    934  HA  ILE A  67      11.668  -0.934 -11.124  1.00 89.20           H  
ATOM    935  C   ILE A  67      13.388  -2.143 -11.253  1.00 89.20           C  
ATOM    936  CB  ILE A  67      11.079  -2.903 -10.492  1.00 89.20           C  
ATOM    937  HB  ILE A  67      11.228  -3.930 -10.825  1.00 89.20           H  
ATOM    938  O   ILE A  67      14.018  -1.317 -10.601  1.00 89.20           O  
ATOM    939  CG1 ILE A  67       9.560  -2.615 -10.508  1.00 89.20           C  
ATOM    940 HG12 ILE A  67       9.075  -3.263  -9.778  1.00 89.20           H  
ATOM    941 HG13 ILE A  67       9.145  -2.868 -11.484  1.00 89.20           H  
ATOM    942  CG2 ILE A  67      11.590  -2.799  -9.041  1.00 89.20           C  
ATOM    943 HG21 ILE A  67      10.976  -3.410  -8.379  1.00 89.20           H  
ATOM    944 HG22 ILE A  67      12.616  -3.161  -8.971  1.00 89.20           H  
ATOM    945 HG23 ILE A  67      11.579  -1.766  -8.693  1.00 89.20           H  
ATOM    946  CD1 ILE A  67       9.178  -1.165 -10.201  1.00 89.20           C  
ATOM    947 HD11 ILE A  67       9.705  -0.802  -9.318  1.00 89.20           H  
ATOM    948 HD12 ILE A  67       8.106  -1.115 -10.008  1.00 89.20           H  
ATOM    949 HD13 ILE A  67       9.420  -0.527 -11.051  1.00 89.20           H  
ATOM    950  N   CYS A  68      14.004  -3.153 -11.869  1.00 84.20           N  
ATOM    951  H   CYS A  68      13.448  -3.821 -12.385  1.00 84.20           H  
ATOM    952  CA  CYS A  68      15.451  -3.380 -11.790  1.00 84.20           C  
ATOM    953  HA  CYS A  68      15.746  -3.450 -10.743  1.00 84.20           H  
ATOM    954  C   CYS A  68      16.283  -2.247 -12.412  1.00 84.20           C  
ATOM    955  CB  CYS A  68      15.777  -4.703 -12.497  1.00 84.20           C  
ATOM    956  HB2 CYS A  68      15.257  -4.744 -13.454  1.00 84.20           H  
ATOM    957  HB3 CYS A  68      16.848  -4.770 -12.689  1.00 84.20           H  
ATOM    958  O   CYS A  68      17.437  -2.045 -12.017  1.00 84.20           O  
ATOM    959  SG  CYS A  68      15.275  -6.116 -11.476  1.00 84.20           S  
ATOM    960  HG  CYS A  68      16.179  -5.983 -10.501  1.00 84.20           H  
ATOM    961  N   ALA A  69      15.732  -1.517 -13.385  1.00 84.21           N  
ATOM    962  H   ALA A  69      14.821  -1.777 -13.735  1.00 84.21           H  
ATOM    963  CA  ALA A  69      16.400  -0.365 -13.984  1.00 84.21           C  
ATOM    964  HA  ALA A  69      17.447  -0.614 -14.155  1.00 84.21           H  
ATOM    965  C   ALA A  69      16.377   0.872 -13.068  1.00 84.21           C  
ATOM    966  CB  ALA A  69      15.766  -0.092 -15.348  1.00 84.21           C  
ATOM    967  HB1 ALA A  69      14.715   0.173 -15.232  1.00 84.21           H  
ATOM    968  HB2 ALA A  69      16.301   0.723 -15.836  1.00 84.21           H  
ATOM    969  HB3 ALA A  69      15.850  -0.984 -15.969  1.00 84.21           H  
ATOM    970  O   ALA A  69      17.348   1.625 -13.047  1.00 84.21           O  
ATOM    971  N   VAL A  70      15.302   1.064 -12.295  1.00 86.00           N  
ATOM    972  H   VAL A  70      14.536   0.412 -12.389  1.00 86.00           H  
ATOM    973  CA  VAL A  70      15.111   2.238 -11.419  1.00 86.00           C  
ATOM    974  HA  VAL A  70      15.720   3.061 -11.791  1.00 86.00           H  
ATOM    975  C   VAL A  70      15.572   1.990  -9.978  1.00 86.00           C  
ATOM    976  CB  VAL A  70      13.638   2.684 -11.483  1.00 86.00           C  
ATOM    977  HB  VAL A  70      12.990   1.840 -11.249  1.00 86.00           H  
ATOM    978  O   VAL A  70      16.043   2.908  -9.308  1.00 86.00           O  
ATOM    979  CG1 VAL A  70      13.323   3.817 -10.506  1.00 86.00           C  
ATOM    980 HG11 VAL A  70      14.058   4.613 -10.619  1.00 86.00           H  
ATOM    981 HG12 VAL A  70      12.323   4.203 -10.707  1.00 86.00           H  
ATOM    982 HG13 VAL A  70      13.348   3.446  -9.482  1.00 86.00           H  
ATOM    983  CG2 VAL A  70      13.313   3.184 -12.898  1.00 86.00           C  
ATOM    984 HG21 VAL A  70      13.387   2.360 -13.608  1.00 86.00           H  
ATOM    985 HG22 VAL A  70      14.006   3.974 -13.188  1.00 86.00           H  
ATOM    986 HG23 VAL A  70      12.298   3.578 -12.944  1.00 86.00           H  
ATOM    987  N   CYS A  71      15.490   0.746  -9.511  1.00 83.05           N  
ATOM    988  H   CYS A  71      15.059   0.054 -10.107  1.00 83.05           H  
ATOM    989  CA  CYS A  71      15.870   0.305  -8.174  1.00 83.05           C  
ATOM    990  HA  CYS A  71      16.296   1.138  -7.614  1.00 83.05           H  
ATOM    991  C   CYS A  71      16.941  -0.800  -8.275  1.00 83.05           C  
ATOM    992  CB  CYS A  71      14.607  -0.170  -7.429  1.00 83.05           C  
ATOM    993  HB2 CYS A  71      14.152  -0.992  -7.981  1.00 83.05           H  
ATOM    994  HB3 CYS A  71      14.884  -0.534  -6.440  1.00 83.05           H  
ATOM    995  O   CYS A  71      16.620  -1.979  -8.105  1.00 83.05           O  
ATOM    996  SG  CYS A  71      13.392   1.171  -7.251  1.00 83.05           S  
ATOM    997  HG  CYS A  71      14.154   2.018  -6.552  1.00 83.05           H  
ATOM    998  N   PRO A  72      18.224  -0.456  -8.514  1.00 75.84           N  
ATOM    999  CA  PRO A  72      19.308  -1.435  -8.635  1.00 75.84           C  
ATOM   1000  HA  PRO A  72      19.151  -1.983  -9.564  1.00 75.84           H  
ATOM   1001  C   PRO A  72      19.418  -2.460  -7.491  1.00 75.84           C  
ATOM   1002  CB  PRO A  72      20.598  -0.621  -8.770  1.00 75.84           C  
ATOM   1003  HB2 PRO A  72      21.319  -1.121  -9.416  1.00 75.84           H  
ATOM   1004  HB3 PRO A  72      21.039  -0.431  -7.791  1.00 75.84           H  
ATOM   1005  O   PRO A  72      19.695  -3.619  -7.797  1.00 75.84           O  
ATOM   1006  CG  PRO A  72      20.120   0.695  -9.375  1.00 75.84           C  
ATOM   1007  HG2 PRO A  72      20.026   0.586 -10.456  1.00 75.84           H  
ATOM   1008  HG3 PRO A  72      20.788   1.522  -9.131  1.00 75.84           H  
ATOM   1009  CD  PRO A  72      18.735   0.887  -8.763  1.00 75.84           C  
ATOM   1010  HD2 PRO A  72      18.113   1.435  -9.470  1.00 75.84           H  
ATOM   1011  HD3 PRO A  72      18.813   1.435  -7.824  1.00 75.84           H  
ATOM   1012  N   PRO A  73      19.144  -2.123  -6.209  1.00 73.58           N  
ATOM   1013  CA  PRO A  73      19.164  -3.108  -5.120  1.00 73.58           C  
ATOM   1014  HA  PRO A  73      20.177  -3.496  -5.015  1.00 73.58           H  
ATOM   1015  C   PRO A  73      18.210  -4.286  -5.343  1.00 73.58           C  
ATOM   1016  CB  PRO A  73      18.788  -2.333  -3.853  1.00 73.58           C  
ATOM   1017  HB2 PRO A  73      17.709  -2.342  -3.703  1.00 73.58           H  
ATOM   1018  HB3 PRO A  73      19.300  -2.726  -2.974  1.00 73.58           H  
ATOM   1019  O   PRO A  73      18.463  -5.390  -4.868  1.00 73.58           O  
ATOM   1020  CG  PRO A  73      19.242  -0.916  -4.181  1.00 73.58           C  
ATOM   1021  HG2 PRO A  73      18.709  -0.168  -3.595  1.00 73.58           H  
ATOM   1022  HG3 PRO A  73      20.322  -0.836  -4.050  1.00 73.58           H  
ATOM   1023  CD  PRO A  73      18.923  -0.792  -5.658  1.00 73.58           C  
ATOM   1024  HD2 PRO A  73      17.876  -0.511  -5.771  1.00 73.58           H  
ATOM   1025  HD3 PRO A  73      19.573  -0.044  -6.111  1.00 73.58           H  
ATOM   1026  N   PHE A  74      17.145  -4.089  -6.124  1.00 74.55           N  
ATOM   1027  H   PHE A  74      17.008  -3.188  -6.558  1.00 74.55           H  
ATOM   1028  CA  PHE A  74      16.221  -5.160  -6.475  1.00 74.55           C  
ATOM   1029  HA  PHE A  74      15.871  -5.618  -5.550  1.00 74.55           H  
ATOM   1030  C   PHE A  74      16.900  -6.265  -7.294  1.00 74.55           C  
ATOM   1031  CB  PHE A  74      15.026  -4.552  -7.219  1.00 74.55           C  
ATOM   1032  HB2 PHE A  74      15.311  -4.358  -8.253  1.00 74.55           H  
ATOM   1033  HB3 PHE A  74      14.782  -3.592  -6.764  1.00 74.55           H  
ATOM   1034  O   PHE A  74      16.545  -7.426  -7.144  1.00 74.55           O  
ATOM   1035  CG  PHE A  74      13.757  -5.376  -7.184  1.00 74.55           C  
ATOM   1036  CD1 PHE A  74      13.099  -5.722  -8.377  1.00 74.55           C  
ATOM   1037  HD1 PHE A  74      13.547  -5.501  -9.334  1.00 74.55           H  
ATOM   1038  CD2 PHE A  74      13.170  -5.703  -5.948  1.00 74.55           C  
ATOM   1039  HD2 PHE A  74      13.688  -5.475  -5.028  1.00 74.55           H  
ATOM   1040  CE1 PHE A  74      11.817  -6.294  -8.331  1.00 74.55           C  
ATOM   1041  HE1 PHE A  74      11.308  -6.542  -9.251  1.00 74.55           H  
ATOM   1042  CE2 PHE A  74      11.882  -6.263  -5.899  1.00 74.55           C  
ATOM   1043  HE2 PHE A  74      11.420  -6.481  -4.947  1.00 74.55           H  
ATOM   1044  CZ  PHE A  74      11.194  -6.528  -7.093  1.00 74.55           C  
ATOM   1045  HZ  PHE A  74      10.199  -6.948  -7.064  1.00 74.55           H  
ATOM   1046  N   ARG A  75      17.940  -5.959  -8.085  1.00 71.77           N  
ATOM   1047  H   ARG A  75      18.284  -5.009  -8.071  1.00 71.77           H  
ATOM   1048  CA  ARG A  75      18.665  -6.951  -8.905  1.00 71.77           C  
ATOM   1049  HA  ARG A  75      17.971  -7.445  -9.586  1.00 71.77           H  
ATOM   1050  C   ARG A  75      19.294  -8.081  -8.085  1.00 71.77           C  
ATOM   1051  CB  ARG A  75      19.762  -6.268  -9.736  1.00 71.77           C  
ATOM   1052  HB2 ARG A  75      20.296  -7.037 -10.293  1.00 71.77           H  
ATOM   1053  HB3 ARG A  75      20.475  -5.787  -9.066  1.00 71.77           H  
ATOM   1054  O   ARG A  75      19.454  -9.179  -8.596  1.00 71.77           O  
ATOM   1055  CG  ARG A  75      19.225  -5.238 -10.740  1.00 71.77           C  
ATOM   1056  HG2 ARG A  75      18.713  -4.434 -10.211  1.00 71.77           H  
ATOM   1057  HG3 ARG A  75      18.524  -5.727 -11.416  1.00 71.77           H  
ATOM   1058  CD  ARG A  75      20.387  -4.653 -11.552  1.00 71.77           C  
ATOM   1059  HD2 ARG A  75      21.161  -4.308 -10.866  1.00 71.77           H  
ATOM   1060  HD3 ARG A  75      20.808  -5.441 -12.176  1.00 71.77           H  
ATOM   1061  NE  ARG A  75      19.961  -3.517 -12.393  1.00 71.77           N  
ATOM   1062  HE  ARG A  75      19.085  -3.068 -12.168  1.00 71.77           H  
ATOM   1063  NH1 ARG A  75      21.802  -3.448 -13.795  1.00 71.77           N  
ATOM   1064 HH11 ARG A  75      22.139  -4.371 -13.559  1.00 71.77           H  
ATOM   1065 HH12 ARG A  75      22.216  -3.098 -14.647  1.00 71.77           H  
ATOM   1066  NH2 ARG A  75      20.177  -1.974 -14.051  1.00 71.77           N  
ATOM   1067 HH21 ARG A  75      19.295  -1.570 -13.770  1.00 71.77           H  
ATOM   1068 HH22 ARG A  75      20.648  -1.677 -14.893  1.00 71.77           H  
ATOM   1069  CZ  ARG A  75      20.651  -2.996 -13.395  1.00 71.77           C  
ATOM   1070  N   GLN A  76      19.595  -7.863  -6.805  1.00 67.92           N  
ATOM   1071  H   GLN A  76      19.390  -6.960  -6.401  1.00 67.92           H  
ATOM   1072  CA  GLN A  76      20.159  -8.911  -5.941  1.00 67.92           C  
ATOM   1073  HA  GLN A  76      21.069  -9.301  -6.396  1.00 67.92           H  
ATOM   1074  C   GLN A  76      19.211 -10.103  -5.742  1.00 67.92           C  
ATOM   1075  CB  GLN A  76      20.502  -8.311  -4.576  1.00 67.92           C  
ATOM   1076  HB2 GLN A  76      19.607  -7.868  -4.140  1.00 67.92           H  
ATOM   1077  HB3 GLN A  76      20.844  -9.111  -3.918  1.00 67.92           H  
ATOM   1078  O   GLN A  76      19.657 -11.209  -5.456  1.00 67.92           O  
ATOM   1079  CG  GLN A  76      21.610  -7.254  -4.670  1.00 67.92           C  
ATOM   1080  HG2 GLN A  76      21.290  -6.432  -5.311  1.00 67.92           H  
ATOM   1081  HG3 GLN A  76      22.500  -7.708  -5.107  1.00 67.92           H  
ATOM   1082  CD  GLN A  76      21.976  -6.674  -3.310  1.00 67.92           C  
ATOM   1083  NE2 GLN A  76      23.029  -5.890  -3.234  1.00 67.92           N  
ATOM   1084 HE21 GLN A  76      23.604  -5.709  -4.044  1.00 67.92           H  
ATOM   1085 HE22 GLN A  76      23.244  -5.545  -2.310  1.00 67.92           H  
ATOM   1086  OE1 GLN A  76      21.342  -6.895  -2.295  1.00 67.92           O  
ATOM   1087  N   HIS A  77      17.907  -9.884  -5.906  1.00 63.47           N  
ATOM   1088  H   HIS A  77      17.601  -8.950  -6.138  1.00 63.47           H  
ATOM   1089  CA  HIS A  77      16.884 -10.925  -5.796  1.00 63.47           C  
ATOM   1090  HA  HIS A  77      17.313 -11.814  -5.332  1.00 63.47           H  
ATOM   1091  C   HIS A  77      16.351 -11.367  -7.163  1.00 63.47           C  
ATOM   1092  CB  HIS A  77      15.783 -10.401  -4.874  1.00 63.47           C  
ATOM   1093  HB2 HIS A  77      15.023 -11.172  -4.747  1.00 63.47           H  
ATOM   1094  HB3 HIS A  77      15.308  -9.529  -5.323  1.00 63.47           H  
ATOM   1095  O   HIS A  77      15.559 -12.301  -7.256  1.00 63.47           O  
ATOM   1096  CG  HIS A  77      16.323 -10.021  -3.522  1.00 63.47           C  
ATOM   1097  CD2 HIS A  77      16.485  -8.755  -3.028  1.00 63.47           C  
ATOM   1098  HD2 HIS A  77      16.263  -7.836  -3.550  1.00 63.47           H  
ATOM   1099  ND1 HIS A  77      16.741 -10.897  -2.549  1.00 63.47           N  
ATOM   1100  HD1 HIS A  77      16.810 -11.900  -2.651  1.00 63.47           H  
ATOM   1101  CE1 HIS A  77      17.117 -10.180  -1.479  1.00 63.47           C  
ATOM   1102  HE1 HIS A  77      17.511 -10.591  -0.562  1.00 63.47           H  
ATOM   1103  NE2 HIS A  77      16.932  -8.869  -1.708  1.00 63.47           N  
ATOM   1104  N   PHE A  78      16.804 -10.696  -8.222  1.00 63.75           N  
ATOM   1105  H   PHE A  78      17.534 -10.014  -8.070  1.00 63.75           H  
ATOM   1106  CA  PHE A  78      16.368 -10.886  -9.591  1.00 63.75           C  
ATOM   1107  HA  PHE A  78      15.837 -11.832  -9.692  1.00 63.75           H  
ATOM   1108  C   PHE A  78      17.592 -10.914 -10.485  1.00 63.75           C  
ATOM   1109  CB  PHE A  78      15.432  -9.756 -10.019  1.00 63.75           C  
ATOM   1110  HB2 PHE A  78      15.253  -9.838 -11.091  1.00 63.75           H  
ATOM   1111  HB3 PHE A  78      15.920  -8.797  -9.844  1.00 63.75           H  
ATOM   1112  O   PHE A  78      18.037  -9.887 -11.001  1.00 63.75           O  
ATOM   1113  CG  PHE A  78      14.109  -9.749  -9.309  1.00 63.75           C  
ATOM   1114  CD1 PHE A  78      12.958 -10.200  -9.960  1.00 63.75           C  
ATOM   1115  HD1 PHE A  78      13.019 -10.614 -10.956  1.00 63.75           H  
ATOM   1116  CD2 PHE A  78      14.018  -9.232  -8.011  1.00 63.75           C  
ATOM   1117  HD2 PHE A  78      14.913  -8.941  -7.481  1.00 63.75           H  
ATOM   1118  CE1 PHE A  78      11.714  -9.993  -9.358  1.00 63.75           C  
ATOM   1119  HE1 PHE A  78      10.822 -10.218  -9.924  1.00 63.75           H  
ATOM   1120  CE2 PHE A  78      12.790  -9.122  -7.367  1.00 63.75           C  
ATOM   1121  HE2 PHE A  78      12.745  -8.745  -6.356  1.00 63.75           H  
ATOM   1122  CZ  PHE A  78      11.629  -9.444  -8.068  1.00 63.75           C  
ATOM   1123  HZ  PHE A  78      10.676  -9.252  -7.598  1.00 63.75           H  
ATOM   1124  N   HIS A  79      18.086 -12.120 -10.738  1.00 51.67           N  
ATOM   1125  H   HIS A  79      17.693 -12.922 -10.267  1.00 51.67           H  
ATOM   1126  CA  HIS A  79      18.846 -12.332 -11.954  1.00 51.67           C  
ATOM   1127  HA  HIS A  79      19.658 -11.609 -12.019  1.00 51.67           H  
ATOM   1128  C   HIS A  79      17.872 -12.097 -13.098  1.00 51.67           C  
ATOM   1129  CB  HIS A  79      19.439 -13.743 -11.970  1.00 51.67           C  
ATOM   1130  HB2 HIS A  79      18.665 -14.479 -11.753  1.00 51.67           H  
ATOM   1131  HB3 HIS A  79      19.833 -13.948 -12.965  1.00 51.67           H  
ATOM   1132  O   HIS A  79      17.002 -12.927 -13.342  1.00 51.67           O  
ATOM   1133  CG  HIS A  79      20.557 -13.880 -10.976  1.00 51.67           C  
ATOM   1134  CD2 HIS A  79      20.440 -14.157  -9.640  1.00 51.67           C  
ATOM   1135  HD2 HIS A  79      19.522 -14.344  -9.104  1.00 51.67           H  
ATOM   1136  ND1 HIS A  79      21.893 -13.674 -11.234  1.00 51.67           N  
ATOM   1137  HD1 HIS A  79      22.302 -13.420 -12.122  1.00 51.67           H  
ATOM   1138  CE1 HIS A  79      22.565 -13.834 -10.083  1.00 51.67           C  
ATOM   1139  HE1 HIS A  79      23.634 -13.729  -9.967  1.00 51.67           H  
ATOM   1140  NE2 HIS A  79      21.721 -14.134  -9.085  1.00 51.67           N  
ATOM   1141  N   VAL A  80      17.968 -10.942 -13.753  1.00 51.33           N  
ATOM   1142  H   VAL A  80      18.636 -10.260 -13.424  1.00 51.33           H  
ATOM   1143  CA  VAL A  80      17.384 -10.766 -15.076  1.00 51.33           C  
ATOM   1144  HA  VAL A  80      16.328 -11.036 -15.051  1.00 51.33           H  
ATOM   1145  C   VAL A  80      18.168 -11.734 -15.958  1.00 51.33           C  
ATOM   1146  CB  VAL A  80      17.517  -9.307 -15.545  1.00 51.33           C  
ATOM   1147  HB  VAL A  80      18.566  -9.012 -15.571  1.00 51.33           H  
ATOM   1148  O   VAL A  80      19.348 -11.481 -16.206  1.00 51.33           O  
ATOM   1149  CG1 VAL A  80      16.917  -9.156 -16.933  1.00 51.33           C  
ATOM   1150 HG11 VAL A  80      16.990  -8.117 -17.255  1.00 51.33           H  
ATOM   1151 HG12 VAL A  80      17.468  -9.769 -17.646  1.00 51.33           H  
ATOM   1152 HG13 VAL A  80      15.871  -9.460 -16.903  1.00 51.33           H  
ATOM   1153  CG2 VAL A  80      16.758  -8.347 -14.617  1.00 51.33           C  
ATOM   1154 HG21 VAL A  80      17.186  -8.378 -13.615  1.00 51.33           H  
ATOM   1155 HG22 VAL A  80      16.842  -7.327 -14.993  1.00 51.33           H  
ATOM   1156 HG23 VAL A  80      15.706  -8.627 -14.561  1.00 51.33           H  
ATOM   1157  N   PRO A  81      17.609 -12.900 -16.327  1.00 50.27           N  
ATOM   1158  CA  PRO A  81      18.398 -13.879 -17.043  1.00 50.27           C  
ATOM   1159  HA  PRO A  81      19.307 -14.112 -16.489  1.00 50.27           H  
ATOM   1160  C   PRO A  81      18.767 -13.268 -18.394  1.00 50.27           C  
ATOM   1161  CB  PRO A  81      17.513 -15.124 -17.130  1.00 50.27           C  
ATOM   1162  HB2 PRO A  81      17.660 -15.728 -16.235  1.00 50.27           H  
ATOM   1163  HB3 PRO A  81      17.730 -15.717 -18.018  1.00 50.27           H  
ATOM   1164  O   PRO A  81      17.914 -12.672 -19.052  1.00 50.27           O  
ATOM   1165  CG  PRO A  81      16.092 -14.557 -17.122  1.00 50.27           C  
ATOM   1166  HG2 PRO A  81      15.374 -15.268 -16.712  1.00 50.27           H  
ATOM   1167  HG3 PRO A  81      15.804 -14.263 -18.132  1.00 50.27           H  
ATOM   1168  CD  PRO A  81      16.208 -13.305 -16.259  1.00 50.27           C  
ATOM   1169  HD2 PRO A  81      15.557 -12.522 -16.648  1.00 50.27           H  
ATOM   1170  HD3 PRO A  81      15.911 -13.564 -15.243  1.00 50.27           H  
ATOM   1171  N   GLU A  82      20.014 -13.441 -18.841  1.00 53.09           N  
ATOM   1172  H   GLU A  82      20.720 -13.815 -18.222  1.00 53.09           H  
ATOM   1173  CA  GLU A  82      20.414 -13.031 -20.197  1.00 53.09           C  
ATOM   1174  HA  GLU A  82      20.336 -11.948 -20.287  1.00 53.09           H  
ATOM   1175  C   GLU A  82      19.507 -13.646 -21.271  1.00 53.09           C  
ATOM   1176  CB  GLU A  82      21.852 -13.461 -20.512  1.00 53.09           C  
ATOM   1177  HB2 GLU A  82      21.980 -13.370 -21.590  1.00 53.09           H  
ATOM   1178  HB3 GLU A  82      21.992 -14.508 -20.241  1.00 53.09           H  
ATOM   1179  O   GLU A  82      19.460 -13.141 -22.387  1.00 53.09           O  
ATOM   1180  CG  GLU A  82      22.925 -12.600 -19.835  1.00 53.09           C  
ATOM   1181  HG2 GLU A  82      22.680 -11.550 -19.996  1.00 53.09           H  
ATOM   1182  HG3 GLU A  82      22.908 -12.797 -18.763  1.00 53.09           H  
ATOM   1183  CD  GLU A  82      24.332 -12.872 -20.402  1.00 53.09           C  
ATOM   1184  OE1 GLU A  82      25.304 -12.402 -19.780  1.00 53.09           O  
ATOM   1185  OE2 GLU A  82      24.437 -13.490 -21.492  1.00 53.09           O  
ATOM   1186  N   ASN A  83      18.772 -14.709 -20.922  1.00 56.05           N  
ATOM   1187  H   ASN A  83      18.842 -15.012 -19.961  1.00 56.05           H  
ATOM   1188  CA  ASN A  83      17.785 -15.370 -21.750  1.00 56.05           C  
ATOM   1189  HA  ASN A  83      17.694 -14.811 -22.681  1.00 56.05           H  
ATOM   1190  C   ASN A  83      16.404 -15.421 -21.066  1.00 56.05           C  
ATOM   1191  CB  ASN A  83      18.313 -16.767 -22.088  1.00 56.05           C  
ATOM   1192  HB2 ASN A  83      17.592 -17.243 -22.753  1.00 56.05           H  
ATOM   1193  HB3 ASN A  83      18.390 -17.359 -21.176  1.00 56.05           H  
ATOM   1194  O   ASN A  83      16.248 -16.014 -20.002  1.00 56.05           O  
ATOM   1195  CG  ASN A  83      19.652 -16.738 -22.802  1.00 56.05           C  
ATOM   1196  ND2 ASN A  83      20.608 -17.521 -22.360  1.00 56.05           N  
ATOM   1197 HD21 ASN A  83      21.503 -17.435 -22.819  1.00 56.05           H  
ATOM   1198 HD22 ASN A  83      20.470 -18.105 -21.547  1.00 56.05           H  
ATOM   1199  OD1 ASN A  83      19.854 -16.028 -23.771  1.00 56.05           O  
ATOM   1200  N   VAL A  84      15.379 -14.855 -21.700  1.00 57.08           N  
ATOM   1201  H   VAL A  84      15.578 -14.412 -22.585  1.00 57.08           H  
ATOM   1202  CA  VAL A  84      13.970 -14.929 -21.298  1.00 57.08           C  
ATOM   1203  HA  VAL A  84      13.912 -14.923 -20.210  1.00 57.08           H  
ATOM   1204  C   VAL A  84      13.358 -16.229 -21.817  1.00 57.08           C  
ATOM   1205  CB  VAL A  84      13.183 -13.713 -21.831  1.00 57.08           C  
ATOM   1206  HB  VAL A  84      13.189 -13.724 -22.921  1.00 57.08           H  
ATOM   1207  O   VAL A  84      13.395 -16.493 -23.017  1.00 57.08           O  
ATOM   1208  CG1 VAL A  84      11.726 -13.731 -21.352  1.00 57.08           C  
ATOM   1209 HG11 VAL A  84      11.202 -14.595 -21.760  1.00 57.08           H  
ATOM   1210 HG12 VAL A  84      11.209 -12.835 -21.696  1.00 57.08           H  
ATOM   1211 HG13 VAL A  84      11.687 -13.768 -20.263  1.00 57.08           H  
ATOM   1212  CG2 VAL A  84      13.810 -12.393 -21.364  1.00 57.08           C  
ATOM   1213 HG21 VAL A  84      13.212 -11.551 -21.711  1.00 57.08           H  
ATOM   1214 HG22 VAL A  84      13.866 -12.369 -20.276  1.00 57.08           H  
ATOM   1215 HG23 VAL A  84      14.811 -12.286 -21.781  1.00 57.08           H  
ATOM   1216  N   LEU A  85      12.771 -17.033 -20.928  1.00 53.22           N  
ATOM   1217  H   LEU A  85      12.767 -16.764 -19.955  1.00 53.22           H  
ATOM   1218  CA  LEU A  85      11.959 -18.182 -21.324  1.00 53.22           C  
ATOM   1219  HA  LEU A  85      12.491 -18.733 -22.100  1.00 53.22           H  
ATOM   1220  C   LEU A  85      10.629 -17.677 -21.899  1.00 53.22           C  
ATOM   1221  CB  LEU A  85      11.751 -19.109 -20.114  1.00 53.22           C  
ATOM   1222  HB2 LEU A  85      12.718 -19.333 -19.664  1.00 53.22           H  
ATOM   1223  HB3 LEU A  85      11.151 -18.578 -19.375  1.00 53.22           H  
ATOM   1224  O   LEU A  85       9.862 -17.000 -21.214  1.00 53.22           O  
ATOM   1225  CG  LEU A  85      11.048 -20.437 -20.461  1.00 53.22           C  
ATOM   1226  HG  LEU A  85      10.137 -20.241 -21.025  1.00 53.22           H  
ATOM   1227  CD1 LEU A  85      11.957 -21.357 -21.272  1.00 53.22           C  
ATOM   1228 HD11 LEU A  85      11.475 -22.325 -21.408  1.00 53.22           H  
ATOM   1229 HD12 LEU A  85      12.156 -20.931 -22.255  1.00 53.22           H  
ATOM   1230 HD13 LEU A  85      12.899 -21.516 -20.748  1.00 53.22           H  
ATOM   1231  CD2 LEU A  85      10.667 -21.173 -19.177  1.00 53.22           C  
ATOM   1232 HD21 LEU A  85      10.152 -22.100 -19.428  1.00 53.22           H  
ATOM   1233 HD22 LEU A  85       9.993 -20.552 -18.586  1.00 53.22           H  
ATOM   1234 HD23 LEU A  85      11.559 -21.404 -18.595  1.00 53.22           H  
ATOM   1235  N   LYS A  86      10.366 -17.988 -23.161  1.00 58.88           N  
ATOM   1236  H   LYS A  86      11.038 -18.560 -23.652  1.00 58.88           H  
ATOM   1237  CA  LYS A  86       9.106 -17.692 -23.836  1.00 58.88           C  
ATOM   1238  HA  LYS A  86       8.836 -16.655 -23.634  1.00 58.88           H  
ATOM   1239  C   LYS A  86       7.984 -18.614 -23.334  1.00 58.88           C  
ATOM   1240  CB  LYS A  86       9.295 -17.900 -25.335  1.00 58.88           C  
ATOM   1241  HB2 LYS A  86       8.325 -17.858 -25.830  1.00 58.88           H  
ATOM   1242  HB3 LYS A  86       9.710 -18.900 -25.458  1.00 58.88           H  
ATOM   1243  O   LYS A  86       8.267 -19.707 -22.841  1.00 58.88           O  
ATOM   1244  CG  LYS A  86      10.248 -16.919 -26.021  1.00 58.88           C  
ATOM   1245  HG2 LYS A  86       9.970 -15.889 -25.794  1.00 58.88           H  
ATOM   1246  HG3 LYS A  86      11.265 -17.107 -25.679  1.00 58.88           H  
ATOM   1247  CD  LYS A  86      10.132 -17.169 -27.528  1.00 58.88           C  
ATOM   1248  HD2 LYS A  86       9.879 -18.216 -27.690  1.00 58.88           H  
ATOM   1249  HD3 LYS A  86       9.298 -16.598 -27.936  1.00 58.88           H  
ATOM   1250  CE  LYS A  86      11.424 -16.841 -28.270  1.00 58.88           C  
ATOM   1251  HE2 LYS A  86      11.427 -15.791 -28.563  1.00 58.88           H  
ATOM   1252  HE3 LYS A  86      12.261 -17.031 -27.598  1.00 58.88           H  
ATOM   1253  NZ  LYS A  86      11.532 -17.747 -29.432  1.00 58.88           N  
ATOM   1254  HZ1 LYS A  86      10.731 -17.657 -30.041  1.00 58.88           H  
ATOM   1255  HZ2 LYS A  86      11.497 -18.691 -29.075  1.00 58.88           H  
ATOM   1256  HZ3 LYS A  86      12.400 -17.628 -29.935  1.00 58.88           H  
ATOM   1257  N   PRO A  87       6.705 -18.241 -23.543  1.00 47.45           N  
ATOM   1258  CA  PRO A  87       5.563 -19.108 -23.235  1.00 47.45           C  
ATOM   1259  HA  PRO A  87       5.522 -19.264 -22.157  1.00 47.45           H  
ATOM   1260  C   PRO A  87       5.599 -20.481 -23.928  1.00 47.45           C  
ATOM   1261  CB  PRO A  87       4.328 -18.316 -23.683  1.00 47.45           C  
ATOM   1262  HB2 PRO A  87       3.473 -18.508 -23.034  1.00 47.45           H  
ATOM   1263  HB3 PRO A  87       4.079 -18.559 -24.716  1.00 47.45           H  
ATOM   1264  O   PRO A  87       4.993 -21.425 -23.438  1.00 47.45           O  
ATOM   1265  CG  PRO A  87       4.779 -16.859 -23.607  1.00 47.45           C  
ATOM   1266  HG2 PRO A  87       4.207 -16.220 -24.280  1.00 47.45           H  
ATOM   1267  HG3 PRO A  87       4.703 -16.504 -22.580  1.00 47.45           H  
ATOM   1268  CD  PRO A  87       6.247 -16.938 -24.012  1.00 47.45           C  
ATOM   1269  HD2 PRO A  87       6.795 -16.119 -23.548  1.00 47.45           H  
ATOM   1270  HD3 PRO A  87       6.332 -16.886 -25.098  1.00 47.45           H  
ATOM   1271  N   ASP A  88       6.314 -20.594 -25.052  1.00 62.05           N  
ATOM   1272  H   ASP A  88       6.832 -19.790 -25.376  1.00 62.05           H  
ATOM   1273  CA  ASP A  88       6.501 -21.833 -25.820  1.00 62.05           C  
ATOM   1274  HA  ASP A  88       5.586 -22.420 -25.739  1.00 62.05           H  
ATOM   1275  C   ASP A  88       7.632 -22.740 -25.287  1.00 62.05           C  
ATOM   1276  CB  ASP A  88       6.686 -21.479 -27.312  1.00 62.05           C  
ATOM   1277  HB2 ASP A  88       5.829 -20.889 -27.636  1.00 62.05           H  
ATOM   1278  HB3 ASP A  88       6.685 -22.401 -27.894  1.00 62.05           H  
ATOM   1279  O   ASP A  88       7.911 -23.786 -25.870  1.00 62.05           O  
ATOM   1280  CG  ASP A  88       7.973 -20.702 -27.639  1.00 62.05           C  
ATOM   1281  OD1 ASP A  88       8.884 -20.632 -26.787  1.00 62.05           O  
ATOM   1282  OD2 ASP A  88       8.073 -20.109 -28.734  1.00 62.05           O  
ATOM   1283  N   GLY A  89       8.298 -22.350 -24.194  1.00 62.56           N  
ATOM   1284  H   GLY A  89       8.040 -21.471 -23.769  1.00 62.56           H  
ATOM   1285  CA  GLY A  89       9.406 -23.095 -23.595  1.00 62.56           C  
ATOM   1286  HA2 GLY A  89       9.198 -24.163 -23.663  1.00 62.56           H  
ATOM   1287  HA3 GLY A  89       9.471 -22.826 -22.541  1.00 62.56           H  
ATOM   1288  C   GLY A  89      10.777 -22.840 -24.234  1.00 62.56           C  
ATOM   1289  O   GLY A  89      11.765 -23.425 -23.790  1.00 62.56           O  
ATOM   1290  N   THR A  90      10.881 -21.968 -25.242  1.00 65.48           N  
ATOM   1291  H   THR A  90      10.038 -21.535 -25.591  1.00 65.48           H  
ATOM   1292  CA  THR A  90      12.168 -21.595 -25.856  1.00 65.48           C  
ATOM   1293  HA  THR A  90      12.850 -22.437 -25.729  1.00 65.48           H  
ATOM   1294  C   THR A  90      12.818 -20.400 -25.162  1.00 65.48           C  
ATOM   1295  CB  THR A  90      12.067 -21.353 -27.370  1.00 65.48           C  
ATOM   1296  HB  THR A  90      13.078 -21.197 -27.747  1.00 65.48           H  
ATOM   1297  O   THR A  90      12.147 -19.556 -24.578  1.00 65.48           O  
ATOM   1298  CG2 THR A  90      11.480 -22.549 -28.116  1.00 65.48           C  
ATOM   1299 HG21 THR A  90      11.504 -22.359 -29.190  1.00 65.48           H  
ATOM   1300 HG22 THR A  90      10.447 -22.718 -27.812  1.00 65.48           H  
ATOM   1301 HG23 THR A  90      12.063 -23.443 -27.899  1.00 65.48           H  
ATOM   1302  OG1 THR A  90      11.307 -20.212 -27.704  1.00 65.48           O  
ATOM   1303  HG1 THR A  90      10.412 -20.390 -27.406  1.00 65.48           H  
ATOM   1304  N   TYR A  91      14.144 -20.291 -25.240  1.00 57.56           N  
ATOM   1305  H   TYR A  91      14.664 -21.001 -25.736  1.00 57.56           H  
ATOM   1306  CA  TYR A  91      14.896 -19.181 -24.654  1.00 57.56           C  
ATOM   1307  HA  TYR A  91      14.315 -18.743 -23.843  1.00 57.56           H  
ATOM   1308  C   TYR A  91      15.157 -18.076 -25.689  1.00 57.56           C  
ATOM   1309  CB  TYR A  91      16.188 -19.723 -24.035  1.00 57.56           C  
ATOM   1310  HB2 TYR A  91      16.725 -20.308 -24.782  1.00 57.56           H  
ATOM   1311  HB3 TYR A  91      16.834 -18.886 -23.774  1.00 57.56           H  
ATOM   1312  O   TYR A  91      15.548 -18.347 -26.824  1.00 57.56           O  
ATOM   1313  CG  TYR A  91      15.963 -20.570 -22.795  1.00 57.56           C  
ATOM   1314  CD1 TYR A  91      15.823 -19.965 -21.529  1.00 57.56           C  
ATOM   1315  HD1 TYR A  91      15.872 -18.890 -21.431  1.00 57.56           H  
ATOM   1316  CD2 TYR A  91      15.874 -21.970 -22.917  1.00 57.56           C  
ATOM   1317  HD2 TYR A  91      15.965 -22.441 -23.885  1.00 57.56           H  
ATOM   1318  CE1 TYR A  91      15.614 -20.762 -20.385  1.00 57.56           C  
ATOM   1319  HE1 TYR A  91      15.508 -20.298 -19.416  1.00 57.56           H  
ATOM   1320  CE2 TYR A  91      15.654 -22.767 -21.779  1.00 57.56           C  
ATOM   1321  HE2 TYR A  91      15.569 -23.840 -21.866  1.00 57.56           H  
ATOM   1322  OH  TYR A  91      15.315 -22.945 -19.419  1.00 57.56           O  
ATOM   1323  HH  TYR A  91      15.237 -22.430 -18.613  1.00 57.56           H  
ATOM   1324  CZ  TYR A  91      15.530 -22.167 -20.511  1.00 57.56           C  
ATOM   1325  N   LEU A  92      14.957 -16.818 -25.298  1.00 58.31           N  
ATOM   1326  H   LEU A  92      14.561 -16.671 -24.381  1.00 58.31           H  
ATOM   1327  CA  LEU A  92      15.256 -15.627 -26.090  1.00 58.31           C  
ATOM   1328  HA  LEU A  92      15.623 -15.911 -27.076  1.00 58.31           H  
ATOM   1329  C   LEU A  92      16.315 -14.792 -25.380  1.00 58.31           C  
ATOM   1330  CB  LEU A  92      13.975 -14.791 -26.237  1.00 58.31           C  
ATOM   1331  HB2 LEU A  92      13.655 -14.486 -25.241  1.00 58.31           H  
ATOM   1332  HB3 LEU A  92      13.176 -15.402 -26.656  1.00 58.31           H  
ATOM   1333  O   LEU A  92      16.080 -14.368 -24.255  1.00 58.31           O  
ATOM   1334  CG  LEU A  92      14.188 -13.538 -27.109  1.00 58.31           C  
ATOM   1335  HG  LEU A  92      15.197 -13.145 -26.988  1.00 58.31           H  
ATOM   1336  CD1 LEU A  92      14.009 -13.875 -28.591  1.00 58.31           C  
ATOM   1337 HD11 LEU A  92      14.737 -14.630 -28.887  1.00 58.31           H  
ATOM   1338 HD12 LEU A  92      14.178 -12.976 -29.185  1.00 58.31           H  
ATOM   1339 HD13 LEU A  92      13.000 -14.244 -28.774  1.00 58.31           H  
ATOM   1340  CD2 LEU A  92      13.229 -12.443 -26.665  1.00 58.31           C  
ATOM   1341 HD21 LEU A  92      13.257 -11.611 -27.369  1.00 58.31           H  
ATOM   1342 HD22 LEU A  92      12.222 -12.845 -26.561  1.00 58.31           H  
ATOM   1343 HD23 LEU A  92      13.549 -12.072 -25.691  1.00 58.31           H  
ATOM   1344  N   ARG A  93      17.421 -14.455 -26.045  1.00 58.46           N  
ATOM   1345  H   ARG A  93      17.578 -14.823 -26.973  1.00 58.46           H  
ATOM   1346  CA  ARG A  93      18.373 -13.495 -25.480  1.00 58.46           C  
ATOM   1347  HA  ARG A  93      18.675 -13.894 -24.512  1.00 58.46           H  
ATOM   1348  C   ARG A  93      17.694 -12.142 -25.241  1.00 58.46           C  
ATOM   1349  CB  ARG A  93      19.630 -13.385 -26.345  1.00 58.46           C  
ATOM   1350  HB2 ARG A  93      19.442 -12.733 -27.198  1.00 58.46           H  
ATOM   1351  HB3 ARG A  93      19.899 -14.377 -26.709  1.00 58.46           H  
ATOM   1352  O   ARG A  93      17.061 -11.596 -26.142  1.00 58.46           O  
ATOM   1353  CG  ARG A  93      20.798 -12.847 -25.509  1.00 58.46           C  
ATOM   1354  HG2 ARG A  93      20.968 -13.515 -24.665  1.00 58.46           H  
ATOM   1355  HG3 ARG A  93      20.564 -11.850 -25.135  1.00 58.46           H  
ATOM   1356  CD  ARG A  93      22.070 -12.785 -26.354  1.00 58.46           C  
ATOM   1357  HD2 ARG A  93      21.943 -12.019 -27.120  1.00 58.46           H  
ATOM   1358  HD3 ARG A  93      22.222 -13.753 -26.831  1.00 58.46           H  
ATOM   1359  NE  ARG A  93      23.240 -12.473 -25.517  1.00 58.46           N  
ATOM   1360  HE  ARG A  93      23.096 -12.456 -24.517  1.00 58.46           H  
ATOM   1361  NH1 ARG A  93      24.805 -12.380 -27.190  1.00 58.46           N  
ATOM   1362 HH11 ARG A  93      24.086 -12.639 -27.850  1.00 58.46           H  
ATOM   1363 HH12 ARG A  93      25.775 -12.302 -27.463  1.00 58.46           H  
ATOM   1364  NH2 ARG A  93      25.416 -12.053 -25.056  1.00 58.46           N  
ATOM   1365 HH21 ARG A  93      25.206 -12.123 -24.070  1.00 58.46           H  
ATOM   1366 HH22 ARG A  93      26.382 -11.936 -25.326  1.00 58.46           H  
ATOM   1367  CZ  ARG A  93      24.479 -12.297 -25.926  1.00 58.46           C  
ATOM   1368  N   TRP A  94      17.833 -11.628 -24.025  1.00 57.40           N  
ATOM   1369  H   TRP A  94      18.382 -12.171 -23.374  1.00 57.40           H  
ATOM   1370  CA  TRP A  94      17.138 -10.463 -23.480  1.00 57.40           C  
ATOM   1371  HA  TRP A  94      16.073 -10.685 -23.400  1.00 57.40           H  
ATOM   1372  C   TRP A  94      17.302  -9.229 -24.370  1.00 57.40           C  
ATOM   1373  CB  TRP A  94      17.714 -10.228 -22.078  1.00 57.40           C  
ATOM   1374  HB2 TRP A  94      18.634  -9.646 -22.138  1.00 57.40           H  
ATOM   1375  HB3 TRP A  94      17.976 -11.189 -21.634  1.00 57.40           H  
ATOM   1376  O   TRP A  94      16.338  -8.547 -24.711  1.00 57.40           O  
ATOM   1377  CG  TRP A  94      16.790  -9.579 -21.120  1.00 57.40           C  
ATOM   1378  CD1 TRP A  94      16.106 -10.228 -20.155  1.00 57.40           C  
ATOM   1379  HD1 TRP A  94      16.181 -11.286 -19.953  1.00 57.40           H  
ATOM   1380  CD2 TRP A  94      16.372  -8.194 -21.040  1.00 57.40           C  
ATOM   1381  CE2 TRP A  94      15.558  -8.059 -19.887  1.00 57.40           C  
ATOM   1382  CE3 TRP A  94      16.500  -7.066 -21.861  1.00 57.40           C  
ATOM   1383  HE3 TRP A  94      17.047  -7.130 -22.791  1.00 57.40           H  
ATOM   1384  NE1 TRP A  94      15.348  -9.333 -19.445  1.00 57.40           N  
ATOM   1385  HE1 TRP A  94      14.770  -9.585 -18.655  1.00 57.40           H  
ATOM   1386  CH2 TRP A  94      14.964  -5.835 -20.407  1.00 57.40           C  
ATOM   1387  HH2 TRP A  94      14.310  -5.000 -20.204  1.00 57.40           H  
ATOM   1388  CZ2 TRP A  94      15.052  -6.846 -19.461  1.00 57.40           C  
ATOM   1389  HZ2 TRP A  94      14.577  -6.783 -18.493  1.00 57.40           H  
ATOM   1390  CZ3 TRP A  94      15.631  -5.993 -21.638  1.00 57.40           C  
ATOM   1391  HZ3 TRP A  94      15.416  -5.329 -22.462  1.00 57.40           H  
ATOM   1392  N   ILE A  95      18.538  -8.993 -24.809  1.00 61.14           N  
ATOM   1393  H   ILE A  95      19.265  -9.625 -24.506  1.00 61.14           H  
ATOM   1394  CA  ILE A  95      18.871  -8.035 -25.855  1.00 61.14           C  
ATOM   1395  HA  ILE A  95      18.023  -7.367 -26.011  1.00 61.14           H  
ATOM   1396  C   ILE A  95      19.151  -8.844 -27.129  1.00 61.14           C  
ATOM   1397  CB  ILE A  95      20.060  -7.150 -25.428  1.00 61.14           C  
ATOM   1398  HB  ILE A  95      20.933  -7.785 -25.278  1.00 61.14           H  
ATOM   1399  O   ILE A  95      20.083  -9.659 -27.128  1.00 61.14           O  
ATOM   1400  CG1 ILE A  95      19.757  -6.410 -24.104  1.00 61.14           C  
ATOM   1401 HG12 ILE A  95      19.552  -7.141 -23.322  1.00 61.14           H  
ATOM   1402 HG13 ILE A  95      18.873  -5.783 -24.222  1.00 61.14           H  
ATOM   1403  CG2 ILE A  95      20.374  -6.145 -26.545  1.00 61.14           C  
ATOM   1404 HG21 ILE A  95      19.521  -5.484 -26.703  1.00 61.14           H  
ATOM   1405 HG22 ILE A  95      20.606  -6.675 -27.469  1.00 61.14           H  
ATOM   1406 HG23 ILE A  95      21.251  -5.550 -26.291  1.00 61.14           H  
ATOM   1407  CD1 ILE A  95      20.924  -5.545 -23.612  1.00 61.14           C  
ATOM   1408 HD11 ILE A  95      21.005  -4.637 -24.210  1.00 61.14           H  
ATOM   1409 HD12 ILE A  95      20.764  -5.261 -22.571  1.00 61.14           H  
ATOM   1410 HD13 ILE A  95      21.855  -6.108 -23.671  1.00 61.14           H  
ATOM   1411  N   PRO A  96      18.380  -8.648 -28.217  1.00 57.62           N  
ATOM   1412  CA  PRO A  96      18.661  -9.286 -29.496  1.00 57.62           C  
ATOM   1413  HA  PRO A  96      18.492 -10.358 -29.392  1.00 57.62           H  
ATOM   1414  C   PRO A  96      20.102  -9.020 -29.929  1.00 57.62           C  
ATOM   1415  CB  PRO A  96      17.656  -8.699 -30.492  1.00 57.62           C  
ATOM   1416  HB2 PRO A  96      18.077  -7.818 -30.978  1.00 57.62           H  
ATOM   1417  HB3 PRO A  96      17.347  -9.433 -31.236  1.00 57.62           H  
ATOM   1418  O   PRO A  96      20.610  -7.905 -29.786  1.00 57.62           O  
ATOM   1419  CG  PRO A  96      16.494  -8.270 -29.599  1.00 57.62           C  
ATOM   1420  HG2 PRO A  96      15.846  -9.124 -29.403  1.00 57.62           H  
ATOM   1421  HG3 PRO A  96      15.931  -7.445 -30.034  1.00 57.62           H  
ATOM   1422  CD  PRO A  96      17.176  -7.840 -28.305  1.00 57.62           C  
ATOM   1423  HD2 PRO A  96      16.511  -8.020 -27.460  1.00 57.62           H  
ATOM   1424  HD3 PRO A  96      17.447  -6.786 -28.358  1.00 57.62           H  
ATOM   1425  N   GLN A  97      20.771 -10.032 -30.477  1.00 56.17           N  
ATOM   1426  H   GLN A  97      20.309 -10.921 -30.602  1.00 56.17           H  
ATOM   1427  CA  GLN A  97      22.126  -9.863 -30.991  1.00 56.17           C  
ATOM   1428  HA  GLN A  97      22.753  -9.515 -30.169  1.00 56.17           H  
ATOM   1429  C   GLN A  97      22.127  -8.791 -32.096  1.00 56.17           C  
ATOM   1430  CB  GLN A  97      22.645 -11.229 -31.457  1.00 56.17           C  
ATOM   1431  HB2 GLN A  97      22.099 -11.547 -32.345  1.00 56.17           H  
ATOM   1432  HB3 GLN A  97      22.455 -11.947 -30.659  1.00 56.17           H  
ATOM   1433  O   GLN A  97      21.346  -8.874 -33.040  1.00 56.17           O  
ATOM   1434  CG  GLN A  97      24.152 -11.229 -31.753  1.00 56.17           C  
ATOM   1435  HG2 GLN A  97      24.685 -10.778 -30.916  1.00 56.17           H  
ATOM   1436  HG3 GLN A  97      24.347 -10.638 -32.648  1.00 56.17           H  
ATOM   1437  CD  GLN A  97      24.699 -12.640 -31.964  1.00 56.17           C  
ATOM   1438  NE2 GLN A  97      25.994 -12.797 -32.127  1.00 56.17           N  
ATOM   1439 HE21 GLN A  97      26.298 -13.746 -32.294  1.00 56.17           H  
ATOM   1440 HE22 GLN A  97      26.620 -12.008 -32.190  1.00 56.17           H  
ATOM   1441  OE1 GLN A  97      23.990 -13.629 -31.950  1.00 56.17           O  
ATOM   1442  N   GLY A  98      22.968  -7.762 -31.946  1.00 50.99           N  
ATOM   1443  H   GLY A  98      23.552  -7.729 -31.122  1.00 50.99           H  
ATOM   1444  CA  GLY A  98      22.979  -6.593 -32.835  1.00 50.99           C  
ATOM   1445  HA2 GLY A  98      22.806  -6.910 -33.864  1.00 50.99           H  
ATOM   1446  HA3 GLY A  98      23.962  -6.125 -32.790  1.00 50.99           H  
ATOM   1447  C   GLY A  98      21.943  -5.511 -32.498  1.00 50.99           C  
ATOM   1448  O   GLY A  98      21.673  -4.641 -33.317  1.00 50.99           O  
ATOM   1449  N   TYR A  99      21.308  -5.528 -31.322  1.00 59.35           N  
ATOM   1450  H   TYR A  99      21.450  -6.293 -30.679  1.00 59.35           H  
ATOM   1451  CA  TYR A  99      20.473  -4.398 -30.903  1.00 59.35           C  
ATOM   1452  HA  TYR A  99      19.620  -4.329 -31.579  1.00 59.35           H  
ATOM   1453  C   TYR A  99      21.250  -3.072 -30.979  1.00 59.35           C  
ATOM   1454  CB  TYR A  99      19.951  -4.621 -29.486  1.00 59.35           C  
ATOM   1455  HB2 TYR A  99      20.811  -4.780 -28.836  1.00 59.35           H  
ATOM   1456  HB3 TYR A  99      19.326  -5.514 -29.466  1.00 59.35           H  
ATOM   1457  O   TYR A  99      22.369  -2.972 -30.482  1.00 59.35           O  
ATOM   1458  CG  TYR A  99      19.148  -3.446 -28.967  1.00 59.35           C  
ATOM   1459  CD1 TYR A  99      19.661  -2.639 -27.933  1.00 59.35           C  
ATOM   1460  HD1 TYR A  99      20.611  -2.882 -27.479  1.00 59.35           H  
ATOM   1461  CD2 TYR A  99      17.939  -3.101 -29.596  1.00 59.35           C  
ATOM   1462  HD2 TYR A  99      17.555  -3.692 -30.414  1.00 59.35           H  
ATOM   1463  CE1 TYR A  99      18.952  -1.500 -27.505  1.00 59.35           C  
ATOM   1464  HE1 TYR A  99      19.351  -0.881 -26.716  1.00 59.35           H  
ATOM   1465  CE2 TYR A  99      17.252  -1.942 -29.199  1.00 59.35           C  
ATOM   1466  HE2 TYR A  99      16.357  -1.640 -29.722  1.00 59.35           H  
ATOM   1467  OH  TYR A  99      17.040  -0.062 -27.718  1.00 59.35           O  
ATOM   1468  HH  TYR A  99      17.477   0.402 -27.000  1.00 59.35           H  
ATOM   1469  CZ  TYR A  99      17.737  -1.153 -28.133  1.00 59.35           C  
ATOM   1470  N   GLY A 100      20.652  -2.064 -31.619  1.00 56.50           N  
ATOM   1471  H   GLY A 100      19.732  -2.212 -32.009  1.00 56.50           H  
ATOM   1472  CA  GLY A 100      21.293  -0.770 -31.859  1.00 56.50           C  
ATOM   1473  HA2 GLY A 100      21.837  -0.468 -30.965  1.00 56.50           H  
ATOM   1474  HA3 GLY A 100      20.519  -0.030 -32.061  1.00 56.50           H  
ATOM   1475  C   GLY A 100      22.276  -0.737 -33.034  1.00 56.50           C  
ATOM   1476  O   GLY A 100      22.794   0.333 -33.340  1.00 56.50           O  
ATOM   1477  N   THR A 101      22.510  -1.859 -33.723  1.00 59.69           N  
ATOM   1478  H   THR A 101      22.074  -2.722 -33.431  1.00 59.69           H  
ATOM   1479  CA  THR A 101      23.275  -1.903 -34.976  1.00 59.69           C  
ATOM   1480  HA  THR A 101      23.820  -0.964 -35.077  1.00 59.69           H  
ATOM   1481  C   THR A 101      22.341  -1.993 -36.180  1.00 59.69           C  
ATOM   1482  CB  THR A 101      24.343  -3.018 -34.990  1.00 59.69           C  
ATOM   1483  HB  THR A 101      24.953  -2.908 -35.886  1.00 59.69           H  
ATOM   1484  O   THR A 101      21.199  -2.439 -36.079  1.00 59.69           O  
ATOM   1485  CG2 THR A 101      25.258  -2.943 -33.768  1.00 59.69           C  
ATOM   1486 HG21 THR A 101      24.696  -3.158 -32.859  1.00 59.69           H  
ATOM   1487 HG22 THR A 101      26.060  -3.675 -33.870  1.00 59.69           H  
ATOM   1488 HG23 THR A 101      25.694  -1.947 -33.693  1.00 59.69           H  
ATOM   1489  OG1 THR A 101      23.814  -4.318 -34.968  1.00 59.69           O  
ATOM   1490  HG1 THR A 101      23.740  -4.694 -35.848  1.00 59.69           H  
ATOM   1491  N   SER A 102      22.840  -1.613 -37.358  1.00 57.08           N  
ATOM   1492  H   SER A 102      23.791  -1.276 -37.409  1.00 57.08           H  
ATOM   1493  CA  SER A 102      22.107  -1.680 -38.634  1.00 57.08           C  
ATOM   1494  HA  SER A 102      21.198  -1.087 -38.547  1.00 57.08           H  
ATOM   1495  C   SER A 102      21.671  -3.098 -39.038  1.00 57.08           C  
ATOM   1496  CB  SER A 102      22.978  -1.068 -39.740  1.00 57.08           C  
ATOM   1497  HB2 SER A 102      22.986   0.015 -39.621  1.00 57.08           H  
ATOM   1498  HB3 SER A 102      22.559  -1.307 -40.717  1.00 57.08           H  
ATOM   1499  O   SER A 102      20.855  -3.257 -39.941  1.00 57.08           O  
ATOM   1500  OG  SER A 102      24.312  -1.546 -39.649  1.00 57.08           O  
ATOM   1501  HG  SER A 102      24.809  -1.207 -40.397  1.00 57.08           H  
ATOM   1502  N   SER A 103      22.195  -4.131 -38.372  1.00 55.74           N  
ATOM   1503  H   SER A 103      22.859  -3.923 -37.640  1.00 55.74           H  
ATOM   1504  CA  SER A 103      21.866  -5.542 -38.594  1.00 55.74           C  
ATOM   1505  HA  SER A 103      21.619  -5.675 -39.647  1.00 55.74           H  
ATOM   1506  C   SER A 103      20.656  -6.053 -37.799  1.00 55.74           C  
ATOM   1507  CB  SER A 103      23.097  -6.404 -38.299  1.00 55.74           C  
ATOM   1508  HB2 SER A 103      23.870  -6.183 -39.035  1.00 55.74           H  
ATOM   1509  HB3 SER A 103      22.828  -7.457 -38.384  1.00 55.74           H  
ATOM   1510  O   SER A 103      20.151  -7.130 -38.119  1.00 55.74           O  
ATOM   1511  OG  SER A 103      23.603  -6.141 -37.003  1.00 55.74           O  
ATOM   1512  HG  SER A 103      24.198  -6.857 -36.767  1.00 55.74           H  
ATOM   1513  N   SER A 104      20.160  -5.321 -36.792  1.00 61.44           N  
ATOM   1514  H   SER A 104      20.564  -4.416 -36.597  1.00 61.44           H  
ATOM   1515  CA  SER A 104      18.958  -5.714 -36.044  1.00 61.44           C  
ATOM   1516  HA  SER A 104      18.831  -6.793 -36.129  1.00 61.44           H  
ATOM   1517  C   SER A 104      17.703  -5.049 -36.599  1.00 61.44           C  
ATOM   1518  CB  SER A 104      19.115  -5.423 -34.557  1.00 61.44           C  
ATOM   1519  HB2 SER A 104      19.942  -6.032 -34.192  1.00 61.44           H  
ATOM   1520  HB3 SER A 104      19.329  -4.364 -34.410  1.00 61.44           H  
ATOM   1521  O   SER A 104      17.665  -3.848 -36.846  1.00 61.44           O  
ATOM   1522  OG  SER A 104      17.950  -5.785 -33.835  1.00 61.44           O  
ATOM   1523  HG  SER A 104      18.149  -5.638 -32.907  1.00 61.44           H  
ATOM   1524  N   LYS A 105      16.627  -5.834 -36.737  1.00 62.52           N  
ATOM   1525  H   LYS A 105      16.739  -6.810 -36.501  1.00 62.52           H  
ATOM   1526  CA  LYS A 105      15.290  -5.330 -37.100  1.00 62.52           C  
ATOM   1527  HA  LYS A 105      15.406  -4.565 -37.868  1.00 62.52           H  
ATOM   1528  C   LYS A 105      14.579  -4.627 -35.936  1.00 62.52           C  
ATOM   1529  CB  LYS A 105      14.421  -6.468 -37.663  1.00 62.52           C  
ATOM   1530  HB2 LYS A 105      14.342  -7.263 -36.921  1.00 62.52           H  
ATOM   1531  HB3 LYS A 105      13.421  -6.078 -37.852  1.00 62.52           H  
ATOM   1532  O   LYS A 105      13.470  -4.130 -36.116  1.00 62.52           O  
ATOM   1533  CG  LYS A 105      14.967  -7.042 -38.979  1.00 62.52           C  
ATOM   1534  HG2 LYS A 105      15.933  -7.514 -38.801  1.00 62.52           H  
ATOM   1535  HG3 LYS A 105      15.095  -6.231 -39.696  1.00 62.52           H  
ATOM   1536  CD  LYS A 105      13.994  -8.079 -39.557  1.00 62.52           C  
ATOM   1537  HD2 LYS A 105      13.865  -8.888 -38.839  1.00 62.52           H  
ATOM   1538  HD3 LYS A 105      13.031  -7.601 -39.737  1.00 62.52           H  
ATOM   1539  CE  LYS A 105      14.547  -8.636 -40.874  1.00 62.52           C  
ATOM   1540  HE2 LYS A 105      15.514  -9.098 -40.677  1.00 62.52           H  
ATOM   1541  HE3 LYS A 105      14.713  -7.804 -41.557  1.00 62.52           H  
ATOM   1542  NZ  LYS A 105      13.620  -9.622 -41.488  1.00 62.52           N  
ATOM   1543  HZ1 LYS A 105      13.471 -10.406 -40.868  1.00 62.52           H  
ATOM   1544  HZ2 LYS A 105      12.729  -9.192 -41.690  1.00 62.52           H  
ATOM   1545  HZ3 LYS A 105      14.005  -9.970 -42.354  1.00 62.52           H  
ATOM   1546  N   VAL A 106      15.171  -4.627 -34.738  1.00 64.51           N  
ATOM   1547  H   VAL A 106      16.114  -4.982 -34.673  1.00 64.51           H  
ATOM   1548  CA  VAL A 106      14.604  -3.969 -33.558  1.00 64.51           C  
ATOM   1549  HA  VAL A 106      13.518  -3.976 -33.660  1.00 64.51           H  
ATOM   1550  C   VAL A 106      15.113  -2.527 -33.507  1.00 64.51           C  
ATOM   1551  CB  VAL A 106      14.925  -4.738 -32.265  1.00 64.51           C  
ATOM   1552  HB  VAL A 106      16.003  -4.786 -32.114  1.00 64.51           H  
ATOM   1553  O   VAL A 106      16.321  -2.337 -33.353  1.00 64.51           O  
ATOM   1554  CG1 VAL A 106      14.287  -4.074 -31.040  1.00 64.51           C  
ATOM   1555 HG11 VAL A 106      14.550  -4.636 -30.144  1.00 64.51           H  
ATOM   1556 HG12 VAL A 106      14.656  -3.055 -30.921  1.00 64.51           H  
ATOM   1557 HG13 VAL A 106      13.202  -4.061 -31.145  1.00 64.51           H  
ATOM   1558  CG2 VAL A 106      14.370  -6.166 -32.363  1.00 64.51           C  
ATOM   1559 HG21 VAL A 106      14.426  -6.662 -31.394  1.00 64.51           H  
ATOM   1560 HG22 VAL A 106      13.326  -6.144 -32.676  1.00 64.51           H  
ATOM   1561 HG23 VAL A 106      14.950  -6.743 -33.083  1.00 64.51           H  
ATOM   1562  N   PRO A 107      14.229  -1.516 -33.626  1.00 66.26           N  
ATOM   1563  CA  PRO A 107      14.642  -0.119 -33.604  1.00 66.26           C  
ATOM   1564  HA  PRO A 107      15.360   0.060 -34.404  1.00 66.26           H  
ATOM   1565  C   PRO A 107      15.297   0.235 -32.267  1.00 66.26           C  
ATOM   1566  CB  PRO A 107      13.376   0.703 -33.872  1.00 66.26           C  
ATOM   1567  HB2 PRO A 107      13.286   0.889 -34.942  1.00 66.26           H  
ATOM   1568  HB3 PRO A 107      13.371   1.645 -33.324  1.00 66.26           H  
ATOM   1569  O   PRO A 107      14.843  -0.205 -31.207  1.00 66.26           O  
ATOM   1570  CG  PRO A 107      12.244  -0.221 -33.423  1.00 66.26           C  
ATOM   1571  HG2 PRO A 107      11.315  -0.010 -33.952  1.00 66.26           H  
ATOM   1572  HG3 PRO A 107      12.105  -0.128 -32.346  1.00 66.26           H  
ATOM   1573  CD  PRO A 107      12.782  -1.610 -33.753  1.00 66.26           C  
ATOM   1574  HD2 PRO A 107      12.526  -1.874 -34.779  1.00 66.26           H  
ATOM   1575  HD3 PRO A 107      12.361  -2.337 -33.058  1.00 66.26           H  
ATOM   1576  N   LEU A 108      16.359   1.039 -32.332  1.00 75.37           N  
ATOM   1577  H   LEU A 108      16.661   1.370 -33.238  1.00 75.37           H  
ATOM   1578  CA  LEU A 108      17.021   1.590 -31.155  1.00 75.37           C  
ATOM   1579  HA  LEU A 108      17.282   0.769 -30.489  1.00 75.37           H  
ATOM   1580  C   LEU A 108      16.050   2.532 -30.433  1.00 75.37           C  
ATOM   1581  CB  LEU A 108      18.305   2.321 -31.599  1.00 75.37           C  
ATOM   1582  HB2 LEU A 108      18.020   3.126 -32.277  1.00 75.37           H  
ATOM   1583  HB3 LEU A 108      18.938   1.628 -32.153  1.00 75.37           H  
ATOM   1584  O   LEU A 108      15.592   3.511 -31.018  1.00 75.37           O  
ATOM   1585  CG  LEU A 108      19.123   2.930 -30.443  1.00 75.37           C  
ATOM   1586  HG  LEU A 108      18.480   3.569 -29.837  1.00 75.37           H  
ATOM   1587  CD1 LEU A 108      19.748   1.863 -29.543  1.00 75.37           C  
ATOM   1588 HD11 LEU A 108      20.284   2.351 -28.729  1.00 75.37           H  
ATOM   1589 HD12 LEU A 108      18.972   1.231 -29.112  1.00 75.37           H  
ATOM   1590 HD13 LEU A 108      20.450   1.252 -30.112  1.00 75.37           H  
ATOM   1591  CD2 LEU A 108      20.254   3.790 -31.005  1.00 75.37           C  
ATOM   1592 HD21 LEU A 108      20.820   4.236 -30.186  1.00 75.37           H  
ATOM   1593 HD22 LEU A 108      20.922   3.186 -31.618  1.00 75.37           H  
ATOM   1594 HD23 LEU A 108      19.837   4.593 -31.612  1.00 75.37           H  
ATOM   1595  N   ILE A 109      15.755   2.242 -29.167  1.00 81.69           N  
ATOM   1596  H   ILE A 109      16.142   1.405 -28.755  1.00 81.69           H  
ATOM   1597  CA  ILE A 109      15.012   3.164 -28.307  1.00 81.69           C  
ATOM   1598  HA  ILE A 109      14.263   3.668 -28.919  1.00 81.69           H  
ATOM   1599  C   ILE A 109      15.996   4.198 -27.744  1.00 81.69           C  
ATOM   1600  CB  ILE A 109      14.243   2.425 -27.193  1.00 81.69           C  
ATOM   1601  HB  ILE A 109      14.964   1.937 -26.537  1.00 81.69           H  
ATOM   1602  O   ILE A 109      16.996   3.790 -27.137  1.00 81.69           O  
ATOM   1603  CG1 ILE A 109      13.302   1.329 -27.744  1.00 81.69           C  
ATOM   1604 HG12 ILE A 109      12.798   0.853 -26.903  1.00 81.69           H  
ATOM   1605 HG13 ILE A 109      13.901   0.562 -28.235  1.00 81.69           H  
ATOM   1606  CG2 ILE A 109      13.439   3.428 -26.346  1.00 81.69           C  
ATOM   1607 HG21 ILE A 109      14.111   4.062 -25.769  1.00 81.69           H  
ATOM   1608 HG22 ILE A 109      12.827   4.068 -26.982  1.00 81.69           H  
ATOM   1609 HG23 ILE A 109      12.785   2.898 -25.653  1.00 81.69           H  
ATOM   1610  CD1 ILE A 109      12.232   1.805 -28.738  1.00 81.69           C  
ATOM   1611 HD11 ILE A 109      12.700   2.197 -29.641  1.00 81.69           H  
ATOM   1612 HD12 ILE A 109      11.603   0.959 -29.016  1.00 81.69           H  
ATOM   1613 HD13 ILE A 109      11.602   2.573 -28.289  1.00 81.69           H  
ATOM   1614  N   PRO A 110      15.747   5.508 -27.928  1.00 82.55           N  
ATOM   1615  CA  PRO A 110      16.589   6.551 -27.361  1.00 82.55           C  
ATOM   1616  HA  PRO A 110      17.582   6.473 -27.803  1.00 82.55           H  
ATOM   1617  C   PRO A 110      16.688   6.444 -25.837  1.00 82.55           C  
ATOM   1618  CB  PRO A 110      15.955   7.881 -27.780  1.00 82.55           C  
ATOM   1619  HB2 PRO A 110      16.703   8.649 -27.973  1.00 82.55           H  
ATOM   1620  HB3 PRO A 110      15.260   8.212 -27.008  1.00 82.55           H  
ATOM   1621  O   PRO A 110      15.718   6.137 -25.145  1.00 82.55           O  
ATOM   1622  CG  PRO A 110      15.162   7.527 -29.033  1.00 82.55           C  
ATOM   1623  HG2 PRO A 110      15.823   7.526 -29.900  1.00 82.55           H  
ATOM   1624  HG3 PRO A 110      14.322   8.206 -29.186  1.00 82.55           H  
ATOM   1625  CD  PRO A 110      14.695   6.106 -28.740  1.00 82.55           C  
ATOM   1626  HD2 PRO A 110      14.551   5.576 -29.682  1.00 82.55           H  
ATOM   1627  HD3 PRO A 110      13.766   6.130 -28.169  1.00 82.55           H  
ATOM   1628  N   VAL A 111      17.873   6.739 -25.304  1.00 83.42           N  
ATOM   1629  H   VAL A 111      18.624   6.989 -25.931  1.00 83.42           H  
ATOM   1630  CA  VAL A 111      18.093   6.926 -23.862  1.00 83.42           C  
ATOM   1631  HA  VAL A 111      17.222   6.553 -23.324  1.00 83.42           H  
ATOM   1632  C   VAL A 111      18.160   8.426 -23.576  1.00 83.42           C  
ATOM   1633  CB  VAL A 111      19.313   6.134 -23.345  1.00 83.42           C  
ATOM   1634  HB  VAL A 111      20.233   6.577 -23.729  1.00 83.42           H  
ATOM   1635  O   VAL A 111      19.165   8.946 -23.098  1.00 83.42           O  
ATOM   1636  CG1 VAL A 111      19.349   6.143 -21.809  1.00 83.42           C  
ATOM   1637 HG11 VAL A 111      19.554   7.148 -21.440  1.00 83.42           H  
ATOM   1638 HG12 VAL A 111      18.384   5.821 -21.418  1.00 83.42           H  
ATOM   1639 HG13 VAL A 111      20.144   5.490 -21.449  1.00 83.42           H  
ATOM   1640  CG2 VAL A 111      19.275   4.664 -23.791  1.00 83.42           C  
ATOM   1641 HG21 VAL A 111      19.361   4.601 -24.876  1.00 83.42           H  
ATOM   1642 HG22 VAL A 111      20.110   4.117 -23.353  1.00 83.42           H  
ATOM   1643 HG23 VAL A 111      18.333   4.206 -23.488  1.00 83.42           H  
ATOM   1644  N   ASP A 112      17.104   9.141 -23.956  1.00 87.07           N  
ATOM   1645  H   ASP A 112      16.298   8.656 -24.323  1.00 87.07           H  
ATOM   1646  CA  ASP A 112      16.957  10.574 -23.705  1.00 87.07           C  
ATOM   1647  HA  ASP A 112      17.944  11.001 -23.525  1.00 87.07           H  
ATOM   1648  C   ASP A 112      16.134  10.846 -22.433  1.00 87.07           C  
ATOM   1649  CB  ASP A 112      16.410  11.280 -24.960  1.00 87.07           C  
ATOM   1650  HB2 ASP A 112      17.094  11.090 -25.787  1.00 87.07           H  
ATOM   1651  HB3 ASP A 112      16.394  12.356 -24.788  1.00 87.07           H  
ATOM   1652  O   ASP A 112      15.642   9.936 -21.755  1.00 87.07           O  
ATOM   1653  CG  ASP A 112      15.006  10.823 -25.350  1.00 87.07           C  
ATOM   1654  OD1 ASP A 112      14.200  10.533 -24.439  1.00 87.07           O  
ATOM   1655  OD2 ASP A 112      14.743  10.697 -26.559  1.00 87.07           O  
ATOM   1656  N   SER A 113      16.006  12.125 -22.080  1.00 87.05           N  
ATOM   1657  H   SER A 113      16.322  12.843 -22.716  1.00 87.05           H  
ATOM   1658  CA  SER A 113      15.289  12.548 -20.879  1.00 87.05           C  
ATOM   1659  HA  SER A 113      15.721  12.033 -20.021  1.00 87.05           H  
ATOM   1660  C   SER A 113      13.799  12.194 -20.914  1.00 87.05           C  
ATOM   1661  CB  SER A 113      15.474  14.054 -20.671  1.00 87.05           C  
ATOM   1662  HB2 SER A 113      14.891  14.378 -19.809  1.00 87.05           H  
ATOM   1663  HB3 SER A 113      16.527  14.262 -20.482  1.00 87.05           H  
ATOM   1664  O   SER A 113      13.236  11.910 -19.855  1.00 87.05           O  
ATOM   1665  OG  SER A 113      15.062  14.761 -21.824  1.00 87.05           O  
ATOM   1666  HG  SER A 113      15.136  15.708 -21.687  1.00 87.05           H  
ATOM   1667  N   GLU A 114      13.157  12.156 -22.083  1.00 91.84           N  
ATOM   1668  H   GLU A 114      13.685  12.274 -22.936  1.00 91.84           H  
ATOM   1669  CA  GLU A 114      11.735  11.822 -22.220  1.00 91.84           C  
ATOM   1670  HA  GLU A 114      11.158  12.400 -21.498  1.00 91.84           H  
ATOM   1671  C   GLU A 114      11.490  10.335 -21.945  1.00 91.84           C  
ATOM   1672  CB  GLU A 114      11.213  12.171 -23.622  1.00 91.84           C  
ATOM   1673  HB2 GLU A 114      11.705  11.546 -24.367  1.00 91.84           H  
ATOM   1674  HB3 GLU A 114      10.146  11.948 -23.625  1.00 91.84           H  
ATOM   1675  O   GLU A 114      10.630   9.979 -21.130  1.00 91.84           O  
ATOM   1676  CG  GLU A 114      11.397  13.643 -24.005  1.00 91.84           C  
ATOM   1677  HG2 GLU A 114      12.460  13.855 -24.123  1.00 91.84           H  
ATOM   1678  HG3 GLU A 114      11.016  14.248 -23.183  1.00 91.84           H  
ATOM   1679  CD  GLU A 114      10.647  14.036 -25.287  1.00 91.84           C  
ATOM   1680  OE1 GLU A 114      10.637  15.256 -25.573  1.00 91.84           O  
ATOM   1681  OE2 GLU A 114      10.048  13.143 -25.936  1.00 91.84           O  
ATOM   1682  N   HIS A 115      12.294   9.463 -22.554  1.00 91.94           N  
ATOM   1683  H   HIS A 115      12.962   9.825 -23.220  1.00 91.94           H  
ATOM   1684  CA  HIS A 115      12.198   8.013 -22.394  1.00 91.94           C  
ATOM   1685  HA  HIS A 115      11.169   7.704 -22.577  1.00 91.94           H  
ATOM   1686  C   HIS A 115      12.574   7.579 -20.973  1.00 91.94           C  
ATOM   1687  CB  HIS A 115      13.100   7.340 -23.435  1.00 91.94           C  
ATOM   1688  HB2 HIS A 115      13.189   6.279 -23.205  1.00 91.94           H  
ATOM   1689  HB3 HIS A 115      14.099   7.774 -23.388  1.00 91.94           H  
ATOM   1690  O   HIS A 115      11.883   6.761 -20.357  1.00 91.94           O  
ATOM   1691  CG  HIS A 115      12.577   7.465 -24.841  1.00 91.94           C  
ATOM   1692  CD2 HIS A 115      11.829   6.546 -25.527  1.00 91.94           C  
ATOM   1693  HD2 HIS A 115      11.506   5.586 -25.152  1.00 91.94           H  
ATOM   1694  ND1 HIS A 115      12.760   8.534 -25.682  1.00 91.94           N  
ATOM   1695  HD1 HIS A 115      13.261   9.386 -25.478  1.00 91.94           H  
ATOM   1696  CE1 HIS A 115      12.137   8.275 -26.837  1.00 91.94           C  
ATOM   1697  HE1 HIS A 115      12.104   8.956 -27.675  1.00 91.94           H  
ATOM   1698  NE2 HIS A 115      11.561   7.058 -26.801  1.00 91.94           N  
ATOM   1699  N   VAL A 116      13.628   8.169 -20.399  1.00 89.61           N  
ATOM   1700  H   VAL A 116      14.170   8.818 -20.951  1.00 89.61           H  
ATOM   1701  CA  VAL A 116      14.022   7.910 -19.004  1.00 89.61           C  
ATOM   1702  HA  VAL A 116      14.106   6.833 -18.861  1.00 89.61           H  
ATOM   1703  C   VAL A 116      12.948   8.401 -18.028  1.00 89.61           C  
ATOM   1704  CB  VAL A 116      15.398   8.537 -18.704  1.00 89.61           C  
ATOM   1705  HB  VAL A 116      15.391   9.584 -19.005  1.00 89.61           H  
ATOM   1706  O   VAL A 116      12.638   7.714 -17.054  1.00 89.61           O  
ATOM   1707  CG1 VAL A 116      15.763   8.470 -17.214  1.00 89.61           C  
ATOM   1708 HG11 VAL A 116      15.678   7.447 -16.848  1.00 89.61           H  
ATOM   1709 HG12 VAL A 116      15.099   9.118 -16.642  1.00 89.61           H  
ATOM   1710 HG13 VAL A 116      16.783   8.825 -17.068  1.00 89.61           H  
ATOM   1711  CG2 VAL A 116      16.502   7.796 -19.472  1.00 89.61           C  
ATOM   1712 HG21 VAL A 116      16.286   7.793 -20.541  1.00 89.61           H  
ATOM   1713 HG22 VAL A 116      17.456   8.302 -19.325  1.00 89.61           H  
ATOM   1714 HG23 VAL A 116      16.578   6.765 -19.127  1.00 89.61           H  
ATOM   1715  N   THR A 117      12.310   9.543 -18.297  1.00 93.00           N  
ATOM   1716  H   THR A 117      12.588  10.082 -19.105  1.00 93.00           H  
ATOM   1717  CA  THR A 117      11.183  10.020 -17.477  1.00 93.00           C  
ATOM   1718  HA  THR A 117      11.503  10.044 -16.435  1.00 93.00           H  
ATOM   1719  C   THR A 117       9.995   9.057 -17.554  1.00 93.00           C  
ATOM   1720  CB  THR A 117      10.793  11.454 -17.865  1.00 93.00           C  
ATOM   1721  HB  THR A 117      10.517  11.504 -18.919  1.00 93.00           H  
ATOM   1722  O   THR A 117       9.325   8.829 -16.545  1.00 93.00           O  
ATOM   1723  CG2 THR A 117       9.676  12.059 -17.019  1.00 93.00           C  
ATOM   1724 HG21 THR A 117       9.887  11.907 -15.960  1.00 93.00           H  
ATOM   1725 HG22 THR A 117       8.722  11.604 -17.286  1.00 93.00           H  
ATOM   1726 HG23 THR A 117       9.609  13.127 -17.223  1.00 93.00           H  
ATOM   1727  OG1 THR A 117      11.897  12.288 -17.630  1.00 93.00           O  
ATOM   1728  HG1 THR A 117      12.448  12.227 -18.413  1.00 93.00           H  
ATOM   1729  N   GLY A 118       9.767   8.418 -18.705  1.00 94.91           N  
ATOM   1730  H   GLY A 118      10.323   8.654 -19.514  1.00 94.91           H  
ATOM   1731  CA  GLY A 118       8.734   7.390 -18.853  1.00 94.91           C  
ATOM   1732  HA2 GLY A 118       7.783   7.770 -18.479  1.00 94.91           H  
ATOM   1733  HA3 GLY A 118       8.617   7.155 -19.911  1.00 94.91           H  
ATOM   1734  C   GLY A 118       9.061   6.096 -18.119  1.00 94.91           C  
ATOM   1735  O   GLY A 118       8.170   5.483 -17.532  1.00 94.91           O  
ATOM   1736  N   LEU A 119      10.341   5.734 -18.041  1.00 93.55           N  
ATOM   1737  H   LEU A 119      11.013   6.241 -18.598  1.00 93.55           H  
ATOM   1738  CA  LEU A 119      10.802   4.628 -17.207  1.00 93.55           C  
ATOM   1739  HA  LEU A 119      10.244   3.739 -17.501  1.00 93.55           H  
ATOM   1740  C   LEU A 119      10.516   4.878 -15.716  1.00 93.55           C  
ATOM   1741  CB  LEU A 119      12.295   4.402 -17.490  1.00 93.55           C  
ATOM   1742  HB2 LEU A 119      12.847   5.308 -17.241  1.00 93.55           H  
ATOM   1743  HB3 LEU A 119      12.428   4.211 -18.555  1.00 93.55           H  
ATOM   1744  O   LEU A 119       9.980   3.998 -15.039  1.00 93.55           O  
ATOM   1745  CG  LEU A 119      12.908   3.249 -16.691  1.00 93.55           C  
ATOM   1746  HG  LEU A 119      12.742   3.415 -15.627  1.00 93.55           H  
ATOM   1747  CD1 LEU A 119      12.308   1.905 -17.089  1.00 93.55           C  
ATOM   1748 HD11 LEU A 119      12.472   1.718 -18.150  1.00 93.55           H  
ATOM   1749 HD12 LEU A 119      12.779   1.123 -16.492  1.00 93.55           H  
ATOM   1750 HD13 LEU A 119      11.238   1.900 -16.883  1.00 93.55           H  
ATOM   1751  CD2 LEU A 119      14.413   3.200 -16.937  1.00 93.55           C  
ATOM   1752 HD21 LEU A 119      14.860   4.160 -16.678  1.00 93.55           H  
ATOM   1753 HD22 LEU A 119      14.857   2.430 -16.306  1.00 93.55           H  
ATOM   1754 HD23 LEU A 119      14.607   2.977 -17.986  1.00 93.55           H  
ATOM   1755  N   TYR A 120      10.803   6.084 -15.209  1.00 94.64           N  
ATOM   1756  H   TYR A 120      11.279   6.750 -15.799  1.00 94.64           H  
ATOM   1757  CA  TYR A 120      10.428   6.474 -13.843  1.00 94.64           C  
ATOM   1758  HA  TYR A 120      10.837   5.741 -13.147  1.00 94.64           H  
ATOM   1759  C   TYR A 120       8.910   6.481 -13.641  1.00 94.64           C  
ATOM   1760  CB  TYR A 120      11.003   7.854 -13.494  1.00 94.64           C  
ATOM   1761  HB2 TYR A 120      10.474   8.237 -12.622  1.00 94.64           H  
ATOM   1762  HB3 TYR A 120      10.818   8.546 -14.315  1.00 94.64           H  
ATOM   1763  O   TYR A 120       8.437   6.070 -12.579  1.00 94.64           O  
ATOM   1764  CG  TYR A 120      12.477   7.848 -13.147  1.00 94.64           C  
ATOM   1765  CD1 TYR A 120      12.906   7.235 -11.955  1.00 94.64           C  
ATOM   1766  HD1 TYR A 120      12.182   6.759 -11.310  1.00 94.64           H  
ATOM   1767  CD2 TYR A 120      13.418   8.474 -13.985  1.00 94.64           C  
ATOM   1768  HD2 TYR A 120      13.098   8.957 -14.896  1.00 94.64           H  
ATOM   1769  CE1 TYR A 120      14.266   7.231 -11.600  1.00 94.64           C  
ATOM   1770  HE1 TYR A 120      14.589   6.766 -10.681  1.00 94.64           H  
ATOM   1771  CE2 TYR A 120      14.783   8.467 -13.638  1.00 94.64           C  
ATOM   1772  HE2 TYR A 120      15.518   8.936 -14.275  1.00 94.64           H  
ATOM   1773  OH  TYR A 120      16.527   7.818 -12.131  1.00 94.64           O  
ATOM   1774  HH  TYR A 120      16.713   7.272 -11.365  1.00 94.64           H  
ATOM   1775  CZ  TYR A 120      15.209   7.837 -12.453  1.00 94.64           C  
ATOM   1776  N   HIS A 121       8.142   6.902 -14.650  1.00 96.97           N  
ATOM   1777  H   HIS A 121       8.584   7.282 -15.475  1.00 96.97           H  
ATOM   1778  CA  HIS A 121       6.683   6.864 -14.598  1.00 96.97           C  
ATOM   1779  HA  HIS A 121       6.365   7.415 -13.713  1.00 96.97           H  
ATOM   1780  C   HIS A 121       6.157   5.428 -14.448  1.00 96.97           C  
ATOM   1781  CB  HIS A 121       6.089   7.548 -15.841  1.00 96.97           C  
ATOM   1782  HB2 HIS A 121       6.357   6.986 -16.736  1.00 96.97           H  
ATOM   1783  HB3 HIS A 121       6.496   8.554 -15.949  1.00 96.97           H  
ATOM   1784  O   HIS A 121       5.341   5.143 -13.565  1.00 96.97           O  
ATOM   1785  CG  HIS A 121       4.591   7.634 -15.769  1.00 96.97           C  
ATOM   1786  CD2 HIS A 121       3.860   7.851 -14.638  1.00 96.97           C  
ATOM   1787  HD2 HIS A 121       4.248   8.025 -13.645  1.00 96.97           H  
ATOM   1788  ND1 HIS A 121       3.692   7.388 -16.781  1.00 96.97           N  
ATOM   1789  HD1 HIS A 121       3.863   7.538 -17.766  1.00 96.97           H  
ATOM   1790  CE1 HIS A 121       2.455   7.412 -16.252  1.00 96.97           C  
ATOM   1791  HE1 HIS A 121       1.525   7.356 -16.798  1.00 96.97           H  
ATOM   1792  NE2 HIS A 121       2.525   7.678 -14.945  1.00 96.97           N  
ATOM   1793  N   ALA A 122       6.679   4.503 -15.256  1.00 96.63           N  
ATOM   1794  H   ALA A 122       7.326   4.795 -15.975  1.00 96.63           H  
ATOM   1795  CA  ALA A 122       6.303   3.096 -15.205  1.00 96.63           C  
ATOM   1796  HA  ALA A 122       5.221   3.017 -15.307  1.00 96.63           H  
ATOM   1797  C   ALA A 122       6.693   2.464 -13.859  1.00 96.63           C  
ATOM   1798  CB  ALA A 122       6.953   2.383 -16.396  1.00 96.63           C  
ATOM   1799  HB1 ALA A 122       6.652   1.335 -16.407  1.00 96.63           H  
ATOM   1800  HB2 ALA A 122       8.039   2.451 -16.333  1.00 96.63           H  
ATOM   1801  HB3 ALA A 122       6.628   2.852 -17.324  1.00 96.63           H  
ATOM   1802  O   ALA A 122       5.879   1.782 -13.235  1.00 96.63           O  
ATOM   1803  N   ALA A 123       7.905   2.743 -13.365  1.00 95.21           N  
ATOM   1804  H   ALA A 123       8.544   3.287 -13.927  1.00 95.21           H  
ATOM   1805  CA  ALA A 123       8.364   2.250 -12.068  1.00 95.21           C  
ATOM   1806  HA  ALA A 123       8.273   1.164 -12.060  1.00 95.21           H  
ATOM   1807  C   ALA A 123       7.508   2.783 -10.910  1.00 95.21           C  
ATOM   1808  CB  ALA A 123       9.840   2.615 -11.889  1.00 95.21           C  
ATOM   1809  HB1 ALA A 123      10.200   2.230 -10.935  1.00 95.21           H  
ATOM   1810  HB2 ALA A 123      10.427   2.170 -12.692  1.00 95.21           H  
ATOM   1811  HB3 ALA A 123       9.964   3.698 -11.910  1.00 95.21           H  
ATOM   1812  O   ALA A 123       7.115   2.008 -10.038  1.00 95.21           O  
ATOM   1813  N   CYS A 124       7.160   4.075 -10.928  1.00 96.62           N  
ATOM   1814  H   CYS A 124       7.526   4.661 -11.665  1.00 96.62           H  
ATOM   1815  CA  CYS A 124       6.237   4.673  -9.962  1.00 96.62           C  
ATOM   1816  HA  CYS A 124       6.668   4.603  -8.964  1.00 96.62           H  
ATOM   1817  C   CYS A 124       4.903   3.917  -9.947  1.00 96.62           C  
ATOM   1818  CB  CYS A 124       6.027   6.153 -10.323  1.00 96.62           C  
ATOM   1819  HB2 CYS A 124       6.991   6.651 -10.426  1.00 96.62           H  
ATOM   1820  HB3 CYS A 124       5.501   6.224 -11.275  1.00 96.62           H  
ATOM   1821  O   CYS A 124       4.429   3.510  -8.888  1.00 96.62           O  
ATOM   1822  SG  CYS A 124       5.049   6.980  -9.031  1.00 96.62           S  
ATOM   1823  HG  CYS A 124       4.358   7.791  -9.836  1.00 96.62           H  
ATOM   1824  N   THR A 125       4.331   3.654 -11.121  1.00 97.42           N  
ATOM   1825  H   THR A 125       4.763   4.013 -11.960  1.00 97.42           H  
ATOM   1826  CA  THR A 125       3.049   2.951 -11.250  1.00 97.42           C  
ATOM   1827  HA  THR A 125       2.302   3.481 -10.659  1.00 97.42           H  
ATOM   1828  C   THR A 125       3.108   1.528 -10.692  1.00 97.42           C  
ATOM   1829  CB  THR A 125       2.586   2.980 -12.708  1.00 97.42           C  
ATOM   1830  HB  THR A 125       3.331   2.494 -13.338  1.00 97.42           H  
ATOM   1831  O   THR A 125       2.268   1.167  -9.863  1.00 97.42           O  
ATOM   1832  CG2 THR A 125       1.219   2.326 -12.901  1.00 97.42           C  
ATOM   1833 HG21 THR A 125       0.879   2.489 -13.923  1.00 97.42           H  
ATOM   1834 HG22 THR A 125       1.286   1.252 -12.725  1.00 97.42           H  
ATOM   1835 HG23 THR A 125       0.496   2.764 -12.213  1.00 97.42           H  
ATOM   1836  OG1 THR A 125       2.445   4.321 -13.108  1.00 97.42           O  
ATOM   1837  HG1 THR A 125       3.257   4.634 -13.514  1.00 97.42           H  
ATOM   1838  N   TYR A 126       4.132   0.744 -11.047  1.00 96.54           N  
ATOM   1839  H   TYR A 126       4.791   1.087 -11.730  1.00 96.54           H  
ATOM   1840  CA  TYR A 126       4.317  -0.610 -10.511  1.00 96.54           C  
ATOM   1841  HA  TYR A 126       3.418  -1.191 -10.717  1.00 96.54           H  
ATOM   1842  C   TYR A 126       4.519  -0.631  -8.991  1.00 96.54           C  
ATOM   1843  CB  TYR A 126       5.515  -1.284 -11.190  1.00 96.54           C  
ATOM   1844  HB2 TYR A 126       6.342  -0.573 -11.213  1.00 96.54           H  
ATOM   1845  HB3 TYR A 126       5.827  -2.138 -10.590  1.00 96.54           H  
ATOM   1846  O   TYR A 126       3.898  -1.441  -8.303  1.00 96.54           O  
ATOM   1847  CG  TYR A 126       5.260  -1.796 -12.590  1.00 96.54           C  
ATOM   1848  CD1 TYR A 126       4.255  -2.756 -12.814  1.00 96.54           C  
ATOM   1849  HD1 TYR A 126       3.662  -3.127 -11.992  1.00 96.54           H  
ATOM   1850  CD2 TYR A 126       6.061  -1.353 -13.659  1.00 96.54           C  
ATOM   1851  HD2 TYR A 126       6.843  -0.630 -13.481  1.00 96.54           H  
ATOM   1852  CE1 TYR A 126       4.038  -3.251 -14.113  1.00 96.54           C  
ATOM   1853  HE1 TYR A 126       3.288  -4.004 -14.306  1.00 96.54           H  
ATOM   1854  CE2 TYR A 126       5.847  -1.847 -14.958  1.00 96.54           C  
ATOM   1855  HE2 TYR A 126       6.465  -1.504 -15.775  1.00 96.54           H  
ATOM   1856  OH  TYR A 126       4.657  -3.321 -16.427  1.00 96.54           O  
ATOM   1857  HH  TYR A 126       5.264  -2.934 -17.062  1.00 96.54           H  
ATOM   1858  CZ  TYR A 126       4.836  -2.804 -15.184  1.00 96.54           C  
ATOM   1859  N   LEU A 127       5.358   0.256  -8.447  1.00 95.72           N  
ATOM   1860  H   LEU A 127       5.847   0.899  -9.053  1.00 95.72           H  
ATOM   1861  CA  LEU A 127       5.626   0.305  -7.007  1.00 95.72           C  
ATOM   1862  HA  LEU A 127       5.860  -0.699  -6.653  1.00 95.72           H  
ATOM   1863  C   LEU A 127       4.401   0.773  -6.214  1.00 95.72           C  
ATOM   1864  CB  LEU A 127       6.824   1.225  -6.737  1.00 95.72           C  
ATOM   1865  HB2 LEU A 127       6.891   1.393  -5.662  1.00 95.72           H  
ATOM   1866  HB3 LEU A 127       6.632   2.179  -7.228  1.00 95.72           H  
ATOM   1867  O   LEU A 127       4.103   0.217  -5.157  1.00 95.72           O  
ATOM   1868  CG  LEU A 127       8.181   0.689  -7.216  1.00 95.72           C  
ATOM   1869  HG  LEU A 127       8.100   0.428  -8.271  1.00 95.72           H  
ATOM   1870  CD1 LEU A 127       9.261   1.760  -7.073  1.00 95.72           C  
ATOM   1871 HD11 LEU A 127      10.184   1.410  -7.536  1.00 95.72           H  
ATOM   1872 HD12 LEU A 127       9.450   1.958  -6.018  1.00 95.72           H  
ATOM   1873 HD13 LEU A 127       8.945   2.675  -7.575  1.00 95.72           H  
ATOM   1874  CD2 LEU A 127       8.626  -0.547  -6.430  1.00 95.72           C  
ATOM   1875 HD21 LEU A 127       9.627  -0.840  -6.745  1.00 95.72           H  
ATOM   1876 HD22 LEU A 127       7.951  -1.380  -6.625  1.00 95.72           H  
ATOM   1877 HD23 LEU A 127       8.638  -0.330  -5.362  1.00 95.72           H  
ATOM   1878  N   VAL A 128       3.644   1.745  -6.730  1.00 97.12           N  
ATOM   1879  H   VAL A 128       3.939   2.184  -7.590  1.00 97.12           H  
ATOM   1880  CA  VAL A 128       2.398   2.193  -6.091  1.00 97.12           C  
ATOM   1881  HA  VAL A 128       2.620   2.403  -5.045  1.00 97.12           H  
ATOM   1882  C   VAL A 128       1.355   1.079  -6.099  1.00 97.12           C  
ATOM   1883  CB  VAL A 128       1.860   3.478  -6.748  1.00 97.12           C  
ATOM   1884  HB  VAL A 128       1.759   3.321  -7.822  1.00 97.12           H  
ATOM   1885  O   VAL A 128       0.693   0.870  -5.079  1.00 97.12           O  
ATOM   1886  CG1 VAL A 128       0.502   3.911  -6.176  1.00 97.12           C  
ATOM   1887 HG11 VAL A 128       0.586   4.094  -5.104  1.00 97.12           H  
ATOM   1888 HG12 VAL A 128      -0.238   3.129  -6.344  1.00 97.12           H  
ATOM   1889 HG13 VAL A 128       0.168   4.818  -6.679  1.00 97.12           H  
ATOM   1890  CG2 VAL A 128       2.803   4.656  -6.488  1.00 97.12           C  
ATOM   1891 HG21 VAL A 128       3.836   4.380  -6.702  1.00 97.12           H  
ATOM   1892 HG22 VAL A 128       2.540   5.501  -7.124  1.00 97.12           H  
ATOM   1893 HG23 VAL A 128       2.750   4.955  -5.441  1.00 97.12           H  
ATOM   1894  N   ALA A 129       1.221   0.343  -7.206  1.00 96.72           N  
ATOM   1895  H   ALA A 129       1.768   0.571  -8.024  1.00 96.72           H  
ATOM   1896  CA  ALA A 129       0.356  -0.832  -7.267  1.00 96.72           C  
ATOM   1897  HA  ALA A 129      -0.668  -0.526  -7.053  1.00 96.72           H  
ATOM   1898  C   ALA A 129       0.769  -1.883  -6.227  1.00 96.72           C  
ATOM   1899  CB  ALA A 129       0.403  -1.420  -8.679  1.00 96.72           C  
ATOM   1900  HB1 ALA A 129      -0.358  -2.195  -8.777  1.00 96.72           H  
ATOM   1901  HB2 ALA A 129       0.215  -0.642  -9.419  1.00 96.72           H  
ATOM   1902  HB3 ALA A 129       1.382  -1.854  -8.881  1.00 96.72           H  
ATOM   1903  O   ALA A 129      -0.076  -2.371  -5.475  1.00 96.72           O  
ATOM   1904  N   LEU A 130       2.071  -2.168  -6.140  1.00 95.77           N  
ATOM   1905  H   LEU A 130       2.691  -1.735  -6.809  1.00 95.77           H  
ATOM   1906  CA  LEU A 130       2.647  -3.162  -5.240  1.00 95.77           C  
ATOM   1907  HA  LEU A 130       2.142  -4.113  -5.412  1.00 95.77           H  
ATOM   1908  C   LEU A 130       2.426  -2.827  -3.766  1.00 95.77           C  
ATOM   1909  CB  LEU A 130       4.135  -3.307  -5.593  1.00 95.77           C  
ATOM   1910  HB2 LEU A 130       4.214  -3.563  -6.649  1.00 95.77           H  
ATOM   1911  HB3 LEU A 130       4.631  -2.347  -5.444  1.00 95.77           H  
ATOM   1912  O   LEU A 130       1.854  -3.634  -3.035  1.00 95.77           O  
ATOM   1913  CG  LEU A 130       4.884  -4.366  -4.775  1.00 95.77           C  
ATOM   1914  HG  LEU A 130       4.848  -4.124  -3.713  1.00 95.77           H  
ATOM   1915  CD1 LEU A 130       4.301  -5.761  -4.991  1.00 95.77           C  
ATOM   1916 HD11 LEU A 130       4.304  -6.008  -6.052  1.00 95.77           H  
ATOM   1917 HD12 LEU A 130       3.282  -5.809  -4.607  1.00 95.77           H  
ATOM   1918 HD13 LEU A 130       4.905  -6.488  -4.446  1.00 95.77           H  
ATOM   1919  CD2 LEU A 130       6.340  -4.384  -5.227  1.00 95.77           C  
ATOM   1920 HD21 LEU A 130       6.834  -5.269  -4.827  1.00 95.77           H  
ATOM   1921 HD22 LEU A 130       6.397  -4.442  -6.314  1.00 95.77           H  
ATOM   1922 HD23 LEU A 130       6.847  -3.483  -4.884  1.00 95.77           H  
ATOM   1923  N   PHE A 131       2.808  -1.627  -3.327  1.00 95.45           N  
ATOM   1924  H   PHE A 131       3.281  -1.004  -3.966  1.00 95.45           H  
ATOM   1925  CA  PHE A 131       2.662  -1.231  -1.924  1.00 95.45           C  
ATOM   1926  HA  PHE A 131       3.102  -2.007  -1.298  1.00 95.45           H  
ATOM   1927  C   PHE A 131       1.199  -1.116  -1.486  1.00 95.45           C  
ATOM   1928  CB  PHE A 131       3.404   0.089  -1.690  1.00 95.45           C  
ATOM   1929  HB2 PHE A 131       3.035   0.821  -2.409  1.00 95.45           H  
ATOM   1930  HB3 PHE A 131       3.160   0.451  -0.691  1.00 95.45           H  
ATOM   1931  O   PHE A 131       0.889  -1.293  -0.305  1.00 95.45           O  
ATOM   1932  CG  PHE A 131       4.915   0.002  -1.791  1.00 95.45           C  
ATOM   1933  CD1 PHE A 131       5.620  -1.009  -1.106  1.00 95.45           C  
ATOM   1934  HD1 PHE A 131       5.095  -1.746  -0.516  1.00 95.45           H  
ATOM   1935  CD2 PHE A 131       5.629   0.944  -2.554  1.00 95.45           C  
ATOM   1936  HD2 PHE A 131       5.104   1.716  -3.098  1.00 95.45           H  
ATOM   1937  CE1 PHE A 131       7.021  -1.073  -1.178  1.00 95.45           C  
ATOM   1938  HE1 PHE A 131       7.554  -1.843  -0.640  1.00 95.45           H  
ATOM   1939  CE2 PHE A 131       7.029   0.859  -2.650  1.00 95.45           C  
ATOM   1940  HE2 PHE A 131       7.568   1.549  -3.282  1.00 95.45           H  
ATOM   1941  CZ  PHE A 131       7.727  -0.142  -1.955  1.00 95.45           C  
ATOM   1942  HZ  PHE A 131       8.803  -0.204  -2.027  1.00 95.45           H  
ATOM   1943  N   LYS A 132       0.279  -0.864  -2.422  1.00 92.98           N  
ATOM   1944  H   LYS A 132       0.596  -0.731  -3.372  1.00 92.98           H  
ATOM   1945  CA  LYS A 132      -1.164  -0.829  -2.150  1.00 92.98           C  
ATOM   1946  HA  LYS A 132      -1.319  -0.561  -1.105  1.00 92.98           H  
ATOM   1947  C   LYS A 132      -1.859  -2.189  -2.313  1.00 92.98           C  
ATOM   1948  CB  LYS A 132      -1.825   0.249  -3.023  1.00 92.98           C  
ATOM   1949  HB2 LYS A 132      -1.617   0.030  -4.070  1.00 92.98           H  
ATOM   1950  HB3 LYS A 132      -2.905   0.201  -2.880  1.00 92.98           H  
ATOM   1951  O   LYS A 132      -3.051  -2.239  -2.027  1.00 92.98           O  
ATOM   1952  CG  LYS A 132      -1.346   1.673  -2.679  1.00 92.98           C  
ATOM   1953  HG2 LYS A 132      -1.609   1.911  -1.648  1.00 92.98           H  
ATOM   1954  HG3 LYS A 132      -0.261   1.725  -2.770  1.00 92.98           H  
ATOM   1955  CD  LYS A 132      -1.956   2.713  -3.631  1.00 92.98           C  
ATOM   1956  HD2 LYS A 132      -1.407   3.650  -3.536  1.00 92.98           H  
ATOM   1957  HD3 LYS A 132      -1.816   2.359  -4.652  1.00 92.98           H  
ATOM   1958  CE  LYS A 132      -3.453   2.958  -3.394  1.00 92.98           C  
ATOM   1959  HE2 LYS A 132      -3.953   1.998  -3.268  1.00 92.98           H  
ATOM   1960  HE3 LYS A 132      -3.865   3.425  -4.289  1.00 92.98           H  
ATOM   1961  NZ  LYS A 132      -3.686   3.834  -2.221  1.00 92.98           N  
ATOM   1962  HZ1 LYS A 132      -4.677   3.965  -2.073  1.00 92.98           H  
ATOM   1963  HZ2 LYS A 132      -3.289   3.407  -1.397  1.00 92.98           H  
ATOM   1964  HZ3 LYS A 132      -3.246   4.733  -2.359  1.00 92.98           H  
ATOM   1965  N   ASP A 133      -1.160  -3.234  -2.772  1.00 92.07           N  
ATOM   1966  H   ASP A 133      -0.173  -3.108  -2.943  1.00 92.07           H  
ATOM   1967  CA  ASP A 133      -1.737  -4.521  -3.220  1.00 92.07           C  
ATOM   1968  HA  ASP A 133      -0.965  -5.013  -3.812  1.00 92.07           H  
ATOM   1969  C   ASP A 133      -2.927  -4.322  -4.185  1.00 92.07           C  
ATOM   1970  CB  ASP A 133      -2.015  -5.455  -2.025  1.00 92.07           C  
ATOM   1971  HB2 ASP A 133      -1.114  -5.501  -1.414  1.00 92.07           H  
ATOM   1972  HB3 ASP A 133      -2.811  -5.024  -1.418  1.00 92.07           H  
ATOM   1973  O   ASP A 133      -3.980  -4.949  -4.081  1.00 92.07           O  
ATOM   1974  CG  ASP A 133      -2.391  -6.909  -2.397  1.00 92.07           C  
ATOM   1975  OD1 ASP A 133      -1.972  -7.437  -3.463  1.00 92.07           O  
ATOM   1976  OD2 ASP A 133      -3.057  -7.563  -1.567  1.00 92.07           O  
ATOM   1977  N   SER A 134      -2.782  -3.380  -5.124  1.00 91.26           N  
ATOM   1978  H   SER A 134      -1.870  -2.955  -5.214  1.00 91.26           H  
ATOM   1979  CA  SER A 134      -3.822  -3.038  -6.100  1.00 91.26           C  
ATOM   1980  HA  SER A 134      -4.798  -3.232  -5.656  1.00 91.26           H  
ATOM   1981  C   SER A 134      -3.681  -3.884  -7.363  1.00 91.26           C  
ATOM   1982  CB  SER A 134      -3.763  -1.550  -6.436  1.00 91.26           C  
ATOM   1983  HB2 SER A 134      -2.770  -1.326  -6.824  1.00 91.26           H  
ATOM   1984  HB3 SER A 134      -3.924  -0.968  -5.529  1.00 91.26           H  
ATOM   1985  O   SER A 134      -2.682  -3.796  -8.077  1.00 91.26           O  
ATOM   1986  OG  SER A 134      -4.732  -1.186  -7.411  1.00 91.26           O  
ATOM   1987  HG  SER A 134      -5.592  -1.101  -6.991  1.00 91.26           H  
ATOM   1988  N   ARG A 135      -4.719  -4.674  -7.657  1.00 88.35           N  
ATOM   1989  H   ARG A 135      -5.473  -4.703  -6.985  1.00 88.35           H  
ATOM   1990  CA  ARG A 135      -4.781  -5.602  -8.807  1.00 88.35           C  
ATOM   1991  HA  ARG A 135      -3.830  -5.588  -9.339  1.00 88.35           H  
ATOM   1992  C   ARG A 135      -5.838  -5.223  -9.847  1.00 88.35           C  
ATOM   1993  CB  ARG A 135      -5.012  -7.030  -8.290  1.00 88.35           C  
ATOM   1994  HB2 ARG A 135      -5.989  -7.079  -7.808  1.00 88.35           H  
ATOM   1995  HB3 ARG A 135      -5.011  -7.722  -9.132  1.00 88.35           H  
ATOM   1996  O   ARG A 135      -5.979  -5.894 -10.860  1.00 88.35           O  
ATOM   1997  CG  ARG A 135      -3.933  -7.468  -7.291  1.00 88.35           C  
ATOM   1998  HG2 ARG A 135      -2.951  -7.422  -7.761  1.00 88.35           H  
ATOM   1999  HG3 ARG A 135      -3.942  -6.805  -6.425  1.00 88.35           H  
ATOM   2000  CD  ARG A 135      -4.200  -8.891  -6.807  1.00 88.35           C  
ATOM   2001  HD2 ARG A 135      -3.958  -9.582  -7.614  1.00 88.35           H  
ATOM   2002  HD3 ARG A 135      -5.255  -8.990  -6.549  1.00 88.35           H  
ATOM   2003  NE  ARG A 135      -3.391  -9.175  -5.613  1.00 88.35           N  
ATOM   2004  HE  ARG A 135      -3.029  -8.391  -5.090  1.00 88.35           H  
ATOM   2005  NH1 ARG A 135      -3.525 -11.469  -5.638  1.00 88.35           N  
ATOM   2006 HH11 ARG A 135      -3.231 -12.351  -5.243  1.00 88.35           H  
ATOM   2007 HH12 ARG A 135      -4.127 -11.420  -6.448  1.00 88.35           H  
ATOM   2008  NH2 ARG A 135      -2.270 -10.385  -4.111  1.00 88.35           N  
ATOM   2009 HH21 ARG A 135      -1.793 -11.228  -3.826  1.00 88.35           H  
ATOM   2010 HH22 ARG A 135      -2.032  -9.496  -3.696  1.00 88.35           H  
ATOM   2011  CZ  ARG A 135      -3.074 -10.351  -5.127  1.00 88.35           C  
ATOM   2012  N   ASP A 136      -6.587  -4.159  -9.580  1.00 84.54           N  
ATOM   2013  H   ASP A 136      -6.404  -3.660  -8.720  1.00 84.54           H  
ATOM   2014  CA  ASP A 136      -7.780  -3.717 -10.309  1.00 84.54           C  
ATOM   2015  HA  ASP A 136      -7.947  -4.378 -11.159  1.00 84.54           H  
ATOM   2016  C   ASP A 136      -7.633  -2.291 -10.870  1.00 84.54           C  
ATOM   2017  CB  ASP A 136      -8.993  -3.833  -9.368  1.00 84.54           C  
ATOM   2018  HB2 ASP A 136      -9.052  -4.855  -8.994  1.00 84.54           H  
ATOM   2019  HB3 ASP A 136      -9.901  -3.639  -9.938  1.00 84.54           H  
ATOM   2020  O   ASP A 136      -8.622  -1.613 -11.134  1.00 84.54           O  
ATOM   2021  CG  ASP A 136      -8.941  -2.870  -8.168  1.00 84.54           C  
ATOM   2022  OD1 ASP A 136      -7.868  -2.261  -7.907  1.00 84.54           O  
ATOM   2023  OD2 ASP A 136      -9.966  -2.761  -7.465  1.00 84.54           O  
ATOM   2024  N   ASN A 137      -6.396  -1.804 -11.012  1.00 85.33           N  
ATOM   2025  H   ASN A 137      -5.632  -2.443 -10.848  1.00 85.33           H  
ATOM   2026  CA  ASN A 137      -6.069  -0.448 -11.472  1.00 85.33           C  
ATOM   2027  HA  ASN A 137      -4.984  -0.357 -11.423  1.00 85.33           H  
ATOM   2028  C   ASN A 137      -6.583   0.702 -10.582  1.00 85.33           C  
ATOM   2029  CB  ASN A 137      -6.435  -0.301 -12.962  1.00 85.33           C  
ATOM   2030  HB2 ASN A 137      -6.182   0.702 -13.305  1.00 85.33           H  
ATOM   2031  HB3 ASN A 137      -7.507  -0.440 -13.097  1.00 85.33           H  
ATOM   2032  O   ASN A 137      -6.438   1.872 -10.939  1.00 85.33           O  
ATOM   2033  CG  ASN A 137      -5.678  -1.281 -13.835  1.00 85.33           C  
ATOM   2034  ND2 ASN A 137      -6.257  -1.717 -14.928  1.00 85.33           N  
ATOM   2035 HD21 ASN A 137      -7.206  -1.450 -15.151  1.00 85.33           H  
ATOM   2036 HD22 ASN A 137      -5.737  -2.401 -15.459  1.00 85.33           H  
ATOM   2037  OD1 ASN A 137      -4.560  -1.665 -13.548  1.00 85.33           O  
ATOM   2038  N   SER A 138      -7.084   0.425  -9.373  1.00 87.46           N  
ATOM   2039  H   SER A 138      -7.260  -0.539  -9.131  1.00 87.46           H  
ATOM   2040  CA  SER A 138      -7.472   1.471  -8.406  1.00 87.46           C  
ATOM   2041  HA  SER A 138      -8.216   2.111  -8.880  1.00 87.46           H  
ATOM   2042  C   SER A 138      -6.309   2.380  -7.972  1.00 87.46           C  
ATOM   2043  CB  SER A 138      -8.119   0.833  -7.174  1.00 87.46           C  
ATOM   2044  HB2 SER A 138      -9.050   0.349  -7.469  1.00 87.46           H  
ATOM   2045  HB3 SER A 138      -8.347   1.608  -6.442  1.00 87.46           H  
ATOM   2046  O   SER A 138      -6.523   3.476  -7.449  1.00 87.46           O  
ATOM   2047  OG  SER A 138      -7.268  -0.138  -6.592  1.00 87.46           O  
ATOM   2048  HG  SER A 138      -7.570  -0.973  -6.958  1.00 87.46           H  
ATOM   2049  N   HIS A 139      -5.064   1.954  -8.200  1.00 92.31           N  
ATOM   2050  H   HIS A 139      -4.954   1.037  -8.608  1.00 92.31           H  
ATOM   2051  CA  HIS A 139      -3.857   2.709  -7.882  1.00 92.31           C  
ATOM   2052  HA  HIS A 139      -4.009   3.203  -6.922  1.00 92.31           H  
ATOM   2053  C   HIS A 139      -3.507   3.810  -8.895  1.00 92.31           C  
ATOM   2054  CB  HIS A 139      -2.688   1.731  -7.721  1.00 92.31           C  
ATOM   2055  HB2 HIS A 139      -2.917   1.007  -6.940  1.00 92.31           H  
ATOM   2056  HB3 HIS A 139      -1.809   2.294  -7.406  1.00 92.31           H  
ATOM   2057  O   HIS A 139      -2.753   4.706  -8.521  1.00 92.31           O  
ATOM   2058  CG  HIS A 139      -2.340   1.017  -8.996  1.00 92.31           C  
ATOM   2059  CD2 HIS A 139      -1.445   1.445  -9.939  1.00 92.31           C  
ATOM   2060  HD2 HIS A 139      -0.820   2.325  -9.884  1.00 92.31           H  
ATOM   2061  ND1 HIS A 139      -2.949  -0.117  -9.486  1.00 92.31           N  
ATOM   2062  HD1 HIS A 139      -3.579  -0.726  -8.983  1.00 92.31           H  
ATOM   2063  CE1 HIS A 139      -2.456  -0.345 -10.714  1.00 92.31           C  
ATOM   2064  HE1 HIS A 139      -2.762  -1.140 -11.378  1.00 92.31           H  
ATOM   2065  NE2 HIS A 139      -1.543   0.584 -11.026  1.00 92.31           N  
ATOM   2066  N   ILE A 140      -4.038   3.793 -10.126  1.00 93.34           N  
ATOM   2067  H   ILE A 140      -4.669   3.041 -10.366  1.00 93.34           H  
ATOM   2068  CA  ILE A 140      -3.564   4.655 -11.230  1.00 93.34           C  
ATOM   2069  HA  ILE A 140      -2.518   4.421 -11.425  1.00 93.34           H  
ATOM   2070  C   ILE A 140      -3.596   6.143 -10.860  1.00 93.34           C  
ATOM   2071  CB  ILE A 140      -4.367   4.365 -12.521  1.00 93.34           C  
ATOM   2072  HB  ILE A 140      -5.428   4.441 -12.281  1.00 93.34           H  
ATOM   2073  O   ILE A 140      -2.579   6.822 -10.937  1.00 93.34           O  
ATOM   2074  CG1 ILE A 140      -4.121   2.930 -13.046  1.00 93.34           C  
ATOM   2075 HG12 ILE A 140      -4.329   2.211 -12.253  1.00 93.34           H  
ATOM   2076 HG13 ILE A 140      -4.823   2.733 -13.856  1.00 93.34           H  
ATOM   2077  CG2 ILE A 140      -4.080   5.394 -13.630  1.00 93.34           C  
ATOM   2078 HG21 ILE A 140      -4.553   5.084 -14.561  1.00 93.34           H  
ATOM   2079 HG22 ILE A 140      -3.007   5.487 -13.801  1.00 93.34           H  
ATOM   2080 HG23 ILE A 140      -4.472   6.376 -13.366  1.00 93.34           H  
ATOM   2081  CD1 ILE A 140      -2.707   2.635 -13.562  1.00 93.34           C  
ATOM   2082 HD11 ILE A 140      -2.649   1.588 -13.863  1.00 93.34           H  
ATOM   2083 HD12 ILE A 140      -2.478   3.255 -14.428  1.00 93.34           H  
ATOM   2084 HD13 ILE A 140      -1.966   2.811 -12.783  1.00 93.34           H  
ATOM   2085  N   LYS A 141      -4.717   6.649 -10.330  1.00 93.18           N  
ATOM   2086  H   LYS A 141      -5.527   6.047 -10.285  1.00 93.18           H  
ATOM   2087  CA  LYS A 141      -4.816   8.060  -9.908  1.00 93.18           C  
ATOM   2088  HA  LYS A 141      -4.579   8.687 -10.768  1.00 93.18           H  
ATOM   2089  C   LYS A 141      -3.793   8.426  -8.823  1.00 93.18           C  
ATOM   2090  CB  LYS A 141      -6.254   8.352  -9.451  1.00 93.18           C  
ATOM   2091  HB2 LYS A 141      -6.489   7.746  -8.576  1.00 93.18           H  
ATOM   2092  HB3 LYS A 141      -6.936   8.078 -10.256  1.00 93.18           H  
ATOM   2093  O   LYS A 141      -3.284   9.544  -8.798  1.00 93.18           O  
ATOM   2094  CG  LYS A 141      -6.456   9.839  -9.116  1.00 93.18           C  
ATOM   2095  HG2 LYS A 141      -6.174  10.439  -9.981  1.00 93.18           H  
ATOM   2096  HG3 LYS A 141      -5.823  10.116  -8.274  1.00 93.18           H  
ATOM   2097  CD  LYS A 141      -7.911  10.144  -8.745  1.00 93.18           C  
ATOM   2098  HD2 LYS A 141      -8.555   9.877  -9.583  1.00 93.18           H  
ATOM   2099  HD3 LYS A 141      -8.193   9.557  -7.871  1.00 93.18           H  
ATOM   2100  CE  LYS A 141      -8.048  11.641  -8.441  1.00 93.18           C  
ATOM   2101  HE2 LYS A 141      -7.394  11.890  -7.606  1.00 93.18           H  
ATOM   2102  HE3 LYS A 141      -7.698  12.199  -9.310  1.00 93.18           H  
ATOM   2103  NZ  LYS A 141      -9.450  12.018  -8.131  1.00 93.18           N  
ATOM   2104  HZ1 LYS A 141     -10.048  11.808  -8.918  1.00 93.18           H  
ATOM   2105  HZ2 LYS A 141      -9.513  13.010  -7.954  1.00 93.18           H  
ATOM   2106  HZ3 LYS A 141      -9.789  11.520  -7.320  1.00 93.18           H  
ATOM   2107  N   ALA A 142      -3.507   7.496  -7.910  1.00 93.29           N  
ATOM   2108  H   ALA A 142      -3.838   6.557  -8.076  1.00 93.29           H  
ATOM   2109  CA  ALA A 142      -2.494   7.706  -6.882  1.00 93.29           C  
ATOM   2110  HA  ALA A 142      -2.636   8.696  -6.449  1.00 93.29           H  
ATOM   2111  C   ALA A 142      -1.080   7.679  -7.482  1.00 93.29           C  
ATOM   2112  CB  ALA A 142      -2.674   6.666  -5.768  1.00 93.29           C  
ATOM   2113  HB1 ALA A 142      -3.684   6.732  -5.363  1.00 93.29           H  
ATOM   2114  HB2 ALA A 142      -2.500   5.662  -6.156  1.00 93.29           H  
ATOM   2115  HB3 ALA A 142      -1.953   6.865  -4.974  1.00 93.29           H  
ATOM   2116  O   ALA A 142      -0.252   8.489  -7.077  1.00 93.29           O  
ATOM   2117  N   ALA A 143      -0.817   6.795  -8.447  1.00 96.49           N  
ATOM   2118  H   ALA A 143      -1.549   6.172  -8.758  1.00 96.49           H  
ATOM   2119  CA  ALA A 143       0.457   6.720  -9.154  1.00 96.49           C  
ATOM   2120  HA  ALA A 143       1.258   6.599  -8.425  1.00 96.49           H  
ATOM   2121  C   ALA A 143       0.758   8.012  -9.923  1.00 96.49           C  
ATOM   2122  CB  ALA A 143       0.456   5.492 -10.067  1.00 96.49           C  
ATOM   2123  HB1 ALA A 143       1.395   5.465 -10.618  1.00 96.49           H  
ATOM   2124  HB2 ALA A 143       0.354   4.581  -9.477  1.00 96.49           H  
ATOM   2125  HB3 ALA A 143      -0.356   5.549 -10.792  1.00 96.49           H  
ATOM   2126  O   ALA A 143       1.829   8.580  -9.727  1.00 96.49           O  
ATOM   2127  N   GLU A 144      -0.212   8.539 -10.673  1.00 96.89           N  
ATOM   2128  H   GLU A 144      -1.027   7.973 -10.863  1.00 96.89           H  
ATOM   2129  CA  GLU A 144      -0.087   9.812 -11.399  1.00 96.89           C  
ATOM   2130  HA  GLU A 144       0.730   9.751 -12.118  1.00 96.89           H  
ATOM   2131  C   GLU A 144       0.217  10.983 -10.453  1.00 96.89           C  
ATOM   2132  CB  GLU A 144      -1.398  10.094 -12.152  1.00 96.89           C  
ATOM   2133  HB2 GLU A 144      -1.384  11.117 -12.530  1.00 96.89           H  
ATOM   2134  HB3 GLU A 144      -2.232  10.020 -11.454  1.00 96.89           H  
ATOM   2135  O   GLU A 144       1.160  11.747 -10.660  1.00 96.89           O  
ATOM   2136  CG  GLU A 144      -1.655   9.132 -13.321  1.00 96.89           C  
ATOM   2137  HG2 GLU A 144      -2.632   9.367 -13.741  1.00 96.89           H  
ATOM   2138  HG3 GLU A 144      -1.701   8.111 -12.942  1.00 96.89           H  
ATOM   2139  CD  GLU A 144      -0.599   9.213 -14.432  1.00 96.89           C  
ATOM   2140  OE1 GLU A 144      -0.555   8.245 -15.220  1.00 96.89           O  
ATOM   2141  OE2 GLU A 144       0.095  10.255 -14.496  1.00 96.89           O  
ATOM   2142  N   GLY A 145      -0.525  11.089  -9.343  1.00 97.32           N  
ATOM   2143  H   GLY A 145      -1.296  10.448  -9.223  1.00 97.32           H  
ATOM   2144  CA  GLY A 145      -0.282  12.130  -8.340  1.00 97.32           C  
ATOM   2145  HA2 GLY A 145      -1.030  12.043  -7.553  1.00 97.32           H  
ATOM   2146  HA3 GLY A 145      -0.374  13.109  -8.811  1.00 97.32           H  
ATOM   2147  C   GLY A 145       1.108  12.031  -7.699  1.00 97.32           C  
ATOM   2148  O   GLY A 145       1.767  13.048  -7.474  1.00 97.32           O  
ATOM   2149  N   ARG A 146       1.588  10.809  -7.431  1.00 97.55           N  
ATOM   2150  H   ARG A 146       1.019  10.013  -7.680  1.00 97.55           H  
ATOM   2151  CA  ARG A 146       2.936  10.571  -6.888  1.00 97.55           C  
ATOM   2152  HA  ARG A 146       3.135  11.287  -6.090  1.00 97.55           H  
ATOM   2153  C   ARG A 146       4.024  10.844  -7.915  1.00 97.55           C  
ATOM   2154  CB  ARG A 146       3.048   9.134  -6.357  1.00 97.55           C  
ATOM   2155  HB2 ARG A 146       4.090   8.913  -6.123  1.00 97.55           H  
ATOM   2156  HB3 ARG A 146       2.729   8.438  -7.132  1.00 97.55           H  
ATOM   2157  O   ARG A 146       5.054  11.405  -7.553  1.00 97.55           O  
ATOM   2158  CG  ARG A 146       2.202   8.900  -5.100  1.00 97.55           C  
ATOM   2159  HG2 ARG A 146       2.218   7.834  -4.872  1.00 97.55           H  
ATOM   2160  HG3 ARG A 146       1.170   9.200  -5.277  1.00 97.55           H  
ATOM   2161  CD  ARG A 146       2.713   9.695  -3.898  1.00 97.55           C  
ATOM   2162  HD2 ARG A 146       3.745   9.411  -3.694  1.00 97.55           H  
ATOM   2163  HD3 ARG A 146       2.686  10.759  -4.137  1.00 97.55           H  
ATOM   2164  NE  ARG A 146       1.892   9.440  -2.703  1.00 97.55           N  
ATOM   2165  HE  ARG A 146       1.381   8.569  -2.679  1.00 97.55           H  
ATOM   2166  NH1 ARG A 146       2.510  11.326  -1.564  1.00 97.55           N  
ATOM   2167 HH11 ARG A 146       3.154  11.553  -2.308  1.00 97.55           H  
ATOM   2168 HH12 ARG A 146       2.477  11.913  -0.743  1.00 97.55           H  
ATOM   2169  NH2 ARG A 146       1.143   9.844  -0.593  1.00 97.55           N  
ATOM   2170 HH21 ARG A 146       0.803   8.895  -0.523  1.00 97.55           H  
ATOM   2171 HH22 ARG A 146       1.170  10.404   0.247  1.00 97.55           H  
ATOM   2172  CZ  ARG A 146       1.844  10.207  -1.632  1.00 97.55           C  
ATOM   2173  N   PHE A 147       3.788  10.511  -9.178  1.00 97.68           N  
ATOM   2174  H   PHE A 147       2.923  10.042  -9.406  1.00 97.68           H  
ATOM   2175  CA  PHE A 147       4.715  10.801 -10.259  1.00 97.68           C  
ATOM   2176  HA  PHE A 147       5.700  10.428  -9.978  1.00 97.68           H  
ATOM   2177  C   PHE A 147       4.848  12.310 -10.505  1.00 97.68           C  
ATOM   2178  CB  PHE A 147       4.267  10.054 -11.514  1.00 97.68           C  
ATOM   2179  HB2 PHE A 147       3.267  10.381 -11.798  1.00 97.68           H  
ATOM   2180  HB3 PHE A 147       4.223   8.985 -11.306  1.00 97.68           H  
ATOM   2181  O   PHE A 147       5.965  12.813 -10.613  1.00 97.68           O  
ATOM   2182  CG  PHE A 147       5.221  10.283 -12.660  1.00 97.68           C  
ATOM   2183  CD1 PHE A 147       4.796  10.993 -13.796  1.00 97.68           C  
ATOM   2184  HD1 PHE A 147       3.772  11.325 -13.881  1.00 97.68           H  
ATOM   2185  CD2 PHE A 147       6.542   9.805 -12.573  1.00 97.68           C  
ATOM   2186  HD2 PHE A 147       6.864   9.240 -11.711  1.00 97.68           H  
ATOM   2187  CE1 PHE A 147       5.700  11.240 -14.839  1.00 97.68           C  
ATOM   2188  HE1 PHE A 147       5.362  11.765 -15.720  1.00 97.68           H  
ATOM   2189  CE2 PHE A 147       7.444  10.053 -13.617  1.00 97.68           C  
ATOM   2190  HE2 PHE A 147       8.451   9.667 -13.574  1.00 97.68           H  
ATOM   2191  CZ  PHE A 147       7.022  10.775 -14.743  1.00 97.68           C  
ATOM   2192  HZ  PHE A 147       7.710  10.924 -15.562  1.00 97.68           H  
ATOM   2193  N   ALA A 148       3.740  13.057 -10.483  1.00 97.51           N  
ATOM   2194  H   ALA A 148       2.844  12.593 -10.464  1.00 97.51           H  
ATOM   2195  CA  ALA A 148       3.763  14.518 -10.562  1.00 97.51           C  
ATOM   2196  HA  ALA A 148       4.256  14.808 -11.490  1.00 97.51           H  
ATOM   2197  C   ALA A 148       4.552  15.150  -9.399  1.00 97.51           C  
ATOM   2198  CB  ALA A 148       2.316  15.022 -10.604  1.00 97.51           C  
ATOM   2199  HB1 ALA A 148       1.800  14.586 -11.459  1.00 97.51           H  
ATOM   2200  HB2 ALA A 148       2.309  16.107 -10.703  1.00 97.51           H  
ATOM   2201  HB3 ALA A 148       1.791  14.741  -9.692  1.00 97.51           H  
ATOM   2202  O   ALA A 148       5.387  16.029  -9.620  1.00 97.51           O  
ATOM   2203  N   ALA A 149       4.348  14.664  -8.169  1.00 97.65           N  
ATOM   2204  H   ALA A 149       3.621  13.975  -8.038  1.00 97.65           H  
ATOM   2205  CA  ALA A 149       5.105  15.116  -7.000  1.00 97.65           C  
ATOM   2206  HA  ALA A 149       5.025  16.201  -6.931  1.00 97.65           H  
ATOM   2207  C   ALA A 149       6.601  14.772  -7.099  1.00 97.65           C  
ATOM   2208  CB  ALA A 149       4.476  14.501  -5.745  1.00 97.65           C  
ATOM   2209  HB1 ALA A 149       5.003  14.858  -4.861  1.00 97.65           H  
ATOM   2210  HB2 ALA A 149       3.428  14.794  -5.678  1.00 97.65           H  
ATOM   2211  HB3 ALA A 149       4.542  13.414  -5.785  1.00 97.65           H  
ATOM   2212  O   ALA A 149       7.447  15.592  -6.747  1.00 97.65           O  
ATOM   2213  N   PHE A 150       6.934  13.583  -7.611  1.00 96.66           N  
ATOM   2214  H   PHE A 150       6.194  12.939  -7.851  1.00 96.66           H  
ATOM   2215  CA  PHE A 150       8.309  13.194  -7.921  1.00 96.66           C  
ATOM   2216  HA  PHE A 150       8.911  13.252  -7.013  1.00 96.66           H  
ATOM   2217  C   PHE A 150       8.947  14.157  -8.929  1.00 96.66           C  
ATOM   2218  CB  PHE A 150       8.342  11.741  -8.426  1.00 96.66           C  
ATOM   2219  HB2 PHE A 150       7.410  11.511  -8.943  1.00 96.66           H  
ATOM   2220  HB3 PHE A 150       8.408  11.068  -7.571  1.00 96.66           H  
ATOM   2221  O   PHE A 150      10.017  14.693  -8.644  1.00 96.66           O  
ATOM   2222  CG  PHE A 150       9.491  11.449  -9.370  1.00 96.66           C  
ATOM   2223  CD1 PHE A 150       9.256  11.280 -10.748  1.00 96.66           C  
ATOM   2224  HD1 PHE A 150       8.249  11.329 -11.135  1.00 96.66           H  
ATOM   2225  CD2 PHE A 150      10.809  11.470  -8.889  1.00 96.66           C  
ATOM   2226  HD2 PHE A 150      10.998  11.668  -7.845  1.00 96.66           H  
ATOM   2227  CE1 PHE A 150      10.334  11.089 -11.631  1.00 96.66           C  
ATOM   2228  HE1 PHE A 150      10.157  10.974 -12.690  1.00 96.66           H  
ATOM   2229  CE2 PHE A 150      11.882  11.295  -9.777  1.00 96.66           C  
ATOM   2230  HE2 PHE A 150      12.899  11.363  -9.421  1.00 96.66           H  
ATOM   2231  CZ  PHE A 150      11.649  11.082 -11.143  1.00 96.66           C  
ATOM   2232  HZ  PHE A 150      12.479  10.949 -11.821  1.00 96.66           H  
ATOM   2233  N   LYS A 151       8.286  14.420 -10.065  1.00 96.31           N  
ATOM   2234  H   LYS A 151       7.422  13.926 -10.238  1.00 96.31           H  
ATOM   2235  CA  LYS A 151       8.784  15.350 -11.088  1.00 96.31           C  
ATOM   2236  HA  LYS A 151       9.736  14.986 -11.473  1.00 96.31           H  
ATOM   2237  C   LYS A 151       9.057  16.733 -10.506  1.00 96.31           C  
ATOM   2238  CB  LYS A 151       7.778  15.483 -12.239  1.00 96.31           C  
ATOM   2239  HB2 LYS A 151       6.763  15.545 -11.847  1.00 96.31           H  
ATOM   2240  HB3 LYS A 151       7.999  16.430 -12.731  1.00 96.31           H  
ATOM   2241  O   LYS A 151      10.128  17.285 -10.738  1.00 96.31           O  
ATOM   2242  CG  LYS A 151       7.860  14.350 -13.275  1.00 96.31           C  
ATOM   2243  HG2 LYS A 151       7.525  13.418 -12.821  1.00 96.31           H  
ATOM   2244  HG3 LYS A 151       8.897  14.225 -13.588  1.00 96.31           H  
ATOM   2245  CD  LYS A 151       7.004  14.640 -14.524  1.00 96.31           C  
ATOM   2246  HD2 LYS A 151       7.131  13.817 -15.227  1.00 96.31           H  
ATOM   2247  HD3 LYS A 151       5.955  14.696 -14.234  1.00 96.31           H  
ATOM   2248  CE  LYS A 151       7.431  15.957 -15.199  1.00 96.31           C  
ATOM   2249  HE2 LYS A 151       8.506  15.923 -15.380  1.00 96.31           H  
ATOM   2250  HE3 LYS A 151       7.253  16.783 -14.510  1.00 96.31           H  
ATOM   2251  NZ  LYS A 151       6.734  16.238 -16.475  1.00 96.31           N  
ATOM   2252  HZ1 LYS A 151       6.933  17.181 -16.780  1.00 96.31           H  
ATOM   2253  HZ2 LYS A 151       5.735  16.102 -16.418  1.00 96.31           H  
ATOM   2254  HZ3 LYS A 151       7.138  15.662 -17.200  1.00 96.31           H  
ATOM   2255  N   ALA A 152       8.116  17.264  -9.725  1.00 96.21           N  
ATOM   2256  H   ALA A 152       7.249  16.760  -9.604  1.00 96.21           H  
ATOM   2257  CA  ALA A 152       8.269  18.559  -9.071  1.00 96.21           C  
ATOM   2258  HA  ALA A 152       8.457  19.317  -9.831  1.00 96.21           H  
ATOM   2259  C   ALA A 152       9.467  18.573  -8.106  1.00 96.21           C  
ATOM   2260  CB  ALA A 152       6.955  18.899  -8.358  1.00 96.21           C  
ATOM   2261  HB1 ALA A 152       7.039  19.879  -7.888  1.00 96.21           H  
ATOM   2262  HB2 ALA A 152       6.736  18.153  -7.593  1.00 96.21           H  
ATOM   2263  HB3 ALA A 152       6.139  18.923  -9.080  1.00 96.21           H  
ATOM   2264  O   ALA A 152      10.287  19.485  -8.159  1.00 96.21           O  
ATOM   2265  N   ALA A 153       9.610  17.540  -7.269  1.00 94.22           N  
ATOM   2266  H   ALA A 153       8.911  16.811  -7.274  1.00 94.22           H  
ATOM   2267  CA  ALA A 153      10.704  17.439  -6.303  1.00 94.22           C  
ATOM   2268  HA  ALA A 153      10.740  18.359  -5.719  1.00 94.22           H  
ATOM   2269  C   ALA A 153      12.083  17.272  -6.964  1.00 94.22           C  
ATOM   2270  CB  ALA A 153      10.401  16.271  -5.358  1.00 94.22           C  
ATOM   2271  HB1 ALA A 153       9.442  16.436  -4.867  1.00 94.22           H  
ATOM   2272  HB2 ALA A 153      10.364  15.338  -5.920  1.00 94.22           H  
ATOM   2273  HB3 ALA A 153      11.183  16.207  -4.601  1.00 94.22           H  
ATOM   2274  O   ALA A 153      13.071  17.778  -6.442  1.00 94.22           O  
ATOM   2275  N   ALA A 154      12.142  16.582  -8.104  1.00 91.42           N  
ATOM   2276  H   ALA A 154      11.295  16.150  -8.445  1.00 91.42           H  
ATOM   2277  CA  ALA A 154      13.363  16.373  -8.879  1.00 91.42           C  
ATOM   2278  HA  ALA A 154      14.211  16.360  -8.194  1.00 91.42           H  
ATOM   2279  C   ALA A 154      13.643  17.498  -9.899  1.00 91.42           C  
ATOM   2280  CB  ALA A 154      13.267  14.990  -9.537  1.00 91.42           C  
ATOM   2281  HB1 ALA A 154      14.188  14.777 -10.079  1.00 91.42           H  
ATOM   2282  HB2 ALA A 154      12.426  14.968 -10.230  1.00 91.42           H  
ATOM   2283  HB3 ALA A 154      13.119  14.226  -8.774  1.00 91.42           H  
ATOM   2284  O   ALA A 154      14.588  17.383 -10.675  1.00 91.42           O  
ATOM   2285  N   ASN A 155      12.825  18.560  -9.927  1.00 93.28           N  
ATOM   2286  H   ASN A 155      12.079  18.600  -9.247  1.00 93.28           H  
ATOM   2287  CA  ASN A 155      12.896  19.656 -10.902  1.00 93.28           C  
ATOM   2288  HA  ASN A 155      11.983  20.236 -10.769  1.00 93.28           H  
ATOM   2289  C   ASN A 155      12.874  19.181 -12.375  1.00 93.28           C  
ATOM   2290  CB  ASN A 155      14.076  20.576 -10.546  1.00 93.28           C  
ATOM   2291  HB2 ASN A 155      14.087  20.762  -9.472  1.00 93.28           H  
ATOM   2292  HB3 ASN A 155      15.007  20.082 -10.823  1.00 93.28           H  
ATOM   2293  O   ASN A 155      13.584  19.699 -13.237  1.00 93.28           O  
ATOM   2294  CG  ASN A 155      13.991  21.921 -11.242  1.00 93.28           C  
ATOM   2295  ND2 ASN A 155      15.115  22.535 -11.528  1.00 93.28           N  
ATOM   2296 HD21 ASN A 155      15.026  23.419 -12.007  1.00 93.28           H  
ATOM   2297 HD22 ASN A 155      15.997  22.081 -11.341  1.00 93.28           H  
ATOM   2298  OD1 ASN A 155      12.928  22.459 -11.502  1.00 93.28           O  
ATOM   2299  N   ILE A 156      12.058  18.165 -12.666  1.00 91.91           N  
ATOM   2300  H   ILE A 156      11.487  17.801 -11.917  1.00 91.91           H  
ATOM   2301  CA  ILE A 156      11.893  17.590 -14.004  1.00 91.91           C  
ATOM   2302  HA  ILE A 156      12.767  17.837 -14.607  1.00 91.91           H  
ATOM   2303  C   ILE A 156      10.664  18.217 -14.663  1.00 91.91           C  
ATOM   2304  CB  ILE A 156      11.803  16.047 -13.943  1.00 91.91           C  
ATOM   2305  HB  ILE A 156      10.951  15.774 -13.320  1.00 91.91           H  
ATOM   2306  O   ILE A 156       9.524  17.892 -14.326  1.00 91.91           O  
ATOM   2307  CG1 ILE A 156      13.083  15.445 -13.319  1.00 91.91           C  
ATOM   2308 HG12 ILE A 156      13.942  15.673 -13.950  1.00 91.91           H  
ATOM   2309 HG13 ILE A 156      13.255  15.906 -12.346  1.00 91.91           H  
ATOM   2310  CG2 ILE A 156      11.587  15.468 -15.353  1.00 91.91           C  
ATOM   2311 HG21 ILE A 156      10.692  15.882 -15.819  1.00 91.91           H  
ATOM   2312 HG22 ILE A 156      11.451  14.387 -15.310  1.00 91.91           H  
ATOM   2313 HG23 ILE A 156      12.454  15.686 -15.976  1.00 91.91           H  
ATOM   2314  CD1 ILE A 156      13.017  13.932 -13.085  1.00 91.91           C  
ATOM   2315 HD11 ILE A 156      12.118  13.683 -12.521  1.00 91.91           H  
ATOM   2316 HD12 ILE A 156      13.017  13.395 -14.034  1.00 91.91           H  
ATOM   2317 HD13 ILE A 156      13.892  13.620 -12.515  1.00 91.91           H  
ATOM   2318  N   SER A 157      10.886  19.083 -15.649  1.00 91.43           N  
ATOM   2319  H   SER A 157      11.832  19.386 -15.832  1.00 91.43           H  
ATOM   2320  CA  SER A 157       9.812  19.680 -16.453  1.00 91.43           C  
ATOM   2321  HA  SER A 157       8.934  19.825 -15.824  1.00 91.43           H  
ATOM   2322  C   SER A 157       9.385  18.795 -17.628  1.00 91.43           C  
ATOM   2323  CB  SER A 157      10.249  21.060 -16.946  1.00 91.43           C  
ATOM   2324  HB2 SER A 157      10.394  21.718 -16.089  1.00 91.43           H  
ATOM   2325  HB3 SER A 157       9.477  21.481 -17.590  1.00 91.43           H  
ATOM   2326  O   SER A 157       8.224  18.843 -18.032  1.00 91.43           O  
ATOM   2327  OG  SER A 157      11.465  20.952 -17.662  1.00 91.43           O  
ATOM   2328  HG  SER A 157      11.732  21.826 -17.955  1.00 91.43           H  
ATOM   2329  N   VAL A 158      10.281  17.936 -18.129  1.00 92.98           N  
ATOM   2330  H   VAL A 158      11.212  17.956 -17.739  1.00 92.98           H  
ATOM   2331  CA  VAL A 158      10.062  17.157 -19.355  1.00 92.98           C  
ATOM   2332  HA  VAL A 158       9.816  17.880 -20.133  1.00 92.98           H  
ATOM   2333  C   VAL A 158       8.874  16.200 -19.236  1.00 92.98           C  
ATOM   2334  CB  VAL A 158      11.354  16.442 -19.804  1.00 92.98           C  
ATOM   2335  HB  VAL A 158      12.199  17.096 -19.588  1.00 92.98           H  
ATOM   2336  O   VAL A 158       8.675  15.535 -18.213  1.00 92.98           O  
ATOM   2337  CG1 VAL A 158      11.610  15.101 -19.112  1.00 92.98           C  
ATOM   2338 HG11 VAL A 158      11.531  15.212 -18.030  1.00 92.98           H  
ATOM   2339 HG12 VAL A 158      12.610  14.745 -19.360  1.00 92.98           H  
ATOM   2340 HG13 VAL A 158      10.891  14.354 -19.447  1.00 92.98           H  
ATOM   2341  CG2 VAL A 158      11.334  16.208 -21.310  1.00 92.98           C  
ATOM   2342 HG21 VAL A 158      12.240  15.690 -21.624  1.00 92.98           H  
ATOM   2343 HG22 VAL A 158      10.469  15.604 -21.585  1.00 92.98           H  
ATOM   2344 HG23 VAL A 158      11.282  17.158 -21.841  1.00 92.98           H  
ATOM   2345  N   THR A 159       8.049  16.139 -20.275  1.00 93.39           N  
ATOM   2346  H   THR A 159       8.264  16.684 -21.098  1.00 93.39           H  
ATOM   2347  CA  THR A 159       6.993  15.129 -20.397  1.00 93.39           C  
ATOM   2348  HA  THR A 159       6.563  14.932 -19.415  1.00 93.39           H  
ATOM   2349  C   THR A 159       7.617  13.844 -20.914  1.00 93.39           C  
ATOM   2350  CB  THR A 159       5.859  15.619 -21.302  1.00 93.39           C  
ATOM   2351  HB  THR A 159       6.233  15.788 -22.312  1.00 93.39           H  
ATOM   2352  O   THR A 159       8.490  13.887 -21.773  1.00 93.39           O  
ATOM   2353  CG2 THR A 159       4.666  14.666 -21.337  1.00 93.39           C  
ATOM   2354 HG21 THR A 159       4.945  13.737 -21.834  1.00 93.39           H  
ATOM   2355 HG22 THR A 159       4.321  14.450 -20.326  1.00 93.39           H  
ATOM   2356 HG23 THR A 159       3.853  15.119 -21.904  1.00 93.39           H  
ATOM   2357  OG1 THR A 159       5.366  16.827 -20.767  1.00 93.39           O  
ATOM   2358  HG1 THR A 159       4.872  17.262 -21.466  1.00 93.39           H  
ATOM   2359  N   HIS A 160       7.215  12.696 -20.372  1.00 93.72           N  
ATOM   2360  H   HIS A 160       6.419  12.671 -19.752  1.00 93.72           H  
ATOM   2361  CA  HIS A 160       7.731  11.443 -20.900  1.00 93.72           C  
ATOM   2362  HA  HIS A 160       8.804  11.558 -21.056  1.00 93.72           H  
ATOM   2363  C   HIS A 160       7.105  11.112 -22.250  1.00 93.72           C  
ATOM   2364  CB  HIS A 160       7.530  10.292 -19.921  1.00 93.72           C  
ATOM   2365  HB2 HIS A 160       8.009   9.423 -20.372  1.00 93.72           H  
ATOM   2366  HB3 HIS A 160       8.033  10.521 -18.982  1.00 93.72           H  
ATOM   2367  O   HIS A 160       5.929  11.399 -22.486  1.00 93.72           O  
ATOM   2368  CG  HIS A 160       6.102   9.919 -19.639  1.00 93.72           C  
ATOM   2369  CD2 HIS A 160       5.354  10.281 -18.555  1.00 93.72           C  
ATOM   2370  HD2 HIS A 160       5.687  10.890 -17.727  1.00 93.72           H  
ATOM   2371  ND1 HIS A 160       5.310   9.130 -20.439  1.00 93.72           N  
ATOM   2372  HD1 HIS A 160       5.573   8.752 -21.338  1.00 93.72           H  
ATOM   2373  CE1 HIS A 160       4.096   9.058 -19.876  1.00 93.72           C  
ATOM   2374  HE1 HIS A 160       3.244   8.543 -20.295  1.00 93.72           H  
ATOM   2375  NE2 HIS A 160       4.084   9.727 -18.714  1.00 93.72           N  
ATOM   2376  N   THR A 161       7.852  10.402 -23.090  1.00 93.91           N  
ATOM   2377  H   THR A 161       8.834  10.260 -22.900  1.00 93.91           H  
ATOM   2378  CA  THR A 161       7.296   9.793 -24.295  1.00 93.91           C  
ATOM   2379  HA  THR A 161       6.921  10.596 -24.930  1.00 93.91           H  
ATOM   2380  C   THR A 161       6.169   8.828 -23.891  1.00 93.91           C  
ATOM   2381  CB  THR A 161       8.382   9.052 -25.080  1.00 93.91           C  
ATOM   2382  HB  THR A 161       8.687   8.174 -24.510  1.00 93.91           H  
ATOM   2383  O   THR A 161       6.358   8.039 -22.950  1.00 93.91           O  
ATOM   2384  CG2 THR A 161       7.909   8.593 -26.456  1.00 93.91           C  
ATOM   2385 HG21 THR A 161       7.101   7.868 -26.359  1.00 93.91           H  
ATOM   2386 HG22 THR A 161       8.741   8.116 -26.973  1.00 93.91           H  
ATOM   2387 HG23 THR A 161       7.572   9.449 -27.041  1.00 93.91           H  
ATOM   2388  OG1 THR A 161       9.514   9.875 -25.227  1.00 93.91           O  
ATOM   2389  HG1 THR A 161       9.327  10.685 -25.707  1.00 93.91           H  
ATOM   2390  N   PRO A 162       4.988   8.878 -24.535  1.00 93.14           N  
ATOM   2391  CA  PRO A 162       3.891   7.966 -24.237  1.00 93.14           C  
ATOM   2392  HA  PRO A 162       3.593   8.108 -23.198  1.00 93.14           H  
ATOM   2393  C   PRO A 162       4.292   6.509 -24.468  1.00 93.14           C  
ATOM   2394  CB  PRO A 162       2.733   8.373 -25.155  1.00 93.14           C  
ATOM   2395  HB2 PRO A 162       2.752   7.784 -26.071  1.00 93.14           H  
ATOM   2396  HB3 PRO A 162       1.768   8.270 -24.657  1.00 93.14           H  
ATOM   2397  O   PRO A 162       4.983   6.185 -25.432  1.00 93.14           O  
ATOM   2398  CG  PRO A 162       3.040   9.829 -25.495  1.00 93.14           C  
ATOM   2399  HG2 PRO A 162       2.667  10.476 -24.701  1.00 93.14           H  
ATOM   2400  HG3 PRO A 162       2.619  10.120 -26.457  1.00 93.14           H  
ATOM   2401  CD  PRO A 162       4.564   9.872 -25.509  1.00 93.14           C  
ATOM   2402  HD2 PRO A 162       4.937   9.598 -26.496  1.00 93.14           H  
ATOM   2403  HD3 PRO A 162       4.895  10.875 -25.240  1.00 93.14           H  
ATOM   2404  N   TYR A 163       3.817   5.622 -23.603  1.00 93.74           N  
ATOM   2405  H   TYR A 163       3.231   5.936 -22.843  1.00 93.74           H  
ATOM   2406  CA  TYR A 163       3.938   4.179 -23.769  1.00 93.74           C  
ATOM   2407  HA  TYR A 163       4.211   3.983 -24.806  1.00 93.74           H  
ATOM   2408  C   TYR A 163       2.578   3.519 -23.489  1.00 93.74           C  
ATOM   2409  CB  TYR A 163       5.067   3.631 -22.885  1.00 93.74           C  
ATOM   2410  HB2 TYR A 163       6.013   4.044 -23.235  1.00 93.74           H  
ATOM   2411  HB3 TYR A 163       5.128   2.551 -23.014  1.00 93.74           H  
ATOM   2412  O   TYR A 163       1.732   4.119 -22.821  1.00 93.74           O  
ATOM   2413  CG  TYR A 163       4.919   3.941 -21.410  1.00 93.74           C  
ATOM   2414  CD1 TYR A 163       5.563   5.056 -20.838  1.00 93.74           C  
ATOM   2415  HD1 TYR A 163       6.182   5.693 -21.453  1.00 93.74           H  
ATOM   2416  CD2 TYR A 163       4.127   3.102 -20.610  1.00 93.74           C  
ATOM   2417  HD2 TYR A 163       3.661   2.230 -21.045  1.00 93.74           H  
ATOM   2418  CE1 TYR A 163       5.404   5.332 -19.465  1.00 93.74           C  
ATOM   2419  HE1 TYR A 163       5.909   6.176 -19.019  1.00 93.74           H  
ATOM   2420  CE2 TYR A 163       3.962   3.372 -19.244  1.00 93.74           C  
ATOM   2421  HE2 TYR A 163       3.349   2.733 -18.625  1.00 93.74           H  
ATOM   2422  OH  TYR A 163       4.433   4.693 -17.343  1.00 93.74           O  
ATOM   2423  HH  TYR A 163       4.753   5.550 -17.049  1.00 93.74           H  
ATOM   2424  CZ  TYR A 163       4.603   4.481 -18.669  1.00 93.74           C  
ATOM   2425  N   PRO A 164       2.322   2.309 -24.015  1.00 91.13           N  
ATOM   2426  CA  PRO A 164       1.041   1.630 -23.824  1.00 91.13           C  
ATOM   2427  HA  PRO A 164       0.252   2.276 -24.208  1.00 91.13           H  
ATOM   2428  C   PRO A 164       0.756   1.318 -22.357  1.00 91.13           C  
ATOM   2429  CB  PRO A 164       1.115   0.364 -24.683  1.00 91.13           C  
ATOM   2430  HB2 PRO A 164       0.137   0.079 -25.072  1.00 91.13           H  
ATOM   2431  HB3 PRO A 164       1.570  -0.454 -24.125  1.00 91.13           H  
ATOM   2432  O   PRO A 164       1.677   1.125 -21.569  1.00 91.13           O  
ATOM   2433  CG  PRO A 164       2.058   0.831 -25.790  1.00 91.13           C  
ATOM   2434  HG2 PRO A 164       2.488   0.021 -26.379  1.00 91.13           H  
ATOM   2435  HG3 PRO A 164       1.531   1.515 -26.454  1.00 91.13           H  
ATOM   2436  CD  PRO A 164       3.110   1.596 -25.003  1.00 91.13           C  
ATOM   2437  HD2 PRO A 164       3.652   2.257 -25.679  1.00 91.13           H  
ATOM   2438  HD3 PRO A 164       3.794   0.911 -24.502  1.00 91.13           H  
ATOM   2439  N   GLN A 165      -0.525   1.216 -22.001  1.00 90.02           N  
ATOM   2440  H   GLN A 165      -1.247   1.375 -22.689  1.00 90.02           H  
ATOM   2441  CA  GLN A 165      -0.925   0.883 -20.637  1.00 90.02           C  
ATOM   2442  HA  GLN A 165      -0.598   1.697 -19.990  1.00 90.02           H  
ATOM   2443  C   GLN A 165      -0.250  -0.414 -20.166  1.00 90.02           C  
ATOM   2444  CB  GLN A 165      -2.453   0.789 -20.555  1.00 90.02           C  
ATOM   2445  HB2 GLN A 165      -2.884   1.717 -20.930  1.00 90.02           H  
ATOM   2446  HB3 GLN A 165      -2.799  -0.035 -21.179  1.00 90.02           H  
ATOM   2447  O   GLN A 165      -0.296  -1.443 -20.844  1.00 90.02           O  
ATOM   2448  CG  GLN A 165      -2.931   0.570 -19.110  1.00 90.02           C  
ATOM   2449  HG2 GLN A 165      -2.580   1.391 -18.484  1.00 90.02           H  
ATOM   2450  HG3 GLN A 165      -2.516  -0.360 -18.722  1.00 90.02           H  
ATOM   2451  CD  GLN A 165      -4.446   0.485 -18.988  1.00 90.02           C  
ATOM   2452  NE2 GLN A 165      -4.954   0.193 -17.811  1.00 90.02           N  
ATOM   2453 HE21 GLN A 165      -5.962   0.141 -17.772  1.00 90.02           H  
ATOM   2454 HE22 GLN A 165      -4.347  -0.007 -17.029  1.00 90.02           H  
ATOM   2455  OE1 GLN A 165      -5.205   0.675 -19.923  1.00 90.02           O  
ATOM   2456  N   ILE A 166       0.374  -0.345 -18.993  1.00 91.78           N  
ATOM   2457  H   ILE A 166       0.371   0.536 -18.499  1.00 91.78           H  
ATOM   2458  CA  ILE A 166       1.055  -1.471 -18.357  1.00 91.78           C  
ATOM   2459  HA  ILE A 166       1.398  -2.148 -19.139  1.00 91.78           H  
ATOM   2460  C   ILE A 166       0.090  -2.273 -17.479  1.00 91.78           C  
ATOM   2461  CB  ILE A 166       2.302  -0.994 -17.583  1.00 91.78           C  
ATOM   2462  HB  ILE A 166       2.688  -1.855 -17.038  1.00 91.78           H  
ATOM   2463  O   ILE A 166      -0.801  -1.710 -16.842  1.00 91.78           O  
ATOM   2464  CG1 ILE A 166       1.981   0.113 -16.555  1.00 91.78           C  
ATOM   2465 HG12 ILE A 166       1.700   1.029 -17.076  1.00 91.78           H  
ATOM   2466 HG13 ILE A 166       1.138  -0.196 -15.937  1.00 91.78           H  
ATOM   2467  CG2 ILE A 166       3.379  -0.539 -18.590  1.00 91.78           C  
ATOM   2468 HG21 ILE A 166       4.319  -0.323 -18.082  1.00 91.78           H  
ATOM   2469 HG22 ILE A 166       3.563  -1.330 -19.318  1.00 91.78           H  
ATOM   2470 HG23 ILE A 166       3.049   0.352 -19.125  1.00 91.78           H  
ATOM   2471  CD1 ILE A 166       3.141   0.436 -15.611  1.00 91.78           C  
ATOM   2472 HD11 ILE A 166       4.029   0.746 -16.162  1.00 91.78           H  
ATOM   2473 HD12 ILE A 166       3.366  -0.430 -14.989  1.00 91.78           H  
ATOM   2474 HD13 ILE A 166       2.837   1.261 -14.967  1.00 91.78           H  
ATOM   2475  N   ASP A 167       0.284  -3.591 -17.429  1.00 91.14           N  
ATOM   2476  H   ASP A 167       1.044  -3.993 -17.958  1.00 91.14           H  
ATOM   2477  CA  ASP A 167      -0.428  -4.475 -16.504  1.00 91.14           C  
ATOM   2478  HA  ASP A 167      -1.394  -4.039 -16.251  1.00 91.14           H  
ATOM   2479  C   ASP A 167       0.372  -4.630 -15.208  1.00 91.14           C  
ATOM   2480  CB  ASP A 167      -0.711  -5.840 -17.149  1.00 91.14           C  
ATOM   2481  HB2 ASP A 167      -1.447  -5.716 -17.944  1.00 91.14           H  
ATOM   2482  HB3 ASP A 167       0.210  -6.219 -17.592  1.00 91.14           H  
ATOM   2483  O   ASP A 167       1.413  -5.288 -15.174  1.00 91.14           O  
ATOM   2484  CG  ASP A 167      -1.237  -6.860 -16.125  1.00 91.14           C  
ATOM   2485  OD1 ASP A 167      -1.879  -6.440 -15.134  1.00 91.14           O  
ATOM   2486  OD2 ASP A 167      -0.939  -8.065 -16.279  1.00 91.14           O  
ATOM   2487  N   THR A 168      -0.135  -4.052 -14.123  1.00 94.72           N  
ATOM   2488  H   THR A 168      -0.980  -3.506 -14.206  1.00 94.72           H  
ATOM   2489  CA  THR A 168       0.474  -4.190 -12.796  1.00 94.72           C  
ATOM   2490  HA  THR A 168       1.555  -4.275 -12.906  1.00 94.72           H  
ATOM   2491  C   THR A 168       0.003  -5.436 -12.052  1.00 94.72           C  
ATOM   2492  CB  THR A 168       0.194  -2.956 -11.936  1.00 94.72           C  
ATOM   2493  HB  THR A 168       0.736  -3.059 -10.996  1.00 94.72           H  
ATOM   2494  O   THR A 168       0.687  -5.878 -11.130  1.00 94.72           O  
ATOM   2495  CG2 THR A 168       0.636  -1.656 -12.609  1.00 94.72           C  
ATOM   2496 HG21 THR A 168      -0.036  -1.405 -13.430  1.00 94.72           H  
ATOM   2497 HG22 THR A 168       1.652  -1.753 -12.993  1.00 94.72           H  
ATOM   2498 HG23 THR A 168       0.613  -0.850 -11.876  1.00 94.72           H  
ATOM   2499  OG1 THR A 168      -1.186  -2.886 -11.666  1.00 94.72           O  
ATOM   2500  HG1 THR A 168      -1.353  -3.372 -10.855  1.00 94.72           H  
ATOM   2501  N   SER A 169      -1.147  -6.012 -12.414  1.00 93.02           N  
ATOM   2502  H   SER A 169      -1.559  -5.746 -13.297  1.00 93.02           H  
ATOM   2503  CA  SER A 169      -1.793  -7.088 -11.655  1.00 93.02           C  
ATOM   2504  HA  SER A 169      -1.950  -6.756 -10.628  1.00 93.02           H  
ATOM   2505  C   SER A 169      -0.926  -8.342 -11.619  1.00 93.02           C  
ATOM   2506  CB  SER A 169      -3.155  -7.401 -12.276  1.00 93.02           C  
ATOM   2507  HB2 SER A 169      -3.735  -6.481 -12.343  1.00 93.02           H  
ATOM   2508  HB3 SER A 169      -3.025  -7.807 -13.279  1.00 93.02           H  
ATOM   2509  O   SER A 169      -0.679  -8.894 -10.542  1.00 93.02           O  
ATOM   2510  OG  SER A 169      -3.855  -8.332 -11.476  1.00 93.02           O  
ATOM   2511  HG  SER A 169      -4.770  -8.300 -11.764  1.00 93.02           H  
ATOM   2512  N   SER A 170      -0.370  -8.722 -12.774  1.00 88.84           N  
ATOM   2513  H   SER A 170      -0.656  -8.247 -13.618  1.00 88.84           H  
ATOM   2514  CA  SER A 170       0.553  -9.855 -12.897  1.00 88.84           C  
ATOM   2515  HA  SER A 170       0.033 -10.772 -12.621  1.00 88.84           H  
ATOM   2516  C   SER A 170       1.773  -9.709 -11.981  1.00 88.84           C  
ATOM   2517  CB  SER A 170       1.019  -9.984 -14.352  1.00 88.84           C  
ATOM   2518  HB2 SER A 170       1.483  -9.054 -14.682  1.00 88.84           H  
ATOM   2519  HB3 SER A 170       1.754 -10.786 -14.418  1.00 88.84           H  
ATOM   2520  O   SER A 170       2.156 -10.657 -11.298  1.00 88.84           O  
ATOM   2521  OG  SER A 170      -0.068 -10.293 -15.200  1.00 88.84           O  
ATOM   2522  HG  SER A 170      -0.420  -9.490 -15.591  1.00 88.84           H  
ATOM   2523  N   PHE A 171       2.357  -8.509 -11.914  1.00 91.36           N  
ATOM   2524  H   PHE A 171       1.953  -7.749 -12.443  1.00 91.36           H  
ATOM   2525  CA  PHE A 171       3.518  -8.230 -11.068  1.00 91.36           C  
ATOM   2526  HA  PHE A 171       4.268  -9.004 -11.236  1.00 91.36           H  
ATOM   2527  C   PHE A 171       3.175  -8.263  -9.575  1.00 91.36           C  
ATOM   2528  CB  PHE A 171       4.122  -6.883 -11.476  1.00 91.36           C  
ATOM   2529  HB2 PHE A 171       3.349  -6.115 -11.430  1.00 91.36           H  
ATOM   2530  HB3 PHE A 171       4.450  -6.953 -12.513  1.00 91.36           H  
ATOM   2531  O   PHE A 171       3.883  -8.905  -8.800  1.00 91.36           O  
ATOM   2532  CG  PHE A 171       5.298  -6.453 -10.620  1.00 91.36           C  
ATOM   2533  CD1 PHE A 171       5.214  -5.283  -9.841  1.00 91.36           C  
ATOM   2534  HD1 PHE A 171       4.317  -4.682  -9.855  1.00 91.36           H  
ATOM   2535  CD2 PHE A 171       6.478  -7.222 -10.597  1.00 91.36           C  
ATOM   2536  HD2 PHE A 171       6.553  -8.122 -11.189  1.00 91.36           H  
ATOM   2537  CE1 PHE A 171       6.308  -4.879  -9.058  1.00 91.36           C  
ATOM   2538  HE1 PHE A 171       6.251  -3.960  -8.493  1.00 91.36           H  
ATOM   2539  CE2 PHE A 171       7.565  -6.828  -9.797  1.00 91.36           C  
ATOM   2540  HE2 PHE A 171       8.465  -7.424  -9.777  1.00 91.36           H  
ATOM   2541  CZ  PHE A 171       7.481  -5.655  -9.027  1.00 91.36           C  
ATOM   2542  HZ  PHE A 171       8.321  -5.346  -8.423  1.00 91.36           H  
ATOM   2543  N   VAL A 172       2.069  -7.633  -9.166  1.00 94.73           N  
ATOM   2544  H   VAL A 172       1.523  -7.133  -9.853  1.00 94.73           H  
ATOM   2545  CA  VAL A 172       1.617  -7.627  -7.763  1.00 94.73           C  
ATOM   2546  HA  VAL A 172       2.429  -7.260  -7.136  1.00 94.73           H  
ATOM   2547  C   VAL A 172       1.289  -9.042  -7.284  1.00 94.73           C  
ATOM   2548  CB  VAL A 172       0.406  -6.688  -7.585  1.00 94.73           C  
ATOM   2549  HB  VAL A 172      -0.383  -6.973  -8.280  1.00 94.73           H  
ATOM   2550  O   VAL A 172       1.745  -9.459  -6.215  1.00 94.73           O  
ATOM   2551  CG1 VAL A 172      -0.160  -6.736  -6.160  1.00 94.73           C  
ATOM   2552 HG11 VAL A 172      -0.555  -7.725  -5.932  1.00 94.73           H  
ATOM   2553 HG12 VAL A 172       0.615  -6.485  -5.435  1.00 94.73           H  
ATOM   2554 HG13 VAL A 172      -0.980  -6.024  -6.065  1.00 94.73           H  
ATOM   2555  CG2 VAL A 172       0.807  -5.233  -7.859  1.00 94.73           C  
ATOM   2556 HG21 VAL A 172       1.099  -5.097  -8.901  1.00 94.73           H  
ATOM   2557 HG22 VAL A 172      -0.028  -4.565  -7.646  1.00 94.73           H  
ATOM   2558 HG23 VAL A 172       1.665  -4.965  -7.243  1.00 94.73           H  
ATOM   2559  N   ALA A 173       0.543  -9.809  -8.086  1.00 92.29           N  
ATOM   2560  H   ALA A 173       0.215  -9.425  -8.960  1.00 92.29           H  
ATOM   2561  CA  ALA A 173       0.207 -11.194  -7.775  1.00 92.29           C  
ATOM   2562  HA  ALA A 173      -0.312 -11.222  -6.816  1.00 92.29           H  
ATOM   2563  C   ALA A 173       1.469 -12.055  -7.649  1.00 92.29           C  
ATOM   2564  CB  ALA A 173      -0.735 -11.729  -8.859  1.00 92.29           C  
ATOM   2565  HB1 ALA A 173      -0.246 -11.695  -9.832  1.00 92.29           H  
ATOM   2566  HB2 ALA A 173      -1.637 -11.119  -8.899  1.00 92.29           H  
ATOM   2567  HB3 ALA A 173      -1.009 -12.760  -8.634  1.00 92.29           H  
ATOM   2568  O   ALA A 173       1.624 -12.771  -6.657  1.00 92.29           O  
ATOM   2569  N   TRP A 174       2.393 -11.929  -8.604  1.00 90.95           N  
ATOM   2570  H   TRP A 174       2.207 -11.328  -9.394  1.00 90.95           H  
ATOM   2571  CA  TRP A 174       3.649 -12.666  -8.590  1.00 90.95           C  
ATOM   2572  HA  TRP A 174       3.427 -13.730  -8.523  1.00 90.95           H  
ATOM   2573  C   TRP A 174       4.513 -12.318  -7.372  1.00 90.95           C  
ATOM   2574  CB  TRP A 174       4.382 -12.426  -9.909  1.00 90.95           C  
ATOM   2575  HB2 TRP A 174       3.748 -12.752 -10.733  1.00 90.95           H  
ATOM   2576  HB3 TRP A 174       4.568 -11.359 -10.028  1.00 90.95           H  
ATOM   2577  O   TRP A 174       4.956 -13.237  -6.686  1.00 90.95           O  
ATOM   2578  CG  TRP A 174       5.681 -13.147 -10.003  1.00 90.95           C  
ATOM   2579  CD1 TRP A 174       5.864 -14.417 -10.424  1.00 90.95           C  
ATOM   2580  HD1 TRP A 174       5.080 -15.070 -10.777  1.00 90.95           H  
ATOM   2581  CD2 TRP A 174       6.992 -12.658  -9.618  1.00 90.95           C  
ATOM   2582  CE2 TRP A 174       7.941 -13.698  -9.836  1.00 90.95           C  
ATOM   2583  CE3 TRP A 174       7.459 -11.442  -9.093  1.00 90.95           C  
ATOM   2584  HE3 TRP A 174       6.771 -10.628  -8.921  1.00 90.95           H  
ATOM   2585  NE1 TRP A 174       7.203 -14.742 -10.342  1.00 90.95           N  
ATOM   2586  HE1 TRP A 174       7.585 -15.636 -10.617  1.00 90.95           H  
ATOM   2587  CH2 TRP A 174       9.730 -12.346  -8.992  1.00 90.95           C  
ATOM   2588  HH2 TRP A 174      10.775 -12.244  -8.740  1.00 90.95           H  
ATOM   2589  CZ2 TRP A 174       9.297 -13.555  -9.538  1.00 90.95           C  
ATOM   2590  HZ2 TRP A 174       9.989 -14.367  -9.702  1.00 90.95           H  
ATOM   2591  CZ3 TRP A 174       8.813 -11.297  -8.774  1.00 90.95           C  
ATOM   2592  HZ3 TRP A 174       9.136 -10.358  -8.350  1.00 90.95           H  
ATOM   2593  N   MET A 175       4.674 -11.030  -7.036  1.00 90.63           N  
ATOM   2594  H   MET A 175       4.289 -10.325  -7.648  1.00 90.63           H  
ATOM   2595  CA  MET A 175       5.399 -10.586  -5.835  1.00 90.63           C  
ATOM   2596  HA  MET A 175       6.429 -10.938  -5.889  1.00 90.63           H  
ATOM   2597  C   MET A 175       4.793 -11.171  -4.556  1.00 90.63           C  
ATOM   2598  CB  MET A 175       5.396  -9.050  -5.740  1.00 90.63           C  
ATOM   2599  HB2 MET A 175       4.405  -8.672  -5.989  1.00 90.63           H  
ATOM   2600  HB3 MET A 175       5.611  -8.761  -4.711  1.00 90.63           H  
ATOM   2601  O   MET A 175       5.522 -11.657  -3.696  1.00 90.63           O  
ATOM   2602  CG  MET A 175       6.433  -8.381  -6.649  1.00 90.63           C  
ATOM   2603  HG2 MET A 175       6.228  -8.665  -7.681  1.00 90.63           H  
ATOM   2604  HG3 MET A 175       6.316  -7.300  -6.578  1.00 90.63           H  
ATOM   2605  SD  MET A 175       8.163  -8.792  -6.278  1.00 90.63           S  
ATOM   2606  CE  MET A 175       8.407  -8.047  -4.644  1.00 90.63           C  
ATOM   2607  HE1 MET A 175       7.710  -8.478  -3.925  1.00 90.63           H  
ATOM   2608  HE2 MET A 175       8.259  -6.969  -4.705  1.00 90.63           H  
ATOM   2609  HE3 MET A 175       9.425  -8.246  -4.309  1.00 90.63           H  
ATOM   2610  N   SER A 176       3.460 -11.202  -4.446  1.00 90.11           N  
ATOM   2611  H   SER A 176       2.913 -10.769  -5.177  1.00 90.11           H  
ATOM   2612  CA  SER A 176       2.769 -11.732  -3.260  1.00 90.11           C  
ATOM   2613  HA  SER A 176       3.183 -11.226  -2.388  1.00 90.11           H  
ATOM   2614  C   SER A 176       2.975 -13.236  -3.019  1.00 90.11           C  
ATOM   2615  CB  SER A 176       1.278 -11.381  -3.329  1.00 90.11           C  
ATOM   2616  HB2 SER A 176       1.172 -10.335  -3.618  1.00 90.11           H  
ATOM   2617  HB3 SER A 176       0.848 -11.499  -2.334  1.00 90.11           H  
ATOM   2618  O   SER A 176       2.742 -13.719  -1.904  1.00 90.11           O  
ATOM   2619  OG  SER A 176       0.544 -12.194  -4.234  1.00 90.11           O  
ATOM   2620  HG  SER A 176       1.052 -12.323  -5.038  1.00 90.11           H  
ATOM   2621  N   ALA A 177       3.414 -13.967  -4.049  1.00 89.05           N  
ATOM   2622  H   ALA A 177       3.589 -13.499  -4.927  1.00 89.05           H  
ATOM   2623  CA  ALA A 177       3.724 -15.391  -3.986  1.00 89.05           C  
ATOM   2624  HA  ALA A 177       3.100 -15.855  -3.222  1.00 89.05           H  
ATOM   2625  C   ALA A 177       5.187 -15.681  -3.601  1.00 89.05           C  
ATOM   2626  CB  ALA A 177       3.354 -16.018  -5.336  1.00 89.05           C  
ATOM   2627  HB1 ALA A 177       3.494 -17.098  -5.286  1.00 89.05           H  
ATOM   2628  HB2 ALA A 177       2.313 -15.804  -5.575  1.00 89.05           H  
ATOM   2629  HB3 ALA A 177       3.994 -15.619  -6.124  1.00 89.05           H  
ATOM   2630  O   ALA A 177       5.511 -16.827  -3.294  1.00 89.05           O  
ATOM   2631  N   GLN A 178       6.070 -14.676  -3.596  1.00 87.51           N  
ATOM   2632  H   GLN A 178       5.758 -13.734  -3.783  1.00 87.51           H  
ATOM   2633  CA  GLN A 178       7.491 -14.890  -3.322  1.00 87.51           C  
ATOM   2634  HA  GLN A 178       7.771 -15.863  -3.728  1.00 87.51           H  
ATOM   2635  C   GLN A 178       7.772 -14.918  -1.818  1.00 87.51           C  
ATOM   2636  CB  GLN A 178       8.371 -13.845  -4.022  1.00 87.51           C  
ATOM   2637  HB2 GLN A 178       8.249 -12.879  -3.531  1.00 87.51           H  
ATOM   2638  HB3 GLN A 178       9.411 -14.147  -3.902  1.00 87.51           H  
ATOM   2639  O   GLN A 178       7.397 -14.009  -1.077  1.00 87.51           O  
ATOM   2640  CG  GLN A 178       8.072 -13.663  -5.514  1.00 87.51           C  
ATOM   2641  HG2 GLN A 178       7.096 -13.187  -5.609  1.00 87.51           H  
ATOM   2642  HG3 GLN A 178       8.791 -12.976  -5.960  1.00 87.51           H  
ATOM   2643  CD  GLN A 178       8.096 -14.975  -6.283  1.00 87.51           C  
ATOM   2644  NE2 GLN A 178       7.045 -15.284  -7.008  1.00 87.51           N  
ATOM   2645 HE21 GLN A 178       6.282 -14.625  -7.073  1.00 87.51           H  
ATOM   2646 HE22 GLN A 178       7.080 -16.159  -7.512  1.00 87.51           H  
ATOM   2647  OE1 GLN A 178       9.026 -15.762  -6.204  1.00 87.51           O  
ATOM   2648  N   THR A 179       8.504 -15.933  -1.360  1.00 86.76           N  
ATOM   2649  H   THR A 179       8.810 -16.648  -2.004  1.00 86.76           H  
ATOM   2650  CA  THR A 179       8.908 -16.070   0.052  1.00 86.76           C  
ATOM   2651  HA  THR A 179       8.030 -15.946   0.687  1.00 86.76           H  
ATOM   2652  C   THR A 179       9.919 -15.008   0.484  1.00 86.76           C  
ATOM   2653  CB  THR A 179       9.502 -17.460   0.312  1.00 86.76           C  
ATOM   2654  HB  THR A 179       9.912 -17.497   1.321  1.00 86.76           H  
ATOM   2655  O   THR A 179       9.970 -14.640   1.655  1.00 86.76           O  
ATOM   2656  CG2 THR A 179       8.451 -18.560   0.165  1.00 86.76           C  
ATOM   2657 HG21 THR A 179       7.625 -18.371   0.851  1.00 86.76           H  
ATOM   2658 HG22 THR A 179       8.069 -18.590  -0.856  1.00 86.76           H  
ATOM   2659 HG23 THR A 179       8.894 -19.525   0.408  1.00 86.76           H  
ATOM   2660  OG1 THR A 179      10.523 -17.726  -0.623  1.00 86.76           O  
ATOM   2661  HG1 THR A 179      10.892 -18.589  -0.422  1.00 86.76           H  
ATOM   2662  N   TRP A 180      10.687 -14.477  -0.467  1.00 87.06           N  
ATOM   2663  H   TRP A 180      10.623 -14.871  -1.394  1.00 87.06           H  
ATOM   2664  CA  TRP A 180      11.686 -13.430  -0.263  1.00 87.06           C  
ATOM   2665  HA  TRP A 180      12.023 -13.451   0.773  1.00 87.06           H  
ATOM   2666  C   TRP A 180      11.144 -12.010  -0.501  1.00 87.06           C  
ATOM   2667  CB  TRP A 180      12.897 -13.757  -1.147  1.00 87.06           C  
ATOM   2668  HB2 TRP A 180      13.397 -14.633  -0.733  1.00 87.06           H  
ATOM   2669  HB3 TRP A 180      13.607 -12.931  -1.106  1.00 87.06           H  
ATOM   2670  O   TRP A 180      11.867 -11.048  -0.262  1.00 87.06           O  
ATOM   2671  CG  TRP A 180      12.567 -14.039  -2.582  1.00 87.06           C  
ATOM   2672  CD1 TRP A 180      12.510 -15.260  -3.164  1.00 87.06           C  
ATOM   2673  HD1 TRP A 180      12.728 -16.194  -2.668  1.00 87.06           H  
ATOM   2674  CD2 TRP A 180      12.176 -13.088  -3.613  1.00 87.06           C  
ATOM   2675  CE2 TRP A 180      11.905 -13.809  -4.811  1.00 87.06           C  
ATOM   2676  CE3 TRP A 180      11.982 -11.695  -3.640  1.00 87.06           C  
ATOM   2677  HE3 TRP A 180      12.188 -11.119  -2.750  1.00 87.06           H  
ATOM   2678  NE1 TRP A 180      12.123 -15.126  -4.484  1.00 87.06           N  
ATOM   2679  HE1 TRP A 180      11.981 -15.899  -5.118  1.00 87.06           H  
ATOM   2680  CH2 TRP A 180      11.219 -11.800  -5.933  1.00 87.06           C  
ATOM   2681  HH2 TRP A 180      10.774 -11.316  -6.790  1.00 87.06           H  
ATOM   2682  CZ2 TRP A 180      11.447 -13.182  -5.968  1.00 87.06           C  
ATOM   2683  HZ2 TRP A 180      11.218 -13.763  -6.849  1.00 87.06           H  
ATOM   2684  CZ3 TRP A 180      11.503 -11.048  -4.786  1.00 87.06           C  
ATOM   2685  HZ3 TRP A 180      11.334  -9.981  -4.779  1.00 87.06           H  
ATOM   2686  N   ALA A 181       9.881 -11.834  -0.925  1.00 89.72           N  
ATOM   2687  H   ALA A 181       9.297 -12.641  -1.092  1.00 89.72           H  
ATOM   2688  CA  ALA A 181       9.334 -10.502  -1.223  1.00 89.72           C  
ATOM   2689  HA  ALA A 181       9.875 -10.077  -2.068  1.00 89.72           H  
ATOM   2690  C   ALA A 181       9.487  -9.534  -0.045  1.00 89.72           C  
ATOM   2691  CB  ALA A 181       7.852 -10.616  -1.591  1.00 89.72           C  
ATOM   2692  HB1 ALA A 181       7.312 -11.209  -0.853  1.00 89.72           H  
ATOM   2693  HB2 ALA A 181       7.406  -9.623  -1.643  1.00 89.72           H  
ATOM   2694  HB3 ALA A 181       7.752 -11.073  -2.576  1.00 89.72           H  
ATOM   2695  O   ALA A 181       9.818  -8.366  -0.239  1.00 89.72           O  
ATOM   2696  N   HIS A 182       9.295 -10.034   1.179  1.00 91.15           N  
ATOM   2697  H   HIS A 182       9.039 -11.007   1.267  1.00 91.15           H  
ATOM   2698  CA  HIS A 182       9.424  -9.218   2.374  1.00 91.15           C  
ATOM   2699  HA  HIS A 182       8.762  -8.362   2.243  1.00 91.15           H  
ATOM   2700  C   HIS A 182      10.819  -8.615   2.538  1.00 91.15           C  
ATOM   2701  CB  HIS A 182       8.998 -10.021   3.612  1.00 91.15           C  
ATOM   2702  HB2 HIS A 182       9.563 -10.952   3.652  1.00 91.15           H  
ATOM   2703  HB3 HIS A 182       7.937 -10.262   3.533  1.00 91.15           H  
ATOM   2704  O   HIS A 182      10.944  -7.397   2.678  1.00 91.15           O  
ATOM   2705  CG  HIS A 182       9.231  -9.253   4.886  1.00 91.15           C  
ATOM   2706  CD2 HIS A 182      10.110  -9.564   5.888  1.00 91.15           C  
ATOM   2707  HD2 HIS A 182      10.734 -10.444   5.941  1.00 91.15           H  
ATOM   2708  ND1 HIS A 182       8.706  -8.017   5.175  1.00 91.15           N  
ATOM   2709  HD1 HIS A 182       8.082  -7.497   4.574  1.00 91.15           H  
ATOM   2710  CE1 HIS A 182       9.262  -7.581   6.313  1.00 91.15           C  
ATOM   2711  HE1 HIS A 182       9.071  -6.622   6.771  1.00 91.15           H  
ATOM   2712  NE2 HIS A 182      10.110  -8.502   6.797  1.00 91.15           N  
ATOM   2713  N   SER A 183      11.865  -9.441   2.475  1.00 88.62           N  
ATOM   2714  H   SER A 183      11.734 -10.401   2.190  1.00 88.62           H  
ATOM   2715  CA  SER A 183      13.237  -8.957   2.622  1.00 88.62           C  
ATOM   2716  HA  SER A 183      13.303  -8.385   3.547  1.00 88.62           H  
ATOM   2717  C   SER A 183      13.613  -8.009   1.487  1.00 88.62           C  
ATOM   2718  CB  SER A 183      14.226 -10.121   2.728  1.00 88.62           C  
ATOM   2719  HB2 SER A 183      15.242  -9.725   2.726  1.00 88.62           H  
ATOM   2720  HB3 SER A 183      14.059 -10.645   3.669  1.00 88.62           H  
ATOM   2721  O   SER A 183      14.177  -6.951   1.752  1.00 88.62           O  
ATOM   2722  OG  SER A 183      14.072 -11.035   1.662  1.00 88.62           O  
ATOM   2723  HG  SER A 183      14.834 -11.617   1.635  1.00 88.62           H  
ATOM   2724  N   SER A 184      13.222  -8.302   0.245  1.00 87.67           N  
ATOM   2725  H   SER A 184      12.811  -9.208   0.065  1.00 87.67           H  
ATOM   2726  CA  SER A 184      13.520  -7.430  -0.898  1.00 87.67           C  
ATOM   2727  HA  SER A 184      14.596  -7.262  -0.937  1.00 87.67           H  
ATOM   2728  C   SER A 184      12.846  -6.064  -0.807  1.00 87.67           C  
ATOM   2729  CB  SER A 184      13.090  -8.096  -2.199  1.00 87.67           C  
ATOM   2730  HB2 SER A 184      12.007  -8.212  -2.220  1.00 87.67           H  
ATOM   2731  HB3 SER A 184      13.404  -7.484  -3.045  1.00 87.67           H  
ATOM   2732  O   SER A 184      13.469  -5.056  -1.132  1.00 87.67           O  
ATOM   2733  OG  SER A 184      13.693  -9.361  -2.283  1.00 87.67           O  
ATOM   2734  HG  SER A 184      14.630  -9.291  -2.084  1.00 87.67           H  
ATOM   2735  N   LEU A 185      11.591  -5.998  -0.351  1.00 92.10           N  
ATOM   2736  H   LEU A 185      11.119  -6.856  -0.104  1.00 92.10           H  
ATOM   2737  CA  LEU A 185      10.880  -4.726  -0.194  1.00 92.10           C  
ATOM   2738  HA  LEU A 185      11.020  -4.133  -1.097  1.00 92.10           H  
ATOM   2739  C   LEU A 185      11.458  -3.883   0.944  1.00 92.10           C  
ATOM   2740  CB  LEU A 185       9.380  -4.994   0.016  1.00 92.10           C  
ATOM   2741  HB2 LEU A 185       8.893  -4.062   0.304  1.00 92.10           H  
ATOM   2742  HB3 LEU A 185       9.264  -5.705   0.834  1.00 92.10           H  
ATOM   2743  O   LEU A 185      11.534  -2.661   0.812  1.00 92.10           O  
ATOM   2744  CG  LEU A 185       8.675  -5.541  -1.236  1.00 92.10           C  
ATOM   2745  HG  LEU A 185       9.211  -6.408  -1.624  1.00 92.10           H  
ATOM   2746  CD1 LEU A 185       7.247  -5.966  -0.897  1.00 92.10           C  
ATOM   2747 HD11 LEU A 185       6.778  -6.412  -1.774  1.00 92.10           H  
ATOM   2748 HD12 LEU A 185       6.662  -5.100  -0.585  1.00 92.10           H  
ATOM   2749 HD13 LEU A 185       7.266  -6.710  -0.101  1.00 92.10           H  
ATOM   2750  CD2 LEU A 185       8.615  -4.503  -2.354  1.00 92.10           C  
ATOM   2751 HD21 LEU A 185       8.130  -4.959  -3.217  1.00 92.10           H  
ATOM   2752 HD22 LEU A 185       8.048  -3.627  -2.038  1.00 92.10           H  
ATOM   2753 HD23 LEU A 185       9.616  -4.206  -2.664  1.00 92.10           H  
ATOM   2754  N   ILE A 186      11.916  -4.522   2.025  1.00 90.82           N  
ATOM   2755  H   ILE A 186      11.815  -5.526   2.074  1.00 90.82           H  
ATOM   2756  CA  ILE A 186      12.680  -3.842   3.077  1.00 90.82           C  
ATOM   2757  HA  ILE A 186      12.111  -2.979   3.421  1.00 90.82           H  
ATOM   2758  C   ILE A 186      13.986  -3.291   2.504  1.00 90.82           C  
ATOM   2759  CB  ILE A 186      12.921  -4.785   4.277  1.00 90.82           C  
ATOM   2760  HB  ILE A 186      13.331  -5.720   3.897  1.00 90.82           H  
ATOM   2761  O   ILE A 186      14.259  -2.111   2.697  1.00 90.82           O  
ATOM   2762  CG1 ILE A 186      11.605  -5.130   5.013  1.00 90.82           C  
ATOM   2763 HG12 ILE A 186      10.859  -5.460   4.291  1.00 90.82           H  
ATOM   2764 HG13 ILE A 186      11.796  -5.966   5.686  1.00 90.82           H  
ATOM   2765  CG2 ILE A 186      13.953  -4.204   5.262  1.00 90.82           C  
ATOM   2766 HG21 ILE A 186      13.685  -3.185   5.540  1.00 90.82           H  
ATOM   2767 HG22 ILE A 186      13.998  -4.823   6.158  1.00 90.82           H  
ATOM   2768 HG23 ILE A 186      14.944  -4.200   4.809  1.00 90.82           H  
ATOM   2769  CD1 ILE A 186      10.991  -3.992   5.835  1.00 90.82           C  
ATOM   2770 HD11 ILE A 186      10.020  -4.306   6.218  1.00 90.82           H  
ATOM   2771 HD12 ILE A 186      10.860  -3.108   5.211  1.00 90.82           H  
ATOM   2772 HD13 ILE A 186      11.633  -3.749   6.681  1.00 90.82           H  
ATOM   2773  N   THR A 187      14.748  -4.091   1.751  1.00 88.65           N  
ATOM   2774  H   THR A 187      14.510  -5.070   1.682  1.00 88.65           H  
ATOM   2775  CA  THR A 187      15.999  -3.651   1.110  1.00 88.65           C  
ATOM   2776  HA  THR A 187      16.693  -3.321   1.883  1.00 88.65           H  
ATOM   2777  C   THR A 187      15.771  -2.475   0.163  1.00 88.65           C  
ATOM   2778  CB  THR A 187      16.670  -4.810   0.357  1.00 88.65           C  
ATOM   2779  HB  THR A 187      15.994  -5.194  -0.407  1.00 88.65           H  
ATOM   2780  O   THR A 187      16.520  -1.502   0.211  1.00 88.65           O  
ATOM   2781  CG2 THR A 187      17.994  -4.418  -0.300  1.00 88.65           C  
ATOM   2782 HG21 THR A 187      18.459  -5.295  -0.748  1.00 88.65           H  
ATOM   2783 HG22 THR A 187      17.824  -3.685  -1.089  1.00 88.65           H  
ATOM   2784 HG23 THR A 187      18.670  -3.994   0.443  1.00 88.65           H  
ATOM   2785  OG1 THR A 187      16.972  -5.843   1.261  1.00 88.65           O  
ATOM   2786  HG1 THR A 187      17.325  -6.574   0.748  1.00 88.65           H  
ATOM   2787  N   ILE A 188      14.723  -2.509  -0.668  1.00 87.96           N  
ATOM   2788  H   ILE A 188      14.154  -3.343  -0.687  1.00 87.96           H  
ATOM   2789  CA  ILE A 188      14.377  -1.388  -1.558  1.00 87.96           C  
ATOM   2790  HA  ILE A 188      15.219  -1.188  -2.221  1.00 87.96           H  
ATOM   2791  C   ILE A 188      14.128  -0.108  -0.756  1.00 87.96           C  
ATOM   2792  CB  ILE A 188      13.139  -1.725  -2.419  1.00 87.96           C  
ATOM   2793  HB  ILE A 188      12.368  -2.131  -1.764  1.00 87.96           H  
ATOM   2794  O   ILE A 188      14.646   0.944  -1.117  1.00 87.96           O  
ATOM   2795  CG1 ILE A 188      13.463  -2.761  -3.509  1.00 87.96           C  
ATOM   2796 HG12 ILE A 188      14.009  -2.274  -4.316  1.00 87.96           H  
ATOM   2797 HG13 ILE A 188      14.098  -3.554  -3.113  1.00 87.96           H  
ATOM   2798  CG2 ILE A 188      12.572  -0.463  -3.107  1.00 87.96           C  
ATOM   2799 HG21 ILE A 188      13.373   0.097  -3.590  1.00 87.96           H  
ATOM   2800 HG22 ILE A 188      12.085   0.168  -2.364  1.00 87.96           H  
ATOM   2801 HG23 ILE A 188      11.825  -0.709  -3.861  1.00 87.96           H  
ATOM   2802  CD1 ILE A 188      12.178  -3.391  -4.070  1.00 87.96           C  
ATOM   2803 HD11 ILE A 188      11.289  -2.820  -3.801  1.00 87.96           H  
ATOM   2804 HD12 ILE A 188      12.234  -3.422  -5.158  1.00 87.96           H  
ATOM   2805 HD13 ILE A 188      12.059  -4.395  -3.663  1.00 87.96           H  
ATOM   2806  N   LEU A 189      13.336  -0.189   0.316  1.00 91.24           N  
ATOM   2807  H   LEU A 189      12.960  -1.091   0.573  1.00 91.24           H  
ATOM   2808  CA  LEU A 189      12.976   0.973   1.132  1.00 91.24           C  
ATOM   2809  HA  LEU A 189      12.784   1.822   0.476  1.00 91.24           H  
ATOM   2810  C   LEU A 189      14.107   1.428   2.068  1.00 91.24           C  
ATOM   2811  CB  LEU A 189      11.697   0.645   1.925  1.00 91.24           C  
ATOM   2812  HB2 LEU A 189      11.540   1.425   2.671  1.00 91.24           H  
ATOM   2813  HB3 LEU A 189      11.861  -0.292   2.456  1.00 91.24           H  
ATOM   2814  O   LEU A 189      14.070   2.552   2.553  1.00 91.24           O  
ATOM   2815  CG  LEU A 189      10.414   0.522   1.081  1.00 91.24           C  
ATOM   2816  HG  LEU A 189      10.553  -0.220   0.295  1.00 91.24           H  
ATOM   2817  CD1 LEU A 189       9.267   0.064   1.984  1.00 91.24           C  
ATOM   2818 HD11 LEU A 189       8.359  -0.055   1.393  1.00 91.24           H  
ATOM   2819 HD12 LEU A 189       9.526  -0.897   2.428  1.00 91.24           H  
ATOM   2820 HD13 LEU A 189       9.099   0.796   2.775  1.00 91.24           H  
ATOM   2821  CD2 LEU A 189      10.001   1.847   0.433  1.00 91.24           C  
ATOM   2822 HD21 LEU A 189      10.748   2.148  -0.301  1.00 91.24           H  
ATOM   2823 HD22 LEU A 189       9.916   2.626   1.191  1.00 91.24           H  
ATOM   2824 HD23 LEU A 189       9.044   1.730  -0.076  1.00 91.24           H  
ATOM   2825  N   SER A 190      15.090   0.581   2.367  1.00 90.27           N  
ATOM   2826  H   SER A 190      15.040  -0.368   2.023  1.00 90.27           H  
ATOM   2827  CA  SER A 190      16.201   0.920   3.265  1.00 90.27           C  
ATOM   2828  HA  SER A 190      15.900   1.736   3.922  1.00 90.27           H  
ATOM   2829  C   SER A 190      17.451   1.386   2.527  1.00 90.27           C  
ATOM   2830  CB  SER A 190      16.532  -0.280   4.152  1.00 90.27           C  
ATOM   2831  HB2 SER A 190      15.614  -0.649   4.608  1.00 90.27           H  
ATOM   2832  HB3 SER A 190      17.225   0.030   4.934  1.00 90.27           H  
ATOM   2833  O   SER A 190      18.286   2.073   3.117  1.00 90.27           O  
ATOM   2834  OG  SER A 190      17.111  -1.327   3.404  1.00 90.27           O  
ATOM   2835  HG  SER A 190      17.139  -2.120   3.945  1.00 90.27           H  
ATOM   2836  N   THR A 191      17.596   1.024   1.251  1.00 87.89           N  
ATOM   2837  H   THR A 191      16.884   0.447   0.826  1.00 87.89           H  
ATOM   2838  CA  THR A 191      18.802   1.344   0.491  1.00 87.89           C  
ATOM   2839  HA  THR A 191      19.644   1.189   1.164  1.00 87.89           H  
ATOM   2840  C   THR A 191      18.764   2.796   0.017  1.00 87.89           C  
ATOM   2841  CB  THR A 191      19.022   0.408  -0.700  1.00 87.89           C  
ATOM   2842  HB  THR A 191      18.221   0.529  -1.429  1.00 87.89           H  
ATOM   2843  O   THR A 191      17.829   3.183  -0.690  1.00 87.89           O  
ATOM   2844  CG2 THR A 191      20.376   0.677  -1.361  1.00 87.89           C  
ATOM   2845 HG21 THR A 191      21.153   0.768  -0.602  1.00 87.89           H  
ATOM   2846 HG22 THR A 191      20.651  -0.163  -1.998  1.00 87.89           H  
ATOM   2847 HG23 THR A 191      20.332   1.589  -1.956  1.00 87.89           H  
ATOM   2848  OG1 THR A 191      19.060  -0.931  -0.274  1.00 87.89           O  
ATOM   2849  HG1 THR A 191      18.178  -1.149   0.033  1.00 87.89           H  
ATOM   2850  N   PRO A 192      19.784   3.611   0.336  1.00 85.71           N  
ATOM   2851  CA  PRO A 192      19.865   4.967  -0.180  1.00 85.71           C  
ATOM   2852  HA  PRO A 192      18.948   5.507   0.057  1.00 85.71           H  
ATOM   2853  C   PRO A 192      20.054   4.937  -1.701  1.00 85.71           C  
ATOM   2854  CB  PRO A 192      21.033   5.620   0.563  1.00 85.71           C  
ATOM   2855  HB2 PRO A 192      21.560   6.348  -0.054  1.00 85.71           H  
ATOM   2856  HB3 PRO A 192      20.661   6.094   1.471  1.00 85.71           H  
ATOM   2857  O   PRO A 192      21.041   4.409  -2.213  1.00 85.71           O  
ATOM   2858  CG  PRO A 192      21.929   4.441   0.942  1.00 85.71           C  
ATOM   2859  HG2 PRO A 192      22.579   4.190   0.104  1.00 85.71           H  
ATOM   2860  HG3 PRO A 192      22.519   4.650   1.834  1.00 85.71           H  
ATOM   2861  CD  PRO A 192      20.936   3.308   1.174  1.00 85.71           C  
ATOM   2862  HD2 PRO A 192      21.403   2.360   0.910  1.00 85.71           H  
ATOM   2863  HD3 PRO A 192      20.627   3.297   2.219  1.00 85.71           H  
ATOM   2864  N   ILE A 193      19.101   5.522  -2.426  1.00 84.15           N  
ATOM   2865  H   ILE A 193      18.305   5.904  -1.936  1.00 84.15           H  
ATOM   2866  CA  ILE A 193      19.197   5.757  -3.870  1.00 84.15           C  
ATOM   2867  HA  ILE A 193      19.974   5.111  -4.279  1.00 84.15           H  
ATOM   2868  C   ILE A 193      19.641   7.203  -4.090  1.00 84.15           C  
ATOM   2869  CB  ILE A 193      17.876   5.398  -4.594  1.00 84.15           C  
ATOM   2870  HB  ILE A 193      17.084   6.054  -4.233  1.00 84.15           H  
ATOM   2871  O   ILE A 193      19.156   8.107  -3.414  1.00 84.15           O  
ATOM   2872  CG1 ILE A 193      17.483   3.934  -4.269  1.00 84.15           C  
ATOM   2873 HG12 ILE A 193      18.369   3.302  -4.325  1.00 84.15           H  
ATOM   2874 HG13 ILE A 193      17.118   3.900  -3.243  1.00 84.15           H  
ATOM   2875  CG2 ILE A 193      18.025   5.625  -6.111  1.00 84.15           C  
ATOM   2876 HG21 ILE A 193      18.251   6.671  -6.320  1.00 84.15           H  
ATOM   2877 HG22 ILE A 193      17.095   5.387  -6.627  1.00 84.15           H  
ATOM   2878 HG23 ILE A 193      18.822   4.997  -6.509  1.00 84.15           H  
ATOM   2879  CD1 ILE A 193      16.407   3.304  -5.164  1.00 84.15           C  
ATOM   2880 HD11 ILE A 193      16.848   3.009  -6.115  1.00 84.15           H  
ATOM   2881 HD12 ILE A 193      16.002   2.417  -4.676  1.00 84.15           H  
ATOM   2882 HD13 ILE A 193      15.601   4.011  -5.361  1.00 84.15           H  
ATOM   2883  N   THR A 194      20.564   7.426  -5.024  1.00 82.77           N  
ATOM   2884  H   THR A 194      20.925   6.646  -5.554  1.00 82.77           H  
ATOM   2885  CA  THR A 194      21.078   8.756  -5.381  1.00 82.77           C  
ATOM   2886  HA  THR A 194      20.869   9.446  -4.564  1.00 82.77           H  
ATOM   2887  C   THR A 194      20.385   9.322  -6.628  1.00 82.77           C  
ATOM   2888  CB  THR A 194      22.606   8.718  -5.560  1.00 82.77           C  
ATOM   2889  HB  THR A 194      22.957   9.705  -5.859  1.00 82.77           H  
ATOM   2890  O   THR A 194      19.674   8.617  -7.349  1.00 82.77           O  
ATOM   2891  CG2 THR A 194      23.333   8.314  -4.276  1.00 82.77           C  
ATOM   2892 HG21 THR A 194      24.410   8.386  -4.424  1.00 82.77           H  
ATOM   2893 HG22 THR A 194      23.045   8.984  -3.465  1.00 82.77           H  
ATOM   2894 HG23 THR A 194      23.079   7.291  -3.999  1.00 82.77           H  
ATOM   2895  OG1 THR A 194      22.958   7.784  -6.551  1.00 82.77           O  
ATOM   2896  HG1 THR A 194      23.916   7.755  -6.608  1.00 82.77           H  
ATOM   2897  N   GLY A 195      20.571  10.621  -6.887  1.00 85.13           N  
ATOM   2898  H   GLY A 195      21.112  11.174  -6.237  1.00 85.13           H  
ATOM   2899  CA  GLY A 195      20.021  11.296  -8.067  1.00 85.13           C  
ATOM   2900  HA2 GLY A 195      20.414  12.311  -8.125  1.00 85.13           H  
ATOM   2901  HA3 GLY A 195      20.354  10.752  -8.951  1.00 85.13           H  
ATOM   2902  C   GLY A 195      18.484  11.374  -8.075  1.00 85.13           C  
ATOM   2903  O   GLY A 195      17.863  11.347  -7.010  1.00 85.13           O  
ATOM   2904  N   PRO A 196      17.840  11.442  -9.259  1.00 85.03           N  
ATOM   2905  CA  PRO A 196      16.380  11.510  -9.372  1.00 85.03           C  
ATOM   2906  HA  PRO A 196      16.043  12.457  -8.951  1.00 85.03           H  
ATOM   2907  C   PRO A 196      15.658  10.359  -8.653  1.00 85.03           C  
ATOM   2908  CB  PRO A 196      16.087  11.510 -10.876  1.00 85.03           C  
ATOM   2909  HB2 PRO A 196      15.964  10.489 -11.239  1.00 85.03           H  
ATOM   2910  HB3 PRO A 196      15.204  12.104 -11.113  1.00 85.03           H  
ATOM   2911  O   PRO A 196      14.598  10.560  -8.059  1.00 85.03           O  
ATOM   2912  CG  PRO A 196      17.353  12.108 -11.486  1.00 85.03           C  
ATOM   2913  HG2 PRO A 196      17.491  11.793 -12.520  1.00 85.03           H  
ATOM   2914  HG3 PRO A 196      17.317  13.195 -11.415  1.00 85.03           H  
ATOM   2915  CD  PRO A 196      18.454  11.568 -10.574  1.00 85.03           C  
ATOM   2916  HD2 PRO A 196      19.300  12.255 -10.563  1.00 85.03           H  
ATOM   2917  HD3 PRO A 196      18.771  10.585 -10.923  1.00 85.03           H  
ATOM   2918  N   GLY A 197      16.261   9.166  -8.621  1.00 86.34           N  
ATOM   2919  H   GLY A 197      17.164   9.075  -9.065  1.00 86.34           H  
ATOM   2920  CA  GLY A 197      15.714   8.009  -7.909  1.00 86.34           C  
ATOM   2921  HA2 GLY A 197      14.771   7.717  -8.372  1.00 86.34           H  
ATOM   2922  HA3 GLY A 197      16.416   7.180  -8.000  1.00 86.34           H  
ATOM   2923  C   GLY A 197      15.461   8.261  -6.416  1.00 86.34           C  
ATOM   2924  O   GLY A 197      14.487   7.739  -5.876  1.00 86.34           O  
ATOM   2925  N   ALA A 198      16.244   9.128  -5.763  1.00 89.41           N  
ATOM   2926  H   ALA A 198      17.000   9.574  -6.262  1.00 89.41           H  
ATOM   2927  CA  ALA A 198      16.037   9.518  -4.364  1.00 89.41           C  
ATOM   2928  HA  ALA A 198      16.111   8.632  -3.734  1.00 89.41           H  
ATOM   2929  C   ALA A 198      14.662  10.177  -4.132  1.00 89.41           C  
ATOM   2930  CB  ALA A 198      17.150  10.499  -3.975  1.00 89.41           C  
ATOM   2931  HB1 ALA A 198      18.120  10.134  -4.311  1.00 89.41           H  
ATOM   2932  HB2 ALA A 198      17.168  10.622  -2.892  1.00 89.41           H  
ATOM   2933  HB3 ALA A 198      16.980  11.470  -4.440  1.00 89.41           H  
ATOM   2934  O   ALA A 198      13.955   9.886  -3.159  1.00 89.41           O  
ATOM   2935  N   HIS A 199      14.248  11.046  -5.060  1.00 93.72           N  
ATOM   2936  H   HIS A 199      14.847  11.223  -5.853  1.00 93.72           H  
ATOM   2937  CA  HIS A 199      12.956  11.729  -4.992  1.00 93.72           C  
ATOM   2938  HA  HIS A 199      12.827  12.135  -3.989  1.00 93.72           H  
ATOM   2939  C   HIS A 199      11.802  10.762  -5.252  1.00 93.72           C  
ATOM   2940  CB  HIS A 199      12.926  12.894  -5.986  1.00 93.72           C  
ATOM   2941  HB2 HIS A 199      13.081  12.517  -6.997  1.00 93.72           H  
ATOM   2942  HB3 HIS A 199      11.944  13.367  -5.952  1.00 93.72           H  
ATOM   2943  O   HIS A 199      10.768  10.855  -4.587  1.00 93.72           O  
ATOM   2944  CG  HIS A 199      13.965  13.940  -5.693  1.00 93.72           C  
ATOM   2945  CD2 HIS A 199      15.116  14.158  -6.397  1.00 93.72           C  
ATOM   2946  HD2 HIS A 199      15.446  13.610  -7.267  1.00 93.72           H  
ATOM   2947  ND1 HIS A 199      13.945  14.849  -4.659  1.00 93.72           N  
ATOM   2948  HD1 HIS A 199      13.204  14.989  -3.987  1.00 93.72           H  
ATOM   2949  CE1 HIS A 199      15.050  15.607  -4.754  1.00 93.72           C  
ATOM   2950  HE1 HIS A 199      15.294  16.440  -4.111  1.00 93.72           H  
ATOM   2951  NE2 HIS A 199      15.799  15.211  -5.791  1.00 93.72           N  
ATOM   2952  N   LEU A 200      11.984   9.797  -6.163  1.00 93.78           N  
ATOM   2953  H   LEU A 200      12.850   9.773  -6.681  1.00 93.78           H  
ATOM   2954  CA  LEU A 200      11.000   8.736  -6.372  1.00 93.78           C  
ATOM   2955  HA  LEU A 200      10.039   9.206  -6.579  1.00 93.78           H  
ATOM   2956  C   LEU A 200      10.841   7.901  -5.097  1.00 93.78           C  
ATOM   2957  CB  LEU A 200      11.391   7.861  -7.577  1.00 93.78           C  
ATOM   2958  HB2 LEU A 200      11.446   8.480  -8.473  1.00 93.78           H  
ATOM   2959  HB3 LEU A 200      12.378   7.434  -7.398  1.00 93.78           H  
ATOM   2960  O   LEU A 200       9.716   7.684  -4.650  1.00 93.78           O  
ATOM   2961  CG  LEU A 200      10.393   6.708  -7.813  1.00 93.78           C  
ATOM   2962  HG  LEU A 200      10.288   6.120  -6.902  1.00 93.78           H  
ATOM   2963  CD1 LEU A 200       9.013   7.217  -8.237  1.00 93.78           C  
ATOM   2964 HD11 LEU A 200       8.361   6.365  -8.432  1.00 93.78           H  
ATOM   2965 HD12 LEU A 200       8.566   7.812  -7.441  1.00 93.78           H  
ATOM   2966 HD13 LEU A 200       9.096   7.823  -9.139  1.00 93.78           H  
ATOM   2967  CD2 LEU A 200      10.887   5.762  -8.897  1.00 93.78           C  
ATOM   2968 HD21 LEU A 200      10.295   4.848  -8.878  1.00 93.78           H  
ATOM   2969 HD22 LEU A 200      10.768   6.230  -9.874  1.00 93.78           H  
ATOM   2970 HD23 LEU A 200      11.931   5.507  -8.714  1.00 93.78           H  
ATOM   2971  N   MET A 201      11.943   7.492  -4.466  1.00 93.51           N  
ATOM   2972  H   MET A 201      12.843   7.671  -4.889  1.00 93.51           H  
ATOM   2973  CA  MET A 201      11.890   6.705  -3.232  1.00 93.51           C  
ATOM   2974  HA  MET A 201      11.253   5.839  -3.414  1.00 93.51           H  
ATOM   2975  C   MET A 201      11.236   7.459  -2.076  1.00 93.51           C  
ATOM   2976  CB  MET A 201      13.285   6.211  -2.834  1.00 93.51           C  
ATOM   2977  HB2 MET A 201      13.233   5.772  -1.838  1.00 93.51           H  
ATOM   2978  HB3 MET A 201      13.982   7.047  -2.796  1.00 93.51           H  
ATOM   2979  O   MET A 201      10.458   6.863  -1.333  1.00 93.51           O  
ATOM   2980  CG  MET A 201      13.817   5.149  -3.800  1.00 93.51           C  
ATOM   2981  HG2 MET A 201      14.118   5.642  -4.725  1.00 93.51           H  
ATOM   2982  HG3 MET A 201      14.709   4.713  -3.350  1.00 93.51           H  
ATOM   2983  SD  MET A 201      12.683   3.799  -4.249  1.00 93.51           S  
ATOM   2984  CE  MET A 201      12.355   3.114  -2.606  1.00 93.51           C  
ATOM   2985  HE1 MET A 201      11.655   2.284  -2.698  1.00 93.51           H  
ATOM   2986  HE2 MET A 201      13.288   2.763  -2.163  1.00 93.51           H  
ATOM   2987  HE3 MET A 201      11.915   3.872  -1.958  1.00 93.51           H  
ATOM   2988  N   THR A 202      11.434   8.776  -1.975  1.00 95.30           N  
ATOM   2989  H   THR A 202      12.136   9.198  -2.566  1.00 95.30           H  
ATOM   2990  CA  THR A 202      10.669   9.618  -1.037  1.00 95.30           C  
ATOM   2991  HA  THR A 202      10.889   9.301  -0.017  1.00 95.30           H  
ATOM   2992  C   THR A 202       9.158   9.472  -1.255  1.00 95.30           C  
ATOM   2993  CB  THR A 202      11.068  11.095  -1.169  1.00 95.30           C  
ATOM   2994  HB  THR A 202      10.881  11.441  -2.185  1.00 95.30           H  
ATOM   2995  O   THR A 202       8.403   9.295  -0.296  1.00 95.30           O  
ATOM   2996  CG2 THR A 202      10.276  11.991  -0.209  1.00 95.30           C  
ATOM   2997 HG21 THR A 202      10.321  11.593   0.805  1.00 95.30           H  
ATOM   2998 HG22 THR A 202      10.691  12.999  -0.215  1.00 95.30           H  
ATOM   2999 HG23 THR A 202       9.234  12.050  -0.525  1.00 95.30           H  
ATOM   3000  OG1 THR A 202      12.440  11.255  -0.890  1.00 95.30           O  
ATOM   3001  HG1 THR A 202      12.962  10.766  -1.530  1.00 95.30           H  
ATOM   3002  N   GLN A 203       8.698   9.476  -2.512  1.00 96.78           N  
ATOM   3003  H   GLN A 203       9.355   9.560  -3.274  1.00 96.78           H  
ATOM   3004  CA  GLN A 203       7.285   9.225  -2.816  1.00 96.78           C  
ATOM   3005  HA  GLN A 203       6.680   9.882  -2.191  1.00 96.78           H  
ATOM   3006  C   GLN A 203       6.868   7.795  -2.462  1.00 96.78           C  
ATOM   3007  CB  GLN A 203       6.962   9.523  -4.291  1.00 96.78           C  
ATOM   3008  HB2 GLN A 203       7.529   8.859  -4.944  1.00 96.78           H  
ATOM   3009  HB3 GLN A 203       5.905   9.315  -4.458  1.00 96.78           H  
ATOM   3010  O   GLN A 203       5.765   7.596  -1.953  1.00 96.78           O  
ATOM   3011  CG  GLN A 203       7.234  10.973  -4.706  1.00 96.78           C  
ATOM   3012  HG2 GLN A 203       6.861  11.130  -5.718  1.00 96.78           H  
ATOM   3013  HG3 GLN A 203       8.310  11.147  -4.724  1.00 96.78           H  
ATOM   3014  CD  GLN A 203       6.570  11.988  -3.783  1.00 96.78           C  
ATOM   3015  NE2 GLN A 203       7.315  12.965  -3.312  1.00 96.78           N  
ATOM   3016 HE21 GLN A 203       6.867  13.655  -2.726  1.00 96.78           H  
ATOM   3017 HE22 GLN A 203       8.276  13.054  -3.608  1.00 96.78           H  
ATOM   3018  OE1 GLN A 203       5.394  11.900  -3.442  1.00 96.78           O  
ATOM   3019  N   MET A 204       7.735   6.806  -2.683  1.00 96.25           N  
ATOM   3020  H   MET A 204       8.614   7.027  -3.130  1.00 96.25           H  
ATOM   3021  CA  MET A 204       7.450   5.409  -2.348  1.00 96.25           C  
ATOM   3022  HA  MET A 204       6.485   5.137  -2.776  1.00 96.25           H  
ATOM   3023  C   MET A 204       7.313   5.190  -0.842  1.00 96.25           C  
ATOM   3024  CB  MET A 204       8.514   4.481  -2.939  1.00 96.25           C  
ATOM   3025  HB2 MET A 204       8.312   3.466  -2.598  1.00 96.25           H  
ATOM   3026  HB3 MET A 204       9.500   4.757  -2.565  1.00 96.25           H  
ATOM   3027  O   MET A 204       6.394   4.488  -0.426  1.00 96.25           O  
ATOM   3028  CG  MET A 204       8.527   4.490  -4.471  1.00 96.25           C  
ATOM   3029  HG2 MET A 204       9.225   3.718  -4.793  1.00 96.25           H  
ATOM   3030  HG3 MET A 204       8.927   5.439  -4.829  1.00 96.25           H  
ATOM   3031  SD  MET A 204       6.928   4.192  -5.281  1.00 96.25           S  
ATOM   3032  CE  MET A 204       6.369   5.878  -5.637  1.00 96.25           C  
ATOM   3033  HE1 MET A 204       6.027   6.362  -4.722  1.00 96.25           H  
ATOM   3034  HE2 MET A 204       5.545   5.844  -6.349  1.00 96.25           H  
ATOM   3035  HE3 MET A 204       7.188   6.451  -6.073  1.00 96.25           H  
ATOM   3036  N   HIS A 205       8.112   5.864  -0.013  1.00 96.36           N  
ATOM   3037  H   HIS A 205       8.888   6.382  -0.399  1.00 96.36           H  
ATOM   3038  CA  HIS A 205       7.913   5.864   1.438  1.00 96.36           C  
ATOM   3039  HA  HIS A 205       7.958   4.835   1.795  1.00 96.36           H  
ATOM   3040  C   HIS A 205       6.543   6.417   1.832  1.00 96.36           C  
ATOM   3041  CB  HIS A 205       9.015   6.668   2.132  1.00 96.36           C  
ATOM   3042  HB2 HIS A 205       9.221   7.584   1.579  1.00 96.36           H  
ATOM   3043  HB3 HIS A 205       8.677   6.947   3.130  1.00 96.36           H  
ATOM   3044  O   HIS A 205       5.858   5.809   2.649  1.00 96.36           O  
ATOM   3045  CG  HIS A 205      10.274   5.873   2.294  1.00 96.36           C  
ATOM   3046  CD2 HIS A 205      11.443   6.047   1.608  1.00 96.36           C  
ATOM   3047  HD2 HIS A 205      11.640   6.789   0.848  1.00 96.36           H  
ATOM   3048  ND1 HIS A 205      10.465   4.844   3.188  1.00 96.36           N  
ATOM   3049  HD1 HIS A 205       9.811   4.527   3.890  1.00 96.36           H  
ATOM   3050  CE1 HIS A 205      11.726   4.407   3.042  1.00 96.36           C  
ATOM   3051  HE1 HIS A 205      12.191   3.626   3.626  1.00 96.36           H  
ATOM   3052  NE2 HIS A 205      12.351   5.112   2.089  1.00 96.36           N  
ATOM   3053  N   LEU A 206       6.102   7.524   1.224  1.00 96.25           N  
ATOM   3054  H   LEU A 206       6.714   7.982   0.564  1.00 96.25           H  
ATOM   3055  CA  LEU A 206       4.777   8.103   1.490  1.00 96.25           C  
ATOM   3056  HA  LEU A 206       4.656   8.231   2.565  1.00 96.25           H  
ATOM   3057  C   LEU A 206       3.618   7.208   1.033  1.00 96.25           C  
ATOM   3058  CB  LEU A 206       4.655   9.464   0.785  1.00 96.25           C  
ATOM   3059  HB2 LEU A 206       4.861   9.327  -0.276  1.00 96.25           H  
ATOM   3060  HB3 LEU A 206       3.625   9.808   0.881  1.00 96.25           H  
ATOM   3061  O   LEU A 206       2.493   7.377   1.501  1.00 96.25           O  
ATOM   3062  CG  LEU A 206       5.570  10.570   1.330  1.00 96.25           C  
ATOM   3063  HG  LEU A 206       6.610  10.244   1.304  1.00 96.25           H  
ATOM   3064  CD1 LEU A 206       5.421  11.812   0.450  1.00 96.25           C  
ATOM   3065 HD11 LEU A 206       5.664  11.564  -0.583  1.00 96.25           H  
ATOM   3066 HD12 LEU A 206       6.123  12.575   0.787  1.00 96.25           H  
ATOM   3067 HD13 LEU A 206       4.407  12.208   0.513  1.00 96.25           H  
ATOM   3068  CD2 LEU A 206       5.207  10.951   2.766  1.00 96.25           C  
ATOM   3069 HD21 LEU A 206       4.155  11.230   2.835  1.00 96.25           H  
ATOM   3070 HD22 LEU A 206       5.824  11.790   3.085  1.00 96.25           H  
ATOM   3071 HD23 LEU A 206       5.408  10.114   3.435  1.00 96.25           H  
ATOM   3072  N   VAL A 207       3.861   6.309   0.081  1.00 95.82           N  
ATOM   3073  H   VAL A 207       4.793   6.272  -0.307  1.00 95.82           H  
ATOM   3074  CA  VAL A 207       2.864   5.344  -0.394  1.00 95.82           C  
ATOM   3075  HA  VAL A 207       1.868   5.780  -0.314  1.00 95.82           H  
ATOM   3076  C   VAL A 207       2.859   4.092   0.470  1.00 95.82           C  
ATOM   3077  CB  VAL A 207       3.114   4.988  -1.867  1.00 95.82           C  
ATOM   3078  HB  VAL A 207       4.144   4.654  -1.990  1.00 95.82           H  
ATOM   3079  O   VAL A 207       1.779   3.593   0.765  1.00 95.82           O  
ATOM   3080  CG1 VAL A 207       2.173   3.885  -2.365  1.00 95.82           C  
ATOM   3081 HG11 VAL A 207       2.331   3.734  -3.433  1.00 95.82           H  
ATOM   3082 HG12 VAL A 207       2.393   2.946  -1.857  1.00 95.82           H  
ATOM   3083 HG13 VAL A 207       1.133   4.156  -2.181  1.00 95.82           H  
ATOM   3084  CG2 VAL A 207       2.880   6.215  -2.753  1.00 95.82           C  
ATOM   3085 HG21 VAL A 207       1.813   6.391  -2.888  1.00 95.82           H  
ATOM   3086 HG22 VAL A 207       3.363   6.050  -3.716  1.00 95.82           H  
ATOM   3087 HG23 VAL A 207       3.342   7.100  -2.314  1.00 95.82           H  
ATOM   3088  N   ALA A 208       4.037   3.591   0.845  1.00 96.19           N  
ATOM   3089  H   ALA A 208       4.874   4.048   0.513  1.00 96.19           H  
ATOM   3090  CA  ALA A 208       4.220   2.350   1.588  1.00 96.19           C  
ATOM   3091  HA  ALA A 208       3.532   1.598   1.201  1.00 96.19           H  
ATOM   3092  C   ALA A 208       3.933   2.506   3.087  1.00 96.19           C  
ATOM   3093  CB  ALA A 208       5.655   1.866   1.343  1.00 96.19           C  
ATOM   3094  HB1 ALA A 208       5.805   0.896   1.818  1.00 96.19           H  
ATOM   3095  HB2 ALA A 208       6.370   2.582   1.748  1.00 96.19           H  
ATOM   3096  HB3 ALA A 208       5.835   1.760   0.273  1.00 96.19           H  
ATOM   3097  O   ALA A 208       3.419   1.581   3.717  1.00 96.19           O  
ATOM   3098  N   LYS A 209       4.244   3.668   3.666  1.00 95.21           N  
ATOM   3099  H   LYS A 209       4.660   4.398   3.105  1.00 95.21           H  
ATOM   3100  CA  LYS A 209       3.974   3.946   5.075  1.00 95.21           C  
ATOM   3101  HA  LYS A 209       4.433   3.156   5.670  1.00 95.21           H  
ATOM   3102  C   LYS A 209       2.468   3.922   5.330  1.00 95.21           C  
ATOM   3103  CB  LYS A 209       4.602   5.288   5.462  1.00 95.21           C  
ATOM   3104  HB2 LYS A 209       5.657   5.285   5.188  1.00 95.21           H  
ATOM   3105  HB3 LYS A 209       4.099   6.095   4.930  1.00 95.21           H  
ATOM   3106  O   LYS A 209       1.709   4.621   4.664  1.00 95.21           O  
ATOM   3107  CG  LYS A 209       4.495   5.509   6.970  1.00 95.21           C  
ATOM   3108  HG2 LYS A 209       3.444   5.502   7.261  1.00 95.21           H  
ATOM   3109  HG3 LYS A 209       5.014   4.701   7.484  1.00 95.21           H  
ATOM   3110  CD  LYS A 209       5.109   6.844   7.385  1.00 95.21           C  
ATOM   3111  HD2 LYS A 209       4.607   7.651   6.852  1.00 95.21           H  
ATOM   3112  HD3 LYS A 209       6.172   6.844   7.144  1.00 95.21           H  
ATOM   3113  CE  LYS A 209       4.897   6.997   8.892  1.00 95.21           C  
ATOM   3114  HE2 LYS A 209       3.826   6.947   9.090  1.00 95.21           H  
ATOM   3115  HE3 LYS A 209       5.358   6.148   9.397  1.00 95.21           H  
ATOM   3116  NZ  LYS A 209       5.464   8.271   9.392  1.00 95.21           N  
ATOM   3117  HZ1 LYS A 209       5.010   9.048   8.934  1.00 95.21           H  
ATOM   3118  HZ2 LYS A 209       6.458   8.312   9.217  1.00 95.21           H  
ATOM   3119  HZ3 LYS A 209       5.299   8.347  10.386  1.00 95.21           H  
ATOM   3120  N   ASP A 210       2.055   3.104   6.291  1.00 91.90           N  
ATOM   3121  H   ASP A 210       2.739   2.509   6.735  1.00 91.90           H  
ATOM   3122  CA  ASP A 210       0.662   2.861   6.670  1.00 91.90           C  
ATOM   3123  HA  ASP A 210       0.688   2.064   7.414  1.00 91.90           H  
ATOM   3124  C   ASP A 210      -0.218   2.311   5.524  1.00 91.90           C  
ATOM   3125  CB  ASP A 210       0.081   4.098   7.383  1.00 91.90           C  
ATOM   3126  HB2 ASP A 210      -0.940   3.880   7.695  1.00 91.90           H  
ATOM   3127  HB3 ASP A 210       0.044   4.941   6.693  1.00 91.90           H  
ATOM   3128  O   ASP A 210      -1.451   2.258   5.634  1.00 91.90           O  
ATOM   3129  CG  ASP A 210       0.890   4.476   8.629  1.00 91.90           C  
ATOM   3130  OD1 ASP A 210       1.009   3.594   9.508  1.00 91.90           O  
ATOM   3131  OD2 ASP A 210       1.365   5.633   8.716  1.00 91.90           O  
ATOM   3132  N   ALA A 211       0.387   1.849   4.420  1.00 91.34           N  
ATOM   3133  H   ALA A 211       1.395   1.869   4.366  1.00 91.34           H  
ATOM   3134  CA  ALA A 211      -0.360   1.247   3.324  1.00 91.34           C  
ATOM   3135  HA  ALA A 211      -1.121   1.964   3.015  1.00 91.34           H  
ATOM   3136  C   ALA A 211      -1.036  -0.037   3.800  1.00 91.34           C  
ATOM   3137  CB  ALA A 211       0.537   0.956   2.122  1.00 91.34           C  
ATOM   3138  HB1 ALA A 211       0.956  -0.047   2.203  1.00 91.34           H  
ATOM   3139  HB2 ALA A 211       1.356   1.674   2.090  1.00 91.34           H  
ATOM   3140  HB3 ALA A 211      -0.040   1.017   1.199  1.00 91.34           H  
ATOM   3141  O   ALA A 211      -0.427  -0.858   4.482  1.00 91.34           O  
ATOM   3142  N   GLN A 212      -2.304  -0.217   3.424  1.00 88.70           N  
ATOM   3143  H   GLN A 212      -2.733   0.499   2.855  1.00 88.70           H  
ATOM   3144  CA  GLN A 212      -3.117  -1.376   3.819  1.00 88.70           C  
ATOM   3145  HA  GLN A 212      -4.119  -1.213   3.423  1.00 88.70           H  
ATOM   3146  C   GLN A 212      -3.279  -1.536   5.350  1.00 88.70           C  
ATOM   3147  CB  GLN A 212      -2.580  -2.661   3.166  1.00 88.70           C  
ATOM   3148  HB2 GLN A 212      -1.697  -2.964   3.728  1.00 88.70           H  
ATOM   3149  HB3 GLN A 212      -3.325  -3.447   3.282  1.00 88.70           H  
ATOM   3150  O   GLN A 212      -3.750  -2.572   5.821  1.00 88.70           O  
ATOM   3151  CG  GLN A 212      -2.180  -2.576   1.681  1.00 88.70           C  
ATOM   3152  HG2 GLN A 212      -3.067  -2.456   1.059  1.00 88.70           H  
ATOM   3153  HG3 GLN A 212      -1.515  -1.730   1.510  1.00 88.70           H  
ATOM   3154  CD  GLN A 212      -1.444  -3.843   1.260  1.00 88.70           C  
ATOM   3155  NE2 GLN A 212      -0.326  -3.732   0.579  1.00 88.70           N  
ATOM   3156 HE21 GLN A 212       0.105  -4.597   0.288  1.00 88.70           H  
ATOM   3157 HE22 GLN A 212       0.052  -2.834   0.313  1.00 88.70           H  
ATOM   3158  OE1 GLN A 212      -1.835  -4.948   1.597  1.00 88.70           O  
ATOM   3159  N   MET A 213      -2.936  -0.506   6.134  1.00 90.76           N  
ATOM   3160  H   MET A 213      -2.446   0.272   5.715  1.00 90.76           H  
ATOM   3161  CA  MET A 213      -3.099  -0.475   7.592  1.00 90.76           C  
ATOM   3162  HA  MET A 213      -3.221  -1.493   7.964  1.00 90.76           H  
ATOM   3163  C   MET A 213      -4.348   0.297   8.028  1.00 90.76           C  
ATOM   3164  CB  MET A 213      -1.840   0.108   8.257  1.00 90.76           C  
ATOM   3165  HB2 MET A 213      -1.629   1.093   7.840  1.00 90.76           H  
ATOM   3166  HB3 MET A 213      -2.026   0.249   9.321  1.00 90.76           H  
ATOM   3167  O   MET A 213      -4.682   0.271   9.206  1.00 90.76           O  
ATOM   3168  CG  MET A 213      -0.605  -0.786   8.095  1.00 90.76           C  
ATOM   3169  HG2 MET A 213       0.270  -0.228   8.427  1.00 90.76           H  
ATOM   3170  HG3 MET A 213      -0.464  -1.016   7.039  1.00 90.76           H  
ATOM   3171  SD  MET A 213      -0.667  -2.343   9.026  1.00 90.76           S  
ATOM   3172  CE  MET A 213      -0.503  -1.719  10.721  1.00 90.76           C  
ATOM   3173  HE1 MET A 213      -1.364  -1.107  10.988  1.00 90.76           H  
ATOM   3174  HE2 MET A 213       0.403  -1.118  10.804  1.00 90.76           H  
ATOM   3175  HE3 MET A 213      -0.430  -2.558  11.414  1.00 90.76           H  
ATOM   3176  N   THR A 214      -5.079   0.947   7.110  1.00 88.64           N  
ATOM   3177  H   THR A 214      -4.733   0.952   6.162  1.00 88.64           H  
ATOM   3178  CA  THR A 214      -6.195   1.867   7.419  1.00 88.64           C  
ATOM   3179  HA  THR A 214      -5.779   2.780   7.843  1.00 88.64           H  
ATOM   3180  C   THR A 214      -7.186   1.309   8.439  1.00 88.64           C  
ATOM   3181  CB  THR A 214      -6.969   2.231   6.141  1.00 88.64           C  
ATOM   3182  HB  THR A 214      -7.470   1.340   5.762  1.00 88.64           H  
ATOM   3183  O   THR A 214      -7.482   1.975   9.424  1.00 88.64           O  
ATOM   3184  CG2 THR A 214      -8.013   3.325   6.358  1.00 88.64           C  
ATOM   3185 HG21 THR A 214      -8.470   3.591   5.405  1.00 88.64           H  
ATOM   3186 HG22 THR A 214      -7.552   4.210   6.797  1.00 88.64           H  
ATOM   3187 HG23 THR A 214      -8.799   2.966   7.024  1.00 88.64           H  
ATOM   3188  OG1 THR A 214      -6.075   2.682   5.150  1.00 88.64           O  
ATOM   3189  HG1 THR A 214      -5.712   3.522   5.440  1.00 88.64           H  
ATOM   3190  N   THR A 215      -7.678   0.082   8.247  1.00 89.71           N  
ATOM   3191  H   THR A 215      -7.429  -0.430   7.413  1.00 89.71           H  
ATOM   3192  CA  THR A 215      -8.622  -0.530   9.193  1.00 89.71           C  
ATOM   3193  HA  THR A 215      -9.435   0.170   9.386  1.00 89.71           H  
ATOM   3194  C   THR A 215      -7.977  -0.845  10.537  1.00 89.71           C  
ATOM   3195  CB  THR A 215      -9.210  -1.820   8.621  1.00 89.71           C  
ATOM   3196  HB  THR A 215      -8.405  -2.546   8.505  1.00 89.71           H  
ATOM   3197  O   THR A 215      -8.615  -0.664  11.565  1.00 89.71           O  
ATOM   3198  CG2 THR A 215     -10.297  -2.419   9.513  1.00 89.71           C  
ATOM   3199 HG21 THR A 215      -9.840  -2.948  10.350  1.00 89.71           H  
ATOM   3200 HG22 THR A 215     -10.904  -3.120   8.940  1.00 89.71           H  
ATOM   3201 HG23 THR A 215     -10.942  -1.634   9.910  1.00 89.71           H  
ATOM   3202  OG1 THR A 215      -9.768  -1.582   7.349  1.00 89.71           O  
ATOM   3203  HG1 THR A 215     -10.505  -0.977   7.459  1.00 89.71           H  
ATOM   3204  N   LEU A 216      -6.722  -1.292  10.555  1.00 91.19           N  
ATOM   3205  H   LEU A 216      -6.173  -1.254   9.708  1.00 91.19           H  
ATOM   3206  CA  LEU A 216      -6.041  -1.619  11.806  1.00 91.19           C  
ATOM   3207  HA  LEU A 216      -6.706  -2.220  12.426  1.00 91.19           H  
ATOM   3208  C   LEU A 216      -5.724  -0.351  12.608  1.00 91.19           C  
ATOM   3209  CB  LEU A 216      -4.772  -2.432  11.531  1.00 91.19           C  
ATOM   3210  HB2 LEU A 216      -4.015  -1.778  11.099  1.00 91.19           H  
ATOM   3211  HB3 LEU A 216      -4.430  -2.775  12.508  1.00 91.19           H  
ATOM   3212  O   LEU A 216      -5.966  -0.314  13.810  1.00 91.19           O  
ATOM   3213  CG  LEU A 216      -4.927  -3.672  10.638  1.00 91.19           C  
ATOM   3214  HG  LEU A 216      -5.273  -3.371   9.650  1.00 91.19           H  
ATOM   3215  CD1 LEU A 216      -3.571  -4.352  10.478  1.00 91.19           C  
ATOM   3216 HD11 LEU A 216      -3.163  -4.620  11.453  1.00 91.19           H  
ATOM   3217 HD12 LEU A 216      -3.675  -5.247   9.864  1.00 91.19           H  
ATOM   3218 HD13 LEU A 216      -2.883  -3.665   9.985  1.00 91.19           H  
ATOM   3219  CD2 LEU A 216      -5.919  -4.680  11.220  1.00 91.19           C  
ATOM   3220 HD21 LEU A 216      -5.615  -4.963  12.228  1.00 91.19           H  
ATOM   3221 HD22 LEU A 216      -6.915  -4.241  11.261  1.00 91.19           H  
ATOM   3222 HD23 LEU A 216      -5.956  -5.570  10.591  1.00 91.19           H  
ATOM   3223  N   ASN A 217      -5.296   0.713  11.926  1.00 90.63           N  
ATOM   3224  H   ASN A 217      -5.059   0.594  10.951  1.00 90.63           H  
ATOM   3225  CA  ASN A 217      -5.105   2.033  12.523  1.00 90.63           C  
ATOM   3226  HA  ASN A 217      -4.463   1.930  13.398  1.00 90.63           H  
ATOM   3227  C   ASN A 217      -6.443   2.613  13.014  1.00 90.63           C  
ATOM   3228  CB  ASN A 217      -4.403   2.961  11.507  1.00 90.63           C  
ATOM   3229  HB2 ASN A 217      -4.400   3.974  11.910  1.00 90.63           H  
ATOM   3230  HB3 ASN A 217      -4.953   2.968  10.566  1.00 90.63           H  
ATOM   3231  O   ASN A 217      -6.484   3.242  14.070  1.00 90.63           O  
ATOM   3232  CG  ASN A 217      -2.950   2.582  11.232  1.00 90.63           C  
ATOM   3233  ND2 ASN A 217      -2.275   3.282  10.347  1.00 90.63           N  
ATOM   3234 HD21 ASN A 217      -1.288   3.082  10.273  1.00 90.63           H  
ATOM   3235 HD22 ASN A 217      -2.661   4.116   9.927  1.00 90.63           H  
ATOM   3236  OD1 ASN A 217      -2.402   1.655  11.799  1.00 90.63           O  
ATOM   3237  N   ALA A 218      -7.551   2.370  12.300  1.00 91.75           N  
ATOM   3238  H   ALA A 218      -7.466   1.913  11.403  1.00 91.75           H  
ATOM   3239  CA  ALA A 218      -8.884   2.749  12.767  1.00 91.75           C  
ATOM   3240  HA  ALA A 218      -8.867   3.810  13.016  1.00 91.75           H  
ATOM   3241  C   ALA A 218      -9.273   1.996  14.048  1.00 91.75           C  
ATOM   3242  CB  ALA A 218      -9.921   2.545  11.654  1.00 91.75           C  
ATOM   3243  HB1 ALA A 218      -9.636   3.118  10.771  1.00 91.75           H  
ATOM   3244  HB2 ALA A 218     -10.892   2.896  12.002  1.00 91.75           H  
ATOM   3245  HB3 ALA A 218     -10.005   1.490  11.394  1.00 91.75           H  
ATOM   3246  O   ALA A 218      -9.819   2.617  14.953  1.00 91.75           O  
ATOM   3247  N   ILE A 219      -8.961   0.697  14.161  1.00 93.66           N  
ATOM   3248  H   ILE A 219      -8.524   0.237  13.375  1.00 93.66           H  
ATOM   3249  CA  ILE A 219      -9.186  -0.078  15.393  1.00 93.66           C  
ATOM   3250  HA  ILE A 219     -10.227   0.037  15.696  1.00 93.66           H  
ATOM   3251  C   ILE A 219      -8.350   0.488  16.545  1.00 93.66           C  
ATOM   3252  CB  ILE A 219      -8.928  -1.587  15.177  1.00 93.66           C  
ATOM   3253  HB  ILE A 219      -7.924  -1.719  14.774  1.00 93.66           H  
ATOM   3254  O   ILE A 219      -8.905   0.776  17.601  1.00 93.66           O  
ATOM   3255  CG1 ILE A 219      -9.951  -2.203  14.194  1.00 93.66           C  
ATOM   3256 HG12 ILE A 219     -10.072  -1.553  13.328  1.00 93.66           H  
ATOM   3257 HG13 ILE A 219     -10.926  -2.272  14.675  1.00 93.66           H  
ATOM   3258  CG2 ILE A 219      -9.016  -2.337  16.518  1.00 93.66           C  
ATOM   3259 HG21 ILE A 219      -8.237  -1.997  17.201  1.00 93.66           H  
ATOM   3260 HG22 ILE A 219      -8.867  -3.407  16.372  1.00 93.66           H  
ATOM   3261 HG23 ILE A 219      -9.986  -2.161  16.983  1.00 93.66           H  
ATOM   3262  CD1 ILE A 219      -9.541  -3.593  13.684  1.00 93.66           C  
ATOM   3263 HD11 ILE A 219      -9.608  -4.332  14.482  1.00 93.66           H  
ATOM   3264 HD12 ILE A 219     -10.209  -3.894  12.877  1.00 93.66           H  
ATOM   3265 HD13 ILE A 219      -8.522  -3.563  13.299  1.00 93.66           H  
ATOM   3266  N   ASP A 220      -7.046   0.692  16.347  1.00 90.59           N  
ATOM   3267  H   ASP A 220      -6.636   0.408  15.469  1.00 90.59           H  
ATOM   3268  CA  ASP A 220      -6.163   1.255  17.379  1.00 90.59           C  
ATOM   3269  HA  ASP A 220      -6.179   0.605  18.253  1.00 90.59           H  
ATOM   3270  C   ASP A 220      -6.635   2.648  17.844  1.00 90.59           C  
ATOM   3271  CB  ASP A 220      -4.726   1.282  16.837  1.00 90.59           C  
ATOM   3272  HB2 ASP A 220      -4.419   0.266  16.591  1.00 90.59           H  
ATOM   3273  HB3 ASP A 220      -4.696   1.875  15.922  1.00 90.59           H  
ATOM   3274  O   ASP A 220      -6.716   2.915  19.044  1.00 90.59           O  
ATOM   3275  CG  ASP A 220      -3.740   1.864  17.854  1.00 90.59           C  
ATOM   3276  OD1 ASP A 220      -3.607   1.323  18.972  1.00 90.59           O  
ATOM   3277  OD2 ASP A 220      -3.120   2.912  17.562  1.00 90.59           O  
ATOM   3278  N   THR A 221      -7.045   3.509  16.908  1.00 90.47           N  
ATOM   3279  H   THR A 221      -6.942   3.236  15.941  1.00 90.47           H  
ATOM   3280  CA  THR A 221      -7.625   4.829  17.221  1.00 90.47           C  
ATOM   3281  HA  THR A 221      -6.930   5.378  17.856  1.00 90.47           H  
ATOM   3282  C   THR A 221      -8.944   4.696  17.979  1.00 90.47           C  
ATOM   3283  CB  THR A 221      -7.864   5.658  15.950  1.00 90.47           C  
ATOM   3284  HB  THR A 221      -8.629   5.178  15.340  1.00 90.47           H  
ATOM   3285  O   THR A 221      -9.138   5.342  19.008  1.00 90.47           O  
ATOM   3286  CG2 THR A 221      -8.305   7.088  16.262  1.00 90.47           C  
ATOM   3287 HG21 THR A 221      -7.617   7.546  16.973  1.00 90.47           H  
ATOM   3288 HG22 THR A 221      -9.310   7.096  16.684  1.00 90.47           H  
ATOM   3289 HG23 THR A 221      -8.310   7.678  15.345  1.00 90.47           H  
ATOM   3290  OG1 THR A 221      -6.677   5.745  15.194  1.00 90.47           O  
ATOM   3291  HG1 THR A 221      -6.487   4.866  14.856  1.00 90.47           H  
ATOM   3292  N   PHE A 222      -9.842   3.824  17.515  1.00 92.31           N  
ATOM   3293  H   PHE A 222      -9.627   3.299  16.679  1.00 92.31           H  
ATOM   3294  CA  PHE A 222     -11.137   3.588  18.146  1.00 92.31           C  
ATOM   3295  HA  PHE A 222     -11.698   4.522  18.154  1.00 92.31           H  
ATOM   3296  C   PHE A 222     -10.979   3.141  19.603  1.00 92.31           C  
ATOM   3297  CB  PHE A 222     -11.919   2.557  17.323  1.00 92.31           C  
ATOM   3298  HB2 PHE A 222     -12.171   3.000  16.360  1.00 92.31           H  
ATOM   3299  HB3 PHE A 222     -11.283   1.692  17.133  1.00 92.31           H  
ATOM   3300  O   PHE A 222     -11.637   3.692  20.480  1.00 92.31           O  
ATOM   3301  CG  PHE A 222     -13.196   2.081  17.982  1.00 92.31           C  
ATOM   3302  CD1 PHE A 222     -13.320   0.747  18.413  1.00 92.31           C  
ATOM   3303  HD1 PHE A 222     -12.502   0.055  18.277  1.00 92.31           H  
ATOM   3304  CD2 PHE A 222     -14.253   2.985  18.187  1.00 92.31           C  
ATOM   3305  HD2 PHE A 222     -14.143   4.014  17.878  1.00 92.31           H  
ATOM   3306  CE1 PHE A 222     -14.505   0.316  19.034  1.00 92.31           C  
ATOM   3307  HE1 PHE A 222     -14.596  -0.707  19.371  1.00 92.31           H  
ATOM   3308  CE2 PHE A 222     -15.441   2.554  18.803  1.00 92.31           C  
ATOM   3309  HE2 PHE A 222     -16.251   3.251  18.957  1.00 92.31           H  
ATOM   3310  CZ  PHE A 222     -15.566   1.219  19.225  1.00 92.31           C  
ATOM   3311  HZ  PHE A 222     -16.474   0.884  19.703  1.00 92.31           H  
ATOM   3312  N   LEU A 223     -10.061   2.217  19.897  1.00 90.71           N  
ATOM   3313  H   LEU A 223      -9.525   1.813  19.142  1.00 90.71           H  
ATOM   3314  CA  LEU A 223      -9.823   1.748  21.267  1.00 90.71           C  
ATOM   3315  HA  LEU A 223     -10.780   1.472  21.712  1.00 90.71           H  
ATOM   3316  C   LEU A 223      -9.252   2.835  22.192  1.00 90.71           C  
ATOM   3317  CB  LEU A 223      -8.912   0.509  21.227  1.00 90.71           C  
ATOM   3318  HB2 LEU A 223      -8.655   0.239  22.251  1.00 90.71           H  
ATOM   3319  HB3 LEU A 223      -7.990   0.771  20.708  1.00 90.71           H  
ATOM   3320  O   LEU A 223      -9.470   2.783  23.402  1.00 90.71           O  
ATOM   3321  CG  LEU A 223      -9.539  -0.722  20.544  1.00 90.71           C  
ATOM   3322  HG  LEU A 223      -9.775  -0.498  19.504  1.00 90.71           H  
ATOM   3323  CD1 LEU A 223      -8.547  -1.886  20.569  1.00 90.71           C  
ATOM   3324 HD11 LEU A 223      -7.620  -1.582  20.083  1.00 90.71           H  
ATOM   3325 HD12 LEU A 223      -8.966  -2.735  20.029  1.00 90.71           H  
ATOM   3326 HD13 LEU A 223      -8.349  -2.175  21.602  1.00 90.71           H  
ATOM   3327  CD2 LEU A 223     -10.833  -1.177  21.219  1.00 90.71           C  
ATOM   3328 HD21 LEU A 223     -10.656  -1.381  22.275  1.00 90.71           H  
ATOM   3329 HD22 LEU A 223     -11.604  -0.413  21.120  1.00 90.71           H  
ATOM   3330 HD23 LEU A 223     -11.201  -2.077  20.726  1.00 90.71           H  
ATOM   3331  N   LYS A 224      -8.572   3.846  21.642  1.00 87.09           N  
ATOM   3332  H   LYS A 224      -8.412   3.815  20.645  1.00 87.09           H  
ATOM   3333  CA  LYS A 224      -8.049   4.994  22.401  1.00 87.09           C  
ATOM   3334  HA  LYS A 224      -7.775   4.666  23.404  1.00 87.09           H  
ATOM   3335  C   LYS A 224      -9.077   6.112  22.595  1.00 87.09           C  
ATOM   3336  CB  LYS A 224      -6.791   5.521  21.692  1.00 87.09           C  
ATOM   3337  HB2 LYS A 224      -6.493   6.471  22.137  1.00 87.09           H  
ATOM   3338  HB3 LYS A 224      -7.020   5.694  20.641  1.00 87.09           H  
ATOM   3339  O   LYS A 224      -8.941   6.895  23.535  1.00 87.09           O  
ATOM   3340  CG  LYS A 224      -5.620   4.535  21.814  1.00 87.09           C  
ATOM   3341  HG2 LYS A 224      -5.955   3.528  21.564  1.00 87.09           H  
ATOM   3342  HG3 LYS A 224      -5.261   4.532  22.843  1.00 87.09           H  
ATOM   3343  CD  LYS A 224      -4.474   4.910  20.869  1.00 87.09           C  
ATOM   3344  HD2 LYS A 224      -4.855   4.924  19.848  1.00 87.09           H  
ATOM   3345  HD3 LYS A 224      -4.079   5.893  21.125  1.00 87.09           H  
ATOM   3346  CE  LYS A 224      -3.382   3.845  20.985  1.00 87.09           C  
ATOM   3347  HE2 LYS A 224      -3.859   2.868  20.901  1.00 87.09           H  
ATOM   3348  HE3 LYS A 224      -2.910   3.910  21.965  1.00 87.09           H  
ATOM   3349  NZ  LYS A 224      -2.383   3.954  19.901  1.00 87.09           N  
ATOM   3350  HZ1 LYS A 224      -1.919   4.849  19.854  1.00 87.09           H  
ATOM   3351  HZ2 LYS A 224      -2.838   3.770  19.018  1.00 87.09           H  
ATOM   3352  HZ3 LYS A 224      -1.733   3.182  19.943  1.00 87.09           H  
ATOM   3353  N   GLU A 225     -10.078   6.211  21.717  1.00 85.04           N  
ATOM   3354  H   GLU A 225     -10.065   5.570  20.937  1.00 85.04           H  
ATOM   3355  CA  GLU A 225     -10.944   7.398  21.609  1.00 85.04           C  
ATOM   3356  HA  GLU A 225     -10.812   8.006  22.504  1.00 85.04           H  
ATOM   3357  C   GLU A 225     -12.459   7.114  21.548  1.00 85.04           C  
ATOM   3358  CB  GLU A 225     -10.511   8.259  20.408  1.00 85.04           C  
ATOM   3359  HB2 GLU A 225     -10.714   7.718  19.484  1.00 85.04           H  
ATOM   3360  HB3 GLU A 225     -11.111   9.169  20.413  1.00 85.04           H  
ATOM   3361  O   GLU A 225     -13.242   8.031  21.292  1.00 85.04           O  
ATOM   3362  CG  GLU A 225      -9.030   8.671  20.444  1.00 85.04           C  
ATOM   3363  HG2 GLU A 225      -8.798   9.018  21.451  1.00 85.04           H  
ATOM   3364  HG3 GLU A 225      -8.402   7.807  20.229  1.00 85.04           H  
ATOM   3365  CD  GLU A 225      -8.702   9.794  19.451  1.00 85.04           C  
ATOM   3366  OE1 GLU A 225      -7.742  10.542  19.753  1.00 85.04           O  
ATOM   3367  OE2 GLU A 225      -9.451   9.975  18.466  1.00 85.04           O  
ATOM   3368  N   PHE A 226     -12.909   5.877  21.777  1.00 83.94           N  
ATOM   3369  H   PHE A 226     -12.236   5.132  21.886  1.00 83.94           H  
ATOM   3370  CA  PHE A 226     -14.329   5.513  21.684  1.00 83.94           C  
ATOM   3371  HA  PHE A 226     -14.641   5.692  20.655  1.00 83.94           H  
ATOM   3372  C   PHE A 226     -15.216   6.357  22.611  1.00 83.94           C  
ATOM   3373  CB  PHE A 226     -14.554   4.023  21.988  1.00 83.94           C  
ATOM   3374  HB2 PHE A 226     -13.951   3.409  21.318  1.00 83.94           H  
ATOM   3375  HB3 PHE A 226     -15.596   3.781  21.776  1.00 83.94           H  
ATOM   3376  O   PHE A 226     -14.973   6.479  23.806  1.00 83.94           O  
ATOM   3377  CG  PHE A 226     -14.253   3.643  23.423  1.00 83.94           C  
ATOM   3378  CD1 PHE A 226     -12.926   3.402  23.808  1.00 83.94           C  
ATOM   3379  HD1 PHE A 226     -12.131   3.422  23.078  1.00 83.94           H  
ATOM   3380  CD2 PHE A 226     -15.280   3.622  24.389  1.00 83.94           C  
ATOM   3381  HD2 PHE A 226     -16.300   3.828  24.100  1.00 83.94           H  
ATOM   3382  CE1 PHE A 226     -12.622   3.165  25.152  1.00 83.94           C  
ATOM   3383  HE1 PHE A 226     -11.588   3.022  25.429  1.00 83.94           H  
ATOM   3384  CE2 PHE A 226     -14.974   3.375  25.738  1.00 83.94           C  
ATOM   3385  HE2 PHE A 226     -15.756   3.375  26.483  1.00 83.94           H  
ATOM   3386  CZ  PHE A 226     -13.642   3.143  26.116  1.00 83.94           C  
ATOM   3387  HZ  PHE A 226     -13.391   2.953  27.149  1.00 83.94           H  
ATOM   3388  N   ASP A 227     -16.314   6.884  22.075  1.00 84.94           N  
ATOM   3389  H   ASP A 227     -16.423   6.845  21.072  1.00 84.94           H  
ATOM   3390  CA  ASP A 227     -17.236   7.768  22.799  1.00 84.94           C  
ATOM   3391  HA  ASP A 227     -16.971   7.782  23.856  1.00 84.94           H  
ATOM   3392  C   ASP A 227     -18.701   7.304  22.727  1.00 84.94           C  
ATOM   3393  CB  ASP A 227     -17.055   9.191  22.251  1.00 84.94           C  
ATOM   3394  HB2 ASP A 227     -15.994   9.437  22.217  1.00 84.94           H  
ATOM   3395  HB3 ASP A 227     -17.529   9.884  22.947  1.00 84.94           H  
ATOM   3396  O   ASP A 227     -19.626   8.039  23.079  1.00 84.94           O  
ATOM   3397  CG  ASP A 227     -17.667   9.385  20.856  1.00 84.94           C  
ATOM   3398  OD1 ASP A 227     -17.826   8.407  20.086  1.00 84.94           O  
ATOM   3399  OD2 ASP A 227     -18.093  10.524  20.552  1.00 84.94           O  
ATOM   3400  N   SER A 228     -18.932   6.090  22.230  1.00 88.49           N  
ATOM   3401  H   SER A 228     -18.138   5.486  22.076  1.00 88.49           H  
ATOM   3402  CA  SER A 228     -20.264   5.559  21.952  1.00 88.49           C  
ATOM   3403  HA  SER A 228     -21.003   6.108  22.535  1.00 88.49           H  
ATOM   3404  C   SER A 228     -20.396   4.099  22.353  1.00 88.49           C  
ATOM   3405  CB  SER A 228     -20.613   5.733  20.473  1.00 88.49           C  
ATOM   3406  HB2 SER A 228     -20.550   6.787  20.204  1.00 88.49           H  
ATOM   3407  HB3 SER A 228     -21.637   5.394  20.315  1.00 88.49           H  
ATOM   3408  O   SER A 228     -19.402   3.390  22.527  1.00 88.49           O  
ATOM   3409  OG  SER A 228     -19.729   4.988  19.660  1.00 88.49           O  
ATOM   3410  HG  SER A 228     -18.860   5.385  19.756  1.00 88.49           H  
ATOM   3411  N   ALA A 229     -21.642   3.636  22.436  1.00 89.94           N  
ATOM   3412  H   ALA A 229     -22.408   4.279  22.299  1.00 89.94           H  
ATOM   3413  CA  ALA A 229     -21.985   2.257  22.755  1.00 89.94           C  
ATOM   3414  HA  ALA A 229     -21.449   1.981  23.663  1.00 89.94           H  
ATOM   3415  C   ALA A 229     -21.560   1.249  21.670  1.00 89.94           C  
ATOM   3416  CB  ALA A 229     -23.487   2.189  23.052  1.00 89.94           C  
ATOM   3417  HB1 ALA A 229     -23.743   1.193  23.412  1.00 89.94           H  
ATOM   3418  HB2 ALA A 229     -24.053   2.391  22.142  1.00 89.94           H  
ATOM   3419  HB3 ALA A 229     -23.748   2.919  23.818  1.00 89.94           H  
ATOM   3420  O   ALA A 229     -21.803   0.056  21.829  1.00 89.94           O  
ATOM   3421  N   LEU A 230     -20.891   1.686  20.593  1.00 92.45           N  
ATOM   3422  H   LEU A 230     -20.721   2.678  20.514  1.00 92.45           H  
ATOM   3423  CA  LEU A 230     -20.240   0.797  19.627  1.00 92.45           C  
ATOM   3424  HA  LEU A 230     -20.997   0.232  19.082  1.00 92.45           H  
ATOM   3425  C   LEU A 230     -19.325  -0.227  20.307  1.00 92.45           C  
ATOM   3426  CB  LEU A 230     -19.390   1.628  18.653  1.00 92.45           C  
ATOM   3427  HB2 LEU A 230     -18.794   2.337  19.227  1.00 92.45           H  
ATOM   3428  HB3 LEU A 230     -18.693   0.957  18.150  1.00 92.45           H  
ATOM   3429  O   LEU A 230     -19.328  -1.392  19.919  1.00 92.45           O  
ATOM   3430  CG  LEU A 230     -20.166   2.387  17.568  1.00 92.45           C  
ATOM   3431  HG  LEU A 230     -20.880   3.073  18.023  1.00 92.45           H  
ATOM   3432  CD1 LEU A 230     -19.159   3.172  16.733  1.00 92.45           C  
ATOM   3433 HD11 LEU A 230     -19.677   3.726  15.949  1.00 92.45           H  
ATOM   3434 HD12 LEU A 230     -18.448   2.492  16.264  1.00 92.45           H  
ATOM   3435 HD13 LEU A 230     -18.613   3.869  17.369  1.00 92.45           H  
ATOM   3436  CD2 LEU A 230     -20.899   1.443  16.619  1.00 92.45           C  
ATOM   3437 HD21 LEU A 230     -21.717   0.949  17.142  1.00 92.45           H  
ATOM   3438 HD22 LEU A 230     -20.206   0.694  16.236  1.00 92.45           H  
ATOM   3439 HD23 LEU A 230     -21.315   2.009  15.784  1.00 92.45           H  
ATOM   3440  N   ILE A 231     -18.575   0.194  21.334  1.00 90.73           N  
ATOM   3441  H   ILE A 231     -18.642   1.158  21.627  1.00 90.73           H  
ATOM   3442  CA  ILE A 231     -17.658  -0.701  22.053  1.00 90.73           C  
ATOM   3443  HA  ILE A 231     -17.047  -1.206  21.305  1.00 90.73           H  
ATOM   3444  C   ILE A 231     -18.400  -1.803  22.821  1.00 90.73           C  
ATOM   3445  CB  ILE A 231     -16.708   0.112  22.961  1.00 90.73           C  
ATOM   3446  HB  ILE A 231     -16.324   0.943  22.369  1.00 90.73           H  
ATOM   3447  O   ILE A 231     -17.836  -2.861  23.055  1.00 90.73           O  
ATOM   3448  CG1 ILE A 231     -15.501  -0.758  23.377  1.00 90.73           C  
ATOM   3449 HG12 ILE A 231     -15.800  -1.469  24.147  1.00 90.73           H  
ATOM   3450 HG13 ILE A 231     -15.155  -1.323  22.512  1.00 90.73           H  
ATOM   3451  CG2 ILE A 231     -17.441   0.697  24.183  1.00 90.73           C  
ATOM   3452 HG21 ILE A 231     -18.290   1.303  23.865  1.00 90.73           H  
ATOM   3453 HG22 ILE A 231     -17.789  -0.101  24.839  1.00 90.73           H  
ATOM   3454 HG23 ILE A 231     -16.763   1.330  24.755  1.00 90.73           H  
ATOM   3455  CD1 ILE A 231     -14.309   0.057  23.888  1.00 90.73           C  
ATOM   3456 HD11 ILE A 231     -14.020   0.796  23.141  1.00 90.73           H  
ATOM   3457 HD12 ILE A 231     -14.562   0.555  24.825  1.00 90.73           H  
ATOM   3458 HD13 ILE A 231     -13.463  -0.608  24.060  1.00 90.73           H  
ATOM   3459  N   LEU A 232     -19.670  -1.575  23.171  1.00 88.75           N  
ATOM   3460  H   LEU A 232     -20.102  -0.719  22.852  1.00 88.75           H  
ATOM   3461  CA  LEU A 232     -20.499  -2.485  23.964  1.00 88.75           C  
ATOM   3462  HA  LEU A 232     -19.866  -3.037  24.659  1.00 88.75           H  
ATOM   3463  C   LEU A 232     -21.237  -3.527  23.120  1.00 88.75           C  
ATOM   3464  CB  LEU A 232     -21.523  -1.661  24.759  1.00 88.75           C  
ATOM   3465  HB2 LEU A 232     -22.157  -1.120  24.056  1.00 88.75           H  
ATOM   3466  HB3 LEU A 232     -22.168  -2.348  25.307  1.00 88.75           H  
ATOM   3467  O   LEU A 232     -21.908  -4.397  23.673  1.00 88.75           O  
ATOM   3468  CG  LEU A 232     -20.926  -0.666  25.762  1.00 88.75           C  
ATOM   3469  HG  LEU A 232     -20.230   0.011  25.267  1.00 88.75           H  
ATOM   3470  CD1 LEU A 232     -22.069   0.161  26.333  1.00 88.75           C  
ATOM   3471 HD11 LEU A 232     -22.820  -0.508  26.754  1.00 88.75           H  
ATOM   3472 HD12 LEU A 232     -21.692   0.823  27.113  1.00 88.75           H  
ATOM   3473 HD13 LEU A 232     -22.531   0.758  25.547  1.00 88.75           H  
ATOM   3474  CD2 LEU A 232     -20.217  -1.387  26.904  1.00 88.75           C  
ATOM   3475 HD21 LEU A 232     -19.306  -1.867  26.546  1.00 88.75           H  
ATOM   3476 HD22 LEU A 232     -19.960  -0.667  27.682  1.00 88.75           H  
ATOM   3477 HD23 LEU A 232     -20.870  -2.138  27.347  1.00 88.75           H  
ATOM   3478  N   ILE A 233     -21.171  -3.441  21.787  1.00 90.21           N  
ATOM   3479  H   ILE A 233     -20.576  -2.738  21.373  1.00 90.21           H  
ATOM   3480  CA  ILE A 233     -21.863  -4.401  20.928  1.00 90.21           C  
ATOM   3481  HA  ILE A 233     -22.913  -4.389  21.220  1.00 90.21           H  
ATOM   3482  C   ILE A 233     -21.273  -5.804  21.170  1.00 90.21           C  
ATOM   3483  CB  ILE A 233     -21.800  -3.999  19.441  1.00 90.21           C  
ATOM   3484  HB  ILE A 233     -20.752  -3.904  19.155  1.00 90.21           H  
ATOM   3485  O   ILE A 233     -20.053  -5.971  21.074  1.00 90.21           O  
ATOM   3486  CG1 ILE A 233     -22.492  -2.638  19.207  1.00 90.21           C  
ATOM   3487 HG12 ILE A 233     -22.062  -1.895  19.879  1.00 90.21           H  
ATOM   3488 HG13 ILE A 233     -23.555  -2.720  19.436  1.00 90.21           H  
ATOM   3489  CG2 ILE A 233     -22.454  -5.096  18.572  1.00 90.21           C  
ATOM   3490 HG21 ILE A 233     -22.446  -4.819  17.518  1.00 90.21           H  
ATOM   3491 HG22 ILE A 233     -21.899  -6.031  18.655  1.00 90.21           H  
ATOM   3492 HG23 ILE A 233     -23.486  -5.255  18.887  1.00 90.21           H  
ATOM   3493  CD1 ILE A 233     -22.322  -2.113  17.777  1.00 90.21           C  
ATOM   3494 HD11 ILE A 233     -22.684  -1.086  17.723  1.00 90.21           H  
ATOM   3495 HD12 ILE A 233     -21.268  -2.123  17.499  1.00 90.21           H  
ATOM   3496 HD13 ILE A 233     -22.902  -2.709  17.073  1.00 90.21           H  
ATOM   3497  N   PRO A 234     -22.106  -6.836  21.413  1.00 86.48           N  
ATOM   3498  CA  PRO A 234     -21.629  -8.202  21.600  1.00 86.48           C  
ATOM   3499  HA  PRO A 234     -21.066  -8.236  22.533  1.00 86.48           H  
ATOM   3500  C   PRO A 234     -20.733  -8.684  20.451  1.00 86.48           C  
ATOM   3501  CB  PRO A 234     -22.886  -9.060  21.759  1.00 86.48           C  
ATOM   3502  HB2 PRO A 234     -23.252  -9.384  20.784  1.00 86.48           H  
ATOM   3503  HB3 PRO A 234     -22.708  -9.918  22.407  1.00 86.48           H  
ATOM   3504  O   PRO A 234     -21.103  -8.645  19.269  1.00 86.48           O  
ATOM   3505  CG  PRO A 234     -23.885  -8.084  22.375  1.00 86.48           C  
ATOM   3506  HG2 PRO A 234     -24.916  -8.378  22.180  1.00 86.48           H  
ATOM   3507  HG3 PRO A 234     -23.703  -8.004  23.447  1.00 86.48           H  
ATOM   3508  CD  PRO A 234     -23.534  -6.762  21.699  1.00 86.48           C  
ATOM   3509  HD2 PRO A 234     -24.090  -6.662  20.767  1.00 86.48           H  
ATOM   3510  HD3 PRO A 234     -23.766  -5.939  22.375  1.00 86.48           H  
ATOM   3511  N   GLY A 235     -19.540  -9.163  20.797  1.00 89.10           N  
ATOM   3512  H   GLY A 235     -19.337  -9.303  21.776  1.00 89.10           H  
ATOM   3513  CA  GLY A 235     -18.500  -9.552  19.851  1.00 89.10           C  
ATOM   3514  HA2 GLY A 235     -17.877 -10.322  20.305  1.00 89.10           H  
ATOM   3515  HA3 GLY A 235     -18.964 -10.001  18.973  1.00 89.10           H  
ATOM   3516  C   GLY A 235     -17.553  -8.444  19.395  1.00 89.10           C  
ATOM   3517  O   GLY A 235     -16.515  -8.776  18.838  1.00 89.10           O  
ATOM   3518  N   VAL A 236     -17.843  -7.161  19.646  1.00 92.76           N  
ATOM   3519  H   VAL A 236     -18.707  -6.931  20.117  1.00 92.76           H  
ATOM   3520  CA  VAL A 236     -16.803  -6.118  19.563  1.00 92.76           C  
ATOM   3521  HA  VAL A 236     -16.232  -6.255  18.644  1.00 92.76           H  
ATOM   3522  C   VAL A 236     -15.829  -6.310  20.716  1.00 92.76           C  
ATOM   3523  CB  VAL A 236     -17.378  -4.688  19.556  1.00 92.76           C  
ATOM   3524  HB  VAL A 236     -18.022  -4.541  20.423  1.00 92.76           H  
ATOM   3525  O   VAL A 236     -14.636  -6.434  20.467  1.00 92.76           O  
ATOM   3526  CG1 VAL A 236     -16.285  -3.614  19.588  1.00 92.76           C  
ATOM   3527 HG11 VAL A 236     -15.575  -3.780  18.778  1.00 92.76           H  
ATOM   3528 HG12 VAL A 236     -16.736  -2.628  19.474  1.00 92.76           H  
ATOM   3529 HG13 VAL A 236     -15.760  -3.639  20.542  1.00 92.76           H  
ATOM   3530  CG2 VAL A 236     -18.194  -4.478  18.281  1.00 92.76           C  
ATOM   3531 HG21 VAL A 236     -18.598  -3.466  18.265  1.00 92.76           H  
ATOM   3532 HG22 VAL A 236     -19.021  -5.187  18.271  1.00 92.76           H  
ATOM   3533 HG23 VAL A 236     -17.566  -4.627  17.402  1.00 92.76           H  
ATOM   3534  N   VAL A 237     -16.339  -6.425  21.950  1.00 88.98           N  
ATOM   3535  H   VAL A 237     -17.330  -6.277  22.077  1.00 88.98           H  
ATOM   3536  CA  VAL A 237     -15.517  -6.681  23.145  1.00 88.98           C  
ATOM   3537  HA  VAL A 237     -14.790  -5.874  23.236  1.00 88.98           H  
ATOM   3538  C   VAL A 237     -14.724  -7.983  23.008  1.00 88.98           C  
ATOM   3539  CB  VAL A 237     -16.361  -6.702  24.436  1.00 88.98           C  
ATOM   3540  HB  VAL A 237     -17.071  -7.528  24.391  1.00 88.98           H  
ATOM   3541  O   VAL A 237     -13.522  -7.985  23.248  1.00 88.98           O  
ATOM   3542  CG1 VAL A 237     -15.462  -6.886  25.665  1.00 88.98           C  
ATOM   3543 HG11 VAL A 237     -14.975  -7.860  25.636  1.00 88.98           H  
ATOM   3544 HG12 VAL A 237     -16.054  -6.853  26.581  1.00 88.98           H  
ATOM   3545 HG13 VAL A 237     -14.704  -6.104  25.705  1.00 88.98           H  
ATOM   3546  CG2 VAL A 237     -17.144  -5.398  24.619  1.00 88.98           C  
ATOM   3547 HG21 VAL A 237     -17.664  -5.406  25.577  1.00 88.98           H  
ATOM   3548 HG22 VAL A 237     -17.892  -5.298  23.832  1.00 88.98           H  
ATOM   3549 HG23 VAL A 237     -16.464  -4.547  24.592  1.00 88.98           H  
ATOM   3550  N   ASP A 238     -15.359  -9.061  22.541  1.00 89.61           N  
ATOM   3551  H   ASP A 238     -16.369  -9.053  22.567  1.00 89.61           H  
ATOM   3552  CA  ASP A 238     -14.723 -10.383  22.403  1.00 89.61           C  
ATOM   3553  HA  ASP A 238     -14.331 -10.678  23.377  1.00 89.61           H  
ATOM   3554  C   ASP A 238     -13.564 -10.389  21.390  1.00 89.61           C  
ATOM   3555  CB  ASP A 238     -15.753 -11.439  21.953  1.00 89.61           C  
ATOM   3556  HB2 ASP A 238     -15.307 -12.426  22.068  1.00 89.61           H  
ATOM   3557  HB3 ASP A 238     -15.947 -11.294  20.890  1.00 89.61           H  
ATOM   3558  O   ASP A 238     -12.650 -11.215  21.467  1.00 89.61           O  
ATOM   3559  CG  ASP A 238     -17.093 -11.420  22.697  1.00 89.61           C  
ATOM   3560  OD1 ASP A 238     -17.147 -10.867  23.812  1.00 89.61           O  
ATOM   3561  OD2 ASP A 238     -18.090 -11.843  22.068  1.00 89.61           O  
ATOM   3562  N   ASP A 239     -13.598  -9.476  20.417  1.00 93.87           N  
ATOM   3563  H   ASP A 239     -14.373  -8.829  20.400  1.00 93.87           H  
ATOM   3564  CA  ASP A 239     -12.563  -9.329  19.397  1.00 93.87           C  
ATOM   3565  HA  ASP A 239     -12.143 -10.310  19.175  1.00 93.87           H  
ATOM   3566  C   ASP A 239     -11.377  -8.472  19.880  1.00 93.87           C  
ATOM   3567  CB  ASP A 239     -13.199  -8.784  18.104  1.00 93.87           C  
ATOM   3568  HB2 ASP A 239     -12.418  -8.296  17.521  1.00 93.87           H  
ATOM   3569  HB3 ASP A 239     -13.933  -8.019  18.358  1.00 93.87           H  
ATOM   3570  O   ASP A 239     -10.275  -8.619  19.341  1.00 93.87           O  
ATOM   3571  CG  ASP A 239     -13.864  -9.844  17.205  1.00 93.87           C  
ATOM   3572  OD1 ASP A 239     -13.773 -11.067  17.515  1.00 93.87           O  
ATOM   3573  OD2 ASP A 239     -14.398  -9.423  16.145  1.00 93.87           O  
ATOM   3574  N   ILE A 240     -11.542  -7.643  20.924  1.00 92.77           N  
ATOM   3575  H   ILE A 240     -12.449  -7.616  21.368  1.00 92.77           H  
ATOM   3576  CA  ILE A 240     -10.471  -6.783  21.468  1.00 92.77           C  
ATOM   3577  HA  ILE A 240     -10.104  -6.166  20.648  1.00 92.77           H  
ATOM   3578  C   ILE A 240      -9.259  -7.609  21.934  1.00 92.77           C  
ATOM   3579  CB  ILE A 240     -10.986  -5.808  22.563  1.00 92.77           C  
ATOM   3580  HB  ILE A 240     -11.518  -6.359  23.339  1.00 92.77           H  
ATOM   3581  O   ILE A 240      -8.155  -7.330  21.455  1.00 92.77           O  
ATOM   3582  CG1 ILE A 240     -11.987  -4.809  21.958  1.00 92.77           C  
ATOM   3583 HG12 ILE A 240     -12.761  -5.368  21.432  1.00 92.77           H  
ATOM   3584 HG13 ILE A 240     -11.477  -4.189  21.221  1.00 92.77           H  
ATOM   3585  CG2 ILE A 240      -9.822  -5.057  23.240  1.00 92.77           C  
ATOM   3586 HG21 ILE A 240      -9.259  -4.488  22.501  1.00 92.77           H  
ATOM   3587 HG22 ILE A 240     -10.198  -4.377  24.004  1.00 92.77           H  
ATOM   3588 HG23 ILE A 240      -9.154  -5.753  23.748  1.00 92.77           H  
ATOM   3589  CD1 ILE A 240     -12.698  -3.918  22.985  1.00 92.77           C  
ATOM   3590 HD11 ILE A 240     -13.526  -3.400  22.500  1.00 92.77           H  
ATOM   3591 HD12 ILE A 240     -13.086  -4.523  23.804  1.00 92.77           H  
ATOM   3592 HD13 ILE A 240     -12.009  -3.172  23.380  1.00 92.77           H  
ATOM   3593  N   PRO A 241      -9.405  -8.658  22.777  1.00 90.78           N  
ATOM   3594  CA  PRO A 241      -8.275  -9.495  23.181  1.00 90.78           C  
ATOM   3595  HA  PRO A 241      -7.581  -8.895  23.771  1.00 90.78           H  
ATOM   3596  C   PRO A 241      -7.533 -10.120  21.998  1.00 90.78           C  
ATOM   3597  CB  PRO A 241      -8.875 -10.605  24.052  1.00 90.78           C  
ATOM   3598  HB2 PRO A 241      -8.184 -10.930  24.830  1.00 90.78           H  
ATOM   3599  HB3 PRO A 241      -9.170 -11.456  23.439  1.00 90.78           H  
ATOM   3600  O   PRO A 241      -6.306 -10.220  22.014  1.00 90.78           O  
ATOM   3601  CG  PRO A 241     -10.127  -9.969  24.633  1.00 90.78           C  
ATOM   3602  HG2 PRO A 241      -9.851  -9.360  25.494  1.00 90.78           H  
ATOM   3603  HG3 PRO A 241     -10.879 -10.709  24.905  1.00 90.78           H  
ATOM   3604  CD  PRO A 241     -10.603  -9.068  23.503  1.00 90.78           C  
ATOM   3605  HD2 PRO A 241     -11.267  -9.623  22.840  1.00 90.78           H  
ATOM   3606  HD3 PRO A 241     -11.130  -8.225  23.950  1.00 90.78           H  
ATOM   3607  N   LYS A 242      -8.271 -10.552  20.967  1.00 91.69           N  
ATOM   3608  H   LYS A 242      -9.263 -10.363  20.987  1.00 91.69           H  
ATOM   3609  CA  LYS A 242      -7.699 -11.205  19.780  1.00 91.69           C  
ATOM   3610  HA  LYS A 242      -7.019 -11.998  20.092  1.00 91.69           H  
ATOM   3611  C   LYS A 242      -6.879 -10.212  18.966  1.00 91.69           C  
ATOM   3612  CB  LYS A 242      -8.802 -11.799  18.895  1.00 91.69           C  
ATOM   3613  HB2 LYS A 242      -8.334 -12.303  18.049  1.00 91.69           H  
ATOM   3614  HB3 LYS A 242      -9.407 -10.982  18.502  1.00 91.69           H  
ATOM   3615  O   LYS A 242      -5.743 -10.514  18.604  1.00 91.69           O  
ATOM   3616  CG  LYS A 242      -9.728 -12.793  19.609  1.00 91.69           C  
ATOM   3617  HG2 LYS A 242     -10.193 -12.302  20.463  1.00 91.69           H  
ATOM   3618  HG3 LYS A 242      -9.164 -13.661  19.952  1.00 91.69           H  
ATOM   3619  CD  LYS A 242     -10.822 -13.226  18.626  1.00 91.69           C  
ATOM   3620  HD2 LYS A 242     -11.172 -12.343  18.091  1.00 91.69           H  
ATOM   3621  HD3 LYS A 242     -10.419 -13.931  17.899  1.00 91.69           H  
ATOM   3622  CE  LYS A 242     -12.017 -13.840  19.357  1.00 91.69           C  
ATOM   3623  HE2 LYS A 242     -12.164 -13.290  20.287  1.00 91.69           H  
ATOM   3624  HE3 LYS A 242     -11.815 -14.883  19.600  1.00 91.69           H  
ATOM   3625  NZ  LYS A 242     -13.239 -13.693  18.528  1.00 91.69           N  
ATOM   3626  HZ1 LYS A 242     -13.174 -14.201  17.658  1.00 91.69           H  
ATOM   3627  HZ2 LYS A 242     -14.064 -13.969  19.041  1.00 91.69           H  
ATOM   3628  HZ3 LYS A 242     -13.380 -12.724  18.280  1.00 91.69           H  
ATOM   3629  N   PHE A 243      -7.444  -9.029  18.717  1.00 92.95           N  
ATOM   3630  H   PHE A 243      -8.384  -8.861  19.048  1.00 92.95           H  
ATOM   3631  CA  PHE A 243      -6.764  -7.959  18.000  1.00 92.95           C  
ATOM   3632  HA  PHE A 243      -6.455  -8.323  17.020  1.00 92.95           H  
ATOM   3633  C   PHE A 243      -5.501  -7.524  18.735  1.00 92.95           C  
ATOM   3634  CB  PHE A 243      -7.714  -6.773  17.795  1.00 92.95           C  
ATOM   3635  HB2 PHE A 243      -8.181  -6.514  18.745  1.00 92.95           H  
ATOM   3636  HB3 PHE A 243      -8.505  -7.071  17.106  1.00 92.95           H  
ATOM   3637  O   PHE A 243      -4.437  -7.478  18.126  1.00 92.95           O  
ATOM   3638  CG  PHE A 243      -7.007  -5.549  17.241  1.00 92.95           C  
ATOM   3639  CD1 PHE A 243      -6.645  -4.490  18.097  1.00 92.95           C  
ATOM   3640  HD1 PHE A 243      -6.908  -4.525  19.144  1.00 92.95           H  
ATOM   3641  CD2 PHE A 243      -6.643  -5.500  15.884  1.00 92.95           C  
ATOM   3642  HD2 PHE A 243      -6.902  -6.319  15.229  1.00 92.95           H  
ATOM   3643  CE1 PHE A 243      -5.925  -3.391  17.595  1.00 92.95           C  
ATOM   3644  HE1 PHE A 243      -5.639  -2.581  18.251  1.00 92.95           H  
ATOM   3645  CE2 PHE A 243      -5.934  -4.394  15.381  1.00 92.95           C  
ATOM   3646  HE2 PHE A 243      -5.651  -4.351  14.340  1.00 92.95           H  
ATOM   3647  CZ  PHE A 243      -5.575  -3.339  16.236  1.00 92.95           C  
ATOM   3648  HZ  PHE A 243      -5.025  -2.492  15.854  1.00 92.95           H  
ATOM   3649  N   GLN A 244      -5.584  -7.259  20.040  1.00 90.58           N  
ATOM   3650  H   GLN A 244      -6.480  -7.317  20.503  1.00 90.58           H  
ATOM   3651  CA  GLN A 244      -4.435  -6.743  20.778  1.00 90.58           C  
ATOM   3652  HA  GLN A 244      -4.037  -5.880  20.244  1.00 90.58           H  
ATOM   3653  C   GLN A 244      -3.287  -7.730  20.893  1.00 90.58           C  
ATOM   3654  CB  GLN A 244      -4.847  -6.308  22.170  1.00 90.58           C  
ATOM   3655  HB2 GLN A 244      -5.425  -7.084  22.672  1.00 90.58           H  
ATOM   3656  HB3 GLN A 244      -3.927  -6.133  22.728  1.00 90.58           H  
ATOM   3657  O   GLN A 244      -2.142  -7.322  20.720  1.00 90.58           O  
ATOM   3658  CG  GLN A 244      -5.653  -5.013  22.073  1.00 90.58           C  
ATOM   3659  HG2 GLN A 244      -5.277  -4.395  21.258  1.00 90.58           H  
ATOM   3660  HG3 GLN A 244      -6.702  -5.235  21.880  1.00 90.58           H  
ATOM   3661  CD  GLN A 244      -5.538  -4.202  23.334  1.00 90.58           C  
ATOM   3662  NE2 GLN A 244      -6.117  -3.030  23.325  1.00 90.58           N  
ATOM   3663 HE21 GLN A 244      -6.122  -2.562  24.220  1.00 90.58           H  
ATOM   3664 HE22 GLN A 244      -6.635  -2.688  22.528  1.00 90.58           H  
ATOM   3665  OE1 GLN A 244      -4.909  -4.592  24.303  1.00 90.58           O  
ATOM   3666  N   ARG A 245      -3.570  -9.018  21.119  1.00 90.20           N  
ATOM   3667  H   ARG A 245      -4.532  -9.288  21.266  1.00 90.20           H  
ATOM   3668  CA  ARG A 245      -2.522 -10.047  21.094  1.00 90.20           C  
ATOM   3669  HA  ARG A 245      -1.739  -9.787  21.807  1.00 90.20           H  
ATOM   3670  C   ARG A 245      -1.840 -10.091  19.730  1.00 90.20           C  
ATOM   3671  CB  ARG A 245      -3.097 -11.420  21.445  1.00 90.20           C  
ATOM   3672  HB2 ARG A 245      -3.974 -11.605  20.825  1.00 90.20           H  
ATOM   3673  HB3 ARG A 245      -2.350 -12.182  21.220  1.00 90.20           H  
ATOM   3674  O   ARG A 245      -0.621 -10.013  19.674  1.00 90.20           O  
ATOM   3675  CG  ARG A 245      -3.470 -11.534  22.928  1.00 90.20           C  
ATOM   3676  HG2 ARG A 245      -4.163 -10.737  23.195  1.00 90.20           H  
ATOM   3677  HG3 ARG A 245      -2.577 -11.442  23.546  1.00 90.20           H  
ATOM   3678  CD  ARG A 245      -4.125 -12.899  23.162  1.00 90.20           C  
ATOM   3679  HD2 ARG A 245      -4.740 -13.133  22.294  1.00 90.20           H  
ATOM   3680  HD3 ARG A 245      -3.348 -13.658  23.253  1.00 90.20           H  
ATOM   3681  NE  ARG A 245      -4.979 -12.894  24.363  1.00 90.20           N  
ATOM   3682  HE  ARG A 245      -4.814 -12.159  25.035  1.00 90.20           H  
ATOM   3683  NH1 ARG A 245      -6.401 -14.583  23.738  1.00 90.20           N  
ATOM   3684 HH11 ARG A 245      -5.823 -14.753  22.927  1.00 90.20           H  
ATOM   3685 HH12 ARG A 245      -7.194 -15.176  23.938  1.00 90.20           H  
ATOM   3686  NH2 ARG A 245      -6.764 -13.490  25.641  1.00 90.20           N  
ATOM   3687 HH21 ARG A 245      -6.581 -12.698  26.240  1.00 90.20           H  
ATOM   3688 HH22 ARG A 245      -7.581 -14.061  25.802  1.00 90.20           H  
ATOM   3689  CZ  ARG A 245      -6.035 -13.655  24.576  1.00 90.20           C  
ATOM   3690  N   ALA A 246      -2.615 -10.135  18.644  1.00 90.51           N  
ATOM   3691  H   ALA A 246      -3.618 -10.164  18.757  1.00 90.51           H  
ATOM   3692  CA  ALA A 246      -2.062 -10.161  17.290  1.00 90.51           C  
ATOM   3693  HA  ALA A 246      -1.370 -11.000  17.213  1.00 90.51           H  
ATOM   3694  C   ALA A 246      -1.273  -8.882  16.949  1.00 90.51           C  
ATOM   3695  CB  ALA A 246      -3.217 -10.382  16.304  1.00 90.51           C  
ATOM   3696  HB1 ALA A 246      -3.926  -9.556  16.366  1.00 90.51           H  
ATOM   3697  HB2 ALA A 246      -2.820 -10.441  15.290  1.00 90.51           H  
ATOM   3698  HB3 ALA A 246      -3.729 -11.314  16.540  1.00 90.51           H  
ATOM   3699  O   ALA A 246      -0.239  -8.949  16.287  1.00 90.51           O  
ATOM   3700  N   TRP A 247      -1.746  -7.719  17.402  1.00 90.20           N  
ATOM   3701  H   TRP A 247      -2.628  -7.721  17.893  1.00 90.20           H  
ATOM   3702  CA  TRP A 247      -1.082  -6.431  17.202  1.00 90.20           C  
ATOM   3703  HA  TRP A 247      -0.842  -6.310  16.146  1.00 90.20           H  
ATOM   3704  C   TRP A 247       0.238  -6.354  17.971  1.00 90.20           C  
ATOM   3705  CB  TRP A 247      -2.034  -5.302  17.616  1.00 90.20           C  
ATOM   3706  HB2 TRP A 247      -2.273  -5.405  18.674  1.00 90.20           H  
ATOM   3707  HB3 TRP A 247      -2.965  -5.407  17.059  1.00 90.20           H  
ATOM   3708  O   TRP A 247       1.254  -5.979  17.393  1.00 90.20           O  
ATOM   3709  CG  TRP A 247      -1.513  -3.919  17.378  1.00 90.20           C  
ATOM   3710  CD1 TRP A 247      -0.811  -3.175  18.262  1.00 90.20           C  
ATOM   3711  HD1 TRP A 247      -0.540  -3.493  19.258  1.00 90.20           H  
ATOM   3712  CD2 TRP A 247      -1.625  -3.099  16.175  1.00 90.20           C  
ATOM   3713  CE2 TRP A 247      -1.012  -1.838  16.425  1.00 90.20           C  
ATOM   3714  CE3 TRP A 247      -2.173  -3.293  14.891  1.00 90.20           C  
ATOM   3715  HE3 TRP A 247      -2.655  -4.233  14.669  1.00 90.20           H  
ATOM   3716  NE1 TRP A 247      -0.515  -1.947  17.704  1.00 90.20           N  
ATOM   3717  HE1 TRP A 247      -0.019  -1.215  18.192  1.00 90.20           H  
ATOM   3718  CH2 TRP A 247      -1.542  -1.040  14.203  1.00 90.20           C  
ATOM   3719  HH2 TRP A 247      -1.517  -0.263  13.454  1.00 90.20           H  
ATOM   3720  CZ2 TRP A 247      -1.003  -0.806  15.478  1.00 90.20           C  
ATOM   3721  HZ2 TRP A 247      -0.565   0.152  15.720  1.00 90.20           H  
ATOM   3722  CZ3 TRP A 247      -2.084  -2.297  13.903  1.00 90.20           C  
ATOM   3723  HZ3 TRP A 247      -2.422  -2.493  12.896  1.00 90.20           H  
ATOM   3724  N   GLN A 248       0.243  -6.755  19.245  1.00 89.59           N  
ATOM   3725  H   GLN A 248      -0.622  -7.078  19.653  1.00 89.59           H  
ATOM   3726  CA  GLN A 248       1.440  -6.776  20.090  1.00 89.59           C  
ATOM   3727  HA  GLN A 248       1.929  -5.803  20.045  1.00 89.59           H  
ATOM   3728  C   GLN A 248       2.462  -7.813  19.618  1.00 89.59           C  
ATOM   3729  CB  GLN A 248       1.047  -7.064  21.544  1.00 89.59           C  
ATOM   3730  HB2 GLN A 248       1.946  -7.295  22.115  1.00 89.59           H  
ATOM   3731  HB3 GLN A 248       0.395  -7.937  21.570  1.00 89.59           H  
ATOM   3732  O   GLN A 248       3.648  -7.507  19.587  1.00 89.59           O  
ATOM   3733  CG  GLN A 248       0.352  -5.868  22.215  1.00 89.59           C  
ATOM   3734  HG2 GLN A 248       1.063  -5.046  22.297  1.00 89.59           H  
ATOM   3735  HG3 GLN A 248      -0.485  -5.530  21.605  1.00 89.59           H  
ATOM   3736  CD  GLN A 248      -0.175  -6.201  23.609  1.00 89.59           C  
ATOM   3737  NE2 GLN A 248      -0.710  -5.231  24.318  1.00 89.59           N  
ATOM   3738 HE21 GLN A 248      -0.798  -4.296  23.948  1.00 89.59           H  
ATOM   3739 HE22 GLN A 248      -1.066  -5.492  25.227  1.00 89.59           H  
ATOM   3740  OE1 GLN A 248      -0.136  -7.320  24.092  1.00 89.59           O  
ATOM   3741  N   GLU A 249       2.019  -9.004  19.209  1.00 90.82           N  
ATOM   3742  H   GLU A 249       1.038  -9.224  19.310  1.00 90.82           H  
ATOM   3743  CA  GLU A 249       2.888 -10.030  18.621  1.00 90.82           C  
ATOM   3744  HA  GLU A 249       3.691 -10.267  19.319  1.00 90.82           H  
ATOM   3745  C   GLU A 249       3.537  -9.519  17.331  1.00 90.82           C  
ATOM   3746  CB  GLU A 249       2.061 -11.302  18.362  1.00 90.82           C  
ATOM   3747  HB2 GLU A 249       1.296 -11.075  17.619  1.00 90.82           H  
ATOM   3748  HB3 GLU A 249       1.566 -11.587  19.291  1.00 90.82           H  
ATOM   3749  O   GLU A 249       4.739  -9.659  17.138  1.00 90.82           O  
ATOM   3750  CG  GLU A 249       2.899 -12.500  17.878  1.00 90.82           C  
ATOM   3751  HG2 GLU A 249       3.595 -12.783  18.667  1.00 90.82           H  
ATOM   3752  HG3 GLU A 249       3.480 -12.196  17.007  1.00 90.82           H  
ATOM   3753  CD  GLU A 249       2.043 -13.722  17.484  1.00 90.82           C  
ATOM   3754  OE1 GLU A 249       2.594 -14.642  16.831  1.00 90.82           O  
ATOM   3755  OE2 GLU A 249       0.821 -13.732  17.765  1.00 90.82           O  
ATOM   3756  N   LEU A 250       2.780  -8.855  16.453  1.00 90.58           N  
ATOM   3757  H   LEU A 250       1.788  -8.764  16.620  1.00 90.58           H  
ATOM   3758  CA  LEU A 250       3.372  -8.266  15.253  1.00 90.58           C  
ATOM   3759  HA  LEU A 250       3.960  -9.044  14.767  1.00 90.58           H  
ATOM   3760  C   LEU A 250       4.337  -7.119  15.591  1.00 90.58           C  
ATOM   3761  CB  LEU A 250       2.250  -7.815  14.308  1.00 90.58           C  
ATOM   3762  HB2 LEU A 250       1.568  -8.651  14.154  1.00 90.58           H  
ATOM   3763  HB3 LEU A 250       1.693  -7.007  14.782  1.00 90.58           H  
ATOM   3764  O   LEU A 250       5.381  -6.990  14.953  1.00 90.58           O  
ATOM   3765  CG  LEU A 250       2.771  -7.336  12.940  1.00 90.58           C  
ATOM   3766  HG  LEU A 250       3.426  -6.473  13.058  1.00 90.58           H  
ATOM   3767  CD1 LEU A 250       3.515  -8.445  12.188  1.00 90.58           C  
ATOM   3768 HD11 LEU A 250       2.919  -9.358  12.203  1.00 90.58           H  
ATOM   3769 HD12 LEU A 250       4.478  -8.625  12.668  1.00 90.58           H  
ATOM   3770 HD13 LEU A 250       3.705  -8.143  11.159  1.00 90.58           H  
ATOM   3771  CD2 LEU A 250       1.585  -6.928  12.074  1.00 90.58           C  
ATOM   3772 HD21 LEU A 250       1.013  -6.151  12.582  1.00 90.58           H  
ATOM   3773 HD22 LEU A 250       0.963  -7.807  11.902  1.00 90.58           H  
ATOM   3774 HD23 LEU A 250       1.939  -6.539  11.120  1.00 90.58           H  
ATOM   3775  N   ALA A 251       3.997  -6.299  16.587  1.00 90.11           N  
ATOM   3776  H   ALA A 251       3.114  -6.448  17.054  1.00 90.11           H  
ATOM   3777  CA  ALA A 251       4.814  -5.171  17.025  1.00 90.11           C  
ATOM   3778  HA  ALA A 251       5.139  -4.611  16.149  1.00 90.11           H  
ATOM   3779  C   ALA A 251       6.093  -5.597  17.758  1.00 90.11           C  
ATOM   3780  CB  ALA A 251       3.952  -4.246  17.892  1.00 90.11           C  
ATOM   3781  HB1 ALA A 251       3.638  -4.771  18.794  1.00 90.11           H  
ATOM   3782  HB2 ALA A 251       4.535  -3.369  18.174  1.00 90.11           H  
ATOM   3783  HB3 ALA A 251       3.073  -3.922  17.335  1.00 90.11           H  
ATOM   3784  O   ALA A 251       7.056  -4.838  17.760  1.00 90.11           O  
ATOM   3785  N   SER A 252       6.136  -6.786  18.364  1.00 91.72           N  
ATOM   3786  H   SER A 252       5.301  -7.353  18.408  1.00 91.72           H  
ATOM   3787  CA  SER A 252       7.354  -7.316  18.989  1.00 91.72           C  
ATOM   3788  HA  SER A 252       7.889  -6.493  19.463  1.00 91.72           H  
ATOM   3789  C   SER A 252       8.316  -7.940  17.974  1.00 91.72           C  
ATOM   3790  CB  SER A 252       7.000  -8.320  20.088  1.00 91.72           C  
ATOM   3791  HB2 SER A 252       7.908  -8.586  20.629  1.00 91.72           H  
ATOM   3792  HB3 SER A 252       6.299  -7.859  20.784  1.00 91.72           H  
ATOM   3793  O   SER A 252       9.519  -7.979  18.218  1.00 91.72           O  
ATOM   3794  OG  SER A 252       6.426  -9.492  19.550  1.00 91.72           O  
ATOM   3795  HG  SER A 252       6.226 -10.102  20.263  1.00 91.72           H  
ATOM   3796  N   LEU A 253       7.805  -8.393  16.825  1.00 90.02           N  
ATOM   3797  H   LEU A 253       6.798  -8.409  16.745  1.00 90.02           H  
ATOM   3798  CA  LEU A 253       8.600  -8.988  15.745  1.00 90.02           C  
ATOM   3799  HA  LEU A 253       9.416  -9.567  16.176  1.00 90.02           H  
ATOM   3800  C   LEU A 253       9.250  -7.957  14.816  1.00 90.02           C  
ATOM   3801  CB  LEU A 253       7.689  -9.914  14.925  1.00 90.02           C  
ATOM   3802  HB2 LEU A 253       6.817  -9.341  14.607  1.00 90.02           H  
ATOM   3803  HB3 LEU A 253       8.223 -10.230  14.030  1.00 90.02           H  
ATOM   3804  O   LEU A 253      10.187  -8.287  14.091  1.00 90.02           O  
ATOM   3805  CG  LEU A 253       7.220 -11.167  15.682  1.00 90.02           C  
ATOM   3806  HG  LEU A 253       6.767 -10.897  16.636  1.00 90.02           H  
ATOM   3807  CD1 LEU A 253       6.189 -11.887  14.817  1.00 90.02           C  
ATOM   3808 HD11 LEU A 253       6.662 -12.179  13.879  1.00 90.02           H  
ATOM   3809 HD12 LEU A 253       5.826 -12.767  15.348  1.00 90.02           H  
ATOM   3810 HD13 LEU A 253       5.345 -11.222  14.636  1.00 90.02           H  
ATOM   3811  CD2 LEU A 253       8.364 -12.140  15.969  1.00 90.02           C  
ATOM   3812 HD21 LEU A 253       7.968 -13.043  16.432  1.00 90.02           H  
ATOM   3813 HD22 LEU A 253       8.886 -12.397  15.048  1.00 90.02           H  
ATOM   3814 HD23 LEU A 253       9.066 -11.686  16.668  1.00 90.02           H  
ATOM   3815  N   VAL A 254       8.743  -6.725  14.800  1.00 90.50           N  
ATOM   3816  H   VAL A 254       8.001  -6.509  15.451  1.00 90.50           H  
ATOM   3817  CA  VAL A 254       9.165  -5.676  13.868  1.00 90.50           C  
ATOM   3818  HA  VAL A 254      10.053  -6.008  13.329  1.00 90.50           H  
ATOM   3819  C   VAL A 254       9.531  -4.429  14.660  1.00 90.50           C  
ATOM   3820  CB  VAL A 254       8.061  -5.384  12.832  1.00 90.50           C  
ATOM   3821  HB  VAL A 254       7.197  -4.948  13.334  1.00 90.50           H  
ATOM   3822  O   VAL A 254       8.801  -4.028  15.558  1.00 90.50           O  
ATOM   3823  CG1 VAL A 254       8.549  -4.401  11.761  1.00 90.50           C  
ATOM   3824 HG11 VAL A 254       7.763  -4.234  11.025  1.00 90.50           H  
ATOM   3825 HG12 VAL A 254       8.788  -3.444  12.225  1.00 90.50           H  
ATOM   3826 HG13 VAL A 254       9.433  -4.799  11.261  1.00 90.50           H  
ATOM   3827  CG2 VAL A 254       7.604  -6.655  12.101  1.00 90.50           C  
ATOM   3828 HG21 VAL A 254       6.886  -6.404  11.320  1.00 90.50           H  
ATOM   3829 HG22 VAL A 254       7.116  -7.333  12.801  1.00 90.50           H  
ATOM   3830 HG23 VAL A 254       8.461  -7.163  11.657  1.00 90.50           H  
ATOM   3831  N   SER A 255      10.645  -3.774  14.324  1.00 89.66           N  
ATOM   3832  H   SER A 255      11.211  -4.109  13.557  1.00 89.66           H  
ATOM   3833  CA  SER A 255      11.009  -2.525  15.000  1.00 89.66           C  
ATOM   3834  HA  SER A 255      11.064  -2.742  16.067  1.00 89.66           H  
ATOM   3835  C   SER A 255       9.938  -1.447  14.802  1.00 89.66           C  
ATOM   3836  CB  SER A 255      12.387  -2.021  14.561  1.00 89.66           C  
ATOM   3837  HB2 SER A 255      13.099  -2.847  14.577  1.00 89.66           H  
ATOM   3838  HB3 SER A 255      12.722  -1.265  15.272  1.00 89.66           H  
ATOM   3839  O   SER A 255       9.246  -1.407  13.781  1.00 89.66           O  
ATOM   3840  OG  SER A 255      12.352  -1.440  13.272  1.00 89.66           O  
ATOM   3841  HG  SER A 255      13.215  -1.054  13.108  1.00 89.66           H  
ATOM   3842  N   SER A 256       9.837  -0.515  15.754  1.00 89.65           N  
ATOM   3843  H   SER A 256      10.429  -0.579  16.569  1.00 89.65           H  
ATOM   3844  CA  SER A 256       8.876   0.597  15.691  1.00 89.65           C  
ATOM   3845  HA  SER A 256       7.867   0.186  15.721  1.00 89.65           H  
ATOM   3846  C   SER A 256       8.998   1.422  14.404  1.00 89.65           C  
ATOM   3847  CB  SER A 256       9.065   1.506  16.908  1.00 89.65           C  
ATOM   3848  HB2 SER A 256       8.840   0.941  17.813  1.00 89.65           H  
ATOM   3849  HB3 SER A 256       8.379   2.351  16.841  1.00 89.65           H  
ATOM   3850  O   SER A 256       7.997   1.905  13.881  1.00 89.65           O  
ATOM   3851  OG  SER A 256      10.401   1.976  16.969  1.00 89.65           O  
ATOM   3852  HG  SER A 256      10.513   2.502  17.764  1.00 89.65           H  
ATOM   3853  N   THR A 257      10.209   1.534  13.851  1.00 91.09           N  
ATOM   3854  H   THR A 257      10.997   1.192  14.382  1.00 91.09           H  
ATOM   3855  CA  THR A 257      10.486   2.202  12.573  1.00 91.09           C  
ATOM   3856  HA  THR A 257      10.092   3.218  12.612  1.00 91.09           H  
ATOM   3857  C   THR A 257       9.836   1.496  11.381  1.00 91.09           C  
ATOM   3858  CB  THR A 257      12.003   2.262  12.341  1.00 91.09           C  
ATOM   3859  HB  THR A 257      12.376   1.252  12.173  1.00 91.09           H  
ATOM   3860  O   THR A 257       9.329   2.163  10.479  1.00 91.09           O  
ATOM   3861  CG2 THR A 257      12.399   3.137  11.154  1.00 91.09           C  
ATOM   3862 HG21 THR A 257      12.044   2.688  10.227  1.00 91.09           H  
ATOM   3863 HG22 THR A 257      13.485   3.211  11.102  1.00 91.09           H  
ATOM   3864 HG23 THR A 257      11.970   4.134  11.258  1.00 91.09           H  
ATOM   3865  OG1 THR A 257      12.650   2.784  13.479  1.00 91.09           O  
ATOM   3866  HG1 THR A 257      12.602   3.742  13.442  1.00 91.09           H  
ATOM   3867  N   TRP A 258       9.840   0.160  11.364  1.00 92.89           N  
ATOM   3868  H   TRP A 258      10.208  -0.332  12.166  1.00 92.89           H  
ATOM   3869  CA  TRP A 258       9.353  -0.646  10.239  1.00 92.89           C  
ATOM   3870  HA  TRP A 258       9.401  -0.049   9.328  1.00 92.89           H  
ATOM   3871  C   TRP A 258       7.900  -1.084  10.379  1.00 92.89           C  
ATOM   3872  CB  TRP A 258      10.275  -1.848  10.036  1.00 92.89           C  
ATOM   3873  HB2 TRP A 258      10.487  -2.318  10.997  1.00 92.89           H  
ATOM   3874  HB3 TRP A 258       9.774  -2.583   9.406  1.00 92.89           H  
ATOM   3875  O   TRP A 258       7.273  -1.439   9.380  1.00 92.89           O  
ATOM   3876  CG  TRP A 258      11.554  -1.486   9.363  1.00 92.89           C  
ATOM   3877  CD1 TRP A 258      12.783  -1.507   9.924  1.00 92.89           C  
ATOM   3878  HD1 TRP A 258      12.992  -1.828  10.934  1.00 92.89           H  
ATOM   3879  CD2 TRP A 258      11.748  -1.049   7.985  1.00 92.89           C  
ATOM   3880  CE2 TRP A 258      13.136  -0.802   7.790  1.00 92.89           C  
ATOM   3881  CE3 TRP A 258      10.893  -0.848   6.880  1.00 92.89           C  
ATOM   3882  HE3 TRP A 258       9.835  -1.031   6.993  1.00 92.89           H  
ATOM   3883  NE1 TRP A 258      13.719  -1.083   9.004  1.00 92.89           N  
ATOM   3884  HE1 TRP A 258      14.711  -1.043   9.190  1.00 92.89           H  
ATOM   3885  CH2 TRP A 258      12.785  -0.210   5.473  1.00 92.89           C  
ATOM   3886  HH2 TRP A 258      13.177   0.100   4.515  1.00 92.89           H  
ATOM   3887  CZ2 TRP A 258      13.655  -0.376   6.564  1.00 92.89           C  
ATOM   3888  HZ2 TRP A 258      14.712  -0.182   6.467  1.00 92.89           H  
ATOM   3889  CZ3 TRP A 258      11.407  -0.440   5.633  1.00 92.89           C  
ATOM   3890  HZ3 TRP A 258      10.742  -0.303   4.793  1.00 92.89           H  
ATOM   3891  N   PHE A 259       7.339  -1.012  11.584  1.00 92.69           N  
ATOM   3892  H   PHE A 259       7.928  -0.792  12.374  1.00 92.69           H  
ATOM   3893  CA  PHE A 259       5.959  -1.404  11.845  1.00 92.69           C  
ATOM   3894  HA  PHE A 259       5.882  -2.472  11.641  1.00 92.69           H  
ATOM   3895  C   PHE A 259       4.929  -0.714  10.919  1.00 92.69           C  
ATOM   3896  CB  PHE A 259       5.667  -1.213  13.336  1.00 92.69           C  
ATOM   3897  HB2 PHE A 259       6.440  -1.722  13.913  1.00 92.69           H  
ATOM   3898  HB3 PHE A 259       5.701  -0.159  13.611  1.00 92.69           H  
ATOM   3899  O   PHE A 259       4.086  -1.420  10.363  1.00 92.69           O  
ATOM   3900  CG  PHE A 259       4.331  -1.788  13.727  1.00 92.69           C  
ATOM   3901  CD1 PHE A 259       3.180  -0.984  13.689  1.00 92.69           C  
ATOM   3902  HD1 PHE A 259       3.248   0.055  13.400  1.00 92.69           H  
ATOM   3903  CD2 PHE A 259       4.231  -3.146  14.074  1.00 92.69           C  
ATOM   3904  HD2 PHE A 259       5.113  -3.770  14.086  1.00 92.69           H  
ATOM   3905  CE1 PHE A 259       1.934  -1.539  14.008  1.00 92.69           C  
ATOM   3906  HE1 PHE A 259       1.054  -0.916  13.953  1.00 92.69           H  
ATOM   3907  CE2 PHE A 259       2.982  -3.693  14.411  1.00 92.69           C  
ATOM   3908  HE2 PHE A 259       2.900  -4.732  14.697  1.00 92.69           H  
ATOM   3909  CZ  PHE A 259       1.832  -2.889  14.384  1.00 92.69           C  
ATOM   3910  HZ  PHE A 259       0.871  -3.308  14.645  1.00 92.69           H  
ATOM   3911  N   PRO A 260       5.021   0.601  10.611  1.00 93.70           N  
ATOM   3912  CA  PRO A 260       4.121   1.246   9.645  1.00 93.70           C  
ATOM   3913  HA  PRO A 260       3.098   1.178  10.016  1.00 93.70           H  
ATOM   3914  C   PRO A 260       4.171   0.660   8.226  1.00 93.70           C  
ATOM   3915  CB  PRO A 260       4.547   2.717   9.621  1.00 93.70           C  
ATOM   3916  HB2 PRO A 260       3.701   3.381   9.440  1.00 93.70           H  
ATOM   3917  HB3 PRO A 260       5.320   2.866   8.867  1.00 93.70           H  
ATOM   3918  O   PRO A 260       3.242   0.845   7.447  1.00 93.70           O  
ATOM   3919  CG  PRO A 260       5.155   2.936  11.001  1.00 93.70           C  
ATOM   3920  HG2 PRO A 260       5.852   3.774  11.012  1.00 93.70           H  
ATOM   3921  HG3 PRO A 260       4.363   3.076  11.737  1.00 93.70           H  
ATOM   3922  CD  PRO A 260       5.862   1.609  11.245  1.00 93.70           C  
ATOM   3923  HD2 PRO A 260       5.972   1.450  12.318  1.00 93.70           H  
ATOM   3924  HD3 PRO A 260       6.840   1.622  10.763  1.00 93.70           H  
ATOM   3925  N   TYR A 261       5.246  -0.039   7.861  1.00 95.09           N  
ATOM   3926  H   TYR A 261       5.962  -0.215   8.551  1.00 95.09           H  
ATOM   3927  CA  TYR A 261       5.449  -0.611   6.528  1.00 95.09           C  
ATOM   3928  HA  TYR A 261       4.821  -0.087   5.807  1.00 95.09           H  
ATOM   3929  C   TYR A 261       5.077  -2.095   6.452  1.00 95.09           C  
ATOM   3930  CB  TYR A 261       6.909  -0.400   6.116  1.00 95.09           C  
ATOM   3931  HB2 TYR A 261       7.559  -0.918   6.822  1.00 95.09           H  
ATOM   3932  HB3 TYR A 261       7.068  -0.854   5.138  1.00 95.09           H  
ATOM   3933  O   TYR A 261       5.147  -2.686   5.378  1.00 95.09           O  
ATOM   3934  CG  TYR A 261       7.319   1.052   6.026  1.00 95.09           C  
ATOM   3935  CD1 TYR A 261       7.153   1.743   4.812  1.00 95.09           C  
ATOM   3936  HD1 TYR A 261       6.722   1.235   3.962  1.00 95.09           H  
ATOM   3937  CD2 TYR A 261       7.865   1.711   7.143  1.00 95.09           C  
ATOM   3938  HD2 TYR A 261       7.993   1.183   8.077  1.00 95.09           H  
ATOM   3939  CE1 TYR A 261       7.551   3.087   4.705  1.00 95.09           C  
ATOM   3940  HE1 TYR A 261       7.424   3.625   3.777  1.00 95.09           H  
ATOM   3941  CE2 TYR A 261       8.275   3.052   7.041  1.00 95.09           C  
ATOM   3942  HE2 TYR A 261       8.726   3.535   7.895  1.00 95.09           H  
ATOM   3943  OH  TYR A 261       8.559   5.018   5.692  1.00 95.09           O  
ATOM   3944  HH  TYR A 261       9.042   5.297   6.473  1.00 95.09           H  
ATOM   3945  CZ  TYR A 261       8.125   3.738   5.816  1.00 95.09           C  
ATOM   3946  N   VAL A 262       4.687  -2.716   7.569  1.00 94.19           N  
ATOM   3947  H   VAL A 262       4.621  -2.160   8.409  1.00 94.19           H  
ATOM   3948  CA  VAL A 262       4.615  -4.179   7.727  1.00 94.19           C  
ATOM   3949  HA  VAL A 262       5.619  -4.574   7.569  1.00 94.19           H  
ATOM   3950  C   VAL A 262       3.702  -4.878   6.709  1.00 94.19           C  
ATOM   3951  CB  VAL A 262       4.212  -4.477   9.183  1.00 94.19           C  
ATOM   3952  HB  VAL A 262       4.816  -3.838   9.827  1.00 94.19           H  
ATOM   3953  O   VAL A 262       3.986  -5.993   6.270  1.00 94.19           O  
ATOM   3954  CG1 VAL A 262       2.731  -4.198   9.483  1.00 94.19           C  
ATOM   3955 HG11 VAL A 262       2.086  -4.926   8.990  1.00 94.19           H  
ATOM   3956 HG12 VAL A 262       2.570  -4.250  10.560  1.00 94.19           H  
ATOM   3957 HG13 VAL A 262       2.464  -3.192   9.160  1.00 94.19           H  
ATOM   3958  CG2 VAL A 262       4.542  -5.905   9.593  1.00 94.19           C  
ATOM   3959 HG21 VAL A 262       5.571  -6.139   9.322  1.00 94.19           H  
ATOM   3960 HG22 VAL A 262       3.858  -6.599   9.104  1.00 94.19           H  
ATOM   3961 HG23 VAL A 262       4.442  -5.993  10.675  1.00 94.19           H  
ATOM   3962  N   LYS A 263       2.618  -4.216   6.288  1.00 93.40           N  
ATOM   3963  H   LYS A 263       2.451  -3.304   6.689  1.00 93.40           H  
ATOM   3964  CA  LYS A 263       1.725  -4.708   5.228  1.00 93.40           C  
ATOM   3965  HA  LYS A 263       1.625  -5.790   5.303  1.00 93.40           H  
ATOM   3966  C   LYS A 263       2.275  -4.435   3.831  1.00 93.40           C  
ATOM   3967  CB  LYS A 263       0.351  -4.055   5.362  1.00 93.40           C  
ATOM   3968  HB2 LYS A 263      -0.189  -4.231   4.431  1.00 93.40           H  
ATOM   3969  HB3 LYS A 263       0.486  -2.980   5.483  1.00 93.40           H  
ATOM   3970  O   LYS A 263       2.280  -5.342   3.004  1.00 93.40           O  
ATOM   3971  CG  LYS A 263      -0.500  -4.571   6.521  1.00 93.40           C  
ATOM   3972  HG2 LYS A 263      -1.294  -3.843   6.687  1.00 93.40           H  
ATOM   3973  HG3 LYS A 263       0.103  -4.654   7.425  1.00 93.40           H  
ATOM   3974  CD  LYS A 263      -1.154  -5.916   6.206  1.00 93.40           C  
ATOM   3975  HD2 LYS A 263      -1.674  -5.846   5.250  1.00 93.40           H  
ATOM   3976  HD3 LYS A 263      -0.400  -6.701   6.148  1.00 93.40           H  
ATOM   3977  CE  LYS A 263      -2.164  -6.203   7.314  1.00 93.40           C  
ATOM   3978  HE2 LYS A 263      -1.640  -6.270   8.268  1.00 93.40           H  
ATOM   3979  HE3 LYS A 263      -2.856  -5.363   7.371  1.00 93.40           H  
ATOM   3980  NZ  LYS A 263      -2.903  -7.452   7.051  1.00 93.40           N  
ATOM   3981  HZ1 LYS A 263      -3.337  -7.446   6.139  1.00 93.40           H  
ATOM   3982  HZ2 LYS A 263      -3.589  -7.582   7.781  1.00 93.40           H  
ATOM   3983  HZ3 LYS A 263      -2.282  -8.242   7.151  1.00 93.40           H  
ATOM   3984  N   ALA A 264       2.768  -3.220   3.586  1.00 94.55           N  
ATOM   3985  H   ALA A 264       2.754  -2.538   4.330  1.00 94.55           H  
ATOM   3986  CA  ALA A 264       3.364  -2.823   2.310  1.00 94.55           C  
ATOM   3987  HA  ALA A 264       2.618  -2.909   1.520  1.00 94.55           H  
ATOM   3988  C   ALA A 264       4.564  -3.701   1.929  1.00 94.55           C  
ATOM   3989  CB  ALA A 264       3.800  -1.360   2.427  1.00 94.55           C  
ATOM   3990  HB1 ALA A 264       4.565  -1.250   3.195  1.00 94.55           H  
ATOM   3991  HB2 ALA A 264       4.204  -1.017   1.474  1.00 94.55           H  
ATOM   3992  HB3 ALA A 264       2.944  -0.740   2.692  1.00 94.55           H  
ATOM   3993  O   ALA A 264       4.775  -3.985   0.755  1.00 94.55           O  
ATOM   3994  N   THR A 265       5.321  -4.162   2.924  1.00 93.74           N  
ATOM   3995  H   THR A 265       5.139  -3.828   3.860  1.00 93.74           H  
ATOM   3996  CA  THR A 265       6.464  -5.065   2.755  1.00 93.74           C  
ATOM   3997  HA  THR A 265       6.852  -4.947   1.743  1.00 93.74           H  
ATOM   3998  C   THR A 265       6.076  -6.532   2.891  1.00 93.74           C  
ATOM   3999  CB  THR A 265       7.609  -4.712   3.714  1.00 93.74           C  
ATOM   4000  HB  THR A 265       8.459  -5.368   3.526  1.00 93.74           H  
ATOM   4001  O   THR A 265       6.951  -7.369   3.045  1.00 93.74           O  
ATOM   4002  CG2 THR A 265       8.072  -3.268   3.524  1.00 93.74           C  
ATOM   4003 HG21 THR A 265       8.850  -3.024   4.248  1.00 93.74           H  
ATOM   4004 HG22 THR A 265       7.244  -2.571   3.646  1.00 93.74           H  
ATOM   4005 HG23 THR A 265       8.486  -3.153   2.522  1.00 93.74           H  
ATOM   4006  OG1 THR A 265       7.196  -4.876   5.052  1.00 93.74           O  
ATOM   4007  HG1 THR A 265       7.614  -4.173   5.555  1.00 93.74           H  
ATOM   4008  N   MET A 266       4.787  -6.882   2.851  1.00 92.61           N  
ATOM   4009  H   MET A 266       4.097  -6.154   2.733  1.00 92.61           H  
ATOM   4010  CA  MET A 266       4.317  -8.274   2.816  1.00 92.61           C  
ATOM   4011  HA  MET A 266       3.236  -8.242   2.949  1.00 92.61           H  
ATOM   4012  C   MET A 266       4.857  -9.157   3.956  1.00 92.61           C  
ATOM   4013  CB  MET A 266       4.591  -8.891   1.431  1.00 92.61           C  
ATOM   4014  HB2 MET A 266       4.158  -9.891   1.395  1.00 92.61           H  
ATOM   4015  HB3 MET A 266       5.667  -8.983   1.276  1.00 92.61           H  
ATOM   4016  O   MET A 266       5.121 -10.344   3.750  1.00 92.61           O  
ATOM   4017  CG  MET A 266       3.995  -8.080   0.281  1.00 92.61           C  
ATOM   4018  HG2 MET A 266       4.448  -7.089   0.256  1.00 92.61           H  
ATOM   4019  HG3 MET A 266       2.923  -7.968   0.446  1.00 92.61           H  
ATOM   4020  SD  MET A 266       4.259  -8.864  -1.327  1.00 92.61           S  
ATOM   4021  CE  MET A 266       3.294  -7.735  -2.360  1.00 92.61           C  
ATOM   4022  HE1 MET A 266       3.324  -8.075  -3.395  1.00 92.61           H  
ATOM   4023  HE2 MET A 266       3.710  -6.730  -2.291  1.00 92.61           H  
ATOM   4024  HE3 MET A 266       2.258  -7.717  -2.022  1.00 92.61           H  
ATOM   4025  N   HIS A 267       5.019  -8.606   5.165  1.00 92.64           N  
ATOM   4026  H   HIS A 267       4.796  -7.630   5.301  1.00 92.64           H  
ATOM   4027  CA  HIS A 267       5.544  -9.373   6.293  1.00 92.64           C  
ATOM   4028  HA  HIS A 267       6.570  -9.645   6.046  1.00 92.64           H  
ATOM   4029  C   HIS A 267       4.688 -10.638   6.530  1.00 92.64           C  
ATOM   4030  CB  HIS A 267       5.596  -8.500   7.547  1.00 92.64           C  
ATOM   4031  HB2 HIS A 267       4.576  -8.222   7.813  1.00 92.64           H  
ATOM   4032  HB3 HIS A 267       6.153  -7.590   7.322  1.00 92.64           H  
ATOM   4033  O   HIS A 267       3.459 -10.528   6.625  1.00 92.64           O  
ATOM   4034  CG  HIS A 267       6.242  -9.183   8.725  1.00 92.64           C  
ATOM   4035  CD2 HIS A 267       7.551  -9.082   9.106  1.00 92.64           C  
ATOM   4036  HD2 HIS A 267       8.319  -8.494   8.626  1.00 92.64           H  
ATOM   4037  ND1 HIS A 267       5.620 -10.007   9.639  1.00 92.64           N  
ATOM   4038  HD1 HIS A 267       4.622 -10.065   9.784  1.00 92.64           H  
ATOM   4039  CE1 HIS A 267       6.541 -10.398  10.537  1.00 92.64           C  
ATOM   4040  HE1 HIS A 267       6.350 -10.964  11.438  1.00 92.64           H  
ATOM   4041  NE2 HIS A 267       7.728  -9.873  10.241  1.00 92.64           N  
ATOM   4042  N   PRO A 268       5.284 -11.839   6.676  1.00 88.31           N  
ATOM   4043  CA  PRO A 268       4.527 -13.094   6.736  1.00 88.31           C  
ATOM   4044  HA  PRO A 268       4.048 -13.252   5.769  1.00 88.31           H  
ATOM   4045  C   PRO A 268       3.452 -13.121   7.830  1.00 88.31           C  
ATOM   4046  CB  PRO A 268       5.582 -14.184   6.955  1.00 88.31           C  
ATOM   4047  HB2 PRO A 268       5.775 -14.319   8.019  1.00 88.31           H  
ATOM   4048  HB3 PRO A 268       5.285 -15.129   6.499  1.00 88.31           H  
ATOM   4049  O   PRO A 268       2.330 -13.577   7.601  1.00 88.31           O  
ATOM   4050  CG  PRO A 268       6.830 -13.605   6.291  1.00 88.31           C  
ATOM   4051  HG2 PRO A 268       6.788 -13.777   5.215  1.00 88.31           H  
ATOM   4052  HG3 PRO A 268       7.745 -14.025   6.709  1.00 88.31           H  
ATOM   4053  CD  PRO A 268       6.713 -12.111   6.574  1.00 88.31           C  
ATOM   4054  HD2 PRO A 268       7.202 -11.869   7.517  1.00 88.31           H  
ATOM   4055  HD3 PRO A 268       7.179 -11.564   5.754  1.00 88.31           H  
ATOM   4056  N   GLN A 269       3.758 -12.558   9.005  1.00 88.56           N  
ATOM   4057  H   GLN A 269       4.698 -12.209   9.128  1.00 88.56           H  
ATOM   4058  CA  GLN A 269       2.815 -12.494  10.129  1.00 88.56           C  
ATOM   4059  HA  GLN A 269       2.292 -13.449  10.188  1.00 88.56           H  
ATOM   4060  C   GLN A 269       1.726 -11.427   9.950  1.00 88.56           C  
ATOM   4061  CB  GLN A 269       3.564 -12.291  11.457  1.00 88.56           C  
ATOM   4062  HB2 GLN A 269       2.843 -12.312  12.273  1.00 88.56           H  
ATOM   4063  HB3 GLN A 269       4.032 -11.306  11.462  1.00 88.56           H  
ATOM   4064  O   GLN A 269       0.674 -11.513  10.581  1.00 88.56           O  
ATOM   4065  CG  GLN A 269       4.642 -13.353  11.729  1.00 88.56           C  
ATOM   4066  HG2 GLN A 269       5.431 -13.282  10.980  1.00 88.56           H  
ATOM   4067  HG3 GLN A 269       5.088 -13.153  12.703  1.00 88.56           H  
ATOM   4068  CD  GLN A 269       4.107 -14.776  11.770  1.00 88.56           C  
ATOM   4069  NE2 GLN A 269       4.909 -15.756  11.419  1.00 88.56           N  
ATOM   4070 HE21 GLN A 269       5.884 -15.568  11.240  1.00 88.56           H  
ATOM   4071 HE22 GLN A 269       4.569 -16.705  11.493  1.00 88.56           H  
ATOM   4072  OE1 GLN A 269       2.962 -15.043  12.092  1.00 88.56           O  
ATOM   4073  N   ALA A 270       1.905 -10.460   9.042  1.00 89.06           N  
ATOM   4074  H   ALA A 270       2.704 -10.489   8.425  1.00 89.06           H  
ATOM   4075  CA  ALA A 270       0.899  -9.427   8.804  1.00 89.06           C  
ATOM   4076  HA  ALA A 270       0.638  -8.990   9.768  1.00 89.06           H  
ATOM   4077  C   ALA A 270      -0.383  -9.996   8.176  1.00 89.06           C  
ATOM   4078  CB  ALA A 270       1.493  -8.318   7.937  1.00 89.06           C  
ATOM   4079  HB1 ALA A 270       0.824  -7.457   7.935  1.00 89.06           H  
ATOM   4080  HB2 ALA A 270       1.650  -8.663   6.915  1.00 89.06           H  
ATOM   4081  HB3 ALA A 270       2.447  -8.003   8.360  1.00 89.06           H  
ATOM   4082  O   ALA A 270      -1.445  -9.386   8.291  1.00 89.06           O  
ATOM   4083  N   LYS A 271      -0.326 -11.173   7.536  1.00 81.33           N  
ATOM   4084  H   LYS A 271       0.575 -11.620   7.447  1.00 81.33           H  
ATOM   4085  CA  LYS A 271      -1.517 -11.861   7.006  1.00 81.33           C  
ATOM   4086  HA  LYS A 271      -2.068 -11.181   6.356  1.00 81.33           H  
ATOM   4087  C   LYS A 271      -2.498 -12.265   8.114  1.00 81.33           C  
ATOM   4088  CB  LYS A 271      -1.096 -13.087   6.174  1.00 81.33           C  
ATOM   4089  HB2 LYS A 271      -0.463 -13.737   6.777  1.00 81.33           H  
ATOM   4090  HB3 LYS A 271      -1.992 -13.643   5.898  1.00 81.33           H  
ATOM   4091  O   LYS A 271      -3.702 -12.245   7.884  1.00 81.33           O  
ATOM   4092  CG  LYS A 271      -0.352 -12.693   4.886  1.00 81.33           C  
ATOM   4093  HG2 LYS A 271      -0.985 -12.026   4.300  1.00 81.33           H  
ATOM   4094  HG3 LYS A 271       0.565 -12.164   5.145  1.00 81.33           H  
ATOM   4095  CD  LYS A 271       0.011 -13.919   4.028  1.00 81.33           C  
ATOM   4096  HD2 LYS A 271      -0.900 -14.452   3.757  1.00 81.33           H  
ATOM   4097  HD3 LYS A 271       0.654 -14.580   4.609  1.00 81.33           H  
ATOM   4098  CE  LYS A 271       0.749 -13.467   2.755  1.00 81.33           C  
ATOM   4099  HE2 LYS A 271       1.632 -12.900   3.051  1.00 81.33           H  
ATOM   4100  HE3 LYS A 271       0.099 -12.789   2.200  1.00 81.33           H  
ATOM   4101  NZ  LYS A 271       1.156 -14.599   1.878  1.00 81.33           N  
ATOM   4102  HZ1 LYS A 271       0.357 -15.132   1.565  1.00 81.33           H  
ATOM   4103  HZ2 LYS A 271       1.799 -15.217   2.353  1.00 81.33           H  
ATOM   4104  HZ3 LYS A 271       1.630 -14.254   1.055  1.00 81.33           H  
ATOM   4105  N   LYS A 272      -1.999 -12.563   9.321  1.00 81.32           N  
ATOM   4106  H   LYS A 272      -1.000 -12.498   9.452  1.00 81.32           H  
ATOM   4107  CA  LYS A 272      -2.823 -12.962  10.476  1.00 81.32           C  
ATOM   4108  HA  LYS A 272      -3.522 -13.741  10.172  1.00 81.32           H  
ATOM   4109  C   LYS A 272      -3.674 -11.811  11.019  1.00 81.32           C  
ATOM   4110  CB  LYS A 272      -1.922 -13.512  11.591  1.00 81.32           C  
ATOM   4111  HB2 LYS A 272      -2.548 -13.730  12.456  1.00 81.32           H  
ATOM   4112  HB3 LYS A 272      -1.207 -12.746  11.888  1.00 81.32           H  
ATOM   4113  O   LYS A 272      -4.777 -12.037  11.517  1.00 81.32           O  
ATOM   4114  CG  LYS A 272      -1.168 -14.797  11.205  1.00 81.32           C  
ATOM   4115  HG2 LYS A 272      -1.886 -15.581  10.963  1.00 81.32           H  
ATOM   4116  HG3 LYS A 272      -0.524 -14.616  10.345  1.00 81.32           H  
ATOM   4117  CD  LYS A 272      -0.309 -15.234  12.397  1.00 81.32           C  
ATOM   4118  HD2 LYS A 272       0.440 -14.463  12.580  1.00 81.32           H  
ATOM   4119  HD3 LYS A 272      -0.937 -15.308  13.285  1.00 81.32           H  
ATOM   4120  CE  LYS A 272       0.389 -16.581  12.183  1.00 81.32           C  
ATOM   4121  HE2 LYS A 272      -0.364 -17.367  12.122  1.00 81.32           H  
ATOM   4122  HE3 LYS A 272       0.944 -16.547  11.245  1.00 81.32           H  
ATOM   4123  NZ  LYS A 272       1.326 -16.838  13.308  1.00 81.32           N  
ATOM   4124  HZ1 LYS A 272       1.735 -17.761  13.276  1.00 81.32           H  
ATOM   4125  HZ2 LYS A 272       2.073 -16.160  13.258  1.00 81.32           H  
ATOM   4126  HZ3 LYS A 272       0.892 -16.695  14.209  1.00 81.32           H  
ATOM   4127  N   ILE A 273      -3.189 -10.575  10.885  1.00 87.34           N  
ATOM   4128  H   ILE A 273      -2.279 -10.467  10.460  1.00 87.34           H  
ATOM   4129  CA  ILE A 273      -3.888  -9.371  11.335  1.00 87.34           C  
ATOM   4130  HA  ILE A 273      -4.646  -9.685  12.053  1.00 87.34           H  
ATOM   4131  C   ILE A 273      -4.648  -8.732  10.170  1.00 87.34           C  
ATOM   4132  CB  ILE A 273      -2.928  -8.460  12.126  1.00 87.34           C  
ATOM   4133  HB  ILE A 273      -2.435  -9.097  12.860  1.00 87.34           H  
ATOM   4134  O   ILE A 273      -4.153  -7.881   9.432  1.00 87.34           O  
ATOM   4135  CG1 ILE A 273      -3.734  -7.421  12.913  1.00 87.34           C  
ATOM   4136 HG12 ILE A 273      -4.554  -7.924  13.426  1.00 87.34           H  
ATOM   4137 HG13 ILE A 273      -4.149  -6.676  12.233  1.00 87.34           H  
ATOM   4138  CG2 ILE A 273      -1.820  -7.801  11.292  1.00 87.34           C  
ATOM   4139 HG21 ILE A 273      -1.140  -7.280  11.965  1.00 87.34           H  
ATOM   4140 HG22 ILE A 273      -2.215  -7.061  10.596  1.00 87.34           H  
ATOM   4141 HG23 ILE A 273      -1.259  -8.567  10.756  1.00 87.34           H  
ATOM   4142  CD1 ILE A 273      -2.920  -6.735  14.004  1.00 87.34           C  
ATOM   4143 HD11 ILE A 273      -2.177  -6.070  13.563  1.00 87.34           H  
ATOM   4144 HD12 ILE A 273      -2.417  -7.484  14.615  1.00 87.34           H  
ATOM   4145 HD13 ILE A 273      -3.598  -6.169  14.642  1.00 87.34           H  
ATOM   4146  N   SER A 274      -5.871  -9.198   9.944  1.00 87.69           N  
ATOM   4147  H   SER A 274      -6.253  -9.889  10.574  1.00 87.69           H  
ATOM   4148  CA  SER A 274      -6.735  -8.724   8.861  1.00 87.69           C  
ATOM   4149  HA  SER A 274      -6.251  -7.889   8.354  1.00 87.69           H  
ATOM   4150  C   SER A 274      -8.069  -8.230   9.422  1.00 87.69           C  
ATOM   4151  CB  SER A 274      -6.931  -9.836   7.825  1.00 87.69           C  
ATOM   4152  HB2 SER A 274      -5.970 -10.290   7.584  1.00 87.69           H  
ATOM   4153  HB3 SER A 274      -7.349  -9.406   6.915  1.00 87.69           H  
ATOM   4154  O   SER A 274      -8.484  -8.708  10.477  1.00 87.69           O  
ATOM   4155  OG  SER A 274      -7.820 -10.828   8.302  1.00 87.69           O  
ATOM   4156  HG  SER A 274      -7.483 -11.242   9.100  1.00 87.69           H  
ATOM   4157  N   PRO A 275      -8.783  -7.324   8.733  1.00 87.63           N  
ATOM   4158  CA  PRO A 275     -10.136  -6.939   9.138  1.00 87.63           C  
ATOM   4159  HA  PRO A 275     -10.086  -6.390  10.078  1.00 87.63           H  
ATOM   4160  C   PRO A 275     -11.073  -8.142   9.313  1.00 87.63           C  
ATOM   4161  CB  PRO A 275     -10.632  -6.011   8.026  1.00 87.63           C  
ATOM   4162  HB2 PRO A 275     -11.108  -6.588   7.233  1.00 87.63           H  
ATOM   4163  HB3 PRO A 275     -11.322  -5.260   8.409  1.00 87.63           H  
ATOM   4164  O   PRO A 275     -11.879  -8.163  10.235  1.00 87.63           O  
ATOM   4165  CG  PRO A 275      -9.340  -5.396   7.492  1.00 87.63           C  
ATOM   4166  HG2 PRO A 275      -9.006  -4.606   8.166  1.00 87.63           H  
ATOM   4167  HG3 PRO A 275      -9.453  -5.021   6.475  1.00 87.63           H  
ATOM   4168  CD  PRO A 275      -8.355  -6.556   7.572  1.00 87.63           C  
ATOM   4169  HD2 PRO A 275      -8.432  -7.172   6.676  1.00 87.63           H  
ATOM   4170  HD3 PRO A 275      -7.343  -6.170   7.689  1.00 87.63           H  
ATOM   4171  N   SER A 276     -10.922  -9.174   8.477  1.00 89.24           N  
ATOM   4172  H   SER A 276     -10.230  -9.121   7.743  1.00 89.24           H  
ATOM   4173  CA  SER A 276     -11.671 -10.434   8.571  1.00 89.24           C  
ATOM   4174  HA  SER A 276     -12.736 -10.205   8.625  1.00 89.24           H  
ATOM   4175  C   SER A 276     -11.345 -11.270   9.809  1.00 89.24           C  
ATOM   4176  CB  SER A 276     -11.434 -11.289   7.319  1.00 89.24           C  
ATOM   4177  HB2 SER A 276     -11.660 -12.334   7.532  1.00 89.24           H  
ATOM   4178  HB3 SER A 276     -12.116 -10.950   6.539  1.00 89.24           H  
ATOM   4179  O   SER A 276     -12.155 -12.108  10.188  1.00 89.24           O  
ATOM   4180  OG  SER A 276     -10.110 -11.172   6.824  1.00 89.24           O  
ATOM   4181  HG  SER A 276      -9.462 -11.403   7.494  1.00 89.24           H  
ATOM   4182  N   SER A 277     -10.194 -11.054  10.452  1.00 91.13           N  
ATOM   4183  H   SER A 277      -9.562 -10.343  10.112  1.00 91.13           H  
ATOM   4184  CA  SER A 277      -9.831 -11.741  11.697  1.00 91.13           C  
ATOM   4185  HA  SER A 277     -10.070 -12.800  11.601  1.00 91.13           H  
ATOM   4186  C   SER A 277     -10.606 -11.198  12.909  1.00 91.13           C  
ATOM   4187  CB  SER A 277      -8.324 -11.614  11.972  1.00 91.13           C  
ATOM   4188  HB2 SER A 277      -8.106 -10.582  12.246  1.00 91.13           H  
ATOM   4189  HB3 SER A 277      -8.073 -12.250  12.821  1.00 91.13           H  
ATOM   4190  O   SER A 277     -10.726 -11.895  13.914  1.00 91.13           O  
ATOM   4191  OG  SER A 277      -7.504 -11.971  10.863  1.00 91.13           O  
ATOM   4192  HG  SER A 277      -6.640 -12.206  11.211  1.00 91.13           H  
ATOM   4193  N   PHE A 278     -11.123  -9.964  12.821  1.00 93.31           N  
ATOM   4194  H   PHE A 278     -11.012  -9.470  11.947  1.00 93.31           H  
ATOM   4195  CA  PHE A 278     -11.841  -9.261  13.898  1.00 93.31           C  
ATOM   4196  HA  PHE A 278     -12.248  -9.999  14.588  1.00 93.31           H  
ATOM   4197  C   PHE A 278     -13.035  -8.483  13.312  1.00 93.31           C  
ATOM   4198  CB  PHE A 278     -10.878  -8.355  14.701  1.00 93.31           C  
ATOM   4199  HB2 PHE A 278     -10.967  -7.313  14.393  1.00 93.31           H  
ATOM   4200  HB3 PHE A 278     -11.162  -8.389  15.753  1.00 93.31           H  
ATOM   4201  O   PHE A 278     -13.107  -7.254  13.414  1.00 93.31           O  
ATOM   4202  CG  PHE A 278      -9.414  -8.699  14.591  1.00 93.31           C  
ATOM   4203  CD1 PHE A 278      -8.873  -9.749  15.351  1.00 93.31           C  
ATOM   4204  HD1 PHE A 278      -9.506 -10.299  16.032  1.00 93.31           H  
ATOM   4205  CD2 PHE A 278      -8.612  -7.999  13.675  1.00 93.31           C  
ATOM   4206  HD2 PHE A 278      -9.038  -7.213  13.069  1.00 93.31           H  
ATOM   4207  CE1 PHE A 278      -7.522 -10.097  15.197  1.00 93.31           C  
ATOM   4208  HE1 PHE A 278      -7.104 -10.905  15.779  1.00 93.31           H  
ATOM   4209  CE2 PHE A 278      -7.263  -8.348  13.520  1.00 93.31           C  
ATOM   4210  HE2 PHE A 278      -6.663  -7.817  12.796  1.00 93.31           H  
ATOM   4211  CZ  PHE A 278      -6.716  -9.395  14.287  1.00 93.31           C  
ATOM   4212  HZ  PHE A 278      -5.679  -9.677  14.180  1.00 93.31           H  
ATOM   4213  N   PRO A 279     -13.951  -9.156  12.596  1.00 93.61           N  
ATOM   4214  CA  PRO A 279     -14.861  -8.486  11.674  1.00 93.61           C  
ATOM   4215  HA  PRO A 279     -14.286  -7.907  10.952  1.00 93.61           H  
ATOM   4216  C   PRO A 279     -15.825  -7.529  12.382  1.00 93.61           C  
ATOM   4217  CB  PRO A 279     -15.577  -9.624  10.946  1.00 93.61           C  
ATOM   4218  HB2 PRO A 279     -16.595  -9.350  10.667  1.00 93.61           H  
ATOM   4219  HB3 PRO A 279     -15.006  -9.895  10.058  1.00 93.61           H  
ATOM   4220  O   PRO A 279     -16.176  -6.483  11.826  1.00 93.61           O  
ATOM   4221  CG  PRO A 279     -15.540 -10.784  11.940  1.00 93.61           C  
ATOM   4222  HG2 PRO A 279     -15.609 -11.750  11.439  1.00 93.61           H  
ATOM   4223  HG3 PRO A 279     -16.342 -10.671  12.670  1.00 93.61           H  
ATOM   4224  CD  PRO A 279     -14.188 -10.592  12.621  1.00 93.61           C  
ATOM   4225  HD2 PRO A 279     -13.415 -11.107  12.050  1.00 93.61           H  
ATOM   4226  HD3 PRO A 279     -14.218 -10.973  13.641  1.00 93.61           H  
ATOM   4227  N   LYS A 280     -16.215  -7.829  13.628  1.00 95.18           N  
ATOM   4228  H   LYS A 280     -15.809  -8.641  14.071  1.00 95.18           H  
ATOM   4229  CA  LYS A 280     -17.112  -6.976  14.416  1.00 95.18           C  
ATOM   4230  HA  LYS A 280     -17.933  -6.637  13.784  1.00 95.18           H  
ATOM   4231  C   LYS A 280     -16.396  -5.725  14.907  1.00 95.18           C  
ATOM   4232  CB  LYS A 280     -17.679  -7.772  15.594  1.00 95.18           C  
ATOM   4233  HB2 LYS A 280     -16.855  -8.196  16.167  1.00 95.18           H  
ATOM   4234  HB3 LYS A 280     -18.226  -7.093  16.247  1.00 95.18           H  
ATOM   4235  O   LYS A 280     -16.892  -4.619  14.690  1.00 95.18           O  
ATOM   4236  CG  LYS A 280     -18.622  -8.897  15.141  1.00 95.18           C  
ATOM   4237  HG2 LYS A 280     -19.476  -8.475  14.611  1.00 95.18           H  
ATOM   4238  HG3 LYS A 280     -18.096  -9.593  14.488  1.00 95.18           H  
ATOM   4239  CD  LYS A 280     -19.101  -9.637  16.388  1.00 95.18           C  
ATOM   4240  HD2 LYS A 280     -19.582  -8.916  17.049  1.00 95.18           H  
ATOM   4241  HD3 LYS A 280     -18.225 -10.053  16.885  1.00 95.18           H  
ATOM   4242  CE  LYS A 280     -20.082 -10.770  16.087  1.00 95.18           C  
ATOM   4243  HE2 LYS A 280     -20.928 -10.363  15.535  1.00 95.18           H  
ATOM   4244  HE3 LYS A 280     -19.586 -11.508  15.457  1.00 95.18           H  
ATOM   4245  NZ  LYS A 280     -20.538 -11.384  17.362  1.00 95.18           N  
ATOM   4246  HZ1 LYS A 280     -20.929 -10.677  17.968  1.00 95.18           H  
ATOM   4247  HZ2 LYS A 280     -19.757 -11.792  17.856  1.00 95.18           H  
ATOM   4248  HZ3 LYS A 280     -21.224 -12.109  17.205  1.00 95.18           H  
ATOM   4249  N   LEU A 281     -15.211  -5.892  15.494  1.00 95.44           N  
ATOM   4250  H   LEU A 281     -14.874  -6.834  15.630  1.00 95.44           H  
ATOM   4251  CA  LEU A 281     -14.374  -4.778  15.939  1.00 95.44           C  
ATOM   4252  HA  LEU A 281     -14.954  -4.165  16.628  1.00 95.44           H  
ATOM   4253  C   LEU A 281     -13.958  -3.877  14.768  1.00 95.44           C  
ATOM   4254  CB  LEU A 281     -13.164  -5.359  16.687  1.00 95.44           C  
ATOM   4255  HB2 LEU A 281     -13.534  -5.910  17.552  1.00 95.44           H  
ATOM   4256  HB3 LEU A 281     -12.649  -6.060  16.031  1.00 95.44           H  
ATOM   4257  O   LEU A 281     -14.073  -2.657  14.861  1.00 95.44           O  
ATOM   4258  CG  LEU A 281     -12.147  -4.316  17.181  1.00 95.44           C  
ATOM   4259  HG  LEU A 281     -11.735  -3.780  16.326  1.00 95.44           H  
ATOM   4260  CD1 LEU A 281     -12.762  -3.309  18.153  1.00 95.44           C  
ATOM   4261 HD11 LEU A 281     -13.187  -3.831  19.010  1.00 95.44           H  
ATOM   4262 HD12 LEU A 281     -11.991  -2.622  18.502  1.00 95.44           H  
ATOM   4263 HD13 LEU A 281     -13.534  -2.722  17.654  1.00 95.44           H  
ATOM   4264  CD2 LEU A 281     -11.006  -5.041  17.890  1.00 95.44           C  
ATOM   4265 HD21 LEU A 281     -10.517  -5.722  17.194  1.00 95.44           H  
ATOM   4266 HD22 LEU A 281     -11.400  -5.613  18.730  1.00 95.44           H  
ATOM   4267 HD23 LEU A 281     -10.273  -4.324  18.260  1.00 95.44           H  
ATOM   4268  N   ALA A 282     -13.555  -4.466  13.641  1.00 94.34           N  
ATOM   4269  H   ALA A 282     -13.459  -5.471  13.634  1.00 94.34           H  
ATOM   4270  CA  ALA A 282     -13.198  -3.733  12.431  1.00 94.34           C  
ATOM   4271  HA  ALA A 282     -12.393  -3.037  12.668  1.00 94.34           H  
ATOM   4272  C   ALA A 282     -14.373  -2.907  11.885  1.00 94.34           C  
ATOM   4273  CB  ALA A 282     -12.692  -4.741  11.393  1.00 94.34           C  
ATOM   4274  HB1 ALA A 282     -11.842  -5.296  11.792  1.00 94.34           H  
ATOM   4275  HB2 ALA A 282     -13.482  -5.448  11.141  1.00 94.34           H  
ATOM   4276  HB3 ALA A 282     -12.383  -4.209  10.494  1.00 94.34           H  
ATOM   4277  O   ALA A 282     -14.189  -1.743  11.529  1.00 94.34           O  
ATOM   4278  N   SER A 283     -15.583  -3.478  11.865  1.00 94.01           N  
ATOM   4279  H   SER A 283     -15.665  -4.438  12.170  1.00 94.01           H  
ATOM   4280  CA  SER A 283     -16.793  -2.770  11.424  1.00 94.01           C  
ATOM   4281  HA  SER A 283     -16.631  -2.375  10.421  1.00 94.01           H  
ATOM   4282  C   SER A 283     -17.123  -1.589  12.341  1.00 94.01           C  
ATOM   4283  CB  SER A 283     -17.997  -3.715  11.378  1.00 94.01           C  
ATOM   4284  HB2 SER A 283     -18.211  -4.094  12.377  1.00 94.01           H  
ATOM   4285  HB3 SER A 283     -18.866  -3.163  11.020  1.00 94.01           H  
ATOM   4286  O   SER A 283     -17.389  -0.490  11.858  1.00 94.01           O  
ATOM   4287  OG  SER A 283     -17.761  -4.804  10.509  1.00 94.01           O  
ATOM   4288  HG  SER A 283     -17.105  -5.381  10.907  1.00 94.01           H  
ATOM   4289  N   ALA A 284     -17.060  -1.794  13.662  1.00 94.67           N  
ATOM   4290  H   ALA A 284     -16.815  -2.712  14.003  1.00 94.67           H  
ATOM   4291  CA  ALA A 284     -17.316  -0.742  14.645  1.00 94.67           C  
ATOM   4292  HA  ALA A 284     -18.295  -0.306  14.447  1.00 94.67           H  
ATOM   4293  C   ALA A 284     -16.296   0.403  14.545  1.00 94.67           C  
ATOM   4294  CB  ALA A 284     -17.341  -1.371  16.044  1.00 94.67           C  
ATOM   4295  HB1 ALA A 284     -18.139  -2.111  16.104  1.00 94.67           H  
ATOM   4296  HB2 ALA A 284     -16.388  -1.854  16.262  1.00 94.67           H  
ATOM   4297  HB3 ALA A 284     -17.520  -0.597  16.790  1.00 94.67           H  
ATOM   4298  O   ALA A 284     -16.682   1.572  14.498  1.00 94.67           O  
ATOM   4299  N   ALA A 285     -15.008   0.071  14.449  1.00 94.46           N  
ATOM   4300  H   ALA A 285     -14.752  -0.904  14.512  1.00 94.46           H  
ATOM   4301  CA  ALA A 285     -13.933   1.050  14.358  1.00 94.46           C  
ATOM   4302  HA  ALA A 285     -14.003   1.735  15.203  1.00 94.46           H  
ATOM   4303  C   ALA A 285     -13.998   1.886  13.073  1.00 94.46           C  
ATOM   4304  CB  ALA A 285     -12.611   0.293  14.447  1.00 94.46           C  
ATOM   4305  HB1 ALA A 285     -12.523  -0.420  13.627  1.00 94.46           H  
ATOM   4306  HB2 ALA A 285     -12.551  -0.234  15.399  1.00 94.46           H  
ATOM   4307  HB3 ALA A 285     -11.797   1.016  14.383  1.00 94.46           H  
ATOM   4308  O   ALA A 285     -13.823   3.102  13.110  1.00 94.46           O  
ATOM   4309  N   LEU A 286     -14.287   1.258  11.930  1.00 92.48           N  
ATOM   4310  H   LEU A 286     -14.413   0.256  11.940  1.00 92.48           H  
ATOM   4311  CA  LEU A 286     -14.431   1.981  10.667  1.00 92.48           C  
ATOM   4312  HA  LEU A 286     -13.568   2.633  10.529  1.00 92.48           H  
ATOM   4313  C   LEU A 286     -15.656   2.886  10.655  1.00 92.48           C  
ATOM   4314  CB  LEU A 286     -14.515   0.985   9.515  1.00 92.48           C  
ATOM   4315  HB2 LEU A 286     -15.231   0.207   9.779  1.00 92.48           H  
ATOM   4316  HB3 LEU A 286     -14.891   1.494   8.627  1.00 92.48           H  
ATOM   4317  O   LEU A 286     -15.557   4.017  10.186  1.00 92.48           O  
ATOM   4318  CG  LEU A 286     -13.154   0.363   9.186  1.00 92.48           C  
ATOM   4319  HG  LEU A 286     -12.677  -0.025  10.086  1.00 92.48           H  
ATOM   4320  CD1 LEU A 286     -13.417  -0.781   8.230  1.00 92.48           C  
ATOM   4321 HD11 LEU A 286     -14.074  -1.500   8.720  1.00 92.48           H  
ATOM   4322 HD12 LEU A 286     -12.482  -1.267   7.950  1.00 92.48           H  
ATOM   4323 HD13 LEU A 286     -13.927  -0.367   7.360  1.00 92.48           H  
ATOM   4324  CD2 LEU A 286     -12.207   1.351   8.495  1.00 92.48           C  
ATOM   4325 HD21 LEU A 286     -11.924   2.143   9.189  1.00 92.48           H  
ATOM   4326 HD22 LEU A 286     -12.698   1.796   7.630  1.00 92.48           H  
ATOM   4327 HD23 LEU A 286     -11.300   0.842   8.170  1.00 92.48           H  
ATOM   4328  N   TYR A 287     -16.782   2.421  11.198  1.00 91.93           N  
ATOM   4329  H   TYR A 287     -16.814   1.473  11.543  1.00 91.93           H  
ATOM   4330  CA  TYR A 287     -17.972   3.256  11.324  1.00 91.93           C  
ATOM   4331  HA  TYR A 287     -18.247   3.625  10.336  1.00 91.93           H  
ATOM   4332  C   TYR A 287     -17.693   4.479  12.206  1.00 91.93           C  
ATOM   4333  CB  TYR A 287     -19.128   2.406  11.855  1.00 91.93           C  
ATOM   4334  HB2 TYR A 287     -19.211   1.530  11.213  1.00 91.93           H  
ATOM   4335  HB3 TYR A 287     -18.910   2.067  12.868  1.00 91.93           H  
ATOM   4336  O   TYR A 287     -17.977   5.607  11.810  1.00 91.93           O  
ATOM   4337  CG  TYR A 287     -20.450   3.141  11.835  1.00 91.93           C  
ATOM   4338  CD1 TYR A 287     -20.827   3.941  12.928  1.00 91.93           C  
ATOM   4339  HD1 TYR A 287     -20.191   4.004  13.799  1.00 91.93           H  
ATOM   4340  CD2 TYR A 287     -21.255   3.103  10.679  1.00 91.93           C  
ATOM   4341  HD2 TYR A 287     -20.959   2.510   9.827  1.00 91.93           H  
ATOM   4342  CE1 TYR A 287     -21.983   4.738  12.845  1.00 91.93           C  
ATOM   4343  HE1 TYR A 287     -22.232   5.435  13.632  1.00 91.93           H  
ATOM   4344  CE2 TYR A 287     -22.406   3.911  10.593  1.00 91.93           C  
ATOM   4345  HE2 TYR A 287     -22.984   3.949   9.681  1.00 91.93           H  
ATOM   4346  OH  TYR A 287     -23.751   5.664  11.542  1.00 91.93           O  
ATOM   4347  HH  TYR A 287     -23.427   6.373  10.982  1.00 91.93           H  
ATOM   4348  CZ  TYR A 287     -22.758   4.748  11.671  1.00 91.93           C  
ATOM   4349  N   HIS A 288     -17.043   4.279  13.360  1.00 92.20           N  
ATOM   4350  H   HIS A 288     -16.816   3.334  13.633  1.00 92.20           H  
ATOM   4351  CA  HIS A 288     -16.598   5.384  14.214  1.00 92.20           C  
ATOM   4352  HA  HIS A 288     -17.469   5.958  14.531  1.00 92.20           H  
ATOM   4353  C   HIS A 288     -15.686   6.362  13.459  1.00 92.20           C  
ATOM   4354  CB  HIS A 288     -15.900   4.823  15.460  1.00 92.20           C  
ATOM   4355  HB2 HIS A 288     -16.597   4.196  16.016  1.00 92.20           H  
ATOM   4356  HB3 HIS A 288     -15.062   4.195  15.155  1.00 92.20           H  
ATOM   4357  O   HIS A 288     -15.918   7.570  13.513  1.00 92.20           O  
ATOM   4358  CG  HIS A 288     -15.369   5.896  16.373  1.00 92.20           C  
ATOM   4359  CD2 HIS A 288     -16.007   6.441  17.450  1.00 92.20           C  
ATOM   4360  HD2 HIS A 288     -16.995   6.188  17.807  1.00 92.20           H  
ATOM   4361  ND1 HIS A 288     -14.114   6.485  16.251  1.00 92.20           N  
ATOM   4362  CE1 HIS A 288     -14.015   7.374  17.249  1.00 92.20           C  
ATOM   4363  HE1 HIS A 288     -13.151   7.995  17.431  1.00 92.20           H  
ATOM   4364  NE2 HIS A 288     -15.139   7.368  17.990  1.00 92.20           N  
ATOM   4365  HE2 HIS A 288     -15.298   7.947  18.802  1.00 92.20           H  
ATOM   4366  N   ALA A 289     -14.707   5.861  12.702  1.00 91.49           N  
ATOM   4367  H   ALA A 289     -14.538   4.866  12.732  1.00 91.49           H  
ATOM   4368  CA  ALA A 289     -13.790   6.693  11.928  1.00 91.49           C  
ATOM   4369  HA  ALA A 289     -13.314   7.399  12.609  1.00 91.49           H  
ATOM   4370  C   ALA A 289     -14.509   7.515  10.841  1.00 91.49           C  
ATOM   4371  CB  ALA A 289     -12.699   5.793  11.335  1.00 91.49           C  
ATOM   4372  HB1 ALA A 289     -13.134   5.091  10.623  1.00 91.49           H  
ATOM   4373  HB2 ALA A 289     -12.208   5.238  12.134  1.00 91.49           H  
ATOM   4374  HB3 ALA A 289     -11.955   6.408  10.828  1.00 91.49           H  
ATOM   4375  O   ALA A 289     -14.217   8.698  10.685  1.00 91.49           O  
ATOM   4376  N   VAL A 290     -15.466   6.928  10.117  1.00 89.56           N  
ATOM   4377  H   VAL A 290     -15.664   5.954  10.294  1.00 89.56           H  
ATOM   4378  CA  VAL A 290     -16.279   7.628   9.101  1.00 89.56           C  
ATOM   4379  HA  VAL A 290     -15.620   8.087   8.363  1.00 89.56           H  
ATOM   4380  C   VAL A 290     -17.096   8.758   9.729  1.00 89.56           C  
ATOM   4381  CB  VAL A 290     -17.199   6.620   8.378  1.00 89.56           C  
ATOM   4382  HB  VAL A 290     -17.684   5.985   9.119  1.00 89.56           H  
ATOM   4383  O   VAL A 290     -17.139   9.875   9.208  1.00 89.56           O  
ATOM   4384  CG1 VAL A 290     -18.296   7.283   7.535  1.00 89.56           C  
ATOM   4385 HG11 VAL A 290     -17.858   7.991   6.831  1.00 89.56           H  
ATOM   4386 HG12 VAL A 290     -18.845   6.521   6.981  1.00 89.56           H  
ATOM   4387 HG13 VAL A 290     -19.010   7.798   8.177  1.00 89.56           H  
ATOM   4388  CG2 VAL A 290     -16.375   5.730   7.438  1.00 89.56           C  
ATOM   4389 HG21 VAL A 290     -17.009   4.939   7.037  1.00 89.56           H  
ATOM   4390 HG22 VAL A 290     -15.545   5.269   7.973  1.00 89.56           H  
ATOM   4391 HG23 VAL A 290     -15.980   6.319   6.611  1.00 89.56           H  
ATOM   4392  N   GLU A 291     -17.722   8.505  10.874  1.00 89.25           N  
ATOM   4393  H   GLU A 291     -17.705   7.567  11.246  1.00 89.25           H  
ATOM   4394  CA  GLU A 291     -18.567   9.507  11.524  1.00 89.25           C  
ATOM   4395  HA  GLU A 291     -19.235   9.949  10.785  1.00 89.25           H  
ATOM   4396  C   GLU A 291     -17.750  10.660  12.130  1.00 89.25           C  
ATOM   4397  CB  GLU A 291     -19.423   8.820  12.589  1.00 89.25           C  
ATOM   4398  HB2 GLU A 291     -19.920   9.592  13.176  1.00 89.25           H  
ATOM   4399  HB3 GLU A 291     -18.774   8.254  13.257  1.00 89.25           H  
ATOM   4400  O   GLU A 291     -18.185  11.818  12.104  1.00 89.25           O  
ATOM   4401  CG  GLU A 291     -20.489   7.875  12.005  1.00 89.25           C  
ATOM   4402  HG2 GLU A 291     -20.008   7.117  11.387  1.00 89.25           H  
ATOM   4403  HG3 GLU A 291     -20.968   7.365  12.841  1.00 89.25           H  
ATOM   4404  CD  GLU A 291     -21.575   8.582  11.179  1.00 89.25           C  
ATOM   4405  OE1 GLU A 291     -22.304   7.865  10.454  1.00 89.25           O  
ATOM   4406  OE2 GLU A 291     -21.713   9.821  11.313  1.00 89.25           O  
ATOM   4407  N   THR A 292     -16.547  10.364  12.634  1.00 86.54           N  
ATOM   4408  H   THR A 292     -16.254   9.398  12.602  1.00 86.54           H  
ATOM   4409  CA  THR A 292     -15.711  11.316  13.386  1.00 86.54           C  
ATOM   4410  HA  THR A 292     -16.353  12.108  13.773  1.00 86.54           H  
ATOM   4411  C   THR A 292     -14.638  12.024  12.559  1.00 86.54           C  
ATOM   4412  CB  THR A 292     -15.057  10.644  14.600  1.00 86.54           C  
ATOM   4413  HB  THR A 292     -14.426  11.376  15.102  1.00 86.54           H  
ATOM   4414  O   THR A 292     -14.213  13.113  12.947  1.00 86.54           O  
ATOM   4415  CG2 THR A 292     -16.091  10.136  15.607  1.00 86.54           C  
ATOM   4416 HG21 THR A 292     -16.714  10.966  15.943  1.00 86.54           H  
ATOM   4417 HG22 THR A 292     -16.725   9.370  15.162  1.00 86.54           H  
ATOM   4418 HG23 THR A 292     -15.572   9.715  16.468  1.00 86.54           H  
ATOM   4419  OG1 THR A 292     -14.254   9.563  14.200  1.00 86.54           O  
ATOM   4420  HG1 THR A 292     -14.822   8.798  14.078  1.00 86.54           H  
ATOM   4421  N   ASN A 293     -14.222  11.471  11.416  1.00 83.06           N  
ATOM   4422  H   ASN A 293     -14.577  10.559  11.164  1.00 83.06           H  
ATOM   4423  CA  ASN A 293     -13.159  12.031  10.582  1.00 83.06           C  
ATOM   4424  HA  ASN A 293     -12.791  12.944  11.049  1.00 83.06           H  
ATOM   4425  C   ASN A 293     -13.673  12.366   9.164  1.00 83.06           C  
ATOM   4426  CB  ASN A 293     -11.963  11.066  10.596  1.00 83.06           C  
ATOM   4427  HB2 ASN A 293     -12.236  10.119  10.130  1.00 83.06           H  
ATOM   4428  HB3 ASN A 293     -11.696  10.862  11.634  1.00 83.06           H  
ATOM   4429  O   ASN A 293     -13.972  11.454   8.387  1.00 83.06           O  
ATOM   4430  CG  ASN A 293     -10.743  11.609   9.879  1.00 83.06           C  
ATOM   4431  ND2 ASN A 293      -9.573  11.131  10.227  1.00 83.06           N  
ATOM   4432 HD21 ASN A 293      -9.505  10.466  10.984  1.00 83.06           H  
ATOM   4433 HD22 ASN A 293      -8.759  11.529   9.781  1.00 83.06           H  
ATOM   4434  OD1 ASN A 293     -10.812  12.445   8.992  1.00 83.06           O  
ATOM   4435  N   PRO A 294     -13.718  13.658   8.771  1.00 79.74           N  
ATOM   4436  CA  PRO A 294     -14.158  14.076   7.438  1.00 79.74           C  
ATOM   4437  HA  PRO A 294     -15.222  13.858   7.340  1.00 79.74           H  
ATOM   4438  C   PRO A 294     -13.407  13.394   6.287  1.00 79.74           C  
ATOM   4439  CB  PRO A 294     -13.945  15.594   7.397  1.00 79.74           C  
ATOM   4440  HB2 PRO A 294     -14.698  16.090   6.783  1.00 79.74           H  
ATOM   4441  HB3 PRO A 294     -12.946  15.826   7.029  1.00 79.74           H  
ATOM   4442  O   PRO A 294     -14.015  13.058   5.272  1.00 79.74           O  
ATOM   4443  CG  PRO A 294     -14.045  16.013   8.861  1.00 79.74           C  
ATOM   4444  HG2 PRO A 294     -15.093  16.117   9.142  1.00 79.74           H  
ATOM   4445  HG3 PRO A 294     -13.499  16.935   9.058  1.00 79.74           H  
ATOM   4446  CD  PRO A 294     -13.435  14.825   9.597  1.00 79.74           C  
ATOM   4447  HD2 PRO A 294     -13.886  14.738  10.586  1.00 79.74           H  
ATOM   4448  HD3 PRO A 294     -12.356  14.956   9.682  1.00 79.74           H  
ATOM   4449  N   THR A 295     -12.109  13.126   6.453  1.00 76.04           N  
ATOM   4450  H   THR A 295     -11.658  13.393   7.316  1.00 76.04           H  
ATOM   4451  CA  THR A 295     -11.281  12.452   5.442  1.00 76.04           C  
ATOM   4452  HA  THR A 295     -11.400  12.966   4.488  1.00 76.04           H  
ATOM   4453  C   THR A 295     -11.707  10.996   5.248  1.00 76.04           C  
ATOM   4454  CB  THR A 295      -9.800  12.518   5.847  1.00 76.04           C  
ATOM   4455  HB  THR A 295      -9.639  11.916   6.741  1.00 76.04           H  
ATOM   4456  O   THR A 295     -11.704  10.488   4.128  1.00 76.04           O  
ATOM   4457  CG2 THR A 295      -8.856  12.037   4.747  1.00 76.04           C  
ATOM   4458 HG21 THR A 295      -9.026  10.980   4.543  1.00 76.04           H  
ATOM   4459 HG22 THR A 295      -7.822  12.166   5.066  1.00 76.04           H  
ATOM   4460 HG23 THR A 295      -9.027  12.611   3.836  1.00 76.04           H  
ATOM   4461  OG1 THR A 295      -9.449  13.855   6.125  1.00 76.04           O  
ATOM   4462  HG1 THR A 295      -8.578  13.859   6.528  1.00 76.04           H  
ATOM   4463  N   MET A 296     -12.143  10.329   6.321  1.00 79.64           N  
ATOM   4464  H   MET A 296     -12.232  10.829   7.193  1.00 79.64           H  
ATOM   4465  CA  MET A 296     -12.625   8.945   6.272  1.00 79.64           C  
ATOM   4466  HA  MET A 296     -11.975   8.372   5.610  1.00 79.64           H  
ATOM   4467  C   MET A 296     -14.034   8.828   5.687  1.00 79.64           C  
ATOM   4468  CB  MET A 296     -12.565   8.311   7.666  1.00 79.64           C  
ATOM   4469  HB2 MET A 296     -13.102   7.363   7.659  1.00 79.64           H  
ATOM   4470  HB3 MET A 296     -13.071   8.966   8.375  1.00 79.64           H  
ATOM   4471  O   MET A 296     -14.380   7.765   5.192  1.00 79.64           O  
ATOM   4472  CG  MET A 296     -11.124   8.064   8.130  1.00 79.64           C  
ATOM   4473  HG2 MET A 296     -10.587   9.013   8.123  1.00 79.64           H  
ATOM   4474  HG3 MET A 296     -11.151   7.715   9.163  1.00 79.64           H  
ATOM   4475  SD  MET A 296     -10.174   6.863   7.148  1.00 79.64           S  
ATOM   4476  CE  MET A 296     -11.109   5.341   7.476  1.00 79.64           C  
ATOM   4477  HE1 MET A 296     -10.622   4.501   6.982  1.00 79.64           H  
ATOM   4478  HE2 MET A 296     -12.122   5.433   7.085  1.00 79.64           H  
ATOM   4479  HE3 MET A 296     -11.148   5.156   8.550  1.00 79.64           H  
ATOM   4480  N   ARG A 297     -14.833   9.901   5.625  1.00 75.93           N  
ATOM   4481  H   ARG A 297     -14.536  10.753   6.078  1.00 75.93           H  
ATOM   4482  CA  ARG A 297     -16.127   9.867   4.905  1.00 75.93           C  
ATOM   4483  HA  ARG A 297     -16.722   9.034   5.281  1.00 75.93           H  
ATOM   4484  C   ARG A 297     -15.973   9.605   3.412  1.00 75.93           C  
ATOM   4485  CB  ARG A 297     -16.905  11.169   5.109  1.00 75.93           C  
ATOM   4486  HB2 ARG A 297     -17.803  11.144   4.491  1.00 75.93           H  
ATOM   4487  HB3 ARG A 297     -16.300  12.022   4.801  1.00 75.93           H  
ATOM   4488  O   ARG A 297     -16.868   9.051   2.783  1.00 75.93           O  
ATOM   4489  CG  ARG A 297     -17.326  11.316   6.566  1.00 75.93           C  
ATOM   4490  HG2 ARG A 297     -16.437  11.370   7.195  1.00 75.93           H  
ATOM   4491  HG3 ARG A 297     -17.927  10.453   6.850  1.00 75.93           H  
ATOM   4492  CD  ARG A 297     -18.152  12.579   6.768  1.00 75.93           C  
ATOM   4493  HD2 ARG A 297     -17.579  13.434   6.407  1.00 75.93           H  
ATOM   4494  HD3 ARG A 297     -19.077  12.492   6.197  1.00 75.93           H  
ATOM   4495  NE  ARG A 297     -18.459  12.748   8.195  1.00 75.93           N  
ATOM   4496  HE  ARG A 297     -18.205  11.979   8.798  1.00 75.93           H  
ATOM   4497  NH1 ARG A 297     -19.426  14.821   8.043  1.00 75.93           N  
ATOM   4498 HH11 ARG A 297     -19.898  15.596   8.485  1.00 75.93           H  
ATOM   4499 HH12 ARG A 297     -19.319  14.780   7.040  1.00 75.93           H  
ATOM   4500  NH2 ARG A 297     -19.245  13.814  10.038  1.00 75.93           N  
ATOM   4501 HH21 ARG A 297     -19.757  14.568  10.472  1.00 75.93           H  
ATOM   4502 HH22 ARG A 297     -18.965  13.028  10.607  1.00 75.93           H  
ATOM   4503  CZ  ARG A 297     -19.042  13.788   8.752  1.00 75.93           C  
ATOM   4504  N   MET A 298     -14.829   9.990   2.852  1.00 69.59           N  
ATOM   4505  H   MET A 298     -14.145  10.447   3.438  1.00 69.59           H  
ATOM   4506  CA  MET A 298     -14.489   9.720   1.454  1.00 69.59           C  
ATOM   4507  HA  MET A 298     -15.398   9.772   0.856  1.00 69.59           H  
ATOM   4508  C   MET A 298     -13.925   8.308   1.254  1.00 69.59           C  
ATOM   4509  CB  MET A 298     -13.518  10.796   0.944  1.00 69.59           C  
ATOM   4510  HB2 MET A 298     -12.596  10.760   1.526  1.00 69.59           H  
ATOM   4511  HB3 MET A 298     -13.274  10.595  -0.099  1.00 69.59           H  
ATOM   4512  O   MET A 298     -13.804   7.852   0.115  1.00 69.59           O  
ATOM   4513  CG  MET A 298     -14.118  12.204   1.044  1.00 69.59           C  
ATOM   4514  HG2 MET A 298     -13.380  12.928   0.699  1.00 69.59           H  
ATOM   4515  HG3 MET A 298     -14.327  12.425   2.091  1.00 69.59           H  
ATOM   4516  SD  MET A 298     -15.639  12.433   0.078  1.00 69.59           S  
ATOM   4517  CE  MET A 298     -16.439  13.721   1.071  1.00 69.59           C  
ATOM   4518  HE1 MET A 298     -15.798  14.601   1.116  1.00 69.59           H  
ATOM   4519  HE2 MET A 298     -16.616  13.348   2.080  1.00 69.59           H  
ATOM   4520  HE3 MET A 298     -17.392  13.992   0.615  1.00 69.59           H  
ATOM   4521  N   TYR A 299     -13.596   7.598   2.339  1.00 67.71           N  
ATOM   4522  H   TYR A 299     -13.811   7.972   3.252  1.00 67.71           H  
ATOM   4523  CA  TYR A 299     -13.178   6.205   2.284  1.00 67.71           C  
ATOM   4524  HA  TYR A 299     -12.456   6.089   1.475  1.00 67.71           H  
ATOM   4525  C   TYR A 299     -14.391   5.323   1.971  1.00 67.71           C  
ATOM   4526  CB  TYR A 299     -12.472   5.805   3.588  1.00 67.71           C  
ATOM   4527  HB2 TYR A 299     -13.159   5.912   4.427  1.00 67.71           H  
ATOM   4528  HB3 TYR A 299     -11.627   6.472   3.759  1.00 67.71           H  
ATOM   4529  O   TYR A 299     -15.191   4.980   2.839  1.00 67.71           O  
ATOM   4530  CG  TYR A 299     -11.983   4.376   3.601  1.00 67.71           C  
ATOM   4531  CD1 TYR A 299     -12.720   3.396   4.293  1.00 67.71           C  
ATOM   4532  HD1 TYR A 299     -13.632   3.668   4.804  1.00 67.71           H  
ATOM   4533  CD2 TYR A 299     -10.804   4.027   2.918  1.00 67.71           C  
ATOM   4534  HD2 TYR A 299     -10.241   4.786   2.396  1.00 67.71           H  
ATOM   4535  CE1 TYR A 299     -12.274   2.063   4.309  1.00 67.71           C  
ATOM   4536  HE1 TYR A 299     -12.831   1.310   4.848  1.00 67.71           H  
ATOM   4537  CE2 TYR A 299     -10.362   2.691   2.920  1.00 67.71           C  
ATOM   4538  HE2 TYR A 299      -9.458   2.420   2.394  1.00 67.71           H  
ATOM   4539  OH  TYR A 299     -10.681   0.414   3.621  1.00 67.71           O  
ATOM   4540  HH  TYR A 299      -9.879   0.300   3.105  1.00 67.71           H  
ATOM   4541  CZ  TYR A 299     -11.100   1.707   3.616  1.00 67.71           C  
ATOM   4542  N   ARG A 300     -14.534   4.952   0.697  1.00 58.59           N  
ATOM   4543  H   ARG A 300     -13.897   5.343   0.018  1.00 58.59           H  
ATOM   4544  CA  ARG A 300     -15.556   4.002   0.254  1.00 58.59           C  
ATOM   4545  HA  ARG A 300     -16.441   4.109   0.881  1.00 58.59           H  
ATOM   4546  C   ARG A 300     -15.044   2.584   0.442  1.00 58.59           C  
ATOM   4547  CB  ARG A 300     -15.973   4.271  -1.197  1.00 58.59           C  
ATOM   4548  HB2 ARG A 300     -15.098   4.258  -1.847  1.00 58.59           H  
ATOM   4549  HB3 ARG A 300     -16.648   3.476  -1.513  1.00 58.59           H  
ATOM   4550  O   ARG A 300     -14.276   2.074  -0.373  1.00 58.59           O  
ATOM   4551  CG  ARG A 300     -16.695   5.618  -1.325  1.00 58.59           C  
ATOM   4552  HG2 ARG A 300     -15.995   6.432  -1.139  1.00 58.59           H  
ATOM   4553  HG3 ARG A 300     -17.502   5.667  -0.594  1.00 58.59           H  
ATOM   4554  CD  ARG A 300     -17.285   5.760  -2.729  1.00 58.59           C  
ATOM   4555  HD2 ARG A 300     -16.477   5.708  -3.459  1.00 58.59           H  
ATOM   4556  HD3 ARG A 300     -17.971   4.931  -2.903  1.00 58.59           H  
ATOM   4557  NE  ARG A 300     -18.004   7.039  -2.877  1.00 58.59           N  
ATOM   4558  HE  ARG A 300     -17.916   7.697  -2.117  1.00 58.59           H  
ATOM   4559  NH1 ARG A 300     -18.962   6.601  -4.917  1.00 58.59           N  
ATOM   4560 HH11 ARG A 300     -18.537   5.685  -4.910  1.00 58.59           H  
ATOM   4561 HH12 ARG A 300     -19.568   6.874  -5.678  1.00 58.59           H  
ATOM   4562  NH2 ARG A 300     -19.359   8.550  -3.906  1.00 58.59           N  
ATOM   4563 HH21 ARG A 300     -19.258   9.178  -3.121  1.00 58.59           H  
ATOM   4564 HH22 ARG A 300     -19.965   8.807  -4.672  1.00 58.59           H  
ATOM   4565  CZ  ARG A 300     -18.768   7.389  -3.895  1.00 58.59           C  
ATOM   4566  N   GLN A 301     -15.495   1.927   1.504  1.00 61.84           N  
ATOM   4567  H   GLN A 301     -16.077   2.412   2.172  1.00 61.84           H  
ATOM   4568  CA  GLN A 301     -15.384   0.479   1.577  1.00 61.84           C  
ATOM   4569  HA  GLN A 301     -14.385   0.201   1.240  1.00 61.84           H  
ATOM   4570  C   GLN A 301     -16.393  -0.110   0.586  1.00 61.84           C  
ATOM   4571  CB  GLN A 301     -15.557  -0.005   3.027  1.00 61.84           C  
ATOM   4572  HB2 GLN A 301     -15.564   0.846   3.708  1.00 61.84           H  
ATOM   4573  HB3 GLN A 301     -16.494  -0.548   3.147  1.00 61.84           H  
ATOM   4574  O   GLN A 301     -17.585  -0.183   0.860  1.00 61.84           O  
ATOM   4575  CG  GLN A 301     -14.384  -0.916   3.403  1.00 61.84           C  
ATOM   4576  HG2 GLN A 301     -13.447  -0.388   3.222  1.00 61.84           H  
ATOM   4577  HG3 GLN A 301     -14.402  -1.807   2.776  1.00 61.84           H  
ATOM   4578  CD  GLN A 301     -14.415  -1.355   4.856  1.00 61.84           C  
ATOM   4579  NE2 GLN A 301     -13.309  -1.851   5.364  1.00 61.84           N  
ATOM   4580 HE21 GLN A 301     -12.463  -1.903   4.815  1.00 61.84           H  
ATOM   4581 HE22 GLN A 301     -13.374  -2.130   6.333  1.00 61.84           H  
ATOM   4582  OE1 GLN A 301     -15.404  -1.270   5.561  1.00 61.84           O  
ATOM   4583  N   ASN A 302     -15.921  -0.485  -0.606  1.00 53.93           N  
ATOM   4584  H   ASN A 302     -14.969  -0.229  -0.827  1.00 53.93           H  
ATOM   4585  CA  ASN A 302     -16.778  -0.974  -1.695  1.00 53.93           C  
ATOM   4586  HA  ASN A 302     -17.527  -0.214  -1.920  1.00 53.93           H  
ATOM   4587  C   ASN A 302     -17.557  -2.253  -1.333  1.00 53.93           C  
ATOM   4588  CB  ASN A 302     -15.903  -1.200  -2.944  1.00 53.93           C  
ATOM   4589  HB2 ASN A 302     -15.075  -1.863  -2.695  1.00 53.93           H  
ATOM   4590  HB3 ASN A 302     -16.503  -1.681  -3.716  1.00 53.93           H  
ATOM   4591  O   ASN A 302     -18.463  -2.644  -2.066  1.00 53.93           O  
ATOM   4592  CG  ASN A 302     -15.365   0.088  -3.544  1.00 53.93           C  
ATOM   4593  ND2 ASN A 302     -14.239   0.032  -4.217  1.00 53.93           N  
ATOM   4594 HD21 ASN A 302     -13.923   0.900  -4.625  1.00 53.93           H  
ATOM   4595 HD22 ASN A 302     -13.757  -0.841  -4.378  1.00 53.93           H  
ATOM   4596  OD1 ASN A 302     -15.943   1.154  -3.431  1.00 53.93           O  
ATOM   4597  N   LYS A 303     -17.190  -2.927  -0.234  1.00 67.42           N  
ATOM   4598  H   LYS A 303     -16.492  -2.504   0.362  1.00 67.42           H  
ATOM   4599  CA  LYS A 303     -17.850  -4.130   0.273  1.00 67.42           C  
ATOM   4600  HA  LYS A 303     -18.868  -4.141  -0.115  1.00 67.42           H  
ATOM   4601  C   LYS A 303     -17.893  -4.104   1.807  1.00 67.42           C  
ATOM   4602  CB  LYS A 303     -17.131  -5.391  -0.236  1.00 67.42           C  
ATOM   4603  HB2 LYS A 303     -17.611  -6.266   0.203  1.00 67.42           H  
ATOM   4604  HB3 LYS A 303     -16.089  -5.373   0.082  1.00 67.42           H  
ATOM   4605  O   LYS A 303     -16.864  -3.793   2.415  1.00 67.42           O  
ATOM   4606  CG  LYS A 303     -17.203  -5.500  -1.769  1.00 67.42           C  
ATOM   4607  HG2 LYS A 303     -18.247  -5.453  -2.080  1.00 67.42           H  
ATOM   4608  HG3 LYS A 303     -16.662  -4.667  -2.217  1.00 67.42           H  
ATOM   4609  CD  LYS A 303     -16.586  -6.793  -2.306  1.00 67.42           C  
ATOM   4610  HD2 LYS A 303     -15.540  -6.846  -2.002  1.00 67.42           H  
ATOM   4611  HD3 LYS A 303     -17.127  -7.648  -1.902  1.00 67.42           H  
ATOM   4612  CE  LYS A 303     -16.691  -6.774  -3.837  1.00 67.42           C  
ATOM   4613  HE2 LYS A 303     -17.745  -6.709  -4.109  1.00 67.42           H  
ATOM   4614  HE3 LYS A 303     -16.201  -5.874  -4.207  1.00 67.42           H  
ATOM   4615  NZ  LYS A 303     -16.078  -7.976  -4.456  1.00 67.42           N  
ATOM   4616  HZ1 LYS A 303     -15.095  -8.035  -4.228  1.00 67.42           H  
ATOM   4617  HZ2 LYS A 303     -16.165  -7.936  -5.461  1.00 67.42           H  
ATOM   4618  HZ3 LYS A 303     -16.537  -8.817  -4.135  1.00 67.42           H  
ATOM   4619  N   PRO A 304     -19.032  -4.464   2.430  1.00 76.15           N  
ATOM   4620  CA  PRO A 304     -19.099  -4.723   3.864  1.00 76.15           C  
ATOM   4621  HA  PRO A 304     -18.886  -3.799   4.402  1.00 76.15           H  
ATOM   4622  C   PRO A 304     -18.098  -5.808   4.268  1.00 76.15           C  
ATOM   4623  CB  PRO A 304     -20.538  -5.173   4.152  1.00 76.15           C  
ATOM   4624  HB2 PRO A 304     -20.905  -4.763   5.093  1.00 76.15           H  
ATOM   4625  HB3 PRO A 304     -20.598  -6.261   4.166  1.00 76.15           H  
ATOM   4626  O   PRO A 304     -17.846  -6.741   3.502  1.00 76.15           O  
ATOM   4627  CG  PRO A 304     -21.336  -4.647   2.961  1.00 76.15           C  
ATOM   4628  HG2 PRO A 304     -22.213  -5.261   2.756  1.00 76.15           H  
ATOM   4629  HG3 PRO A 304     -21.626  -3.613   3.146  1.00 76.15           H  
ATOM   4630  CD  PRO A 304     -20.331  -4.695   1.817  1.00 76.15           C  
ATOM   4631  HD2 PRO A 304     -20.343  -5.681   1.351  1.00 76.15           H  
ATOM   4632  HD3 PRO A 304     -20.578  -3.923   1.088  1.00 76.15           H  
ATOM   4633  N   ILE A 305     -17.550  -5.712   5.479  1.00 84.71           N  
ATOM   4634  H   ILE A 305     -17.804  -4.933   6.071  1.00 84.71           H  
ATOM   4635  CA  ILE A 305     -16.668  -6.748   6.023  1.00 84.71           C  
ATOM   4636  HA  ILE A 305     -15.887  -6.941   5.287  1.00 84.71           H  
ATOM   4637  C   ILE A 305     -17.499  -8.024   6.246  1.00 84.71           C  
ATOM   4638  CB  ILE A 305     -15.969  -6.270   7.315  1.00 84.71           C  
ATOM   4639  HB  ILE A 305     -16.729  -5.998   8.048  1.00 84.71           H  
ATOM   4640  O   ILE A 305     -18.491  -7.969   6.979  1.00 84.71           O  
ATOM   4641  CG1 ILE A 305     -15.102  -5.027   7.003  1.00 84.71           C  
ATOM   4642 HG12 ILE A 305     -14.329  -5.300   6.284  1.00 84.71           H  
ATOM   4643 HG13 ILE A 305     -15.718  -4.250   6.553  1.00 84.71           H  
ATOM   4644  CG2 ILE A 305     -15.101  -7.402   7.902  1.00 84.71           C  
ATOM   4645 HG21 ILE A 305     -14.321  -7.691   7.199  1.00 84.71           H  
ATOM   4646 HG22 ILE A 305     -15.714  -8.273   8.136  1.00 84.71           H  
ATOM   4647 HG23 ILE A 305     -14.645  -7.088   8.841  1.00 84.71           H  
ATOM   4648  CD1 ILE A 305     -14.430  -4.404   8.228  1.00 84.71           C  
ATOM   4649 HD11 ILE A 305     -15.183  -4.087   8.949  1.00 84.71           H  
ATOM   4650 HD12 ILE A 305     -13.744  -5.113   8.693  1.00 84.71           H  
ATOM   4651 HD13 ILE A 305     -13.846  -3.544   7.902  1.00 84.71           H  
ATOM   4652  N   PRO A 306     -17.127  -9.177   5.656  1.00 85.98           N  
ATOM   4653  CA  PRO A 306     -17.812 -10.440   5.920  1.00 85.98           C  
ATOM   4654  HA  PRO A 306     -18.837 -10.360   5.560  1.00 85.98           H  
ATOM   4655  C   PRO A 306     -17.809 -10.774   7.418  1.00 85.98           C  
ATOM   4656  CB  PRO A 306     -17.068 -11.494   5.093  1.00 85.98           C  
ATOM   4657  HB2 PRO A 306     -16.269 -11.945   5.682  1.00 85.98           H  
ATOM   4658  HB3 PRO A 306     -17.743 -12.263   4.718  1.00 85.98           H  
ATOM   4659  O   PRO A 306     -16.770 -10.700   8.069  1.00 85.98           O  
ATOM   4660  CG  PRO A 306     -16.453 -10.680   3.956  1.00 85.98           C  
ATOM   4661  HG2 PRO A 306     -17.201 -10.503   3.183  1.00 85.98           H  
ATOM   4662  HG3 PRO A 306     -15.571 -11.166   3.537  1.00 85.98           H  
ATOM   4663  CD  PRO A 306     -16.102  -9.362   4.639  1.00 85.98           C  
ATOM   4664  HD2 PRO A 306     -15.126  -9.439   5.119  1.00 85.98           H  
ATOM   4665  HD3 PRO A 306     -16.102  -8.558   3.904  1.00 85.98           H  
ATOM   4666  N   GLY A 307     -18.975 -11.113   7.976  1.00 88.45           N  
ATOM   4667  H   GLY A 307     -19.797 -11.153   7.391  1.00 88.45           H  
ATOM   4668  CA  GLY A 307     -19.141 -11.331   9.423  1.00 88.45           C  
ATOM   4669  HA2 GLY A 307     -20.078 -11.862   9.594  1.00 88.45           H  
ATOM   4670  HA3 GLY A 307     -18.324 -11.954   9.787  1.00 88.45           H  
ATOM   4671  C   GLY A 307     -19.167 -10.048  10.269  1.00 88.45           C  
ATOM   4672  O   GLY A 307     -19.177 -10.123  11.499  1.00 88.45           O  
ATOM   4673  N   GLY A 308     -19.161  -8.877   9.625  1.00 89.96           N  
ATOM   4674  H   GLY A 308     -19.097  -8.883   8.617  1.00 89.96           H  
ATOM   4675  CA  GLY A 308     -19.253  -7.569  10.260  1.00 89.96           C  
ATOM   4676  HA2 GLY A 308     -18.534  -7.514  11.077  1.00 89.96           H  
ATOM   4677  HA3 GLY A 308     -18.994  -6.809   9.522  1.00 89.96           H  
ATOM   4678  C   GLY A 308     -20.643  -7.243  10.809  1.00 89.96           C  
ATOM   4679  O   GLY A 308     -21.617  -7.971  10.612  1.00 89.96           O  
ATOM   4680  N   ILE A 309     -20.739  -6.121  11.521  1.00 92.82           N  
ATOM   4681  H   ILE A 309     -19.938  -5.506  11.541  1.00 92.82           H  
ATOM   4682  CA  ILE A 309     -21.998  -5.663  12.121  1.00 92.82           C  
ATOM   4683  HA  ILE A 309     -22.558  -6.545  12.433  1.00 92.82           H  
ATOM   4684  C   ILE A 309     -22.799  -4.878  11.068  1.00 92.82           C  
ATOM   4685  CB  ILE A 309     -21.740  -4.820  13.386  1.00 92.82           C  
ATOM   4686  HB  ILE A 309     -21.156  -3.950  13.087  1.00 92.82           H  
ATOM   4687  O   ILE A 309     -22.227  -3.997  10.427  1.00 92.82           O  
ATOM   4688  CG1 ILE A 309     -20.945  -5.620  14.440  1.00 92.82           C  
ATOM   4689 HG12 ILE A 309     -21.604  -6.324  14.948  1.00 92.82           H  
ATOM   4690 HG13 ILE A 309     -20.152  -6.197  13.963  1.00 92.82           H  
ATOM   4691  CG2 ILE A 309     -23.065  -4.348  14.018  1.00 92.82           C  
ATOM   4692 HG21 ILE A 309     -22.867  -3.700  14.872  1.00 92.82           H  
ATOM   4693 HG22 ILE A 309     -23.639  -3.762  13.300  1.00 92.82           H  
ATOM   4694 HG23 ILE A 309     -23.657  -5.203  14.343  1.00 92.82           H  
ATOM   4695  CD1 ILE A 309     -20.267  -4.721  15.472  1.00 92.82           C  
ATOM   4696 HD11 ILE A 309     -19.761  -5.358  16.198  1.00 92.82           H  
ATOM   4697 HD12 ILE A 309     -20.989  -4.091  15.990  1.00 92.82           H  
ATOM   4698 HD13 ILE A 309     -19.531  -4.084  14.981  1.00 92.82           H  
ATOM   4699  N   PRO A 310     -24.113  -5.130  10.905  1.00 91.88           N  
ATOM   4700  CA  PRO A 310     -24.956  -4.342  10.009  1.00 91.88           C  
ATOM   4701  HA  PRO A 310     -24.594  -4.478   8.989  1.00 91.88           H  
ATOM   4702  C   PRO A 310     -24.955  -2.849  10.360  1.00 91.88           C  
ATOM   4703  CB  PRO A 310     -26.364  -4.935  10.131  1.00 91.88           C  
ATOM   4704  HB2 PRO A 310     -26.931  -4.409  10.899  1.00 91.88           H  
ATOM   4705  HB3 PRO A 310     -26.897  -4.905   9.180  1.00 91.88           H  
ATOM   4706  O   PRO A 310     -25.050  -2.483  11.535  1.00 91.88           O  
ATOM   4707  CG  PRO A 310     -26.111  -6.369  10.592  1.00 91.88           C  
ATOM   4708  HG2 PRO A 310     -25.882  -6.994   9.728  1.00 91.88           H  
ATOM   4709  HG3 PRO A 310     -26.958  -6.773  11.146  1.00 91.88           H  
ATOM   4710  CD  PRO A 310     -24.869  -6.238  11.468  1.00 91.88           C  
ATOM   4711  HD2 PRO A 310     -25.157  -5.999  12.492  1.00 91.88           H  
ATOM   4712  HD3 PRO A 310     -24.304  -7.170  11.435  1.00 91.88           H  
ATOM   4713  N   GLU A 311     -24.939  -1.988   9.341  1.00 89.98           N  
ATOM   4714  H   GLU A 311     -24.828  -2.348   8.404  1.00 89.98           H  
ATOM   4715  CA  GLU A 311     -24.867  -0.529   9.502  1.00 89.98           C  
ATOM   4716  HA  GLU A 311     -23.920  -0.271   9.975  1.00 89.98           H  
ATOM   4717  C   GLU A 311     -25.991   0.036  10.383  1.00 89.98           C  
ATOM   4718  CB  GLU A 311     -24.891   0.119   8.113  1.00 89.98           C  
ATOM   4719  HB2 GLU A 311     -25.876  -0.027   7.668  1.00 89.98           H  
ATOM   4720  HB3 GLU A 311     -24.147  -0.378   7.490  1.00 89.98           H  
ATOM   4721  O   GLU A 311     -25.746   0.899  11.221  1.00 89.98           O  
ATOM   4722  CG  GLU A 311     -24.564   1.619   8.172  1.00 89.98           C  
ATOM   4723  HG2 GLU A 311     -23.568   1.739   8.599  1.00 89.98           H  
ATOM   4724  HG3 GLU A 311     -25.278   2.114   8.829  1.00 89.98           H  
ATOM   4725  CD  GLU A 311     -24.613   2.294   6.795  1.00 89.98           C  
ATOM   4726  OE1 GLU A 311     -24.639   3.543   6.787  1.00 89.98           O  
ATOM   4727  OE2 GLU A 311     -24.657   1.563   5.780  1.00 89.98           O  
ATOM   4728  N   SER A 312     -27.210  -0.505  10.288  1.00 90.86           N  
ATOM   4729  H   SER A 312     -27.358  -1.238   9.609  1.00 90.86           H  
ATOM   4730  CA  SER A 312     -28.343  -0.085  11.127  1.00 90.86           C  
ATOM   4731  HA  SER A 312     -28.532   0.973  10.945  1.00 90.86           H  
ATOM   4732  C   SER A 312     -28.067  -0.248  12.627  1.00 90.86           C  
ATOM   4733  CB  SER A 312     -29.599  -0.871  10.736  1.00 90.86           C  
ATOM   4734  HB2 SER A 312     -29.856  -0.632   9.705  1.00 90.86           H  
ATOM   4735  HB3 SER A 312     -30.427  -0.572  11.379  1.00 90.86           H  
ATOM   4736  O   SER A 312     -28.415   0.628  13.423  1.00 90.86           O  
ATOM   4737  OG  SER A 312     -29.388  -2.271  10.851  1.00 90.86           O  
ATOM   4738  HG  SER A 312     -30.146  -2.712  10.461  1.00 90.86           H  
ATOM   4739  N   ARG A 313     -27.391  -1.335  13.020  1.00 92.80           N  
ATOM   4740  H   ARG A 313     -27.057  -1.953  12.293  1.00 92.80           H  
ATOM   4741  CA  ARG A 313     -26.981  -1.576  14.411  1.00 92.80           C  
ATOM   4742  HA  ARG A 313     -27.803  -1.311  15.075  1.00 92.80           H  
ATOM   4743  C   ARG A 313     -25.819  -0.675  14.816  1.00 92.80           C  
ATOM   4744  CB  ARG A 313     -26.618  -3.052  14.626  1.00 92.80           C  
ATOM   4745  HB2 ARG A 313     -25.882  -3.362  13.884  1.00 92.80           H  
ATOM   4746  HB3 ARG A 313     -26.166  -3.149  15.613  1.00 92.80           H  
ATOM   4747  O   ARG A 313     -25.831  -0.161  15.933  1.00 92.80           O  
ATOM   4748  CG  ARG A 313     -27.835  -3.984  14.555  1.00 92.80           C  
ATOM   4749  HG2 ARG A 313     -28.231  -3.997  13.540  1.00 92.80           H  
ATOM   4750  HG3 ARG A 313     -28.605  -3.624  15.237  1.00 92.80           H  
ATOM   4751  CD  ARG A 313     -27.419  -5.402  14.967  1.00 92.80           C  
ATOM   4752  HD2 ARG A 313     -26.979  -5.359  15.964  1.00 92.80           H  
ATOM   4753  HD3 ARG A 313     -26.666  -5.763  14.266  1.00 92.80           H  
ATOM   4754  NE  ARG A 313     -28.565  -6.331  14.979  1.00 92.80           N  
ATOM   4755  HE  ARG A 313     -29.448  -5.971  14.648  1.00 92.80           H  
ATOM   4756  NH1 ARG A 313     -27.466  -8.160  15.834  1.00 92.80           N  
ATOM   4757 HH11 ARG A 313     -26.616  -7.619  15.893  1.00 92.80           H  
ATOM   4758 HH12 ARG A 313     -27.487  -9.119  16.151  1.00 92.80           H  
ATOM   4759  NH2 ARG A 313     -29.637  -8.310  15.352  1.00 92.80           N  
ATOM   4760 HH21 ARG A 313     -30.506  -7.916  15.023  1.00 92.80           H  
ATOM   4761 HH22 ARG A 313     -29.628  -9.269  15.669  1.00 92.80           H  
ATOM   4762  CZ  ARG A 313     -28.551  -7.590  15.386  1.00 92.80           C  
ATOM   4763  N   LEU A 314     -24.855  -0.457  13.918  1.00 93.59           N  
ATOM   4764  H   LEU A 314     -24.935  -0.903  13.015  1.00 93.59           H  
ATOM   4765  CA  LEU A 314     -23.733   0.460  14.148  1.00 93.59           C  
ATOM   4766  HA  LEU A 314     -23.209   0.163  15.057  1.00 93.59           H  
ATOM   4767  C   LEU A 314     -24.231   1.888  14.384  1.00 93.59           C  
ATOM   4768  CB  LEU A 314     -22.755   0.413  12.960  1.00 93.59           C  
ATOM   4769  HB2 LEU A 314     -22.024   1.212  13.082  1.00 93.59           H  
ATOM   4770  HB3 LEU A 314     -23.301   0.615  12.039  1.00 93.59           H  
ATOM   4771  O   LEU A 314     -23.869   2.501  15.385  1.00 93.59           O  
ATOM   4772  CG  LEU A 314     -22.000  -0.918  12.819  1.00 93.59           C  
ATOM   4773  HG  LEU A 314     -22.713  -1.742  12.802  1.00 93.59           H  
ATOM   4774  CD1 LEU A 314     -21.205  -0.958  11.519  1.00 93.59           C  
ATOM   4775 HD11 LEU A 314     -20.394  -0.230  11.550  1.00 93.59           H  
ATOM   4776 HD12 LEU A 314     -20.783  -1.953  11.378  1.00 93.59           H  
ATOM   4777 HD13 LEU A 314     -21.853  -0.743  10.670  1.00 93.59           H  
ATOM   4778  CD2 LEU A 314     -21.022  -1.115  13.978  1.00 93.59           C  
ATOM   4779 HD21 LEU A 314     -21.563  -1.306  14.904  1.00 93.59           H  
ATOM   4780 HD22 LEU A 314     -20.419  -0.213  14.086  1.00 93.59           H  
ATOM   4781 HD23 LEU A 314     -20.357  -1.956  13.778  1.00 93.59           H  
ATOM   4782  N   LYS A 315     -25.143   2.376  13.541  1.00 93.20           N  
ATOM   4783  H   LYS A 315     -25.353   1.832  12.716  1.00 93.20           H  
ATOM   4784  CA  LYS A 315     -25.771   3.693  13.675  1.00 93.20           C  
ATOM   4785  HA  LYS A 315     -24.989   4.452  13.654  1.00 93.20           H  
ATOM   4786  C   LYS A 315     -26.510   3.842  15.004  1.00 93.20           C  
ATOM   4787  CB  LYS A 315     -26.691   3.910  12.467  1.00 93.20           C  
ATOM   4788  HB2 LYS A 315     -27.481   3.158  12.465  1.00 93.20           H  
ATOM   4789  HB3 LYS A 315     -26.100   3.788  11.559  1.00 93.20           H  
ATOM   4790  O   LYS A 315     -26.270   4.806  15.731  1.00 93.20           O  
ATOM   4791  CG  LYS A 315     -27.318   5.310  12.463  1.00 93.20           C  
ATOM   4792  HG2 LYS A 315     -27.972   5.427  13.327  1.00 93.20           H  
ATOM   4793  HG3 LYS A 315     -26.527   6.059  12.510  1.00 93.20           H  
ATOM   4794  CD  LYS A 315     -28.133   5.513  11.183  1.00 93.20           C  
ATOM   4795  HD2 LYS A 315     -27.478   5.373  10.324  1.00 93.20           H  
ATOM   4796  HD3 LYS A 315     -28.935   4.775  11.145  1.00 93.20           H  
ATOM   4797  CE  LYS A 315     -28.722   6.926  11.152  1.00 93.20           C  
ATOM   4798  HE2 LYS A 315     -27.901   7.636  11.252  1.00 93.20           H  
ATOM   4799  HE3 LYS A 315     -29.384   7.049  12.009  1.00 93.20           H  
ATOM   4800  NZ  LYS A 315     -29.451   7.171   9.883  1.00 93.20           N  
ATOM   4801  HZ1 LYS A 315     -29.811   8.114   9.847  1.00 93.20           H  
ATOM   4802  HZ2 LYS A 315     -30.218   6.522   9.775  1.00 93.20           H  
ATOM   4803  HZ3 LYS A 315     -28.824   7.047   9.100  1.00 93.20           H  
ATOM   4804  N   ALA A 316     -27.360   2.875  15.355  1.00 92.30           N  
ATOM   4805  H   ALA A 316     -27.522   2.116  14.708  1.00 92.30           H  
ATOM   4806  CA  ALA A 316     -28.109   2.903  16.612  1.00 92.30           C  
ATOM   4807  HA  ALA A 316     -28.711   3.811  16.641  1.00 92.30           H  
ATOM   4808  C   ALA A 316     -27.186   2.920  17.845  1.00 92.30           C  
ATOM   4809  CB  ALA A 316     -29.050   1.692  16.641  1.00 92.30           C  
ATOM   4810  HB1 ALA A 316     -29.645   1.713  17.554  1.00 92.30           H  
ATOM   4811  HB2 ALA A 316     -29.721   1.727  15.782  1.00 92.30           H  
ATOM   4812  HB3 ALA A 316     -28.474   0.767  16.606  1.00 92.30           H  
ATOM   4813  O   ALA A 316     -27.450   3.634  18.813  1.00 92.30           O  
ATOM   4814  N   ALA A 317     -26.088   2.161  17.815  1.00 90.85           N  
ATOM   4815  H   ALA A 317     -25.925   1.571  17.012  1.00 90.85           H  
ATOM   4816  CA  ALA A 317     -25.104   2.134  18.894  1.00 90.85           C  
ATOM   4817  HA  ALA A 317     -25.623   2.084  19.851  1.00 90.85           H  
ATOM   4818  C   ALA A 317     -24.214   3.390  18.927  1.00 90.85           C  
ATOM   4819  CB  ALA A 317     -24.281   0.859  18.733  1.00 90.85           C  
ATOM   4820  HB1 ALA A 317     -24.924  -0.015  18.838  1.00 90.85           H  
ATOM   4821  HB2 ALA A 317     -23.500   0.819  19.493  1.00 90.85           H  
ATOM   4822  HB3 ALA A 317     -23.833   0.851  17.740  1.00 90.85           H  
ATOM   4823  O   ALA A 317     -23.889   3.877  20.005  1.00 90.85           O  
ATOM   4824  N   PHE A 318     -23.857   3.958  17.774  1.00 91.08           N  
ATOM   4825  H   PHE A 318     -24.095   3.495  16.909  1.00 91.08           H  
ATOM   4826  CA  PHE A 318     -23.057   5.182  17.699  1.00 91.08           C  
ATOM   4827  HA  PHE A 318     -22.163   5.053  18.309  1.00 91.08           H  
ATOM   4828  C   PHE A 318     -23.810   6.413  18.219  1.00 91.08           C  
ATOM   4829  CB  PHE A 318     -22.606   5.403  16.258  1.00 91.08           C  
ATOM   4830  HB2 PHE A 318     -22.049   4.528  15.924  1.00 91.08           H  
ATOM   4831  HB3 PHE A 318     -23.484   5.503  15.620  1.00 91.08           H  
ATOM   4832  O   PHE A 318     -23.221   7.268  18.888  1.00 91.08           O  
ATOM   4833  CG  PHE A 318     -21.724   6.626  16.099  1.00 91.08           C  
ATOM   4834  CD1 PHE A 318     -22.243   7.813  15.550  1.00 91.08           C  
ATOM   4835  HD1 PHE A 318     -23.264   7.850  15.201  1.00 91.08           H  
ATOM   4836  CD2 PHE A 318     -20.383   6.586  16.522  1.00 91.08           C  
ATOM   4837  HD2 PHE A 318     -19.987   5.688  16.972  1.00 91.08           H  
ATOM   4838  CE1 PHE A 318     -21.418   8.944  15.413  1.00 91.08           C  
ATOM   4839  HE1 PHE A 318     -21.806   9.832  14.937  1.00 91.08           H  
ATOM   4840  CE2 PHE A 318     -19.550   7.707  16.363  1.00 91.08           C  
ATOM   4841  HE2 PHE A 318     -18.509   7.657  16.646  1.00 91.08           H  
ATOM   4842  CZ  PHE A 318     -20.070   8.888  15.810  1.00 91.08           C  
ATOM   4843  HZ  PHE A 318     -19.423   9.736  15.642  1.00 91.08           H  
ATOM   4844  N   GLN A 319     -25.118   6.489  17.949  1.00 89.90           N  
ATOM   4845  H   GLN A 319     -25.519   5.785  17.347  1.00 89.90           H  
ATOM   4846  CA  GLN A 319     -26.000   7.543  18.464  1.00 89.90           C  
ATOM   4847  HA  GLN A 319     -25.588   8.518  18.202  1.00 89.90           H  
ATOM   4848  C   GLN A 319     -26.125   7.506  19.994  1.00 89.90           C  
ATOM   4849  CB  GLN A 319     -27.385   7.396  17.821  1.00 89.90           C  
ATOM   4850  HB2 GLN A 319     -27.706   6.356  17.892  1.00 89.90           H  
ATOM   4851  HB3 GLN A 319     -28.099   8.012  18.366  1.00 89.90           H  
ATOM   4852  O   GLN A 319     -26.306   8.547  20.628  1.00 89.90           O  
ATOM   4853  CG  GLN A 319     -27.390   7.847  16.352  1.00 89.90           C  
ATOM   4854  HG2 GLN A 319     -27.144   8.908  16.313  1.00 89.90           H  
ATOM   4855  HG3 GLN A 319     -26.631   7.309  15.783  1.00 89.90           H  
ATOM   4856  CD  GLN A 319     -28.741   7.635  15.676  1.00 89.90           C  
ATOM   4857  NE2 GLN A 319     -28.978   8.260  14.543  1.00 89.90           N  
ATOM   4858 HE21 GLN A 319     -29.946   8.229  14.255  1.00 89.90           H  
ATOM   4859 HE22 GLN A 319     -28.313   8.937  14.198  1.00 89.90           H  
ATOM   4860  OE1 GLN A 319     -29.620   6.932  16.139  1.00 89.90           O  
ATOM   4861  N   LYS A 320     -25.976   6.324  20.602  1.00 88.21           N  
ATOM   4862  H   LYS A 320     -25.802   5.514  20.023  1.00 88.21           H  
ATOM   4863  CA  LYS A 320     -25.902   6.158  22.056  1.00 88.21           C  
ATOM   4864  HA  LYS A 320     -26.602   6.841  22.537  1.00 88.21           H  
ATOM   4865  C   LYS A 320     -24.502   6.530  22.544  1.00 88.21           C  
ATOM   4866  CB  LYS A 320     -26.294   4.727  22.443  1.00 88.21           C  
ATOM   4867  HB2 LYS A 320     -26.096   4.584  23.505  1.00 88.21           H  
ATOM   4868  HB3 LYS A 320     -25.683   4.021  21.881  1.00 88.21           H  
ATOM   4869  O   LYS A 320     -23.604   5.692  22.622  1.00 88.21           O  
ATOM   4870  CG  LYS A 320     -27.776   4.440  22.174  1.00 88.21           C  
ATOM   4871  HG2 LYS A 320     -28.004   4.603  21.120  1.00 88.21           H  
ATOM   4872  HG3 LYS A 320     -28.388   5.115  22.772  1.00 88.21           H  
ATOM   4873  CD  LYS A 320     -28.104   2.991  22.547  1.00 88.21           C  
ATOM   4874  HD2 LYS A 320     -27.925   2.854  23.614  1.00 88.21           H  
ATOM   4875  HD3 LYS A 320     -27.455   2.319  21.986  1.00 88.21           H  
ATOM   4876  CE  LYS A 320     -29.567   2.685  22.218  1.00 88.21           C  
ATOM   4877  HE2 LYS A 320     -30.192   3.450  22.679  1.00 88.21           H  
ATOM   4878  HE3 LYS A 320     -29.701   2.751  21.138  1.00 88.21           H  
ATOM   4879  NZ  LYS A 320     -29.963   1.343  22.717  1.00 88.21           N  
ATOM   4880  HZ1 LYS A 320     -30.932   1.157  22.504  1.00 88.21           H  
ATOM   4881  HZ2 LYS A 320     -29.390   0.623  22.301  1.00 88.21           H  
ATOM   4882  HZ3 LYS A 320     -29.851   1.298  23.720  1.00 88.21           H  
ATOM   4883  N   LYS A 321     -24.306   7.812  22.847  1.00 84.27           N  
ATOM   4884  H   LYS A 321     -25.075   8.448  22.694  1.00 84.27           H  
ATOM   4885  CA  LYS A 321     -23.065   8.316  23.450  1.00 84.27           C  
ATOM   4886  HA  LYS A 321     -22.218   7.832  22.965  1.00 84.27           H  
ATOM   4887  C   LYS A 321     -22.982   7.910  24.915  1.00 84.27           C  
ATOM   4888  CB  LYS A 321     -22.944   9.837  23.264  1.00 84.27           C  
ATOM   4889  HB2 LYS A 321     -22.052  10.187  23.785  1.00 84.27           H  
ATOM   4890  HB3 LYS A 321     -23.809  10.321  23.717  1.00 84.27           H  
ATOM   4891  O   LYS A 321     -23.953   8.083  25.644  1.00 84.27           O  
ATOM   4892  CG  LYS A 321     -22.851  10.260  21.787  1.00 84.27           C  
ATOM   4893  HG2 LYS A 321     -23.733   9.915  21.247  1.00 84.27           H  
ATOM   4894  HG3 LYS A 321     -22.828  11.349  21.739  1.00 84.27           H  
ATOM   4895  CD  LYS A 321     -21.589   9.710  21.106  1.00 84.27           C  
ATOM   4896  HD2 LYS A 321     -21.579   8.622  21.168  1.00 84.27           H  
ATOM   4897  HD3 LYS A 321     -20.709  10.096  21.621  1.00 84.27           H  
ATOM   4898  CE  LYS A 321     -21.517  10.072  19.623  1.00 84.27           C  
ATOM   4899  HE2 LYS A 321     -22.364   9.609  19.117  1.00 84.27           H  
ATOM   4900  HE3 LYS A 321     -21.588  11.154  19.511  1.00 84.27           H  
ATOM   4901  NZ  LYS A 321     -20.248   9.576  19.035  1.00 84.27           N  
ATOM   4902  HZ1 LYS A 321     -20.206   9.701  18.033  1.00 84.27           H  
ATOM   4903  HZ2 LYS A 321     -19.439  10.003  19.465  1.00 84.27           H  
ATOM   4904  HZ3 LYS A 321     -20.114   8.592  19.219  1.00 84.27           H  
ATOM   4905  N   LEU A 322     -21.822   7.399  25.320  1.00 80.12           N  
ATOM   4906  H   LEU A 322     -21.045   7.397  24.676  1.00 80.12           H  
ATOM   4907  CA  LEU A 322     -21.590   6.963  26.695  1.00 80.12           C  
ATOM   4908  HA  LEU A 322     -22.458   6.406  27.047  1.00 80.12           H  
ATOM   4909  C   LEU A 322     -21.439   8.191  27.599  1.00 80.12           C  
ATOM   4910  CB  LEU A 322     -20.348   6.053  26.759  1.00 80.12           C  
ATOM   4911  HB2 LEU A 322     -19.486   6.619  26.405  1.00 80.12           H  
ATOM   4912  HB3 LEU A 322     -20.172   5.788  27.801  1.00 80.12           H  
ATOM   4913  O   LEU A 322     -20.624   9.078  27.317  1.00 80.12           O  
ATOM   4914  CG  LEU A 322     -20.456   4.753  25.945  1.00 80.12           C  
ATOM   4915  HG  LEU A 322     -20.699   4.997  24.910  1.00 80.12           H  
ATOM   4916  CD1 LEU A 322     -19.119   4.013  25.957  1.00 80.12           C  
ATOM   4917 HD11 LEU A 322     -18.341   4.645  25.530  1.00 80.12           H  
ATOM   4918 HD12 LEU A 322     -18.852   3.752  26.981  1.00 80.12           H  
ATOM   4919 HD13 LEU A 322     -19.196   3.101  25.364  1.00 80.12           H  
ATOM   4920  CD2 LEU A 322     -21.531   3.816  26.492  1.00 80.12           C  
ATOM   4921 HD21 LEU A 322     -21.319   3.562  27.531  1.00 80.12           H  
ATOM   4922 HD22 LEU A 322     -22.513   4.284  26.434  1.00 80.12           H  
ATOM   4923 HD23 LEU A 322     -21.551   2.904  25.896  1.00 80.12           H  
ATOM   4924  N   LYS A 323     -22.222   8.261  28.679  1.00 69.52           N  
ATOM   4925  H   LYS A 323     -22.918   7.540  28.802  1.00 69.52           H  
ATOM   4926  CA  LYS A 323     -22.133   9.346  29.674  1.00 69.52           C  
ATOM   4927  HA  LYS A 323     -21.620  10.192  29.218  1.00 69.52           H  
ATOM   4928  C   LYS A 323     -21.310   8.937  30.896  1.00 69.52           C  
ATOM   4929  CB  LYS A 323     -23.538   9.802  30.078  1.00 69.52           C  
ATOM   4930  HB2 LYS A 323     -24.087   8.943  30.463  1.00 69.52           H  
ATOM   4931  HB3 LYS A 323     -23.461  10.540  30.875  1.00 69.52           H  
ATOM   4932  O   LYS A 323     -21.136   7.768  31.203  1.00 69.52           O  
ATOM   4933  CG  LYS A 323     -24.313  10.426  28.908  1.00 69.52           C  
ATOM   4934  HG2 LYS A 323     -24.402   9.705  28.096  1.00 69.52           H  
ATOM   4935  HG3 LYS A 323     -23.795  11.316  28.548  1.00 69.52           H  
ATOM   4936  CD  LYS A 323     -25.712  10.798  29.400  1.00 69.52           C  
ATOM   4937  HD2 LYS A 323     -26.157   9.904  29.837  1.00 69.52           H  
ATOM   4938  HD3 LYS A 323     -25.647  11.569  30.167  1.00 69.52           H
[truncated: 62,784 more chars]
