# Supplementary material for: Using structure prediction of negative sense RNA virus nucleoproteins to assess evolutionary relationships
Source: bioRxiv. 2024 May 22:2024.02.16.580771. Originally published 2024 Feb 17. Preprint. [Version 2] doi: 10.1101/2024.02.16.580771 (PMC10888975; doi:10.1101/2024.02.16.580771)
Supplement: Supplement 2 — Supplementary File 2: Full NSV Dataset NP AlphaFold PDBs (.pdb files) [file media-2.zip › Full NSV Dataset NP AlphaFold PDBs/SWSV2.pdb]

ATOM      1  N   MET A   1       5.706  13.017  26.292  1.00 41.43           N  
ATOM      2  H   MET A   1       6.367  13.120  27.049  1.00 41.43           H  
ATOM      3  H2  MET A   1       4.915  13.623  26.458  1.00 41.43           H  
ATOM      4  H3  MET A   1       6.129  13.303  25.421  1.00 41.43           H  
ATOM      5  CA  MET A   1       5.214  11.620  26.198  1.00 41.43           C  
ATOM      6  HA  MET A   1       6.032  10.956  25.920  1.00 41.43           H  
ATOM      7  C   MET A   1       4.155  11.578  25.103  1.00 41.43           C  
ATOM      8  CB  MET A   1       4.625  11.153  27.539  1.00 41.43           C  
ATOM      9  HB2 MET A   1       3.804  11.814  27.820  1.00 41.43           H  
ATOM     10  HB3 MET A   1       4.229  10.144  27.427  1.00 41.43           H  
ATOM     11  O   MET A   1       3.483  12.585  24.938  1.00 41.43           O  
ATOM     12  CG  MET A   1       5.669  11.150  28.666  1.00 41.43           C  
ATOM     13  HG2 MET A   1       6.438  10.411  28.441  1.00 41.43           H  
ATOM     14  HG3 MET A   1       6.139  12.131  28.732  1.00 41.43           H  
ATOM     15  SD  MET A   1       4.963  10.780  30.286  1.00 41.43           S  
ATOM     16  CE  MET A   1       6.412  11.017  31.353  1.00 41.43           C  
ATOM     17  HE1 MET A   1       6.133  10.818  32.388  1.00 41.43           H  
ATOM     18  HE2 MET A   1       6.768  12.044  31.274  1.00 41.43           H  
ATOM     19  HE3 MET A   1       7.205  10.329  31.061  1.00 41.43           H  
ATOM     20  N   SER A   2       4.025  10.491  24.337  1.00 47.62           N  
ATOM     21  H   SER A   2       4.529   9.649  24.576  1.00 47.62           H  
ATOM     22  CA  SER A   2       2.913  10.333  23.381  1.00 47.62           C  
ATOM     23  HA  SER A   2       2.527  11.306  23.078  1.00 47.62           H  
ATOM     24  C   SER A   2       1.799   9.572  24.092  1.00 47.62           C  
ATOM     25  CB  SER A   2       3.392   9.614  22.112  1.00 47.62           C  
ATOM     26  HB2 SER A   2       4.142  10.231  21.617  1.00 47.62           H  
ATOM     27  HB3 SER A   2       3.856   8.671  22.400  1.00 47.62           H  
ATOM     28  O   SER A   2       2.035   8.455  24.551  1.00 47.62           O  
ATOM     29  OG  SER A   2       2.355   9.334  21.195  1.00 47.62           O  
ATOM     30  HG  SER A   2       1.984  10.139  20.825  1.00 47.62           H  
ATOM     31  N   THR A   3       0.642  10.209  24.256  1.00 65.76           N  
ATOM     32  H   THR A   3       0.514  11.136  23.876  1.00 65.76           H  
ATOM     33  CA  THR A   3      -0.568   9.596  24.811  1.00 65.76           C  
ATOM     34  HA  THR A   3      -0.294   8.982  25.669  1.00 65.76           H  
ATOM     35  C   THR A   3      -1.215   8.676  23.783  1.00 65.76           C  
ATOM     36  CB  THR A   3      -1.581  10.662  25.275  1.00 65.76           C  
ATOM     37  HB  THR A   3      -2.595  10.274  25.177  1.00 65.76           H  
ATOM     38  O   THR A   3      -1.207   8.961  22.584  1.00 65.76           O  
ATOM     39  CG2 THR A   3      -1.343  11.044  26.735  1.00 65.76           C  
ATOM     40 HG21 THR A   3      -0.334  11.438  26.860  1.00 65.76           H  
ATOM     41 HG22 THR A   3      -1.474  10.169  27.371  1.00 65.76           H  
ATOM     42 HG23 THR A   3      -2.066  11.803  27.037  1.00 65.76           H  
ATOM     43  OG1 THR A   3      -1.455  11.854  24.526  1.00 65.76           O  
ATOM     44  HG1 THR A   3      -2.306  12.298  24.557  1.00 65.76           H  
ATOM     45  N   THR A   4      -1.772   7.567  24.258  1.00 68.79           N  
ATOM     46  H   THR A   4      -1.737   7.379  25.250  1.00 68.79           H  
ATOM     47  CA  THR A   4      -2.552   6.634  23.443  1.00 68.79           C  
ATOM     48  HA  THR A   4      -2.203   6.687  22.411  1.00 68.79           H  
ATOM     49  C   THR A   4      -4.031   7.024  23.488  1.00 68.79           C  
ATOM     50  CB  THR A   4      -2.340   5.195  23.928  1.00 68.79           C  
ATOM     51  HB  THR A   4      -2.737   5.081  24.936  1.00 68.79           H  
ATOM     52  O   THR A   4      -4.538   7.303  24.574  1.00 68.79           O  
ATOM     53  CG2 THR A   4      -3.000   4.181  23.013  1.00 68.79           C  
ATOM     54 HG21 THR A   4      -4.084   4.283  23.067  1.00 68.79           H  
ATOM     55 HG22 THR A   4      -2.738   3.172  23.331  1.00 68.79           H  
ATOM     56 HG23 THR A   4      -2.671   4.336  21.986  1.00 68.79           H  
ATOM     57  OG1 THR A   4      -0.968   4.863  23.934  1.00 68.79           O  
ATOM     58  HG1 THR A   4      -0.944   3.906  23.995  1.00 68.79           H  
ATOM     59  N   ILE A   5      -4.710   7.040  22.337  1.00 64.98           N  
ATOM     60  H   ILE A   5      -4.216   6.778  21.496  1.00 64.98           H  
ATOM     61  CA  ILE A   5      -6.138   7.334  22.193  1.00 64.98           C  
ATOM     62  HA  ILE A   5      -6.474   7.744  23.146  1.00 64.98           H  
ATOM     63  C   ILE A   5      -6.947   6.058  21.943  1.00 64.98           C  
ATOM     64  CB  ILE A   5      -6.399   8.439  21.139  1.00 64.98           C  
ATOM     65  HB  ILE A   5      -5.735   9.266  21.390  1.00 64.98           H  
ATOM     66  O   ILE A   5      -6.684   5.302  21.003  1.00 64.98           O  
ATOM     67  CG1 ILE A   5      -7.852   8.936  21.292  1.00 64.98           C  
ATOM     68 HG12 ILE A   5      -7.998   9.223  22.333  1.00 64.98           H  
ATOM     69 HG13 ILE A   5      -8.540   8.123  21.057  1.00 64.98           H  
ATOM     70  CG2 ILE A   5      -6.077   8.052  19.685  1.00 64.98           C  
ATOM     71 HG21 ILE A   5      -5.041   7.721  19.608  1.00 64.98           H  
ATOM     72 HG22 ILE A   5      -6.196   8.918  19.034  1.00 64.98           H  
ATOM     73 HG23 ILE A   5      -6.738   7.252  19.351  1.00 64.98           H  
ATOM     74  CD1 ILE A   5      -8.242  10.143  20.434  1.00 64.98           C  
ATOM     75 HD11 ILE A   5      -7.561  10.971  20.632  1.00 64.98           H  
ATOM     76 HD12 ILE A   5      -9.256  10.451  20.687  1.00 64.98           H  
ATOM     77 HD13 ILE A   5      -8.217   9.884  19.375  1.00 64.98           H  
ATOM     78  N   LYS A   6      -7.953   5.842  22.791  1.00 75.27           N  
ATOM     79  H   LYS A   6      -8.077   6.521  23.529  1.00 75.27           H  
ATOM     80  CA  LYS A   6      -8.910   4.729  22.739  1.00 75.27           C  
ATOM     81  HA  LYS A   6      -8.417   3.862  22.299  1.00 75.27           H  
ATOM     82  C   LYS A   6     -10.126   5.060  21.884  1.00 75.27           C  
ATOM     83  CB  LYS A   6      -9.356   4.370  24.161  1.00 75.27           C  
ATOM     84  HB2 LYS A   6      -9.883   5.208  24.617  1.00 75.27           H  
ATOM     85  HB3 LYS A   6     -10.044   3.527  24.102  1.00 75.27           H  
ATOM     86  O   LYS A   6     -10.428   6.230  21.654  1.00 75.27           O  
ATOM     87  CG  LYS A   6      -8.156   3.988  25.031  1.00 75.27           C  
ATOM     88  HG2 LYS A   6      -7.466   3.394  24.432  1.00 75.27           H  
ATOM     89  HG3 LYS A   6      -7.637   4.884  25.373  1.00 75.27           H  
ATOM     90  CD  LYS A   6      -8.618   3.166  26.231  1.00 75.27           C  
ATOM     91  HD2 LYS A   6      -9.183   3.795  26.919  1.00 75.27           H  
ATOM     92  HD3 LYS A   6      -9.258   2.358  25.879  1.00 75.27           H  
ATOM     93  CE  LYS A   6      -7.391   2.568  26.913  1.00 75.27           C  
ATOM     94  HE2 LYS A   6      -6.816   3.365  27.384  1.00 75.27           H  
ATOM     95  HE3 LYS A   6      -6.770   2.106  26.146  1.00 75.27           H  
ATOM     96  NZ  LYS A   6      -7.809   1.545  27.894  1.00 75.27           N  
ATOM     97  HZ1 LYS A   6      -7.000   1.131  28.335  1.00 75.27           H  
ATOM     98  HZ2 LYS A   6      -8.299   0.818  27.393  1.00 75.27           H  
ATOM     99  HZ3 LYS A   6      -8.436   1.943  28.578  1.00 75.27           H  
ATOM    100  N   SER A   7     -10.889   4.043  21.467  1.00 71.92           N  
ATOM    101  H   SER A   7     -10.645   3.106  21.753  1.00 71.92           H  
ATOM    102  CA  SER A   7     -12.090   4.269  20.646  1.00 71.92           C  
ATOM    103  HA  SER A   7     -11.775   4.772  19.731  1.00 71.92           H  
ATOM    104  C   SER A   7     -13.131   5.167  21.324  1.00 71.92           C  
ATOM    105  CB  SER A   7     -12.793   2.968  20.237  1.00 71.92           C  
ATOM    106  HB2 SER A   7     -13.067   2.407  21.130  1.00 71.92           H  
ATOM    107  HB3 SER A   7     -12.133   2.364  19.616  1.00 71.92           H  
ATOM    108  O   SER A   7     -13.845   5.854  20.595  1.00 71.92           O  
ATOM    109  OG  SER A   7     -13.973   3.312  19.508  1.00 71.92           O  
ATOM    110  HG  SER A   7     -14.277   4.130  19.910  1.00 71.92           H  
ATOM    111  N   GLU A   8     -13.274   5.148  22.654  1.00 75.82           N  
ATOM    112  H   GLU A   8     -12.757   4.478  23.205  1.00 75.82           H  
ATOM    113  CA  GLU A   8     -14.260   6.003  23.345  1.00 75.82           C  
ATOM    114  HA  GLU A   8     -15.238   5.860  22.887  1.00 75.82           H  
ATOM    115  C   GLU A   8     -13.931   7.502  23.243  1.00 75.82           C  
ATOM    116  CB  GLU A   8     -14.383   5.650  24.839  1.00 75.82           C  
ATOM    117  HB2 GLU A   8     -13.490   5.994  25.361  1.00 75.82           H  
ATOM    118  HB3 GLU A   8     -15.220   6.226  25.234  1.00 75.82           H  
ATOM    119  O   GLU A   8     -14.813   8.342  23.390  1.00 75.82           O  
ATOM    120  CG  GLU A   8     -14.648   4.174  25.180  1.00 75.82           C  
ATOM    121  HG2 GLU A   8     -15.271   4.134  26.074  1.00 75.82           H  
ATOM    122  HG3 GLU A   8     -15.205   3.706  24.369  1.00 75.82           H  
ATOM    123  CD  GLU A   8     -13.345   3.416  25.466  1.00 75.82           C  
ATOM    124  OE1 GLU A   8     -13.022   2.512  24.666  1.00 75.82           O  
ATOM    125  OE2 GLU A   8     -12.621   3.801  26.412  1.00 75.82           O  
ATOM    126  N   GLN A   9     -12.666   7.851  22.993  1.00 76.35           N  
ATOM    127  H   GLN A   9     -11.991   7.118  22.825  1.00 76.35           H  
ATOM    128  CA  GLN A   9     -12.170   9.230  23.038  1.00 76.35           C  
ATOM    129  HA  GLN A   9     -12.763   9.791  23.761  1.00 76.35           H  
ATOM    130  C   GLN A   9     -12.314   9.971  21.695  1.00 76.35           C  
ATOM    131  CB  GLN A   9     -10.717   9.207  23.533  1.00 76.35           C  
ATOM    132  HB2 GLN A   9     -10.132   8.601  22.842  1.00 76.35           H  
ATOM    133  HB3 GLN A   9     -10.319  10.222  23.530  1.00 76.35           H  
ATOM    134  O   GLN A   9     -12.088  11.178  21.628  1.00 76.35           O  
ATOM    135  CG  GLN A   9     -10.577   8.622  24.949  1.00 76.35           C  
ATOM    136  HG2 GLN A   9     -10.991   7.615  24.987  1.00 76.35           H  
ATOM    137  HG3 GLN A   9     -11.130   9.246  25.652  1.00 76.35           H  
ATOM    138  CD  GLN A   9      -9.118   8.536  25.372  1.00 76.35           C  
ATOM    139  NE2 GLN A   9      -8.658   9.368  26.279  1.00 76.35           N  
ATOM    140 HE21 GLN A   9      -7.674   9.283  26.490  1.00 76.35           H  
ATOM    141 HE22 GLN A   9      -9.261  10.066  26.691  1.00 76.35           H  
ATOM    142  OE1 GLN A   9      -8.353   7.722  24.885  1.00 76.35           O  
ATOM    143  N   PHE A  10     -12.717   9.276  20.625  1.00 64.31           N  
ATOM    144  H   PHE A  10     -12.941   8.300  20.758  1.00 64.31           H  
ATOM    145  CA  PHE A  10     -13.015   9.885  19.328  1.00 64.31           C  
ATOM    146  HA  PHE A  10     -12.293  10.678  19.131  1.00 64.31           H  
ATOM    147  C   PHE A  10     -14.410  10.520  19.331  1.00 64.31           C  
ATOM    148  CB  PHE A  10     -12.878   8.847  18.208  1.00 64.31           C  
ATOM    149  HB2 PHE A  10     -13.362   9.246  17.316  1.00 64.31           H  
ATOM    150  HB3 PHE A  10     -13.407   7.935  18.485  1.00 64.31           H  
ATOM    151  O   PHE A  10     -15.397   9.881  18.969  1.00 64.31           O  
ATOM    152  CG  PHE A  10     -11.446   8.518  17.850  1.00 64.31           C  
ATOM    153  CD1 PHE A  10     -10.812   9.210  16.803  1.00 64.31           C  
ATOM    154  HD1 PHE A  10     -11.344   9.986  16.273  1.00 64.31           H  
ATOM    155  CD2 PHE A  10     -10.741   7.539  18.571  1.00 64.31           C  
ATOM    156  HD2 PHE A  10     -11.221   7.025  19.390  1.00 64.31           H  
ATOM    157  CE1 PHE A  10      -9.481   8.913  16.467  1.00 64.31           C  
ATOM    158  HE1 PHE A  10      -8.990   9.449  15.668  1.00 64.31           H  
ATOM    159  CE2 PHE A  10      -9.404   7.254  18.250  1.00 64.31           C  
ATOM    160  HE2 PHE A  10      -8.861   6.516  18.822  1.00 64.31           H  
ATOM    161  CZ  PHE A  10      -8.773   7.951  17.204  1.00 64.31           C  
ATOM    162  HZ  PHE A  10      -7.733   7.768  16.978  1.00 64.31           H  
ATOM    163  N   THR A  11     -14.484  11.796  19.709  1.00 75.84           N  
ATOM    164  H   THR A  11     -13.652  12.243  20.068  1.00 75.84           H  
ATOM    165  CA  THR A  11     -15.731  12.581  19.694  1.00 75.84           C  
ATOM    166  HA  THR A  11     -16.531  11.982  20.131  1.00 75.84           H  
ATOM    167  C   THR A  11     -16.184  12.961  18.281  1.00 75.84           C  
ATOM    168  CB  THR A  11     -15.578  13.855  20.534  1.00 75.84           C  
ATOM    169  HB  THR A  11     -16.480  14.460  20.442  1.00 75.84           H  
ATOM    170  O   THR A  11     -17.382  13.075  18.030  1.00 75.84           O  
ATOM    171  CG2 THR A  11     -15.339  13.548  22.013  1.00 75.84           C  
ATOM    172 HG21 THR A  11     -15.316  14.477  22.583  1.00 75.84           H  
ATOM    173 HG22 THR A  11     -16.151  12.927  22.391  1.00 75.84           H  
ATOM    174 HG23 THR A  11     -14.395  13.020  22.147  1.00 75.84           H  
ATOM    175  OG1 THR A  11     -14.467  14.597  20.081  1.00 75.84           O  
ATOM    176  HG1 THR A  11     -14.340  15.329  20.689  1.00 75.84           H  
ATOM    177  N   ASN A  12     -15.250  13.122  17.337  1.00 69.83           N  
ATOM    178  H   ASN A  12     -14.282  13.043  17.614  1.00 69.83           H  
ATOM    179  CA  ASN A  12     -15.555  13.368  15.928  1.00 69.83           C  
ATOM    180  HA  ASN A  12     -16.486  13.932  15.865  1.00 69.83           H  
ATOM    181  C   ASN A  12     -15.767  12.035  15.191  1.00 69.83           C  
ATOM    182  CB  ASN A  12     -14.449  14.246  15.321  1.00 69.83           C  
ATOM    183  HB2 ASN A  12     -13.516  13.684  15.272  1.00 69.83           H  
ATOM    184  HB3 ASN A  12     -14.290  15.109  15.967  1.00 69.83           H  
ATOM    185  O   ASN A  12     -14.807  11.371  14.782  1.00 69.83           O  
ATOM    186  CG  ASN A  12     -14.781  14.764  13.930  1.00 69.83           C  
ATOM    187  ND2 ASN A  12     -13.949  15.628  13.400  1.00 69.83           N  
ATOM    188 HD21 ASN A  12     -13.117  15.897  13.906  1.00 69.83           H  
ATOM    189 HD22 ASN A  12     -14.192  15.995  12.491  1.00 69.83           H  
ATOM    190  OD1 ASN A  12     -15.773  14.434  13.301  1.00 69.83           O  
ATOM    191  N   VAL A  13     -17.037  11.646  15.048  1.00 70.32           N  
ATOM    192  H   VAL A  13     -17.757  12.237  15.436  1.00 70.32           H  
ATOM    193  CA  VAL A  13     -17.463  10.440  14.330  1.00 70.32           C  
ATOM    194  HA  VAL A  13     -16.581   9.836  14.115  1.00 70.32           H  
ATOM    195  C   VAL A  13     -18.112  10.831  13.006  1.00 70.32           C  
ATOM    196  CB  VAL A  13     -18.413   9.566  15.173  1.00 70.32           C  
ATOM    197  HB  VAL A  13     -19.347  10.100  15.345  1.00 70.32           H  
ATOM    198  O   VAL A  13     -19.117  11.537  12.987  1.00 70.32           O  
ATOM    199  CG1 VAL A  13     -18.723   8.246  14.450  1.00 70.32           C  
ATOM    200 HG11 VAL A  13     -19.254   8.445  13.519  1.00 70.32           H  
ATOM    201 HG12 VAL A  13     -17.798   7.713  14.230  1.00 70.32           H  
ATOM    202 HG13 VAL A  13     -19.364   7.626  15.077  1.00 70.32           H  
ATOM    203  CG2 VAL A  13     -17.800   9.216  16.536  1.00 70.32           C  
ATOM    204 HG21 VAL A  13     -16.821   8.756  16.407  1.00 70.32           H  
ATOM    205 HG22 VAL A  13     -17.682  10.120  17.134  1.00 70.32           H  
ATOM    206 HG23 VAL A  13     -18.458   8.541  17.082  1.00 70.32           H  
ATOM    207  N   GLN A  14     -17.569  10.332  11.898  1.00 74.49           N  
ATOM    208  H   GLN A  14     -16.752   9.746  11.990  1.00 74.49           H  
ATOM    209  CA  GLN A  14     -18.120  10.536  10.558  1.00 74.49           C  
ATOM    210  HA  GLN A  14     -18.959  11.231  10.608  1.00 74.49           H  
ATOM    211  C   GLN A  14     -18.654   9.213  10.011  1.00 74.49           C  
ATOM    212  CB  GLN A  14     -17.062  11.164   9.637  1.00 74.49           C  
ATOM    213  HB2 GLN A  14     -17.478  11.245   8.632  1.00 74.49           H  
ATOM    214  HB3 GLN A  14     -16.176  10.530   9.601  1.00 74.49           H  
ATOM    215  O   GLN A  14     -17.906   8.242   9.890  1.00 74.49           O  
ATOM    216  CG  GLN A  14     -16.672  12.567  10.133  1.00 74.49           C  
ATOM    217  HG2 GLN A  14     -17.579  13.150  10.295  1.00 74.49           H  
ATOM    218  HG3 GLN A  14     -16.152  12.486  11.087  1.00 74.49           H  
ATOM    219  CD  GLN A  14     -15.780  13.344   9.173  1.00 74.49           C  
ATOM    220  NE2 GLN A  14     -15.509  14.594   9.471  1.00 74.49           N  
ATOM    221 HE21 GLN A  14     -15.903  14.996  10.310  1.00 74.49           H  
ATOM    222 HE22 GLN A  14     -14.983  15.108   8.779  1.00 74.49           H  
ATOM    223  OE1 GLN A  14     -15.309  12.875   8.154  1.00 74.49           O  
ATOM    224  N   GLN A  15     -19.943   9.163   9.671  1.00 73.39           N  
ATOM    225  H   GLN A  15     -20.509   9.994   9.766  1.00 73.39           H  
ATOM    226  CA  GLN A  15     -20.499   8.043   8.911  1.00 73.39           C  
ATOM    227  HA  GLN A  15     -20.030   7.116   9.240  1.00 73.39           H  
ATOM    228  C   GLN A  15     -20.172   8.221   7.429  1.00 73.39           C  
ATOM    229  CB  GLN A  15     -22.011   7.904   9.128  1.00 73.39           C  
ATOM    230  HB2 GLN A  15     -22.392   7.190   8.398  1.00 73.39           H  
ATOM    231  HB3 GLN A  15     -22.503   8.862   8.962  1.00 73.39           H  
ATOM    232  O   GLN A  15     -20.412   9.280   6.854  1.00 73.39           O  
ATOM    233  CG  GLN A  15     -22.346   7.380  10.533  1.00 73.39           C  
ATOM    234  HG2 GLN A  15     -22.105   8.141  11.276  1.00 73.39           H  
ATOM    235  HG3 GLN A  15     -21.741   6.497  10.738  1.00 73.39           H  
ATOM    236  CD  GLN A  15     -23.814   6.988  10.689  1.00 73.39           C  
ATOM    237  NE2 GLN A  15     -24.177   6.341  11.773  1.00 73.39           N  
ATOM    238 HE21 GLN A  15     -23.499   6.043  12.460  1.00 73.39           H  
ATOM    239 HE22 GLN A  15     -25.152   6.083  11.826  1.00 73.39           H  
ATOM    240  OE1 GLN A  15     -24.662   7.233   9.848  1.00 73.39           O  
ATOM    241  N   VAL A  16     -19.638   7.169   6.814  1.00 72.84           N  
ATOM    242  H   VAL A  16     -19.461   6.332   7.352  1.00 72.84           H  
ATOM    243  CA  VAL A  16     -19.302   7.133   5.391  1.00 72.84           C  
ATOM    244  HA  VAL A  16     -19.662   8.037   4.899  1.00 72.84           H  
ATOM    245  C   VAL A  16     -20.010   5.931   4.788  1.00 72.84           C  
ATOM    246  CB  VAL A  16     -17.781   7.050   5.179  1.00 72.84           C  
ATOM    247  HB  VAL A  16     -17.431   6.104   5.592  1.00 72.84           H  
ATOM    248  O   VAL A  16     -19.638   4.787   5.050  1.00 72.84           O  
ATOM    249  CG1 VAL A  16     -17.425   7.089   3.689  1.00 72.84           C  
ATOM    250 HG11 VAL A  16     -16.342   7.065   3.569  1.00 72.84           H  
ATOM    251 HG12 VAL A  16     -17.820   7.996   3.231  1.00 72.84           H  
ATOM    252 HG13 VAL A  16     -17.841   6.221   3.177  1.00 72.84           H  
ATOM    253  CG2 VAL A  16     -17.020   8.184   5.883  1.00 72.84           C  
ATOM    254 HG21 VAL A  16     -15.949   8.068   5.713  1.00 72.84           H  
ATOM    255 HG22 VAL A  16     -17.353   9.150   5.506  1.00 72.84           H  
ATOM    256 HG23 VAL A  16     -17.193   8.143   6.958  1.00 72.84           H  
ATOM    257  N   VAL A  17     -21.045   6.187   3.992  1.00 71.21           N  
ATOM    258  H   VAL A  17     -21.298   7.148   3.810  1.00 71.21           H  
ATOM    259  CA  VAL A  17     -21.704   5.141   3.206  1.00 71.21           C  
ATOM    260  HA  VAL A  17     -21.761   4.227   3.798  1.00 71.21           H  
ATOM    261  C   VAL A  17     -20.842   4.864   1.982  1.00 71.21           C  
ATOM    262  CB  VAL A  17     -23.139   5.534   2.807  1.00 71.21           C  
ATOM    263  HB  VAL A  17     -23.114   6.422   2.176  1.00 71.21           H  
ATOM    264  O   VAL A  17     -20.600   5.765   1.178  1.00 71.21           O  
ATOM    265  CG1 VAL A  17     -23.828   4.398   2.041  1.00 71.21           C  
ATOM    266 HG11 VAL A  17     -23.311   4.207   1.100  1.00 71.21           H  
ATOM    267 HG12 VAL A  17     -23.827   3.483   2.634  1.00 71.21           H  
ATOM    268 HG13 VAL A  17     -24.857   4.674   1.808  1.00 71.21           H  
ATOM    269  CG2 VAL A  17     -23.989   5.845   4.048  1.00 71.21           C  
ATOM    270 HG21 VAL A  17     -23.585   6.708   4.579  1.00 71.21           H  
ATOM    271 HG22 VAL A  17     -25.009   6.081   3.745  1.00 71.21           H  
ATOM    272 HG23 VAL A  17     -24.003   4.985   4.717  1.00 71.21           H  
ATOM    273  N   ILE A  18     -20.374   3.628   1.851  1.00 67.56           N  
ATOM    274  H   ILE A  18     -20.622   2.929   2.536  1.00 67.56           H  
ATOM    275  CA  ILE A  18     -19.702   3.160   0.643  1.00 67.56           C  
ATOM    276  HA  ILE A  18     -19.124   3.982   0.221  1.00 67.56           H  
ATOM    277  C   ILE A  18     -20.798   2.729  -0.341  1.00 67.56           C  
ATOM    278  CB  ILE A  18     -18.716   2.023   0.977  1.00 67.56           C  
ATOM    279  HB  ILE A  18     -19.280   1.218   1.449  1.00 67.56           H  
ATOM    280  O   ILE A  18     -21.632   1.903   0.031  1.00 67.56           O  
ATOM    281  CG1 ILE A  18     -17.663   2.554   1.983  1.00 67.56           C  
ATOM    282 HG12 ILE A  18     -18.161   2.795   2.922  1.00 67.56           H  
ATOM    283 HG13 ILE A  18     -17.241   3.479   1.590  1.00 67.56           H  
ATOM    284  CG2 ILE A  18     -18.082   1.473  -0.313  1.00 67.56           C  
ATOM    285 HG21 ILE A  18     -17.378   0.671  -0.093  1.00 67.56           H  
ATOM    286 HG22 ILE A  18     -18.849   1.046  -0.959  1.00 67.56           H  
ATOM    287 HG23 ILE A  18     -17.574   2.272  -0.852  1.00 67.56           H  
ATOM    288  CD1 ILE A  18     -16.511   1.602   2.322  1.00 67.56           C  
ATOM    289 HD11 ILE A  18     -16.908   0.671   2.726  1.00 67.56           H  
ATOM    290 HD12 ILE A  18     -15.868   2.069   3.068  1.00 67.56           H  
ATOM    291 HD13 ILE A  18     -15.907   1.397   1.439  1.00 67.56           H  
ATOM    292  N   PRO A  19     -20.851   3.287  -1.562  1.00 67.32           N  
ATOM    293  CA  PRO A  19     -21.796   2.831  -2.570  1.00 67.32           C  
ATOM    294  HA  PRO A  19     -22.791   2.723  -2.139  1.00 67.32           H  
ATOM    295  C   PRO A  19     -21.346   1.477  -3.139  1.00 67.32           C  
ATOM    296  CB  PRO A  19     -21.806   3.946  -3.617  1.00 67.32           C  
ATOM    297  HB2 PRO A  19     -22.089   3.579  -4.604  1.00 67.32           H  
ATOM    298  HB3 PRO A  19     -22.489   4.733  -3.299  1.00 67.32           H  
ATOM    299  O   PRO A  19     -20.149   1.249  -3.313  1.00 67.32           O  
ATOM    300  CG  PRO A  19     -20.369   4.473  -3.576  1.00 67.32           C  
ATOM    301  HG2 PRO A  19     -20.307   5.508  -3.915  1.00 67.32           H  
ATOM    302  HG3 PRO A  19     -19.722   3.835  -4.178  1.00 67.32           H  
ATOM    303  CD  PRO A  19     -19.995   4.339  -2.098  1.00 67.32           C  
ATOM    304  HD2 PRO A  19     -20.203   5.273  -1.576  1.00 67.32           H  
ATOM    305  HD3 PRO A  19     -18.941   4.078  -2.005  1.00 67.32           H  
ATOM    306  N   ASP A  20     -22.295   0.610  -3.496  1.00 62.12           N  
ATOM    307  H   ASP A  20     -23.255   0.812  -3.255  1.00 62.12           H  
ATOM    308  CA  ASP A  20     -22.029  -0.715  -4.083  1.00 62.12           C  
ATOM    309  HA  ASP A  20     -21.181  -1.153  -3.558  1.00 62.12           H  
ATOM    310  C   ASP A  20     -21.618  -0.617  -5.570  1.00 62.12           C  
ATOM    311  CB  ASP A  20     -23.230  -1.652  -3.843  1.00 62.12           C  
ATOM    312  HB2 ASP A  20     -24.119  -1.212  -4.294  1.00 62.12           H  
ATOM    313  HB3 ASP A  20     -23.035  -2.604  -4.338  1.00 62.12           H  
ATOM    314  O   ASP A  20     -22.247  -1.179  -6.464  1.00 62.12           O  
ATOM    315  CG  ASP A  20     -23.491  -1.944  -2.358  1.00 62.12           C  
ATOM    316  OD1 ASP A  20     -22.512  -2.198  -1.618  1.00 62.12           O  
ATOM    317  OD2 ASP A  20     -24.677  -1.903  -1.961  1.00 62.12           O  
ATOM    318  N   LYS A  21     -20.560   0.152  -5.854  1.00 64.99           N  
ATOM    319  H   LYS A  21     -20.081   0.570  -5.070  1.00 64.99           H  
ATOM    320  CA  LYS A  21     -19.955   0.307  -7.183  1.00 64.99           C  
ATOM    321  HA  LYS A  21     -20.138  -0.611  -7.741  1.00 64.99           H  
ATOM    322  C   LYS A  21     -18.441   0.488  -7.092  1.00 64.99           C  
ATOM    323  CB  LYS A  21     -20.609   1.470  -7.956  1.00 64.99           C  
ATOM    324  HB2 LYS A  21     -21.681   1.291  -8.033  1.00 64.99           H  
ATOM    325  HB3 LYS A  21     -20.203   1.461  -8.967  1.00 64.99           H  
ATOM    326  O   LYS A  21     -17.905   0.862  -6.051  1.00 64.99           O  
ATOM    327  CG  LYS A  21     -20.375   2.859  -7.333  1.00 64.99           C  
ATOM    328  HG2 LYS A  21     -21.049   2.993  -6.488  1.00 64.99           H  
ATOM    329  HG3 LYS A  21     -19.348   2.946  -6.977  1.00 64.99           H  
ATOM    330  CD  LYS A  21     -20.613   3.959  -8.372  1.00 64.99           C  
ATOM    331  HD2 LYS A  21     -19.967   3.763  -9.228  1.00 64.99           H  
ATOM    332  HD3 LYS A  21     -21.653   3.946  -8.697  1.00 64.99           H  
ATOM    333  CE  LYS A  21     -20.253   5.327  -7.790  1.00 64.99           C  
ATOM    334  HE2 LYS A  21     -19.309   5.232  -7.255  1.00 64.99           H  
ATOM    335  HE3 LYS A  21     -21.025   5.627  -7.081  1.00 64.99           H  
ATOM    336  NZ  LYS A  21     -20.098   6.328  -8.870  1.00 64.99           N  
ATOM    337  HZ1 LYS A  21     -20.884   6.347  -9.504  1.00 64.99           H  
ATOM    338  HZ2 LYS A  21     -19.896   7.252  -8.514  1.00 64.99           H  
ATOM    339  HZ3 LYS A  21     -19.279   6.132  -9.428  1.00 64.99           H  
ATOM    340  N   TRP A  22     -17.759   0.288  -8.217  1.00 46.16           N  
ATOM    341  H   TRP A  22     -18.260  -0.023  -9.037  1.00 46.16           H  
ATOM    342  CA  TRP A  22     -16.359   0.678  -8.364  1.00 46.16           C  
ATOM    343  HA  TRP A  22     -15.799   0.225  -7.546  1.00 46.16           H  
ATOM    344  C   TRP A  22     -16.198   2.205  -8.254  1.00 46.16           C  
ATOM    345  CB  TRP A  22     -15.801   0.126  -9.684  1.00 46.16           C  
ATOM    346  HB2 TRP A  22     -16.296   0.632 -10.513  1.00 46.16           H  
ATOM    347  HB3 TRP A  22     -14.739   0.368  -9.741  1.00 46.16           H  
ATOM    348  O   TRP A  22     -17.097   2.977  -8.593  1.00 46.16           O  
ATOM    349  CG  TRP A  22     -15.955  -1.359  -9.862  1.00 46.16           C  
ATOM    350  CD1 TRP A  22     -16.907  -1.968 -10.610  1.00 46.16           C  
ATOM    351  HD1 TRP A  22     -17.663  -1.459 -11.190  1.00 46.16           H  
ATOM    352  CD2 TRP A  22     -15.169  -2.447  -9.275  1.00 46.16           C  
ATOM    353  CE2 TRP A  22     -15.744  -3.690  -9.678  1.00 46.16           C  
ATOM    354  CE3 TRP A  22     -14.031  -2.515  -8.443  1.00 46.16           C  
ATOM    355  HE3 TRP A  22     -13.572  -1.590  -8.127  1.00 46.16           H  
ATOM    356  NE1 TRP A  22     -16.775  -3.341 -10.519  1.00 46.16           N  
ATOM    357  HE1 TRP A  22     -17.350  -3.997 -11.027  1.00 46.16           H  
ATOM    358  CH2 TRP A  22     -14.140  -4.961  -8.387  1.00 46.16           C  
ATOM    359  HH2 TRP A  22     -13.758  -5.907  -8.036  1.00 46.16           H  
ATOM    360  CZ2 TRP A  22     -15.252  -4.929  -9.242  1.00 46.16           C  
ATOM    361  HZ2 TRP A  22     -15.734  -5.842  -9.557  1.00 46.16           H  
ATOM    362  CZ3 TRP A  22     -13.515  -3.760  -8.017  1.00 46.16           C  
ATOM    363  HZ3 TRP A  22     -12.639  -3.815  -7.388  1.00 46.16           H  
ATOM    364  N   ALA A  23     -15.040   2.632  -7.760  1.00 51.15           N  
ATOM    365  H   ALA A  23     -14.347   1.944  -7.506  1.00 51.15           H  
ATOM    366  CA  ALA A  23     -14.717   4.033  -7.525  1.00 51.15           C  
ATOM    367  HA  ALA A  23     -15.618   4.571  -7.230  1.00 51.15           H  
ATOM    368  C   ALA A  23     -14.117   4.728  -8.757  1.00 51.15           C  
ATOM    369  CB  ALA A  23     -13.745   4.066  -6.365  1.00 51.15           C  
ATOM    370  HB1 ALA A  23     -12.917   3.387  -6.567  1.00 51.15           H  
ATOM    371  HB2 ALA A  23     -14.261   3.775  -5.450  1.00 51.15           H  
ATOM    372  HB3 ALA A  23     -13.363   5.082  -6.274  1.00 51.15           H  
ATOM    373  O   ALA A  23     -13.217   4.193  -9.405  1.00 51.15           O  
ATOM    374  N   ASP A  24     -14.567   5.952  -9.039  1.00 45.40           N  
ATOM    375  H   ASP A  24     -15.277   6.336  -8.431  1.00 45.40           H  
ATOM    376  CA  ASP A  24     -14.382   6.571 -10.359  1.00 45.40           C  
ATOM    377  HA  ASP A  24     -14.321   5.779 -11.105  1.00 45.40           H  
ATOM    378  C   ASP A  24     -13.100   7.416 -10.519  1.00 45.40           C  
ATOM    379  CB  ASP A  24     -15.625   7.410 -10.697  1.00 45.40           C  
ATOM    380  HB2 ASP A  24     -15.461   7.924 -11.644  1.00 45.40           H  
ATOM    381  HB3 ASP A  24     -15.758   8.171  -9.928  1.00 45.40           H  
ATOM    382  O   ASP A  24     -12.732   7.750 -11.647  1.00 45.40           O  
ATOM    383  CG  ASP A  24     -16.902   6.574 -10.829  1.00 45.40           C  
ATOM    384  OD1 ASP A  24     -16.897   5.595 -11.598  1.00 45.40           O  
ATOM    385  OD2 ASP A  24     -17.904   6.941 -10.168  1.00 45.40           O  
ATOM    386  N   LYS A  25     -12.415   7.823  -9.433  1.00 42.15           N  
ATOM    387  H   LYS A  25     -12.722   7.490  -8.531  1.00 42.15           H  
ATOM    388  CA  LYS A  25     -11.233   8.718  -9.498  1.00 42.15           C  
ATOM    389  HA  LYS A  25     -10.706   8.521 -10.431  1.00 42.15           H  
ATOM    390  C   LYS A  25     -10.239   8.483  -8.365  1.00 42.15           C  
ATOM    391  CB  LYS A  25     -11.670  10.198  -9.466  1.00 42.15           C  
ATOM    392  HB2 LYS A  25     -12.316  10.369  -8.605  1.00 42.15           H  
ATOM    393  HB3 LYS A  25     -10.785  10.825  -9.361  1.00 42.15           H  
ATOM    394  O   LYS A  25     -10.618   8.072  -7.280  1.00 42.15           O  
ATOM    395  CG  LYS A  25     -12.402  10.619 -10.745  1.00 42.15           C  
ATOM    396  HG2 LYS A  25     -13.368  10.114 -10.784  1.00 42.15           H  
ATOM    397  HG3 LYS A  25     -11.807  10.321 -11.608  1.00 42.15           H  
ATOM    398  CD  LYS A  25     -12.656  12.125 -10.821  1.00 42.15           C  
ATOM    399  HD2 LYS A  25     -13.270  12.430  -9.973  1.00 42.15           H  
ATOM    400  HD3 LYS A  25     -11.706  12.660 -10.806  1.00 42.15           H  
ATOM    401  CE  LYS A  25     -13.396  12.385 -12.137  1.00 42.15           C  
ATOM    402  HE2 LYS A  25     -12.768  12.047 -12.961  1.00 42.15           H  
ATOM    403  HE3 LYS A  25     -14.298  11.773 -12.148  1.00 42.15           H  
ATOM    404  NZ  LYS A  25     -13.749  13.815 -12.310  1.00 42.15           N  
ATOM    405  HZ1 LYS A  25     -12.917  14.388 -12.323  1.00 42.15           H  
ATOM    406  HZ2 LYS A  25     -14.242  13.942 -13.183  1.00 42.15           H  
ATOM    407  HZ3 LYS A  25     -14.353  14.118 -11.560  1.00 42.15           H  
ATOM    408  N   LEU A  26      -8.975   8.862  -8.565  1.00 32.32           N  
ATOM    409  H   LEU A  26      -8.708   9.203  -9.478  1.00 32.32           H  
ATOM    410  CA  LEU A  26      -7.951   8.861  -7.513  1.00 32.32           C  
ATOM    411  HA  LEU A  26      -8.425   8.910  -6.533  1.00 32.32           H  
ATOM    412  C   LEU A  26      -6.987  10.035  -7.615  1.00 32.32           C  
ATOM    413  CB  LEU A  26      -7.114   7.592  -7.607  1.00 32.32           C  
ATOM    414  HB2 LEU A  26      -7.001   7.361  -8.666  1.00 32.32           H  
ATOM    415  HB3 LEU A  26      -6.123   7.809  -7.207  1.00 32.32           H  
ATOM    416  O   LEU A  26      -6.497  10.347  -8.699  1.00 32.32           O  
ATOM    417  CG  LEU A  26      -7.701   6.419  -6.813  1.00 32.32           C  
ATOM    418  HG  LEU A  26      -8.297   6.841  -6.004  1.00 32.32           H  
ATOM    419  CD1 LEU A  26      -8.635   5.544  -7.656  1.00 32.32           C  
ATOM    420 HD11 LEU A  26      -8.396   5.628  -8.716  1.00 32.32           H  
ATOM    421 HD12 LEU A  26      -8.630   4.508  -7.317  1.00 32.32           H  
ATOM    422 HD13 LEU A  26      -9.663   5.893  -7.552  1.00 32.32           H  
ATOM    423  CD2 LEU A  26      -6.550   5.649  -6.153  1.00 32.32           C  
ATOM    424 HD21 LEU A  26      -5.721   5.487  -6.842  1.00 32.32           H  
ATOM    425 HD22 LEU A  26      -6.898   4.688  -5.773  1.00 32.32           H  
ATOM    426 HD23 LEU A  26      -6.184   6.221  -5.301  1.00 32.32           H  
ATOM    427  N   ALA A  27      -6.671  10.627  -6.461  1.00 28.83           N  
ATOM    428  H   ALA A  27      -7.082  10.280  -5.607  1.00 28.83           H  
ATOM    429  CA  ALA A  27      -5.653  11.662  -6.321  1.00 28.83           C  
ATOM    430  HA  ALA A  27      -4.790  11.385  -6.926  1.00 28.83           H  
ATOM    431  C   ALA A  27      -5.194  11.845  -4.856  1.00 28.83           C  
ATOM    432  CB  ALA A  27      -6.225  12.985  -6.856  1.00 28.83           C  
ATOM    433  HB1 ALA A  27      -7.105  13.268  -6.279  1.00 28.83           H  
ATOM    434  HB2 ALA A  27      -5.475  13.771  -6.768  1.00 28.83           H  
ATOM    435  HB3 ALA A  27      -6.498  12.882  -7.906  1.00 28.83           H  
ATOM    436  O   ALA A  27      -6.021  11.803  -3.948  1.00 28.83           O  
ATOM    437  N   SER A  28      -3.898  12.167  -4.715  1.00 26.48           N  
ATOM    438  H   SER A  28      -3.343  12.049  -5.551  1.00 26.48           H  
ATOM    439  CA  SER A  28      -3.205  12.881  -3.615  1.00 26.48           C  
ATOM    440  HA  SER A  28      -2.186  12.972  -3.993  1.00 26.48           H  
ATOM    441  C   SER A  28      -2.972  12.214  -2.233  1.00 26.48           C  
ATOM    442  CB  SER A  28      -3.679  14.340  -3.539  1.00 26.48           C  
ATOM    443  HB2 SER A  28      -2.982  14.916  -2.930  1.00 26.48           H  
ATOM    444  HB3 SER A  28      -3.679  14.764  -4.544  1.00 26.48           H  
ATOM    445  O   SER A  28      -3.521  11.171  -1.895  1.00 26.48           O  
ATOM    446  OG  SER A  28      -4.972  14.462  -2.992  1.00 26.48           O  
ATOM    447  HG  SER A  28      -5.298  15.354  -3.128  1.00 26.48           H  
ATOM    448  N   GLU A  29      -2.018  12.792  -1.478  1.00 26.39           N  
ATOM    449  H   GLU A  29      -1.705  13.704  -1.778  1.00 26.39           H  
ATOM    450  CA  GLU A  29      -1.088  12.117  -0.537  1.00 26.39           C  
ATOM    451  HA  GLU A  29      -1.093  11.049  -0.752  1.00 26.39           H  
ATOM    452  C   GLU A  29      -1.391  12.294   0.978  1.00 26.39           C  
ATOM    453  CB  GLU A  29       0.336  12.661  -0.790  1.00 26.39           C  
ATOM    454  HB2 GLU A  29       1.034  12.106  -0.163  1.00 26.39           H  
ATOM    455  HB3 GLU A  29       0.348  13.701  -0.466  1.00 26.39           H  
ATOM    456  O   GLU A  29      -2.111  13.215   1.376  1.00 26.39           O  
ATOM    457  CG  GLU A  29       0.841  12.593  -2.244  1.00 26.39           C  
ATOM    458  HG2 GLU A  29       0.156  13.137  -2.894  1.00 26.39           H  
ATOM    459  HG3 GLU A  29       0.847  11.549  -2.557  1.00 26.39           H  
ATOM    460  CD  GLU A  29       2.248  13.202  -2.405  1.00 26.39           C  
ATOM    461  OE1 GLU A  29       3.004  12.692  -3.258  1.00 26.39           O  
ATOM    462  OE2 GLU A  29       2.562  14.179  -1.685  1.00 26.39           O  
ATOM    463  N   SER A  30      -0.790  11.449   1.846  1.00 29.97           N  
ATOM    464  H   SER A  30      -0.185  10.744   1.450  1.00 29.97           H  
ATOM    465  CA  SER A  30      -1.170  11.278   3.276  1.00 29.97           C  
ATOM    466  HA  SER A  30      -1.840  12.097   3.537  1.00 29.97           H  
ATOM    467  C   SER A  30      -0.056  11.317   4.349  1.00 29.97           C  
ATOM    468  CB  SER A  30      -1.943   9.962   3.495  1.00 29.97           C  
ATOM    469  HB2 SER A  30      -2.686  10.098   4.281  1.00 29.97           H  
ATOM    470  HB3 SER A  30      -1.243   9.204   3.846  1.00 29.97           H  
ATOM    471  O   SER A  30       1.099  10.949   4.114  1.00 29.97           O  
ATOM    472  OG  SER A  30      -2.551   9.447   2.329  1.00 29.97           O  
ATOM    473  HG  SER A  30      -3.377   9.902   2.147  1.00 29.97           H  
ATOM    474  N   GLU A  31      -0.451  11.640   5.595  1.00 29.88           N  
ATOM    475  H   GLU A  31      -1.429  11.862   5.715  1.00 29.88           H  
ATOM    476  CA  GLU A  31       0.377  11.656   6.827  1.00 29.88           C  
ATOM    477  HA  GLU A  31       1.407  11.468   6.524  1.00 29.88           H  
ATOM    478  C   GLU A  31       0.056  10.527   7.858  1.00 29.88           C  
ATOM    479  CB  GLU A  31       0.410  13.062   7.440  1.00 29.88           C  
ATOM    480  HB2 GLU A  31      -0.591  13.493   7.447  1.00 29.88           H  
ATOM    481  HB3 GLU A  31       0.758  12.994   8.471  1.00 29.88           H  
ATOM    482  O   GLU A  31      -0.654   9.582   7.547  1.00 29.88           O  
ATOM    483  CG  GLU A  31       1.390  13.973   6.680  1.00 29.88           C  
ATOM    484  HG2 GLU A  31       2.288  13.407   6.430  1.00 29.88           H  
ATOM    485  HG3 GLU A  31       0.928  14.307   5.751  1.00 29.88           H  
ATOM    486  CD  GLU A  31       1.785  15.176   7.540  1.00 29.88           C  
ATOM    487  OE1 GLU A  31       3.007  15.419   7.652  1.00 29.88           O  
ATOM    488  OE2 GLU A  31       0.859  15.781   8.128  1.00 29.88           O  
ATOM    489  N   VAL A  32       0.771  10.483   8.997  1.00 31.73           N  
ATOM    490  H   VAL A  32       1.082  11.379   9.342  1.00 31.73           H  
ATOM    491  CA  VAL A  32       1.524   9.312   9.543  1.00 31.73           C  
ATOM    492  HA  VAL A  32       1.693   8.612   8.725  1.00 31.73           H  
ATOM    493  C   VAL A  32       0.848   8.455  10.653  1.00 31.73           C  
ATOM    494  CB  VAL A  32       2.916   9.822  10.035  1.00 31.73           C  
ATOM    495  HB  VAL A  32       2.807  10.229  11.041  1.00 31.73           H  
ATOM    496  O   VAL A  32       0.008   8.943  11.392  1.00 31.73           O  
ATOM    497  CG1 VAL A  32       3.997   8.723  10.059  1.00 31.73           C  
ATOM    498 HG11 VAL A  32       3.786   7.978  10.826  1.00 31.73           H  
ATOM    499 HG12 VAL A  32       4.961   9.164  10.316  1.00 31.73           H  
ATOM    500 HG13 VAL A  32       4.070   8.248   9.081  1.00 31.73           H  
ATOM    501  CG2 VAL A  32       3.528  10.940   9.166  1.00 31.73           C  
ATOM    502 HG21 VAL A  32       4.506  11.225   9.552  1.00 31.73           H  
ATOM    503 HG22 VAL A  32       3.636  10.619   8.130  1.00 31.73           H  
ATOM    504 HG23 VAL A  32       2.921  11.844   9.207  1.00 31.73           H  
ATOM    505  N   THR A  33       1.401   7.232  10.857  1.00 36.73           N  
ATOM    506  H   THR A  33       2.049   6.955  10.133  1.00 36.73           H  
ATOM    507  CA  THR A  33       1.335   6.306  12.043  1.00 36.73           C  
ATOM    508  HA  THR A  33       2.242   5.703  11.997  1.00 36.73           H  
ATOM    509  C   THR A  33       0.187   5.254  12.083  1.00 36.73           C  
ATOM    510  CB  THR A  33       1.461   7.066  13.364  1.00 36.73           C  
ATOM    511  HB  THR A  33       1.786   6.299  14.066  1.00 36.73           H  
ATOM    512  O   THR A  33      -0.699   5.383  11.257  1.00 36.73           O  
ATOM    513  CG2 THR A  33       2.522   8.166  13.451  1.00 36.73           C  
ATOM    514 HG21 THR A  33       2.234   9.036  12.860  1.00 36.73           H  
ATOM    515 HG22 THR A  33       3.491   7.782  13.134  1.00 36.73           H  
ATOM    516 HG23 THR A  33       2.599   8.499  14.486  1.00 36.73           H  
ATOM    517  OG1 THR A  33       0.225   7.593  13.766  1.00 36.73           O  
ATOM    518  HG1 THR A  33      -0.098   8.182  13.080  1.00 36.73           H  
ATOM    519  N   TYR A  34       0.171   4.113  12.819  1.00 38.79           N  
ATOM    520  H   TYR A  34      -0.702   3.619  12.706  1.00 38.79           H  
ATOM    521  CA  TYR A  34       1.152   3.410  13.704  1.00 38.79           C  
ATOM    522  HA  TYR A  34       2.108   3.918  13.575  1.00 38.79           H  
ATOM    523  C   TYR A  34       1.465   1.933  13.254  1.00 38.79           C  
ATOM    524  CB  TYR A  34       0.772   3.581  15.202  1.00 38.79           C  
ATOM    525  HB2 TYR A  34       0.924   2.660  15.764  1.00 38.79           H  
ATOM    526  HB3 TYR A  34      -0.287   3.827  15.289  1.00 38.79           H  
ATOM    527  O   TYR A  34       1.882   1.789  12.101  1.00 38.79           O  
ATOM    528  CG  TYR A  34       1.610   4.646  15.886  1.00 38.79           C  
ATOM    529  CD1 TYR A  34       3.001   4.450  16.014  1.00 38.79           C  
ATOM    530  HD1 TYR A  34       3.428   3.490  15.765  1.00 38.79           H  
ATOM    531  CD2 TYR A  34       1.039   5.881  16.249  1.00 38.79           C  
ATOM    532  HD2 TYR A  34      -0.021   6.046  16.126  1.00 38.79           H  
ATOM    533  CE1 TYR A  34       3.831   5.509  16.429  1.00 38.79           C  
ATOM    534  HE1 TYR A  34       4.898   5.358  16.502  1.00 38.79           H  
ATOM    535  CE2 TYR A  34       1.870   6.953  16.636  1.00 38.79           C  
ATOM    536  HE2 TYR A  34       1.439   7.919  16.856  1.00 38.79           H  
ATOM    537  OH  TYR A  34       4.070   7.798  17.099  1.00 38.79           O  
ATOM    538  HH  TYR A  34       5.005   7.595  17.015  1.00 38.79           H  
ATOM    539  CZ  TYR A  34       3.265   6.769  16.725  1.00 38.79           C  
ATOM    540  N   SER A  35       1.386   0.867  14.092  1.00 40.48           N  
ATOM    541  H   SER A  35       1.025   1.015  15.024  1.00 40.48           H  
ATOM    542  CA  SER A  35       1.804  -0.534  13.778  1.00 40.48           C  
ATOM    543  HA  SER A  35       1.735  -0.669  12.698  1.00 40.48           H  
ATOM    544  C   SER A  35       0.956  -1.674  14.400  1.00 40.48           C  
ATOM    545  CB  SER A  35       3.280  -0.770  14.158  1.00 40.48           C  
ATOM    546  HB2 SER A  35       3.565  -1.788  13.893  1.00 40.48           H  
ATOM    547  HB3 SER A  35       3.906  -0.080  13.593  1.00 40.48           H  
ATOM    548  O   SER A  35       1.344  -2.255  15.409  1.00 40.48           O  
ATOM    549  OG  SER A  35       3.511  -0.567  15.538  1.00 40.48           O  
ATOM    550  HG  SER A  35       2.944  -1.183  16.008  1.00 40.48           H  
ATOM    551  N   THR A  36      -0.120  -2.079  13.724  1.00 57.93           N  
ATOM    552  H   THR A  36      -0.569  -1.429  13.095  1.00 57.93           H  
ATOM    553  CA  THR A  36      -0.880  -3.325  13.991  1.00 57.93           C  
ATOM    554  HA  THR A  36      -0.743  -3.605  15.036  1.00 57.93           H  
ATOM    555  C   THR A  36      -0.385  -4.484  13.104  1.00 57.93           C  
ATOM    556  CB  THR A  36      -2.389  -3.079  13.757  1.00 57.93           C  
ATOM    557  HB  THR A  36      -2.615  -3.220  12.701  1.00 57.93           H  
ATOM    558  O   THR A  36       0.161  -4.225  12.023  1.00 57.93           O  
ATOM    559  CG2 THR A  36      -3.282  -3.990  14.598  1.00 57.93           C  
ATOM    560 HG21 THR A  36      -3.150  -5.031  14.303  1.00 57.93           H  
ATOM    561 HG22 THR A  36      -4.327  -3.721  14.444  1.00 57.93           H  
ATOM    562 HG23 THR A  36      -3.042  -3.878  15.655  1.00 57.93           H  
ATOM    563  OG1 THR A  36      -2.703  -1.747  14.098  1.00 57.93           O  
ATOM    564  HG1 THR A  36      -3.640  -1.584  13.967  1.00 57.93           H  
ATOM    565  N   ASN A  37      -0.593  -5.748  13.502  1.00 72.57           N  
ATOM    566  H   ASN A  37      -1.049  -5.910  14.389  1.00 72.57           H  
ATOM    567  CA  ASN A  37      -0.352  -6.925  12.649  1.00 72.57           C  
ATOM    568  HA  ASN A  37       0.687  -6.924  12.321  1.00 72.57           H  
ATOM    569  C   ASN A  37      -1.253  -6.858  11.399  1.00 72.57           C  
ATOM    570  CB  ASN A  37      -0.591  -8.202  13.482  1.00 72.57           C  
ATOM    571  HB2 ASN A  37      -1.589  -8.174  13.919  1.00 72.57           H  
ATOM    572  HB3 ASN A  37       0.126  -8.234  14.302  1.00 72.57           H  
ATOM    573  O   ASN A  37      -2.473  -6.985  11.492  1.00 72.57           O  
ATOM    574  CG  ASN A  37      -0.467  -9.502  12.696  1.00 72.57           C  
ATOM    575  ND2 ASN A  37      -0.548 -10.621  13.372  1.00 72.57           N  
ATOM    576 HD21 ASN A  37      -0.848 -10.587  14.336  1.00 72.57           H  
ATOM    577 HD22 ASN A  37      -0.471 -11.488  12.859  1.00 72.57           H  
ATOM    578  OD1 ASN A  37      -0.327  -9.533  11.481  1.00 72.57           O  
ATOM    579  N   LYS A  38      -0.669  -6.637  10.215  1.00 80.03           N  
ATOM    580  H   LYS A  38       0.339  -6.580  10.181  1.00 80.03           H  
ATOM    581  CA  LYS A  38      -1.443  -6.352   8.992  1.00 80.03           C  
ATOM    582  HA  LYS A  38      -2.215  -5.622   9.236  1.00 80.03           H  
ATOM    583  C   LYS A  38      -2.208  -7.577   8.470  1.00 80.03           C  
ATOM    584  CB  LYS A  38      -0.533  -5.745   7.908  1.00 80.03           C  
ATOM    585  HB2 LYS A  38      -1.119  -5.555   7.009  1.00 80.03           H  
ATOM    586  HB3 LYS A  38       0.242  -6.468   7.656  1.00 80.03           H  
ATOM    587  O   LYS A  38      -3.274  -7.402   7.883  1.00 80.03           O  
ATOM    588  CG  LYS A  38       0.200  -4.459   8.302  1.00 80.03           C  
ATOM    589  HG2 LYS A  38       0.970  -4.268   7.554  1.00 80.03           H  
ATOM    590  HG3 LYS A  38       0.696  -4.591   9.263  1.00 80.03           H  
ATOM    591  CD  LYS A  38      -0.725  -3.242   8.339  1.00 80.03           C  
ATOM    592  HD2 LYS A  38      -1.098  -3.051   7.333  1.00 80.03           H  
ATOM    593  HD3 LYS A  38      -1.577  -3.413   8.998  1.00 80.03           H  
ATOM    594  CE  LYS A  38       0.077  -2.033   8.814  1.00 80.03           C  
ATOM    595  HE2 LYS A  38       1.072  -2.061   8.368  1.00 80.03           H  
ATOM    596  HE3 LYS A  38      -0.428  -1.131   8.468  1.00 80.03           H  
ATOM    597  NZ  LYS A  38       0.141  -2.002  10.288  1.00 80.03           N  
ATOM    598  HZ1 LYS A  38      -0.794  -1.776  10.595  1.00 80.03           H  
ATOM    599  HZ2 LYS A  38       0.754  -1.265  10.607  1.00 80.03           H  
ATOM    600  HZ3 LYS A  38       0.370  -2.902  10.686  1.00 80.03           H  
ATOM    601  N   LEU A  39      -1.722  -8.796   8.731  1.00 80.01           N  
ATOM    602  H   LEU A  39      -0.874  -8.862   9.276  1.00 80.01           H  
ATOM    603  CA  LEU A  39      -2.435 -10.043   8.421  1.00 80.01           C  
ATOM    604  HA  LEU A  39      -2.764 -10.017   7.383  1.00 80.01           H  
ATOM    605  C   LEU A  39      -3.684 -10.190   9.301  1.00 80.01           C  
ATOM    606  CB  LEU A  39      -1.463 -11.229   8.607  1.00 80.01           C  
ATOM    607  HB2 LEU A  39      -0.686 -11.166   7.846  1.00 80.01           H  
ATOM    608  HB3 LEU A  39      -0.980 -11.132   9.580  1.00 80.01           H  
ATOM    609  O   LEU A  39      -4.746 -10.580   8.820  1.00 80.01           O  
ATOM    610  CG  LEU A  39      -2.108 -12.629   8.551  1.00 80.01           C  
ATOM    611  HG  LEU A  39      -2.862 -12.719   9.333  1.00 80.01           H  
ATOM    612  CD1 LEU A  39      -2.760 -12.933   7.204  1.00 80.01           C  
ATOM    613 HD11 LEU A  39      -3.560 -12.221   7.003  1.00 80.01           H  
ATOM    614 HD12 LEU A  39      -2.004 -12.874   6.420  1.00 80.01           H  
ATOM    615 HD13 LEU A  39      -3.177 -13.940   7.213  1.00 80.01           H  
ATOM    616  CD2 LEU A  39      -1.045 -13.697   8.803  1.00 80.01           C  
ATOM    617 HD21 LEU A  39      -1.500 -14.688   8.797  1.00 80.01           H  
ATOM    618 HD22 LEU A  39      -0.274 -13.651   8.034  1.00 80.01           H  
ATOM    619 HD23 LEU A  39      -0.583 -13.532   9.776  1.00 80.01           H  
ATOM    620  N   GLU A  40      -3.570  -9.844  10.582  1.00 81.15           N  
ATOM    621  H   GLU A  40      -2.674  -9.522  10.921  1.00 81.15           H  
ATOM    622  CA  GLU A  40      -4.699  -9.848  11.510  1.00 81.15           C  
ATOM    623  HA  GLU A  40      -5.193 -10.819  11.465  1.00 81.15           H  
ATOM    624  C   GLU A  40      -5.738  -8.789  11.127  1.00 81.15           C  
ATOM    625  CB  GLU A  40      -4.169  -9.653  12.928  1.00 81.15           C  
ATOM    626  HB2 GLU A  40      -3.410 -10.414  13.109  1.00 81.15           H  
ATOM    627  HB3 GLU A  40      -3.710  -8.667  13.006  1.00 81.15           H  
ATOM    628  O   GLU A  40      -6.915  -9.121  11.013  1.00 81.15           O  
ATOM    629  CG  GLU A  40      -5.258  -9.781  13.998  1.00 81.15           C  
ATOM    630  HG2 GLU A  40      -5.752 -10.746  13.878  1.00 81.15           H  
ATOM    631  HG3 GLU A  40      -5.998  -8.995  13.849  1.00 81.15           H  
ATOM    632  CD  GLU A  40      -4.681  -9.672  15.416  1.00 81.15           C  
ATOM    633  OE1 GLU A  40      -5.488  -9.823  16.356  1.00 81.15           O  
ATOM    634  OE2 GLU A  40      -3.449  -9.457  15.541  1.00 81.15           O  
ATOM    635  N   VAL A  41      -5.320  -7.554  10.815  1.00 82.68           N  
ATOM    636  H   VAL A  41      -4.346  -7.327  10.956  1.00 82.68           H  
ATOM    637  CA  VAL A  41      -6.254  -6.508  10.358  1.00 82.68           C  
ATOM    638  HA  VAL A  41      -7.024  -6.398  11.121  1.00 82.68           H  
ATOM    639  C   VAL A  41      -6.973  -6.913   9.068  1.00 82.68           C  
ATOM    640  CB  VAL A  41      -5.574  -5.136  10.187  1.00 82.68           C  
ATOM    641  HB  VAL A  41      -4.750  -5.215   9.478  1.00 82.68           H  
ATOM    642  O   VAL A  41      -8.189  -6.754   8.980  1.00 82.68           O  
ATOM    643  CG1 VAL A  41      -6.596  -4.119   9.663  1.00 82.68           C  
ATOM    644 HG11 VAL A  41      -6.706  -4.229   8.584  1.00 82.68           H  
ATOM    645 HG12 VAL A  41      -7.563  -4.273  10.143  1.00 82.68           H  
ATOM    646 HG13 VAL A  41      -6.285  -3.097   9.880  1.00 82.68           H  
ATOM    647  CG2 VAL A  41      -5.028  -4.605  11.517  1.00 82.68           C  
ATOM    648 HG21 VAL A  41      -5.844  -4.469  12.227  1.00 82.68           H  
ATOM    649 HG22 VAL A  41      -4.530  -3.649  11.356  1.00 82.68           H  
ATOM    650 HG23 VAL A  41      -4.309  -5.306  11.942  1.00 82.68           H  
ATOM    651  N   TYR A  42      -6.262  -7.500   8.099  1.00 84.87           N  
ATOM    652  H   TYR A  42      -5.263  -7.592   8.218  1.00 84.87           H  
ATOM    653  CA  TYR A  42      -6.867  -8.062   6.888  1.00 84.87           C  
ATOM    654  HA  TYR A  42      -7.347  -7.262   6.325  1.00 84.87           H  
ATOM    655  C   TYR A  42      -7.967  -9.086   7.222  1.00 84.87           C  
ATOM    656  CB  TYR A  42      -5.748  -8.660   6.023  1.00 84.87           C  
ATOM    657  HB2 TYR A  42      -5.119  -7.845   5.665  1.00 84.87           H  
ATOM    658  HB3 TYR A  42      -5.117  -9.297   6.643  1.00 84.87           H  
ATOM    659  O   TYR A  42      -9.082  -8.990   6.706  1.00 84.87           O  
ATOM    660  CG  TYR A  42      -6.216  -9.472   4.834  1.00 84.87           C  
ATOM    661  CD1 TYR A  42      -6.263 -10.877   4.919  1.00 84.87           C  
ATOM    662  HD1 TYR A  42      -5.958 -11.371   5.830  1.00 84.87           H  
ATOM    663  CD2 TYR A  42      -6.591  -8.829   3.640  1.00 84.87           C  
ATOM    664  HD2 TYR A  42      -6.543  -7.753   3.562  1.00 84.87           H  
ATOM    665  CE1 TYR A  42      -6.688 -11.638   3.814  1.00 84.87           C  
ATOM    666  HE1 TYR A  42      -6.705 -12.717   3.869  1.00 84.87           H  
ATOM    667  CE2 TYR A  42      -7.036  -9.589   2.541  1.00 84.87           C  
ATOM    668  HE2 TYR A  42      -7.330  -9.107   1.621  1.00 84.87           H  
ATOM    669  OH  TYR A  42      -7.521 -11.723   1.563  1.00 84.87           O  
ATOM    670  HH  TYR A  42      -7.456 -12.667   1.728  1.00 84.87           H  
ATOM    671  CZ  TYR A  42      -7.093 -10.994   2.625  1.00 84.87           C  
ATOM    672  N   GLN A  43      -7.712 -10.010   8.155  1.00 86.46           N  
ATOM    673  H   GLN A  43      -6.801 -10.022   8.591  1.00 86.46           H  
ATOM    674  CA  GLN A  43      -8.737 -10.952   8.608  1.00 86.46           C  
ATOM    675  HA  GLN A  43      -9.165 -11.440   7.733  1.00 86.46           H  
ATOM    676  C   GLN A  43      -9.901 -10.271   9.346  1.00 86.46           C  
ATOM    677  CB  GLN A  43      -8.123 -12.029   9.509  1.00 86.46           C  
ATOM    678  HB2 GLN A  43      -8.946 -12.594   9.947  1.00 86.46           H  
ATOM    679  HB3 GLN A  43      -7.564 -11.564  10.321  1.00 86.46           H  
ATOM    680  O   GLN A  43     -11.050 -10.629   9.100  1.00 86.46           O  
ATOM    681  CG  GLN A  43      -7.207 -13.006   8.759  1.00 86.46           C  
ATOM    682  HG2 GLN A  43      -6.328 -12.477   8.390  1.00 86.46           H  
ATOM    683  HG3 GLN A  43      -7.737 -13.418   7.900  1.00 86.46           H  
ATOM    684  CD  GLN A  43      -6.762 -14.164   9.648  1.00 86.46           C  
ATOM    685  NE2 GLN A  43      -5.651 -14.796   9.347  1.00 86.46           N  
ATOM    686 HE21 GLN A  43      -5.365 -15.544   9.962  1.00 86.46           H  
ATOM    687 HE22 GLN A  43      -5.068 -14.470   8.589  1.00 86.46           H  
ATOM    688  OE1 GLN A  43      -7.441 -14.559  10.593  1.00 86.46           O  
ATOM    689  N   VAL A  44      -9.636  -9.320  10.246  1.00 85.84           N  
ATOM    690  H   VAL A  44      -8.668  -9.085  10.411  1.00 85.84           H  
ATOM    691  CA  VAL A  44     -10.660  -8.636  11.061  1.00 85.84           C  
ATOM    692  HA  VAL A  44     -11.281  -9.387  11.550  1.00 85.84           H  
ATOM    693  C   VAL A  44     -11.602  -7.791  10.200  1.00 85.84           C  
ATOM    694  CB  VAL A  44      -9.989  -7.782  12.159  1.00 85.84           C  
ATOM    695  HB  VAL A  44      -9.198  -7.181  11.709  1.00 85.84           H  
ATOM    696  O   VAL A  44     -12.810  -7.795  10.438  1.00 85.84           O  
ATOM    697  CG1 VAL A  44     -10.960  -6.831  12.875  1.00 85.84           C  
ATOM    698 HG11 VAL A  44     -11.330  -6.075  12.183  1.00 85.84           H  
ATOM    699 HG12 VAL A  44     -10.441  -6.320  13.686  1.00 85.84           H  
ATOM    700 HG13 VAL A  44     -11.799  -7.393  13.285  1.00 85.84           H  
ATOM    701  CG2 VAL A  44      -9.377  -8.685  13.238  1.00 85.84           C  
ATOM    702 HG21 VAL A  44     -10.160  -9.233  13.764  1.00 85.84           H  
ATOM    703 HG22 VAL A  44      -8.824  -8.080  13.957  1.00 85.84           H  
ATOM    704 HG23 VAL A  44      -8.682  -9.400  12.798  1.00 85.84           H  
ATOM    705  N   ILE A  45     -11.074  -7.102   9.184  1.00 86.82           N  
ATOM    706  H   ILE A  45     -10.072  -7.129   9.060  1.00 86.82           H  
ATOM    707  CA  ILE A  45     -11.871  -6.338   8.217  1.00 86.82           C  
ATOM    708  HA  ILE A  45     -12.554  -5.682   8.757  1.00 86.82           H  
ATOM    709  C   ILE A  45     -12.738  -7.293   7.395  1.00 86.82           C  
ATOM    710  CB  ILE A  45     -10.947  -5.458   7.337  1.00 86.82           C  
ATOM    711  HB  ILE A  45     -10.127  -6.078   6.975  1.00 86.82           H  
ATOM    712  O   ILE A  45     -13.964  -7.183   7.407  1.00 86.82           O  
ATOM    713  CG1 ILE A  45     -10.370  -4.315   8.202  1.00 86.82           C  
ATOM    714 HG12 ILE A  45      -9.884  -4.737   9.081  1.00 86.82           H  
ATOM    715 HG13 ILE A  45     -11.185  -3.677   8.544  1.00 86.82           H  
ATOM    716  CG2 ILE A  45     -11.661  -4.864   6.108  1.00 86.82           C  
ATOM    717 HG21 ILE A  45     -12.395  -4.118   6.412  1.00 86.82           H  
ATOM    718 HG22 ILE A  45     -10.933  -4.395   5.446  1.00 86.82           H  
ATOM    719 HG23 ILE A  45     -12.157  -5.636   5.520  1.00 86.82           H  
ATOM    720  CD1 ILE A  45      -9.338  -3.442   7.480  1.00 86.82           C  
ATOM    721 HD11 ILE A  45      -8.869  -2.767   8.196  1.00 86.82           H  
ATOM    722 HD12 ILE A  45      -9.816  -2.845   6.703  1.00 86.82           H  
ATOM    723 HD13 ILE A  45      -8.571  -4.077   7.037  1.00 86.82           H  
ATOM    724  N   PHE A  46     -12.130  -8.257   6.698  1.00 90.85           N  
ATOM    725  H   PHE A  46     -11.123  -8.330   6.722  1.00 90.85           H  
ATOM    726  CA  PHE A  46     -12.864  -9.001   5.675  1.00 90.85           C  
ATOM    727  HA  PHE A  46     -13.585  -8.311   5.238  1.00 90.85           H  
ATOM    728  C   PHE A  46     -13.739 -10.131   6.219  1.00 90.85           C  
ATOM    729  CB  PHE A  46     -11.924  -9.398   4.533  1.00 90.85           C  
ATOM    730  HB2 PHE A  46     -11.097  -9.986   4.930  1.00 90.85           H  
ATOM    731  HB3 PHE A  46     -12.471 -10.014   3.819  1.00 90.85           H  
ATOM    732  O   PHE A  46     -14.760 -10.415   5.599  1.00 90.85           O  
ATOM    733  CG  PHE A  46     -11.398  -8.176   3.800  1.00 90.85           C  
ATOM    734  CD1 PHE A  46     -12.301  -7.290   3.179  1.00 90.85           C  
ATOM    735  HD1 PHE A  46     -13.356  -7.517   3.155  1.00 90.85           H  
ATOM    736  CD2 PHE A  46     -10.025  -7.876   3.802  1.00 90.85           C  
ATOM    737  HD2 PHE A  46      -9.321  -8.556   4.258  1.00 90.85           H  
ATOM    738  CE1 PHE A  46     -11.841  -6.099   2.594  1.00 90.85           C  
ATOM    739  HE1 PHE A  46     -12.539  -5.427   2.117  1.00 90.85           H  
ATOM    740  CE2 PHE A  46      -9.567  -6.681   3.222  1.00 90.85           C  
ATOM    741  HE2 PHE A  46      -8.512  -6.451   3.237  1.00 90.85           H  
ATOM    742  CZ  PHE A  46     -10.473  -5.787   2.627  1.00 90.85           C  
ATOM    743  HZ  PHE A  46     -10.126  -4.861   2.194  1.00 90.85           H  
ATOM    744  N   LYS A  47     -13.482 -10.681   7.418  1.00 89.24           N  
ATOM    745  H   LYS A  47     -12.641 -10.410   7.908  1.00 89.24           H  
ATOM    746  CA  LYS A  47     -14.428 -11.613   8.077  1.00 89.24           C  
ATOM    747  HA  LYS A  47     -14.621 -12.452   7.409  1.00 89.24           H  
ATOM    748  C   LYS A  47     -15.808 -10.989   8.333  1.00 89.24           C  
ATOM    749  CB  LYS A  47     -13.853 -12.149   9.402  1.00 89.24           C  
ATOM    750  HB2 LYS A  47     -14.664 -12.574   9.994  1.00 89.24           H  
ATOM    751  HB3 LYS A  47     -13.429 -11.321   9.969  1.00 89.24           H  
ATOM    752  O   LYS A  47     -16.777 -11.729   8.456  1.00 89.24           O  
ATOM    753  CG  LYS A  47     -12.803 -13.254   9.200  1.00 89.24           C  
ATOM    754  HG2 LYS A  47     -13.283 -14.131   8.764  1.00 89.24           H  
ATOM    755  HG3 LYS A  47     -12.034 -12.905   8.511  1.00 89.24           H  
ATOM    756  CD  LYS A  47     -12.138 -13.640  10.531  1.00 89.24           C  
ATOM    757  HD2 LYS A  47     -12.881 -14.073  11.201  1.00 89.24           H  
ATOM    758  HD3 LYS A  47     -11.732 -12.736  10.986  1.00 89.24           H  
ATOM    759  CE  LYS A  47     -11.000 -14.639  10.282  1.00 89.24           C  
ATOM    760  HE2 LYS A  47     -11.418 -15.590   9.950  1.00 89.24           H  
ATOM    761  HE3 LYS A  47     -10.390 -14.245   9.469  1.00 89.24           H  
ATOM    762  NZ  LYS A  47     -10.140 -14.828  11.479  1.00 89.24           N  
ATOM    763  HZ1 LYS A  47      -9.238 -15.196  11.214  1.00 89.24           H  
ATOM    764  HZ2 LYS A  47      -9.935 -13.938  11.912  1.00 89.24           H  
ATOM    765  HZ3 LYS A  47     -10.569 -15.434  12.164  1.00 89.24           H  
ATOM    766  N   LYS A  48     -15.919  -9.654   8.395  1.00 87.64           N  
ATOM    767  H   LYS A  48     -15.078  -9.101   8.307  1.00 87.64           H  
ATOM    768  CA  LYS A  48     -17.214  -8.953   8.473  1.00 87.64           C  
ATOM    769  HA  LYS A  48     -17.879  -9.484   9.154  1.00 87.64           H  
ATOM    770  C   LYS A  48     -17.952  -8.889   7.134  1.00 87.64           C  
ATOM    771  CB  LYS A  48     -17.014  -7.522   8.989  1.00 87.64           C  
ATOM    772  HB2 LYS A  48     -16.298  -7.001   8.354  1.00 87.64           H  
ATOM    773  HB3 LYS A  48     -17.967  -7.000   8.905  1.00 87.64           H  
ATOM    774  O   LYS A  48     -19.172  -8.796   7.130  1.00 87.64           O  
ATOM    775  CG  LYS A  48     -16.562  -7.450  10.452  1.00 87.64           C  
ATOM    776  HG2 LYS A  48     -17.328  -7.907  11.079  1.00 87.64           H  
ATOM    777  HG3 LYS A  48     -15.618  -7.977  10.591  1.00 87.64           H  
ATOM    778  CD  LYS A  48     -16.392  -5.975  10.829  1.00 87.64           C  
ATOM    779  HD2 LYS A  48     -15.472  -5.599  10.381  1.00 87.64           H  
ATOM    780  HD3 LYS A  48     -17.235  -5.412  10.429  1.00 87.64           H  
ATOM    781  CE  LYS A  48     -16.357  -5.778  12.343  1.00 87.64           C  
ATOM    782  HE2 LYS A  48     -17.193  -6.329  12.773  1.00 87.64           H  
ATOM    783  HE3 LYS A  48     -15.431  -6.195  12.740  1.00 87.64           H  
ATOM    784  NZ  LYS A  48     -16.488  -4.337  12.672  1.00 87.64           N  
ATOM    785  HZ1 LYS A  48     -16.621  -4.200  13.664  1.00 87.64           H  
ATOM    786  HZ2 LYS A  48     -17.280  -3.929  12.196  1.00 87.64           H  
ATOM    787  HZ3 LYS A  48     -15.673  -3.829  12.361  1.00 87.64           H  
ATOM    788  N   LEU A  49     -17.226  -8.897   6.014  1.00 89.21           N  
ATOM    789  H   LEU A  49     -16.231  -9.048   6.101  1.00 89.21           H  
ATOM    790  CA  LEU A  49     -17.763  -8.620   4.674  1.00 89.21           C  
ATOM    791  HA  LEU A  49     -18.777  -8.232   4.766  1.00 89.21           H  
ATOM    792  C   LEU A  49     -17.879  -9.863   3.780  1.00 89.21           C  
ATOM    793  CB  LEU A  49     -16.899  -7.543   3.990  1.00 89.21           C  
ATOM    794  HB2 LEU A  49     -17.318  -7.356   3.002  1.00 89.21           H  
ATOM    795  HB3 LEU A  49     -15.893  -7.941   3.857  1.00 89.21           H  
ATOM    796  O   LEU A  49     -18.543  -9.799   2.748  1.00 89.21           O  
ATOM    797  CG  LEU A  49     -16.798  -6.195   4.727  1.00 89.21           C  
ATOM    798  HG  LEU A  49     -16.314  -6.349   5.691  1.00 89.21           H  
ATOM    799  CD1 LEU A  49     -15.945  -5.237   3.900  1.00 89.21           C  
ATOM    800 HD11 LEU A  49     -16.430  -5.046   2.942  1.00 89.21           H  
ATOM    801 HD12 LEU A  49     -15.834  -4.286   4.420  1.00 89.21           H  
ATOM    802 HD13 LEU A  49     -14.953  -5.659   3.738  1.00 89.21           H  
ATOM    803  CD2 LEU A  49     -18.162  -5.539   4.948  1.00 89.21           C  
ATOM    804 HD21 LEU A  49     -18.034  -4.552   5.392  1.00 89.21           H  
ATOM    805 HD22 LEU A  49     -18.759  -6.147   5.628  1.00 89.21           H  
ATOM    806 HD23 LEU A  49     -18.687  -5.435   3.999  1.00 89.21           H  
ATOM    807  N   MET A  50     -17.233 -10.980   4.134  1.00 89.26           N  
ATOM    808  H   MET A  50     -16.640 -10.958   4.950  1.00 89.26           H  
ATOM    809  CA  MET A  50     -17.290 -12.227   3.367  1.00 89.26           C  
ATOM    810  HA  MET A  50     -18.288 -12.307   2.938  1.00 89.26           H  
ATOM    811  C   MET A  50     -17.067 -13.470   4.243  1.00 89.26           C  
ATOM    812  CB  MET A  50     -16.287 -12.163   2.198  1.00 89.26           C  
ATOM    813  HB2 MET A  50     -16.477 -11.254   1.629  1.00 89.26           H  
ATOM    814  HB3 MET A  50     -16.461 -13.011   1.535  1.00 89.26           H  
ATOM    815  O   MET A  50     -16.205 -13.490   5.120  1.00 89.26           O  
ATOM    816  CG  MET A  50     -14.812 -12.174   2.628  1.00 89.26           C  
ATOM    817  HG2 MET A  50     -14.523 -13.201   2.853  1.00 89.26           H  
ATOM    818  HG3 MET A  50     -14.708 -11.601   3.549  1.00 89.26           H  
ATOM    819  SD  MET A  50     -13.631 -11.471   1.444  1.00 89.26           S  
ATOM    820  CE  MET A  50     -14.112 -12.305  -0.091  1.00 89.26           C  
ATOM    821  HE1 MET A  50     -13.408 -12.037  -0.878  1.00 89.26           H  
ATOM    822  HE2 MET A  50     -14.095 -13.385   0.056  1.00 89.26           H  
ATOM    823  HE3 MET A  50     -15.113 -11.991  -0.387  1.00 89.26           H  
ATOM    824  N   THR A  51     -17.808 -14.546   3.958  1.00 83.75           N  
ATOM    825  H   THR A  51     -18.568 -14.440   3.301  1.00 83.75           H  
ATOM    826  CA  THR A  51     -17.800 -15.806   4.732  1.00 83.75           C  
ATOM    827  HA  THR A  51     -18.046 -15.579   5.769  1.00 83.75           H  
ATOM    828  C   THR A  51     -16.449 -16.528   4.715  1.00 83.75           C  
ATOM    829  CB  THR A  51     -18.863 -16.766   4.167  1.00 83.75           C  
ATOM    830  HB  THR A  51     -18.495 -17.202   3.238  1.00 83.75           H  
ATOM    831  O   THR A  51     -16.090 -17.213   5.671  1.00 83.75           O  
ATOM    832  CG2 THR A  51     -19.239 -17.893   5.126  1.00 83.75           C  
ATOM    833 HG21 THR A  51     -20.016 -18.515   4.681  1.00 83.75           H  
ATOM    834 HG22 THR A  51     -18.370 -18.518   5.333  1.00 83.75           H  
ATOM    835 HG23 THR A  51     -19.607 -17.474   6.062  1.00 83.75           H  
ATOM    836  OG1 THR A  51     -20.043 -16.055   3.875  1.00 83.75           O  
ATOM    837  HG1 THR A  51     -20.757 -16.682   3.742  1.00 83.75           H  
ATOM    838  N   ARG A  52     -15.688 -16.396   3.622  1.00 85.39           N  
ATOM    839  H   ARG A  52     -16.030 -15.788   2.892  1.00 85.39           H  
ATOM    840  CA  ARG A  52     -14.327 -16.927   3.479  1.00 85.39           C  
ATOM    841  HA  ARG A  52     -13.956 -17.261   4.448  1.00 85.39           H  
ATOM    842  C   ARG A  52     -13.417 -15.809   2.993  1.00 85.39           C  
ATOM    843  CB  ARG A  52     -14.294 -18.115   2.503  1.00 85.39           C  
ATOM    844  HB2 ARG A  52     -13.251 -18.362   2.302  1.00 85.39           H  
ATOM    845  HB3 ARG A  52     -14.759 -17.825   1.561  1.00 85.39           H  
ATOM    846  O   ARG A  52     -13.561 -15.352   1.864  1.00 85.39           O  
ATOM    847  CG  ARG A  52     -14.991 -19.368   3.052  1.00 85.39           C  
ATOM    848  HG2 ARG A  52     -14.547 -19.637   4.010  1.00 85.39           H  
ATOM    849  HG3 ARG A  52     -16.053 -19.166   3.195  1.00 85.39           H  
ATOM    850  CD  ARG A  52     -14.821 -20.532   2.067  1.00 85.39           C  
ATOM    851  HD2 ARG A  52     -13.757 -20.704   1.910  1.00 85.39           H  
ATOM    852  HD3 ARG A  52     -15.274 -20.253   1.115  1.00 85.39           H  
ATOM    853  NE  ARG A  52     -15.450 -21.771   2.566  1.00 85.39           N  
ATOM    854  HE  ARG A  52     -15.936 -21.711   3.449  1.00 85.39           H  
ATOM    855  NH1 ARG A  52     -14.852 -23.138   0.816  1.00 85.39           N  
ATOM    856 HH11 ARG A  52     -14.872 -24.040   0.362  1.00 85.39           H  
ATOM    857 HH12 ARG A  52     -14.395 -22.359   0.364  1.00 85.39           H  
ATOM    858  NH2 ARG A  52     -16.045 -23.971   2.503  1.00 85.39           N  
ATOM    859 HH21 ARG A  52     -16.047 -24.864   2.031  1.00 85.39           H  
ATOM    860 HH22 ARG A  52     -16.529 -23.875   3.384  1.00 85.39           H  
ATOM    861  CZ  ARG A  52     -15.445 -22.948   1.962  1.00 85.39           C  
ATOM    862  N   VAL A  53     -12.488 -15.383   3.843  1.00 86.96           N  
ATOM    863  H   VAL A  53     -12.435 -15.811   4.757  1.00 86.96           H  
ATOM    864  CA  VAL A  53     -11.454 -14.413   3.466  1.00 86.96           C  
ATOM    865  HA  VAL A  53     -11.929 -13.617   2.893  1.00 86.96           H  
ATOM    866  C   VAL A  53     -10.398 -15.126   2.605  1.00 86.96           C  
ATOM    867  CB  VAL A  53     -10.821 -13.753   4.704  1.00 86.96           C  
ATOM    868  HB  VAL A  53     -10.331 -14.509   5.318  1.00 86.96           H  
ATOM    869  O   VAL A  53      -9.882 -16.154   3.052  1.00 86.96           O  
ATOM    870  CG1 VAL A  53      -9.789 -12.702   4.295  1.00 86.96           C  
ATOM    871 HG11 VAL A  53      -9.377 -12.209   5.175  1.00 86.96           H  
ATOM    872 HG12 VAL A  53     -10.245 -11.952   3.647  1.00 86.96           H  
ATOM    873 HG13 VAL A  53      -8.973 -13.183   3.756  1.00 86.96           H  
ATOM    874  CG2 VAL A  53     -11.887 -13.050   5.551  1.00 86.96           C  
ATOM    875 HG21 VAL A  53     -11.409 -12.473   6.343  1.00 86.96           H  
ATOM    876 HG22 VAL A  53     -12.470 -12.376   4.924  1.00 86.96           H  
ATOM    877 HG23 VAL A  53     -12.561 -13.778   6.002  1.00 86.96           H  
ATOM    878  N   PRO A  54     -10.065 -14.626   1.399  1.00 88.06           N  
ATOM    879  CA  PRO A  54      -9.059 -15.236   0.534  1.00 88.06           C  
ATOM    880  HA  PRO A  54      -9.389 -16.241   0.271  1.00 88.06           H  
ATOM    881  C   PRO A  54      -7.671 -15.305   1.175  1.00 88.06           C  
ATOM    882  CB  PRO A  54      -9.018 -14.376  -0.731  1.00 88.06           C  
ATOM    883  HB2 PRO A  54      -8.781 -14.970  -1.614  1.00 88.06           H  
ATOM    884  HB3 PRO A  54      -8.294 -13.571  -0.607  1.00 88.06           H  
ATOM    885  O   PRO A  54      -7.288 -14.432   1.961  1.00 88.06           O  
ATOM    886  CG  PRO A  54     -10.419 -13.779  -0.793  1.00 88.06           C  
ATOM    887  HG2 PRO A  54     -10.443 -12.853  -1.366  1.00 88.06           H  
ATOM    888  HG3 PRO A  54     -11.114 -14.510  -1.206  1.00 88.06           H  
ATOM    889  CD  PRO A  54     -10.735 -13.549   0.682  1.00 88.06           C  
ATOM    890  HD2 PRO A  54     -10.338 -12.587   1.005  1.00 88.06           H  
ATOM    891  HD3 PRO A  54     -11.816 -13.587   0.820  1.00 88.06           H  
ATOM    892  N   VAL A  55      -6.883 -16.306   0.778  1.00 87.46           N  
ATOM    893  H   VAL A  55      -7.235 -16.940   0.076  1.00 87.46           H  
ATOM    894  CA  VAL A  55      -5.457 -16.378   1.123  1.00 87.46           C  
ATOM    895  HA  VAL A  55      -5.353 -16.242   2.200  1.00 87.46           H  
ATOM    896  C   VAL A  55      -4.724 -15.237   0.418  1.00 87.46           C  
ATOM    897  CB  VAL A  55      -4.854 -17.748   0.751  1.00 87.46           C  
ATOM    898  HB  VAL A  55      -4.984 -17.920  -0.318  1.00 87.46           H  
ATOM    899  O   VAL A  55      -4.903 -15.022  -0.781  1.00 87.46           O  
ATOM    900  CG1 VAL A  55      -3.358 -17.825   1.081  1.00 87.46           C  
ATOM    901 HG11 VAL A  55      -2.981 -18.822   0.853  1.00 87.46           H  
ATOM    902 HG12 VAL A  55      -3.189 -17.614   2.137  1.00 87.46           H  
ATOM    903 HG13 VAL A  55      -2.797 -17.114   0.474  1.00 87.46           H  
ATOM    904  CG2 VAL A  55      -5.555 -18.879   1.517  1.00 87.46           C  
ATOM    905 HG21 VAL A  55      -5.107 -19.836   1.252  1.00 87.46           H  
ATOM    906 HG22 VAL A  55      -5.459 -18.722   2.591  1.00 87.46           H  
ATOM    907 HG23 VAL A  55      -6.612 -18.916   1.253  1.00 87.46           H  
ATOM    908  N   ILE A  56      -3.894 -14.496   1.149  1.00 85.60           N  
ATOM    909  H   ILE A  56      -3.757 -14.727   2.122  1.00 85.60           H  
ATOM    910  CA  ILE A  56      -3.171 -13.346   0.595  1.00 85.60           C  
ATOM    911  HA  ILE A  56      -3.908 -12.655   0.186  1.00 85.60           H  
ATOM    912  C   ILE A  56      -2.267 -13.813  -0.558  1.00 85.60           C  
ATOM    913  CB  ILE A  56      -2.392 -12.602   1.702  1.00 85.60           C  
ATOM    914  HB  ILE A  56      -1.644 -13.277   2.116  1.00 85.60           H  
ATOM    915  O   ILE A  56      -1.508 -14.771  -0.419  1.00 85.60           O  
ATOM    916  CG1 ILE A  56      -3.346 -12.148   2.833  1.00 85.60           C  
ATOM    917 HG12 ILE A  56      -4.091 -11.464   2.426  1.00 85.60           H  
ATOM    918 HG13 ILE A  56      -3.868 -13.013   3.243  1.00 85.60           H  
ATOM    919  CG2 ILE A  56      -1.677 -11.375   1.117  1.00 85.60           C  
ATOM    920 HG21 ILE A  56      -2.403 -10.636   0.779  1.00 85.60           H  
ATOM    921 HG22 ILE A  56      -1.059 -11.673   0.270  1.00 85.60           H  
ATOM    922 HG23 ILE A  56      -1.018 -10.931   1.862  1.00 85.60           H  
ATOM    923  CD1 ILE A  56      -2.633 -11.463   4.001  1.00 85.60           C  
ATOM    924 HD11 ILE A  56      -2.251 -10.490   3.694  1.00 85.60           H  
ATOM    925 HD12 ILE A  56      -3.340 -11.308   4.816  1.00 85.60           H  
ATOM    926 HD13 ILE A  56      -1.804 -12.084   4.340  1.00 85.60           H  
ATOM    927  N   GLY A  57      -2.376 -13.147  -1.709  1.00 82.68           N  
ATOM    928  H   GLY A  57      -3.039 -12.386  -1.752  1.00 82.68           H  
ATOM    929  CA  GLY A  57      -1.624 -13.461  -2.929  1.00 82.68           C  
ATOM    930  HA2 GLY A  57      -0.649 -13.861  -2.652  1.00 82.68           H  
ATOM    931  HA3 GLY A  57      -1.461 -12.538  -3.484  1.00 82.68           H  
ATOM    932  C   GLY A  57      -2.287 -14.472  -3.872  1.00 82.68           C  
ATOM    933  O   GLY A  57      -1.901 -14.513  -5.044  1.00 82.68           O  
ATOM    934  N   SER A  58      -3.295 -15.225  -3.409  1.00 90.10           N  
ATOM    935  H   SER A  58      -3.590 -15.095  -2.452  1.00 90.10           H  
ATOM    936  CA  SER A  58      -4.102 -16.108  -4.271  1.00 90.10           C  
ATOM    937  HA  SER A  58      -3.422 -16.794  -4.774  1.00 90.10           H  
ATOM    938  C   SER A  58      -4.840 -15.327  -5.363  1.00 90.10           C  
ATOM    939  CB  SER A  58      -5.092 -16.959  -3.457  1.00 90.10           C  
ATOM    940  HB2 SER A  58      -4.537 -17.531  -2.713  1.00 90.10           H  
ATOM    941  HB3 SER A  58      -5.582 -17.664  -4.128  1.00 90.10           H  
ATOM    942  O   SER A  58      -5.064 -14.127  -5.220  1.00 90.10           O  
ATOM    943  OG  SER A  58      -6.090 -16.195  -2.806  1.00 90.10           O  
ATOM    944  HG  SER A  58      -5.671 -15.632  -2.151  1.00 90.10           H  
ATOM    945  N   ASP A  59      -5.199 -16.004  -6.454  1.00 92.27           N  
ATOM    946  H   ASP A  59      -5.016 -16.996  -6.503  1.00 92.27           H  
ATOM    947  CA  ASP A  59      -6.133 -15.472  -7.447  1.00 92.27           C  
ATOM    948  HA  ASP A  59      -6.123 -14.383  -7.403  1.00 92.27           H  
ATOM    949  C   ASP A  59      -7.553 -15.943  -7.110  1.00 92.27           C  
ATOM    950  CB  ASP A  59      -5.719 -15.870  -8.872  1.00 92.27           C  
ATOM    951  HB2 ASP A  59      -6.498 -15.552  -9.564  1.00 92.27           H  
ATOM    952  HB3 ASP A  59      -5.632 -16.954  -8.933  1.00 92.27           H  
ATOM    953  O   ASP A  59      -7.771 -17.113  -6.794  1.00 92.27           O  
ATOM    954  CG  ASP A  59      -4.403 -15.216  -9.301  1.00 92.27           C  
ATOM    955  OD1 ASP A  59      -4.236 -13.995  -9.076  1.00 92.27           O  
ATOM    956  OD2 ASP A  59      -3.531 -15.928  -9.841  1.00 92.27           O  
ATOM    957  N   MET A  60      -8.509 -15.021  -7.171  1.00 91.61           N  
ATOM    958  H   MET A  60      -8.248 -14.092  -7.471  1.00 91.61           H  
ATOM    959  CA  MET A  60      -9.919 -15.231  -6.866  1.00 91.61           C  
ATOM    960  HA  MET A  60     -10.101 -16.283  -6.650  1.00 91.61           H  
ATOM    961  C   MET A  60     -10.775 -14.832  -8.062  1.00 91.61           C  
ATOM    962  CB  MET A  60     -10.331 -14.389  -5.650  1.00 91.61           C  
ATOM    963  HB2 MET A  60      -9.958 -13.373  -5.781  1.00 91.61           H  
ATOM    964  HB3 MET A  60     -11.418 -14.326  -5.601  1.00 91.61           H  
ATOM    965  O   MET A  60     -10.510 -13.832  -8.730  1.00 91.61           O  
ATOM    966  CG  MET A  60      -9.807 -14.943  -4.321  1.00 91.61           C  
ATOM    967  HG2 MET A  60      -8.727 -15.069  -4.398  1.00 91.61           H  
ATOM    968  HG3 MET A  60      -9.991 -14.183  -3.561  1.00 91.61           H  
ATOM    969  SD  MET A  60     -10.524 -16.512  -3.735  1.00 91.61           S  
ATOM    970  CE  MET A  60     -12.289 -16.103  -3.658  1.00 91.61           C  
ATOM    971  HE1 MET A  60     -12.684 -15.986  -4.668  1.00 91.61           H  
ATOM    972  HE2 MET A  60     -12.828 -16.912  -3.164  1.00 91.61           H  
ATOM    973  HE3 MET A  60     -12.432 -15.177  -3.103  1.00 91.61           H  
ATOM    974  N   GLU A  61     -11.855 -15.577  -8.270  1.00 90.16           N  
ATOM    975  H   GLU A  61     -12.021 -16.380  -7.681  1.00 90.16           H  
ATOM    976  CA  GLU A  61     -12.923 -15.181  -9.177  1.00 90.16           C  
ATOM    977  HA  GLU A  61     -12.555 -14.393  -9.835  1.00 90.16           H  
ATOM    978  C   GLU A  61     -14.106 -14.597  -8.406  1.00 90.16           C  
ATOM    979  CB  GLU A  61     -13.354 -16.358 -10.056  1.00 90.16           C  
ATOM    980  HB2 GLU A  61     -13.550 -17.237  -9.441  1.00 90.16           H  
ATOM    981  HB3 GLU A  61     -14.292 -16.078 -10.536  1.00 90.16           H  
ATOM    982  O   GLU A  61     -14.585 -15.189  -7.437  1.00 90.16           O  
ATOM    983  CG  GLU A  61     -12.285 -16.690 -11.113  1.00 90.16           C  
ATOM    984  HG2 GLU A  61     -11.613 -17.450 -10.714  1.00 90.16           H  
ATOM    985  HG3 GLU A  61     -11.692 -15.800 -11.327  1.00 90.16           H  
ATOM    986  CD  GLU A  61     -12.919 -17.153 -12.425  1.00 90.16           C  
ATOM    987  OE1 GLU A  61     -12.508 -18.195 -12.969  1.00 90.16           O  
ATOM    988  OE2 GLU A  61     -13.808 -16.408 -12.913  1.00 90.16           O  
ATOM    989  N   VAL A  62     -14.585 -13.438  -8.857  1.00 89.83           N  
ATOM    990  H   VAL A  62     -14.098 -12.973  -9.610  1.00 89.83           H  
ATOM    991  CA  VAL A  62     -15.793 -12.775  -8.356  1.00 89.83           C  
ATOM    992  HA  VAL A  62     -16.377 -13.494  -7.780  1.00 89.83           H  
ATOM    993  C   VAL A  62     -16.685 -12.318  -9.510  1.00 89.83           C  
ATOM    994  CB  VAL A  62     -15.441 -11.603  -7.418  1.00 89.83           C  
ATOM    995  HB  VAL A  62     -16.372 -11.180  -7.039  1.00 89.83           H  
ATOM    996  O   VAL A  62     -16.296 -12.390 -10.679  1.00 89.83           O  
ATOM    997  CG1 VAL A  62     -14.645 -12.090  -6.205  1.00 89.83           C  
ATOM    998 HG11 VAL A  62     -15.161 -12.927  -5.734  1.00 89.83           H  
ATOM    999 HG12 VAL A  62     -14.569 -11.265  -5.496  1.00 89.83           H  
ATOM   1000 HG13 VAL A  62     -13.644 -12.400  -6.505  1.00 89.83           H  
ATOM   1001  CG2 VAL A  62     -14.655 -10.476  -8.095  1.00 89.83           C  
ATOM   1002 HG21 VAL A  62     -14.453  -9.679  -7.380  1.00 89.83           H  
ATOM   1003 HG22 VAL A  62     -15.246 -10.062  -8.912  1.00 89.83           H  
ATOM   1004 HG23 VAL A  62     -13.717 -10.855  -8.501  1.00 89.83           H  
ATOM   1005  N   ASP A  63     -17.886 -11.850  -9.179  1.00 87.71           N  
ATOM   1006  H   ASP A  63     -18.150 -11.815  -8.205  1.00 87.71           H  
ATOM   1007  CA  ASP A  63     -18.684 -11.028 -10.086  1.00 87.71           C  
ATOM   1008  HA  ASP A  63     -18.741 -11.519 -11.057  1.00 87.71           H  
ATOM   1009  C   ASP A  63     -17.986  -9.664 -10.265  1.00 87.71           C  
ATOM   1010  CB  ASP A  63     -20.113 -10.922  -9.531  1.00 87.71           C  
ATOM   1011  HB2 ASP A  63     -20.091 -10.393  -8.578  1.00 87.71           H  
ATOM   1012  HB3 ASP A  63     -20.481 -11.930  -9.342  1.00 87.71           H  
ATOM   1013  O   ASP A  63     -17.605  -9.007  -9.292  1.00 87.71           O  
ATOM   1014  CG  ASP A  63     -21.093 -10.223 -10.480  1.00 87.71           C  
ATOM   1015  OD1 ASP A  63     -20.629  -9.464 -11.362  1.00 87.71           O  
ATOM   1016  OD2 ASP A  63     -22.307 -10.457 -10.317  1.00 87.71           O  
ATOM   1017  N   LEU A  64     -17.746  -9.286 -11.523  1.00 86.15           N  
ATOM   1018  H   LEU A  64     -18.194  -9.826 -12.249  1.00 86.15           H  
ATOM   1019  CA  LEU A  64     -17.070  -8.042 -11.902  1.00 86.15           C  
ATOM   1020  HA  LEU A  64     -16.525  -7.652 -11.042  1.00 86.15           H  
ATOM   1021  C   LEU A  64     -18.048  -6.935 -12.312  1.00 86.15           C  
ATOM   1022  CB  LEU A  64     -16.074  -8.329 -13.040  1.00 86.15           C  
ATOM   1023  HB2 LEU A  64     -16.628  -8.744 -13.881  1.00 86.15           H  
ATOM   1024  HB3 LEU A  64     -15.640  -7.380 -13.354  1.00 86.15           H  
ATOM   1025  O   LEU A  64     -17.642  -5.773 -12.394  1.00 86.15           O  
ATOM   1026  CG  LEU A  64     -14.922  -9.285 -12.681  1.00 86.15           C  
ATOM   1027  HG  LEU A  64     -15.316 -10.264 -12.408  1.00 86.15           H  
ATOM   1028  CD1 LEU A  64     -14.018  -9.440 -13.902  1.00 86.15           C  
ATOM   1029 HD11 LEU A  64     -13.251 -10.185 -13.690  1.00 86.15           H  
ATOM   1030 HD12 LEU A  64     -14.617  -9.770 -14.752  1.00 86.15           H  
ATOM   1031 HD13 LEU A  64     -13.533  -8.491 -14.130  1.00 86.15           H  
ATOM   1032  CD2 LEU A  64     -14.061  -8.738 -11.547  1.00 86.15           C  
ATOM   1033 HD21 LEU A  64     -14.639  -8.707 -10.624  1.00 86.15           H  
ATOM   1034 HD22 LEU A  64     -13.728  -7.732 -11.800  1.00 86.15           H  
ATOM   1035 HD23 LEU A  64     -13.198  -9.386 -11.387  1.00 86.15           H  
ATOM   1036  N   ASP A  65     -19.304  -7.288 -12.582  1.00 84.40           N  
ATOM   1037  H   ASP A  65     -19.600  -8.230 -12.368  1.00 84.40           H  
ATOM   1038  CA  ASP A  65     -20.373  -6.349 -12.913  1.00 84.40           C  
ATOM   1039  HA  ASP A  65     -19.952  -5.490 -13.435  1.00 84.40           H  
ATOM   1040  C   ASP A  65     -21.018  -5.813 -11.628  1.00 84.40           C  
ATOM   1041  CB  ASP A  65     -21.375  -7.032 -13.863  1.00 84.40           C  
ATOM   1042  HB2 ASP A  65     -21.778  -7.928 -13.389  1.00 84.40           H  
ATOM   1043  HB3 ASP A  65     -22.201  -6.347 -14.054  1.00 84.40           H  
ATOM   1044  O   ASP A  65     -21.257  -4.610 -11.524  1.00 84.40           O  
ATOM   1045  CG  ASP A  65     -20.723  -7.396 -15.204  1.00 84.40           C  
ATOM   1046  OD1 ASP A  65     -19.908  -6.581 -15.702  1.00 84.40           O  
ATOM   1047  OD2 ASP A  65     -20.977  -8.490 -15.747  1.00 84.40           O  
ATOM   1048  N   THR A  66     -21.172  -6.667 -10.607  1.00 84.90           N  
ATOM   1049  H   THR A  66     -20.972  -7.642 -10.782  1.00 84.90           H  
ATOM   1050  CA  THR A  66     -21.541  -6.266  -9.238  1.00 84.90           C  
ATOM   1051  HA  THR A  66     -21.658  -5.183  -9.206  1.00 84.90           H  
ATOM   1052  C   THR A  66     -20.458  -6.695  -8.237  1.00 84.90           C  
ATOM   1053  CB  THR A  66     -22.902  -6.849  -8.828  1.00 84.90           C  
ATOM   1054  HB  THR A  66     -22.832  -7.932  -8.723  1.00 84.90           H  
ATOM   1055  O   THR A  66     -20.399  -7.872  -7.877  1.00 84.90           O  
ATOM   1056  CG2 THR A  66     -23.401  -6.235  -7.518  1.00 84.90           C  
ATOM   1057 HG21 THR A  66     -23.485  -5.154  -7.624  1.00 84.90           H  
ATOM   1058 HG22 THR A  66     -22.716  -6.470  -6.704  1.00 84.90           H  
ATOM   1059 HG23 THR A  66     -24.382  -6.647  -7.279  1.00 84.90           H  
ATOM   1060  OG1 THR A  66     -23.872  -6.550  -9.803  1.00 84.90           O  
ATOM   1061  HG1 THR A  66     -23.620  -7.048 -10.585  1.00 84.90           H  
ATOM   1062  N   PRO A  67     -19.594  -5.784  -7.738  1.00 86.85           N  
ATOM   1063  CA  PRO A  67     -18.565  -6.153  -6.769  1.00 86.85           C  
ATOM   1064  HA  PRO A  67     -17.926  -6.922  -7.205  1.00 86.85           H  
ATOM   1065  C   PRO A  67     -19.193  -6.646  -5.454  1.00 86.85           C  
ATOM   1066  CB  PRO A  67     -17.730  -4.889  -6.538  1.00 86.85           C  
ATOM   1067  HB2 PRO A  67     -17.382  -4.804  -5.508  1.00 86.85           H  
ATOM   1068  HB3 PRO A  67     -16.879  -4.888  -7.218  1.00 86.85           H  
ATOM   1069  O   PRO A  67     -20.014  -5.936  -4.870  1.00 86.85           O  
ATOM   1070  CG  PRO A  67     -18.676  -3.746  -6.907  1.00 86.85           C  
ATOM   1071  HG2 PRO A  67     -19.293  -3.487  -6.047  1.00 86.85           H  
ATOM   1072  HG3 PRO A  67     -18.133  -2.871  -7.265  1.00 86.85           H  
ATOM   1073  CD  PRO A  67     -19.558  -4.351  -8.001  1.00 86.85           C  
ATOM   1074  HD2 PRO A  67     -20.552  -3.907  -7.949  1.00 86.85           H  
ATOM   1075  HD3 PRO A  67     -19.116  -4.174  -8.981  1.00 86.85           H  
ATOM   1076  N   PRO A  68     -18.768  -7.800  -4.902  1.00 90.03           N  
ATOM   1077  CA  PRO A  68     -19.163  -8.194  -3.553  1.00 90.03           C  
ATOM   1078  HA  PRO A  68     -20.246  -8.313  -3.532  1.00 90.03           H  
ATOM   1079  C   PRO A  68     -18.737  -7.136  -2.524  1.00 90.03           C  
ATOM   1080  CB  PRO A  68     -18.489  -9.548  -3.299  1.00 90.03           C  
ATOM   1081  HB2 PRO A  68     -17.542  -9.406  -2.777  1.00 90.03           H  
ATOM   1082  HB3 PRO A  68     -19.136 -10.217  -2.731  1.00 90.03           H  
ATOM   1083  O   PRO A  68     -17.694  -6.501  -2.690  1.00 90.03           O  
ATOM   1084  CG  PRO A  68     -18.217 -10.092  -4.704  1.00 90.03           C  
ATOM   1085  HG2 PRO A  68     -19.108 -10.594  -5.080  1.00 90.03           H  
ATOM   1086  HG3 PRO A  68     -17.361 -10.766  -4.720  1.00 90.03           H  
ATOM   1087  CD  PRO A  68     -17.961  -8.834  -5.530  1.00 90.03           C  
ATOM   1088  HD2 PRO A  68     -18.262  -9.002  -6.564  1.00 90.03           H  
ATOM   1089  HD3 PRO A  68     -16.908  -8.558  -5.483  1.00 90.03           H  
ATOM   1090  N   ALA A  69     -19.479  -7.007  -1.419  1.00 91.41           N  
ATOM   1091  H   ALA A  69     -20.350  -7.517  -1.387  1.00 91.41           H  
ATOM   1092  CA  ALA A  69     -19.268  -5.994  -0.372  1.00 91.41           C  
ATOM   1093  HA  ALA A  69     -19.628  -5.033  -0.740  1.00 91.41           H  
ATOM   1094  C   ALA A  69     -17.794  -5.805   0.060  1.00 91.41           C  
ATOM   1095  CB  ALA A  69     -20.128  -6.409   0.831  1.00 91.41           C  
ATOM   1096  HB1 ALA A  69     -19.982  -5.708   1.653  1.00 91.41           H  
ATOM   1097  HB2 ALA A  69     -21.181  -6.403   0.550  1.00 91.41           H  
ATOM   1098  HB3 ALA A  69     -19.850  -7.407   1.171  1.00 91.41           H  
ATOM   1099  O   ALA A  69     -17.332  -4.682   0.257  1.00 91.41           O  
ATOM   1100  N   ALA A  70     -17.025  -6.895   0.156  1.00 93.12           N  
ATOM   1101  H   ALA A  70     -17.459  -7.791  -0.012  1.00 93.12           H  
ATOM   1102  CA  ALA A  70     -15.596  -6.857   0.471  1.00 93.12           C  
ATOM   1103  HA  ALA A  70     -15.460  -6.332   1.417  1.00 93.12           H  
ATOM   1104  C   ALA A  70     -14.743  -6.106  -0.578  1.00 93.12           C  
ATOM   1105  CB  ALA A  70     -15.130  -8.305   0.661  1.00 93.12           C  
ATOM   1106  HB1 ALA A  70     -14.094  -8.314   0.998  1.00 93.12           H  
ATOM   1107  HB2 ALA A  70     -15.744  -8.801   1.413  1.00 93.12           H  
ATOM   1108  HB3 ALA A  70     -15.201  -8.851  -0.279  1.00 93.12           H  
ATOM   1109  O   ALA A  70     -13.820  -5.381  -0.213  1.00 93.12           O  
ATOM   1110  N   TYR A  71     -15.065  -6.231  -1.868  1.00 92.35           N  
ATOM   1111  H   TYR A  71     -15.915  -6.725  -2.100  1.00 92.35           H  
ATOM   1112  CA  TYR A  71     -14.366  -5.559  -2.968  1.00 92.35           C  
ATOM   1113  HA  TYR A  71     -13.309  -5.481  -2.713  1.00 92.35           H  
ATOM   1114  C   TYR A  71     -14.869  -4.130  -3.197  1.00 92.35           C  
ATOM   1115  CB  TYR A  71     -14.462  -6.402  -4.245  1.00 92.35           C  
ATOM   1116  HB2 TYR A  71     -15.509  -6.606  -4.472  1.00 92.35           H  
ATOM   1117  HB3 TYR A  71     -14.054  -5.830  -5.077  1.00 92.35           H  
ATOM   1118  O   TYR A  71     -14.057  -3.255  -3.504  1.00 92.35           O  
ATOM   1119  CG  TYR A  71     -13.697  -7.706  -4.136  1.00 92.35           C  
ATOM   1120  CD1 TYR A  71     -12.332  -7.756  -4.481  1.00 92.35           C  
ATOM   1121  HD1 TYR A  71     -11.834  -6.874  -4.856  1.00 92.35           H  
ATOM   1122  CD2 TYR A  71     -14.341  -8.854  -3.637  1.00 92.35           C  
ATOM   1123  HD2 TYR A  71     -15.387  -8.807  -3.375  1.00 92.35           H  
ATOM   1124  CE1 TYR A  71     -11.617  -8.962  -4.345  1.00 92.35           C  
ATOM   1125  HE1 TYR A  71     -10.573  -9.023  -4.615  1.00 92.35           H  
ATOM   1126  CE2 TYR A  71     -13.626 -10.056  -3.489  1.00 92.35           C  
ATOM   1127  HE2 TYR A  71     -14.126 -10.940  -3.121  1.00 92.35           H  
ATOM   1128  OH  TYR A  71     -11.608 -11.297  -3.783  1.00 92.35           O  
ATOM   1129  HH  TYR A  71     -12.193 -12.035  -3.597  1.00 92.35           H  
ATOM   1130  CZ  TYR A  71     -12.270 -10.118  -3.869  1.00 92.35           C  
ATOM   1131  N   ALA A  72     -16.158  -3.860  -2.963  1.00 90.57           N  
ATOM   1132  H   ALA A  72     -16.792  -4.622  -2.766  1.00 90.57           H  
ATOM   1133  CA  ALA A  72     -16.682  -2.493  -2.902  1.00 90.57           C  
ATOM   1134  HA  ALA A  72     -16.480  -1.988  -3.846  1.00 90.57           H  
ATOM   1135  C   ALA A  72     -15.980  -1.692  -1.785  1.00 90.57           C  
ATOM   1136  CB  ALA A  72     -18.203  -2.557  -2.709  1.00 90.57           C  
ATOM   1137  HB1 ALA A  72     -18.614  -1.547  -2.703  1.00 90.57           H  
ATOM   1138  HB2 ALA A  72     -18.661  -3.113  -3.527  1.00 90.57           H  
ATOM   1139  HB3 ALA A  72     -18.450  -3.043  -1.765  1.00 90.57           H  
ATOM   1140  O   ALA A  72     -15.437  -0.616  -2.037  1.00 90.57           O  
ATOM   1141  N   PHE A  73     -15.863  -2.274  -0.581  1.00 93.23           N  
ATOM   1142  H   PHE A  73     -16.359  -3.138  -0.418  1.00 93.23           H  
ATOM   1143  CA  PHE A  73     -15.055  -1.717   0.511  1.00 93.23           C  
ATOM   1144  HA  PHE A  73     -15.476  -0.756   0.807  1.00 93.23           H  
ATOM   1145  C   PHE A  73     -13.606  -1.484   0.087  1.00 93.23           C  
ATOM   1146  CB  PHE A  73     -15.064  -2.663   1.720  1.00 93.23           C  
ATOM   1147  HB2 PHE A  73     -14.661  -3.633   1.428  1.00 93.23           H  
ATOM   1148  HB3 PHE A  73     -16.096  -2.844   2.023  1.00 93.23           H  
ATOM   1149  O   PHE A  73     -13.095  -0.371   0.207  1.00 93.23           O  
ATOM   1150  CG  PHE A  73     -14.269  -2.155   2.913  1.00 93.23           C  
ATOM   1151  CD1 PHE A  73     -12.903  -2.473   3.048  1.00 93.23           C  
ATOM   1152  HD1 PHE A  73     -12.409  -3.077   2.302  1.00 93.23           H  
ATOM   1153  CD2 PHE A  73     -14.888  -1.345   3.882  1.00 93.23           C  
ATOM   1154  HD2 PHE A  73     -15.935  -1.097   3.790  1.00 93.23           H  
ATOM   1155  CE1 PHE A  73     -12.163  -1.982   4.137  1.00 93.23           C  
ATOM   1156  HE1 PHE A  73     -11.110  -2.211   4.215  1.00 93.23           H  
ATOM   1157  CE2 PHE A  73     -14.150  -0.858   4.974  1.00 93.23           C  
ATOM   1158  HE2 PHE A  73     -14.636  -0.238   5.713  1.00 93.23           H  
ATOM   1159  CZ  PHE A  73     -12.787  -1.177   5.105  1.00 93.23           C  
ATOM   1160  HZ  PHE A  73     -12.218  -0.792   5.938  1.00 93.23           H  
ATOM   1161  N   ALA A  74     -12.940  -2.539  -0.395  1.00 93.91           N  
ATOM   1162  H   ALA A  74     -13.411  -3.430  -0.458  1.00 93.91           H  
ATOM   1163  CA  ALA A  74     -11.512  -2.489  -0.661  1.00 93.91           C  
ATOM   1164  HA  ALA A  74     -11.016  -2.181   0.260  1.00 93.91           H  
ATOM   1165  C   ALA A  74     -11.172  -1.450  -1.730  1.00 93.91           C  
ATOM   1166  CB  ALA A  74     -11.018  -3.886  -1.046  1.00 93.91           C  
ATOM   1167  HB1 ALA A  74     -11.167  -4.568  -0.208  1.00 93.91           H  
ATOM   1168  HB2 ALA A  74      -9.956  -3.843  -1.287  1.00 93.91           H  
ATOM   1169  HB3 ALA A  74     -11.561  -4.250  -1.918  1.00 93.91           H  
ATOM   1170  O   ALA A  74     -10.219  -0.692  -1.565  1.00 93.91           O  
ATOM   1171  N   THR A  75     -11.973  -1.362  -2.791  1.00 90.88           N  
ATOM   1172  H   THR A  75     -12.769  -1.979  -2.870  1.00 90.88           H  
ATOM   1173  CA  THR A  75     -11.733  -0.356  -3.822  1.00 90.88           C  
ATOM   1174  HA  THR A  75     -10.661  -0.350  -4.023  1.00 90.88           H  
ATOM   1175  C   THR A  75     -12.034   1.049  -3.342  1.00 90.88           C  
ATOM   1176  CB  THR A  75     -12.413  -0.673  -5.148  1.00 90.88           C  
ATOM   1177  HB  THR A  75     -12.248   0.165  -5.826  1.00 90.88           H  
ATOM   1178  O   THR A  75     -11.154   1.886  -3.489  1.00 90.88           O  
ATOM   1179  CG2 THR A  75     -11.756  -1.916  -5.742  1.00 90.88           C  
ATOM   1180 HG21 THR A  75     -12.215  -2.822  -5.344  1.00 90.88           H  
ATOM   1181 HG22 THR A  75     -11.849  -1.874  -6.827  1.00 90.88           H  
ATOM   1182 HG23 THR A  75     -10.690  -1.934  -5.518  1.00 90.88           H  
ATOM   1183  OG1 THR A  75     -13.796  -0.891  -5.008  1.00 90.88           O  
ATOM   1184  HG1 THR A  75     -13.930  -1.722  -4.546  1.00 90.88           H  
ATOM   1185  N   TYR A  76     -13.166   1.312  -2.677  1.00 89.79           N  
ATOM   1186  H   TYR A  76     -13.861   0.587  -2.577  1.00 89.79           H  
ATOM   1187  CA  TYR A  76     -13.449   2.635  -2.098  1.00 89.79           C  
ATOM   1188  HA  TYR A  76     -13.537   3.363  -2.904  1.00 89.79           H  
ATOM   1189  C   TYR A  76     -12.343   3.126  -1.147  1.00 89.79           C  
ATOM   1190  CB  TYR A  76     -14.786   2.590  -1.354  1.00 89.79           C  
ATOM   1191  HB2 TYR A  76     -15.570   2.330  -2.065  1.00 89.79           H  
ATOM   1192  HB3 TYR A  76     -14.750   1.811  -0.593  1.00 89.79           H  
ATOM   1193  O   TYR A  76     -11.962   4.301  -1.164  1.00 89.79           O  
ATOM   1194  CG  TYR A  76     -15.126   3.918  -0.702  1.00 89.79           C  
ATOM   1195  CD1 TYR A  76     -14.825   4.150   0.656  1.00 89.79           C  
ATOM   1196  HD1 TYR A  76     -14.404   3.356   1.254  1.00 89.79           H  
ATOM   1197  CD2 TYR A  76     -15.650   4.957  -1.491  1.00 89.79           C  
ATOM   1198  HD2 TYR A  76     -15.854   4.790  -2.538  1.00 89.79           H  
ATOM   1199  CE1 TYR A  76     -15.047   5.421   1.223  1.00 89.79           C  
ATOM   1200  HE1 TYR A  76     -14.811   5.606   2.261  1.00 89.79           H  
ATOM   1201  CE2 TYR A  76     -15.850   6.234  -0.936  1.00 89.79           C  
ATOM   1202  HE2 TYR A  76     -16.214   7.033  -1.565  1.00 89.79           H  
ATOM   1203  OH  TYR A  76     -15.663   7.734   0.914  1.00 89.79           O  
ATOM   1204  HH  TYR A  76     -15.927   8.314   0.197  1.00 89.79           H  
ATOM   1205  CZ  TYR A  76     -15.535   6.473   0.418  1.00 89.79           C  
ATOM   1206  N   VAL A  77     -11.802   2.228  -0.318  1.00 91.84           N  
ATOM   1207  H   VAL A  77     -12.172   1.288  -0.333  1.00 91.84           H  
ATOM   1208  CA  VAL A  77     -10.734   2.547   0.639  1.00 91.84           C  
ATOM   1209  HA  VAL A  77     -11.013   3.458   1.169  1.00 91.84           H  
ATOM   1210  C   VAL A  77      -9.405   2.847  -0.057  1.00 91.84           C  
ATOM   1211  CB  VAL A  77     -10.609   1.429   1.688  1.00 91.84           C  
ATOM   1212  HB  VAL A  77     -10.580   0.463   1.184  1.00 91.84           H  
ATOM   1213  O   VAL A  77      -8.680   3.738   0.393  1.00 91.84           O  
ATOM   1214  CG1 VAL A  77      -9.359   1.557   2.566  1.00 91.84           C  
ATOM   1215 HG11 VAL A  77      -9.377   0.783   3.332  1.00 91.84           H  
ATOM   1216 HG12 VAL A  77      -8.467   1.414   1.955  1.00 91.84           H  
ATOM   1217 HG13 VAL A  77      -9.324   2.539   3.038  1.00 91.84           H  
ATOM   1218  CG2 VAL A  77     -11.816   1.477   2.632  1.00 91.84           C  
ATOM   1219 HG21 VAL A  77     -11.750   0.659   3.350  1.00 91.84           H  
ATOM   1220 HG22 VAL A  77     -12.743   1.359   2.072  1.00 91.84           H  
ATOM   1221 HG23 VAL A  77     -11.841   2.427   3.166  1.00 91.84           H  
ATOM   1222  N   THR A  78      -9.075   2.154  -1.153  1.00 89.71           N  
ATOM   1223  H   THR A  78      -9.700   1.441  -1.502  1.00 89.71           H  
ATOM   1224  CA  THR A  78      -7.863   2.447  -1.936  1.00 89.71           C  
ATOM   1225  HA  THR A  78      -7.069   2.710  -1.237  1.00 89.71           H  
ATOM   1226  C   THR A  78      -8.011   3.661  -2.851  1.00 89.71           C  
ATOM   1227  CB  THR A  78      -7.356   1.235  -2.739  1.00 89.71           C  
ATOM   1228  HB  THR A  78      -6.474   1.534  -3.305  1.00 89.71           H  
ATOM   1229  O   THR A  78      -6.986   4.197  -3.276  1.00 89.71           O  
ATOM   1230  CG2 THR A  78      -6.949   0.099  -1.811  1.00 89.71           C  
ATOM   1231 HG21 THR A  78      -7.806  -0.225  -1.220  1.00 89.71           H  
ATOM   1232 HG22 THR A  78      -6.171   0.453  -1.134  1.00 89.71           H  
ATOM   1233 HG23 THR A  78      -6.583  -0.743  -2.398  1.00 89.71           H  
ATOM   1234  OG1 THR A  78      -8.309   0.738  -3.644  1.00 89.71           O  
ATOM   1235  HG1 THR A  78      -8.041  -0.135  -3.941  1.00 89.71           H  
ATOM   1236  N   SER A  79      -9.237   4.122  -3.129  1.00 82.08           N  
ATOM   1237  H   SER A  79     -10.027   3.572  -2.822  1.00 82.08           H  
ATOM   1238  CA  SER A  79      -9.524   5.168  -4.115  1.00 82.08           C  
ATOM   1239  HA  SER A  79      -8.607   5.327  -4.684  1.00 82.08           H  
ATOM   1240  C   SER A  79      -9.934   6.534  -3.555  1.00 82.08           C  
ATOM   1241  CB  SER A  79     -10.596   4.676  -5.090  1.00 82.08           C  
ATOM   1242  HB2 SER A  79     -10.821   5.462  -5.811  1.00 82.08           H  
ATOM   1243  HB3 SER A  79     -10.245   3.784  -5.609  1.00 82.08           H  
ATOM   1244  O   SER A  79      -9.246   7.545  -3.723  1.00 82.08           O  
ATOM   1245  OG  SER A  79     -11.773   4.375  -4.377  1.00 82.08           O  
ATOM   1246  HG  SER A  79     -12.481   4.205  -5.003  1.00 82.08           H  
ATOM   1247  N   ASP A  80     -11.099   6.555  -2.924  1.00 83.07           N  
ATOM   1248  H   ASP A  80     -11.554   5.657  -2.853  1.00 83.07           H  
ATOM   1249  CA  ASP A  80     -11.935   7.724  -2.709  1.00 83.07           C  
ATOM   1250  HA  ASP A  80     -11.580   8.566  -3.304  1.00 83.07           H  
ATOM   1251  C   ASP A  80     -11.882   8.121  -1.242  1.00 83.07           C  
ATOM   1252  CB  ASP A  80     -13.381   7.390  -3.118  1.00 83.07           C  
ATOM   1253  HB2 ASP A  80     -14.041   8.143  -2.688  1.00 83.07           H  
ATOM   1254  HB3 ASP A  80     -13.649   6.427  -2.684  1.00 83.07           H  
ATOM   1255  O   ASP A  80     -11.817   9.308  -0.936  1.00 83.07           O  
ATOM   1256  CG  ASP A  80     -13.652   7.348  -4.626  1.00 83.07           C  
ATOM   1257  OD1 ASP A  80     -12.902   7.985  -5.403  1.00 83.07           O  
ATOM   1258  OD2 ASP A  80     -14.681   6.764  -5.018  1.00 83.07           O  
ATOM   1259  N   PHE A  81     -11.823   7.145  -0.330  1.00 88.84           N  
ATOM   1260  H   PHE A  81     -11.872   6.193  -0.665  1.00 88.84           H  
ATOM   1261  CA  PHE A  81     -11.834   7.368   1.114  1.00 88.84           C  
ATOM   1262  HA  PHE A  81     -12.821   7.737   1.395  1.00 88.84           H  
ATOM   1263  C   PHE A  81     -10.796   8.402   1.567  1.00 88.84           C  
ATOM   1264  CB  PHE A  81     -11.572   6.030   1.816  1.00 88.84           C  
ATOM   1265  HB2 PHE A  81     -12.368   5.329   1.566  1.00 88.84           H  
ATOM   1266  HB3 PHE A  81     -10.639   5.623   1.425  1.00 88.84           H  
ATOM   1267  O   PHE A  81     -11.123   9.338   2.308  1.00 88.84           O  
ATOM   1268  CG  PHE A  81     -11.464   6.123   3.326  1.00 88.84           C  
ATOM   1269  CD1 PHE A  81     -10.401   5.488   3.994  1.00 88.84           C  
ATOM   1270  HD1 PHE A  81      -9.680   4.909   3.436  1.00 88.84           H  
ATOM   1271  CD2 PHE A  81     -12.401   6.873   4.063  1.00 88.84           C  
ATOM   1272  HD2 PHE A  81     -13.228   7.355   3.562  1.00 88.84           H  
ATOM   1273  CE1 PHE A  81     -10.280   5.598   5.390  1.00 88.84           C  
ATOM   1274  HE1 PHE A  81      -9.471   5.093   5.896  1.00 88.84           H  
ATOM   1275  CE2 PHE A  81     -12.258   7.013   5.453  1.00 88.84           C  
ATOM   1276  HE2 PHE A  81     -12.970   7.604   6.009  1.00 88.84           H  
ATOM   1277  CZ  PHE A  81     -11.206   6.364   6.120  1.00 88.84           C  
ATOM   1278  HZ  PHE A  81     -11.111   6.451   7.192  1.00 88.84           H  
ATOM   1279  N   TYR A  82      -9.549   8.278   1.096  1.00 82.96           N  
ATOM   1280  H   TYR A  82      -9.335   7.507   0.478  1.00 82.96           H  
ATOM   1281  CA  TYR A  82      -8.513   9.234   1.471  1.00 82.96           C  
ATOM   1282  HA  TYR A  82      -8.538   9.313   2.558  1.00 82.96           H  
ATOM   1283  C   TYR A  82      -8.807  10.636   0.920  1.00 82.96           C  
ATOM   1284  CB  TYR A  82      -7.105   8.757   1.085  1.00 82.96           C  
ATOM   1285  HB2 TYR A  82      -6.923   7.773   1.518  1.00 82.96           H  
ATOM   1286  HB3 TYR A  82      -7.023   8.679   0.001  1.00 82.96           H  
ATOM   1287  O   TYR A  82      -8.764  11.606   1.675  1.00 82.96           O  
ATOM   1288  CG  TYR A  82      -6.081   9.740   1.620  1.00 82.96           C  
ATOM   1289  CD1 TYR A  82      -5.576  10.757   0.789  1.00 82.96           C  
ATOM   1290  HD1 TYR A  82      -5.766  10.741  -0.274  1.00 82.96           H  
ATOM   1291  CD2 TYR A  82      -5.807   9.763   3.001  1.00 82.96           C  
ATOM   1292  HD2 TYR A  82      -6.192   8.975   3.632  1.00 82.96           H  
ATOM   1293  CE1 TYR A  82      -4.864  11.832   1.348  1.00 82.96           C  
ATOM   1294  HE1 TYR A  82      -4.500  12.615   0.700  1.00 82.96           H  
ATOM   1295  CE2 TYR A  82      -5.131  10.859   3.569  1.00 82.96           C  
ATOM   1296  HE2 TYR A  82      -4.965  10.908   4.635  1.00 82.96           H  
ATOM   1297  OH  TYR A  82      -4.014  12.963   3.280  1.00 82.96           O  
ATOM   1298  HH  TYR A  82      -3.514  13.377   2.573  1.00 82.96           H  
ATOM   1299  CZ  TYR A  82      -4.678  11.908   2.744  1.00 82.96           C  
ATOM   1300  N   ARG A  83      -9.151  10.756  -0.367  1.00 81.70           N  
ATOM   1301  H   ARG A  83      -9.259   9.909  -0.907  1.00 81.70           H  
ATOM   1302  CA  ARG A  83      -9.464  12.040  -1.012  1.00 81.70           C  
ATOM   1303  HA  ARG A  83      -8.616  12.715  -0.901  1.00 81.70           H  
ATOM   1304  C   ARG A  83     -10.677  12.709  -0.368  1.00 81.70           C  
ATOM   1305  CB  ARG A  83      -9.712  11.793  -2.510  1.00 81.70           C  
ATOM   1306  HB2 ARG A  83      -8.830  11.328  -2.950  1.00 81.70           H  
ATOM   1307  HB3 ARG A  83     -10.543  11.095  -2.613  1.00 81.70           H  
ATOM   1308  O   ARG A  83     -10.616  13.882  -0.002  1.00 81.70           O  
ATOM   1309  CG  ARG A  83     -10.025  13.090  -3.281  1.00 81.70           C  
ATOM   1310  HG2 ARG A  83     -10.771  13.685  -2.753  1.00 81.70           H  
ATOM   1311  HG3 ARG A  83      -9.111  13.678  -3.365  1.00 81.70           H  
ATOM   1312  CD  ARG A  83     -10.572  12.802  -4.681  1.00 81.70           C  
ATOM   1313  HD2 ARG A  83     -10.661  13.748  -5.217  1.00 81.70           H  
ATOM   1314  HD3 ARG A  83      -9.857  12.177  -5.217  1.00 81.70           H  
ATOM   1315  NE  ARG A  83     -11.906  12.169  -4.623  1.00 81.70           N  
ATOM   1316  HE  ARG A  83     -12.598  12.570  -4.005  1.00 81.70           H  
ATOM   1317  NH1 ARG A  83     -11.480  10.281  -5.849  1.00 81.70           N  
ATOM   1318 HH11 ARG A  83     -11.803   9.337  -6.008  1.00 81.70           H  
ATOM   1319 HH12 ARG A  83     -10.483  10.414  -5.765  1.00 81.70           H  
ATOM   1320  NH2 ARG A  83     -13.496  10.596  -5.057  1.00 81.70           N  
ATOM   1321 HH21 ARG A  83     -14.066  10.919  -4.289  1.00 81.70           H  
ATOM   1322 HH22 ARG A  83     -13.637   9.637  -5.339  1.00 81.70           H  
ATOM   1323  CZ  ARG A  83     -12.289  11.037  -5.179  1.00 81.70           C  
ATOM   1324  N   ASP A  84     -11.774  11.978  -0.237  1.00 84.79           N  
ATOM   1325  H   ASP A  84     -11.742  11.017  -0.547  1.00 84.79           H  
ATOM   1326  CA  ASP A  84     -13.078  12.546   0.076  1.00 84.79           C  
ATOM   1327  HA  ASP A  84     -13.134  13.522  -0.407  1.00 84.79           H  
ATOM   1328  C   ASP A  84     -13.284  12.801   1.561  1.00 84.79           C  
ATOM   1329  CB  ASP A  84     -14.197  11.677  -0.512  1.00 84.79           C  
ATOM   1330  HB2 ASP A  84     -15.155  12.038  -0.138  1.00 84.79           H  
ATOM   1331  HB3 ASP A  84     -14.071  10.644  -0.188  1.00 84.79           H  
ATOM   1332  O   ASP A  84     -13.992  13.754   1.889  1.00 84.79           O  
ATOM   1333  CG  ASP A  84     -14.227  11.758  -2.039  1.00 84.79           C  
ATOM   1334  OD1 ASP A  84     -13.722  12.760  -2.604  1.00 84.79           O  
ATOM   1335  OD2 ASP A  84     -14.765  10.834  -2.672  1.00 84.79           O  
ATOM   1336  N   GLN A  85     -12.633  12.020   2.426  1.00 87.64           N  
ATOM   1337  H   GLN A  85     -12.082  11.260   2.054  1.00 87.64           H  
ATOM   1338  CA  GLN A  85     -12.798  12.091   3.877  1.00 87.64           C  
ATOM   1339  HA  GLN A  85     -13.537  12.853   4.122  1.00 87.64           H  
ATOM   1340  C   GLN A  85     -11.487  12.512   4.561  1.00 87.64           C  
ATOM   1341  CB  GLN A  85     -13.335  10.740   4.405  1.00 87.64           C  
ATOM   1342  HB2 GLN A  85     -12.526  10.010   4.433  1.00 87.64           H  
ATOM   1343  HB3 GLN A  85     -13.680  10.889   5.428  1.00 87.64           H  
ATOM   1344  O   GLN A  85     -11.364  13.614   5.106  1.00 87.64           O  
ATOM   1345  CG  GLN A  85     -14.491  10.119   3.599  1.00 87.64           C  
ATOM   1346  HG2 GLN A  85     -14.160   9.898   2.584  1.00 87.64           H  
ATOM   1347  HG3 GLN A  85     -14.757   9.167   4.058  1.00 87.64           H  
ATOM   1348  CD  GLN A  85     -15.750  10.978   3.541  1.00 87.64           C  
ATOM   1349  NE2 GLN A  85     -16.694  10.630   2.697  1.00 87.64           N  
ATOM   1350 HE21 GLN A  85     -16.605   9.783   2.154  1.00 87.64           H  
ATOM   1351 HE22 GLN A  85     -17.535  11.189   2.721  1.00 87.64           H  
ATOM   1352  OE1 GLN A  85     -15.922  11.958   4.243  1.00 87.64           O  
ATOM   1353  N   VAL A  86     -10.454  11.668   4.479  1.00 85.47           N  
ATOM   1354  H   VAL A  86     -10.588  10.814   3.955  1.00 85.47           H  
ATOM   1355  CA  VAL A  86      -9.260  11.800   5.332  1.00 85.47           C  
ATOM   1356  HA  VAL A  86      -9.606  11.912   6.359  1.00 85.47           H  
ATOM   1357  C   VAL A  86      -8.433  13.051   5.008  1.00 85.47           C  
ATOM   1358  CB  VAL A  86      -8.390  10.534   5.279  1.00 85.47           C  
ATOM   1359  HB  VAL A  86      -7.926  10.487   4.294  1.00 85.47           H  
ATOM   1360  O   VAL A  86      -7.977  13.736   5.926  1.00 85.47           O  
ATOM   1361  CG1 VAL A  86      -7.287  10.572   6.348  1.00 85.47           C  
ATOM   1362 HG11 VAL A  86      -6.655   9.689   6.256  1.00 85.47           H  
ATOM   1363 HG12 VAL A  86      -6.659  11.454   6.224  1.00 85.47           H  
ATOM   1364 HG13 VAL A  86      -7.734  10.590   7.342  1.00 85.47           H  
ATOM   1365  CG2 VAL A  86      -9.199   9.247   5.500  1.00 85.47           C  
ATOM   1366 HG21 VAL A  86      -9.926   9.104   4.701  1.00 85.47           H  
ATOM   1367 HG22 VAL A  86      -9.730   9.292   6.451  1.00 85.47           H  
ATOM   1368 HG23 VAL A  86      -8.539   8.380   5.497  1.00 85.47           H  
ATOM   1369  N   SER A  87      -8.282  13.405   3.729  1.00 81.75           N  
ATOM   1370  H   SER A  87      -8.664  12.790   3.025  1.00 81.75           H  
ATOM   1371  CA  SER A  87      -7.505  14.569   3.273  1.00 81.75           C  
ATOM   1372  HA  SER A  87      -6.498  14.476   3.679  1.00 81.75           H  
ATOM   1373  C   SER A  87      -8.079  15.910   3.752  1.00 81.75           C  
ATOM   1374  CB  SER A  87      -7.392  14.573   1.741  1.00 81.75           C  
ATOM   1375  HB2 SER A  87      -7.239  13.562   1.361  1.00 81.75           H  
ATOM   1376  HB3 SER A  87      -6.522  15.170   1.467  1.00 81.75           H  
ATOM   1377  O   SER A  87      -7.328  16.878   3.923  1.00 81.75           O  
ATOM   1378  OG  SER A  87      -8.528  15.165   1.140  1.00 81.75           O  
ATOM   1379  HG  SER A  87      -9.151  14.503   0.832  1.00 81.75           H  
ATOM   1380  N   LYS A  88      -9.390  15.952   4.026  1.00 80.64           N  
ATOM   1381  H   LYS A  88      -9.916  15.106   3.863  1.00 80.64           H  
ATOM   1382  CA  LYS A  88     -10.133  17.130   4.497  1.00 80.64           C  
ATOM   1383  HA  LYS A  88      -9.646  18.036   4.136  1.00 80.64           H  
ATOM   1384  C   LYS A  88     -10.154  17.222   6.027  1.00 80.64           C  
ATOM   1385  CB  LYS A  88     -11.561  17.091   3.921  1.00 80.64           C  
ATOM   1386  HB2 LYS A  88     -12.093  17.988   4.237  1.00 80.64           H  
ATOM   1387  HB3 LYS A  88     -12.080  16.226   4.333  1.00 80.64           H  
ATOM   1388  O   LYS A  88     -10.219  18.318   6.571  1.00 80.64           O  
ATOM   1389  CG  LYS A  88     -11.591  17.008   2.382  1.00 80.64           C  
ATOM   1390  HG2 LYS A  88     -11.065  16.108   2.063  1.00 80.64           H  
ATOM   1391  HG3 LYS A  88     -11.096  17.878   1.951  1.00 80.64           H  
ATOM   1392  CD  LYS A  88     -13.032  16.922   1.863  1.00 80.64           C  
ATOM   1393  HD2 LYS A  88     -13.523  17.890   1.961  1.00 80.64           H  
ATOM   1394  HD3 LYS A  88     -13.570  16.198   2.475  1.00 80.64           H  
ATOM   1395  CE  LYS A  88     -13.046  16.461   0.398  1.00 80.64           C  
ATOM   1396  HE2 LYS A  88     -12.830  17.307  -0.254  1.00 80.64           H  
ATOM   1397  HE3 LYS A  88     -12.253  15.724   0.269  1.00 80.64           H  
ATOM   1398  NZ  LYS A  88     -14.342  15.827   0.053  1.00 80.64           N  
ATOM   1399  HZ1 LYS A  88     -15.113  16.475   0.135  1.00 80.64           H  
ATOM   1400  HZ2 LYS A  88     -14.324  15.427  -0.873  1.00 80.64           H  
ATOM   1401  HZ3 LYS A  88     -14.505  15.070   0.701  1.00 80.64           H  
ATOM   1402  N   SER A  89     -10.044  16.086   6.719  1.00 77.78           N  
ATOM   1403  H   SER A  89     -10.071  15.224   6.195  1.00 77.78           H  
ATOM   1404  CA  SER A  89     -10.067  16.011   8.188  1.00 77.78           C  
ATOM   1405  HA  SER A  89     -10.949  16.554   8.527  1.00 77.78           H  
ATOM   1406  C   SER A  89      -8.846  16.628   8.883  1.00 77.78           C  
ATOM   1407  CB  SER A  89     -10.230  14.561   8.638  1.00 77.78           C  
ATOM   1408  HB2 SER A  89     -11.075  14.131   8.100  1.00 77.78           H  
ATOM   1409  HB3 SER A  89     -10.455  14.551   9.705  1.00 77.78           H  
ATOM   1410  O   SER A  89      -7.711  16.512   8.414  1.00 77.78           O  
ATOM   1411  OG  SER A  89      -9.057  13.784   8.423  1.00 77.78           O  
ATOM   1412  HG  SER A  89      -8.798  13.861   7.502  1.00 77.78           H  
ATOM   1413  N   THR A  90      -9.057  17.221  10.057  1.00 74.00           N  
ATOM   1414  H   THR A  90     -10.005  17.306  10.396  1.00 74.00           H  
ATOM   1415  CA  THR A  90      -7.993  17.664  10.972  1.00 74.00           C  
ATOM   1416  HA  THR A  90      -7.028  17.294  10.626  1.00 74.00           H  
ATOM   1417  C   THR A  90      -8.231  17.098  12.365  1.00 74.00           C  
ATOM   1418  CB  THR A  90      -7.917  19.195  11.076  1.00 74.00           C  
ATOM   1419  HB  THR A  90      -7.206  19.455  11.861  1.00 74.00           H  
ATOM   1420  O   THR A  90      -9.353  17.184  12.857  1.00 74.00           O  
ATOM   1421  CG2 THR A  90      -7.448  19.845   9.774  1.00 74.00           C  
ATOM   1422 HG21 THR A  90      -7.347  20.920   9.928  1.00 74.00           H  
ATOM   1423 HG22 THR A  90      -8.184  19.671   8.989  1.00 74.00           H  
ATOM   1424 HG23 THR A  90      -6.490  19.422   9.474  1.00 74.00           H  
ATOM   1425  OG1 THR A  90      -9.169  19.749  11.394  1.00 74.00           O  
ATOM   1426  HG1 THR A  90      -9.529  19.274  12.147  1.00 74.00           H  
ATOM   1427  N   GLY A  91      -7.177  16.594  13.008  1.00 74.84           N  
ATOM   1428  H   GLY A  91      -6.306  16.448  12.517  1.00 74.84           H  
ATOM   1429  CA  GLY A  91      -7.245  16.001  14.341  1.00 74.84           C  
ATOM   1430  HA2 GLY A  91      -6.277  16.092  14.834  1.00 74.84           H  
ATOM   1431  HA3 GLY A  91      -7.975  16.538  14.947  1.00 74.84           H  
ATOM   1432  C   GLY A  91      -7.629  14.522  14.324  1.00 74.84           C  
ATOM   1433  O   GLY A  91      -7.512  13.825  13.311  1.00 74.84           O  
ATOM   1434  N   GLU A  92      -8.060  14.049  15.484  1.00 79.40           N  
ATOM   1435  H   GLU A  92      -8.020  14.657  16.289  1.00 79.40           H  
ATOM   1436  CA  GLU A  92      -8.495  12.686  15.746  1.00 79.40           C  
ATOM   1437  HA  GLU A  92      -7.830  12.007  15.212  1.00 79.40           H  
ATOM   1438  C   GLU A  92      -9.929  12.461  15.237  1.00 79.40           C  
ATOM   1439  CB  GLU A  92      -8.349  12.376  17.249  1.00 79.40           C  
ATOM   1440  HB2 GLU A  92      -8.662  11.343  17.402  1.00 79.40           H  
ATOM   1441  HB3 GLU A  92      -9.015  13.009  17.835  1.00 79.40           H  
ATOM   1442  O   GLU A  92     -10.885  13.043  15.749  1.00 79.40           O  
ATOM   1443  CG  GLU A  92      -6.902  12.509  17.771  1.00 79.40           C  
ATOM   1444  HG2 GLU A  92      -6.209  12.207  16.986  1.00 79.40           H  
ATOM   1445  HG3 GLU A  92      -6.772  11.799  18.588  1.00 79.40           H  
ATOM   1446  CD  GLU A  92      -6.511  13.909  18.287  1.00 79.40           C  
ATOM   1447  OE1 GLU A  92      -5.501  13.982  19.028  1.00 79.40           O  
ATOM   1448  OE2 GLU A  92      -7.115  14.920  17.872  1.00 79.40           O  
ATOM   1449  N   VAL A  93     -10.092  11.607  14.220  1.00 87.76           N  
ATOM   1450  H   VAL A  93      -9.268  11.152  13.853  1.00 87.76           H  
ATOM   1451  CA  VAL A  93     -11.393  11.307  13.593  1.00 87.76           C  
ATOM   1452  HA  VAL A  93     -12.185  11.700  14.231  1.00 87.76           H  
ATOM   1453  C   VAL A  93     -11.615   9.802  13.480  1.00 87.76           C  
ATOM   1454  CB  VAL A  93     -11.544  11.990  12.217  1.00 87.76           C  
ATOM   1455  HB  VAL A  93     -10.806  11.584  11.526  1.00 87.76           H  
ATOM   1456  O   VAL A  93     -10.727   9.064  13.042  1.00 87.76           O  
ATOM   1457  CG1 VAL A  93     -12.942  11.771  11.617  1.00 87.76           C  
ATOM   1458 HG11 VAL A  93     -13.108  10.715  11.404  1.00 87.76           H  
ATOM   1459 HG12 VAL A  93     -13.035  12.310  10.674  1.00 87.76           H  
ATOM   1460 HG13 VAL A  93     -13.709  12.126  12.305  1.00 87.76           H  
ATOM   1461  CG2 VAL A  93     -11.317  13.503  12.332  1.00 87.76           C  
ATOM   1462 HG21 VAL A  93     -11.871  13.890  13.188  1.00 87.76           H  
ATOM   1463 HG22 VAL A  93     -10.257  13.710  12.481  1.00 87.76           H  
ATOM   1464 HG23 VAL A  93     -11.659  14.012  11.431  1.00 87.76           H  
ATOM   1465  N   LYS A  94     -12.822   9.361  13.847  1.00 87.75           N  
ATOM   1466  H   LYS A  94     -13.485  10.048  14.176  1.00 87.75           H  
ATOM   1467  CA  LYS A  94     -13.321   7.997  13.647  1.00 87.75           C  
ATOM   1468  HA  LYS A  94     -12.490   7.329  13.422  1.00 87.75           H  
ATOM   1469  C   LYS A  94     -14.280   7.979  12.459  1.00 87.75           C  
ATOM   1470  CB  LYS A  94     -13.988   7.517  14.944  1.00 87.75           C  
ATOM   1471  HB2 LYS A  94     -13.225   7.475  15.721  1.00 87.75           H  
ATOM   1472  HB3 LYS A  94     -14.746   8.240  15.242  1.00 87.75           H  
ATOM   1473  O   LYS A  94     -15.347   8.584  12.505  1.00 87.75           O  
ATOM   1474  CG  LYS A  94     -14.638   6.130  14.825  1.00 87.75           C  
ATOM   1475  HG2 LYS A  94     -13.878   5.397  14.553  1.00 87.75           H  
ATOM   1476  HG3 LYS A  94     -15.411   6.141  14.056  1.00 87.75           H  
ATOM   1477  CD  LYS A  94     -15.280   5.740  16.162  1.00 87.75           C  
ATOM   1478  HD2 LYS A  94     -16.075   6.446  16.403  1.00 87.75           H  
ATOM   1479  HD3 LYS A  94     -14.527   5.790  16.949  1.00 87.75           H  
ATOM   1480  CE  LYS A  94     -15.858   4.326  16.087  1.00 87.75           C  
ATOM   1481  HE2 LYS A  94     -15.113   3.671  15.635  1.00 87.75           H  
ATOM   1482  HE3 LYS A  94     -16.736   4.348  15.442  1.00 87.75           H  
ATOM   1483  NZ  LYS A  94     -16.208   3.818  17.437  1.00 87.75           N  
ATOM   1484  HZ1 LYS A  94     -15.366   3.643  17.966  1.00 87.75           H  
ATOM   1485  HZ2 LYS A  94     -16.764   4.492  17.944  1.00 87.75           H  
ATOM   1486  HZ3 LYS A  94     -16.715   2.947  17.383  1.00 87.75           H  
ATOM   1487  N   TYR A  95     -13.925   7.236  11.423  1.00 91.73           N  
ATOM   1488  H   TYR A  95     -13.041   6.751  11.461  1.00 91.73           H  
ATOM   1489  CA  TYR A  95     -14.785   6.958  10.280  1.00 91.73           C  
ATOM   1490  HA  TYR A  95     -15.509   7.765  10.162  1.00 91.73           H  
ATOM   1491  C   TYR A  95     -15.525   5.648  10.519  1.00 91.73           C  
ATOM   1492  CB  TYR A  95     -13.944   6.894   9.002  1.00 91.73           C  
ATOM   1493  HB2 TYR A  95     -14.608   6.730   8.153  1.00 91.73           H  
ATOM   1494  HB3 TYR A  95     -13.260   6.048   9.057  1.00 91.73           H  
ATOM   1495  O   TYR A  95     -14.895   4.610  10.704  1.00 91.73           O  
ATOM   1496  CG  TYR A  95     -13.153   8.158   8.768  1.00 91.73           C  
ATOM   1497  CD1 TYR A  95     -13.780   9.268   8.174  1.00 91.73           C  
ATOM   1498  HD1 TYR A  95     -14.813   9.216   7.864  1.00 91.73           H  
ATOM   1499  CD2 TYR A  95     -11.817   8.244   9.207  1.00 91.73           C  
ATOM   1500  HD2 TYR A  95     -11.349   7.396   9.684  1.00 91.73           H  
ATOM   1501  CE1 TYR A  95     -13.065  10.464   8.016  1.00 91.73           C  
ATOM   1502  HE1 TYR A  95     -13.538  11.336   7.586  1.00 91.73           H  
ATOM   1503  CE2 TYR A  95     -11.106   9.444   9.052  1.00 91.73           C  
ATOM   1504  HE2 TYR A  95     -10.086   9.518   9.400  1.00 91.73           H  
ATOM   1505  OH  TYR A  95     -11.072  11.717   8.313  1.00 91.73           O  
ATOM   1506  HH  TYR A  95     -10.221  11.739   8.758  1.00 91.73           H  
ATOM   1507  CZ  TYR A  95     -11.735  10.551   8.454  1.00 91.73           C  
ATOM   1508  N   LEU A  96     -16.853   5.677  10.505  1.00 88.15           N  
ATOM   1509  H   LEU A  96     -17.304   6.565  10.337  1.00 88.15           H  
ATOM   1510  CA  LEU A  96     -17.675   4.475  10.416  1.00 88.15           C  
ATOM   1511  HA  LEU A  96     -17.128   3.611  10.794  1.00 88.15           H  
ATOM   1512  C   LEU A  96     -17.946   4.210   8.937  1.00 88.15           C  
ATOM   1513  CB  LEU A  96     -18.957   4.648  11.250  1.00 88.15           C  
ATOM   1514  HB2 LEU A  96     -19.427   5.592  10.973  1.00 88.15           H  
ATOM   1515  HB3 LEU A  96     -19.650   3.846  10.998  1.00 88.15           H  
ATOM   1516  O   LEU A  96     -18.844   4.810   8.347  1.00 88.15           O  
ATOM   1517  CG  LEU A  96     -18.723   4.632  12.772  1.00 88.15           C  
ATOM   1518  HG  LEU A  96     -17.995   5.396  13.042  1.00 88.15           H  
ATOM   1519  CD1 LEU A  96     -20.033   4.938  13.494  1.00 88.15           C  
ATOM   1520 HD11 LEU A  96     -20.413   5.908  13.171  1.00 88.15           H  
ATOM   1521 HD12 LEU A  96     -20.772   4.172  13.261  1.00 88.15           H  
ATOM   1522 HD13 LEU A  96     -19.875   4.965  14.572  1.00 88.15           H  
ATOM   1523  CD2 LEU A  96     -18.220   3.272  13.268  1.00 88.15           C  
ATOM   1524 HD21 LEU A  96     -18.898   2.491  12.924  1.00 88.15           H  
ATOM   1525 HD22 LEU A  96     -17.219   3.081  12.881  1.00 88.15           H  
ATOM   1526 HD23 LEU A  96     -18.200   3.256  14.358  1.00 88.15           H  
ATOM   1527  N   LEU A  97     -17.123   3.347   8.337  1.00 92.08           N  
ATOM   1528  H   LEU A  97     -16.413   2.886   8.888  1.00 92.08           H  
ATOM   1529  CA  LEU A  97     -17.293   2.910   6.956  1.00 92.08           C  
ATOM   1530  HA  LEU A  97     -17.601   3.757   6.342  1.00 92.08           H  
ATOM   1531  C   LEU A  97     -18.403   1.860   6.912  1.00 92.08           C  
ATOM   1532  CB  LEU A  97     -15.969   2.354   6.400  1.00 92.08           C  
ATOM   1533  HB2 LEU A  97     -15.709   1.451   6.952  1.00 92.08           H  
ATOM   1534  HB3 LEU A  97     -16.143   2.069   5.362  1.00 92.08           H  
ATOM   1535  O   LEU A  97     -18.267   0.796   7.524  1.00 92.08           O  
ATOM   1536  CG  LEU A  97     -14.759   3.304   6.459  1.00 92.08           C  
ATOM   1537  HG  LEU A  97     -14.437   3.415   7.494  1.00 92.08           H  
ATOM   1538  CD1 LEU A  97     -13.600   2.721   5.652  1.00 92.08           C  
ATOM   1539 HD11 LEU A  97     -13.327   1.747   6.055  1.00 92.08           H  
ATOM   1540 HD12 LEU A  97     -13.891   2.608   4.607  1.00 92.08           H  
ATOM   1541 HD13 LEU A  97     -12.736   3.383   5.712  1.00 92.08           H  
ATOM   1542  CD2 LEU A  97     -15.067   4.688   5.899  1.00 92.08           C  
ATOM   1543 HD21 LEU A  97     -15.733   5.207   6.588  1.00 92.08           H  
ATOM   1544 HD22 LEU A  97     -15.528   4.603   4.915  1.00 92.08           H  
ATOM   1545 HD23 LEU A  97     -14.145   5.264   5.820  1.00 92.08           H  
ATOM   1546  N   LYS A  98     -19.498   2.166   6.214  1.00 88.66           N  
ATOM   1547  H   LYS A  98     -19.530   3.061   5.748  1.00 88.66           H  
ATOM   1548  CA  LYS A  98     -20.678   1.306   6.121  1.00 88.66           C  
ATOM   1549  HA  LYS A  98     -20.572   0.496   6.843  1.00 88.66           H  
ATOM   1550  C   LYS A  98     -20.797   0.679   4.738  1.00 88.66           C  
ATOM   1551  CB  LYS A  98     -21.924   2.108   6.511  1.00 88.66           C  
ATOM   1552  HB2 LYS A  98     -21.731   2.590   7.469  1.00 88.66           H  
ATOM   1553  HB3 LYS A  98     -22.120   2.879   5.766  1.00 88.66           H  
ATOM   1554  O   LYS A  98     -20.780   1.398   3.741  1.00 88.66           O  
ATOM   1555  CG  LYS A  98     -23.147   1.192   6.646  1.00 88.66           C  
ATOM   1556  HG2 LYS A  98     -23.442   0.805   5.671  1.00 88.66           H  
ATOM   1557  HG3 LYS A  98     -22.893   0.356   7.298  1.00 88.66           H  
ATOM   1558  CD  LYS A  98     -24.311   1.966   7.264  1.00 88.66           C  
ATOM   1559  HD2 LYS A  98     -24.695   2.697   6.552  1.00 88.66           H  
ATOM   1560  HD3 LYS A  98     -23.941   2.495   8.142  1.00 88.66           H  
ATOM   1561  CE  LYS A  98     -25.421   0.998   7.677  1.00 88.66           C  
ATOM   1562  HE2 LYS A  98     -26.200   0.989   6.915  1.00 88.66           H  
ATOM   1563  HE3 LYS A  98     -25.001  -0.006   7.731  1.00 88.66           H  
ATOM   1564  NZ  LYS A  98     -25.951   1.383   9.007  1.00 88.66           N  
ATOM   1565  HZ1 LYS A  98     -26.620   0.709   9.352  1.00 88.66           H  
ATOM   1566  HZ2 LYS A  98     -26.356   2.308   8.993  1.00 88.66           H  
ATOM   1567  HZ3 LYS A  98     -25.196   1.413   9.677  1.00 88.66           H  
ATOM   1568  N   VAL A  99     -20.961  -0.643   4.704  1.00 86.09           N  
ATOM   1569  H   VAL A  99     -20.975  -1.132   5.587  1.00 86.09           H  
ATOM   1570  CA  VAL A  99     -21.212  -1.435   3.489  1.00 86.09           C  
ATOM   1571  HA  VAL A  99     -21.472  -0.770   2.666  1.00 86.09           H  
ATOM   1572  C   VAL A  99     -22.387  -2.363   3.772  1.00 86.09           C  
ATOM   1573  CB  VAL A  99     -19.988  -2.267   3.067  1.00 86.09           C  
ATOM   1574  HB  VAL A  99     -19.844  -3.089   3.767  1.00 86.09           H  
ATOM   1575  O   VAL A  99     -22.297  -3.240   4.636  1.00 86.09           O  
ATOM   1576  CG1 VAL A  99     -20.201  -2.839   1.662  1.00 86.09           C  
ATOM   1577 HG11 VAL A  99     -21.066  -3.503   1.644  1.00 86.09           H  
ATOM   1578 HG12 VAL A  99     -20.370  -2.036   0.945  1.00 86.09           H  
ATOM   1579 HG13 VAL A  99     -19.319  -3.400   1.352  1.00 86.09           H  
ATOM   1580  CG2 VAL A  99     -18.692  -1.459   3.040  1.00 86.09           C  
ATOM   1581 HG21 VAL A  99     -18.761  -0.681   2.280  1.00 86.09           H  
ATOM   1582 HG22 VAL A  99     -17.876  -2.136   2.787  1.00 86.09           H  
ATOM   1583 HG23 VAL A  99     -18.484  -1.020   4.015  1.00 86.09           H  
ATOM   1584  N   GLY A 100     -23.519  -2.137   3.106  1.00 82.08           N  
ATOM   1585  H   GLY A 100     -23.520  -1.458   2.358  1.00 82.08           H  
ATOM   1586  CA  GLY A 100     -24.785  -2.779   3.463  1.00 82.08           C  
ATOM   1587  HA2 GLY A 100     -24.725  -3.840   3.221  1.00 82.08           H  
ATOM   1588  HA3 GLY A 100     -25.590  -2.340   2.874  1.00 82.08           H  
ATOM   1589  C   GLY A 100     -25.118  -2.604   4.954  1.00 82.08           C  
ATOM   1590  O   GLY A 100     -25.262  -1.487   5.454  1.00 82.08           O  
ATOM   1591  N   GLN A 101     -25.223  -3.720   5.681  1.00 81.52           N  
ATOM   1592  H   GLN A 101     -25.061  -4.602   5.215  1.00 81.52           H  
ATOM   1593  CA  GLN A 101     -25.488  -3.739   7.129  1.00 81.52           C  
ATOM   1594  HA  GLN A 101     -26.065  -2.853   7.392  1.00 81.52           H  
ATOM   1595  C   GLN A 101     -24.222  -3.698   8.006  1.00 81.52           C  
ATOM   1596  CB  GLN A 101     -26.339  -4.971   7.477  1.00 81.52           C  
ATOM   1597  HB2 GLN A 101     -25.821  -5.873   7.152  1.00 81.52           H  
ATOM   1598  HB3 GLN A 101     -26.459  -5.018   8.559  1.00 81.52           H  
ATOM   1599  O   GLN A 101     -24.336  -3.593   9.225  1.00 81.52           O  
ATOM   1600  CG  GLN A 101     -27.740  -4.924   6.845  1.00 81.52           C  
ATOM   1601  HG2 GLN A 101     -27.658  -4.945   5.759  1.00 81.52           H  
ATOM   1602  HG3 GLN A 101     -28.231  -3.995   7.135  1.00 81.52           H  
ATOM   1603  CD  GLN A 101     -28.624  -6.091   7.281  1.00 81.52           C  
ATOM   1604  NE2 GLN A 101     -29.888  -6.089   6.920  1.00 81.52           N  
ATOM   1605 HE21 GLN A 101     -30.273  -5.347   6.354  1.00 81.52           H  
ATOM   1606 HE22 GLN A 101     -30.429  -6.887   7.223  1.00 81.52           H  
ATOM   1607  OE1 GLN A 101     -28.208  -7.026   7.941  1.00 81.52           O  
ATOM   1608  N   GLN A 102     -23.024  -3.799   7.424  1.00 86.36           N  
ATOM   1609  H   GLN A 102     -22.961  -3.752   6.418  1.00 86.36           H  
ATOM   1610  CA  GLN A 102     -21.771  -3.925   8.171  1.00 86.36           C  
ATOM   1611  HA  GLN A 102     -21.985  -4.345   9.154  1.00 86.36           H  
ATOM   1612  C   GLN A 102     -21.107  -2.568   8.394  1.00 86.36           C  
ATOM   1613  CB  GLN A 102     -20.824  -4.889   7.440  1.00 86.36           C  
ATOM   1614  HB2 GLN A 102     -20.690  -4.548   6.413  1.00 86.36           H  
ATOM   1615  HB3 GLN A 102     -19.847  -4.882   7.924  1.00 86.36           H  
ATOM   1616  O   GLN A 102     -21.021  -1.753   7.477  1.00 86.36           O  
ATOM   1617  CG  GLN A 102     -21.370  -6.325   7.424  1.00 86.36           C  
ATOM   1618  HG2 GLN A 102     -22.372  -6.332   6.996  1.00 86.36           H  
ATOM   1619  HG3 GLN A 102     -20.744  -6.931   6.768  1.00 86.36           H  
ATOM   1620  CD  GLN A 102     -21.409  -6.975   8.808  1.00 86.36           C  
ATOM   1621  NE2 GLN A 102     -22.284  -7.933   9.021  1.00 86.36           N  
ATOM   1622 HE21 GLN A 102     -22.292  -8.338   9.946  1.00 86.36           H  
ATOM   1623 HE22 GLN A 102     -22.876  -8.264   8.273  1.00 86.36           H  
ATOM   1624  OE1 GLN A 102     -20.683  -6.621   9.729  1.00 86.36           O  
ATOM   1625  N   GLU A 103     -20.583  -2.356   9.604  1.00 88.17           N  
ATOM   1626  H   GLU A 103     -20.710  -3.066  10.310  1.00 88.17           H  
ATOM   1627  CA  GLU A 103     -19.846  -1.145   9.976  1.00 88.17           C  
ATOM   1628  HA  GLU A 103     -19.758  -0.512   9.093  1.00 88.17           H  
ATOM   1629  C   GLU A 103     -18.410  -1.476  10.412  1.00 88.17           C  
ATOM   1630  CB  GLU A 103     -20.616  -0.313  11.018  1.00 88.17           C  
ATOM   1631  HB2 GLU A 103     -19.977   0.509  11.340  1.00 88.17           H  
ATOM   1632  HB3 GLU A 103     -20.859  -0.932  11.882  1.00 88.17           H  
ATOM   1633  O   GLU A 103     -18.138  -2.353  11.251  1.00 88.17           O  
ATOM   1634  CG  GLU A 103     -21.906   0.267  10.402  1.00 88.17           C  
ATOM   1635  HG2 GLU A 103     -22.557  -0.556  10.108  1.00 88.17           H  
ATOM   1636  HG3 GLU A 103     -21.635   0.812   9.497  1.00 88.17           H  
ATOM   1637  CD  GLU A 103     -22.703   1.217  11.309  1.00 88.17           C  
ATOM   1638  OE1 GLU A 103     -23.835   1.571  10.878  1.00 88.17           O  
ATOM   1639  OE2 GLU A 103     -22.180   1.608  12.378  1.00 88.17           O  
ATOM   1640  N   ILE A 104     -17.461  -0.762   9.806  1.00 90.91           N  
ATOM   1641  H   ILE A 104     -17.750  -0.109   9.092  1.00 90.91           H  
ATOM   1642  CA  ILE A 104     -16.023  -0.937   9.997  1.00 90.91           C  
ATOM   1643  HA  ILE A 104     -15.856  -1.696  10.761  1.00 90.91           H  
ATOM   1644  C   ILE A 104     -15.445   0.400  10.477  1.00 90.91           C  
ATOM   1645  CB  ILE A 104     -15.362  -1.476   8.710  1.00 90.91           C  
ATOM   1646  HB  ILE A 104     -15.581  -0.797   7.885  1.00 90.91           H  
ATOM   1647  O   ILE A 104     -15.376   1.353   9.699  1.00 90.91           O  
ATOM   1648  CG1 ILE A 104     -15.953  -2.870   8.389  1.00 90.91           C  
ATOM   1649 HG12 ILE A 104     -17.041  -2.817   8.355  1.00 90.91           H  
ATOM   1650 HG13 ILE A 104     -15.675  -3.565   9.181  1.00 90.91           H  
ATOM   1651  CG2 ILE A 104     -13.833  -1.570   8.896  1.00 90.91           C  
ATOM   1652 HG21 ILE A 104     -13.584  -2.258   9.703  1.00 90.91           H  
ATOM   1653 HG22 ILE A 104     -13.362  -1.915   7.975  1.00 90.91           H  
ATOM   1654 HG23 ILE A 104     -13.413  -0.589   9.116  1.00 90.91           H  
ATOM   1655  CD1 ILE A 104     -15.517  -3.459   7.051  1.00 90.91           C  
ATOM   1656 HD11 ILE A 104     -15.829  -2.797   6.243  1.00 90.91           H  
ATOM   1657 HD12 ILE A 104     -15.997  -4.429   6.927  1.00 90.91           H  
ATOM   1658 HD13 ILE A 104     -14.437  -3.603   7.021  1.00 90.91           H  
ATOM   1659  N   PRO A 105     -15.050   0.503  11.760  1.00 88.88           N  
ATOM   1660  CA  PRO A 105     -14.444   1.714  12.282  1.00 88.88           C  
ATOM   1661  HA  PRO A 105     -15.005   2.586  11.945  1.00 88.88           H  
ATOM   1662  C   PRO A 105     -12.989   1.822  11.814  1.00 88.88           C  
ATOM   1663  CB  PRO A 105     -14.573   1.604  13.799  1.00 88.88           C  
ATOM   1664  HB2 PRO A 105     -13.778   2.149  14.308  1.00 88.88           H  
ATOM   1665  HB3 PRO A 105     -15.549   1.978  14.110  1.00 88.88           H  
ATOM   1666  O   PRO A 105     -12.181   0.931  12.078  1.00 88.88           O  
ATOM   1667  CG  PRO A 105     -14.506   0.100  14.055  1.00 88.88           C  
ATOM   1668  HG2 PRO A 105     -15.029  -0.177  14.970  1.00 88.88           H  
ATOM   1669  HG3 PRO A 105     -13.465  -0.223  14.099  1.00 88.88           H  
ATOM   1670  CD  PRO A 105     -15.180  -0.493  12.816  1.00 88.88           C  
ATOM   1671  HD2 PRO A 105     -16.237  -0.668  13.018  1.00 88.88           H  
ATOM   1672  HD3 PRO A 105     -14.683  -1.423  12.542  1.00 88.88           H  
ATOM   1673  N   VAL A 106     -12.656   2.931  11.158  1.00 91.44           N  
ATOM   1674  H   VAL A 106     -13.391   3.595  10.959  1.00 91.44           H  
ATOM   1675  CA  VAL A 106     -11.299   3.288  10.732  1.00 91.44           C  
ATOM   1676  HA  VAL A 106     -10.605   2.524  11.082  1.00 91.44           H  
ATOM   1677  C   VAL A 106     -10.914   4.612  11.382  1.00 91.44           C  
ATOM   1678  CB  VAL A 106     -11.187   3.350   9.197  1.00 91.44           C  
ATOM   1679  HB  VAL A 106     -11.864   4.110   8.809  1.00 91.44           H  
ATOM   1680  O   VAL A 106     -11.694   5.560  11.381  1.00 91.44           O  
ATOM   1681  CG1 VAL A 106      -9.760   3.695   8.759  1.00 91.44           C  
ATOM   1682 HG11 VAL A 106      -9.060   2.978   9.188  1.00 91.44           H  
ATOM   1683 HG12 VAL A 106      -9.494   4.703   9.078  1.00 91.44           H  
ATOM   1684 HG13 VAL A 106      -9.690   3.645   7.672  1.00 91.44           H  
ATOM   1685  CG2 VAL A 106     -11.549   2.000   8.566  1.00 91.44           C  
ATOM   1686 HG21 VAL A 106     -10.951   1.205   9.012  1.00 91.44           H  
ATOM   1687 HG22 VAL A 106     -12.606   1.787   8.727  1.00 91.44           H  
ATOM   1688 HG23 VAL A 106     -11.366   2.027   7.492  1.00 91.44           H  
ATOM   1689  N   TYR A 107      -9.715   4.693  11.947  1.00 87.48           N  
ATOM   1690  H   TYR A 107      -9.118   3.879  11.910  1.00 87.48           H  
ATOM   1691  CA  TYR A 107      -9.283   5.818  12.772  1.00 87.48           C  
ATOM   1692  HA  TYR A 107     -10.118   6.507  12.904  1.00 87.48           H  
ATOM   1693  C   TYR A 107      -8.147   6.603  12.110  1.00 87.48           C  
ATOM   1694  CB  TYR A 107      -8.905   5.321  14.173  1.00 87.48           C  
ATOM   1695  HB2 TYR A 107      -8.032   4.674  14.094  1.00 87.48           H  
ATOM   1696  HB3 TYR A 107      -8.630   6.188  14.773  1.00 87.48           H  
ATOM   1697  O   TYR A 107      -7.230   6.040  11.508  1.00 87.48           O  
ATOM   1698  CG  TYR A 107     -10.005   4.568  14.904  1.00 87.48           C  
ATOM   1699  CD1 TYR A 107     -10.843   5.240  15.814  1.00 87.48           C  
ATOM   1700  HD1 TYR A 107     -10.704   6.295  15.996  1.00 87.48           H  
ATOM   1701  CD2 TYR A 107     -10.186   3.190  14.678  1.00 87.48           C  
ATOM   1702  HD2 TYR A 107      -9.541   2.670  13.986  1.00 87.48           H  
ATOM   1703  CE1 TYR A 107     -11.850   4.535  16.500  1.00 87.48           C  
ATOM   1704  HE1 TYR A 107     -12.462   5.040  17.233  1.00 87.48           H  
ATOM   1705  CE2 TYR A 107     -11.208   2.486  15.335  1.00 87.48           C  
ATOM   1706  HE2 TYR A 107     -11.352   1.436  15.130  1.00 87.48           H  
ATOM   1707  OH  TYR A 107     -13.054   2.485  16.854  1.00 87.48           O  
ATOM   1708  HH  TYR A 107     -12.943   1.538  16.743  1.00 87.48           H  
ATOM   1709  CZ  TYR A 107     -12.047   3.162  16.245  1.00 87.48           C  
ATOM   1710  N   SER A 108      -8.192   7.926  12.250  1.00 86.02           N  
ATOM   1711  H   SER A 108      -8.986   8.321  12.732  1.00 86.02           H  
ATOM   1712  CA  SER A 108      -7.154   8.856  11.803  1.00 86.02           C  
ATOM   1713  HA  SER A 108      -6.292   8.308  11.423  1.00 86.02           H  
ATOM   1714  C   SER A 108      -6.714   9.726  12.971  1.00 86.02           C  
ATOM   1715  CB  SER A 108      -7.706   9.736  10.682  1.00 86.02           C  
ATOM   1716  HB2 SER A 108      -8.595  10.252  11.046  1.00 86.02           H  
ATOM   1717  HB3 SER A 108      -7.978   9.104   9.837  1.00 86.02           H  
ATOM   1718  O   SER A 108      -7.553  10.311  13.646  1.00 86.02           O  
ATOM   1719  OG  SER A 108      -6.761  10.700  10.256  1.00 86.02           O  
ATOM   1720  HG  SER A 108      -7.250  11.450   9.910  1.00 86.02           H  
ATOM   1721  N   THR A 109      -5.405   9.852  13.180  1.00 76.91           N  
ATOM   1722  H   THR A 109      -4.773   9.272  12.646  1.00 76.91           H  
ATOM   1723  CA  THR A 109      -4.779  10.790  14.131  1.00 76.91           C  
ATOM   1724  HA  THR A 109      -5.559  11.276  14.717  1.00 76.91           H  
ATOM   1725  C   THR A 109      -4.055  11.920  13.383  1.00 76.91           C  
ATOM   1726  CB  THR A 109      -3.863  10.047  15.122  1.00 76.91           C  
ATOM   1727  HB  THR A 109      -3.306  10.767  15.722  1.00 76.91           H  
ATOM   1728  O   THR A 109      -2.980  12.376  13.773  1.00 76.91           O  
ATOM   1729  CG2 THR A 109      -4.662   9.154  16.072  1.00 76.91           C  
ATOM   1730 HG21 THR A 109      -5.371   9.760  16.634  1.00 76.91           H  
ATOM   1731 HG22 THR A 109      -5.205   8.397  15.507  1.00 76.91           H  
ATOM   1732 HG23 THR A 109      -3.985   8.668  16.775  1.00 76.91           H  
ATOM   1733  OG1 THR A 109      -2.953   9.215  14.436  1.00 76.91           O  
ATOM   1734  HG1 THR A 109      -2.242   9.034  15.056  1.00 76.91           H  
ATOM   1735  N   ARG A 110      -4.605  12.369  12.244  1.00 73.73           N  
ATOM   1736  H   ARG A 110      -5.522  12.024  12.002  1.00 73.73           H  
ATOM   1737  CA  ARG A 110      -3.943  13.330  11.346  1.00 73.73           C  
ATOM   1738  HA  ARG A 110      -2.977  12.904  11.075  1.00 73.73           H  
ATOM   1739  C   ARG A 110      -3.684  14.669  12.049  1.00 73.73           C  
ATOM   1740  CB  ARG A 110      -4.773  13.495  10.061  1.00 73.73           C  
ATOM   1741  HB2 ARG A 110      -5.774  13.841  10.315  1.00 73.73           H  
ATOM   1742  HB3 ARG A 110      -4.854  12.521   9.578  1.00 73.73           H  
ATOM   1743  O   ARG A 110      -4.614  15.334  12.491  1.00 73.73           O  
ATOM   1744  CG  ARG A 110      -4.130  14.483   9.075  1.00 73.73           C  
ATOM   1745  HG2 ARG A 110      -3.087  14.211   8.915  1.00 73.73           H  
ATOM   1746  HG3 ARG A 110      -4.183  15.490   9.489  1.00 73.73           H  
ATOM   1747  CD  ARG A 110      -4.864  14.476   7.733  1.00 73.73           C  
ATOM   1748  HD2 ARG A 110      -5.908  14.741   7.900  1.00 73.73           H  
ATOM   1749  HD3 ARG A 110      -4.849  13.463   7.330  1.00 73.73           H  
ATOM   1750  NE  ARG A 110      -4.227  15.382   6.751  1.00 73.73           N  
ATOM   1751  HE  ARG A 110      -3.285  15.151   6.469  1.00 73.73           H  
ATOM   1752  NH1 ARG A 110      -6.030  16.744   6.307  1.00 73.73           N  
ATOM   1753 HH11 ARG A 110      -6.575  17.182   5.579  1.00 73.73           H  
ATOM   1754 HH12 ARG A 110      -6.533  16.406   7.116  1.00 73.73           H  
ATOM   1755  NH2 ARG A 110      -4.310  16.785   4.949  1.00 73.73           N  
ATOM   1756 HH21 ARG A 110      -4.906  17.338   4.349  1.00 73.73           H  
ATOM   1757 HH22 ARG A 110      -3.442  16.413   4.590  1.00 73.73           H  
ATOM   1758  CZ  ARG A 110      -4.851  16.291   6.023  1.00 73.73           C  
ATOM   1759  N   LYS A 111      -2.415  15.097  12.064  1.00 68.49           N  
ATOM   1760  H   LYS A 111      -1.729  14.472  11.666  1.00 68.49           H  
ATOM   1761  CA  LYS A 111      -1.897  16.266  12.812  1.00 68.49           C  
ATOM   1762  HA  LYS A 111      -0.826  16.320  12.613  1.00 68.49           H  
ATOM   1763  C   LYS A 111      -1.976  16.145  14.346  1.00 68.49           C  
ATOM   1764  CB  LYS A 111      -2.501  17.596  12.312  1.00 68.49           C  
ATOM   1765  HB2 LYS A 111      -2.031  18.415  12.857  1.00 68.49           H  
ATOM   1766  HB3 LYS A 111      -3.565  17.622  12.549  1.00 68.49           H  
ATOM   1767  O   LYS A 111      -1.744  17.134  15.032  1.00 68.49           O  
ATOM   1768  CG  LYS A 111      -2.303  17.864  10.814  1.00 68.49           C  
ATOM   1769  HG2 LYS A 111      -2.735  17.055  10.225  1.00 68.49           H  
ATOM   1770  HG3 LYS A 111      -1.237  17.931  10.598  1.00 68.49           H  
ATOM   1771  CD  LYS A 111      -2.993  19.182  10.437  1.00 68.49           C  
ATOM   1772  HD2 LYS A 111      -4.059  19.099  10.646  1.00 68.49           H  
ATOM   1773  HD3 LYS A 111      -2.576  19.984  11.046  1.00 68.49           H  
ATOM   1774  CE  LYS A 111      -2.780  19.502   8.955  1.00 68.49           C  
ATOM   1775  HE2 LYS A 111      -3.206  18.696   8.358  1.00 68.49           H  
ATOM   1776  HE3 LYS A 111      -1.708  19.531   8.759  1.00 68.49           H  
ATOM   1777  NZ  LYS A 111      -3.404  20.801   8.592  1.00 68.49           N  
ATOM   1778  HZ1 LYS A 111      -3.243  21.017   7.619  1.00 68.49           H  
ATOM   1779  HZ2 LYS A 111      -3.011  21.547   9.148  1.00 68.49           H  
ATOM   1780  HZ3 LYS A 111      -4.400  20.780   8.756  1.00 68.49           H  
ATOM   1781  N   SER A 112      -2.235  14.954  14.885  1.00 70.15           N  
ATOM   1782  H   SER A 112      -2.388  14.159  14.281  1.00 70.15           H  
ATOM   1783  CA  SER A 112      -2.137  14.677  16.319  1.00 70.15           C  
ATOM   1784  HA  SER A 112      -2.235  15.613  16.869  1.00 70.15           H  
ATOM   1785  C   SER A 112      -0.786  14.053  16.691  1.00 70.15           C  
ATOM   1786  CB  SER A 112      -3.295  13.789  16.765  1.00 70.15           C  
ATOM   1787  HB2 SER A 112      -4.241  14.283  16.539  1.00 70.15           H  
ATOM   1788  HB3 SER A 112      -3.252  12.829  16.251  1.00 70.15           H  
ATOM   1789  O   SER A 112      -0.158  13.353  15.895  1.00 70.15           O  
ATOM   1790  OG  SER A 112      -3.182  13.583  18.151  1.00 70.15           O  
ATOM   1791  HG  SER A 112      -4.056  13.726  18.521  1.00 70.15           H  
ATOM   1792  N   ALA A 113      -0.346  14.291  17.929  1.00 66.79           N  
ATOM   1793  H   ALA A 113      -0.948  14.844  18.523  1.00 66.79           H  
ATOM   1794  CA  ALA A 113       0.785  13.601  18.555  1.00 66.79           C  
ATOM   1795  HA  ALA A 113       1.508  13.342  17.782  1.00 66.79           H  
ATOM   1796  C   ALA A 113       0.379  12.278  19.250  1.00 66.79           C  
ATOM   1797  CB  ALA A 113       1.454  14.582  19.527  1.00 66.79           C  
ATOM   1798  HB1 ALA A 113       0.760  14.846  20.325  1.00 66.79           H  
ATOM   1799  HB2 ALA A 113       2.340  14.121  19.963  1.00 66.79           H  
ATOM   1800  HB3 ALA A 113       1.751  15.486  18.994  1.00 66.79           H  
ATOM   1801  O   ALA A 113       1.231  11.590  19.830  1.00 66.79           O  
ATOM   1802  N   GLN A 114      -0.915  11.944  19.228  1.00 70.32           N  
ATOM   1803  H   GLN A 114      -1.563  12.535  18.727  1.00 70.32           H  
ATOM   1804  CA  GLN A 114      -1.478  10.770  19.886  1.00 70.32           C  
ATOM   1805  HA  GLN A 114      -0.938  10.634  20.823  1.00 70.32           H  
ATOM   1806  C   GLN A 114      -1.274   9.494  19.055  1.00 70.32           C  
ATOM   1807  CB  GLN A 114      -2.958  10.997  20.254  1.00 70.32           C  
ATOM   1808  HB2 GLN A 114      -3.323  10.108  20.768  1.00 70.32           H  
ATOM   1809  HB3 GLN A 114      -3.550  11.136  19.349  1.00 70.32           H  
ATOM   1810  O   GLN A 114      -1.334   9.492  17.822  1.00 70.32           O  
ATOM   1811  CG  GLN A 114      -3.135  12.217  21.181  1.00 70.32           C  
ATOM   1812  HG2 GLN A 114      -2.464  12.110  22.034  1.00 70.32           H  
ATOM   1813  HG3 GLN A 114      -2.854  13.130  20.656  1.00 70.32           H  
ATOM   1814  CD  GLN A 114      -4.550  12.384  21.731  1.00 70.32           C  
ATOM   1815  NE2 GLN A 114      -5.055  13.583  21.867  1.00 70.32           N  
ATOM   1816 HE21 GLN A 114      -4.795  14.254  21.159  1.00 70.32           H  
ATOM   1817 HE22 GLN A 114      -6.020  13.577  22.164  1.00 70.32           H  
ATOM   1818  OE1 GLN A 114      -5.208  11.447  22.129  1.00 70.32           O  
ATOM   1819  N   LYS A 115      -1.027   8.390  19.758  1.00 70.69           N  
ATOM   1820  H   LYS A 115      -1.057   8.484  20.764  1.00 70.69           H  
ATOM   1821  CA  LYS A 115      -0.962   7.029  19.215  1.00 70.69           C  
ATOM   1822  HA  LYS A 115      -0.604   7.049  18.186  1.00 70.69           H  
ATOM   1823  C   LYS A 115      -2.348   6.410  19.220  1.00 70.69           C  
ATOM   1824  CB  LYS A 115      -0.029   6.191  20.101  1.00 70.69           C  
ATOM   1825  HB2 LYS A 115      -0.287   5.135  20.019  1.00 70.69           H  
ATOM   1826  HB3 LYS A 115      -0.146   6.486  21.143  1.00 70.69           H  
ATOM   1827  O   LYS A 115      -3.036   6.536  20.218  1.00 70.69           O  
ATOM   1828  CG  LYS A 115       1.417   6.368  19.659  1.00 70.69           C  
ATOM   1829  HG2 LYS A 115       1.619   7.412  19.420  1.00 70.69           H  
ATOM   1830  HG3 LYS A 115       1.554   5.735  18.781  1.00 70.69           H  
ATOM   1831  CD  LYS A 115       2.414   5.881  20.696  1.00 70.69           C  
ATOM   1832  HD2 LYS A 115       2.199   4.836  20.919  1.00 70.69           H  
ATOM   1833  HD3 LYS A 115       2.319   6.474  21.606  1.00 70.69           H  
ATOM   1834  CE  LYS A 115       3.810   6.031  20.095  1.00 70.69           C  
ATOM   1835  HE2 LYS A 115       4.065   7.090  20.077  1.00 70.69           H  
ATOM   1836  HE3 LYS A 115       3.778   5.666  19.069  1.00 70.69           H  
ATOM   1837  NZ  LYS A 115       4.782   5.243  20.884  1.00 70.69           N  
ATOM   1838  HZ1 LYS A 115       4.752   5.538  21.849  1.00 70.69           H  
ATOM   1839  HZ2 LYS A 115       4.511   4.270  20.868  1.00 70.69           H  
ATOM   1840  HZ3 LYS A 115       5.721   5.334  20.525  1.00 70.69           H  
ATOM   1841  N   LEU A 116      -2.736   5.691  18.171  1.00 73.35           N  
ATOM   1842  H   LEU A 116      -2.098   5.564  17.399  1.00 73.35           H  
ATOM   1843  CA  LEU A 116      -3.887   4.788  18.271  1.00 73.35           C  
ATOM   1844  HA  LEU A 116      -4.751   5.336  18.647  1.00 73.35           H  
ATOM   1845  C   LEU A 116      -3.591   3.678  19.286  1.00 73.35           C  
ATOM   1846  CB  LEU A 116      -4.204   4.193  16.890  1.00 73.35           C  
ATOM   1847  HB2 LEU A 116      -4.934   3.393  17.015  1.00 73.35           H  
ATOM   1848  HB3 LEU A 116      -3.296   3.745  16.486  1.00 73.35           H  
ATOM   1849  O   LEU A 116      -2.450   3.216  19.347  1.00 73.35           O  
ATOM   1850  CG  LEU A 116      -4.762   5.214  15.888  1.00 73.35           C  
ATOM   1851  HG  LEU A 116      -4.085   6.066  15.817  1.00 73.35           H  
ATOM   1852  CD1 LEU A 116      -4.874   4.583  14.504  1.00 73.35           C  
ATOM   1853 HD11 LEU A 116      -5.528   3.712  14.542  1.00 73.35           H  
ATOM   1854 HD12 LEU A 116      -5.271   5.308  13.793  1.00 73.35           H  
ATOM   1855 HD13 LEU A 116      -3.879   4.274  14.183  1.00 73.35           H  
ATOM   1856  CD2 LEU A 116      -6.145   5.709  16.292  1.00 73.35           C  
ATOM   1857 HD21 LEU A 116      -6.089   6.236  17.245  1.00 73.35           H  
ATOM   1858 HD22 LEU A 116      -6.510   6.403  15.535  1.00 73.35           H  
ATOM   1859 HD23 LEU A 116      -6.835   4.870  16.386  1.00 73.35           H  
ATOM   1860  N   ASP A 117      -4.601   3.280  20.063  1.00 73.81           N  
ATOM   1861  H   ASP A 117      -5.479   3.779  20.042  1.00 73.81           H  
ATOM   1862  CA  ASP A 117      -4.519   2.095  20.923  1.00 73.81           C  
ATOM   1863  HA  ASP A 117      -3.593   2.172  21.494  1.00 73.81           H  
ATOM   1864  C   ASP A 117      -4.395   0.809  20.097  1.00 73.81           C  
ATOM   1865  CB  ASP A 117      -5.706   2.051  21.914  1.00 73.81           C  
ATOM   1866  HB2 ASP A 117      -6.568   1.596  21.427  1.00 73.81           H  
ATOM   1867  HB3 ASP A 117      -5.980   3.073  22.179  1.00 73.81           H  
ATOM   1868  O   ASP A 117      -4.828   0.746  18.938  1.00 73.81           O  
ATOM   1869  CG  ASP A 117      -5.407   1.315  23.234  1.00 73.81           C  
ATOM   1870  OD1 ASP A 117      -4.232   0.949  23.457  1.00 73.81           O  
ATOM   1871  OD2 ASP A 117      -6.334   1.221  24.075  1.00 73.81           O  
ATOM   1872  N   ASP A 118      -3.786  -0.214  20.692  1.00 71.59           N  
ATOM   1873  H   ASP A 118      -3.547  -0.130  21.670  1.00 71.59           H  
ATOM   1874  CA  ASP A 118      -3.555  -1.484  20.007  1.00 71.59           C  
ATOM   1875  HA  ASP A 118      -3.031  -1.266  19.077  1.00 71.59           H  
ATOM   1876  C   ASP A 118      -4.898  -2.139  19.628  1.00 71.59           C  
ATOM   1877  CB  ASP A 118      -2.652  -2.415  20.840  1.00 71.59           C  
ATOM   1878  HB2 ASP A 118      -2.720  -3.419  20.420  1.00 71.59           H  
ATOM   1879  HB3 ASP A 118      -3.026  -2.457  21.862  1.00 71.59           H  
ATOM   1880  O   ASP A 118      -5.863  -2.151  20.392  1.00 71.59           O  
ATOM   1881  CG  ASP A 118      -1.162  -2.020  20.845  1.00 71.59           C  
ATOM   1882  OD1 ASP A 118      -0.694  -1.413  19.851  1.00 71.59           O  
ATOM   1883  OD2 ASP A 118      -0.465  -2.385  21.820  1.00 71.59           O  
ATOM   1884  N   GLY A 119      -4.977  -2.663  18.401  1.00 71.41           N  
ATOM   1885  H   GLY A 119      -4.154  -2.606  17.818  1.00 71.41           H  
ATOM   1886  CA  GLY A 119      -6.203  -3.236  17.831  1.00 71.41           C  
ATOM   1887  HA2 GLY A 119      -6.778  -3.709  18.627  1.00 71.41           H  
ATOM   1888  HA3 GLY A 119      -5.929  -4.008  17.113  1.00 71.41           H  
ATOM   1889  C   GLY A 119      -7.128  -2.236  17.120  1.00 71.41           C  
ATOM   1890  O   GLY A 119      -8.038  -2.667  16.408  1.00 71.41           O  
ATOM   1891  N   LEU A 120      -6.895  -0.920  17.217  1.00 81.57           N  
ATOM   1892  H   LEU A 120      -6.151  -0.594  17.818  1.00 81.57           H  
ATOM   1893  CA  LEU A 120      -7.605   0.052  16.377  1.00 81.57           C  
ATOM   1894  HA  LEU A 120      -8.654  -0.240  16.339  1.00 81.57           H  
ATOM   1895  C   LEU A 120      -7.078   0.015  14.929  1.00 81.57           C  
ATOM   1896  CB  LEU A 120      -7.537   1.468  16.976  1.00 81.57           C  
ATOM   1897  HB2 LEU A 120      -6.491   1.773  16.999  1.00 81.57           H  
ATOM   1898  HB3 LEU A 120      -8.065   2.146  16.305  1.00 81.57           H  
ATOM   1899  O   LEU A 120      -5.874  -0.012  14.678  1.00 81.57           O  
ATOM   1900  CG  LEU A 120      -8.118   1.631  18.396  1.00 81.57           C  
ATOM   1901  HG  LEU A 120      -7.492   1.095  19.109  1.00 81.57           H  
ATOM   1902  CD1 LEU A 120      -8.127   3.117  18.766  1.00 81.57           C  
ATOM   1903 HD11 LEU A 120      -8.799   3.672  18.112  1.00 81.57           H  
ATOM   1904 HD12 LEU A 120      -7.118   3.518  18.673  1.00 81.57           H  
ATOM   1905 HD13 LEU A 120      -8.441   3.233  19.803  1.00 81.57           H  
ATOM   1906  CD2 LEU A 120      -9.555   1.119  18.532  1.00 81.57           C  
ATOM   1907 HD21 LEU A 120     -10.203   1.623  17.816  1.00 81.57           H  
ATOM   1908 HD22 LEU A 120      -9.576   0.041  18.369  1.00 81.57           H  
ATOM   1909 HD23 LEU A 120      -9.906   1.307  19.547  1.00 81.57           H  
ATOM   1910  N   ILE A 121      -7.995   0.037  13.960  1.00 87.73           N  
ATOM   1911  H   ILE A 121      -8.969   0.045  14.228  1.00 87.73           H  
ATOM   1912  CA  ILE A 121      -7.678  -0.003  12.525  1.00 87.73           C  
ATOM   1913  HA  ILE A 121      -6.782  -0.604  12.369  1.00 87.73           H  
ATOM   1914  C   ILE A 121      -7.389   1.420  12.041  1.00 87.73           C  
ATOM   1915  CB  ILE A 121      -8.843  -0.662  11.744  1.00 87.73           C  
ATOM   1916  HB  ILE A 121      -9.751  -0.099  11.957  1.00 87.73           H  
ATOM   1917  O   ILE A 121      -8.303   2.239  11.950  1.00 87.73           O  
ATOM   1918  CG1 ILE A 121      -9.054  -2.123  12.213  1.00 87.73           C  
ATOM   1919 HG12 ILE A 121      -8.198  -2.727  11.914  1.00 87.73           H  
ATOM   1920 HG13 ILE A 121      -9.118  -2.158  13.300  1.00 87.73           H  
ATOM   1921  CG2 ILE A 121      -8.598  -0.610  10.223  1.00 87.73           C  
ATOM   1922 HG21 ILE A 121      -7.718  -1.197   9.958  1.00 87.73           H  
ATOM   1923 HG22 ILE A 121      -9.467  -0.995   9.689  1.00 87.73           H  
ATOM   1924 HG23 ILE A 121      -8.453   0.417   9.889  1.00 87.73           H  
ATOM   1925  CD1 ILE A 121     -10.339  -2.766  11.678  1.00 87.73           C  
ATOM   1926 HD11 ILE A 121     -10.294  -2.861  10.593  1.00 87.73           H  
ATOM   1927 HD12 ILE A 121     -11.201  -2.158  11.954  1.00 87.73           H  
ATOM   1928 HD13 ILE A 121     -10.449  -3.760  12.112  1.00 87.73           H  
ATOM   1929  N   SER A 122      -6.137   1.740  11.713  1.00 87.56           N  
ATOM   1930  H   SER A 122      -5.405   1.050  11.808  1.00 87.56           H  
ATOM   1931  CA  SER A 122      -5.803   3.036  11.112  1.00 87.56           C  
ATOM   1932  HA  SER A 122      -6.366   3.799  11.649  1.00 87.56           H  
ATOM   1933  C   SER A 122      -6.206   3.113   9.636  1.00 87.56           C  
ATOM   1934  CB  SER A 122      -4.320   3.376  11.291  1.00 87.56           C  
ATOM   1935  HB2 SER A 122      -4.168   4.435  11.084  1.00 87.56           H  
ATOM   1936  HB3 SER A 122      -4.028   3.173  12.322  1.00 87.56           H  
ATOM   1937  O   SER A 122      -6.416   2.091   8.979  1.00 87.56           O  
ATOM   1938  OG  SER A 122      -3.493   2.618  10.437  1.00 87.56           O  
ATOM   1939  HG  SER A 122      -3.522   1.726  10.791  1.00 87.56           H  
ATOM   1940  N   VAL A 123      -6.245   4.330   9.084  1.00 88.26           N  
ATOM   1941  H   VAL A 123      -6.186   5.128   9.700  1.00 88.26           H  
ATOM   1942  CA  VAL A 123      -6.399   4.554   7.632  1.00 88.26           C  
ATOM   1943  HA  VAL A 123      -7.383   4.201   7.326  1.00 88.26           H  
ATOM   1944  C   VAL A 123      -5.376   3.742   6.828  1.00 88.26           C  
ATOM   1945  CB  VAL A 123      -6.293   6.054   7.288  1.00 88.26           C  
ATOM   1946  HB  VAL A 123      -5.345   6.436   7.667  1.00 88.26           H  
ATOM   1947  O   VAL A 123      -5.765   3.065   5.884  1.00 88.26           O  
ATOM   1948  CG1 VAL A 123      -6.347   6.327   5.778  1.00 88.26           C  
ATOM   1949 HG11 VAL A 123      -7.264   5.917   5.353  1.00 88.26           H  
ATOM   1950 HG12 VAL A 123      -6.309   7.400   5.591  1.00 88.26           H  
ATOM   1951 HG13 VAL A 123      -5.495   5.869   5.276  1.00 88.26           H  
ATOM   1952  CG2 VAL A 123      -7.429   6.850   7.945  1.00 88.26           C  
ATOM   1953 HG21 VAL A 123      -7.316   7.911   7.723  1.00 88.26           H  
ATOM   1954 HG22 VAL A 123      -8.394   6.508   7.570  1.00 88.26           H  
ATOM   1955 HG23 VAL A 123      -7.406   6.727   9.028  1.00 88.26           H  
ATOM   1956  N   ASP A 124      -4.094   3.738   7.222  1.00 86.61           N  
ATOM   1957  H   ASP A 124      -3.837   4.232   8.064  1.00 86.61           H  
ATOM   1958  CA  ASP A 124      -3.071   2.963   6.505  1.00 86.61           C  
ATOM   1959  HA  ASP A 124      -3.127   3.206   5.444  1.00 86.61           H  
ATOM   1960  C   ASP A 124      -3.296   1.442   6.640  1.00 86.61           C  
ATOM   1961  CB  ASP A 124      -1.655   3.302   7.001  1.00 86.61           C  
ATOM   1962  HB2 ASP A 124      -0.947   2.661   6.476  1.00 86.61           H  
ATOM   1963  HB3 ASP A 124      -1.589   3.043   8.058  1.00 86.61           H  
ATOM   1964  O   ASP A 124      -3.028   0.706   5.693  1.00 86.61           O  
ATOM   1965  CG  ASP A 124      -1.188   4.753   6.818  1.00 86.61           C  
ATOM   1966  OD1 ASP A 124      -0.895   5.215   5.696  1.00 86.61           O  
ATOM   1967  OD2 ASP A 124      -0.851   5.383   7.843  1.00 86.61           O  
ATOM   1968  N   ASP A 125      -3.799   0.951   7.783  1.00 88.99           N  
ATOM   1969  H   ASP A 125      -4.061   1.596   8.515  1.00 88.99           H  
ATOM   1970  CA  ASP A 125      -4.115  -0.477   7.948  1.00 88.99           C  
ATOM   1971  HA  ASP A 125      -3.239  -1.064   7.672  1.00 88.99           H  
ATOM   1972  C   ASP A 125      -5.267  -0.901   7.029  1.00 88.99           C  
ATOM   1973  CB  ASP A 125      -4.497  -0.838   9.391  1.00 88.99           C  
ATOM   1974  HB2 ASP A 125      -5.432  -0.348   9.662  1.00 88.99           H  
ATOM   1975  HB3 ASP A 125      -4.647  -1.917   9.411  1.00 88.99           H  
ATOM   1976  O   ASP A 125      -5.172  -1.929   6.358  1.00 88.99           O  
ATOM   1977  CG  ASP A 125      -3.437  -0.535  10.438  1.00 88.99           C  
ATOM   1978  OD1 ASP A 125      -2.319  -1.081  10.338  1.00 88.99           O  
ATOM   1979  OD2 ASP A 125      -3.726   0.257  11.357  1.00 88.99           O  
ATOM   1980  N   ALA A 126      -6.328  -0.088   6.965  1.00 91.74           N  
ATOM   1981  H   ALA A 126      -6.331   0.740   7.542  1.00 91.74           H  
ATOM   1982  CA  ALA A 126      -7.456  -0.307   6.067  1.00 91.74           C  
ATOM   1983  HA  ALA A 126      -7.863  -1.299   6.260  1.00 91.74           H  
ATOM   1984  C   ALA A 126      -7.014  -0.268   4.595  1.00 91.74           C  
ATOM   1985  CB  ALA A 126      -8.542   0.732   6.376  1.00 91.74           C  
ATOM   1986  HB1 ALA A 126      -9.420   0.540   5.759  1.00 91.74           H  
ATOM   1987  HB2 ALA A 126      -8.828   0.667   7.426  1.00 91.74           H  
ATOM   1988  HB3 ALA A 126      -8.171   1.736   6.168  1.00 91.74           H  
ATOM   1989  O   ALA A 126      -7.411  -1.141   3.822  1.00 91.74           O  
ATOM   1990  N   THR A 127      -6.148   0.678   4.210  1.00 92.96           N  
ATOM   1991  H   THR A 127      -5.917   1.417   4.859  1.00 92.96           H  
ATOM   1992  CA  THR A 127      -5.571   0.752   2.858  1.00 92.96           C  
ATOM   1993  HA  THR A 127      -6.385   0.794   2.134  1.00 92.96           H  
ATOM   1994  C   THR A 127      -4.747  -0.493   2.529  1.00 92.96           C  
ATOM   1995  CB  THR A 127      -4.716   2.020   2.678  1.00 92.96           C  
ATOM   1996  HB  THR A 127      -3.874   1.988   3.369  1.00 92.96           H  
ATOM   1997  O   THR A 127      -5.006  -1.133   1.514  1.00 92.96           O  
ATOM   1998  CG2 THR A 127      -4.192   2.185   1.252  1.00 92.96           C  
ATOM   1999 HG21 THR A 127      -5.018   2.152   0.542  1.00 92.96           H  
ATOM   2000 HG22 THR A 127      -3.489   1.384   1.021  1.00 92.96           H  
ATOM   2001 HG23 THR A 127      -3.670   3.137   1.160  1.00 92.96           H  
ATOM   2002  OG1 THR A 127      -5.462   3.185   2.929  1.00 92.96           O  
ATOM   2003  HG1 THR A 127      -5.736   3.554   2.086  1.00 92.96           H  
ATOM   2004  N   LEU A 128      -3.792  -0.890   3.378  1.00 93.15           N  
ATOM   2005  H   LEU A 128      -3.639  -0.355   4.221  1.00 93.15           H  
ATOM   2006  CA  LEU A 128      -2.933  -2.056   3.121  1.00 93.15           C  
ATOM   2007  HA  LEU A 128      -2.472  -1.940   2.140  1.00 93.15           H  
ATOM   2008  C   LEU A 128      -3.741  -3.362   3.058  1.00 93.15           C  
ATOM   2009  CB  LEU A 128      -1.825  -2.127   4.190  1.00 93.15           C  
ATOM   2010  HB2 LEU A 128      -1.327  -3.094   4.117  1.00 93.15           H  
ATOM   2011  HB3 LEU A 128      -2.295  -2.069   5.172  1.00 93.15           H  
ATOM   2012  O   LEU A 128      -3.531  -4.166   2.149  1.00 93.15           O  
ATOM   2013  CG  LEU A 128      -0.756  -1.020   4.072  1.00 93.15           C  
ATOM   2014  HG  LEU A 128      -1.237  -0.047   3.974  1.00 93.15           H  
ATOM   2015  CD1 LEU A 128       0.116  -1.004   5.330  1.00 93.15           C  
ATOM   2016 HD11 LEU A 128       0.600  -1.972   5.461  1.00 93.15           H  
ATOM   2017 HD12 LEU A 128       0.875  -0.228   5.233  1.00 93.15           H  
ATOM   2018 HD13 LEU A 128      -0.511  -0.772   6.190  1.00 93.15           H  
ATOM   2019  CD2 LEU A 128       0.165  -1.221   2.868  1.00 93.15           C  
ATOM   2020 HD21 LEU A 128      -0.412  -1.210   1.943  1.00 93.15           H  
ATOM   2021 HD22 LEU A 128       0.686  -2.174   2.948  1.00 93.15           H  
ATOM   2022 HD23 LEU A 128       0.893  -0.411   2.827  1.00 93.15           H  
ATOM   2023  N   ALA A 129      -4.708  -3.553   3.962  1.00 93.17           N  
ATOM   2024  H   ALA A 129      -4.838  -2.864   4.688  1.00 93.17           H  
ATOM   2025  CA  ALA A 129      -5.644  -4.677   3.910  1.00 93.17           C  
ATOM   2026  HA  ALA A 129      -5.089  -5.614   3.964  1.00 93.17           H  
ATOM   2027  C   ALA A 129      -6.439  -4.702   2.597  1.00 93.17           C  
ATOM   2028  CB  ALA A 129      -6.571  -4.592   5.127  1.00 93.17           C  
ATOM   2029  HB1 ALA A 129      -7.307  -5.395   5.087  1.00 93.17           H  
ATOM   2030  HB2 ALA A 129      -5.989  -4.683   6.044  1.00 93.17           H  
ATOM   2031  HB3 ALA A 129      -7.095  -3.636   5.129  1.00 93.17           H  
ATOM   2032  O   ALA A 129      -6.539  -5.742   1.946  1.00 93.17           O  
ATOM   2033  N   SER A 130      -6.954  -3.549   2.176  1.00 95.86           N  
ATOM   2034  H   SER A 130      -6.837  -2.729   2.754  1.00 95.86           H  
ATOM   2035  CA  SER A 130      -7.733  -3.417   0.945  1.00 95.86           C  
ATOM   2036  HA  SER A 130      -8.559  -4.128   0.965  1.00 95.86           H  
ATOM   2037  C   SER A 130      -6.918  -3.728  -0.307  1.00 95.86           C  
ATOM   2038  CB  SER A 130      -8.321  -2.015   0.869  1.00 95.86           C  
ATOM   2039  HB2 SER A 130      -8.870  -1.926  -0.069  1.00 95.86           H  
ATOM   2040  HB3 SER A 130      -7.529  -1.267   0.890  1.00 95.86           H  
ATOM   2041  O   SER A 130      -7.413  -4.410  -1.199  1.00 95.86           O  
ATOM   2042  OG  SER A 130      -9.194  -1.821   1.963  1.00 95.86           O  
ATOM   2043  HG  SER A 130      -8.655  -1.544   2.707  1.00 95.86           H  
ATOM   2044  N   ILE A 131      -5.644  -3.331  -0.349  1.00 95.90           N  
ATOM   2045  H   ILE A 131      -5.298  -2.749   0.401  1.00 95.90           H  
ATOM   2046  CA  ILE A 131      -4.735  -3.684  -1.448  1.00 95.90           C  
ATOM   2047  HA  ILE A 131      -5.232  -3.453  -2.391  1.00 95.90           H  
ATOM   2048  C   ILE A 131      -4.445  -5.189  -1.462  1.00 95.90           C  
ATOM   2049  CB  ILE A 131      -3.446  -2.839  -1.377  1.00 95.90           C  
ATOM   2050  HB  ILE A 131      -2.982  -2.970  -0.399  1.00 95.90           H  
ATOM   2051  O   ILE A 131      -4.432  -5.793  -2.533  1.00 95.90           O  
ATOM   2052  CG1 ILE A 131      -3.813  -1.354  -1.580  1.00 95.90           C  
ATOM   2053 HG12 ILE A 131      -4.594  -1.078  -0.872  1.00 95.90           H  
ATOM   2054 HG13 ILE A 131      -4.220  -1.216  -2.581  1.00 95.90           H  
ATOM   2055  CG2 ILE A 131      -2.452  -3.271  -2.466  1.00 95.90           C  
ATOM   2056 HG21 ILE A 131      -2.920  -3.154  -3.443  1.00 95.90           H  
ATOM   2057 HG22 ILE A 131      -2.151  -4.311  -2.339  1.00 95.90           H  
ATOM   2058 HG23 ILE A 131      -1.555  -2.655  -2.415  1.00 95.90           H  
ATOM   2059  CD1 ILE A 131      -2.669  -0.368  -1.360  1.00 95.90           C  
ATOM   2060 HD11 ILE A 131      -1.939  -0.460  -2.164  1.00 95.90           H  
ATOM   2061 HD12 ILE A 131      -3.063   0.648  -1.371  1.00 95.90           H  
ATOM   2062 HD13 ILE A 131      -2.204  -0.565  -0.394  1.00 95.90           H  
ATOM   2063  N   MET A 132      -4.276  -5.820  -0.292  1.00 95.08           N  
ATOM   2064  H   MET A 132      -4.294  -5.277   0.559  1.00 95.08           H  
ATOM   2065  CA  MET A 132      -4.113  -7.277  -0.201  1.00 95.08           C  
ATOM   2066  HA  MET A 132      -3.278  -7.563  -0.840  1.00 95.08           H  
ATOM   2067  C   MET A 132      -5.333  -8.035  -0.746  1.00 95.08           C  
ATOM   2068  CB  MET A 132      -3.775  -7.712   1.239  1.00 95.08           C  
ATOM   2069  HB2 MET A 132      -3.863  -8.795   1.315  1.00 95.08           H  
ATOM   2070  HB3 MET A 132      -4.467  -7.259   1.950  1.00 95.08           H  
ATOM   2071  O   MET A 132      -5.139  -9.035  -1.435  1.00 95.08           O  
ATOM   2072  CG  MET A 132      -2.336  -7.316   1.590  1.00 95.08           C  
ATOM   2073  HG2 MET A 132      -2.257  -6.230   1.554  1.00 95.08           H  
ATOM   2074  HG3 MET A 132      -1.683  -7.723   0.818  1.00 95.08           H  
ATOM   2075  SD  MET A 132      -1.681  -7.872   3.189  1.00 95.08           S  
ATOM   2076  CE  MET A 132      -2.430  -6.676   4.320  1.00 95.08           C  
ATOM   2077  HE1 MET A 132      -2.189  -5.663   4.000  1.00 95.08           H  
ATOM   2078  HE2 MET A 132      -3.510  -6.825   4.325  1.00 95.08           H  
ATOM   2079  HE3 MET A 132      -2.047  -6.845   5.326  1.00 95.08           H  
ATOM   2080  N   LEU A 133      -6.563  -7.546  -0.522  1.00 95.77           N  
ATOM   2081  H   LEU A 133      -6.664  -6.735   0.072  1.00 95.77           H  
ATOM   2082  CA  LEU A 133      -7.760  -8.140  -1.132  1.00 95.77           C  
ATOM   2083  HA  LEU A 133      -7.665  -9.222  -1.039  1.00 95.77           H  
ATOM   2084  C   LEU A 133      -7.859  -7.828  -2.632  1.00 95.77           C  
ATOM   2085  CB  LEU A 133      -9.041  -7.705  -0.392  1.00 95.77           C  
ATOM   2086  HB2 LEU A 133      -8.948  -7.921   0.672  1.00 95.77           H  
ATOM   2087  HB3 LEU A 133      -9.170  -6.629  -0.508  1.00 95.77           H  
ATOM   2088  O   LEU A 133      -8.064  -8.740  -3.428  1.00 95.77           O  
ATOM   2089  CG  LEU A 133     -10.293  -8.425  -0.939  1.00 95.77           C  
ATOM   2090  HG  LEU A 133     -10.391  -8.220  -2.005  1.00 95.77           H  
ATOM   2091  CD1 LEU A 133     -10.250  -9.940  -0.718  1.00 95.77           C  
ATOM   2092 HD11 LEU A 133     -10.039 -10.162   0.328  1.00 95.77           H  
ATOM   2093 HD12 LEU A 133     -11.208 -10.378  -0.997  1.00 95.77           H  
ATOM   2094 HD13 LEU A 133      -9.486 -10.390  -1.352  1.00 95.77           H  
ATOM   2095  CD2 LEU A 133     -11.556  -7.913  -0.266  1.00 95.77           C  
ATOM   2096 HD21 LEU A 133     -11.560  -8.216   0.781  1.00 95.77           H  
ATOM   2097 HD22 LEU A 133     -12.427  -8.329  -0.773  1.00 95.77           H  
ATOM   2098 HD23 LEU A 133     -11.600  -6.826  -0.337  1.00 95.77           H  
ATOM   2099  N   GLN A 134      -7.682  -6.567  -3.038  1.00 93.94           N  
ATOM   2100  H   GLN A 134      -7.525  -5.856  -2.338  1.00 93.94           H  
ATOM   2101  CA  GLN A 134      -7.751  -6.145  -4.444  1.00 93.94           C  
ATOM   2102  HA  GLN A 134      -8.750  -6.359  -4.822  1.00 93.94           H  
ATOM   2103  C   GLN A 134      -6.751  -6.913  -5.322  1.00 93.94           C  
ATOM   2104  CB  GLN A 134      -7.511  -4.626  -4.518  1.00 93.94           C  
ATOM   2105  HB2 GLN A 134      -6.532  -4.393  -4.100  1.00 93.94           H  
ATOM   2106  HB3 GLN A 134      -8.273  -4.121  -3.924  1.00 93.94           H  
ATOM   2107  O   GLN A 134      -7.068  -7.274  -6.455  1.00 93.94           O  
ATOM   2108  CG  GLN A 134      -7.572  -4.099  -5.960  1.00 93.94           C  
ATOM   2109  HG2 GLN A 134      -6.790  -4.576  -6.552  1.00 93.94           H  
ATOM   2110  HG3 GLN A 134      -8.534  -4.358  -6.401  1.00 93.94           H  
ATOM   2111  CD  GLN A 134      -7.383  -2.590  -6.078  1.00 93.94           C  
ATOM   2112  NE2 GLN A 134      -6.970  -2.131  -7.237  1.00 93.94           N  
ATOM   2113 HE21 GLN A 134      -6.696  -2.779  -7.963  1.00 93.94           H  
ATOM   2114 HE22 GLN A 134      -6.930  -1.130  -7.359  1.00 93.94           H  
ATOM   2115  OE1 GLN A 134      -7.595  -1.802  -5.166  1.00 93.94           O  
ATOM   2116  N   ASN A 135      -5.570  -7.232  -4.784  1.00 95.55           N  
ATOM   2117  H   ASN A 135      -5.345  -6.865  -3.871  1.00 95.55           H  
ATOM   2118  CA  ASN A 135      -4.571  -8.047  -5.467  1.00 95.55           C  
ATOM   2119  HA  ASN A 135      -4.309  -7.547  -6.399  1.00 95.55           H  
ATOM   2120  C   ASN A 135      -5.097  -9.427  -5.894  1.00 95.55           C  
ATOM   2121  CB  ASN A 135      -3.307  -8.138  -4.583  1.00 95.55           C  
ATOM   2122  HB2 ASN A 135      -2.782  -9.067  -4.805  1.00 95.55           H  
ATOM   2123  HB3 ASN A 135      -3.581  -8.160  -3.528  1.00 95.55           H  
ATOM   2124  O   ASN A 135      -4.606  -9.959  -6.886  1.00 95.55           O  
ATOM   2125  CG  ASN A 135      -2.330  -6.998  -4.832  1.00 95.55           C  
ATOM   2126  ND2 ASN A 135      -1.219  -6.963  -4.131  1.00 95.55           N  
ATOM   2127 HD21 ASN A 135      -1.048  -7.609  -3.374  1.00 95.55           H  
ATOM   2128 HD22 ASN A 135      -0.513  -6.302  -4.421  1.00 95.55           H  
ATOM   2129  OD1 ASN A 135      -2.504  -6.166  -5.710  1.00 95.55           O  
ATOM   2130  N   THR A 136      -6.107  -9.986  -5.221  1.00 95.05           N  
ATOM   2131  H   THR A 136      -6.519  -9.487  -4.446  1.00 95.05           H  
ATOM   2132  CA  THR A 136      -6.648 -11.313  -5.564  1.00 95.05           C  
ATOM   2133  HA  THR A 136      -5.797 -11.974  -5.732  1.00 95.05           H  
ATOM   2134  C   THR A 136      -7.450 -11.350  -6.866  1.00 95.05           C  
ATOM   2135  CB  THR A 136      -7.481 -11.924  -4.429  1.00 95.05           C  
ATOM   2136  HB  THR A 136      -7.736 -12.947  -4.708  1.00 95.05           H  
ATOM   2137  O   THR A 136      -7.535 -12.401  -7.488  1.00 95.05           O  
ATOM   2138  CG2 THR A 136      -6.757 -11.961  -3.084  1.00 95.05           C  
ATOM   2139 HG21 THR A 136      -5.835 -12.534  -3.183  1.00 95.05           H  
ATOM   2140 HG22 THR A 136      -6.525 -10.954  -2.738  1.00 95.05           H  
ATOM   2141 HG23 THR A 136      -7.398 -12.451  -2.350  1.00 95.05           H  
ATOM   2142  OG1 THR A 136      -8.671 -11.205  -4.238  1.00 95.05           O  
ATOM   2143  HG1 THR A 136      -8.458 -10.332  -3.898  1.00 95.05           H  
ATOM   2144  N   VAL A 137      -7.983 -10.218  -7.339  1.00 94.07           N  
ATOM   2145  H   VAL A 137      -7.878  -9.373  -6.795  1.00 94.07           H  
ATOM   2146  CA  VAL A 137      -8.791 -10.158  -8.578  1.00 94.07           C  
ATOM   2147  HA  VAL A 137      -9.049 -11.176  -8.869  1.00 94.07           H  
ATOM   2148  C   VAL A 137      -8.027  -9.596  -9.782  1.00 94.07           C  
ATOM   2149  CB  VAL A 137     -10.141  -9.449  -8.348  1.00 94.07           C  
ATOM   2150  HB  VAL A 137     -10.671  -9.384  -9.298  1.00 94.07           H  
ATOM   2151  O   VAL A 137      -8.585  -9.498 -10.871  1.00 94.07           O  
ATOM   2152  CG1 VAL A 137     -11.016 -10.278  -7.404  1.00 94.07           C  
ATOM   2153 HG11 VAL A 137     -11.948  -9.751  -7.202  1.00 94.07           H  
ATOM   2154 HG12 VAL A 137     -10.500 -10.473  -6.463  1.00 94.07           H  
ATOM   2155 HG13 VAL A 137     -11.249 -11.234  -7.874  1.00 94.07           H  
ATOM   2156  CG2 VAL A 137      -9.988  -8.028  -7.790  1.00 94.07           C  
ATOM   2157 HG21 VAL A 137      -9.580  -8.060  -6.779  1.00 94.07           H  
ATOM   2158 HG22 VAL A 137     -10.966  -7.548  -7.757  1.00 94.07           H  
ATOM   2159 HG23 VAL A 137      -9.331  -7.442  -8.432  1.00 94.07           H  
ATOM   2160  N   VAL A 138      -6.737  -9.263  -9.628  1.00 94.63           N  
ATOM   2161  H   VAL A 138      -6.333  -9.400  -8.712  1.00 94.63           H  
ATOM   2162  CA  VAL A 138      -5.888  -8.683 -10.693  1.00 94.63           C  
ATOM   2163  HA  VAL A 138      -6.294  -7.713 -10.979  1.00 94.63           H  
ATOM   2164  C   VAL A 138      -5.892  -9.526 -11.966  1.00 94.63           C  
ATOM   2165  CB  VAL A 138      -4.445  -8.481 -10.183  1.00 94.63           C  
ATOM   2166  HB  VAL A 138      -4.109  -9.400  -9.702  1.00 94.63           H  
ATOM   2167  O   VAL A 138      -6.061  -8.974 -13.055  1.00 94.63           O  
ATOM   2168  CG1 VAL A 138      -3.438  -8.125 -11.283  1.00 94.63           C  
ATOM   2169 HG11 VAL A 138      -3.355  -8.930 -12.013  1.00 94.63           H  
ATOM   2170 HG12 VAL A 138      -2.453  -7.982 -10.839  1.00 94.63           H  
ATOM   2171 HG13 VAL A 138      -3.748  -7.214 -11.796  1.00 94.63           H  
ATOM   2172  CG2 VAL A 138      -4.398  -7.341  -9.159  1.00 94.63           C  
ATOM   2173 HG21 VAL A 138      -3.419  -7.315  -8.681  1.00 94.63           H  
ATOM   2174 HG22 VAL A 138      -5.163  -7.491  -8.397  1.00 94.63           H  
ATOM   2175 HG23 VAL A 138      -4.581  -6.384  -9.648  1.00 94.63           H  
ATOM   2176  N   LYS A 139      -5.747 -10.849 -11.822  1.00 94.94           N  
ATOM   2177  H   LYS A 139      -5.629 -11.216 -10.888  1.00 94.94           H  
ATOM   2178  CA  LYS A 139      -5.762 -11.799 -12.936  1.00 94.94           C  
ATOM   2179  HA  LYS A 139      -5.018 -11.498 -13.673  1.00 94.94           H  
ATOM   2180  C   LYS A 139      -7.116 -11.801 -13.654  1.00 94.94           C  
ATOM   2181  CB  LYS A 139      -5.379 -13.184 -12.394  1.00 94.94           C  
ATOM   2182  HB2 LYS A 139      -6.106 -13.506 -11.648  1.00 94.94           H  
ATOM   2183  HB3 LYS A 139      -4.400 -13.128 -11.917  1.00 94.94           H  
ATOM   2184  O   LYS A 139      -7.178 -11.525 -14.850  1.00 94.94           O  
ATOM   2185  CG  LYS A 139      -5.323 -14.210 -13.525  1.00 94.94           C  
ATOM   2186  HG2 LYS A 139      -4.624 -13.874 -14.291  1.00 94.94           H  
ATOM   2187  HG3 LYS A 139      -6.315 -14.297 -13.967  1.00 94.94           H  
ATOM   2188  CD  LYS A 139      -4.896 -15.586 -13.017  1.00 94.94           C  
ATOM   2189  HD2 LYS A 139      -5.529 -15.883 -12.181  1.00 94.94           H  
ATOM   2190  HD3 LYS A 139      -3.853 -15.561 -12.701  1.00 94.94           H  
ATOM   2191  CE  LYS A 139      -5.093 -16.549 -14.184  1.00 94.94           C  
ATOM   2192  HE2 LYS A 139      -6.136 -16.493 -14.496  1.00 94.94           H  
ATOM   2193  HE3 LYS A 139      -4.507 -16.209 -15.038  1.00 94.94           H  
ATOM   2194  NZ  LYS A 139      -4.756 -17.940 -13.830  1.00 94.94           N  
ATOM   2195  HZ1 LYS A 139      -5.358 -18.244 -13.078  1.00 94.94           H  
ATOM   2196  HZ2 LYS A 139      -3.790 -18.001 -13.543  1.00 94.94           H  
ATOM   2197  HZ3 LYS A 139      -4.922 -18.520 -14.640  1.00 94.94           H  
ATOM   2198  N   GLN A 140      -8.199 -12.009 -12.901  1.00 94.60           N  
ATOM   2199  H   GLN A 140      -8.068 -12.203 -11.918  1.00 94.60           H  
ATOM   2200  CA  GLN A 140      -9.559 -12.079 -13.443  1.00 94.60           C  
ATOM   2201  HA  GLN A 140      -9.593 -12.898 -14.161  1.00 94.60           H  
ATOM   2202  C   GLN A 140      -9.961 -10.781 -14.170  1.00 94.60           C  
ATOM   2203  CB  GLN A 140     -10.539 -12.375 -12.293  1.00 94.60           C  
ATOM   2204  HB2 GLN A 140     -10.105 -13.102 -11.607  1.00 94.60           H  
ATOM   2205  HB3 GLN A 140     -10.722 -11.452 -11.743  1.00 94.60           H  
ATOM   2206  O   GLN A 140     -10.616 -10.823 -15.209  1.00 94.60           O  
ATOM   2207  CG  GLN A 140     -11.858 -12.954 -12.835  1.00 94.60           C  
ATOM   2208  HG2 GLN A 140     -11.700 -14.002 -13.089  1.00 94.60           H  
ATOM   2209  HG3 GLN A 140     -12.141 -12.433 -13.749  1.00 94.60           H  
ATOM   2210  CD  GLN A 140     -13.037 -12.835 -11.876  1.00 94.60           C  
ATOM   2211  NE2 GLN A 140     -14.050 -13.664 -12.017  1.00 94.60           N  
ATOM   2212 HE21 GLN A 140     -14.863 -13.439 -11.462  1.00 94.60           H  
ATOM   2213 HE22 GLN A 140     -13.899 -14.581 -12.412  1.00 94.60           H  
ATOM   2214  OE1 GLN A 140     -13.097 -11.994 -10.998  1.00 94.60           O  
ATOM   2215  N   PHE A 141      -9.531  -9.622 -13.662  1.00 93.84           N  
ATOM   2216  H   PHE A 141      -9.045  -9.643 -12.777  1.00 93.84           H  
ATOM   2217  CA  PHE A 141      -9.748  -8.323 -14.303  1.00 93.84           C  
ATOM   2218  HA  PHE A 141     -10.816  -8.194 -14.477  1.00 93.84           H  
ATOM   2219  C   PHE A 141      -9.061  -8.208 -15.674  1.00 93.84           C  
ATOM   2220  CB  PHE A 141      -9.273  -7.218 -13.351  1.00 93.84           C  
ATOM   2221  HB2 PHE A 141      -8.594  -7.630 -12.604  1.00 93.84           H  
ATOM   2222  HB3 PHE A 141      -8.684  -6.485 -13.901  1.00 93.84           H  
ATOM   2223  O   PHE A 141      -9.691  -7.755 -16.633  1.00 93.84           O  
ATOM   2224  CG  PHE A 141     -10.393  -6.472 -12.664  1.00 93.84           C  
ATOM   2225  CD1 PHE A 141     -10.909  -5.301 -13.248  1.00 93.84           C  
ATOM   2226  HD1 PHE A 141     -10.531  -4.960 -14.200  1.00 93.84           H  
ATOM   2227  CD2 PHE A 141     -10.893  -6.925 -11.431  1.00 93.84           C  
ATOM   2228  HD2 PHE A 141     -10.512  -7.836 -10.994  1.00 93.84           H  
ATOM   2229  CE1 PHE A 141     -11.919  -4.577 -12.593  1.00 93.84           C  
ATOM   2230  HE1 PHE A 141     -12.328  -3.683 -13.040  1.00 93.84           H  
ATOM   2231  CE2 PHE A 141     -11.888  -6.190 -10.767  1.00 93.84           C  
ATOM   2232  HE2 PHE A 141     -12.279  -6.543  -9.824  1.00 93.84           H  
ATOM   2233  CZ  PHE A 141     -12.403  -5.019 -11.351  1.00 93.84           C  
ATOM   2234  HZ  PHE A 141     -13.180  -4.457 -10.855  1.00 93.84           H  
ATOM   2235  N   LYS A 142      -7.806  -8.663 -15.810  1.00 93.32           N  
ATOM   2236  H   LYS A 142      -7.347  -9.065 -15.005  1.00 93.32           H  
ATOM   2237  CA  LYS A 142      -7.115  -8.692 -17.113  1.00 93.32           C  
ATOM   2238  HA  LYS A 142      -7.168  -7.700 -17.559  1.00 93.32           H  
ATOM   2239  C   LYS A 142      -7.808  -9.647 -18.082  1.00 93.32           C  
ATOM   2240  CB  LYS A 142      -5.639  -9.065 -16.911  1.00 93.32           C  
ATOM   2241  HB2 LYS A 142      -5.591 -10.022 -16.391  1.00 93.32           H  
ATOM   2242  HB3 LYS A 142      -5.193  -8.313 -16.260  1.00 93.32           H  
ATOM   2243  O   LYS A 142      -8.004  -9.280 -19.235  1.00 93.32           O  
ATOM   2244  CG  LYS A 142      -4.789  -9.190 -18.195  1.00 93.32           C  
ATOM   2245  HG2 LYS A 142      -5.272  -9.872 -18.894  1.00 93.32           H  
ATOM   2246  HG3 LYS A 142      -3.851  -9.664 -17.904  1.00 93.32           H  
ATOM   2247  CD  LYS A 142      -4.450  -7.873 -18.929  1.00 93.32           C  
ATOM   2248  HD2 LYS A 142      -4.099  -7.143 -18.200  1.00 93.32           H  
ATOM   2249  HD3 LYS A 142      -5.339  -7.485 -19.426  1.00 93.32           H  
ATOM   2250  CE  LYS A 142      -3.335  -8.160 -19.965  1.00 93.32           C  
ATOM   2251  HE2 LYS A 142      -2.580  -8.777 -19.477  1.00 93.32           H  
ATOM   2252  HE3 LYS A 142      -3.753  -8.755 -20.777  1.00 93.32           H  
ATOM   2253  NZ  LYS A 142      -2.650  -6.952 -20.515  1.00 93.32           N  
ATOM   2254  HZ1 LYS A 142      -2.233  -6.404 -19.777  1.00 93.32           H  
ATOM   2255  HZ2 LYS A 142      -1.868  -7.215 -21.096  1.00 93.32           H  
ATOM   2256  HZ3 LYS A 142      -3.262  -6.376 -21.075  1.00 93.32           H  
ATOM   2257  N   GLU A 143      -8.213 -10.824 -17.612  1.00 92.81           N  
ATOM   2258  H   GLU A 143      -7.971 -11.063 -16.661  1.00 92.81           H  
ATOM   2259  CA  GLU A 143      -8.852 -11.856 -18.438  1.00 92.81           C  
ATOM   2260  HA  GLU A 143      -8.258 -12.017 -19.338  1.00 92.81           H  
ATOM   2261  C   GLU A 143     -10.260 -11.453 -18.912  1.00 92.81           C  
ATOM   2262  CB  GLU A 143      -8.890 -13.178 -17.648  1.00 92.81           C  
ATOM   2263  HB2 GLU A 143      -9.341 -12.984 -16.675  1.00 92.81           H  
ATOM   2264  HB3 GLU A 143      -9.512 -13.898 -18.180  1.00 92.81           H  
ATOM   2265  O   GLU A 143     -10.587 -11.643 -20.080  1.00 92.81           O  
ATOM   2266  CG  GLU A 143      -7.481 -13.780 -17.473  1.00 92.81           C  
ATOM   2267  HG2 GLU A 143      -6.801 -13.012 -17.106  1.00 92.81           H  
ATOM   2268  HG3 GLU A 143      -7.121 -14.091 -18.453  1.00 92.81           H  
ATOM   2269  CD  GLU A 143      -7.419 -14.971 -16.501  1.00 92.81           C  
ATOM   2270  OE1 GLU A 143      -6.413 -15.717 -16.560  1.00 92.81           O  
ATOM   2271  OE2 GLU A 143      -8.314 -15.103 -15.635  1.00 92.81           O  
ATOM   2272  N   LYS A 144     -11.092 -10.867 -18.036  1.00 92.35           N  
ATOM   2273  H   LYS A 144     -10.767 -10.778 -17.084  1.00 92.35           H  
ATOM   2274  CA  LYS A 144     -12.521 -10.609 -18.314  1.00 92.35           C  
ATOM   2275  HA  LYS A 144     -12.814 -11.174 -19.199  1.00 92.35           H  
ATOM   2276  C   LYS A 144     -12.884  -9.157 -18.634  1.00 92.35           C  
ATOM   2277  CB  LYS A 144     -13.373 -11.106 -17.140  1.00 92.35           C  
ATOM   2278  HB2 LYS A 144     -13.083 -10.560 -16.242  1.00 92.35           H  
ATOM   2279  HB3 LYS A 144     -14.419 -10.889 -17.356  1.00 92.35           H  
ATOM   2280  O   LYS A 144     -13.964  -8.912 -19.164  1.00 92.35           O  
ATOM   2281  CG  LYS A 144     -13.229 -12.611 -16.876  1.00 92.35           C  
ATOM   2282  HG2 LYS A 144     -13.337 -13.157 -17.814  1.00 92.35           H  
ATOM   2283  HG3 LYS A 144     -12.243 -12.816 -16.459  1.00 92.35           H  
ATOM   2284  CD  LYS A 144     -14.310 -13.082 -15.897  1.00 92.35           C  
ATOM   2285  HD2 LYS A 144     -15.288 -12.963 -16.363  1.00 92.35           H  
ATOM   2286  HD3 LYS A 144     -14.270 -12.479 -14.990  1.00 92.35           H  
ATOM   2287  CE  LYS A 144     -14.079 -14.552 -15.544  1.00 92.35           C  
ATOM   2288  HE2 LYS A 144     -13.992 -15.141 -16.457  1.00 92.35           H  
ATOM   2289  HE3 LYS A 144     -13.132 -14.637 -15.011  1.00 92.35           H  
ATOM   2290  NZ  LYS A 144     -15.168 -15.081 -14.695  1.00 92.35           N  
ATOM   2291  HZ1 LYS A 144     -15.996 -15.316 -15.223  1.00 92.35           H  
ATOM   2292  HZ2 LYS A 144     -14.824 -15.905 -14.223  1.00 92.35           H  
ATOM   2293  HZ3 LYS A 144     -15.388 -14.437 -13.949  1.00 92.35           H  
ATOM   2294  N   LYS A 145     -12.032  -8.185 -18.291  1.00 89.51           N  
ATOM   2295  H   LYS A 145     -11.195  -8.452 -17.793  1.00 89.51           H  
ATOM   2296  CA  LYS A 145     -12.245  -6.747 -18.569  1.00 89.51           C  
ATOM   2297  HA  LYS A 145     -13.131  -6.633 -19.195  1.00 89.51           H  
ATOM   2298  C   LYS A 145     -11.114  -6.125 -19.400  1.00 89.51           C  
ATOM   2299  CB  LYS A 145     -12.482  -5.968 -17.254  1.00 89.51           C  
ATOM   2300  HB2 LYS A 145     -12.621  -4.912 -17.487  1.00 89.51           H  
ATOM   2301  HB3 LYS A 145     -11.588  -6.042 -16.635  1.00 89.51           H  
ATOM   2302  O   LYS A 145     -11.127  -4.917 -19.617  1.00 89.51           O  
ATOM   2303  CG  LYS A 145     -13.687  -6.427 -16.410  1.00 89.51           C  
ATOM   2304  HG2 LYS A 145     -13.655  -5.892 -15.461  1.00 89.51           H  
ATOM   2305  HG3 LYS A 145     -13.595  -7.493 -16.198  1.00 89.51           H  
ATOM   2306  CD  LYS A 145     -15.048  -6.162 -17.073  1.00 89.51           C  
ATOM   2307  HD2 LYS A 145     -15.130  -6.763 -17.979  1.00 89.51           H  
ATOM   2308  HD3 LYS A 145     -15.121  -5.107 -17.338  1.00 89.51           H  
ATOM   2309  CE  LYS A 145     -16.191  -6.528 -16.113  1.00 89.51           C  
ATOM   2310  HE2 LYS A 145     -16.130  -5.900 -15.225  1.00 89.51           H  
ATOM   2311  HE3 LYS A 145     -16.065  -7.564 -15.797  1.00 89.51           H  
ATOM   2312  NZ  LYS A 145     -17.522  -6.368 -16.744  1.00 89.51           N  
ATOM   2313  HZ1 LYS A 145     -17.671  -6.996 -17.520  1.00 89.51           H  
ATOM   2314  HZ2 LYS A 145     -17.719  -5.419 -17.025  1.00 89.51           H  
ATOM   2315  HZ3 LYS A 145     -18.272  -6.586 -16.103  1.00 89.51           H  
ATOM   2316  N   SER A 146     -10.126  -6.920 -19.827  1.00 88.39           N  
ATOM   2317  H   SER A 146     -10.202  -7.909 -19.638  1.00 88.39           H  
ATOM   2318  CA  SER A 146      -8.937  -6.475 -20.582  1.00 88.39           C  
ATOM   2319  HA  SER A 146      -8.248  -7.319 -20.615  1.00 88.39           H  
ATOM   2320  C   SER A 146      -8.146  -5.341 -19.909  1.00 88.39           C  
ATOM   2321  CB  SER A 146      -9.295  -6.166 -22.041  1.00 88.39           C  
ATOM   2322  HB2 SER A 146      -8.387  -5.950 -22.604  1.00 88.39           H  
ATOM   2323  HB3 SER A 146      -9.948  -5.295 -22.080  1.00 88.39           H  
ATOM   2324  O   SER A 146      -7.379  -4.633 -20.559  1.00 88.39           O  
ATOM   2325  OG  SER A 146      -9.955  -7.274 -22.628  1.00 88.39           O  
ATOM   2326  HG  SER A 146      -9.378  -8.041 -22.613  1.00 88.39           H  
ATOM   2327  N   ALA A 147      -8.299  -5.175 -18.592  1.00 88.86           N  
ATOM   2328  H   ALA A 147      -8.906  -5.817 -18.103  1.00 88.86           H  
ATOM   2329  CA  ALA A 147      -7.749  -4.065 -17.825  1.00 88.86           C  
ATOM   2330  HA  ALA A 147      -6.941  -3.598 -18.388  1.00 88.86           H  
ATOM   2331  C   ALA A 147      -7.186  -4.560 -16.490  1.00 88.86           C  
ATOM   2332  CB  ALA A 147      -8.858  -3.026 -17.610  1.00 88.86           C  
ATOM   2333  HB1 ALA A 147      -8.468  -2.173 -17.054  1.00 88.86           H  
ATOM   2334  HB2 ALA A 147      -9.682  -3.473 -17.055  1.00 88.86           H  
ATOM   2335  HB3 ALA A 147      -9.230  -2.682 -18.575  1.00 88.86           H  
ATOM   2336  O   ALA A 147      -7.795  -5.380 -15.817  1.00 88.86           O  
ATOM   2337  N   TRP A 148      -6.038  -4.035 -16.065  1.00 90.47           N  
ATOM   2338  H   TRP A 148      -5.513  -3.449 -16.698  1.00 90.47           H  
ATOM   2339  CA  TRP A 148      -5.440  -4.400 -14.777  1.00 90.47           C  
ATOM   2340  HA  TRP A 148      -5.453  -5.486 -14.684  1.00 90.47           H  
ATOM   2341  C   TRP A 148      -6.212  -3.813 -13.584  1.00 90.47           C  
ATOM   2342  CB  TRP A 148      -3.983  -3.923 -14.770  1.00 90.47           C  
ATOM   2343  HB2 TRP A 148      -3.954  -2.848 -14.950  1.00 90.47           H  
ATOM   2344  HB3 TRP A 148      -3.563  -4.112 -13.782  1.00 90.47           H  
ATOM   2345  O   TRP A 148      -6.494  -2.612 -13.589  1.00 90.47           O  
ATOM   2346  CG  TRP A 148      -3.096  -4.596 -15.762  1.00 90.47           C  
ATOM   2347  CD1 TRP A 148      -2.369  -4.005 -16.740  1.00 90.47           C  
ATOM   2348  HD1 TRP A 148      -2.320  -2.944 -16.936  1.00 90.47           H  
ATOM   2349  CD2 TRP A 148      -2.776  -6.016 -15.829  1.00 90.47           C  
ATOM   2350  CE2 TRP A 148      -1.863  -6.221 -16.905  1.00 90.47           C  
ATOM   2351  CE3 TRP A 148      -3.143  -7.141 -15.058  1.00 90.47           C  
ATOM   2352  HE3 TRP A 148      -3.813  -7.028 -14.219  1.00 90.47           H  
ATOM   2353  NE1 TRP A 148      -1.633  -4.962 -17.414  1.00 90.47           N  
ATOM   2354  HE1 TRP A 148      -0.912  -4.740 -18.086  1.00 90.47           H  
ATOM   2355  CH2 TRP A 148      -1.806  -8.600 -16.479  1.00 90.47           C  
ATOM   2356  HH2 TRP A 148      -1.465  -9.590 -16.742  1.00 90.47           H  
ATOM   2357  CZ2 TRP A 148      -1.390  -7.494 -17.240  1.00 90.47           C  
ATOM   2358  HZ2 TRP A 148      -0.689  -7.626 -18.051  1.00 90.47           H  
ATOM   2359  CZ3 TRP A 148      -2.659  -8.422 -15.377  1.00 90.47           C  
ATOM   2360  HZ3 TRP A 148      -2.964  -9.276 -14.791  1.00 90.47           H  
ATOM   2361  N   ALA A 149      -6.460  -4.594 -12.522  1.00 91.15           N  
ATOM   2362  H   ALA A 149      -6.264  -5.582 -12.596  1.00 91.15           H  
ATOM   2363  CA  ALA A 149      -7.031  -4.106 -11.251  1.00 91.15           C  
ATOM   2364  HA  ALA A 149      -7.831  -3.407 -11.494  1.00 91.15           H  
ATOM   2365  C   ALA A 149      -5.995  -3.334 -10.403  1.00 91.15           C  
ATOM   2366  CB  ALA A 149      -7.674  -5.259 -10.468  1.00 91.15           C  
ATOM   2367  HB1 ALA A 149      -6.910  -5.907 -10.040  1.00 91.15           H  
ATOM   2368  HB2 ALA A 149      -8.275  -4.855  -9.653  1.00 91.15           H  
ATOM   2369  HB3 ALA A 149      -8.325  -5.843 -11.119  1.00 91.15           H  
ATOM   2370  O   ALA A 149      -5.630  -3.728  -9.292  1.00 91.15           O  
ATOM   2371  N   MET A 150      -5.477  -2.235 -10.945  1.00 90.38           N  
ATOM   2372  H   MET A 150      -5.816  -1.959 -11.855  1.00 90.38           H  
ATOM   2373  CA  MET A 150      -4.449  -1.420 -10.294  1.00 90.38           C  
ATOM   2374  HA  MET A 150      -3.736  -2.096  -9.821  1.00 90.38           H  
ATOM   2375  C   MET A 150      -5.049  -0.505  -9.227  1.00 90.38           C  
ATOM   2376  CB  MET A 150      -3.690  -0.578 -11.326  1.00 90.38           C  
ATOM   2377  HB2 MET A 150      -4.384   0.094 -11.832  1.00 90.38           H  
ATOM   2378  HB3 MET A 150      -2.940   0.027 -10.815  1.00 90.38           H  
ATOM   2379  O   MET A 150      -6.110   0.073  -9.459  1.00 90.38           O  
ATOM   2380  CG  MET A 150      -2.989  -1.453 -12.361  1.00 90.38           C  
ATOM   2381  HG2 MET A 150      -2.313  -2.144 -11.857  1.00 90.38           H  
ATOM   2382  HG3 MET A 150      -3.754  -2.033 -12.878  1.00 90.38           H  
ATOM   2383  SD  MET A 150      -2.063  -0.529 -13.609  1.00 90.38           S  
ATOM   2384  CE  MET A 150      -0.477  -0.357 -12.762  1.00 90.38           C  
ATOM   2385  HE1 MET A 150       0.195   0.252 -13.366  1.00 90.38           H  
ATOM   2386  HE2 MET A 150      -0.037  -1.344 -12.619  1.00 90.38           H  
ATOM   2387  HE3 MET A 150      -0.627   0.116 -11.792  1.00 90.38           H  
ATOM   2388  N   THR A 151      -4.346  -0.272  -8.114  1.00 89.27           N  
ATOM   2389  H   THR A 151      -3.485  -0.783  -7.979  1.00 89.27           H  
ATOM   2390  CA  THR A 151      -4.549   0.977  -7.362  1.00 89.27           C  
ATOM   2391  HA  THR A 151      -5.611   1.074  -7.135  1.00 89.27           H  
ATOM   2392  C   THR A 151      -4.095   2.120  -8.273  1.00 89.27           C  
ATOM   2393  CB  THR A 151      -3.808   1.068  -6.013  1.00 89.27           C  
ATOM   2394  HB  THR A 151      -4.358   1.784  -5.402  1.00 89.27           H  
ATOM   2395  O   THR A 151      -3.072   1.983  -8.947  1.00 89.27           O  
ATOM   2396  CG2 THR A 151      -3.743  -0.239  -5.231  1.00 89.27           C  
ATOM   2397 HG21 THR A 151      -4.751  -0.602  -5.034  1.00 89.27           H  
ATOM   2398 HG22 THR A 151      -3.233  -0.056  -4.285  1.00 89.27           H  
ATOM   2399 HG23 THR A 151      -3.186  -0.994  -5.785  1.00 89.27           H  
ATOM   2400  OG1 THR A 151      -2.499   1.579  -6.142  1.00 89.27           O  
ATOM   2401  HG1 THR A 151      -1.949   0.929  -6.585  1.00 89.27           H  
ATOM   2402  N   PRO A 152      -4.808   3.246  -8.376  1.00 82.72           N  
ATOM   2403  CA  PRO A 152      -4.305   4.282  -9.279  1.00 82.72           C  
ATOM   2404  HA  PRO A 152      -3.961   3.748 -10.165  1.00 82.72           H  
ATOM   2405  C   PRO A 152      -3.080   5.095  -8.854  1.00 82.72           C  
ATOM   2406  CB  PRO A 152      -5.502   5.068  -9.774  1.00 82.72           C  
ATOM   2407  HB2 PRO A 152      -5.763   5.813  -9.023  1.00 82.72           H  
ATOM   2408  HB3 PRO A 152      -5.335   5.521 -10.751  1.00 82.72           H  
ATOM   2409  O   PRO A 152      -2.532   5.764  -9.723  1.00 82.72           O  
ATOM   2410  CG  PRO A 152      -6.519   3.929  -9.835  1.00 82.72           C  
ATOM   2411  HG2 PRO A 152      -7.551   4.255  -9.963  1.00 82.72           H  
ATOM   2412  HG3 PRO A 152      -6.266   3.264 -10.661  1.00 82.72           H  
ATOM   2413  CD  PRO A 152      -6.254   3.199  -8.520  1.00 82.72           C  
ATOM   2414  HD2 PRO A 152      -6.736   3.690  -7.675  1.00 82.72           H  
ATOM   2415  HD3 PRO A 152      -6.652   2.186  -8.594  1.00 82.72           H  
ATOM   2416  N   LEU A 153      -2.531   4.944  -7.637  1.00 82.22           N  
ATOM   2417  H   LEU A 153      -2.995   4.362  -6.954  1.00 82.22           H  
ATOM   2418  CA  LEU A 153      -1.115   5.302  -7.417  1.00 82.22           C  
ATOM   2419  HA  LEU A 153      -0.954   6.328  -7.750  1.00 82.22           H  
ATOM   2420  C   LEU A 153      -0.189   4.423  -8.274  1.00 82.22           C  
ATOM   2421  CB  LEU A 153      -0.723   5.192  -5.932  1.00 82.22           C  
ATOM   2422  HB2 LEU A 153       0.365   5.207  -5.868  1.00 82.22           H  
ATOM   2423  HB3 LEU A 153      -1.059   4.228  -5.548  1.00 82.22           H  
ATOM   2424  O   LEU A 153       0.797   4.908  -8.825  1.00 82.22           O  
ATOM   2425  CG  LEU A 153      -1.255   6.317  -5.026  1.00 82.22           C  
ATOM   2426  HG  LEU A 153      -2.345   6.312  -5.048  1.00 82.22           H  
ATOM   2427  CD1 LEU A 153      -0.793   6.062  -3.590  1.00 82.22           C  
ATOM   2428 HD11 LEU A 153      -1.202   6.826  -2.929  1.00 82.22           H  
ATOM   2429 HD12 LEU A 153      -1.151   5.087  -3.260  1.00 82.22           H  
ATOM   2430 HD13 LEU A 153       0.296   6.075  -3.534  1.00 82.22           H  
ATOM   2431  CD2 LEU A 153      -0.757   7.707  -5.439  1.00 82.22           C  
ATOM   2432 HD21 LEU A 153       0.331   7.712  -5.509  1.00 82.22           H  
ATOM   2433 HD22 LEU A 153      -1.070   8.442  -4.698  1.00 82.22           H  
ATOM   2434 HD23 LEU A 153      -1.189   7.993  -6.398  1.00 82.22           H  
ATOM   2435  N   SER A 154      -0.545   3.154  -8.461  1.00 89.46           N  
ATOM   2436  H   SER A 154      -1.350   2.796  -7.967  1.00 89.46           H  
ATOM   2437  CA  SER A 154       0.105   2.240  -9.403  1.00 89.46           C  
ATOM   2438  HA  SER A 154       1.185   2.310  -9.269  1.00 89.46           H  
ATOM   2439  C   SER A 154      -0.199   2.621 -10.858  1.00 89.46           C  
ATOM   2440  CB  SER A 154      -0.302   0.790  -9.107  1.00 89.46           C  
ATOM   2441  HB2 SER A 154       0.427   0.099  -9.531  1.00 89.46           H  
ATOM   2442  HB3 SER A 154      -1.260   0.562  -9.575  1.00 89.46           H  
ATOM   2443  O   SER A 154       0.733   2.706 -11.652  1.00 89.46           O  
ATOM   2444  OG  SER A 154      -0.423   0.579  -7.716  1.00 89.46           O  
ATOM   2445  HG  SER A 154       0.261   1.059  -7.243  1.00 89.46           H  
ATOM   2446  N   ARG A 155      -1.459   2.943 -11.205  1.00 86.76           N  
ATOM   2447  H   ARG A 155      -2.168   2.817 -10.496  1.00 86.76           H  
ATOM   2448  CA  ARG A 155      -1.859   3.369 -12.571  1.00 86.76           C  
ATOM   2449  HA  ARG A 155      -1.616   2.564 -13.265  1.00 86.76           H  
ATOM   2450  C   ARG A 155      -1.080   4.589 -13.064  1.00 86.76           C  
ATOM   2451  CB  ARG A 155      -3.367   3.680 -12.648  1.00 86.76           C  
ATOM   2452  HB2 ARG A 155      -3.554   4.584 -12.067  1.00 86.76           H  
ATOM   2453  HB3 ARG A 155      -3.929   2.857 -12.207  1.00 86.76           H  
ATOM   2454  O   ARG A 155      -0.665   4.612 -14.213  1.00 86.76           O  
ATOM   2455  CG  ARG A 155      -3.895   3.956 -14.071  1.00 86.76           C  
ATOM   2456  HG2 ARG A 155      -3.239   4.653 -14.593  1.00 86.76           H  
ATOM   2457  HG3 ARG A 155      -4.871   4.436 -13.994  1.00 86.76           H  
ATOM   2458  CD  ARG A 155      -4.047   2.684 -14.910  1.00 86.76           C  
ATOM   2459  HD2 ARG A 155      -3.124   2.106 -14.873  1.00 86.76           H  
ATOM   2460  HD3 ARG A 155      -4.232   2.968 -15.946  1.00 86.76           H  
ATOM   2461  NE  ARG A 155      -5.187   1.892 -14.416  1.00 86.76           N  
ATOM   2462  HE  ARG A 155      -5.873   2.388 -13.865  1.00 86.76           H  
ATOM   2463  NH1 ARG A 155      -4.675  -0.143 -15.366  1.00 86.76           N  
ATOM   2464 HH11 ARG A 155      -3.827   0.231 -15.768  1.00 86.76           H  
ATOM   2465 HH12 ARG A 155      -4.890  -1.124 -15.468  1.00 86.76           H  
ATOM   2466  NH2 ARG A 155      -6.465   0.074 -14.058  1.00 86.76           N  
ATOM   2467 HH21 ARG A 155      -7.109   0.620 -13.504  1.00 86.76           H  
ATOM   2468 HH22 ARG A 155      -6.615  -0.922 -14.131  1.00 86.76           H  
ATOM   2469  CZ  ARG A 155      -5.428   0.614 -14.624  1.00 86.76           C  
ATOM   2470  N   ILE A 156      -0.874   5.601 -12.216  1.00 84.68           N  
ATOM   2471  H   ILE A 156      -1.295   5.567 -11.299  1.00 84.68           H  
ATOM   2472  CA  ILE A 156      -0.075   6.777 -12.601  1.00 84.68           C  
ATOM   2473  HA  ILE A 156      -0.326   7.026 -13.632  1.00 84.68           H  
ATOM   2474  C   ILE A 156       1.434   6.502 -12.596  1.00 84.68           C  
ATOM   2475  CB  ILE A 156      -0.402   8.025 -11.749  1.00 84.68           C  
ATOM   2476  HB  ILE A 156       0.154   8.859 -12.177  1.00 84.68           H  
ATOM   2477  O   ILE A 156       2.192   7.373 -13.020  1.00 84.68           O  
ATOM   2478  CG1 ILE A 156       0.080   7.867 -10.288  1.00 84.68           C  
ATOM   2479 HG12 ILE A 156       1.153   7.678 -10.279  1.00 84.68           H  
ATOM   2480 HG13 ILE A 156      -0.409   7.003  -9.837  1.00 84.68           H  
ATOM   2481  CG2 ILE A 156      -1.892   8.389 -11.876  1.00 84.68           C  
ATOM   2482 HG21 ILE A 156      -2.171   8.434 -12.929  1.00 84.68           H  
ATOM   2483 HG22 ILE A 156      -2.518   7.650 -11.376  1.00 84.68           H  
ATOM   2484 HG23 ILE A 156      -2.080   9.368 -11.434  1.00 84.68           H  
ATOM   2485  CD1 ILE A 156      -0.171   9.085  -9.395  1.00 84.68           C  
ATOM   2486 HD11 ILE A 156      -1.240   9.230  -9.244  1.00 84.68           H  
ATOM   2487 HD12 ILE A 156       0.297   8.921  -8.424  1.00 84.68           H  
ATOM   2488 HD13 ILE A 156       0.260   9.976  -9.852  1.00 84.68           H  
ATOM   2489  N   SER A 157       1.879   5.354 -12.069  1.00 85.58           N  
ATOM   2490  H   SER A 157       1.201   4.659 -11.789  1.00 85.58           H  
ATOM   2491  CA  SER A 157       3.297   5.020 -11.891  1.00 85.58           C  
ATOM   2492  HA  SER A 157       3.882   5.936 -11.975  1.00 85.58           H  
ATOM   2493  C   SER A 157       3.878   4.113 -12.964  1.00 85.58           C  
ATOM   2494  CB  SER A 157       3.577   4.439 -10.501  1.00 85.58           C  
ATOM   2495  HB2 SER A 157       4.628   4.154 -10.443  1.00 85.58           H  
ATOM   2496  HB3 SER A 157       2.965   3.554 -10.332  1.00 85.58           H  
ATOM   2497  O   SER A 157       5.091   4.144 -13.140  1.00 85.58           O  
ATOM   2498  OG  SER A 157       3.315   5.416  -9.508  1.00 85.58           O  
ATOM   2499  HG  SER A 157       2.408   5.281  -9.224  1.00 85.58           H  
ATOM   2500  N   MET A 158       3.063   3.343 -13.682  1.00 86.13           N  
ATOM   2501  H   MET A 158       2.070   3.350 -13.494  1.00 86.13           H  
ATOM   2502  CA  MET A 158       3.525   2.438 -14.736  1.00 86.13           C  
ATOM   2503  HA  MET A 158       4.412   2.855 -15.212  1.00 86.13           H  
ATOM   2504  C   MET A 158       2.437   2.265 -15.798  1.00 86.13           C  
ATOM   2505  CB  MET A 158       3.895   1.099 -14.087  1.00 86.13           C  
ATOM   2506  HB2 MET A 158       4.445   1.302 -13.168  1.00 86.13           H  
ATOM   2507  HB3 MET A 158       2.984   0.558 -13.830  1.00 86.13           H  
ATOM   2508  O   MET A 158       1.255   2.176 -15.456  1.00 86.13           O  
ATOM   2509  CG  MET A 158       4.772   0.203 -14.960  1.00 86.13           C  
ATOM   2510  HG2 MET A 158       4.175  -0.192 -15.782  1.00 86.13           H  
ATOM   2511  HG3 MET A 158       5.585   0.791 -15.386  1.00 86.13           H  
ATOM   2512  SD  MET A 158       5.486  -1.177 -14.022  1.00 86.13           S  
ATOM   2513  CE  MET A 158       6.885  -0.322 -13.248  1.00 86.13           C  
ATOM   2514  HE1 MET A 158       7.425  -1.016 -12.603  1.00 86.13           H  
ATOM   2515  HE2 MET A 158       7.559   0.045 -14.022  1.00 86.13           H  
ATOM   2516  HE3 MET A 158       6.528   0.517 -12.650  1.00 86.13           H  
ATOM   2517  N   THR A 159       2.825   2.239 -17.073  1.00 85.51           N  
ATOM   2518  H   THR A 159       3.810   2.286 -17.292  1.00 85.51           H  
ATOM   2519  CA  THR A 159       1.918   1.926 -18.188  1.00 85.51           C  
ATOM   2520  HA  THR A 159       0.924   2.305 -17.952  1.00 85.51           H  
ATOM   2521  C   THR A 159       1.785   0.409 -18.376  1.00 85.51           C  
ATOM   2522  CB  THR A 159       2.361   2.605 -19.493  1.00 85.51           C  
ATOM   2523  HB  THR A 159       1.539   2.518 -20.203  1.00 85.51           H  
ATOM   2524  O   THR A 159       2.440  -0.363 -17.675  1.00 85.51           O  
ATOM   2525  CG2 THR A 159       2.688   4.091 -19.345  1.00 85.51           C  
ATOM   2526 HG21 THR A 159       3.615   4.216 -18.786  1.00 85.51           H  
ATOM   2527 HG22 THR A 159       2.820   4.521 -20.338  1.00 85.51           H  
ATOM   2528 HG23 THR A 159       1.868   4.603 -18.840  1.00 85.51           H  
ATOM   2529  OG1 THR A 159       3.492   1.968 -20.022  1.00 85.51           O  
ATOM   2530  HG1 THR A 159       3.226   1.734 -20.914  1.00 85.51           H  
ATOM   2531  N   ASN A 160       0.939  -0.041 -19.307  1.00 85.78           N  
ATOM   2532  H   ASN A 160       0.524   0.614 -19.955  1.00 85.78           H  
ATOM   2533  CA  ASN A 160       0.809  -1.473 -19.606  1.00 85.78           C  
ATOM   2534  HA  ASN A 160       0.633  -2.028 -18.684  1.00 85.78           H  
ATOM   2535  C   ASN A 160       2.104  -2.032 -20.218  1.00 85.78           C  
ATOM   2536  CB  ASN A 160      -0.380  -1.692 -20.550  1.00 85.78           C  
ATOM   2537  HB2 ASN A 160      -0.360  -2.726 -20.894  1.00 85.78           H  
ATOM   2538  HB3 ASN A 160      -0.256  -1.061 -21.431  1.00 85.78           H  
ATOM   2539  O   ASN A 160       2.569  -3.089 -19.812  1.00 85.78           O  
ATOM   2540  CG  ASN A 160      -1.747  -1.435 -19.940  1.00 85.78           C  
ATOM   2541  ND2 ASN A 160      -2.754  -1.392 -20.779  1.00 85.78           N  
ATOM   2542 HD21 ASN A 160      -3.677  -1.197 -20.416  1.00 85.78           H  
ATOM   2543 HD22 ASN A 160      -2.561  -1.481 -21.766  1.00 85.78           H  
ATOM   2544  OD1 ASN A 160      -1.958  -1.292 -18.741  1.00 85.78           O  
ATOM   2545  N   GLU A 161       2.730  -1.267 -21.107  1.00 84.05           N  
ATOM   2546  H   GLU A 161       2.304  -0.390 -21.367  1.00 84.05           H  
ATOM   2547  CA  GLU A 161       3.987  -1.611 -21.776  1.00 84.05           C  
ATOM   2548  HA  GLU A 161       3.887  -2.586 -22.251  1.00 84.05           H  
ATOM   2549  C   GLU A 161       5.138  -1.692 -20.757  1.00 84.05           C  
ATOM   2550  CB  GLU A 161       4.311  -0.556 -22.859  1.00 84.05           C  
ATOM   2551  HB2 GLU A 161       4.644   0.364 -22.379  1.00 84.05           H  
ATOM   2552  HB3 GLU A 161       5.156  -0.933 -23.436  1.00 84.05           H  
ATOM   2553  O   GLU A 161       5.986  -2.577 -20.832  1.00 84.05           O  
ATOM   2554  CG  GLU A 161       3.175  -0.217 -23.855  1.00 84.05           C  
ATOM   2555  HG2 GLU A 161       3.611   0.347 -24.679  1.00 84.05           H  
ATOM   2556  HG3 GLU A 161       2.781  -1.148 -24.262  1.00 84.05           H  
ATOM   2557  CD  GLU A 161       2.023   0.620 -23.258  1.00 84.05           C  
ATOM   2558  OE1 GLU A 161       0.901   0.599 -23.805  1.00 84.05           O  
ATOM   2559  OE2 GLU A 161       2.223   1.244 -22.184  1.00 84.05           O  
ATOM   2560  N   GLY A 162       5.137  -0.808 -19.749  1.00 86.26           N  
ATOM   2561  H   GLY A 162       4.434  -0.082 -19.757  1.00 86.26           H  
ATOM   2562  CA  GLY A 162       6.079  -0.864 -18.628  1.00 86.26           C  
ATOM   2563  HA2 GLY A 162       7.096  -0.920 -19.018  1.00 86.26           H  
ATOM   2564  HA3 GLY A 162       5.984   0.048 -18.039  1.00 86.26           H  
ATOM   2565  C   GLY A 162       5.861  -2.060 -17.692  1.00 86.26           C  
ATOM   2566  O   GLY A 162       6.822  -2.530 -17.089  1.00 86.26           O  
ATOM   2567  N   ILE A 163       4.628  -2.575 -17.582  1.00 90.17           N  
ATOM   2568  H   ILE A 163       3.893  -2.161 -18.137  1.00 90.17           H  
ATOM   2569  CA  ILE A 163       4.327  -3.816 -16.849  1.00 90.17           C  
ATOM   2570  HA  ILE A 163       4.848  -3.791 -15.892  1.00 90.17           H  
ATOM   2571  C   ILE A 163       4.874  -5.024 -17.615  1.00 90.17           C  
ATOM   2572  CB  ILE A 163       2.806  -3.947 -16.573  1.00 90.17           C  
ATOM   2573  HB  ILE A 163       2.265  -3.731 -17.494  1.00 90.17           H  
ATOM   2574  O   ILE A 163       5.552  -5.850 -17.012  1.00 90.17           O  
ATOM   2575  CG1 ILE A 163       2.358  -2.932 -15.501  1.00 90.17           C  
ATOM   2576 HG12 ILE A 163       2.882  -1.987 -15.649  1.00 90.17           H  
ATOM   2577 HG13 ILE A 163       2.624  -3.302 -14.511  1.00 90.17           H  
ATOM   2578  CG2 ILE A 163       2.401  -5.368 -16.136  1.00 90.17           C  
ATOM   2579 HG21 ILE A 163       1.331  -5.427 -15.939  1.00 90.17           H  
ATOM   2580 HG22 ILE A 163       2.618  -6.080 -16.933  1.00 90.17           H  
ATOM   2581 HG23 ILE A 163       2.956  -5.659 -15.244  1.00 90.17           H  
ATOM   2582  CD1 ILE A 163       0.856  -2.627 -15.547  1.00 90.17           C  
ATOM   2583 HD11 ILE A 163       0.613  -1.920 -14.755  1.00 90.17           H  
ATOM   2584 HD12 ILE A 163       0.268  -3.534 -15.412  1.00 90.17           H  
ATOM   2585 HD13 ILE A 163       0.598  -2.174 -16.505  1.00 90.17           H  
ATOM   2586  N   GLU A 164       4.599  -5.102 -18.918  1.00 89.76           N  
ATOM   2587  H   GLU A 164       4.024  -4.381 -19.330  1.00 89.76           H  
ATOM   2588  CA  GLU A 164       4.998  -6.208 -19.801  1.00 89.76           C  
ATOM   2589  HA  GLU A 164       4.669  -7.155 -19.373  1.00 89.76           H  
ATOM   2590  C   GLU A 164       6.534  -6.293 -19.913  1.00 89.76           C  
ATOM   2591  CB  GLU A 164       4.278  -6.027 -21.161  1.00 89.76           C  
ATOM   2592  HB2 GLU A 164       4.428  -5.003 -21.504  1.00 89.76           H  
ATOM   2593  HB3 GLU A 164       4.710  -6.707 -21.894  1.00 89.76           H  
ATOM   2594  O   GLU A 164       7.123  -7.325 -19.594  1.00 89.76           O  
ATOM   2595  CG  GLU A 164       2.761  -6.323 -21.035  1.00 89.76           C  
ATOM   2596  HG2 GLU A 164       2.635  -7.402 -20.949  1.00 89.76           H  
ATOM   2597  HG3 GLU A 164       2.390  -5.887 -20.108  1.00 89.76           H  
ATOM   2598  CD  GLU A 164       1.859  -5.808 -22.179  1.00 89.76           C  
ATOM   2599  OE1 GLU A 164       0.611  -5.791 -21.965  1.00 89.76           O  
ATOM   2600  OE2 GLU A 164       2.384  -5.401 -23.240  1.00 89.76           O  
ATOM   2601  N   ALA A 165       7.217  -5.176 -20.196  1.00 87.36           N  
ATOM   2602  H   ALA A 165       6.702  -4.343 -20.442  1.00 87.36           H  
ATOM   2603  CA  ALA A 165       8.683  -5.135 -20.254  1.00 87.36           C  
ATOM   2604  HA  ALA A 165       9.019  -5.850 -21.005  1.00 87.36           H  
ATOM   2605  C   ALA A 165       9.360  -5.518 -18.921  1.00 87.36           C  
ATOM   2606  CB  ALA A 165       9.100  -3.724 -20.688  1.00 87.36           C  
ATOM   2607  HB1 ALA A 165      10.186  -3.678 -20.777  1.00 87.36           H  
ATOM   2608  HB2 ALA A 165       8.765  -2.992 -19.953  1.00 87.36           H  
ATOM   2609  HB3 ALA A 165       8.655  -3.492 -21.655  1.00 87.36           H  
ATOM   2610  O   ALA A 165      10.411  -6.161 -18.905  1.00 87.36           O  
ATOM   2611  N   LEU A 166       8.765  -5.136 -17.785  1.00 89.70           N  
ATOM   2612  H   LEU A 166       7.897  -4.624 -17.845  1.00 89.70           H  
ATOM   2613  CA  LEU A 166       9.303  -5.468 -16.466  1.00 89.70           C  
ATOM   2614  HA  LEU A 166      10.388  -5.373 -16.523  1.00 89.70           H  
ATOM   2615  C   LEU A 166       9.000  -6.918 -16.054  1.00 89.70           C  
ATOM   2616  CB  LEU A 166       8.769  -4.437 -15.461  1.00 89.70           C  
ATOM   2617  HB2 LEU A 166       7.690  -4.570 -15.375  1.00 89.70           H  
ATOM   2618  HB3 LEU A 166       8.954  -3.442 -15.864  1.00 89.70           H  
ATOM   2619  O   LEU A 166       9.772  -7.503 -15.295  1.00 89.70           O  
ATOM   2620  CG  LEU A 166       9.395  -4.507 -14.060  1.00 89.70           C  
ATOM   2621  HG  LEU A 166       9.189  -5.478 -13.609  1.00 89.70           H  
ATOM   2622  CD1 LEU A 166      10.906  -4.269 -14.059  1.00 89.70           C  
ATOM   2623 HD11 LEU A 166      11.397  -5.061 -14.625  1.00 89.70           H  
ATOM   2624 HD12 LEU A 166      11.137  -3.311 -14.525  1.00 89.70           H  
ATOM   2625 HD13 LEU A 166      11.287  -4.291 -13.038  1.00 89.70           H  
ATOM   2626  CD2 LEU A 166       8.753  -3.422 -13.197  1.00 89.70           C  
ATOM   2627 HD21 LEU A 166       8.998  -2.443 -13.609  1.00 89.70           H  
ATOM   2628 HD22 LEU A 166       9.126  -3.498 -12.176  1.00 89.70           H  
ATOM   2629 HD23 LEU A 166       7.670  -3.550 -13.200  1.00 89.70           H  
ATOM   2630  N   ALA A 167       7.905  -7.502 -16.551  1.00 92.11           N  
ATOM   2631  H   ALA A 167       7.317  -6.968 -17.175  1.00 92.11           H  
ATOM   2632  CA  ALA A 167       7.560  -8.909 -16.368  1.00 92.11           C  
ATOM   2633  HA  ALA A 167       7.570  -9.147 -15.304  1.00 92.11           H  
ATOM   2634  C   ALA A 167       8.591  -9.820 -17.051  1.00 92.11           C  
ATOM   2635  CB  ALA A 167       6.136  -9.130 -16.901  1.00 92.11           C  
ATOM   2636  HB1 ALA A 167       5.431  -8.473 -16.391  1.00 92.11           H  
ATOM   2637  HB2 ALA A 167       6.091  -8.927 -17.971  1.00 92.11           H  
ATOM   2638  HB3 ALA A 167       5.828 -10.165 -16.754  1.00 92.11           H  
ATOM   2639  O   ALA A 167       9.143 -10.710 -16.394  1.00 92.11           O  
ATOM   2640  N   ASP A 168       8.923  -9.523 -18.312  1.00 88.43           N  
ATOM   2641  H   ASP A 168       8.384  -8.816 -18.791  1.00 88.43           H  
ATOM   2642  CA  ASP A 168       9.955 -10.220 -19.088  1.00 88.43           C  
ATOM   2643  HA  ASP A 168       9.690 -11.274 -19.173  1.00 88.43           H  
ATOM   2644  C   ASP A 168      11.330 -10.149 -18.405  1.00 88.43           C  
ATOM   2645  CB  ASP A 168      10.040  -9.613 -20.503  1.00 88.43           C  
ATOM   2646  HB2 ASP A 168      10.040  -8.526 -20.432  1.00 88.43           H  
ATOM   2647  HB3 ASP A 168      10.988  -9.914 -20.948  1.00 88.43           H  
ATOM   2648  O   ASP A 168      11.954 -11.181 -18.134  1.00 88.43           O  
ATOM   2649  CG  ASP A 168       8.929 -10.067 -21.458  1.00 88.43           C  
ATOM   2650  OD1 ASP A 168       8.353 -11.153 -21.216  1.00 88.43           O  
ATOM   2651  OD2 ASP A 168       8.740  -9.369 -22.479  1.00 88.43           O  
ATOM   2652  N   GLU A 169      11.782  -8.942 -18.051  1.00 86.35           N  
ATOM   2653  H   GLU A 169      11.247  -8.136 -18.342  1.00 86.35           H  
ATOM   2654  CA  GLU A 169      13.102  -8.719 -17.448  1.00 86.35           C  
ATOM   2655  HA  GLU A 169      13.857  -9.169 -18.093  1.00 86.35           H  
ATOM   2656  C   GLU A 169      13.221  -9.370 -16.053  1.00 86.35           C  
ATOM   2657  CB  GLU A 169      13.352  -7.203 -17.401  1.00 86.35           C  
ATOM   2658  HB2 GLU A 169      12.659  -6.758 -16.687  1.00 86.35           H  
ATOM   2659  HB3 GLU A 169      13.142  -6.770 -18.379  1.00 86.35           H  
ATOM   2660  O   GLU A 169      14.237  -9.986 -15.717  1.00 86.35           O  
ATOM   2661  CG  GLU A 169      14.781  -6.818 -16.992  1.00 86.35           C  
ATOM   2662  HG2 GLU A 169      14.809  -5.735 -16.877  1.00 86.35           H  
ATOM   2663  HG3 GLU A 169      14.986  -7.271 -16.022  1.00 86.35           H  
ATOM   2664  CD  GLU A 169      15.888  -7.226 -17.981  1.00 86.35           C  
ATOM   2665  OE1 GLU A 169      17.056  -7.302 -17.533  1.00 86.35           O  
ATOM   2666  OE2 GLU A 169      15.583  -7.449 -19.172  1.00 86.35           O  
ATOM   2667  N   MET A 170      12.159  -9.312 -15.237  1.00 88.19           N  
ATOM   2668  H   MET A 170      11.338  -8.822 -15.563  1.00 88.19           H  
ATOM   2669  CA  MET A 170      12.115  -9.985 -13.931  1.00 88.19           C  
ATOM   2670  HA  MET A 170      13.108  -9.918 -13.487  1.00 88.19           H  
ATOM   2671  C   MET A 170      11.803 -11.487 -14.012  1.00 88.19           C  
ATOM   2672  CB  MET A 170      11.131  -9.281 -12.985  1.00 88.19           C  
ATOM   2673  HB2 MET A 170      10.152  -9.195 -13.457  1.00 88.19           H  
ATOM   2674  HB3 MET A 170      11.024  -9.886 -12.084  1.00 88.19           H  
ATOM   2675  O   MET A 170      11.913 -12.171 -12.991  1.00 88.19           O  
ATOM   2676  CG  MET A 170      11.646  -7.896 -12.586  1.00 88.19           C  
ATOM   2677  HG2 MET A 170      12.683  -8.007 -12.270  1.00 88.19           H  
ATOM   2678  HG3 MET A 170      11.627  -7.258 -13.470  1.00 88.19           H  
ATOM   2679  SD  MET A 170      10.758  -7.040 -11.252  1.00 88.19           S  
ATOM   2680  CE  MET A 170      10.984  -8.211  -9.890  1.00 88.19           C  
ATOM   2681  HE1 MET A 170      10.675  -7.746  -8.954  1.00 88.19           H  
ATOM   2682  HE2 MET A 170      10.371  -9.096 -10.065  1.00 88.19           H  
ATOM   2683  HE3 MET A 170      12.032  -8.504  -9.827  1.00 88.19           H  
ATOM   2684  N   LYS A 171      11.431 -12.006 -15.190  1.00 89.61           N  
ATOM   2685  H   LYS A 171      11.371 -11.371 -15.973  1.00 89.61           H  
ATOM   2686  CA  LYS A 171      11.010 -13.398 -15.433  1.00 89.61           C  
ATOM   2687  HA  LYS A 171      10.591 -13.411 -16.439  1.00 89.61           H  
ATOM   2688  C   LYS A 171       9.859 -13.840 -14.522  1.00 89.61           C  
ATOM   2689  CB  LYS A 171      12.223 -14.344 -15.426  1.00 89.61           C  
ATOM   2690  HB2 LYS A 171      11.891 -15.350 -15.681  1.00 89.61           H  
ATOM   2691  HB3 LYS A 171      12.666 -14.362 -14.430  1.00 89.61           H  
ATOM   2692  O   LYS A 171       9.873 -14.932 -13.949  1.00 89.61           O  
ATOM   2693  CG  LYS A 171      13.272 -13.891 -16.449  1.00 89.61           C  
ATOM   2694  HG2 LYS A 171      13.620 -12.888 -16.200  1.00 89.61           H  
ATOM   2695  HG3 LYS A 171      12.815 -13.865 -17.438  1.00 89.61           H  
ATOM   2696  CD  LYS A 171      14.485 -14.819 -16.479  1.00 89.61           C  
ATOM   2697  HD2 LYS A 171      14.939 -14.856 -15.489  1.00 89.61           H  
ATOM   2698  HD3 LYS A 171      14.176 -15.816 -16.793  1.00 89.61           H  
ATOM   2699  CE  LYS A 171      15.457 -14.210 -17.490  1.00 89.61           C  
ATOM   2700  HE2 LYS A 171      15.686 -13.192 -17.175  1.00 89.61           H  
ATOM   2701  HE3 LYS A 171      14.951 -14.133 -18.452  1.00 89.61           H  
ATOM   2702  NZ  LYS A 171      16.699 -15.003 -17.619  1.00 89.61           N  
ATOM   2703  HZ1 LYS A 171      16.484 -15.936 -17.942  1.00 89.61           H  
ATOM   2704  HZ2 LYS A 171      17.304 -14.554 -18.292  1.00 89.61           H  
ATOM   2705  HZ3 LYS A 171      17.177 -15.041 -16.730  1.00 89.61           H  
ATOM   2706  N   VAL A 172       8.856 -12.975 -14.377  1.00 92.00           N  
ATOM   2707  H   VAL A 172       8.885 -12.154 -14.965  1.00 92.00           H  
ATOM   2708  CA  VAL A 172       7.611 -13.226 -13.629  1.00 92.00           C  
ATOM   2709  HA  VAL A 172       7.524 -14.297 -13.444  1.00 92.00           H  
ATOM   2710  C   VAL A 172       6.405 -12.818 -14.473  1.00 92.00           C  
ATOM   2711  CB  VAL A 172       7.586 -12.504 -12.266  1.00 92.00           C  
ATOM   2712  HB  VAL A 172       6.658 -12.779 -11.764  1.00 92.00           H  
ATOM   2713  O   VAL A 172       6.556 -12.124 -15.464  1.00 92.00           O  
ATOM   2714  CG1 VAL A 172       8.729 -12.947 -11.347  1.00 92.00           C  
ATOM   2715 HG11 VAL A 172       9.685 -12.626 -11.762  1.00 92.00           H  
ATOM   2716 HG12 VAL A 172       8.734 -14.033 -11.262  1.00 92.00           H  
ATOM   2717 HG13 VAL A 172       8.607 -12.505 -10.358  1.00 92.00           H  
ATOM   2718  CG2 VAL A 172       7.609 -10.978 -12.385  1.00 92.00           C  
ATOM   2719 HG21 VAL A 172       8.502 -10.664 -12.926  1.00 92.00           H  
ATOM   2720 HG22 VAL A 172       6.734 -10.632 -12.935  1.00 92.00           H  
ATOM   2721 HG23 VAL A 172       7.606 -10.520 -11.396  1.00 92.00           H  
ATOM   2722  N   SER A 173       5.190 -13.215 -14.087  1.00 93.72           N  
ATOM   2723  H   SER A 173       5.096 -13.808 -13.275  1.00 93.72           H  
ATOM   2724  CA  SER A 173       3.988 -12.776 -14.812  1.00 93.72           C  
ATOM   2725  HA  SER A 173       4.164 -12.927 -15.877  1.00 93.72           H  
ATOM   2726  C   SER A 173       3.679 -11.286 -14.609  1.00 93.72           C  
ATOM   2727  CB  SER A 173       2.774 -13.627 -14.418  1.00 93.72           C  
ATOM   2728  HB2 SER A 173       1.996 -13.484 -15.169  1.00 93.72           H  
ATOM   2729  HB3 SER A 173       3.054 -14.680 -14.420  1.00 93.72           H  
ATOM   2730  O   SER A 173       3.873 -10.759 -13.511  1.00 93.72           O  
ATOM   2731  OG  SER A 173       2.239 -13.272 -13.149  1.00 93.72           O  
ATOM   2732  HG  SER A 173       2.930 -13.268 -12.482  1.00 93.72           H  
ATOM   2733  N   ASP A 174       3.052 -10.647 -15.595  1.00 93.89           N  
ATOM   2734  H   ASP A 174       3.159 -10.984 -16.541  1.00 93.89           H  
ATOM   2735  CA  ASP A 174       2.470  -9.300 -15.496  1.00 93.89           C  
ATOM   2736  HA  ASP A 174       3.260  -8.549 -15.479  1.00 93.89           H  
ATOM   2737  C   ASP A 174       1.563  -9.144 -14.263  1.00 93.89           C  
ATOM   2738  CB  ASP A 174       1.544  -9.043 -16.692  1.00 93.89           C  
ATOM   2739  HB2 ASP A 174       0.680  -9.697 -16.574  1.00 93.89           H  
ATOM   2740  HB3 ASP A 174       1.204  -8.009 -16.632  1.00 93.89           H  
ATOM   2741  O   ASP A 174       1.570  -8.123 -13.576  1.00 93.89           O  
ATOM   2742  CG  ASP A 174       2.063  -9.305 -18.099  1.00 93.89           C  
ATOM   2743  OD1 ASP A 174       3.151  -9.899 -18.223  1.00 93.89           O  
ATOM   2744  OD2 ASP A 174       1.252  -9.015 -19.005  1.00 93.89           O  
ATOM   2745  N   THR A 175       0.794 -10.192 -13.939  1.00 94.69           N  
ATOM   2746  H   THR A 175       0.885 -11.014 -14.520  1.00 94.69           H  
ATOM   2747  CA  THR A 175      -0.069 -10.236 -12.748  1.00 94.69           C  
ATOM   2748  HA  THR A 175      -0.766  -9.398 -12.785  1.00 94.69           H  
ATOM   2749  C   THR A 175       0.763 -10.090 -11.473  1.00 94.69           C  
ATOM   2750  CB  THR A 175      -0.878 -11.543 -12.719  1.00 94.69           C  
ATOM   2751  HB  THR A 175      -0.208 -12.391 -12.861  1.00 94.69           H  
ATOM   2752  O   THR A 175       0.360  -9.381 -10.550  1.00 94.69           O  
ATOM   2753  CG2 THR A 175      -1.670 -11.763 -11.428  1.00 94.69           C  
ATOM   2754 HG21 THR A 175      -0.991 -11.859 -10.581  1.00 94.69           H  
ATOM   2755 HG22 THR A 175      -2.358 -10.934 -11.262  1.00 94.69           H  
ATOM   2756 HG23 THR A 175      -2.233 -12.693 -11.511  1.00 94.69           H  
ATOM   2757  OG1 THR A 175      -1.827 -11.527 -13.760  1.00 94.69           O  
ATOM   2758  HG1 THR A 175      -1.358 -11.523 -14.598  1.00 94.69           H  
ATOM   2759  N   THR A 176       1.945 -10.710 -11.421  1.00 94.45           N  
ATOM   2760  H   THR A 176       2.253 -11.212 -12.241  1.00 94.45           H  
ATOM   2761  CA  THR A 176       2.909 -10.550 -10.325  1.00 94.45           C  
ATOM   2762  HA  THR A 176       2.404 -10.770  -9.385  1.00 94.45           H  
ATOM   2763  C   THR A 176       3.419  -9.111 -10.254  1.00 94.45           C  
ATOM   2764  CB  THR A 176       4.102 -11.515 -10.464  1.00 94.45           C  
ATOM   2765  HB  THR A 176       4.722 -11.227 -11.313  1.00 94.45           H  
ATOM   2766  O   THR A 176       3.412  -8.534  -9.167  1.00 94.45           O  
ATOM   2767  CG2 THR A 176       4.984 -11.521  -9.218  1.00 94.45           C  
ATOM   2768 HG21 THR A 176       4.390 -11.768  -8.338  1.00 94.45           H  
ATOM   2769 HG22 THR A 176       5.432 -10.536  -9.089  1.00 94.45           H  
ATOM   2770 HG23 THR A 176       5.789 -12.246  -9.335  1.00 94.45           H  
ATOM   2771  OG1 THR A 176       3.668 -12.847 -10.644  1.00 94.45           O  
ATOM   2772  HG1 THR A 176       4.397 -13.413 -10.381  1.00 94.45           H  
ATOM   2773  N   ILE A 177       3.789  -8.505 -11.389  1.00 94.18           N  
ATOM   2774  H   ILE A 177       3.748  -9.033 -12.249  1.00 94.18           H  
ATOM   2775  CA  ILE A 177       4.235  -7.102 -11.463  1.00 94.18           C  
ATOM   2776  HA  ILE A 177       5.093  -6.971 -10.804  1.00 94.18           H  
ATOM   2777  C   ILE A 177       3.144  -6.147 -10.960  1.00 94.18           C  
ATOM   2778  CB  ILE A 177       4.669  -6.746 -12.906  1.00 94.18           C  
ATOM   2779  HB  ILE A 177       3.824  -6.934 -13.569  1.00 94.18           H  
ATOM   2780  O   ILE A 177       3.416  -5.292 -10.118  1.00 94.18           O  
ATOM   2781  CG1 ILE A 177       5.832  -7.618 -13.425  1.00 94.18           C  
ATOM   2782 HG12 ILE A 177       6.067  -7.292 -14.438  1.00 94.18           H  
ATOM   2783 HG13 ILE A 177       5.500  -8.654 -13.495  1.00 94.18           H  
ATOM   2784  CG2 ILE A 177       5.020  -5.254 -13.047  1.00 94.18           C  
ATOM   2785 HG21 ILE A 177       5.448  -5.069 -14.032  1.00 94.18           H  
ATOM   2786 HG22 ILE A 177       5.741  -4.953 -12.286  1.00 94.18           H  
ATOM   2787 HG23 ILE A 177       4.125  -4.639 -12.953  1.00 94.18           H  
ATOM   2788  CD1 ILE A 177       7.125  -7.575 -12.604  1.00 94.18           C  
ATOM   2789 HD11 ILE A 177       7.878  -8.196 -13.089  1.00 94.18           H  
ATOM   2790 HD12 ILE A 177       6.957  -7.946 -11.593  1.00 94.18           H  
ATOM   2791 HD13 ILE A 177       7.506  -6.554 -12.571  1.00 94.18           H  
ATOM   2792  N   VAL A 178       1.891  -6.326 -11.386  1.00 93.77           N  
ATOM   2793  H   VAL A 178       1.733  -7.012 -12.110  1.00 93.77           H  
ATOM   2794  CA  VAL A 178       0.762  -5.498 -10.932  1.00 93.77           C  
ATOM   2795  HA  VAL A 178       1.038  -4.451 -11.062  1.00 93.77           H  
ATOM   2796  C   VAL A 178       0.483  -5.690  -9.442  1.00 93.77           C  
ATOM   2797  CB  VAL A 178      -0.495  -5.756 -11.779  1.00 93.77           C  
ATOM   2798  HB  VAL A 178      -0.688  -6.828 -11.830  1.00 93.77           H  
ATOM   2799  O   VAL A 178       0.343  -4.695  -8.730  1.00 93.77           O  
ATOM   2800  CG1 VAL A 178      -1.734  -5.049 -11.207  1.00 93.77           C  
ATOM   2801 HG11 VAL A 178      -2.038  -5.519 -10.271  1.00 93.77           H  
ATOM   2802 HG12 VAL A 178      -1.506  -4.001 -11.017  1.00 93.77           H  
ATOM   2803 HG13 VAL A 178      -2.563  -5.125 -11.911  1.00 93.77           H  
ATOM   2804  CG2 VAL A 178      -0.275  -5.220 -13.193  1.00 93.77           C  
ATOM   2805 HG21 VAL A 178      -1.146  -5.442 -13.811  1.00 93.77           H  
ATOM   2806 HG22 VAL A 178       0.589  -5.699 -13.652  1.00 93.77           H  
ATOM   2807 HG23 VAL A 178      -0.113  -4.142 -13.166  1.00 93.77           H  
ATOM   2808  N   LYS A 179       0.471  -6.934  -8.937  1.00 95.13           N  
ATOM   2809  H   LYS A 179       0.592  -7.707  -9.575  1.00 95.13           H  
ATOM   2810  CA  LYS A 179       0.350  -7.216  -7.492  1.00 95.13           C  
ATOM   2811  HA  LYS A 179      -0.588  -6.794  -7.132  1.00 95.13           H  
ATOM   2812  C   LYS A 179       1.469  -6.532  -6.694  1.00 95.13           C  
ATOM   2813  CB  LYS A 179       0.350  -8.738  -7.237  1.00 95.13           C  
ATOM   2814  HB2 LYS A 179       1.165  -9.194  -7.800  1.00 95.13           H  
ATOM   2815  HB3 LYS A 179       0.541  -8.911  -6.178  1.00 95.13           H  
ATOM   2816  O   LYS A 179       1.205  -5.974  -5.623  1.00 95.13           O  
ATOM   2817  CG  LYS A 179      -0.975  -9.441  -7.593  1.00 95.13           C  
ATOM   2818  HG2 LYS A 179      -1.758  -9.071  -6.931  1.00 95.13           H  
ATOM   2819  HG3 LYS A 179      -1.264  -9.201  -8.617  1.00 95.13           H  
ATOM   2820  CD  LYS A 179      -0.860 -10.973  -7.442  1.00 95.13           C  
ATOM   2821  HD2 LYS A 179      -0.124 -11.344  -8.155  1.00 95.13           H  
ATOM   2822  HD3 LYS A 179      -0.530 -11.212  -6.431  1.00 95.13           H  
ATOM   2823  CE  LYS A 179      -2.214 -11.652  -7.703  1.00 95.13           C  
ATOM   2824  HE2 LYS A 179      -2.935 -11.282  -6.975  1.00 95.13           H  
ATOM   2825  HE3 LYS A 179      -2.570 -11.362  -8.692  1.00 95.13           H  
ATOM   2826  NZ  LYS A 179      -2.181 -13.134  -7.615  1.00 95.13           N  
ATOM   2827  HZ1 LYS A 179      -1.515 -13.550  -8.250  1.00 95.13           H  
ATOM   2828  HZ2 LYS A 179      -3.069 -13.488  -7.943  1.00 95.13           H  
ATOM   2829  HZ3 LYS A 179      -2.057 -13.491  -6.678  1.00 95.13           H  
ATOM   2830  N   MET A 180       2.696  -6.534  -7.227  1.00 94.88           N  
ATOM   2831  H   MET A 180       2.838  -7.031  -8.094  1.00 94.88           H  
ATOM   2832  CA  MET A 180       3.852  -5.881  -6.612  1.00 94.88           C  
ATOM   2833  HA  MET A 180       3.852  -6.168  -5.560  1.00 94.88           H  
ATOM   2834  C   MET A 180       3.754  -4.361  -6.613  1.00 94.88           C  
ATOM   2835  CB  MET A 180       5.177  -6.336  -7.247  1.00 94.88           C  
ATOM   2836  HB2 MET A 180       5.969  -5.656  -6.935  1.00 94.88           H  
ATOM   2837  HB3 MET A 180       5.104  -6.293  -8.334  1.00 94.88           H  
ATOM   2838  O   MET A 180       3.992  -3.735  -5.580  1.00 94.88           O  
ATOM   2839  CG  MET A 180       5.584  -7.747  -6.817  1.00 94.88           C  
ATOM   2840  HG2 MET A 180       4.798  -8.451  -7.091  1.00 94.88           H  
ATOM   2841  HG3 MET A 180       5.694  -7.764  -5.732  1.00 94.88           H  
ATOM   2842  SD  MET A 180       7.146  -8.300  -7.552  1.00 94.88           S  
ATOM   2843  CE  MET A 180       7.300  -9.918  -6.755  1.00 94.88           C  
ATOM   2844  HE1 MET A 180       6.416 -10.520  -6.966  1.00 94.88           H  
ATOM   2845  HE2 MET A 180       7.396  -9.786  -5.678  1.00 94.88           H  
ATOM   2846  HE3 MET A 180       8.185 -10.427  -7.138  1.00 94.88           H  
ATOM   2847  N   LEU A 181       3.363  -3.760  -7.733  1.00 92.73           N  
ATOM   2848  H   LEU A 181       3.227  -4.330  -8.556  1.00 92.73           H  
ATOM   2849  CA  LEU A 181       3.222  -2.315  -7.867  1.00 92.73           C  
ATOM   2850  HA  LEU A 181       4.144  -1.855  -7.511  1.00 92.73           H  
ATOM   2851  C   LEU A 181       2.064  -1.778  -7.009  1.00 92.73           C  
ATOM   2852  CB  LEU A 181       3.052  -2.003  -9.360  1.00 92.73           C  
ATOM   2853  HB2 LEU A 181       2.084  -2.386  -9.682  1.00 92.73           H  
ATOM   2854  HB3 LEU A 181       3.822  -2.526  -9.928  1.00 92.73           H  
ATOM   2855  O   LEU A 181       2.236  -0.764  -6.327  1.00 92.73           O  
ATOM   2856  CG  LEU A 181       3.143  -0.505  -9.689  1.00 92.73           C  
ATOM   2857  HG  LEU A 181       2.472   0.056  -9.039  1.00 92.73           H  
ATOM   2858  CD1 LEU A 181       4.548   0.069  -9.519  1.00 92.73           C  
ATOM   2859 HD11 LEU A 181       4.549   1.117  -9.817  1.00 92.73           H  
ATOM   2860 HD12 LEU A 181       4.863   0.006  -8.477  1.00 92.73           H  
ATOM   2861 HD13 LEU A 181       5.251  -0.479 -10.146  1.00 92.73           H  
ATOM   2862  CD2 LEU A 181       2.722  -0.296 -11.137  1.00 92.73           C  
ATOM   2863 HD21 LEU A 181       1.734  -0.726 -11.298  1.00 92.73           H  
ATOM   2864 HD22 LEU A 181       2.694   0.769 -11.369  1.00 92.73           H  
ATOM   2865 HD23 LEU A 181       3.426  -0.795 -11.803  1.00 92.73           H  
ATOM   2866  N   ASN A 182       0.937  -2.498  -6.965  1.00 93.86           N  
ATOM   2867  H   ASN A 182       0.867  -3.294  -7.583  1.00 93.86           H  
ATOM   2868  CA  ASN A 182      -0.201  -2.236  -6.079  1.00 93.86           C  
ATOM   2869  HA  ASN A 182      -0.669  -1.284  -6.329  1.00 93.86           H  
ATOM   2870  C   ASN A 182       0.233  -2.116  -4.617  1.00 93.86           C  
ATOM   2871  CB  ASN A 182      -1.246  -3.353  -6.255  1.00 93.86           C  
ATOM   2872  HB2 ASN A 182      -1.864  -3.409  -5.359  1.00 93.86           H  
ATOM   2873  HB3 ASN A 182      -0.749  -4.316  -6.366  1.00 93.86           H  
ATOM   2874  O   ASN A 182      -0.030  -1.100  -3.976  1.00 93.86           O  
ATOM   2875  CG  ASN A 182      -2.199  -3.154  -7.417  1.00 93.86           C  
ATOM   2876  ND2 ASN A 182      -3.088  -4.097  -7.619  1.00 93.86           N  
ATOM   2877 HD21 ASN A 182      -3.049  -4.918  -7.032  1.00 93.86           H  
ATOM   2878 HD22 ASN A 182      -3.803  -3.974  -8.321  1.00 93.86           H  
ATOM   2879  OD1 ASN A 182      -2.212  -2.134  -8.088  1.00 93.86           O  
ATOM   2880  N   MET A 183       0.946  -3.121  -4.099  1.00 93.79           N  
ATOM   2881  H   MET A 183       1.137  -3.929  -4.674  1.00 93.79           H  
ATOM   2882  CA  MET A 183       1.428  -3.094  -2.718  1.00 93.79           C  
ATOM   2883  HA  MET A 183       0.602  -2.799  -2.071  1.00 93.79           H  
ATOM   2884  C   MET A 183       2.535  -2.056  -2.515  1.00 93.79           C  
ATOM   2885  CB  MET A 183       1.882  -4.502  -2.308  1.00 93.79           C  
ATOM   2886  HB2 MET A 183       2.716  -4.813  -2.938  1.00 93.79           H  
ATOM   2887  HB3 MET A 183       1.060  -5.199  -2.473  1.00 93.79           H  
ATOM   2888  O   MET A 183       2.548  -1.347  -1.519  1.00 93.79           O  
ATOM   2889  CG  MET A 183       2.315  -4.587  -0.835  1.00 93.79           C  
ATOM   2890  HG2 MET A 183       2.482  -5.635  -0.587  1.00 93.79           H  
ATOM   2891  HG3 MET A 183       3.268  -4.068  -0.729  1.00 93.79           H  
ATOM   2892  SD  MET A 183       1.170  -3.891   0.392  1.00 93.79           S  
ATOM   2893  CE  MET A 183      -0.252  -4.988   0.175  1.00 93.79           C  
ATOM   2894  HE1 MET A 183      -0.568  -4.994  -0.868  1.00 93.79           H  
ATOM   2895  HE2 MET A 183       0.019  -6.000   0.476  1.00 93.79           H  
ATOM   2896  HE3 MET A 183      -1.072  -4.626   0.795  1.00 93.79           H  
ATOM   2897  N   SER A 184       3.472  -1.929  -3.449  1.00 90.54           N  
ATOM   2898  H   SER A 184       3.424  -2.528  -4.260  1.00 90.54           H  
ATOM   2899  CA  SER A 184       4.691  -1.142  -3.233  1.00 90.54           C  
ATOM   2900  HA  SER A 184       5.056  -1.335  -2.224  1.00 90.54           H  
ATOM   2901  C   SER A 184       4.494   0.367  -3.358  1.00 90.54           C  
ATOM   2902  CB  SER A 184       5.765  -1.611  -4.192  1.00 90.54           C  
ATOM   2903  HB2 SER A 184       6.660  -1.010  -4.036  1.00 90.54           H  
ATOM   2904  HB3 SER A 184       5.425  -1.484  -5.220  1.00 90.54           H  
ATOM   2905  O   SER A 184       5.164   1.118  -2.647  1.00 90.54           O  
ATOM   2906  OG  SER A 184       6.053  -2.972  -3.935  1.00 90.54           O  
ATOM   2907  HG  SER A 184       5.419  -3.482  -4.444  1.00 90.54           H  
ATOM   2908  N   THR A 185       3.544   0.808  -4.191  1.00 88.18           N  
ATOM   2909  H   THR A 185       3.055   0.127  -4.753  1.00 88.18           H  
ATOM   2910  CA  THR A 185       3.087   2.212  -4.234  1.00 88.18           C  
ATOM   2911  HA  THR A 185       3.966   2.856  -4.194  1.00 88.18           H  
ATOM   2912  C   THR A 185       2.229   2.592  -3.023  1.00 88.18           C  
ATOM   2913  CB  THR A 185       2.333   2.550  -5.534  1.00 88.18           C  
ATOM   2914  HB  THR A 185       1.941   3.564  -5.455  1.00 88.18           H  
ATOM   2915  O   THR A 185       2.001   3.779  -2.782  1.00 88.18           O  
ATOM   2916  CG2 THR A 185       3.233   2.496  -6.764  1.00 88.18           C  
ATOM   2917 HG21 THR A 185       2.658   2.757  -7.652  1.00 88.18           H  
ATOM   2918 HG22 THR A 185       3.660   1.500  -6.885  1.00 88.18           H  
ATOM   2919 HG23 THR A 185       4.042   3.219  -6.658  1.00 88.18           H  
ATOM   2920  OG1 THR A 185       1.259   1.673  -5.780  1.00 88.18           O  
ATOM   2921  HG1 THR A 185       1.615   0.783  -5.840  1.00 88.18           H  
ATOM   2922  N   ALA A 186       1.792   1.613  -2.221  1.00 88.98           N  
ATOM   2923  H   ALA A 186       2.008   0.653  -2.449  1.00 88.98           H  
ATOM   2924  CA  ALA A 186       1.051   1.862  -0.999  1.00 88.98           C  
ATOM   2925  HA  ALA A 186       0.230   2.533  -1.254  1.00 88.98           H  
ATOM   2926  C   ALA A 186       1.909   2.526   0.080  1.00 88.98           C  
ATOM   2927  CB  ALA A 186       0.441   0.569  -0.458  1.00 88.98           C  
ATOM   2928  HB1 ALA A 186      -0.375   0.806   0.225  1.00 88.98           H  
ATOM   2929  HB2 ALA A 186       0.073  -0.042  -1.282  1.00 88.98           H  
ATOM   2930  HB3 ALA A 186       1.192  -0.000   0.091  1.00 88.98           H  
ATOM   2931  O   ALA A 186       3.104   2.269   0.272  1.00 88.98           O  
ATOM   2932  N   ARG A 187       1.241   3.352   0.875  1.00 78.40           N  
ATOM   2933  H   ARG A 187       0.253   3.472   0.705  1.00 78.40           H  
ATOM   2934  CA  ARG A 187       1.852   4.044   1.993  1.00 78.40           C  
ATOM   2935  HA  ARG A 187       2.732   4.561   1.610  1.00 78.40           H  
ATOM   2936  C   ARG A 187       2.284   3.065   3.086  1.00 78.40           C  
ATOM   2937  CB  ARG A 187       0.835   5.067   2.475  1.00 78.40           C  
ATOM   2938  HB2 ARG A 187       0.502   5.653   1.618  1.00 78.40           H  
ATOM   2939  HB3 ARG A 187      -0.028   4.572   2.920  1.00 78.40           H  
ATOM   2940  O   ARG A 187       1.500   2.248   3.547  1.00 78.40           O  
ATOM   2941  CG  ARG A 187       1.488   5.982   3.491  1.00 78.40           C  
ATOM   2942  HG2 ARG A 187       2.473   6.286   3.137  1.00 78.40           H  
ATOM   2943  HG3 ARG A 187       1.577   5.470   4.449  1.00 78.40           H  
ATOM   2944  CD  ARG A 187       0.615   7.213   3.640  1.00 78.40           C  
ATOM   2945  HD2 ARG A 187       0.425   7.649   2.659  1.00 78.40           H  
ATOM   2946  HD3 ARG A 187      -0.346   6.949   4.081  1.00 78.40           H  
ATOM   2947  NE  ARG A 187       1.329   8.182   4.451  1.00 78.40           N  
ATOM   2948  HE  ARG A 187       1.677   8.999   3.970  1.00 78.40           H  
ATOM   2949  NH1 ARG A 187       0.706   7.406   6.531  1.00 78.40           N  
ATOM   2950 HH11 ARG A 187       0.139   7.850   7.240  1.00 78.40           H  
ATOM   2951 HH12 ARG A 187       0.167   6.664   6.110  1.00 78.40           H  
ATOM   2952  NH2 ARG A 187       2.143   9.115   6.279  1.00 78.40           N  
ATOM   2953 HH21 ARG A 187       2.051   9.286   7.270  1.00 78.40           H  
ATOM   2954 HH22 ARG A 187       2.466   9.835   5.648  1.00 78.40           H  
ATOM   2955  CZ  ARG A 187       1.374   8.211   5.755  1.00 78.40           C  
ATOM   2956  N   LYS A 188       3.545   3.177   3.522  1.00 81.51           N  
ATOM   2957  H   LYS A 188       4.122   3.846   3.032  1.00 81.51           H  
ATOM   2958  CA  LYS A 188       4.193   2.251   4.473  1.00 81.51           C  
ATOM   2959  HA  LYS A 188       5.257   2.486   4.482  1.00 81.51           H  
ATOM   2960  C   LYS A 188       4.110   0.768   4.066  1.00 81.51           C  
ATOM   2961  CB  LYS A 188       3.653   2.403   5.905  1.00 81.51           C  
ATOM   2962  HB2 LYS A 188       4.289   1.811   6.563  1.00 81.51           H  
ATOM   2963  HB3 LYS A 188       2.665   1.942   5.910  1.00 81.51           H  
ATOM   2964  O   LYS A 188       4.094  -0.092   4.942  1.00 81.51           O  
ATOM   2965  CG  LYS A 188       3.534   3.795   6.533  1.00 81.51           C  
ATOM   2966  HG2 LYS A 188       2.872   4.417   5.929  1.00 81.51           H  
ATOM   2967  HG3 LYS A 188       4.511   4.268   6.630  1.00 81.51           H  
ATOM   2968  CD  LYS A 188       2.899   3.556   7.913  1.00 81.51           C  
ATOM   2969  HD2 LYS A 188       2.107   2.818   7.784  1.00 81.51           H  
ATOM   2970  HD3 LYS A 188       3.634   3.129   8.594  1.00 81.51           H  
ATOM   2971  CE  LYS A 188       2.252   4.784   8.546  1.00 81.51           C  
ATOM   2972  HE2 LYS A 188       1.945   5.468   7.755  1.00 81.51           H  
ATOM   2973  HE3 LYS A 188       2.967   5.276   9.205  1.00 81.51           H  
ATOM   2974  NZ  LYS A 188       1.035   4.358   9.281  1.00 81.51           N  
ATOM   2975  HZ1 LYS A 188       1.145   3.549   9.876  1.00 81.51           H  
ATOM   2976  HZ2 LYS A 188       0.527   5.097   9.745  1.00 81.51           H  
ATOM   2977  HZ3 LYS A 188       0.315   4.135   8.609  1.00 81.51           H  
ATOM   2978  N   SER A 189       4.131   0.461   2.771  1.00 87.31           N  
ATOM   2979  H   SER A 189       4.096   1.202   2.087  1.00 87.31           H  
ATOM   2980  CA  SER A 189       4.170  -0.910   2.233  1.00 87.31           C  
ATOM   2981  HA  SER A 189       3.190  -1.368   2.362  1.00 87.31           H  
ATOM   2982  C   SER A 189       5.199  -1.834   2.913  1.00 87.31           C  
ATOM   2983  CB  SER A 189       4.438  -0.794   0.732  1.00 87.31           C  
ATOM   2984  HB2 SER A 189       4.490  -1.783   0.278  1.00 87.31           H  
ATOM   2985  HB3 SER A 189       3.603  -0.248   0.294  1.00 87.31           H  
ATOM   2986  O   SER A 189       4.937  -3.018   3.102  1.00 87.31           O  
ATOM   2987  OG  SER A 189       5.624  -0.060   0.469  1.00 87.31           O  
ATOM   2988  HG  SER A 189       5.512   0.343  -0.395  1.00 87.31           H  
ATOM   2989  N   TYR A 190       6.312  -1.280   3.416  1.00 83.06           N  
ATOM   2990  H   TYR A 190       6.483  -0.315   3.174  1.00 83.06           H  
ATOM   2991  CA  TYR A 190       7.295  -1.977   4.262  1.00 83.06           C  
ATOM   2992  HA  TYR A 190       7.713  -2.798   3.678  1.00 83.06           H  
ATOM   2993  C   TYR A 190       6.725  -2.625   5.546  1.00 83.06           C  
ATOM   2994  CB  TYR A 190       8.445  -1.009   4.612  1.00 83.06           C  
ATOM   2995  HB2 TYR A 190       8.831  -0.577   3.689  1.00 83.06           H  
ATOM   2996  HB3 TYR A 190       9.257  -1.587   5.054  1.00 83.06           H  
ATOM   2997  O   TYR A 190       7.426  -3.406   6.176  1.00 83.06           O  
ATOM   2998  CG  TYR A 190       8.074   0.109   5.580  1.00 83.06           C  
ATOM   2999  CD1 TYR A 190       7.829   1.415   5.111  1.00 83.06           C  
ATOM   3000  HD1 TYR A 190       7.960   1.638   4.063  1.00 83.06           H  
ATOM   3001  CD2 TYR A 190       7.940  -0.175   6.954  1.00 83.06           C  
ATOM   3002  HD2 TYR A 190       8.156  -1.169   7.318  1.00 83.06           H  
ATOM   3003  CE1 TYR A 190       7.381   2.414   6.002  1.00 83.06           C  
ATOM   3004  HE1 TYR A 190       7.166   3.407   5.637  1.00 83.06           H  
ATOM   3005  CE2 TYR A 190       7.459   0.805   7.840  1.00 83.06           C  
ATOM   3006  HE2 TYR A 190       7.310   0.550   8.879  1.00 83.06           H  
ATOM   3007  OH  TYR A 190       6.637   3.019   8.211  1.00 83.06           O  
ATOM   3008  HH  TYR A 190       6.387   2.585   9.030  1.00 83.06           H  
ATOM   3009  CZ  TYR A 190       7.143   2.090   7.354  1.00 83.06           C  
ATOM   3010  N   GLN A 191       5.497  -2.305   5.974  1.00 85.85           N  
ATOM   3011  H   GLN A 191       4.962  -1.646   5.427  1.00 85.85           H  
ATOM   3012  CA  GLN A 191       4.805  -2.972   7.090  1.00 85.85           C  
ATOM   3013  HA  GLN A 191       5.538  -3.217   7.858  1.00 85.85           H  
ATOM   3014  C   GLN A 191       4.155  -4.309   6.696  1.00 85.85           C  
ATOM   3015  CB  GLN A 191       3.747  -2.041   7.710  1.00 85.85           C  
ATOM   3016  HB2 GLN A 191       3.205  -2.591   8.480  1.00 85.85           H  
ATOM   3017  HB3 GLN A 191       3.035  -1.732   6.945  1.00 85.85           H  
ATOM   3018  O   GLN A 191       3.556  -4.952   7.552  1.00 85.85           O  
ATOM   3019  CG  GLN A 191       4.363  -0.807   8.373  1.00 85.85           C  
ATOM   3020  HG2 GLN A 191       4.788  -0.158   7.608  1.00 85.85           H  
ATOM   3021  HG3 GLN A 191       5.169  -1.130   9.032  1.00 85.85           H  
ATOM   3022  CD  GLN A 191       3.340  -0.015   9.181  1.00 85.85           C  
ATOM   3023  NE2 GLN A 191       3.570   0.191  10.460  1.00 85.85           N  
ATOM   3024 HE21 GLN A 191       4.335  -0.282  10.918  1.00 85.85           H  
ATOM   3025 HE22 GLN A 191       2.879   0.725  10.967  1.00 85.85           H  
ATOM   3026  OE1 GLN A 191       2.326   0.457   8.702  1.00 85.85           O  
ATOM   3027  N   CYS A 192       4.248  -4.705   5.425  1.00 85.92           N  
ATOM   3028  H   CYS A 192       4.651  -4.070   4.751  1.00 85.92           H  
ATOM   3029  CA  CYS A 192       3.801  -5.999   4.910  1.00 85.92           C  
ATOM   3030  HA  CYS A 192       3.317  -6.560   5.709  1.00 85.92           H  
ATOM   3031  C   CYS A 192       4.977  -6.877   4.443  1.00 85.92           C  
ATOM   3032  CB  CYS A 192       2.772  -5.754   3.792  1.00 85.92           C  
ATOM   3033  HB2 CYS A 192       2.460  -6.711   3.374  1.00 85.92           H  
ATOM   3034  HB3 CYS A 192       3.224  -5.165   2.994  1.00 85.92           H  
ATOM   3035  O   CYS A 192       4.761  -7.876   3.761  1.00 85.92           O  
ATOM   3036  SG  CYS A 192       1.315  -4.884   4.448  1.00 85.92           S  
ATOM   3037  HG  CYS A 192       1.005  -5.805   5.365  1.00 85.92           H  
ATOM   3038  N   SER A 193       6.223  -6.517   4.781  1.00 84.14           N  
ATOM   3039  H   SER A 193       6.350  -5.736   5.409  1.00 84.14           H  
ATOM   3040  CA  SER A 193       7.433  -7.205   4.303  1.00 84.14           C  
ATOM   3041  HA  SER A 193       7.390  -7.260   3.216  1.00 84.14           H  
ATOM   3042  C   SER A 193       7.596  -8.638   4.805  1.00 84.14           C  
ATOM   3043  CB  SER A 193       8.671  -6.411   4.720  1.00 84.14           C  
ATOM   3044  HB2 SER A 193       9.564  -6.907   4.340  1.00 84.14           H  
ATOM   3045  HB3 SER A 193       8.617  -5.411   4.291  1.00 84.14           H  
ATOM   3046  O   SER A 193       8.299  -9.431   4.190  1.00 84.14           O  
ATOM   3047  OG  SER A 193       8.751  -6.307   6.133  1.00 84.14           O  
ATOM   3048  HG  SER A 193       8.641  -7.179   6.519  1.00 84.14           H  
ATOM   3049  N   ASP A 194       6.979  -8.945   5.940  1.00 77.62           N  
ATOM   3050  H   ASP A 194       6.407  -8.241   6.385  1.00 77.62           H  
ATOM   3051  CA  ASP A 194       6.902 -10.255   6.581  1.00 77.62           C  
ATOM   3052  HA  ASP A 194       7.776 -10.842   6.298  1.00 77.62           H  
ATOM   3053  C   ASP A 194       5.665 -11.065   6.142  1.00 77.62           C  
ATOM   3054  CB  ASP A 194       6.948 -10.044   8.109  1.00 77.62           C  
ATOM   3055  HB2 ASP A 194       7.912  -9.604   8.362  1.00 77.62           H  
ATOM   3056  HB3 ASP A 194       6.900 -11.019   8.594  1.00 77.62           H  
ATOM   3057  O   ASP A 194       5.556 -12.250   6.455  1.00 77.62           O  
ATOM   3058  CG  ASP A 194       5.842  -9.138   8.688  1.00 77.62           C  
ATOM   3059  OD1 ASP A 194       5.318  -8.272   7.945  1.00 77.62           O  
ATOM   3060  OD2 ASP A 194       5.583  -9.268   9.903  1.00 77.62           O  
ATOM   3061  N   ILE A 195       4.747 -10.459   5.379  1.00 81.05           N  
ATOM   3062  H   ILE A 195       4.916  -9.502   5.103  1.00 81.05           H  
ATOM   3063  CA  ILE A 195       3.520 -11.107   4.910  1.00 81.05           C  
ATOM   3064  HA  ILE A 195       3.290 -11.929   5.588  1.00 81.05           H  
ATOM   3065  C   ILE A 195       3.751 -11.712   3.528  1.00 81.05           C  
ATOM   3066  CB  ILE A 195       2.309 -10.155   4.968  1.00 81.05           C  
ATOM   3067  HB  ILE A 195       2.501  -9.287   4.338  1.00 81.05           H  
ATOM   3068  O   ILE A 195       3.706 -11.030   2.498  1.00 81.05           O  
ATOM   3069  CG1 ILE A 195       2.126  -9.689   6.427  1.00 81.05           C  
ATOM   3070 HG12 ILE A 195       2.001 -10.558   7.072  1.00 81.05           H  
ATOM   3071 HG13 ILE A 195       3.017  -9.153   6.755  1.00 81.05           H  
ATOM   3072  CG2 ILE A 195       1.035 -10.867   4.464  1.00 81.05           C  
ATOM   3073 HG21 ILE A 195       1.180 -11.269   3.461  1.00 81.05           H  
ATOM   3074 HG22 ILE A 195       0.772 -11.686   5.133  1.00 81.05           H  
ATOM   3075 HG23 ILE A 195       0.205 -10.163   4.406  1.00 81.05           H  
ATOM   3076  CD1 ILE A 195       0.943  -8.754   6.647  1.00 81.05           C  
ATOM   3077 HD11 ILE A 195       0.946  -8.474   7.701  1.00 81.05           H  
ATOM   3078 HD12 ILE A 195      -0.000  -9.253   6.427  1.00 81.05           H  
ATOM   3079 HD13 ILE A 195       1.051  -7.870   6.018  1.00 81.05           H  
ATOM   3080  N   ILE A 196       3.948 -13.030   3.523  1.00 76.24           N  
ATOM   3081  H   ILE A 196       4.024 -13.484   4.422  1.00 76.24           H  
ATOM   3082  CA  ILE A 196       4.022 -13.859   2.318  1.00 76.24           C  
ATOM   3083  HA  ILE A 196       4.891 -13.539   1.743  1.00 76.24           H  
ATOM   3084  C   ILE A 196       2.765 -13.636   1.460  1.00 76.24           C  
ATOM   3085  CB  ILE A 196       4.213 -15.349   2.697  1.00 76.24           C  
ATOM   3086  HB  ILE A 196       3.359 -15.662   3.297  1.00 76.24           H  
ATOM   3087  O   ILE A 196       1.646 -13.595   1.968  1.00 76.24           O  
ATOM   3088  CG1 ILE A 196       5.500 -15.534   3.540  1.00 76.24           C  
ATOM   3089 HG12 ILE A 196       5.457 -14.890   4.418  1.00 76.24           H  
ATOM   3090 HG13 ILE A 196       6.366 -15.234   2.950  1.00 76.24           H  
ATOM   3091  CG2 ILE A 196       4.263 -16.232   1.434  1.00 76.24           C  
ATOM   3092 HG21 ILE A 196       3.338 -16.144   0.863  1.00 76.24           H  
ATOM   3093 HG22 ILE A 196       4.357 -17.282   1.709  1.00 76.24           H  
ATOM   3094 HG23 ILE A 196       5.109 -15.951   0.807  1.00 76.24           H  
ATOM   3095  CD1 ILE A 196       5.727 -16.961   4.057  1.00 76.24           C  
ATOM   3096 HD11 ILE A 196       6.565 -16.960   4.754  1.00 76.24           H  
ATOM   3097 HD12 ILE A 196       5.968 -17.635   3.234  1.00 76.24           H  
ATOM   3098 HD13 ILE A 196       4.836 -17.316   4.575  1.00 76.24           H  
ATOM   3099  N   GLY A 197       2.959 -13.464   0.151  1.00 80.74           N  
ATOM   3100  H   GLY A 197       3.905 -13.509  -0.199  1.00 80.74           H  
ATOM   3101  CA  GLY A 197       1.873 -13.262  -0.814  1.00 80.74           C  
ATOM   3102  HA2 GLY A 197       1.054 -13.938  -0.569  1.00 80.74           H  
ATOM   3103  HA3 GLY A 197       2.232 -13.519  -1.810  1.00 80.74           H  
ATOM   3104  C   GLY A 197       1.295 -11.842  -0.872  1.00 80.74           C  
ATOM   3105  O   GLY A 197       0.533 -11.555  -1.791  1.00 80.74           O  
ATOM   3106  N   SER A 198       1.671 -10.922   0.030  1.00 81.73           N  
ATOM   3107  H   SER A 198       2.293 -11.203   0.774  1.00 81.73           H  
ATOM   3108  CA  SER A 198       1.156  -9.533   0.047  1.00 81.73           C  
ATOM   3109  HA  SER A 198       0.077  -9.554   0.201  1.00 81.73           H  
ATOM   3110  C   SER A 198       1.404  -8.744  -1.245  1.00 81.73           C  
ATOM   3111  CB  SER A 198       1.787  -8.758   1.209  1.00 81.73           C  
ATOM   3112  HB2 SER A 198       1.546  -9.252   2.150  1.00 81.73           H  
ATOM   3113  HB3 SER A 198       1.377  -7.748   1.234  1.00 81.73           H  
ATOM   3114  O   SER A 198       0.728  -7.749  -1.509  1.00 81.73           O  
ATOM   3115  OG  SER A 198       3.193  -8.689   1.049  1.00 81.73           O  
ATOM   3116  HG  SER A 198       3.590  -9.287   1.686  1.00 81.73           H  
ATOM   3117  N   GLY A 199       2.383  -9.179  -2.042  1.00 85.16           N  
ATOM   3118  H   GLY A 199       2.851 -10.028  -1.761  1.00 85.16           H  
ATOM   3119  CA  GLY A 199       2.937  -8.437  -3.169  1.00 85.16           C  
ATOM   3120  HA2 GLY A 199       3.333  -9.140  -3.901  1.00 85.16           H  
ATOM   3121  HA3 GLY A 199       2.152  -7.849  -3.645  1.00 85.16           H  
ATOM   3122  C   GLY A 199       4.064  -7.485  -2.762  1.00 85.16           C  
ATOM   3123  O   GLY A 199       4.635  -6.840  -3.628  1.00 85.16           O  
ATOM   3124  N   TYR A 200       4.430  -7.365  -1.482  1.00 88.31           N  
ATOM   3125  H   TYR A 200       3.976  -7.905  -0.760  1.00 88.31           H  
ATOM   3126  CA  TYR A 200       5.508  -6.447  -1.114  1.00 88.31           C  
ATOM   3127  HA  TYR A 200       5.230  -5.454  -1.468  1.00 88.31           H  
ATOM   3128  C   TYR A 200       6.842  -6.817  -1.783  1.00 88.31           C  
ATOM   3129  CB  TYR A 200       5.680  -6.361   0.404  1.00 88.31           C  
ATOM   3130  HB2 TYR A 200       4.747  -6.025   0.857  1.00 88.31           H  
ATOM   3131  HB3 TYR A 200       5.910  -7.350   0.801  1.00 88.31           H  
ATOM   3132  O   TYR A 200       7.324  -7.942  -1.659  1.00 88.31           O  
ATOM   3133  CG  TYR A 200       6.788  -5.393   0.774  1.00 88.31           C  
ATOM   3134  CD1 TYR A 200       8.055  -5.865   1.172  1.00 88.31           C  
ATOM   3135  HD1 TYR A 200       8.238  -6.929   1.220  1.00 88.31           H  
ATOM   3136  CD2 TYR A 200       6.576  -4.013   0.615  1.00 88.31           C  
ATOM   3137  HD2 TYR A 200       5.614  -3.660   0.272  1.00 88.31           H  
ATOM   3138  CE1 TYR A 200       9.078  -4.953   1.498  1.00 88.31           C  
ATOM   3139  HE1 TYR A 200      10.044  -5.305   1.828  1.00 88.31           H  
ATOM   3140  CE2 TYR A 200       7.607  -3.099   0.896  1.00 88.31           C  
ATOM   3141  HE2 TYR A 200       7.435  -2.041   0.768  1.00 88.31           H  
ATOM   3142  OH  TYR A 200       9.820  -2.676   1.699  1.00 88.31           O  
ATOM   3143  HH  TYR A 200       9.579  -1.792   1.411  1.00 88.31           H  
ATOM   3144  CZ  TYR A 200       8.851  -3.568   1.367  1.00 88.31           C  
ATOM   3145  N   SER A 201       7.473  -5.834  -2.428  1.00 88.47           N  
ATOM   3146  H   SER A 201       7.005  -4.945  -2.533  1.00 88.47           H  
ATOM   3147  CA  SER A 201       8.868  -5.896  -2.854  1.00 88.47           C  
ATOM   3148  HA  SER A 201       9.356  -6.740  -2.367  1.00 88.47           H  
ATOM   3149  C   SER A 201       9.586  -4.621  -2.416  1.00 88.47           C  
ATOM   3150  CB  SER A 201       8.961  -6.129  -4.365  1.00 88.47           C  
ATOM   3151  HB2 SER A 201       8.680  -7.159  -4.583  1.00 88.47           H  
ATOM   3152  HB3 SER A 201       8.271  -5.465  -4.885  1.00 88.47           H  
ATOM   3153  O   SER A 201       9.132  -3.508  -2.686  1.00 88.47           O  
ATOM   3154  OG  SER A 201      10.286  -5.886  -4.807  1.00 88.47           O  
ATOM   3155  HG  SER A 201      10.452  -6.418  -5.588  1.00 88.47           H  
ATOM   3156  N   SER A 202      10.723  -4.780  -1.732  1.00 86.33           N  
ATOM   3157  H   SER A 202      11.053  -5.720  -1.566  1.00 86.33           H  
ATOM   3158  CA  SER A 202      11.538  -3.648  -1.266  1.00 86.33           C  
ATOM   3159  HA  SER A 202      10.914  -2.996  -0.654  1.00 86.33           H  
ATOM   3160  C   SER A 202      12.070  -2.827  -2.440  1.00 86.33           C  
ATOM   3161  CB  SER A 202      12.702  -4.159  -0.412  1.00 86.33           C  
ATOM   3162  HB2 SER A 202      13.541  -4.435  -1.051  1.00 86.33           H  
ATOM   3163  HB3 SER A 202      12.373  -5.050   0.123  1.00 86.33           H  
ATOM   3164  O   SER A 202      12.061  -1.597  -2.390  1.00 86.33           O  
ATOM   3165  OG  SER A 202      13.109  -3.187   0.535  1.00 86.33           O  
ATOM   3166  HG  SER A 202      13.860  -3.549   1.011  1.00 86.33           H  
ATOM   3167  N   ASP A 203      12.448  -3.508  -3.525  1.00 87.90           N  
ATOM   3168  H   ASP A 203      12.415  -4.517  -3.498  1.00 87.90           H  
ATOM   3169  CA  ASP A 203      12.974  -2.893  -4.743  1.00 87.90           C  
ATOM   3170  HA  ASP A 203      13.806  -2.245  -4.468  1.00 87.90           H  
ATOM   3171  C   ASP A 203      11.894  -2.028  -5.421  1.00 87.90           C  
ATOM   3172  CB  ASP A 203      13.519  -3.989  -5.684  1.00 87.90           C  
ATOM   3173  HB2 ASP A 203      14.024  -3.511  -6.524  1.00 87.90           H  
ATOM   3174  HB3 ASP A 203      12.679  -4.560  -6.081  1.00 87.90           H  
ATOM   3175  O   ASP A 203      12.125  -0.853  -5.708  1.00 87.90           O  
ATOM   3176  CG  ASP A 203      14.503  -4.958  -5.005  1.00 87.90           C  
ATOM   3177  OD1 ASP A 203      15.360  -4.481  -4.230  1.00 87.90           O  
ATOM   3178  OD2 ASP A 203      14.364  -6.187  -5.225  1.00 87.90           O  
ATOM   3179  N   PHE A 204      10.667  -2.547  -5.564  1.00 89.75           N  
ATOM   3180  H   PHE A 204      10.513  -3.503  -5.275  1.00 89.75           H  
ATOM   3181  CA  PHE A 204       9.530  -1.768  -6.078  1.00 89.75           C  
ATOM   3182  HA  PHE A 204       9.799  -1.334  -7.041  1.00 89.75           H  
ATOM   3183  C   PHE A 204       9.135  -0.612  -5.156  1.00 89.75           C  
ATOM   3184  CB  PHE A 204       8.298  -2.656  -6.268  1.00 89.75           C  
ATOM   3185  HB2 PHE A 204       7.414  -2.026  -6.159  1.00 89.75           H  
ATOM   3186  HB3 PHE A 204       8.256  -3.405  -5.478  1.00 89.75           H  
ATOM   3187  O   PHE A 204       8.776   0.461  -5.645  1.00 89.75           O  
ATOM   3188  CG  PHE A 204       8.148  -3.309  -7.617  1.00 89.75           C  
ATOM   3189  CD1 PHE A 204       7.383  -2.670  -8.613  1.00 89.75           C  
ATOM   3190  HD1 PHE A 204       6.949  -1.698  -8.432  1.00 89.75           H  
ATOM   3191  CD2 PHE A 204       8.709  -4.573  -7.860  1.00 89.75           C  
ATOM   3192  HD2 PHE A 204       9.298  -5.067  -7.101  1.00 89.75           H  
ATOM   3193  CE1 PHE A 204       7.178  -3.299  -9.851  1.00 89.75           C  
ATOM   3194  HE1 PHE A 204       6.598  -2.818 -10.625  1.00 89.75           H  
ATOM   3195  CE2 PHE A 204       8.495  -5.204  -9.094  1.00 89.75           C  
ATOM   3196  HE2 PHE A 204       8.908  -6.183  -9.288  1.00 89.75           H  
ATOM   3197  CZ  PHE A 204       7.733  -4.567 -10.083  1.00 89.75           C  
ATOM   3198  HZ  PHE A 204       7.589  -5.053 -11.037  1.00 89.75           H  
ATOM   3199  N   ALA A 205       9.163  -0.805  -3.834  1.00 90.26           N  
ATOM   3200  H   ALA A 205       9.386  -1.726  -3.484  1.00 90.26           H  
ATOM   3201  CA  ALA A 205       8.792   0.239  -2.881  1.00 90.26           C  
ATOM   3202  HA  ALA A 205       7.819   0.646  -3.156  1.00 90.26           H  
ATOM   3203  C   ALA A 205       9.795   1.399  -2.926  1.00 90.26           C  
ATOM   3204  CB  ALA A 205       8.674  -0.385  -1.486  1.00 90.26           C  
ATOM   3205  HB1 ALA A 205       7.927  -1.179  -1.508  1.00 90.26           H  
ATOM   3206  HB2 ALA A 205       8.364   0.376  -0.770  1.00 90.26           H  
ATOM   3207  HB3 ALA A 205       9.633  -0.805  -1.181  1.00 90.26           H  
ATOM   3208  O   ALA A 205       9.402   2.566  -2.957  1.00 90.26           O  
ATOM   3209  N   VAL A 206      11.092   1.091  -3.012  1.00 86.54           N  
ATOM   3210  H   VAL A 206      11.358   0.117  -2.998  1.00 86.54           H  
ATOM   3211  CA  VAL A 206      12.142   2.101  -3.181  1.00 86.54           C  
ATOM   3212  HA  VAL A 206      11.960   2.901  -2.463  1.00 86.54           H  
ATOM   3213  C   VAL A 206      12.071   2.761  -4.554  1.00 86.54           C  
ATOM   3214  CB  VAL A 206      13.528   1.509  -2.874  1.00 86.54           C  
ATOM   3215  HB  VAL A 206      13.669   0.580  -3.426  1.00 86.54           H  
ATOM   3216  O   VAL A 206      12.146   3.986  -4.604  1.00 86.54           O  
ATOM   3217  CG1 VAL A 206      14.680   2.462  -3.221  1.00 86.54           C  
ATOM   3218 HG11 VAL A 206      15.630   2.020  -2.921  1.00 86.54           H  
ATOM   3219 HG12 VAL A 206      14.714   2.619  -4.299  1.00 86.54           H  
ATOM   3220 HG13 VAL A 206      14.544   3.423  -2.723  1.00 86.54           H  
ATOM   3221  CG2 VAL A 206      13.601   1.231  -1.367  1.00 86.54           C  
ATOM   3222 HG21 VAL A 206      13.314   2.120  -0.804  1.00 86.54           H  
ATOM   3223 HG22 VAL A 206      14.618   0.946  -1.098  1.00 86.54           H  
ATOM   3224 HG23 VAL A 206      12.930   0.413  -1.106  1.00 86.54           H  
ATOM   3225  N   ALA A 207      11.845   2.015  -5.638  1.00 87.42           N  
ATOM   3226  H   ALA A 207      11.834   1.008  -5.557  1.00 87.42           H  
ATOM   3227  CA  ALA A 207      11.619   2.595  -6.963  1.00 87.42           C  
ATOM   3228  HA  ALA A 207      12.497   3.176  -7.246  1.00 87.42           H  
ATOM   3229  C   ALA A 207      10.411   3.551  -6.968  1.00 87.42           C  
ATOM   3230  CB  ALA A 207      11.456   1.460  -7.977  1.00 87.42           C  
ATOM   3231  HB1 ALA A 207      10.609   0.829  -7.708  1.00 87.42           H  
ATOM   3232  HB2 ALA A 207      12.361   0.853  -8.007  1.00 87.42           H  
ATOM   3233  HB3 ALA A 207      11.283   1.879  -8.969  1.00 87.42           H  
ATOM   3234  O   ALA A 207      10.528   4.685  -7.420  1.00 87.42           O  
ATOM   3235  N   SER A 208       9.288   3.162  -6.358  1.00 87.53           N  
ATOM   3236  H   SER A 208       9.253   2.220  -5.996  1.00 87.53           H  
ATOM   3237  CA  SER A 208       8.081   4.001  -6.262  1.00 87.53           C  
ATOM   3238  HA  SER A 208       7.766   4.273  -7.269  1.00 87.53           H  
ATOM   3239  C   SER A 208       8.326   5.304  -5.486  1.00 87.53           C  
ATOM   3240  CB  SER A 208       6.936   3.226  -5.599  1.00 87.53           C  
ATOM   3241  HB2 SER A 208       6.052   3.863  -5.563  1.00 87.53           H  
ATOM   3242  HB3 SER A 208       7.213   2.959  -4.579  1.00 87.53           H  
ATOM   3243  O   SER A 208       7.847   6.361  -5.894  1.00 87.53           O  
ATOM   3244  OG  SER A 208       6.629   2.050  -6.322  1.00 87.53           O  
ATOM   3245  HG  SER A 208       7.354   1.433  -6.196  1.00 87.53           H  
ATOM   3246  N   ILE A 209       9.107   5.261  -4.398  1.00 84.55           N  
ATOM   3247  H   ILE A 209       9.452   4.362  -4.093  1.00 84.55           H  
ATOM   3248  CA  ILE A 209       9.498   6.467  -3.642  1.00 84.55           C  
ATOM   3249  HA  ILE A 209       8.616   7.092  -3.503  1.00 84.55           H  
ATOM   3250  C   ILE A 209      10.518   7.306  -4.428  1.00 84.55           C  
ATOM   3251  CB  ILE A 209      10.054   6.092  -2.247  1.00 84.55           C  
ATOM   3252  HB  ILE A 209      10.908   5.430  -2.389  1.00 84.55           H  
ATOM   3253  O   ILE A 209      10.446   8.532  -4.444  1.00 84.55           O  
ATOM   3254  CG1 ILE A 209       9.010   5.372  -1.362  1.00 84.55           C  
ATOM   3255 HG12 ILE A 209       8.409   4.690  -1.964  1.00 84.55           H  
ATOM   3256 HG13 ILE A 209       8.327   6.104  -0.931  1.00 84.55           H  
ATOM   3257  CG2 ILE A 209      10.529   7.360  -1.509  1.00 84.55           C  
ATOM   3258 HG21 ILE A 209      10.786   7.143  -0.472  1.00 84.55           H  
ATOM   3259 HG22 ILE A 209      11.414   7.767  -1.997  1.00 84.55           H  
ATOM   3260 HG23 ILE A 209       9.744   8.117  -1.527  1.00 84.55           H  
ATOM   3261  CD1 ILE A 209       9.657   4.550  -0.237  1.00 84.55           C  
ATOM   3262 HD11 ILE A 209      10.323   3.798  -0.661  1.00 84.55           H  
ATOM   3263 HD12 ILE A 209       8.878   4.044   0.334  1.00 84.55           H  
ATOM   3264 HD13 ILE A 209      10.229   5.192   0.434  1.00 84.55           H  
ATOM   3265  N   LEU A 210      11.494   6.685  -5.091  1.00 81.01           N  
ATOM   3266  H   LEU A 210      11.539   5.677  -5.065  1.00 81.01           H  
ATOM   3267  CA  LEU A 210      12.474   7.414  -5.897  1.00 81.01           C  
ATOM   3268  HA  LEU A 210      12.889   8.225  -5.299  1.00 81.01           H  
ATOM   3269  C   LEU A 210      11.815   8.089  -7.103  1.00 81.01           C  
ATOM   3270  CB  LEU A 210      13.612   6.472  -6.315  1.00 81.01           C  
ATOM   3271  HB2 LEU A 210      13.176   5.545  -6.688  1.00 81.01           H  
ATOM   3272  HB3 LEU A 210      14.163   6.931  -7.136  1.00 81.01           H  
ATOM   3273  O   LEU A 210      12.171   9.223  -7.414  1.00 81.01           O  
ATOM   3274  CG  LEU A 210      14.610   6.143  -5.190  1.00 81.01           C  
ATOM   3275  HG  LEU A 210      14.089   5.695  -4.344  1.00 81.01           H  
ATOM   3276  CD1 LEU A 210      15.638   5.144  -5.718  1.00 81.01           C  
ATOM   3277 HD11 LEU A 210      16.190   5.579  -6.551  1.00 81.01           H  
ATOM   3278 HD12 LEU A 210      15.124   4.248  -6.065  1.00 81.01           H  
ATOM   3279 HD13 LEU A 210      16.332   4.864  -4.926  1.00 81.01           H  
ATOM   3280  CD2 LEU A 210      15.378   7.374  -4.690  1.00 81.01           C  
ATOM   3281 HD21 LEU A 210      15.842   7.891  -5.530  1.00 81.01           H  
ATOM   3282 HD22 LEU A 210      14.703   8.053  -4.169  1.00 81.01           H  
ATOM   3283 HD23 LEU A 210      16.151   7.062  -3.987  1.00 81.01           H  
ATOM   3284  N   ARG A 211      10.798   7.467  -7.708  1.00 80.05           N  
ATOM   3285  H   ARG A 211      10.591   6.519  -7.425  1.00 80.05           H  
ATOM   3286  CA  ARG A 211      10.025   8.034  -8.815  1.00 80.05           C  
ATOM   3287  HA  ARG A 211      10.696   8.156  -9.665  1.00 80.05           H  
ATOM   3288  C   ARG A 211       9.481   9.421  -8.475  1.00 80.05           C  
ATOM   3289  CB  ARG A 211       8.901   7.058  -9.198  1.00 80.05           C  
ATOM   3290  HB2 ARG A 211       9.320   6.067  -9.376  1.00 80.05           H  
ATOM   3291  HB3 ARG A 211       8.192   6.992  -8.373  1.00 80.05           H  
ATOM   3292  O   ARG A 211       9.676  10.346  -9.256  1.00 80.05           O  
ATOM   3293  CG  ARG A 211       8.168   7.510 -10.465  1.00 80.05           C  
ATOM   3294  HG2 ARG A 211       8.789   7.311 -11.337  1.00 80.05           H  
ATOM   3295  HG3 ARG A 211       7.969   8.581 -10.416  1.00 80.05           H  
ATOM   3296  CD  ARG A 211       6.829   6.797 -10.634  1.00 80.05           C  
ATOM   3297  HD2 ARG A 211       6.995   5.749 -10.883  1.00 80.05           H  
ATOM   3298  HD3 ARG A 211       6.280   6.840  -9.693  1.00 80.05           H  
ATOM   3299  NE  ARG A 211       6.083   7.466 -11.706  1.00 80.05           N  
ATOM   3300  HE  ARG A 211       6.522   7.503 -12.615  1.00 80.05           H  
ATOM   3301  NH1 ARG A 211       4.187   8.083 -10.543  1.00 80.05           N  
ATOM   3302 HH11 ARG A 211       3.311   8.585 -10.558  1.00 80.05           H  
ATOM   3303 HH12 ARG A 211       4.332   7.339  -9.875  1.00 80.05           H  
ATOM   3304  NH2 ARG A 211       4.510   8.788 -12.619  1.00 80.05           N  
ATOM   3305 HH21 ARG A 211       5.115   8.780 -13.428  1.00 80.05           H  
ATOM   3306 HH22 ARG A 211       3.512   8.785 -12.771  1.00 80.05           H  
ATOM   3307  CZ  ARG A 211       4.946   8.120 -11.601  1.00 80.05           C  
ATOM   3308  N   SER A 212       8.892   9.614  -7.289  1.00 75.92           N  
ATOM   3309  H   SER A 212       8.806   8.834  -6.653  1.00 75.92           H  
ATOM   3310  CA  SER A 212       8.375  10.930  -6.873  1.00 75.92           C  
ATOM   3311  HA  SER A 212       7.702  11.282  -7.655  1.00 75.92           H  
ATOM   3312  C   SER A 212       9.464  12.004  -6.722  1.00 75.92           C  
ATOM   3313  CB  SER A 212       7.552  10.817  -5.584  1.00 75.92           C  
ATOM   3314  HB2 SER A 212       7.020  11.754  -5.414  1.00 75.92           H  
ATOM   3315  HB3 SER A 212       6.815  10.022  -5.700  1.00 75.92           H  
ATOM   3316  O   SER A 212       9.153  13.190  -6.738  1.00 75.92           O  
ATOM   3317  OG  SER A 212       8.361  10.537  -4.460  1.00 75.92           O  
ATOM   3318  HG  SER A 212       8.792  11.345  -4.171  1.00 75.92           H  
ATOM   3319  N   ASN A 213      10.735  11.608  -6.591  1.00 72.57           N  
ATOM   3320  H   ASN A 213      10.923  10.617  -6.626  1.00 72.57           H  
ATOM   3321  CA  ASN A 213      11.888  12.512  -6.540  1.00 72.57           C  
ATOM   3322  HA  ASN A 213      11.559  13.484  -6.174  1.00 72.57           H  
ATOM   3323  C   ASN A 213      12.539  12.758  -7.916  1.00 72.57           C  
ATOM   3324  CB  ASN A 213      12.921  11.951  -5.547  1.00 72.57           C  
ATOM   3325  HB2 ASN A 213      13.795  12.603  -5.545  1.00 72.57           H  
ATOM   3326  HB3 ASN A 213      13.246  10.960  -5.865  1.00 72.57           H  
ATOM   3327  O   ASN A 213      13.320  13.701  -8.041  1.00 72.57           O  
ATOM   3328  CG  ASN A 213      12.403  11.888  -4.124  1.00 72.57           C  
ATOM   3329  ND2 ASN A 213      12.052  10.732  -3.622  1.00 72.57           N  
ATOM   3330 HD21 ASN A 213      11.843   9.953  -4.230  1.00 72.57           H  
ATOM   3331 HD22 ASN A 213      11.568  10.786  -2.737  1.00 72.57           H  
ATOM   3332  OD1 ASN A 213      12.304  12.887  -3.433  1.00 72.57           O  
ATOM   3333  N   PHE A 214      12.253  11.914  -8.915  1.00 69.70           N  
ATOM   3334  H   PHE A 214      11.626  11.147  -8.717  1.00 69.70           H  
ATOM   3335  CA  PHE A 214      12.858  11.939 -10.255  1.00 69.70           C  
ATOM   3336  HA  PHE A 214      13.633  12.705 -10.279  1.00 69.70           H  
ATOM   3337  C   PHE A 214      11.893  12.318 -11.387  1.00 69.70           C  
ATOM   3338  CB  PHE A 214      13.524  10.585 -10.546  1.00 69.70           C  
ATOM   3339  HB2 PHE A 214      12.808   9.789 -10.341  1.00 69.70           H  
ATOM   3340  HB3 PHE A 214      13.765  10.529 -11.608  1.00 69.70           H  
ATOM   3341  O   PHE A 214      12.344  12.462 -12.521  1.00 69.70           O  
ATOM   3342  CG  PHE A 214      14.817  10.322  -9.799  1.00 69.70           C  
ATOM   3343  CD1 PHE A 214      15.922  11.175  -9.981  1.00 69.70           C  
ATOM   3344  HD1 PHE A 214      15.840  12.038 -10.625  1.00 69.70           H  
ATOM   3345  CD2 PHE A 214      14.958   9.164  -9.013  1.00 69.70           C  
ATOM   3346  HD2 PHE A 214      14.128   8.479  -8.920  1.00 69.70           H  
ATOM   3347  CE1 PHE A 214      17.161  10.865  -9.393  1.00 69.70           C  
ATOM   3348  HE1 PHE A 214      18.018  11.486  -9.604  1.00 69.70           H  
ATOM   3349  CE2 PHE A 214      16.193   8.858  -8.415  1.00 69.70           C  
ATOM   3350  HE2 PHE A 214      16.310   7.935  -7.866  1.00 69.70           H  
ATOM   3351  CZ  PHE A 214      17.301   9.700  -8.618  1.00 69.70           C  
ATOM   3352  HZ  PHE A 214      18.274   9.421  -8.243  1.00 69.70           H  
ATOM   3353  N   LEU A 215      10.600  12.519 -11.101  1.00 66.47           N  
ATOM   3354  H   LEU A 215      10.275  12.294 -10.172  1.00 66.47           H  
ATOM   3355  CA  LEU A 215       9.661  13.133 -12.048  1.00 66.47           C  
ATOM   3356  HA  LEU A 215       9.488  12.432 -12.865  1.00 66.47           H  
ATOM   3357  C   LEU A 215      10.268  14.409 -12.656  1.00 66.47           C  
ATOM   3358  CB  LEU A 215       8.332  13.459 -11.336  1.00 66.47           C  
ATOM   3359  HB2 LEU A 215       7.793  14.207 -11.918  1.00 66.47           H  
ATOM   3360  HB3 LEU A 215       8.561  13.905 -10.368  1.00 66.47           H  
ATOM   3361  O   LEU A 215      10.892  15.199 -11.945  1.00 66.47           O  
ATOM   3362  CG  LEU A 215       7.400  12.251 -11.135  1.00 66.47           C  
ATOM   3363  HG  LEU A 215       7.953  11.424 -10.689  1.00 66.47           H  
ATOM   3364  CD1 LEU A 215       6.254  12.622 -10.192  1.00 66.47           C  
ATOM   3365 HD11 LEU A 215       5.665  13.432 -10.621  1.00 66.47           H  
ATOM   3366 HD12 LEU A 215       6.661  12.945  -9.234  1.00 66.47           H  
ATOM   3367 HD13 LEU A 215       5.615  11.754 -10.028  1.00 66.47           H  
ATOM   3368  CD2 LEU A 215       6.789  11.773 -12.454  1.00 66.47           C  
ATOM   3369 HD21 LEU A 215       7.571  11.385 -13.106  1.00 66.47           H  
ATOM   3370 HD22 LEU A 215       6.081  10.968 -12.257  1.00 66.47           H  
ATOM   3371 HD23 LEU A 215       6.274  12.594 -12.954  1.00 66.47           H  
ATOM   3372  N   ASN A 216      10.040  14.611 -13.959  1.00 52.39           N  
ATOM   3373  H   ASN A 216       9.602  13.847 -14.454  1.00 52.39           H  
ATOM   3374  CA  ASN A 216      10.705  15.625 -14.797  1.00 52.39           C  
ATOM   3375  HA  ASN A 216      11.750  15.338 -14.910  1.00 52.39           H  
ATOM   3376  C   ASN A 216      10.717  17.063 -14.230  1.00 52.39           C  
ATOM   3377  CB  ASN A 216      10.038  15.595 -16.189  1.00 52.39           C  
ATOM   3378  HB2 ASN A 216      10.415  16.429 -16.781  1.00 52.39           H  
ATOM   3379  HB3 ASN A 216       8.959  15.714 -16.083  1.00 52.39           H  
ATOM   3380  O   ASN A 216      11.584  17.859 -14.580  1.00 52.39           O  
ATOM   3381  CG  ASN A 216      10.335  14.325 -16.972  1.00 52.39           C  
ATOM   3382  ND2 ASN A 216       9.546  14.008 -17.971  1.00 52.39           N  
ATOM   3383 HD21 ASN A 216       9.798  13.164 -18.467  1.00 52.39           H  
ATOM   3384 HD22 ASN A 216       8.790  14.613 -18.258  1.00 52.39           H  
ATOM   3385  OD1 ASN A 216      11.278  13.605 -16.709  1.00 52.39           O  
ATOM   3386  N   ASP A 217       9.808  17.397 -13.316  1.00 52.92           N  
ATOM   3387  H   ASP A 217       9.190  16.664 -12.998  1.00 52.92           H  
ATOM   3388  CA  ASP A 217       9.749  18.680 -12.614  1.00 52.92           C  
ATOM   3389  HA  ASP A 217      10.139  19.442 -13.290  1.00 52.92           H  
ATOM   3390  C   ASP A 217      10.653  18.700 -11.355  1.00 52.92           C  
ATOM   3391  CB  ASP A 217       8.269  19.013 -12.362  1.00 52.92           C  
ATOM   3392  HB2 ASP A 217       7.658  18.486 -13.095  1.00 52.92           H  
ATOM   3393  HB3 ASP A 217       7.958  18.659 -11.380  1.00 52.92           H  
ATOM   3394  O   ASP A 217      10.207  18.982 -10.237  1.00 52.92           O  
ATOM   3395  CG  ASP A 217       7.953  20.500 -12.504  1.00 52.92           C  
ATOM   3396  OD1 ASP A 217       8.818  21.356 -12.217  1.00 52.92           O  
ATOM   3397  OD2 ASP A 217       6.784  20.793 -12.846  1.00 52.92           O  
ATOM   3398  N   ARG A 218      11.952  18.378 -11.524  1.00 49.51           N  
ATOM   3399  H   ARG A 218      12.221  18.117 -12.461  1.00 49.51           H  
ATOM   3400  CA  ARG A 218      12.948  18.250 -10.426  1.00 49.51           C  
ATOM   3401  HA  ARG A 218      12.678  17.385  -9.820  1.00 49.51           H  
ATOM   3402  C   ARG A 218      12.966  19.460  -9.475  1.00 49.51           C  
ATOM   3403  CB  ARG A 218      14.373  18.042 -10.992  1.00 49.51           C  
ATOM   3404  HB2 ARG A 218      15.072  18.099 -10.157  1.00 49.51           H  
ATOM   3405  HB3 ARG A 218      14.608  18.860 -11.673  1.00 49.51           H  
ATOM   3406  O   ARG A 218      13.244  19.309  -8.283  1.00 49.51           O  
ATOM   3407  CG  ARG A 218      14.626  16.702 -11.716  1.00 49.51           C  
ATOM   3408  HG2 ARG A 218      14.309  15.878 -11.077  1.00 49.51           H  
ATOM   3409  HG3 ARG A 218      14.046  16.676 -12.638  1.00 49.51           H  
ATOM   3410  CD  ARG A 218      16.129  16.543 -12.043  1.00 49.51           C  
ATOM   3411  HD2 ARG A 218      16.455  17.413 -12.614  1.00 49.51           H  
ATOM   3412  HD3 ARG A 218      16.683  16.519 -11.104  1.00 49.51           H  
ATOM   3413  NE  ARG A 218      16.429  15.324 -12.830  1.00 49.51           N  
ATOM   3414  HE  ARG A 218      15.679  14.955 -13.398  1.00 49.51           H  
ATOM   3415  NH1 ARG A 218      18.654  15.029 -12.262  1.00 49.51           N  
ATOM   3416 HH11 ARG A 218      18.615  15.814 -11.627  1.00 49.51           H  
ATOM   3417 HH12 ARG A 218      19.439  14.396 -12.214  1.00 49.51           H  
ATOM   3418  NH2 ARG A 218      17.712  13.660 -13.733  1.00 49.51           N  
ATOM   3419 HH21 ARG A 218      16.962  13.377 -14.347  1.00 49.51           H  
ATOM   3420 HH22 ARG A 218      18.613  13.224 -13.868  1.00 49.51           H  
ATOM   3421  CZ  ARG A 218      17.591  14.685 -12.937  1.00 49.51           C  
ATOM   3422  N   ASN A 219      12.638  20.646  -9.992  1.00 51.87           N  
ATOM   3423  H   ASN A 219      12.383  20.656 -10.969  1.00 51.87           H  
ATOM   3424  CA  ASN A 219      12.615  21.915  -9.261  1.00 51.87           C  
ATOM   3425  HA  ASN A 219      13.530  21.993  -8.674  1.00 51.87           H  
ATOM   3426  C   ASN A 219      11.454  22.039  -8.254  1.00 51.87           C  
ATOM   3427  CB  ASN A 219      12.605  23.063 -10.290  1.00 51.87           C  
ATOM   3428  HB2 ASN A 219      11.777  22.925 -10.984  1.00 51.87           H  
ATOM   3429  HB3 ASN A 219      12.458  24.009  -9.769  1.00 51.87           H  
ATOM   3430  O   ASN A 219      11.513  22.901  -7.379  1.00 51.87           O  
ATOM   3431  CG  ASN A 219      13.907  23.175 -11.069  1.00 51.87           C  
ATOM   3432  ND2 ASN A 219      13.905  23.874 -12.178  1.00 51.87           N  
ATOM   3433 HD21 ASN A 219      13.058  24.308 -12.518  1.00 51.87           H  
ATOM   3434 HD22 ASN A 219      14.781  23.926 -12.677  1.00 51.87           H  
ATOM   3435  OD1 ASN A 219      14.938  22.640 -10.698  1.00 51.87           O  
ATOM   3436  N   LYS A 220      10.422  21.184  -8.327  1.00 54.37           N  
ATOM   3437  H   LYS A 220      10.404  20.522  -9.090  1.00 54.37           H  
ATOM   3438  CA  LYS A 220       9.279  21.194  -7.393  1.00 54.37           C  
ATOM   3439  HA  LYS A 220       9.202  22.185  -6.945  1.00 54.37           H  
ATOM   3440  C   LYS A 220       9.422  20.246  -6.203  1.00 54.37           C  
ATOM   3441  CB  LYS A 220       7.973  20.932  -8.158  1.00 54.37           C  
ATOM   3442  HB2 LYS A 220       8.075  20.030  -8.763  1.00 54.37           H  
ATOM   3443  HB3 LYS A 220       7.160  20.783  -7.447  1.00 54.37           H  
ATOM   3444  O   LYS A 220       8.628  20.337  -5.269  1.00 54.37           O  
ATOM   3445  CG  LYS A 220       7.621  22.127  -9.051  1.00 54.37           C  
ATOM   3446  HG2 LYS A 220       7.537  23.026  -8.441  1.00 54.37           H  
ATOM   3447  HG3 LYS A 220       8.419  22.275  -9.779  1.00 54.37           H  
ATOM   3448  CD  LYS A 220       6.299  21.898  -9.788  1.00 54.37           C  
ATOM   3449  HD2 LYS A 220       5.470  21.890  -9.081  1.00 54.37           H  
ATOM   3450  HD3 LYS A 220       6.345  20.933 -10.292  1.00 54.37           H  
ATOM   3451  CE  LYS A 220       6.117  23.021 -10.814  1.00 54.37           C  
ATOM   3452  HE2 LYS A 220       5.810  23.935 -10.307  1.00 54.37           H  
ATOM   3453  HE3 LYS A 220       7.085  23.192 -11.283  1.00 54.37           H  
ATOM   3454  NZ  LYS A 220       5.160  22.638 -11.874  1.00 54.37           N  
ATOM   3455  HZ1 LYS A 220       5.064  23.369 -12.565  1.00 54.37           H  
ATOM   3456  HZ2 LYS A 220       5.576  21.859 -12.364  1.00 54.37           H  
ATOM   3457  HZ3 LYS A 220       4.265  22.346 -11.508  1.00 54.37           H  
ATOM   3458  N   VAL A 221      10.422  19.359  -6.190  1.00 60.70           N  
ATOM   3459  H   VAL A 221      11.051  19.334  -6.980  1.00 60.70           H  
ATOM   3460  CA  VAL A 221      10.617  18.414  -5.078  1.00 60.70           C  
ATOM   3461  HA  VAL A 221       9.637  18.029  -4.797  1.00 60.70           H  
ATOM   3462  C   VAL A 221      11.196  19.151  -3.866  1.00 60.70           C  
ATOM   3463  CB  VAL A 221      11.474  17.196  -5.471  1.00 60.70           C  
ATOM   3464  HB  VAL A 221      12.510  17.506  -5.604  1.00 60.70           H  
ATOM   3465  O   VAL A 221      12.407  19.381  -3.763  1.00 60.70           O  
ATOM   3466  CG1 VAL A 221      11.402  16.138  -4.361  1.00 60.70           C  
ATOM   3467 HG11 VAL A 221      10.397  15.717  -4.313  1.00 60.70           H  
ATOM   3468 HG12 VAL A 221      11.639  16.575  -3.391  1.00 60.70           H  
ATOM   3469 HG13 VAL A 221      12.106  15.334  -4.574  1.00 60.70           H  
ATOM   3470  CG2 VAL A 221      11.000  16.533  -6.769  1.00 60.70           C  
ATOM   3471 HG21 VAL A 221      11.085  17.225  -7.607  1.00 60.70           H  
ATOM   3472 HG22 VAL A 221       9.963  16.211  -6.678  1.00 60.70           H  
ATOM   3473 HG23 VAL A 221      11.623  15.667  -6.993  1.00 60.70           H  
ATOM   3474  N   THR A 222      10.317  19.514  -2.933  1.00 64.03           N  
ATOM   3475  H   THR A 222       9.346  19.303  -3.111  1.00 64.03           H  
ATOM   3476  CA  THR A 222      10.664  20.264  -1.719  1.00 64.03           C  
ATOM   3477  HA  THR A 222      11.125  21.202  -2.029  1.00 64.03           H  
ATOM   3478  C   THR A 222      11.670  19.508  -0.844  1.00 64.03           C  
ATOM   3479  CB  THR A 222       9.421  20.602  -0.878  1.00 64.03           C  
ATOM   3480  HB  THR A 222       9.740  21.182  -0.012  1.00 64.03           H  
ATOM   3481  O   THR A 222      11.702  18.274  -0.812  1.00 64.03           O  
ATOM   3482  CG2 THR A 222       8.373  21.413  -1.636  1.00 64.03           C  
ATOM   3483 HG21 THR A 222       7.549  21.660  -0.967  1.00 64.03           H  
ATOM   3484 HG22 THR A 222       8.818  22.338  -2.004  1.00 64.03           H  
ATOM   3485 HG23 THR A 222       7.984  20.849  -2.483  1.00 64.03           H  
ATOM   3486  OG1 THR A 222       8.808  19.422  -0.417  1.00 64.03           O  
ATOM   3487  HG1 THR A 222       8.385  19.036  -1.188  1.00 64.03           H  
ATOM   3488  N   MET A 223      12.468  20.237  -0.052  1.00 66.08           N  
ATOM   3489  H   MET A 223      12.446  21.244  -0.126  1.00 66.08           H  
ATOM   3490  CA  MET A 223      13.382  19.614   0.920  1.00 66.08           C  
ATOM   3491  HA  MET A 223      14.086  18.987   0.371  1.00 66.08           H  
ATOM   3492  C   MET A 223      12.633  18.695   1.906  1.00 66.08           C  
ATOM   3493  CB  MET A 223      14.182  20.707   1.652  1.00 66.08           C  
ATOM   3494  HB2 MET A 223      13.498  21.345   2.212  1.00 66.08           H  
ATOM   3495  HB3 MET A 223      14.707  21.319   0.919  1.00 66.08           H  
ATOM   3496  O   MET A 223      13.159  17.653   2.294  1.00 66.08           O  
ATOM   3497  CG  MET A 223      15.211  20.108   2.622  1.00 66.08           C  
ATOM   3498  HG2 MET A 223      15.878  19.441   2.076  1.00 66.08           H  
ATOM   3499  HG3 MET A 223      14.678  19.514   3.364  1.00 66.08           H  
ATOM   3500  SD  MET A 223      16.207  21.315   3.537  1.00 66.08           S  
ATOM   3501  CE  MET A 223      17.574  21.599   2.378  1.00 66.08           C  
ATOM   3502  HE1 MET A 223      17.185  21.995   1.440  1.00 66.08           H  
ATOM   3503  HE2 MET A 223      18.103  20.665   2.191  1.00 66.08           H  
ATOM   3504  HE3 MET A 223      18.267  22.322   2.808  1.00 66.08           H  
ATOM   3505  N   LEU A 224      11.386  19.031   2.257  1.00 65.11           N  
ATOM   3506  H   LEU A 224      10.992  19.879   1.875  1.00 65.11           H  
ATOM   3507  CA  LEU A 224      10.533  18.206   3.113  1.00 65.11           C  
ATOM   3508  HA  LEU A 224      11.097  17.972   4.016  1.00 65.11           H  
ATOM   3509  C   LEU A 224      10.161  16.867   2.448  1.00 65.11           C  
ATOM   3510  CB  LEU A 224       9.295  19.032   3.505  1.00 65.11           C  
ATOM   3511  HB2 LEU A 224       9.625  19.955   3.981  1.00 65.11           H  
ATOM   3512  HB3 LEU A 224       8.751  19.298   2.599  1.00 65.11           H  
ATOM   3513  O   LEU A 224      10.307  15.821   3.079  1.00 65.11           O  
ATOM   3514  CG  LEU A 224       8.324  18.309   4.459  1.00 65.11           C  
ATOM   3515  HG  LEU A 224       7.962  17.399   3.980  1.00 65.11           H  
ATOM   3516  CD1 LEU A 224       8.978  17.941   5.794  1.00 65.11           C  
ATOM   3517 HD11 LEU A 224       8.227  17.511   6.457  1.00 65.11           H  
ATOM   3518 HD12 LEU A 224       9.762  17.201   5.636  1.00 65.11           H  
ATOM   3519 HD13 LEU A 224       9.400  18.831   6.261  1.00 65.11           H  
ATOM   3520  CD2 LEU A 224       7.122  19.206   4.744  1.00 65.11           C  
ATOM   3521 HD21 LEU A 224       6.626  19.467   3.809  1.00 65.11           H  
ATOM   3522 HD22 LEU A 224       7.440  20.119   5.247  1.00 65.11           H  
ATOM   3523 HD23 LEU A 224       6.408  18.678   5.375  1.00 65.11           H  
ATOM   3524  N   GLN A 225       9.751  16.870   1.174  1.00 66.52           N  
ATOM   3525  H   GLN A 225       9.660  17.753   0.690  1.00 66.52           H  
ATOM   3526  CA  GLN A 225       9.465  15.639   0.419  1.00 66.52           C  
ATOM   3527  HA  GLN A 225       8.708  15.062   0.950  1.00 66.52           H  
ATOM   3528  C   GLN A 225      10.703  14.742   0.287  1.00 66.52           C  
ATOM   3529  CB  GLN A 225       8.921  15.989  -0.973  1.00 66.52           C  
ATOM   3530  HB2 GLN A 225       8.993  15.116  -1.622  1.00 66.52           H  
ATOM   3531  HB3 GLN A 225       9.544  16.774  -1.403  1.00 66.52           H  
ATOM   3532  O   GLN A 225      10.587  13.524   0.451  1.00 66.52           O  
ATOM   3533  CG  GLN A 225       7.446  16.424  -0.929  1.00 66.52           C  
ATOM   3534  HG2 GLN A 225       7.268  17.071  -0.070  1.00 66.52           H  
ATOM   3535  HG3 GLN A 225       6.816  15.541  -0.822  1.00 66.52           H  
ATOM   3536  CD  GLN A 225       7.044  17.197  -2.180  1.00 66.52           C  
ATOM   3537  NE2 GLN A 225       5.893  16.942  -2.758  1.00 66.52           N  
ATOM   3538 HE21 GLN A 225       5.284  16.204  -2.434  1.00 66.52           H  
ATOM   3539 HE22 GLN A 225       5.675  17.462  -3.596  1.00 66.52           H  
ATOM   3540  OE1 GLN A 225       7.763  18.084  -2.621  1.00 66.52           O  
ATOM   3541  N   LYS A 226      11.895  15.326   0.088  1.00 68.08           N  
ATOM   3542  H   LYS A 226      11.908  16.320  -0.087  1.00 68.08           H  
ATOM   3543  CA  LYS A 226      13.169  14.580   0.087  1.00 68.08           C  
ATOM   3544  HA  LYS A 226      13.095  13.767  -0.636  1.00 68.08           H  
ATOM   3545  C   LYS A 226      13.414  13.910   1.444  1.00 68.08           C  
ATOM   3546  CB  LYS A 226      14.341  15.486  -0.343  1.00 68.08           C  
ATOM   3547  HB2 LYS A 226      14.388  16.364   0.302  1.00 68.08           H  
ATOM   3548  HB3 LYS A 226      15.274  14.931  -0.244  1.00 68.08           H  
ATOM   3549  O   LYS A 226      13.556  12.694   1.509  1.00 68.08           O  
ATOM   3550  CG  LYS A 226      14.179  15.925  -1.807  1.00 68.08           C  
ATOM   3551  HG2 LYS A 226      14.149  15.037  -2.439  1.00 68.08           H  
ATOM   3552  HG3 LYS A 226      13.226  16.446  -1.903  1.00 68.08           H  
ATOM   3553  CD  LYS A 226      15.276  16.868  -2.322  1.00 68.08           C  
ATOM   3554  HD2 LYS A 226      15.292  17.768  -1.706  1.00 68.08           H  
ATOM   3555  HD3 LYS A 226      16.244  16.370  -2.279  1.00 68.08           H  
ATOM   3556  CE  LYS A 226      14.921  17.230  -3.774  1.00 68.08           C  
ATOM   3557  HE2 LYS A 226      13.889  17.581  -3.790  1.00 68.08           H  
ATOM   3558  HE3 LYS A 226      14.959  16.325  -4.380  1.00 68.08           H  
ATOM   3559  NZ  LYS A 226      15.793  18.278  -4.361  1.00 68.08           N  
ATOM   3560  HZ1 LYS A 226      15.498  18.465  -5.308  1.00 68.08           H  
ATOM   3561  HZ2 LYS A 226      15.687  19.144  -3.852  1.00 68.08           H  
ATOM   3562  HZ3 LYS A 226      16.763  17.996  -4.372  1.00 68.08           H  
ATOM   3563  N   GLN A 227      13.304  14.657   2.547  1.00 66.61           N  
ATOM   3564  H   GLN A 227      13.152  15.649   2.435  1.00 66.61           H  
ATOM   3565  CA  GLN A 227      13.450  14.101   3.901  1.00 66.61           C  
ATOM   3566  HA  GLN A 227      14.437  13.646   3.984  1.00 66.61           H  
ATOM   3567  C   GLN A 227      12.413  13.014   4.243  1.00 66.61           C  
ATOM   3568  CB  GLN A 227      13.320  15.221   4.940  1.00 66.61           C  
ATOM   3569  HB2 GLN A 227      12.409  15.787   4.744  1.00 66.61           H  
ATOM   3570  HB3 GLN A 227      13.225  14.762   5.924  1.00 66.61           H  
ATOM   3571  O   GLN A 227      12.722  12.084   4.992  1.00 66.61           O  
ATOM   3572  CG  GLN A 227      14.513  16.186   4.990  1.00 66.61           C  
ATOM   3573  HG2 GLN A 227      14.668  16.648   4.015  1.00 66.61           H  
ATOM   3574  HG3 GLN A 227      15.416  15.631   5.245  1.00 66.61           H  
ATOM   3575  CD  GLN A 227      14.300  17.280   6.034  1.00 66.61           C  
ATOM   3576  NE2 GLN A 227      15.166  18.266   6.102  1.00 66.61           N  
ATOM   3577 HE21 GLN A 227      15.925  18.341   5.440  1.00 66.61           H  
ATOM   3578 HE22 GLN A 227      14.978  18.992   6.778  1.00 66.61           H  
ATOM   3579  OE1 GLN A 227      13.374  17.245   6.835  1.00 66.61           O  
ATOM   3580  N   ILE A 228      11.175  13.125   3.750  1.00 69.34           N  
ATOM   3581  H   ILE A 228      10.952  13.948   3.208  1.00 69.34           H  
ATOM   3582  CA  ILE A 228      10.136  12.095   3.917  1.00 69.34           C  
ATOM   3583  HA  ILE A 228      10.111  11.784   4.962  1.00 69.34           H  
ATOM   3584  C   ILE A 228      10.493  10.845   3.099  1.00 69.34           C  
ATOM   3585  CB  ILE A 228       8.743  12.670   3.561  1.00 69.34           C  
ATOM   3586  HB  ILE A 228       8.812  13.176   2.598  1.00 69.34           H  
ATOM   3587  O   ILE A 228      10.414   9.731   3.624  1.00 69.34           O  
ATOM   3588  CG1 ILE A 228       8.309  13.694   4.638  1.00 69.34           C  
ATOM   3589 HG12 ILE A 228       9.134  14.371   4.858  1.00 69.34           H  
ATOM   3590 HG13 ILE A 228       8.063  13.169   5.561  1.00 69.34           H  
ATOM   3591  CG2 ILE A 228       7.683  11.556   3.445  1.00 69.34           C  
ATOM   3592 HG21 ILE A 228       7.629  10.984   4.372  1.00 69.34           H  
ATOM   3593 HG22 ILE A 228       6.705  11.984   3.224  1.00 69.34           H  
ATOM   3594 HG23 ILE A 228       7.926  10.890   2.617  1.00 69.34           H  
ATOM   3595  CD1 ILE A 228       7.111  14.560   4.225  1.00 69.34           C  
ATOM   3596 HD11 ILE A 228       7.319  15.051   3.274  1.00 69.34           H  
ATOM   3597 HD12 ILE A 228       6.208  13.956   4.133  1.00 69.34           H  
ATOM   3598 HD13 ILE A 228       6.938  15.320   4.986  1.00 69.34           H  
ATOM   3599  N   SER A 229      10.946  11.029   1.858  1.00 74.99           N  
ATOM   3600  H   SER A 229      10.991  11.971   1.498  1.00 74.99           H  
ATOM   3601  CA  SER A 229      11.412   9.953   0.977  1.00 74.99           C  
ATOM   3602  HA  SER A 229      10.596   9.249   0.817  1.00 74.99           H  
ATOM   3603  C   SER A 229      12.578   9.185   1.595  1.00 74.99           C  
ATOM   3604  CB  SER A 229      11.824  10.511  -0.387  1.00 74.99           C  
ATOM   3605  HB2 SER A 229      12.617  11.251  -0.280  1.00 74.99           H  
ATOM   3606  HB3 SER A 229      12.198   9.695  -1.005  1.00 74.99           H  
ATOM   3607  O   SER A 229      12.480   7.970   1.760  1.00 74.99           O  
ATOM   3608  OG  SER A 229      10.705  11.098  -1.017  1.00 74.99           O  
ATOM   3609  HG  SER A 229      10.595  11.986  -0.669  1.00 74.99           H  
ATOM   3610  N   ASP A 230      13.620   9.880   2.055  1.00 72.61           N  
ATOM   3611  H   ASP A 230      13.671  10.865   1.835  1.00 72.61           H  
ATOM   3612  CA  ASP A 230      14.786   9.277   2.713  1.00 72.61           C  
ATOM   3613  HA  ASP A 230      15.288   8.607   2.015  1.00 72.61           H  
ATOM   3614  C   ASP A 230      14.383   8.471   3.956  1.00 72.61           C  
ATOM   3615  CB  ASP A 230      15.771  10.378   3.139  1.00 72.61           C  
ATOM   3616  HB2 ASP A 230      16.564   9.921   3.731  1.00 72.61           H  
ATOM   3617  HB3 ASP A 230      15.250  11.091   3.777  1.00 72.61           H  
ATOM   3618  O   ASP A 230      14.841   7.343   4.161  1.00 72.61           O  
ATOM   3619  CG  ASP A 230      16.423  11.125   1.973  1.00 72.61           C  
ATOM   3620  OD1 ASP A 230      16.581  10.505   0.899  1.00 72.61           O  
ATOM   3621  OD2 ASP A 230      16.788  12.298   2.206  1.00 72.61           O  
ATOM   3622  N   LYS A 231      13.468   9.011   4.777  1.00 74.66           N  
ATOM   3623  H   LYS A 231      13.128   9.933   4.543  1.00 74.66           H  
ATOM   3624  CA  LYS A 231      12.919   8.312   5.953  1.00 74.66           C  
ATOM   3625  HA  LYS A 231      13.751   7.983   6.575  1.00 74.66           H  
ATOM   3626  C   LYS A 231      12.153   7.044   5.566  1.00 74.66           C  
ATOM   3627  CB  LYS A 231      12.018   9.260   6.765  1.00 74.66           C  
ATOM   3628  HB2 LYS A 231      11.399   8.674   7.445  1.00 74.66           H  
ATOM   3629  HB3 LYS A 231      11.353   9.785   6.080  1.00 74.66           H  
ATOM   3630  O   LYS A 231      12.240   6.065   6.308  1.00 74.66           O  
ATOM   3631  CG  LYS A 231      12.815  10.278   7.600  1.00 74.66           C  
ATOM   3632  HG2 LYS A 231      13.292   9.766   8.435  1.00 74.66           H  
ATOM   3633  HG3 LYS A 231      13.596  10.722   6.983  1.00 74.66           H  
ATOM   3634  CD  LYS A 231      11.899  11.395   8.133  1.00 74.66           C  
ATOM   3635  HD2 LYS A 231      11.178  10.980   8.837  1.00 74.66           H  
ATOM   3636  HD3 LYS A 231      11.359  11.828   7.291  1.00 74.66           H  
ATOM   3637  CE  LYS A 231      12.727  12.499   8.809  1.00 74.66           C  
ATOM   3638  HE2 LYS A 231      13.551  12.751   8.141  1.00 74.66           H  
ATOM   3639  HE3 LYS A 231      13.153  12.114   9.735  1.00 74.66           H  
ATOM   3640  NZ  LYS A 231      11.927  13.728   9.069  1.00 74.66           N  
ATOM   3641  HZ1 LYS A 231      11.570  14.101   8.201  1.00 74.66           H  
ATOM   3642  HZ2 LYS A 231      12.503  14.457   9.465  1.00 74.66           H  
ATOM   3643  HZ3 LYS A 231      11.147  13.558   9.687  1.00 74.66           H  
ATOM   3644  N   ASN A 232      11.420   7.042   4.452  1.00 78.08           N  
ATOM   3645  H   ASN A 232      11.398   7.887   3.900  1.00 78.08           H  
ATOM   3646  CA  ASN A 232      10.654   5.884   3.981  1.00 78.08           C  
ATOM   3647  HA  ASN A 232      10.203   5.388   4.840  1.00 78.08           H  
ATOM   3648  C   ASN A 232      11.547   4.828   3.306  1.00 78.08           C  
ATOM   3649  CB  ASN A 232       9.516   6.370   3.068  1.00 78.08           C  
ATOM   3650  HB2 ASN A 232       9.916   7.045   2.311  1.00 78.08           H  
ATOM   3651  HB3 ASN A 232       9.076   5.514   2.557  1.00 78.08           H  
ATOM   3652  O   ASN A 232      11.427   3.644   3.628  1.00 78.08           O  
ATOM   3653  CG  ASN A 232       8.389   7.061   3.819  1.00 78.08           C  
ATOM   3654  ND2 ASN A 232       7.641   7.900   3.143  1.00 78.08           N  
ATOM   3655 HD21 ASN A 232       6.900   8.381   3.633  1.00 78.08           H  
ATOM   3656 HD22 ASN A 232       7.858   8.105   2.178  1.00 78.08           H  
ATOM   3657  OD1 ASN A 232       8.137   6.824   4.997  1.00 78.08           O  
ATOM   3658  N   ILE A 233      12.509   5.231   2.470  1.00 80.63           N  
ATOM   3659  H   ILE A 233      12.555   6.210   2.225  1.00 80.63           H  
ATOM   3660  CA  ILE A 233      13.514   4.327   1.885  1.00 80.63           C  
ATOM   3661  HA  ILE A 233      12.999   3.533   1.343  1.00 80.63           H  
ATOM   3662  C   ILE A 233      14.324   3.666   3.007  1.00 80.63           C  
ATOM   3663  CB  ILE A 233      14.423   5.078   0.883  1.00 80.63           C  
ATOM   3664  HB  ILE A 233      14.838   5.949   1.390  1.00 80.63           H  
ATOM   3665  O   ILE A 233      14.433   2.443   3.053  1.00 80.63           O  
ATOM   3666  CG1 ILE A 233      13.615   5.563  -0.343  1.00 80.63           C  
ATOM   3667 HG12 ILE A 233      12.681   6.012  -0.005  1.00 80.63           H  
ATOM   3668 HG13 ILE A 233      13.358   4.713  -0.975  1.00 80.63           H  
ATOM   3669  CG2 ILE A 233      15.582   4.169   0.424  1.00 80.63           C  
ATOM   3670 HG21 ILE A 233      15.195   3.227   0.035  1.00 80.63           H  
ATOM   3671 HG22 ILE A 233      16.264   3.964   1.249  1.00 80.63           H  
ATOM   3672 HG23 ILE A 233      16.161   4.648  -0.366  1.00 80.63           H  
ATOM   3673  CD1 ILE A 233      14.344   6.619  -1.184  1.00 80.63           C  
ATOM   3674 HD11 ILE A 233      14.618   7.469  -0.560  1.00 80.63           H  
ATOM   3675 HD12 ILE A 233      13.682   6.964  -1.979  1.00 80.63           H  
ATOM   3676 HD13 ILE A 233      15.239   6.200  -1.644  1.00 80.63           H  
ATOM   3677  N   ALA A 234      14.786   4.435   4.000  1.00 74.81           N  
ATOM   3678  H   ALA A 234      14.693   5.437   3.914  1.00 74.81           H  
ATOM   3679  CA  ALA A 234      15.503   3.905   5.162  1.00 74.81           C  
ATOM   3680  HA  ALA A 234      16.333   3.304   4.791  1.00 74.81           H  
ATOM   3681  C   ALA A 234      14.658   2.988   6.075  1.00 74.81           C  
ATOM   3682  CB  ALA A 234      16.089   5.081   5.952  1.00 74.81           C  
ATOM   3683  HB1 ALA A 234      16.713   5.687   5.294  1.00 74.81           H  
ATOM   3684  HB2 ALA A 234      15.285   5.702   6.348  1.00 74.81           H  
ATOM   3685  HB3 ALA A 234      16.707   4.710   6.769  1.00 74.81           H  
ATOM   3686  O   ALA A 234      15.207   2.413   7.022  1.00 74.81           O  
ATOM   3687  N   ARG A 235      13.341   2.860   5.847  1.00 80.11           N  
ATOM   3688  H   ARG A 235      12.955   3.384   5.075  1.00 80.11           H  
ATOM   3689  CA  ARG A 235      12.485   1.828   6.462  1.00 80.11           C  
ATOM   3690  HA  ARG A 235      12.941   1.472   7.386  1.00 80.11           H  
ATOM   3691  C   ARG A 235      12.380   0.588   5.573  1.00 80.11           C  
ATOM   3692  CB  ARG A 235      11.100   2.391   6.811  1.00 80.11           C  
ATOM   3693  HB2 ARG A 235      10.448   1.565   7.097  1.00 80.11           H  
ATOM   3694  HB3 ARG A 235      10.668   2.868   5.930  1.00 80.11           H  
ATOM   3695  O   ARG A 235      12.575  -0.501   6.099  1.00 80.11           O  
ATOM   3696  CG  ARG A 235      11.152   3.391   7.975  1.00 80.11           C  
ATOM   3697  HG2 ARG A 235      11.444   2.873   8.889  1.00 80.11           H  
ATOM   3698  HG3 ARG A 235      11.888   4.169   7.769  1.00 80.11           H  
ATOM   3699  CD  ARG A 235       9.769   4.017   8.160  1.00 80.11           C  
ATOM   3700  HD2 ARG A 235       9.111   3.236   8.539  1.00 80.11           H  
ATOM   3701  HD3 ARG A 235       9.404   4.357   7.190  1.00 80.11           H  
ATOM   3702  NE  ARG A 235       9.761   5.149   9.104  1.00 80.11           N  
ATOM   3703  HE  ARG A 235      10.645   5.397   9.526  1.00 80.11           H  
ATOM   3704  NH1 ARG A 235       7.565   5.744   8.770  1.00 80.11           N  
ATOM   3705 HH11 ARG A 235       6.832   6.436   8.819  1.00 80.11           H  
ATOM   3706 HH12 ARG A 235       7.445   4.933   8.180  1.00 80.11           H  
ATOM   3707  NH2 ARG A 235       8.826   6.945  10.156  1.00 80.11           N  
ATOM   3708 HH21 ARG A 235       9.695   7.122  10.637  1.00 80.11           H  
ATOM   3709 HH22 ARG A 235       8.020   7.530  10.324  1.00 80.11           H  
ATOM   3710  CZ  ARG A 235       8.724   5.936   9.335  1.00 80.11           C  
ATOM   3711  N   CYS A 236      12.211   0.740   4.257  1.00 80.81           N  
ATOM   3712  H   CYS A 236      12.067   1.671   3.893  1.00 80.81           H  
ATOM   3713  CA  CYS A 236      12.245  -0.376   3.295  1.00 80.81           C  
ATOM   3714  HA  CYS A 236      11.453  -1.084   3.537  1.00 80.81           H  
ATOM   3715  C   CYS A 236      13.577  -1.151   3.377  1.00 80.81           C  
ATOM   3716  CB  CYS A 236      11.984   0.161   1.877  1.00 80.81           C  
ATOM   3717  HB2 CYS A 236      12.804   0.801   1.553  1.00 80.81           H  
ATOM   3718  HB3 CYS A 236      11.928  -0.683   1.189  1.00 80.81           H  
ATOM   3719  O   CYS A 236      13.583  -2.352   3.621  1.00 80.81           O  
ATOM   3720  SG  CYS A 236      10.419   1.092   1.809  1.00 80.81           S  
ATOM   3721  HG  CYS A 236      10.843   2.205   2.416  1.00 80.81           H  
ATOM   3722  N   VAL A 237      14.709  -0.434   3.366  1.00 77.74           N  
ATOM   3723  H   VAL A 237      14.618   0.548   3.145  1.00 77.74           H  
ATOM   3724  CA  VAL A 237      16.082  -0.953   3.587  1.00 77.74           C  
ATOM   3725  HA  VAL A 237      16.343  -1.653   2.793  1.00 77.74           H  
ATOM   3726  C   VAL A 237      16.246  -1.718   4.914  1.00 77.74           C  
ATOM   3727  CB  VAL A 237      17.055   0.252   3.583  1.00 77.74           C  
ATOM   3728  HB  VAL A 237      16.682   0.966   4.317  1.00 77.74           H  
ATOM   3729  O   VAL A 237      17.117  -2.582   5.061  1.00 77.74           O  
ATOM   3730  CG1 VAL A 237      18.494  -0.085   3.981  1.00 77.74           C  
ATOM   3731 HG11 VAL A 237      18.910  -0.827   3.299  1.00 77.74           H  
ATOM   3732 HG12 VAL A 237      18.542  -0.464   5.002  1.00 77.74           H  
ATOM   3733 HG13 VAL A 237      19.080   0.834   3.951  1.00 77.74           H  
ATOM   3734  CG2 VAL A 237      17.160   0.991   2.240  1.00 77.74           C  
ATOM   3735 HG21 VAL A 237      16.180   1.120   1.780  1.00 77.74           H  
ATOM   3736 HG22 VAL A 237      17.598   1.977   2.398  1.00 77.74           H  
ATOM   3737 HG23 VAL A 237      17.800   0.442   1.549  1.00 77.74           H  
ATOM   3738  N   ARG A 238      15.459  -1.369   5.938  1.00 72.55           N  
ATOM   3739  H   ARG A 238      14.698  -0.734   5.744  1.00 72.55           H  
ATOM   3740  CA  ARG A 238      15.483  -2.063   7.234  1.00 72.55           C  
ATOM   3741  HA  ARG A 238      16.477  -2.481   7.396  1.00 72.55           H  
ATOM   3742  C   ARG A 238      14.579  -3.291   7.254  1.00 72.55           C  
ATOM   3743  CB  ARG A 238      15.187  -1.088   8.384  1.00 72.55           C  
ATOM   3744  HB2 ARG A 238      14.751  -1.642   9.215  1.00 72.55           H  
ATOM   3745  HB3 ARG A 238      14.479  -0.322   8.067  1.00 72.55           H  
ATOM   3746  O   ARG A 238      14.950  -4.255   7.915  1.00 72.55           O  
ATOM   3747  CG  ARG A 238      16.499  -0.450   8.865  1.00 72.55           C  
ATOM   3748  HG2 ARG A 238      16.963   0.113   8.054  1.00 72.55           H  
ATOM   3749  HG3 ARG A 238      17.182  -1.248   9.157  1.00 72.55           H  
ATOM   3750  CD  ARG A 238      16.299   0.454  10.084  1.00 72.55           C  
ATOM   3751  HD2 ARG A 238      15.580  -0.006  10.761  1.00 72.55           H  
ATOM   3752  HD3 ARG A 238      17.255   0.537  10.600  1.00 72.55           H  
ATOM   3753  NE  ARG A 238      15.858   1.799   9.688  1.00 72.55           N  
ATOM   3754  HE  ARG A 238      15.757   1.958   8.695  1.00 72.55           H  
ATOM   3755  NH1 ARG A 238      15.573   2.676  11.787  1.00 72.55           N  
ATOM   3756 HH11 ARG A 238      15.290   3.425  12.403  1.00 72.55           H  
ATOM   3757 HH12 ARG A 238      15.753   1.760  12.173  1.00 72.55           H  
ATOM   3758  NH2 ARG A 238      15.345   3.978   9.969  1.00 72.55           N  
ATOM   3759 HH21 ARG A 238      15.117   4.770  10.552  1.00 72.55           H  
ATOM   3760 HH22 ARG A 238      15.334   4.044   8.961  1.00 72.55           H  
ATOM   3761  CZ  ARG A 238      15.594   2.809  10.488  1.00 72.55           C  
ATOM   3762  N   ALA A 239      13.472  -3.260   6.521  1.00 72.34           N  
ATOM   3763  H   ALA A 239      13.259  -2.419   6.004  1.00 72.34           H  
ATOM   3764  CA  ALA A 239      12.538  -4.369   6.375  1.00 72.34           C  
ATOM   3765  HA  ALA A 239      12.291  -4.766   7.360  1.00 72.34           H  
ATOM   3766  C   ALA A 239      13.133  -5.524   5.549  1.00 72.34           C  
ATOM   3767  CB  ALA A 239      11.259  -3.798   5.752  1.00 72.34           C  
ATOM   3768  HB1 ALA A 239      10.848  -3.015   6.388  1.00 72.34           H  
ATOM   3769  HB2 ALA A 239      10.519  -4.593   5.661  1.00 72.34           H  
ATOM   3770  HB3 ALA A 239      11.457  -3.397   4.757  1.00 72.34           H  
ATOM   3771  O   ALA A 239      13.110  -6.668   5.991  1.00 72.34           O  
ATOM   3772  N   ALA A 240      13.740  -5.224   4.397  1.00 68.99           N  
ATOM   3773  H   ALA A 240      13.737  -4.265   4.081  1.00 68.99           H  
ATOM   3774  CA  ALA A 240      14.314  -6.223   3.496  1.00 68.99           C  
ATOM   3775  HA  ALA A 240      14.602  -7.099   4.076  1.00 68.99           H  
ATOM   3776  C   ALA A 240      15.573  -5.692   2.774  1.00 68.99           C  
ATOM   3777  CB  ALA A 240      13.215  -6.644   2.512  1.00 68.99           C  
ATOM   3778  HB1 ALA A 240      12.759  -5.756   2.075  1.00 68.99           H  
ATOM   3779  HB2 ALA A 240      13.625  -7.266   1.717  1.00 68.99           H  
ATOM   3780  HB3 ALA A 240      12.446  -7.206   3.041  1.00 68.99           H  
ATOM   3781  O   ALA A 240      15.712  -4.474   2.605  1.00 68.99           O  
ATOM   3782  N   PRO A 241      16.507  -6.574   2.357  1.00 70.91           N  
ATOM   3783  CA  PRO A 241      17.602  -6.191   1.465  1.00 70.91           C  
ATOM   3784  HA  PRO A 241      18.220  -5.430   1.941  1.00 70.91           H  
ATOM   3785  C   PRO A 241      17.058  -5.627   0.143  1.00 70.91           C  
ATOM   3786  CB  PRO A 241      18.431  -7.463   1.251  1.00 70.91           C  
ATOM   3787  HB2 PRO A 241      19.182  -7.546   2.036  1.00 70.91           H  
ATOM   3788  HB3 PRO A 241      18.903  -7.493   0.269  1.00 70.91           H  
ATOM   3789  O   PRO A 241      15.917  -5.896  -0.226  1.00 70.91           O  
ATOM   3790  CG  PRO A 241      17.398  -8.577   1.414  1.00 70.91           C  
ATOM   3791  HG2 PRO A 241      17.858  -9.519   1.711  1.00 70.91           H  
ATOM   3792  HG3 PRO A 241      16.839  -8.698   0.486  1.00 70.91           H  
ATOM   3793  CD  PRO A 241      16.475  -8.027   2.501  1.00 70.91           C  
ATOM   3794  HD2 PRO A 241      15.472  -8.432   2.366  1.00 70.91           H  
ATOM   3795  HD3 PRO A 241      16.859  -8.302   3.483  1.00 70.91           H  
ATOM   3796  N   ILE A 242      17.881  -4.829  -0.541  1.00 80.50           N  
ATOM   3797  H   ILE A 242      18.839  -4.744  -0.235  1.00 80.50           H  
ATOM   3798  CA  ILE A 242      17.531  -4.168  -1.806  1.00 80.50           C  
ATOM   3799  HA  ILE A 242      16.610  -4.602  -2.196  1.00 80.50           H  
ATOM   3800  C   ILE A 242      18.627  -4.415  -2.832  1.00 80.50           C  
ATOM   3801  CB  ILE A 242      17.294  -2.658  -1.593  1.00 80.50           C  
ATOM   3802  HB  ILE A 242      18.093  -2.291  -0.950  1.00 80.50           H  
ATOM   3803  O   ILE A 242      19.809  -4.172  -2.552  1.00 80.50           O  
ATOM   3804  CG1 ILE A 242      15.946  -2.417  -0.889  1.00 80.50           C  
ATOM   3805 HG12 ILE A 242      15.144  -2.333  -1.623  1.00 80.50           H  
ATOM   3806 HG13 ILE A 242      15.711  -3.248  -0.224  1.00 80.50           H  
ATOM   3807  CG2 ILE A 242      17.333  -1.833  -2.893  1.00 80.50           C  
ATOM   3808 HG21 ILE A 242      17.059  -0.794  -2.709  1.00 80.50           H  
ATOM   3809 HG22 ILE A 242      16.627  -2.256  -3.608  1.00 80.50           H  
ATOM   3810 HG23 ILE A 242      18.326  -1.853  -3.341  1.00 80.50           H  
ATOM   3811  CD1 ILE A 242      16.011  -1.160  -0.031  1.00 80.50           C  
ATOM   3812 HD11 ILE A 242      15.036  -0.968   0.416  1.00 80.50           H  
ATOM   3813 HD12 ILE A 242      16.330  -0.302  -0.624  1.00 80.50           H  
ATOM   3814 HD13 ILE A 242      16.748  -1.336   0.753  1.00 80.50           H  
ATOM   3815  N   ASP A 243      18.200  -4.826  -4.017  1.00 82.15           N  
ATOM   3816  H   ASP A 243      17.201  -4.891  -4.147  1.00 82.15           H  
ATOM   3817  CA  ASP A 243      18.998  -4.910  -5.230  1.00 82.15           C  
ATOM   3818  HA  ASP A 243      20.039  -5.115  -4.977  1.00 82.15           H  
ATOM   3819  C   ASP A 243      18.921  -3.563  -5.966  1.00 82.15           C  
ATOM   3820  CB  ASP A 243      18.480  -6.094  -6.055  1.00 82.15           C  
ATOM   3821  HB2 ASP A 243      18.550  -6.993  -5.443  1.00 82.15           H  
ATOM   3822  HB3 ASP A 243      17.427  -5.937  -6.290  1.00 82.15           H  
ATOM   3823  O   ASP A 243      17.845  -3.072  -6.311  1.00 82.15           O  
ATOM   3824  CG  ASP A 243      19.253  -6.327  -7.352  1.00 82.15           C  
ATOM   3825  OD1 ASP A 243      19.873  -5.358  -7.851  1.00 82.15           O  
ATOM   3826  OD2 ASP A 243      19.178  -7.478  -7.829  1.00 82.15           O  
ATOM   3827  N   LYS A 244      20.072  -2.914  -6.162  1.00 78.90           N  
ATOM   3828  H   LYS A 244      20.926  -3.448  -6.077  1.00 78.90           H  
ATOM   3829  CA  LYS A 244      20.109  -1.557  -6.724  1.00 78.90           C  
ATOM   3830  HA  LYS A 244      19.283  -0.982  -6.305  1.00 78.90           H  
ATOM   3831  C   LYS A 244      19.910  -1.546  -8.232  1.00 78.90           C  
ATOM   3832  CB  LYS A 244      21.419  -0.842  -6.411  1.00 78.90           C  
ATOM   3833  HB2 LYS A 244      22.218  -1.269  -7.017  1.00 78.90           H  
ATOM   3834  HB3 LYS A 244      21.274   0.201  -6.693  1.00 78.90           H  
ATOM   3835  O   LYS A 244      19.308  -0.603  -8.742  1.00 78.90           O  
ATOM   3836  CG  LYS A 244      21.822  -0.909  -4.942  1.00 78.90           C  
ATOM   3837  HG2 LYS A 244      22.141  -1.924  -4.705  1.00 78.90           H  
ATOM   3838  HG3 LYS A 244      20.964  -0.655  -4.319  1.00 78.90           H  
ATOM   3839  CD  LYS A 244      22.965   0.074  -4.665  1.00 78.90           C  
ATOM   3840  HD2 LYS A 244      23.820  -0.148  -5.304  1.00 78.90           H  
ATOM   3841  HD3 LYS A 244      22.628   1.089  -4.874  1.00 78.90           H  
ATOM   3842  CE  LYS A 244      23.350  -0.035  -3.193  1.00 78.90           C  
ATOM   3843  HE2 LYS A 244      22.434  -0.052  -2.602  1.00 78.90           H  
ATOM   3844  HE3 LYS A 244      23.914   0.848  -2.892  1.00 78.90           H  
ATOM   3845  NZ  LYS A 244      24.134  -1.262  -2.924  1.00 78.90           N  
ATOM   3846  HZ1 LYS A 244      24.115  -1.446  -1.931  1.00 78.90           H  
ATOM   3847  HZ2 LYS A 244      23.691  -2.054  -3.367  1.00 78.90           H  
ATOM   3848  HZ3 LYS A 244      25.083  -1.196  -3.262  1.00 78.90           H  
ATOM   3849  N   ASP A 245      20.395  -2.578  -8.910  1.00 80.45           N  
ATOM   3850  H   ASP A 245      20.752  -3.383  -8.415  1.00 80.45           H  
ATOM   3851  CA  ASP A 245      20.276  -2.698 -10.357  1.00 80.45           C  
ATOM   3852  HA  ASP A 245      20.532  -1.745 -10.819  1.00 80.45           H  
ATOM   3853  C   ASP A 245      18.816  -2.999 -10.695  1.00 80.45           C  
ATOM   3854  CB  ASP A 245      21.272  -3.751 -10.869  1.00 80.45           C  
ATOM   3855  HB2 ASP A 245      21.033  -4.719 -10.429  1.00 80.45           H  
ATOM   3856  HB3 ASP A 245      21.176  -3.831 -11.951  1.00 80.45           H  
ATOM   3857  O   ASP A 245      18.233  -2.334 -11.551  1.00 80.45           O  
ATOM   3858  CG  ASP A 245      22.721  -3.367 -10.525  1.00 80.45           C  
ATOM   3859  OD1 ASP A 245      23.032  -2.153 -10.576  1.00 80.45           O  
ATOM   3860  OD2 ASP A 245      23.501  -4.268 -10.146  1.00 80.45           O  
ATOM   3861  N   ARG A 246      18.162  -3.851  -9.890  1.00 84.51           N  
ATOM   3862  H   ARG A 246      18.709  -4.379  -9.226  1.00 84.51           H  
ATOM   3863  CA  ARG A 246      16.709  -4.045  -9.957  1.00 84.51           C  
ATOM   3864  HA  ARG A 246      16.471  -4.310 -10.987  1.00 84.51           H  
ATOM   3865  C   ARG A 246      15.914  -2.771  -9.641  1.00 84.51           C  
ATOM   3866  CB  ARG A 246      16.299  -5.211  -9.054  1.00 84.51           C  
ATOM   3867  HB2 ARG A 246      16.984  -6.044  -9.211  1.00 84.51           H  
ATOM   3868  HB3 ARG A 246      16.345  -4.899  -8.011  1.00 84.51           H  
ATOM   3869  O   ARG A 246      14.939  -2.496 -10.333  1.00 84.51           O  
ATOM   3870  CG  ARG A 246      14.873  -5.657  -9.404  1.00 84.51           C  
ATOM   3871  HG2 ARG A 246      14.187  -4.822  -9.259  1.00 84.51           H  
ATOM   3872  HG3 ARG A 246      14.831  -5.968 -10.448  1.00 84.51           H  
ATOM   3873  CD  ARG A 246      14.402  -6.805  -8.523  1.00 84.51           C  
ATOM   3874  HD2 ARG A 246      14.543  -6.496  -7.488  1.00 84.51           H  
ATOM   3875  HD3 ARG A 246      13.338  -6.966  -8.696  1.00 84.51           H  
ATOM   3876  NE  ARG A 246      15.136  -8.049  -8.802  1.00 84.51           N  
ATOM   3877  HE  ARG A 246      15.476  -8.177  -9.744  1.00 84.51           H  
ATOM   3878  NH1 ARG A 246      15.135  -8.859  -6.652  1.00 84.51           N  
ATOM   3879 HH11 ARG A 246      15.464  -9.538  -5.980  1.00 84.51           H  
ATOM   3880 HH12 ARG A 246      14.804  -7.966  -6.314  1.00 84.51           H  
ATOM   3881  NH2 ARG A 246      16.074 -10.047  -8.311  1.00 84.51           N  
ATOM   3882 HH21 ARG A 246      16.419 -10.085  -9.259  1.00 84.51           H  
ATOM   3883 HH22 ARG A 246      16.412 -10.714  -7.631  1.00 84.51           H  
ATOM   3884  CZ  ARG A 246      15.443  -8.976  -7.918  1.00 84.51           C  
ATOM   3885  N   VAL A 247      16.306  -1.959  -8.653  1.00 86.62           N  
ATOM   3886  H   VAL A 247      17.067  -2.264  -8.063  1.00 86.62           H  
ATOM   3887  CA  VAL A 247      15.655  -0.651  -8.401  1.00 86.62           C  
ATOM   3888  HA  VAL A 247      14.589  -0.819  -8.246  1.00 86.62           H  
ATOM   3889  C   VAL A 247      15.771   0.281  -9.612  1.00 86.62           C  
ATOM   3890  CB  VAL A 247      16.215   0.034  -7.135  1.00 86.62           C  
ATOM   3891  HB  VAL A 247      17.302  -0.049  -7.130  1.00 86.62           H  
ATOM   3892  O   VAL A 247      14.781   0.910  -9.986  1.00 86.62           O  
ATOM   3893  CG1 VAL A 247      15.853   1.523  -7.011  1.00 86.62           C  
ATOM   3894 HG11 VAL A 247      16.210   1.913  -6.058  1.00 86.62           H  
ATOM   3895 HG12 VAL A 247      14.772   1.652  -7.080  1.00 86.62           H  
ATOM   3896 HG13 VAL A 247      16.333   2.095  -7.805  1.00 86.62           H  
ATOM   3897  CG2 VAL A 247      15.666  -0.630  -5.871  1.00 86.62           C  
ATOM   3898 HG21 VAL A 247      15.811  -1.709  -5.915  1.00 86.62           H  
ATOM   3899 HG22 VAL A 247      14.599  -0.426  -5.784  1.00 86.62           H  
ATOM   3900 HG23 VAL A 247      16.182  -0.237  -4.995  1.00 86.62           H  
ATOM   3901  N   ALA A 248      16.951   0.376 -10.234  1.00 82.12           N  
ATOM   3902  H   ALA A 248      17.730  -0.166  -9.889  1.00 82.12           H  
ATOM   3903  CA  ALA A 248      17.169   1.219 -11.411  1.00 82.12           C  
ATOM   3904  HA  ALA A 248      16.818   2.226 -11.190  1.00 82.12           H  
ATOM   3905  C   ALA A 248      16.378   0.722 -12.637  1.00 82.12           C  
ATOM   3906  CB  ALA A 248      18.677   1.282 -11.686  1.00 82.12           C  
ATOM   3907  HB1 ALA A 248      18.865   1.940 -12.534  1.00 82.12           H  
ATOM   3908  HB2 ALA A 248      19.197   1.672 -10.811  1.00 82.12           H  
ATOM   3909  HB3 ALA A 248      19.060   0.287 -11.912  1.00 82.12           H  
ATOM   3910  O   ALA A 248      15.794   1.521 -13.366  1.00 82.12           O  
ATOM   3911  N   MET A 249      16.307  -0.595 -12.817  1.00 84.43           N  
ATOM   3912  H   MET A 249      16.869  -1.179 -12.214  1.00 84.43           H  
ATOM   3913  CA  MET A 249      15.510  -1.278 -13.835  1.00 84.43           C  
ATOM   3914  HA  MET A 249      15.808  -0.935 -14.826  1.00 84.43           H  
ATOM   3915  C   MET A 249      14.007  -1.005 -13.662  1.00 84.43           C  
ATOM   3916  CB  MET A 249      15.866  -2.757 -13.697  1.00 84.43           C  
ATOM   3917  HB2 MET A 249      15.587  -3.082 -12.695  1.00 84.43           H  
ATOM   3918  HB3 MET A 249      16.947  -2.860 -13.788  1.00 84.43           H  
ATOM   3919  O   MET A 249      13.375  -0.494 -14.584  1.00 84.43           O  
ATOM   3920  CG  MET A 249      15.248  -3.732 -14.684  1.00 84.43           C  
ATOM   3921  HG2 MET A 249      15.671  -3.566 -15.675  1.00 84.43           H  
ATOM   3922  HG3 MET A 249      14.165  -3.617 -14.727  1.00 84.43           H  
ATOM   3923  SD  MET A 249      15.677  -5.393 -14.112  1.00 84.43           S  
ATOM   3924  CE  MET A 249      14.199  -5.766 -13.155  1.00 84.43           C  
ATOM   3925  HE1 MET A 249      14.004  -4.971 -12.436  1.00 84.43           H  
ATOM   3926  HE2 MET A 249      13.355  -5.858 -13.839  1.00 84.43           H  
ATOM   3927  HE3 MET A 249      14.348  -6.715 -12.639  1.00 84.43           H  
ATOM   3928  N   ILE A 250      13.451  -1.208 -12.459  1.00 88.99           N  
ATOM   3929  H   ILE A 250      14.020  -1.620 -11.734  1.00 88.99           H  
ATOM   3930  CA  ILE A 250      12.044  -0.884 -12.155  1.00 88.99           C  
ATOM   3931  HA  ILE A 250      11.405  -1.450 -12.833  1.00 88.99           H  
ATOM   3932  C   ILE A 250      11.758   0.606 -12.408  1.00 88.99           C  
ATOM   3933  CB  ILE A 250      11.686  -1.283 -10.700  1.00 88.99           C  
ATOM   3934  HB  ILE A 250      12.392  -0.790 -10.032  1.00 88.99           H  
ATOM   3935  O   ILE A 250      10.727   0.938 -12.989  1.00 88.99           O  
ATOM   3936  CG1 ILE A 250      11.767  -2.810 -10.467  1.00 88.99           C  
ATOM   3937 HG12 ILE A 250      10.883  -3.294 -10.883  1.00 88.99           H  
ATOM   3938 HG13 ILE A 250      12.630  -3.228 -10.985  1.00 88.99           H  
ATOM   3939  CG2 ILE A 250      10.261  -0.811 -10.344  1.00 88.99           C  
ATOM   3940 HG21 ILE A 250       9.547  -1.229 -11.053  1.00 88.99           H  
ATOM   3941 HG22 ILE A 250      10.202   0.277 -10.383  1.00 88.99           H  
ATOM   3942 HG23 ILE A 250       9.985  -1.126  -9.337  1.00 88.99           H  
ATOM   3943  CD1 ILE A 250      11.874  -3.191  -8.985  1.00 88.99           C  
ATOM   3944 HD11 ILE A 250      12.762  -2.734  -8.547  1.00 88.99           H  
ATOM   3945 HD12 ILE A 250      11.944  -4.275  -8.895  1.00 88.99           H  
ATOM   3946 HD13 ILE A 250      10.991  -2.861  -8.438  1.00 88.99           H  
ATOM   3947  N   LEU A 251      12.668   1.507 -12.010  1.00 85.40           N  
ATOM   3948  H   LEU A 251      13.493   1.174 -11.532  1.00 85.40           H  
ATOM   3949  CA  LEU A 251      12.549   2.946 -12.284  1.00 85.40           C  
ATOM   3950  HA  LEU A 251      11.599   3.297 -11.882  1.00 85.40           H  
ATOM   3951  C   LEU A 251      12.517   3.264 -13.783  1.00 85.40           C  
ATOM   3952  CB  LEU A 251      13.711   3.708 -11.618  1.00 85.40           C  
ATOM   3953  HB2 LEU A 251      13.889   4.635 -12.163  1.00 85.40           H  
ATOM   3954  HB3 LEU A 251      14.619   3.111 -11.702  1.00 85.40           H  
ATOM   3955  O   LEU A 251      11.753   4.138 -14.183  1.00 85.40           O  
ATOM   3956  CG  LEU A 251      13.468   4.061 -10.145  1.00 85.40           C  
ATOM   3957  HG  LEU A 251      13.131   3.178  -9.603  1.00 85.40           H  
ATOM   3958  CD1 LEU A 251      14.765   4.553  -9.503  1.00 85.40           C  
ATOM   3959 HD11 LEU A 251      15.102   5.465  -9.996  1.00 85.40           H  
ATOM   3960 HD12 LEU A 251      14.601   4.741  -8.442  1.00 85.40           H  
ATOM   3961 HD13 LEU A 251      15.528   3.781  -9.604  1.00 85.40           H  
ATOM   3962  CD2 LEU A 251      12.431   5.178 -10.003  1.00 85.40           C  
ATOM   3963 HD21 LEU A 251      12.375   5.499  -8.963  1.00 85.40           H  
ATOM   3964 HD22 LEU A 251      11.448   4.815 -10.306  1.00 85.40           H  
ATOM   3965 HD23 LEU A 251      12.706   6.028 -10.627  1.00 85.40           H  
ATOM   3966  N   SER A 252      13.299   2.565 -14.610  1.00 83.51           N  
ATOM   3967  H   SER A 252      13.934   1.883 -14.222  1.00 83.51           H  
ATOM   3968  CA  SER A 252      13.308   2.788 -16.064  1.00 83.51           C  
ATOM   3969  HA  SER A 252      13.422   3.858 -16.232  1.00 83.51           H  
ATOM   3970  C   SER A 252      11.995   2.393 -16.754  1.00 83.51           C  
ATOM   3971  CB  SER A 252      14.523   2.111 -16.707  1.00 83.51           C  
ATOM   3972  HB2 SER A 252      15.418   2.414 -16.164  1.00 83.51           H  
ATOM   3973  HB3 SER A 252      14.617   2.467 -17.733  1.00 83.51           H  
ATOM   3974  O   SER A 252      11.652   2.969 -17.781  1.00 83.51           O  
ATOM   3975  OG  SER A 252      14.462   0.698 -16.731  1.00 83.51           O  
ATOM   3976  HG  SER A 252      13.955   0.354 -15.991  1.00 83.51           H  
ATOM   3977  N   CYS A 253      11.215   1.489 -16.152  1.00 85.98           N  
ATOM   3978  H   CYS A 253      11.578   1.006 -15.343  1.00 85.98           H  
ATOM   3979  CA  CYS A 253       9.879   1.107 -16.621  1.00 85.98           C  
ATOM   3980  HA  CYS A 253       9.846   1.203 -17.706  1.00 85.98           H  
ATOM   3981  C   CYS A 253       8.749   2.002 -16.062  1.00 85.98           C  
ATOM   3982  CB  CYS A 253       9.646  -0.371 -16.265  1.00 85.98           C  
ATOM   3983  HB2 CYS A 253       8.672  -0.691 -16.634  1.00 85.98           H  
ATOM   3984  HB3 CYS A 253       9.661  -0.488 -15.181  1.00 85.98           H  
ATOM   3985  O   CYS A 253       7.583   1.802 -16.403  1.00 85.98           O  
ATOM   3986  SG  CYS A 253      10.934  -1.429 -16.990  1.00 85.98           S  
ATOM   3987  HG  CYS A 253      10.581  -1.298 -18.272  1.00 85.98           H  
ATOM   3988  N   MET A 254       9.044   2.964 -15.174  1.00 85.06           N  
ATOM   3989  H   MET A 254      10.017   3.145 -14.972  1.00 85.06           H  
ATOM   3990  CA  MET A 254       8.029   3.803 -14.523  1.00 85.06           C  
ATOM   3991  HA  MET A 254       7.109   3.223 -14.460  1.00 85.06           H  
ATOM   3992  C   MET A 254       7.685   5.071 -15.319  1.00 85.06           C  
ATOM   3993  CB  MET A 254       8.439   4.153 -13.084  1.00 85.06           C  
ATOM   3994  HB2 MET A 254       9.498   4.409 -13.042  1.00 85.06           H  
ATOM   3995  HB3 MET A 254       7.870   5.026 -12.763  1.00 85.06           H  
ATOM   3996  O   MET A 254       8.546   5.802 -15.801  1.00 85.06           O  
ATOM   3997  CG  MET A 254       8.137   3.007 -12.114  1.00 85.06           C  
ATOM   3998  HG2 MET A 254       7.067   2.800 -12.151  1.00 85.06           H  
ATOM   3999  HG3 MET A 254       8.658   2.112 -12.452  1.00 85.06           H  
ATOM   4000  SD  MET A 254       8.591   3.327 -10.385  1.00 85.06           S  
ATOM   4001  CE  MET A 254       7.827   1.873  -9.621  1.00 85.06           C  
ATOM   4002  HE1 MET A 254       8.071   0.980 -10.197  1.00 85.06           H  
ATOM   4003  HE2 MET A 254       8.193   1.759  -8.600  1.00 85.06           H  
ATOM   4004  HE3 MET A 254       6.745   2.001  -9.604  1.00 85.06           H  
ATOM   4005  N   SER A 255       6.394   5.402 -15.377  1.00 77.25           N  
ATOM   4006  H   SER A 255       5.729   4.778 -14.944  1.00 77.25           H  
ATOM   4007  CA  SER A 255       5.866   6.530 -16.152  1.00 77.25           C  
ATOM   4008  HA  SER A 255       6.153   6.383 -17.194  1.00 77.25           H  
ATOM   4009  C   SER A 255       6.408   7.883 -15.676  1.00 77.25           C  
ATOM   4010  CB  SER A 255       4.334   6.566 -16.077  1.00 77.25           C  
ATOM   4011  HB2 SER A 255       3.956   7.274 -16.815  1.00 77.25           H  
ATOM   4012  HB3 SER A 255       4.025   6.891 -15.083  1.00 77.25           H  
ATOM   4013  O   SER A 255       6.447   8.157 -14.473  1.00 77.25           O  
ATOM   4014  OG  SER A 255       3.784   5.290 -16.323  1.00 77.25           O  
ATOM   4015  HG  SER A 255       2.879   5.377 -16.632  1.00 77.25           H  
ATOM   4016  N   GLY A 256       6.723   8.787 -16.607  1.00 69.90           N  
ATOM   4017  H   GLY A 256       6.720   8.496 -17.574  1.00 69.90           H  
ATOM   4018  CA  GLY A 256       7.156  10.162 -16.300  1.00 69.90           C  
ATOM   4019  HA2 GLY A 256       7.050  10.768 -17.199  1.00 69.90           H  
ATOM   4020  HA3 GLY A 256       6.515  10.583 -15.525  1.00 69.90           H  
ATOM   4021  C   GLY A 256       8.609  10.292 -15.830  1.00 69.90           C  
ATOM   4022  O   GLY A 256       9.005  11.366 -15.377  1.00 69.90           O  
ATOM   4023  N   ILE A 257       9.376   9.208 -15.934  1.00 63.66           N  
ATOM   4024  H   ILE A 257       8.966   8.361 -16.299  1.00 63.66           H  
ATOM   4025  CA  ILE A 257      10.825   9.183 -15.786  1.00 63.66           C  
ATOM   4026  HA  ILE A 257      11.138   9.956 -15.085  1.00 63.66           H  
ATOM   4027  C   ILE A 257      11.464   9.507 -17.146  1.00 63.66           C  
ATOM   4028  CB  ILE A 257      11.222   7.795 -15.230  1.00 63.66           C  
ATOM   4029  HB  ILE A 257      10.800   7.025 -15.875  1.00 63.66           H  
ATOM   4030  O   ILE A 257      11.104   8.912 -18.158  1.00 63.66           O  
ATOM   4031  CG1 ILE A 257      10.693   7.564 -13.793  1.00 63.66           C  
ATOM   4032 HG12 ILE A 257      10.988   6.565 -13.471  1.00 63.66           H  
ATOM   4033 HG13 ILE A 257       9.603   7.583 -13.805  1.00 63.66           H  
ATOM   4034  CG2 ILE A 257      12.734   7.614 -15.258  1.00 63.66           C  
ATOM   4035 HG21 ILE A 257      13.024   6.732 -14.688  1.00 63.66           H  
ATOM   4036 HG22 ILE A 257      13.188   8.515 -14.845  1.00 63.66           H  
ATOM   4037 HG23 ILE A 257      13.072   7.476 -16.285  1.00 63.66           H  
ATOM   4038  CD1 ILE A 257      11.187   8.571 -12.743  1.00 63.66           C  
ATOM   4039 HD11 ILE A 257      10.808   9.570 -12.958  1.00 63.66           H  
ATOM   4040 HD12 ILE A 257      12.277   8.589 -12.709  1.00 63.66           H  
ATOM   4041 HD13 ILE A 257      10.821   8.267 -11.763  1.00 63.66           H  
ATOM   4042  N   SER A 258      12.387  10.470 -17.186  1.00 58.99           N  
ATOM   4043  H   SER A 258      12.607  10.979 -16.342  1.00 58.99           H  
ATOM   4044  CA  SER A 258      13.220  10.745 -18.365  1.00 58.99           C  
ATOM   4045  HA  SER A 258      12.583  10.890 -19.238  1.00 58.99           H  
ATOM   4046  C   SER A 258      14.186   9.590 -18.637  1.00 58.99           C  
ATOM   4047  CB  SER A 258      14.053  12.012 -18.127  1.00 58.99           C  
ATOM   4048  HB2 SER A 258      13.393  12.873 -18.019  1.00 58.99           H  
ATOM   4049  HB3 SER A 258      14.710  12.181 -18.980  1.00 58.99           H  
ATOM   4050  O   SER A 258      14.752   9.065 -17.683  1.00 58.99           O  
ATOM   4051  OG  SER A 258      14.840  11.871 -16.952  1.00 58.99           O  
ATOM   4052  HG  SER A 258      15.212  10.986 -16.961  1.00 58.99           H  
ATOM   4053  N   ASN A 259      14.497   9.289 -19.901  1.00 55.28           N  
ATOM   4054  H   ASN A 259      13.954   9.689 -20.652  1.00 55.28           H  
ATOM   4055  CA  ASN A 259      15.540   8.306 -20.247  1.00 55.28           C  
ATOM   4056  HA  ASN A 259      15.233   7.327 -19.879  1.00 55.28           H  
ATOM   4057  C   ASN A 259      16.902   8.623 -19.585  1.00 55.28           C  
ATOM   4058  CB  ASN A 259      15.674   8.235 -21.780  1.00 55.28           C  
ATOM   4059  HB2 ASN A 259      16.509   7.579 -22.026  1.00 55.28           H  
ATOM   4060  HB3 ASN A 259      15.904   9.226 -22.173  1.00 55.28           H  
ATOM   4061  O   ASN A 259      17.644   7.711 -19.233  1.00 55.28           O  
ATOM   4062  CG  ASN A 259      14.442   7.690 -22.488  1.00 55.28           C  
ATOM   4063  ND2 ASN A 259      14.402   7.770 -23.796  1.00 55.28           N  
ATOM   4064 HD21 ASN A 259      15.186   8.145 -24.310  1.00 55.28           H  
ATOM   4065 HD22 ASN A 259      13.588   7.366 -24.236  1.00 55.28           H  
ATOM   4066  OD1 ASN A 259      13.495   7.209 -21.896  1.00 55.28           O  
ATOM   4067  N   ASP A 260      17.182   9.907 -19.333  1.00 54.28           N  
ATOM   4068  H   ASP A 260      16.566  10.600 -19.734  1.00 54.28           H  
ATOM   4069  CA  ASP A 260      18.404  10.413 -18.695  1.00 54.28           C  
ATOM   4070  HA  ASP A 260      19.236   9.802 -19.043  1.00 54.28           H  
ATOM   4071  C   ASP A 260      18.398  10.322 -17.151  1.00 54.28           C  
ATOM   4072  CB  ASP A 260      18.672  11.857 -19.160  1.00 54.28           C  
ATOM   4073  HB2 ASP A 260      19.626  12.192 -18.753  1.00 54.28           H  
ATOM   4074  HB3 ASP A 260      17.888  12.500 -18.760  1.00 54.28           H  
ATOM   4075  O   ASP A 260      18.897  11.224 -16.465  1.00 54.28           O  
ATOM   4076  CG  ASP A 260      18.730  12.018 -20.678  1.00 54.28           C  
ATOM   4077  OD1 ASP A 260      19.291  11.124 -21.346  1.00 54.28           O  
ATOM   4078  OD2 ASP A 260      18.168  13.030 -21.151  1.00 54.28           O  
ATOM   4079  N   VAL A 261      17.826   9.268 -16.546  1.00 55.79           N  
ATOM   4080  H   VAL A 261      17.457   8.524 -17.121  1.00 55.79           H  
ATOM   4081  CA  VAL A 261      18.124   9.029 -15.122  1.00 55.79           C  
ATOM   4082  HA  VAL A 261      18.102   9.998 -14.622  1.00 55.79           H  
ATOM   4083  C   VAL A 261      19.527   8.474 -15.000  1.00 55.79           C  
ATOM   4084  CB  VAL A 261      17.156   8.142 -14.329  1.00 55.79           C  
ATOM   4085  HB  VAL A 261      17.256   7.093 -14.610  1.00 55.79           H  
ATOM   4086  O   VAL A 261      19.803   7.339 -15.387  1.00 55.79           O  
ATOM   4087  CG1 VAL A 261      17.447   8.313 -12.828  1.00 55.79           C  
ATOM   4088 HG11 VAL A 261      16.668   7.835 -12.233  1.00 55.79           H  
ATOM   4089 HG12 VAL A 261      18.410   7.865 -12.583  1.00 55.79           H  
ATOM   4090 HG13 VAL A 261      17.471   9.369 -12.560  1.00 55.79           H  
ATOM   4091  CG2 VAL A 261      15.715   8.568 -14.521  1.00 55.79           C  
ATOM   4092 HG21 VAL A 261      15.606   9.645 -14.397  1.00 55.79           H  
ATOM   4093 HG22 VAL A 261      15.083   8.042 -13.805  1.00 55.79           H  
ATOM   4094 HG23 VAL A 261      15.415   8.275 -15.527  1.00 55.79           H  
ATOM   4095  N   ASP A 262      20.397   9.270 -14.389  1.00 61.19           N  
ATOM   4096  H   ASP A 262      20.131  10.224 -14.190  1.00 61.19           H  
ATOM   4097  CA  ASP A 262      21.715   8.822 -13.985  1.00 61.19           C  
ATOM   4098  HA  ASP A 262      22.253   8.489 -14.872  1.00 61.19           H  
ATOM   4099  C   ASP A 262      21.588   7.630 -13.019  1.00 61.19           C  
ATOM   4100  CB  ASP A 262      22.497  10.004 -13.396  1.00 61.19           C  
ATOM   4101  HB2 ASP A 262      21.950  10.405 -12.543  1.00 61.19           H  
ATOM   4102  HB3 ASP A 262      22.573  10.788 -14.149  1.00 61.19           H  
ATOM   4103  O   ASP A 262      21.178   7.756 -11.856  1.00 61.19           O  
ATOM   4104  CG  ASP A 262      23.909   9.606 -12.957  1.00 61.19           C  
ATOM   4105  OD1 ASP A 262      24.309   8.452 -13.233  1.00 61.19           O  
ATOM   4106  OD2 ASP A 262      24.551  10.429 -12.274  1.00 61.19           O  
ATOM   4107  N   LYS A 263      21.942   6.446 -13.532  1.00 59.71           N  
ATOM   4108  H   LYS A 263      22.220   6.433 -14.503  1.00 59.71           H  
ATOM   4109  CA  LYS A 263      22.000   5.210 -12.752  1.00 59.71           C  
ATOM   4110  HA  LYS A 263      21.017   5.022 -12.320  1.00 59.71           H  
ATOM   4111  C   LYS A 263      22.964   5.358 -11.579  1.00 59.71           C  
ATOM   4112  CB  LYS A 263      22.397   4.016 -13.639  1.00 59.71           C  
ATOM   4113  HB2 LYS A 263      23.321   4.247 -14.168  1.00 59.71           H  
ATOM   4114  HB3 LYS A 263      22.584   3.159 -12.991  1.00 59.71           H  
ATOM   4115  O   LYS A 263      22.669   4.816 -10.517  1.00 59.71           O  
ATOM   4116  CG  LYS A 263      21.303   3.629 -14.649  1.00 59.71           C  
ATOM   4117  HG2 LYS A 263      20.368   3.462 -14.113  1.00 59.71           H  
ATOM   4118  HG3 LYS A 263      21.158   4.444 -15.359  1.00 59.71           H  
ATOM   4119  CD  LYS A 263      21.678   2.348 -15.413  1.00 59.71           C  
ATOM   4120  HD2 LYS A 263      22.601   2.520 -15.967  1.00 59.71           H  
ATOM   4121  HD3 LYS A 263      21.838   1.543 -14.696  1.00 59.71           H  
ATOM   4122  CE  LYS A 263      20.554   1.955 -16.383  1.00 59.71           C  
ATOM   4123  HE2 LYS A 263      19.626   1.866 -15.819  1.00 59.71           H  
ATOM   4124  HE3 LYS A 263      20.421   2.762 -17.105  1.00 59.71           H  
ATOM   4125  NZ  LYS A 263      20.840   0.678 -17.087  1.00 59.71           N  
ATOM   4126  HZ1 LYS A 263      21.684   0.751 -17.637  1.00 59.71           H  
ATOM   4127  HZ2 LYS A 263      20.078   0.441 -17.706  1.00 59.71           H  
ATOM   4128  HZ3 LYS A 263      20.946  -0.079 -16.427  1.00 59.71           H  
ATOM   4129  N   GLU A 264      24.053   6.119 -11.711  1.00 61.44           N  
ATOM   4130  H   GLU A 264      24.174   6.684 -12.539  1.00 61.44           H  
ATOM   4131  CA  GLU A 264      24.989   6.338 -10.610  1.00 61.44           C  
ATOM   4132  HA  GLU A 264      25.154   5.363 -10.152  1.00 61.44           H  
ATOM   4133  C   GLU A 264      24.389   7.254  -9.531  1.00 61.44           C  
ATOM   4134  CB  GLU A 264      26.366   6.806 -11.115  1.00 61.44           C  
ATOM   4135  HB2 GLU A 264      26.616   6.261 -12.026  1.00 61.44           H  
ATOM   4136  HB3 GLU A 264      26.321   7.868 -11.356  1.00 61.44           H  
ATOM   4137  O   GLU A 264      24.592   6.995  -8.347  1.00 61.44           O  
ATOM   4138  CG  GLU A 264      27.495   6.567 -10.083  1.00 61.44           C  
ATOM   4139  HG2 GLU A 264      28.435   6.910 -10.516  1.00 61.44           H  
ATOM   4140  HG3 GLU A 264      27.301   7.183  -9.205  1.00 61.44           H  
ATOM   4141  CD  GLU A 264      27.661   5.092  -9.638  1.00 61.44           C  
ATOM   4142  OE1 GLU A 264      27.859   4.812  -8.419  1.00 61.44           O  
ATOM   4143  OE2 GLU A 264      27.546   4.190 -10.490  1.00 61.44           O  
ATOM   4144  N   GLU A 265      23.545   8.238  -9.875  1.00 66.90           N  
ATOM   4145  H   GLU A 265      23.450   8.458 -10.856  1.00 66.90           H  
ATOM   4146  CA  GLU A 265      22.788   9.025  -8.885  1.00 66.90           C  
ATOM   4147  HA  GLU A 265      23.511   9.452  -8.190  1.00 66.90           H  
ATOM   4148  C   GLU A 265      21.829   8.135  -8.065  1.00 66.90           C  
ATOM   4149  CB  GLU A 265      22.020  10.196  -9.544  1.00 66.90           C  
ATOM   4150  HB2 GLU A 265      22.641  10.654 -10.314  1.00 66.90           H  
ATOM   4151  HB3 GLU A 265      21.106   9.817 -10.002  1.00 66.90           H  
ATOM   4152  O   GLU A 265      21.776   8.240  -6.831  1.00 66.90           O  
ATOM   4153  CG  GLU A 265      21.672  11.280  -8.506  1.00 66.90           C  
ATOM   4154  HG2 GLU A 265      21.355  10.789  -7.586  1.00 66.90           H  
ATOM   4155  HG3 GLU A 265      22.575  11.842  -8.268  1.00 66.90           H  
ATOM   4156  CD  GLU A 265      20.554  12.262  -8.911  1.00 66.90           C  
ATOM   4157  OE1 GLU A 265      19.799  12.643  -7.980  1.00 66.90           O  
ATOM   4158  OE2 GLU A 265      20.370  12.617 -10.095  1.00 66.90           O  
ATOM   4159  N   ILE A 266      21.105   7.210  -8.719  1.00 63.36           N  
ATOM   4160  H   ILE A 266      21.198   7.177  -9.724  1.00 63.36           H  
ATOM   4161  CA  ILE A 266      20.280   6.195  -8.032  1.00 63.36           C  
ATOM   4162  HA  ILE A 266      19.577   6.706  -7.375  1.00 63.36           H  
ATOM   4163  C   ILE A 266      21.164   5.300  -7.155  1.00 63.36           C  
ATOM   4164  CB  ILE A 266      19.469   5.322  -9.025  1.00 63.36           C  
ATOM   4165  HB  ILE A 266      20.162   4.875  -9.739  1.00 63.36           H  
ATOM   4166  O   ILE A 266      20.887   5.128  -5.963  1.00 63.36           O  
ATOM   4167  CG1 ILE A 266      18.421   6.136  -9.813  1.00 63.36           C  
ATOM   4168 HG12 ILE A 266      18.850   7.083 -10.141  1.00 63.36           H  
ATOM   4169 HG13 ILE A 266      17.571   6.353  -9.167  1.00 63.36           H  
ATOM   4170  CG2 ILE A 266      18.754   4.180  -8.260  1.00 63.36           C  
ATOM   4171 HG21 ILE A 266      19.480   3.481  -7.844  1.00 63.36           H  
ATOM   4172 HG22 ILE A 266      18.120   3.593  -8.924  1.00 63.36           H  
ATOM   4173 HG23 ILE A 266      18.141   4.588  -7.457  1.00 63.36           H  
ATOM   4174  CD1 ILE A 266      17.929   5.389 -11.064  1.00 63.36           C  
ATOM   4175 HD11 ILE A 266      17.654   4.358 -10.841  1.00 63.36           H  
ATOM   4176 HD12 ILE A 266      18.711   5.386 -11.823  1.00 63.36           H  
ATOM   4177 HD13 ILE A 266      17.040   5.877 -11.464  1.00 63.36           H  
ATOM   4178  N   LEU A 267      22.232   4.734  -7.726  1.00 63.15           N  
ATOM   4179  H   LEU A 267      22.401   4.923  -8.704  1.00 63.15           H  
ATOM   4180  CA  LEU A 267      23.140   3.814  -7.045  1.00 63.15           C  
ATOM   4181  HA  LEU A 267      22.562   2.957  -6.698  1.00 63.15           H  
ATOM   4182  C   LEU A 267      23.757   4.474  -5.812  1.00 63.15           C  
ATOM   4183  CB  LEU A 267      24.233   3.332  -8.019  1.00 63.15           C  
ATOM   4184  HB2 LEU A 267      25.068   2.920  -7.453  1.00 63.15           H  
ATOM   4185  HB3 LEU A 267      24.619   4.200  -8.554  1.00 63.15           H  
ATOM   4186  O   LEU A 267      23.745   3.863  -4.746  1.00 63.15           O  
ATOM   4187  CG  LEU A 267      23.766   2.268  -9.034  1.00 63.15           C  
ATOM   4188  HG  LEU A 267      22.769   2.510  -9.403  1.00 63.15           H  
ATOM   4189  CD1 LEU A 267      24.732   2.154 -10.209  1.00 63.15           C  
ATOM   4190 HD11 LEU A 267      24.408   1.359 -10.880  1.00 63.15           H  
ATOM   4191 HD12 LEU A 267      24.753   3.090 -10.768  1.00 63.15           H  
ATOM   4192 HD13 LEU A 267      25.745   1.945  -9.866  1.00 63.15           H  
ATOM   4193  CD2 LEU A 267      23.718   0.899  -8.360  1.00 63.15           C  
ATOM   4194 HD21 LEU A 267      23.236   0.188  -9.031  1.00 63.15           H  
ATOM   4195 HD22 LEU A 267      24.727   0.541  -8.153  1.00 63.15           H  
ATOM   4196 HD23 LEU A 267      23.148   0.970  -7.434  1.00 63.15           H  
ATOM   4197  N   MET A 268      24.226   5.720  -5.908  1.00 66.36           N  
ATOM   4198  H   MET A 268      24.228   6.151  -6.821  1.00 66.36           H  
ATOM   4199  CA  MET A 268      24.745   6.502  -4.784  1.00 66.36           C  
ATOM   4200  HA  MET A 268      25.548   5.942  -4.305  1.00 66.36           H  
ATOM   4201  C   MET A 268      23.678   6.757  -3.716  1.00 66.36           C  
ATOM   4202  CB  MET A 268      25.325   7.836  -5.272  1.00 66.36           C  
ATOM   4203  HB2 MET A 268      24.632   8.317  -5.962  1.00 66.36           H  
ATOM   4204  HB3 MET A 268      25.457   8.492  -4.411  1.00 66.36           H  
ATOM   4205  O   MET A 268      23.942   6.513  -2.538  1.00 66.36           O  
ATOM   4206  CG  MET A 268      26.697   7.667  -5.934  1.00 66.36           C  
ATOM   4207  HG2 MET A 268      27.330   7.075  -5.273  1.00 66.36           H  
ATOM   4208  HG3 MET A 268      26.596   7.122  -6.873  1.00 66.36           H  
ATOM   4209  SD  MET A 268      27.547   9.238  -6.240  1.00 66.36           S  
ATOM   4210  CE  MET A 268      26.558   9.887  -7.619  1.00 66.36           C  
ATOM   4211  HE1 MET A 268      26.534   9.163  -8.434  1.00 66.36           H  
ATOM   4212  HE2 MET A 268      27.003  10.812  -7.986  1.00 66.36           H  
ATOM   4213  HE3 MET A 268      25.539  10.087  -7.288  1.00 66.36           H  
ATOM   4214  N   LYS A 269      22.457   7.170  -4.089  1.00 65.59           N  
ATOM   4215  H   LYS A 269      22.292   7.351  -5.069  1.00 65.59           H  
ATOM   4216  CA  LYS A 269      21.344   7.347  -3.134  1.00 65.59           C  
ATOM   4217  HA  LYS A 269      21.634   8.078  -2.379  1.00 65.59           H  
ATOM   4218  C   LYS A 269      21.043   6.053  -2.373  1.00 65.59           C  
ATOM   4219  CB  LYS A 269      20.096   7.865  -3.870  1.00 65.59           C  
ATOM   4220  HB2 LYS A 269      19.208   7.632  -3.283  1.00 65.59           H  
ATOM   4221  HB3 LYS A 269      20.005   7.360  -4.832  1.00 65.59           H  
ATOM   4222  O   LYS A 269      20.998   6.062  -1.140  1.00 65.59           O  
ATOM   4223  CG  LYS A 269      20.140   9.387  -4.080  1.00 65.59           C  
ATOM   4224  HG2 LYS A 269      19.986   9.879  -3.120  1.00 65.59           H  
ATOM   4225  HG3 LYS A 269      21.113   9.681  -4.474  1.00 65.59           H  
ATOM   4226  CD  LYS A 269      19.054   9.827  -5.070  1.00 65.59           C  
ATOM   4227  HD2 LYS A 269      18.103   9.364  -4.808  1.00 65.59           H  
ATOM   4228  HD3 LYS A 269      19.348   9.493  -6.065  1.00 65.59           H  
ATOM   4229  CE  LYS A 269      18.888  11.350  -5.066  1.00 65.59           C  
ATOM   4230  HE2 LYS A 269      19.875  11.808  -5.134  1.00 65.59           H  
ATOM   4231  HE3 LYS A 269      18.429  11.650  -4.124  1.00 65.59           H  
ATOM   4232  NZ  LYS A 269      18.074  11.808  -6.217  1.00 65.59           N  
ATOM   4233  HZ1 LYS A 269      17.818  12.783  -6.146  1.00 65.59           H  
ATOM   4234  HZ2 LYS A 269      17.272  11.228  -6.418  1.00 65.59           H  
ATOM   4235  HZ3 LYS A 269      18.658  11.815  -7.041  1.00 65.59           H  
ATOM   4236  N   VAL A 270      20.911   4.924  -3.072  1.00 64.03           N  
ATOM   4237  H   VAL A 270      20.966   4.982  -4.079  1.00 64.03           H  
ATOM   4238  CA  VAL A 270      20.624   3.628  -2.435  1.00 64.03           C  
ATOM   4239  HA  VAL A 270      19.836   3.796  -1.701  1.00 64.03           H  
ATOM   4240  C   VAL A 270      21.836   3.102  -1.647  1.00 64.03           C  
ATOM   4241  CB  VAL A 270      20.069   2.601  -3.445  1.00 64.03           C  
ATOM   4242  HB  VAL A 270      20.827   2.388  -4.199  1.00 64.03           H  
ATOM   4243  O   VAL A 270      21.642   2.593  -0.546  1.00 64.03           O  
ATOM   4244  CG1 VAL A 270      19.671   1.294  -2.743  1.00 64.03           C  
ATOM   4245 HG11 VAL A 270      19.222   0.612  -3.465  1.00 64.03           H  
ATOM   4246 HG12 VAL A 270      20.543   0.809  -2.304  1.00 64.03           H  
ATOM   4247 HG13 VAL A 270      18.941   1.497  -1.959  1.00 64.03           H  
ATOM   4248  CG2 VAL A 270      18.797   3.107  -4.143  1.00 64.03           C  
ATOM   4249 HG21 VAL A 270      18.999   4.023  -4.698  1.00 64.03           H  
ATOM   4250 HG22 VAL A 270      18.446   2.362  -4.857  1.00 64.03           H  
ATOM   4251 HG23 VAL A 270      18.012   3.302  -3.413  1.00 64.03           H  
ATOM   4252  N   LYS A 271      23.085   3.272  -2.120  1.00 63.94           N  
ATOM   4253  H   LYS A 271      23.182   3.707  -3.027  1.00 63.94           H  
ATOM   4254  CA  LYS A 271      24.329   2.958  -1.370  1.00 63.94           C  
ATOM   4255  HA  LYS A 271      24.334   1.906  -1.087  1.00 63.94           H  
ATOM   4256  C   LYS A 271      24.378   3.745  -0.049  1.00 63.94           C  
ATOM   4257  CB  LYS A 271      25.597   3.264  -2.222  1.00 63.94           C  
ATOM   4258  HB2 LYS A 271      26.453   3.328  -1.550  1.00 63.94           H  
ATOM   4259  HB3 LYS A 271      25.475   4.252  -2.665  1.00 63.94           H  
ATOM   4260  O   LYS A 271      24.545   3.149   1.017  1.00 63.94           O  
ATOM   4261  CG  LYS A 271      25.978   2.256  -3.340  1.00 63.94           C  
ATOM   4262  HG2 LYS A 271      25.091   2.006  -3.923  1.00 63.94           H  
ATOM   4263  HG3 LYS A 271      26.352   1.338  -2.886  1.00 63.94           H  
ATOM   4264  CD  LYS A 271      27.039   2.815  -4.325  1.00 63.94           C  
ATOM   4265  HD2 LYS A 271      27.985   2.951  -3.801  1.00 63.94           H  
ATOM   4266  HD3 LYS A 271      26.699   3.794  -4.664  1.00 63.94           H  
ATOM   4267  CE  LYS A 271      27.262   1.937  -5.581  1.00 63.94           C  
ATOM   4268  HE2 LYS A 271      26.286   1.666  -5.984  1.00 63.94           H  
ATOM   4269  HE3 LYS A 271      27.771   1.018  -5.290  1.00 63.94           H  
ATOM   4270  NZ  LYS A 271      28.039   2.622  -6.670  1.00 63.94           N  
ATOM   4271  HZ1 LYS A 271      27.619   3.465  -7.036  1.00 63.94           H  
ATOM   4272  HZ2 LYS A 271      28.971   2.901  -6.400  1.00 63.94           H  
ATOM   4273  HZ3 LYS A 271      28.122   2.063  -7.507  1.00 63.94           H  
ATOM   4274  N   ASN A 272      24.157   5.059  -0.096  1.00 67.57           N  
ATOM   4275  H   ASN A 272      24.046   5.489  -1.003  1.00 67.57           H  
ATOM   4276  CA  ASN A 272      24.182   5.933   1.079  1.00 67.57           C  
ATOM   4277  HA  ASN A 272      25.137   5.802   1.588  1.00 67.57           H  
ATOM   4278  C   ASN A 272      23.089   5.553   2.090  1.00 67.57           C  
ATOM   4279  CB  ASN A 272      24.076   7.401   0.617  1.00 67.57           C  
ATOM   4280  HB2 ASN A 272      23.251   7.512  -0.086  1.00 67.57           H  
ATOM   4281  HB3 ASN A 272      23.879   8.039   1.479  1.00 67.57           H  
ATOM   4282  O   ASN A 272      23.384   5.367   3.274  1.00 67.57           O  
ATOM   4283  CG  ASN A 272      25.361   7.904  -0.027  1.00 67.57           C  
ATOM   4284  ND2 ASN A 272      25.308   8.978  -0.779  1.00 67.57           N  
ATOM   4285 HD21 ASN A 272      26.177   9.260  -1.209  1.00 67.57           H  
ATOM   4286 HD22 ASN A 272      24.427   9.417  -1.006  1.00 67.57           H  
ATOM   4287  OD1 ASN A 272      26.432   7.358   0.168  1.00 67.57           O  
ATOM   4288  N   LEU A 273      21.850   5.342   1.634  1.00 63.45           N  
ATOM   4289  H   LEU A 273      21.663   5.515   0.657  1.00 63.45           H  
ATOM   4290  CA  LEU A 273      20.730   4.955   2.500  1.00 63.45           C  
ATOM   4291  HA  LEU A 273      20.743   5.603   3.376  1.00 63.45           H  
ATOM   4292  C   LEU A 273      20.864   3.521   3.046  1.00 63.45           C  
ATOM   4293  CB  LEU A 273      19.405   5.192   1.751  1.00 63.45           C  
ATOM   4294  HB2 LEU A 273      18.585   4.758   2.323  1.00 63.45           H  
ATOM   4295  HB3 LEU A 273      19.452   4.675   0.792  1.00 63.45           H  
ATOM   4296  O   LEU A 273      20.500   3.286   4.200  1.00 63.45           O  
ATOM   4297  CG  LEU A 273      19.103   6.689   1.510  1.00 63.45           C  
ATOM   4298  HG  LEU A 273      19.983   7.185   1.102  1.00 63.45           H  
ATOM   4299  CD1 LEU A 273      17.958   6.856   0.517  1.00 63.45           C  
ATOM   4300 HD11 LEU A 273      17.820   7.915   0.297  1.00 63.45           H  
ATOM   4301 HD12 LEU A 273      17.033   6.469   0.942  1.00 63.45           H  
ATOM   4302 HD13 LEU A 273      18.193   6.341  -0.415  1.00 63.45           H  
ATOM   4303  CD2 LEU A 273      18.689   7.406   2.800  1.00 63.45           C  
ATOM   4304 HD21 LEU A 273      19.507   7.401   3.521  1.00 63.45           H  
ATOM   4305 HD22 LEU A 273      17.806   6.933   3.230  1.00 63.45           H  
ATOM   4306 HD23 LEU A 273      18.450   8.443   2.566  1.00 63.45           H  
ATOM   4307  N   GLN A 274      21.464   2.587   2.296  1.00 61.12           N  
ATOM   4308  H   GLN A 274      21.697   2.811   1.339  1.00 61.12           H  
ATOM   4309  CA  GLN A 274      21.880   1.278   2.818  1.00 61.12           C  
ATOM   4310  HA  GLN A 274      21.023   0.789   3.279  1.00 61.12           H  
ATOM   4311  C   GLN A 274      22.923   1.421   3.930  1.00 61.12           C  
ATOM   4312  CB  GLN A 274      22.383   0.354   1.696  1.00 61.12           C  
ATOM   4313  HB2 GLN A 274      22.977  -0.444   2.142  1.00 61.12           H  
ATOM   4314  HB3 GLN A 274      23.025   0.911   1.013  1.00 61.12           H  
ATOM   4315  O   GLN A 274      22.743   0.830   4.993  1.00 61.12           O  
ATOM   4316  CG  GLN A 274      21.223  -0.301   0.924  1.00 61.12           C  
ATOM   4317  HG2 GLN A 274      20.610  -0.866   1.626  1.00 61.12           H  
ATOM   4318  HG3 GLN A 274      20.594   0.465   0.472  1.00 61.12           H  
ATOM   4319  CD  GLN A 274      21.688  -1.261  -0.171  1.00 61.12           C  
ATOM   4320  NE2 GLN A 274      20.775  -1.992  -0.773  1.00 61.12           N  
ATOM   4321 HE21 GLN A 274      21.033  -2.686  -1.460  1.00 61.12           H  
ATOM   4322 HE22 GLN A 274      19.796  -1.889  -0.547  1.00 61.12           H  
ATOM   4323  OE1 GLN A 274      22.860  -1.358  -0.510  1.00 61.12           O  
ATOM   4324  N   SER A 275      23.951   2.260   3.755  1.00 56.68           N  
ATOM   4325  H   SER A 275      24.071   2.697   2.853  1.00 56.68           H  
ATOM   4326  CA  SER A 275      24.959   2.488   4.802  1.00 56.68           C  
ATOM   4327  HA  SER A 275      25.396   1.521   5.052  1.00 56.68           H  
ATOM   4328  C   SER A 275      24.341   3.051   6.093  1.00 56.68           C  
ATOM   4329  CB  SER A 275      26.097   3.376   4.278  1.00 56.68           C  
ATOM   4330  HB2 SER A 275      26.987   3.179   4.876  1.00 56.68           H  
ATOM   4331  HB3 SER A 275      26.322   3.121   3.243  1.00 56.68           H  
ATOM   4332  O   SER A 275      24.675   2.600   7.188  1.00 56.68           O  
ATOM   4333  OG  SER A 275      25.796   4.753   4.383  1.00 56.68           O  
ATOM   4334  HG  SER A 275      25.039   4.963   3.831  1.00 56.68           H  
ATOM   4335  N   ILE A 276      23.367   3.964   5.979  1.00 54.97           N  
ATOM   4336  H   ILE A 276      23.176   4.321   5.053  1.00 54.97           H  
ATOM   4337  CA  ILE A 276      22.620   4.529   7.114  1.00 54.97           C  
ATOM   4338  HA  ILE A 276      23.333   4.836   7.879  1.00 54.97           H  
ATOM   4339  C   ILE A 276      21.703   3.473   7.748  1.00 54.97           C  
ATOM   4340  CB  ILE A 276      21.835   5.783   6.653  1.00 54.97           C  
ATOM   4341  HB  ILE A 276      21.231   5.510   5.789  1.00 54.97           H  
ATOM   4342  O   ILE A 276      21.615   3.387   8.974  1.00 54.97           O  
ATOM   4343  CG1 ILE A 276      22.810   6.914   6.242  1.00 54.97           C  
ATOM   4344 HG12 ILE A 276      23.628   6.506   5.648  1.00 54.97           H  
ATOM   4345 HG13 ILE A 276      23.251   7.358   7.135  1.00 54.97           H  
ATOM   4346  CG2 ILE A 276      20.890   6.294   7.762  1.00 54.97           C  
ATOM   4347 HG21 ILE A 276      20.128   5.548   7.985  1.00 54.97           H  
ATOM   4348 HG22 ILE A 276      20.377   7.197   7.430  1.00 54.97           H  
ATOM   4349 HG23 ILE A 276      21.465   6.514   8.662  1.00 54.97           H  
ATOM   4350  CD1 ILE A 276      22.159   8.019   5.401  1.00 54.97           C  
ATOM   4351 HD11 ILE A 276      21.391   8.544   5.970  1.00 54.97           H  
ATOM   4352 HD12 ILE A 276      22.922   8.739   5.105  1.00 54.97           H  
ATOM   4353 HD13 ILE A 276      21.720   7.589   4.501  1.00 54.97           H  
ATOM   4354  N   GLY A 277      21.032   2.650   6.938  1.00 48.56           N  
ATOM   4355  H   GLY A 277      21.124   2.784   5.941  1.00 48.56           H  
ATOM   4356  CA  GLY A 277      20.171   1.561   7.401  1.00 48.56           C  
ATOM   4357  HA2 GLY A 277      19.392   1.962   8.050  1.00 48.56           H  
ATOM   4358  HA3 GLY A 277      19.703   1.097   6.533  1.00 48.56           H  
ATOM   4359  C   GLY A 277      20.937   0.477   8.164  1.00 48.56           C  
ATOM   4360  O   GLY A 277      20.475   0.040   9.218  1.00 48.56           O  
ATOM   4361  N   VAL A 278      22.124   0.098   7.680  1.00 47.71           N  
ATOM   4362  H   VAL A 278      22.412   0.479   6.790  1.00 47.71           H  
ATOM   4363  CA  VAL A 278      23.033  -0.860   8.331  1.00 47.71           C  
ATOM   4364  HA  VAL A 278      22.457  -1.731   8.645  1.00 47.71           H  
ATOM   4365  C   VAL A 278      23.645  -0.260   9.598  1.00 47.71           C  
ATOM   4366  CB  VAL A 278      24.113  -1.357   7.347  1.00 47.71           C  
ATOM   4367  HB  VAL A 278      24.615  -0.498   6.902  1.00 47.71           H  
ATOM   4368  O   VAL A 278      23.545  -0.881  10.655  1.00 47.71           O  
ATOM   4369  CG1 VAL A 278      25.165  -2.240   8.028  1.00 47.71           C  
ATOM   4370 HG11 VAL A 278      25.861  -2.629   7.284  1.00 47.71           H  
ATOM   4371 HG12 VAL A 278      25.742  -1.664   8.751  1.00 47.71           H  
ATOM   4372 HG13 VAL A 278      24.688  -3.078   8.537  1.00 47.71           H  
ATOM   4373  CG2 VAL A 278      23.474  -2.197   6.231  1.00 47.71           C  
ATOM   4374 HG21 VAL A 278      24.237  -2.492   5.511  1.00 47.71           H  
ATOM   4375 HG22 VAL A 278      22.711  -1.626   5.702  1.00 47.71           H  
ATOM   4376 HG23 VAL A 278      23.018  -3.095   6.649  1.00 47.71           H  
ATOM   4377  N   LYS A 279      24.168   0.977   9.554  1.00 41.01           N  
ATOM   4378  H   LYS A 279      24.241   1.441   8.660  1.00 41.01           H  
ATOM   4379  CA  LYS A 279      24.679   1.671  10.754  1.00 41.01           C  
ATOM   4380  HA  LYS A 279      25.453   1.055  11.211  1.00 41.01           H  
ATOM   4381  C   LYS A 279      23.606   1.832  11.833  1.00 41.01           C  
ATOM   4382  CB  LYS A 279      25.294   3.035  10.391  1.00 41.01           C  
ATOM   4383  HB2 LYS A 279      24.636   3.567   9.703  1.00 41.01           H  
ATOM   4384  HB3 LYS A 279      25.380   3.629  11.301  1.00 41.01           H  
ATOM   4385  O   LYS A 279      23.905   1.643  13.005  1.00 41.01           O  
ATOM   4386  CG  LYS A 279      26.701   2.898   9.785  1.00 41.01           C  
ATOM   4387  HG2 LYS A 279      26.656   2.299   8.876  1.00 41.01           H  
ATOM   4388  HG3 LYS A 279      27.342   2.386  10.503  1.00 41.01           H  
ATOM   4389  CD  LYS A 279      27.312   4.271   9.462  1.00 41.01           C  
ATOM   4390  HD2 LYS A 279      26.699   4.767   8.710  1.00 41.01           H  
ATOM   4391  HD3 LYS A 279      27.329   4.875  10.369  1.00 41.01           H  
ATOM   4392  CE  LYS A 279      28.744   4.099   8.935  1.00 41.01           C  
ATOM   4393  HE2 LYS A 279      29.317   3.534   9.670  1.00 41.01           H  
ATOM   4394  HE3 LYS A 279      28.709   3.507   8.020  1.00 41.01           H  
ATOM   4395  NZ  LYS A 279      29.413   5.402   8.673  1.00 41.01           N  
ATOM   4396  HZ1 LYS A 279      29.475   5.951   9.518  1.00 41.01           H  
ATOM   4397  HZ2 LYS A 279      30.353   5.252   8.335  1.00 41.01           H  
ATOM   4398  HZ3 LYS A 279      28.913   5.931   7.972  1.00 41.01           H  
ATOM   4399  N   ARG A 280      22.344   2.101  11.471  1.00 38.46           N  
ATOM   4400  H   ARG A 280      22.163   2.300  10.498  1.00 38.46           H  
ATOM   4401  CA  ARG A 280      21.230   2.104  12.439  1.00 38.46           C  
ATOM   4402  HA  ARG A 280      21.569   2.589  13.354  1.00 38.46           H  
ATOM   4403  C   ARG A 280      20.802   0.710  12.890  1.00 38.46           C  
ATOM   4404  CB  ARG A 280      20.017   2.875  11.908  1.00 38.46           C  
ATOM   4405  HB2 ARG A 280      19.782   2.544  10.897  1.00 38.46           H  
ATOM   4406  HB3 ARG A 280      19.163   2.653  12.548  1.00 38.46           H  
ATOM   4407  O   ARG A 280      20.261   0.613  13.982  1.00 38.46           O  
ATOM   4408  CG  ARG A 280      20.243   4.392  11.930  1.00 38.46           C  
ATOM   4409  HG2 ARG A 280      20.580   4.703  12.919  1.00 38.46           H  
ATOM   4410  HG3 ARG A 280      20.999   4.663  11.193  1.00 38.46           H  
ATOM   4411  CD  ARG A 280      18.919   5.091  11.607  1.00 38.46           C  
ATOM   4412  HD2 ARG A 280      18.522   4.669  10.684  1.00 38.46           H  
ATOM   4413  HD3 ARG A 280      18.219   4.882  12.415  1.00 38.46           H  
ATOM   4414  NE  ARG A 280      19.097   6.544  11.420  1.00 38.46           N  
ATOM   4415  HE  ARG A 280      19.923   6.823  10.910  1.00 38.46           H  
ATOM   4416  NH1 ARG A 280      17.248   7.296  12.564  1.00 38.46           N  
ATOM   4417 HH11 ARG A 280      16.761   8.087  12.960  1.00 38.46           H  
ATOM   4418 HH12 ARG A 280      17.218   6.414  13.055  1.00 38.46           H  
ATOM   4419  NH2 ARG A 280      18.534   8.748  11.465  1.00 38.46           N  
ATOM   4420 HH21 ARG A 280      17.979   9.509  11.829  1.00 38.46           H  
ATOM   4421 HH22 ARG A 280      19.359   8.970  10.926  1.00 38.46           H  
ATOM   4422  CZ  ARG A 280      18.293   7.516  11.813  1.00 38.46           C  
ATOM   4423  N   ARG A 281      21.022  -0.353  12.107  1.00 35.46           N  
ATOM   4424  H   ARG A 281      21.444  -0.205  11.201  1.00 35.46           H  
ATOM   4425  CA  ARG A 281      20.828  -1.736  12.578  1.00 35.46           C  
ATOM   4426  HA  ARG A 281      19.870  -1.790  13.095  1.00 35.46           H  
ATOM   4427  C   ARG A 281      21.860  -2.082  13.656  1.00 35.46           C  
ATOM   4428  CB  ARG A 281      20.824  -2.746  11.404  1.00 35.46           C  
ATOM   4429  HB2 ARG A 281      21.052  -2.245  10.463  1.00 35.46           H  
ATOM   4430  HB3 ARG A 281      21.596  -3.497  11.576  1.00 35.46           H  
ATOM   4431  O   ARG A 281      21.463  -2.596  14.692  1.00 35.46           O  
ATOM   4432  CG  ARG A 281      19.463  -3.456  11.281  1.00 35.46           C  
ATOM   4433  HG2 ARG A 281      18.692  -2.737  11.001  1.00 35.46           H  
ATOM   4434  HG3 ARG A 281      19.209  -3.850  12.265  1.00 35.46           H  
ATOM   4435  CD  ARG A 281      19.455  -4.647  10.302  1.00 35.46           C  
ATOM   4436  HD2 ARG A 281      20.450  -5.088  10.255  1.00 35.46           H  
ATOM   4437  HD3 ARG A 281      18.786  -5.394  10.729  1.00 35.46           H  
ATOM   4438  NE  ARG A 281      18.982  -4.317   8.932  1.00 35.46           N  
ATOM   4439  HE  ARG A 281      19.116  -3.371   8.603  1.00 35.46           H  
ATOM   4440  NH1 ARG A 281      18.248  -6.430   8.382  1.00 35.46           N  
ATOM   4441 HH11 ARG A 281      18.581  -6.784   9.268  1.00 35.46           H  
ATOM   4442 HH12 ARG A 281      17.744  -7.041   7.755  1.00 35.46           H  
ATOM   4443  NH2 ARG A 281      17.948  -4.793   6.923  1.00 35.46           N  
ATOM   4444 HH21 ARG A 281      17.407  -5.445   6.371  1.00 35.46           H  
ATOM   4445 HH22 ARG A 281      18.012  -3.851   6.565  1.00 35.46           H  
ATOM   4446  CZ  ARG A 281      18.398  -5.167   8.091  1.00 35.46           C  
ATOM   4447  N   ALA A 282      23.128  -1.709  13.461  1.00 36.65           N  
ATOM   4448  H   ALA A 282      23.384  -1.325  12.563  1.00 36.65           H  
ATOM   4449  CA  ALA A 282      24.168  -1.820  14.487  1.00 36.65           C  
ATOM   4450  HA  ALA A 282      24.211  -2.852  14.834  1.00 36.65           H  
ATOM   4451  C   ALA A 282      23.856  -0.945  15.717  1.00 36.65           C  
ATOM   4452  CB  ALA A 282      25.524  -1.475  13.856  1.00 36.65           C  
ATOM   4453  HB1 ALA A 282      25.731  -2.151  13.026  1.00 36.65           H  
ATOM   4454  HB2 ALA A 282      26.309  -1.589  14.604  1.00 36.65           H  
ATOM   4455  HB3 ALA A 282      25.529  -0.446  13.497  1.00 36.65           H  
ATOM   4456  O   ALA A 282      23.808  -1.457  16.828  1.00 36.65           O  
ATOM   4457  N   GLY A 283      23.526   0.336  15.514  1.00 32.35           N  
ATOM   4458  H   GLY A 283      23.659   0.718  14.589  1.00 32.35           H  
ATOM   4459  CA  GLY A 283      23.193   1.267  16.597  1.00 32.35           C  
ATOM   4460  HA2 GLY A 283      23.035   2.260  16.177  1.00 32.35           H  
ATOM   4461  HA3 GLY A 283      24.034   1.322  17.288  1.00 32.35           H  
ATOM   4462  C   GLY A 283      21.944   0.888  17.401  1.00 32.35           C  
ATOM   4463  O   GLY A 283      21.942   1.063  18.609  1.00 32.35           O  
ATOM   4464  N   LEU A 284      20.908   0.302  16.783  1.00 33.16           N  
ATOM   4465  H   LEU A 284      20.928   0.208  15.777  1.00 33.16           H  
ATOM   4466  CA  LEU A 284      19.762  -0.257  17.519  1.00 33.16           C  
ATOM   4467  HA  LEU A 284      19.487   0.443  18.308  1.00 33.16           H  
ATOM   4468  C   LEU A 284      20.100  -1.570  18.232  1.00 33.16           C  
ATOM   4469  CB  LEU A 284      18.552  -0.444  16.584  1.00 33.16           C  
ATOM   4470  HB2 LEU A 284      18.903  -0.750  15.599  1.00 33.16           H  
ATOM   4471  HB3 LEU A 284      17.926  -1.253  16.961  1.00 33.16           H  
ATOM   4472  O   LEU A 284      19.475  -1.870  19.244  1.00 33.16           O  
ATOM   4473  CG  LEU A 284      17.686   0.825  16.488  1.00 33.16           C  
ATOM   4474  HG  LEU A 284      18.325   1.707  16.451  1.00 33.16           H  
ATOM   4475  CD1 LEU A 284      16.838   0.806  15.211  1.00 33.16           C  
ATOM   4476 HD11 LEU A 284      16.193  -0.072  15.220  1.00 33.16           H  
ATOM   4477 HD12 LEU A 284      17.503   0.769  14.348  1.00 33.16           H  
ATOM   4478 HD13 LEU A 284      16.230   1.711  15.175  1.00 33.16           H  
ATOM   4479  CD2 LEU A 284      16.732   0.934  17.681  1.00 33.16           C  
ATOM   4480 HD21 LEU A 284      17.307   0.995  18.606  1.00 33.16           H  
ATOM   4481 HD22 LEU A 284      16.138   1.845  17.607  1.00 33.16           H  
ATOM   4482 HD23 LEU A 284      16.074   0.067  17.735  1.00 33.16           H  
ATOM   4483  N   PHE A 285      21.080  -2.341  17.751  1.00 29.57           N  
ATOM   4484  H   PHE A 285      21.568  -2.057  16.914  1.00 29.57           H  
ATOM   4485  CA  PHE A 285      21.608  -3.486  18.495  1.00 29.57           C  
ATOM   4486  HA  PHE A 285      20.764  -4.048  18.896  1.00 29.57           H  
ATOM   4487  C   PHE A 285      22.435  -3.026  19.705  1.00 29.57           C  
ATOM   4488  CB  PHE A 285      22.399  -4.423  17.565  1.00 29.57           C  
ATOM   4489  HB2 PHE A 285      23.461  -4.369  17.807  1.00 29.57           H  
ATOM   4490  HB3 PHE A 285      22.301  -4.096  16.530  1.00 29.57           H  
ATOM   4491  O   PHE A 285      22.323  -3.628  20.769  1.00 29.57           O  
ATOM   4492  CG  PHE A 285      21.940  -5.866  17.645  1.00 29.57           C  
ATOM   4493  CD1 PHE A 285      22.519  -6.742  18.582  1.00 29.57           C  
ATOM   4494  HD1 PHE A 285      23.297  -6.388  19.242  1.00 29.57           H  
ATOM   4495  CD2 PHE A 285      20.913  -6.327  16.799  1.00 29.57           C  
ATOM   4496  HD2 PHE A 285      20.460  -5.651  16.089  1.00 29.57           H  
ATOM   4497  CE1 PHE A 285      22.083  -8.077  18.662  1.00 29.57           C  
ATOM   4498  HE1 PHE A 285      22.534  -8.747  19.380  1.00 29.57           H  
ATOM   4499  CE2 PHE A 285      20.475  -7.662  16.881  1.00 29.57           C  
ATOM   4500  HE2 PHE A 285      19.688  -8.015  16.231  1.00 29.57           H  
ATOM   4501  CZ  PHE A 285      21.062  -8.538  17.811  1.00 29.57           C  
ATOM   4502  HZ  PHE A 285      20.730  -9.563  17.874  1.00 29.57           H  
ATOM   4503  N   GLU A 286      23.187  -1.926  19.594  1.00 30.86           N  
ATOM   4504  H   GLU A 286      23.305  -1.511  18.681  1.00 30.86           H  
ATOM   4505  CA  GLU A 286      23.863  -1.285  20.731  1.00 30.86           C  
ATOM   4506  HA  GLU A 286      24.388  -2.045  21.310  1.00 30.86           H  
ATOM   4507  C   GLU A 286      22.881  -0.608  21.698  1.00 30.86           C  
ATOM   4508  CB  GLU A 286      24.925  -0.283  20.267  1.00 30.86           C  
ATOM   4509  HB2 GLU A 286      25.204   0.330  21.125  1.00 30.86           H  
ATOM   4510  HB3 GLU A 286      24.509   0.369  19.499  1.00 30.86           H  
ATOM   4511  O   GLU A 286      23.010  -0.787  22.903  1.00 30.86           O  
ATOM   4512  CG  GLU A 286      26.195  -0.973  19.750  1.00 30.86           C  
ATOM   4513  HG2 GLU A 286      25.992  -1.430  18.782  1.00 30.86           H  
ATOM   4514  HG3 GLU A 286      26.478  -1.763  20.446  1.00 30.86           H  
ATOM   4515  CD  GLU A 286      27.344   0.037  19.626  1.00 30.86           C  
ATOM   4516  OE1 GLU A 286      28.438  -0.256  20.154  1.00 30.86           O  
ATOM   4517  OE2 GLU A 286      27.104   1.122  19.048  1.00 30.86           O  
ATOM   4518  N   GLU A 287      21.857   0.107  21.224  1.00 32.18           N  
ATOM   4519  H   GLU A 287      21.823   0.319  20.237  1.00 32.18           H  
ATOM   4520  CA  GLU A 287      20.838   0.693  22.106  1.00 32.18           C  
ATOM   4521  HA  GLU A 287      21.346   1.208  22.921  1.00 32.18           H  
ATOM   4522  C   GLU A 287      19.975  -0.380  22.775  1.00 32.18           C  
ATOM   4523  CB  GLU A 287      19.955   1.730  21.390  1.00 32.18           C  
ATOM   4524  HB2 GLU A 287      19.027   1.837  21.951  1.00 32.18           H  
ATOM   4525  HB3 GLU A 287      19.707   1.377  20.389  1.00 32.18           H  
ATOM   4526  O   GLU A 287      19.688  -0.237  23.957  1.00 32.18           O  
ATOM   4527  CG  GLU A 287      20.618   3.116  21.325  1.00 32.18           C  
ATOM   4528  HG2 GLU A 287      20.965   3.382  22.324  1.00 32.18           H  
ATOM   4529  HG3 GLU A 287      21.488   3.065  20.671  1.00 32.18           H  
ATOM   4530  CD  GLU A 287      19.656   4.207  20.817  1.00 32.18           C  
ATOM   4531  OE1 GLU A 287      19.746   5.346  21.328  1.00 32.18           O  
ATOM   4532  OE2 GLU A 287      18.850   3.917  19.899  1.00 32.18           O  
ATOM   4533  N   HIS A 288      19.626  -1.494  22.116  1.00 27.31           N  
ATOM   4534  H   HIS A 288      19.830  -1.575  21.130  1.00 27.31           H  
ATOM   4535  CA  HIS A 288      18.970  -2.607  22.817  1.00 27.31           C  
ATOM   4536  HA  HIS A 288      18.221  -2.179  23.483  1.00 27.31           H  
ATOM   4537  C   HIS A 288      19.914  -3.387  23.738  1.00 27.31           C  
ATOM   4538  CB  HIS A 288      18.227  -3.552  21.862  1.00 27.31           C  
ATOM   4539  HB2 HIS A 288      18.702  -3.566  20.881  1.00 27.31           H  
ATOM   4540  HB3 HIS A 288      18.284  -4.568  22.253  1.00 27.31           H  
ATOM   4541  O   HIS A 288      19.442  -3.913  24.742  1.00 27.31           O  
ATOM   4542  CG  HIS A 288      16.763  -3.214  21.741  1.00 27.31           C  
ATOM   4543  CD2 HIS A 288      16.137  -2.661  20.657  1.00 27.31           C  
ATOM   4544  HD2 HIS A 288      16.615  -2.378  19.731  1.00 27.31           H  
ATOM   4545  ND1 HIS A 288      15.804  -3.404  22.714  1.00 27.31           N  
ATOM   4546  HD1 HIS A 288      15.948  -3.758  23.649  1.00 27.31           H  
ATOM   4547  CE1 HIS A 288      14.629  -2.981  22.221  1.00 27.31           C  
ATOM   4548  HE1 HIS A 288      13.694  -2.995  22.761  1.00 27.31           H  
ATOM   4549  NE2 HIS A 288      14.777  -2.528  20.964  1.00 27.31           N  
ATOM   4550  N   THR A 289      21.223  -3.452  23.468  1.00 30.54           N  
ATOM   4551  H   THR A 289      21.578  -3.034  22.620  1.00 30.54           H  
ATOM   4552  CA  THR A 289      22.181  -4.052  24.419  1.00 30.54           C  
ATOM   4553  HA  THR A 289      21.666  -4.855  24.946  1.00 30.54           H  
ATOM   4554  C   THR A 289      22.621  -3.100  25.533  1.00 30.54           C  
ATOM   4555  CB  THR A 289      23.393  -4.725  23.755  1.00 30.54           C  
ATOM   4556  HB  THR A 289      24.118  -4.988  24.525  1.00 30.54           H  
ATOM   4557  O   THR A 289      23.101  -3.600  26.541  1.00 30.54           O  
ATOM   4558  CG2 THR A 289      23.014  -6.011  23.017  1.00 30.54           C  
ATOM   4559 HG21 THR A 289      22.287  -5.802  22.233  1.00 30.54           H  
ATOM   4560 HG22 THR A 289      23.907  -6.448  22.572  1.00 30.54           H  
ATOM   4561 HG23 THR A 289      22.586  -6.725  23.720  1.00 30.54           H  
ATOM   4562  OG1 THR A 289      24.012  -3.884  22.826  1.00 30.54           O  
ATOM   4563  HG1 THR A 289      23.420  -3.805  22.074  1.00 30.54           H  
ATOM   4564  N   LYS A 290      22.379  -1.783  25.433  1.00 31.41           N  
ATOM   4565  H   LYS A 290      22.153  -1.428  24.514  1.00 31.41           H  
ATOM   4566  CA  LYS A 290      22.514  -0.807  26.537  1.00 31.41           C  
ATOM   4567  HA  LYS A 290      23.227  -1.195  27.264  1.00 31.41           H  
ATOM   4568  C   LYS A 290      21.214  -0.615  27.329  1.00 31.41           C  
ATOM   4569  CB  LYS A 290      23.074   0.528  26.016  1.00 31.41           C  
ATOM   4570  HB2 LYS A 290      22.942   1.288  26.786  1.00 31.41           H  
ATOM   4571  HB3 LYS A 290      22.525   0.839  25.127  1.00 31.41           H  
ATOM   4572  O   LYS A 290      21.226  -0.672  28.549  1.00 31.41           O  
ATOM   4573  CG  LYS A 290      24.575   0.415  25.704  1.00 31.41           C  
ATOM   4574  HG2 LYS A 290      25.104   0.143  26.617  1.00 31.41           H  
ATOM   4575  HG3 LYS A 290      24.736  -0.370  24.965  1.00 31.41           H  
ATOM   4576  CD  LYS A 290      25.150   1.732  25.166  1.00 31.41           C  
ATOM   4577  HD2 LYS A 290      24.979   2.526  25.892  1.00 31.41           H  
ATOM   4578  HD3 LYS A 290      24.646   1.978  24.232  1.00 31.41           H  
ATOM   4579  CE  LYS A 290      26.654   1.559  24.921  1.00 31.41           C  
ATOM   4580  HE2 LYS A 290      26.797   0.688  24.281  1.00 31.41           H  
ATOM   4581  HE3 LYS A 290      27.140   1.353  25.875  1.00 31.41           H  
ATOM   4582  NZ  LYS A 290      27.255   2.753  24.278  1.00 31.41           N  
ATOM   4583  HZ1 LYS A 290      26.821   2.912  23.380  1.00 31.41           H  
ATOM   4584  HZ2 LYS A 290      28.240   2.599  24.114  1.00 31.41           H  
ATOM   4585  HZ3 LYS A 290      27.136   3.571  24.859  1.00 31.41           H  
ATOM   4586  N   ALA A 291      20.054  -0.528  26.680  1.00 30.67           N  
ATOM   4587  H   ALA A 291      20.064  -0.453  25.673  1.00 30.67           H  
ATOM   4588  CA  ALA A 291      18.753  -0.540  27.366  1.00 30.67           C  
ATOM   4589  HA  ALA A 291      18.780   0.204  28.162  1.00 30.67           H  
ATOM   4590  C   ALA A 291      18.435  -1.898  28.032  1.00 30.67           C  
ATOM   4591  CB  ALA A 291      17.662  -0.133  26.369  1.00 30.67           C  
ATOM   4592  HB1 ALA A 291      17.577  -0.882  25.583  1.00 30.67           H  
ATOM   4593  HB2 ALA A 291      16.707  -0.051  26.889  1.00 30.67           H  
ATOM   4594  HB3 ALA A 291      17.907   0.832  25.924  1.00 30.67           H  
ATOM   4595  O   ALA A 291      17.531  -1.992  28.865  1.00 30.67           O  
ATOM   4596  N   HIS A 292      19.177  -2.953  27.677  1.00 32.79           N  
ATOM   4597  H   HIS A 292      19.806  -2.840  26.894  1.00 32.79           H  
ATOM   4598  CA  HIS A 292      19.197  -4.237  28.379  1.00 32.79           C  
ATOM   4599  HA  HIS A 292      18.603  -4.135  29.288  1.00 32.79           H  
ATOM   4600  C   HIS A 292      20.597  -4.634  28.875  1.00 32.79           C  
ATOM   4601  CB  HIS A 292      18.538  -5.336  27.531  1.00 32.79           C  
ATOM   4602  HB2 HIS A 292      18.478  -6.248  28.125  1.00 32.79           H  
ATOM   4603  HB3 HIS A 292      19.169  -5.549  26.668  1.00 32.79           H  
ATOM   4604  O   HIS A 292      20.798  -5.799  29.231  1.00 32.79           O  
ATOM   4605  CG  HIS A 292      17.142  -5.005  27.064  1.00 32.79           C  
ATOM   4606  CD2 HIS A 292      16.637  -5.206  25.810  1.00 32.79           C  
ATOM   4607  HD2 HIS A 292      17.178  -5.637  24.980  1.00 32.79           H  
ATOM   4608  ND1 HIS A 292      16.156  -4.399  27.808  1.00 32.79           N  
ATOM   4609  HD1 HIS A 292      16.308  -3.918  28.683  1.00 32.79           H  
ATOM   4610  CE1 HIS A 292      15.082  -4.245  27.019  1.00 32.79           C  
ATOM   4611  HE1 HIS A 292      14.177  -3.731  27.309  1.00 32.79           H  
ATOM   4612  NE2 HIS A 292      15.321  -4.724  25.784  1.00 32.79           N  
ATOM   4613  N   SER A 293      21.555  -3.699  28.969  1.00 36.55           N  
ATOM   4614  H   SER A 293      21.358  -2.739  28.725  1.00 36.55           H  
ATOM   4615  CA  SER A 293      22.717  -3.933  29.828  1.00 36.55           C  
ATOM   4616  HA  SER A 293      23.090  -4.941  29.650  1.00 36.55           H  
ATOM   4617  C   SER A 293      22.193  -3.843  31.246  1.00 36.55           C  
ATOM   4618  CB  SER A 293      23.905  -2.984  29.608  1.00 36.55           C  
ATOM   4619  HB2 SER A 293      24.676  -3.228  30.338  1.00 36.55           H  
ATOM   4620  HB3 SER A 293      24.326  -3.150  28.617  1.00 36.55           H  
ATOM   4621  O   SER A 293      21.811  -2.773  31.711  1.00 36.55           O  
ATOM   4622  OG  SER A 293      23.589  -1.619  29.743  1.00 36.55           O  
ATOM   4623  HG  SER A 293      22.981  -1.492  30.475  1.00 36.55           H  
ATOM   4624  N   VAL A 294      22.091  -4.995  31.901  1.00 45.72           N  
ATOM   4625  H   VAL A 294      22.320  -5.845  31.406  1.00 45.72           H  
ATOM   4626  CA  VAL A 294      21.568  -5.094  33.259  1.00 45.72           C  
ATOM   4627  HA  VAL A 294      20.658  -4.499  33.326  1.00 45.72           H  
ATOM   4628  C   VAL A 294      22.607  -4.476  34.202  1.00 45.72           C  
ATOM   4629  CB  VAL A 294      21.208  -6.560  33.597  1.00 45.72           C  
ATOM   4630  HB  VAL A 294      22.119  -7.156  33.641  1.00 45.72           H  
ATOM   4631  O   VAL A 294      23.434  -5.190  34.759  1.00 45.72           O  
ATOM   4632  CG1 VAL A 294      20.461  -6.654  34.934  1.00 45.72           C  
ATOM   4633 HG11 VAL A 294      21.061  -6.221  35.735  1.00 45.72           H  
ATOM   4634 HG12 VAL A 294      19.517  -6.113  34.876  1.00 45.72           H  
ATOM   4635 HG13 VAL A 294      20.257  -7.696  35.181  1.00 45.72           H  
ATOM   4636  CG2 VAL A 294      20.301  -7.211  32.541  1.00 45.72           C  
ATOM   4637 HG21 VAL A 294      20.822  -7.294  31.587  1.00 45.72           H  
ATOM   4638 HG22 VAL A 294      19.403  -6.609  32.402  1.00 45.72           H  
ATOM   4639 HG23 VAL A 294      20.016  -8.214  32.859  1.00 45.72           H  
ATOM   4640  N   GLU A 295      22.584  -3.149  34.369  1.00 50.45           N  
ATOM   4641  H   GLU A 295      22.011  -2.604  33.741  1.00 50.45           H  
ATOM   4642  CA  GLU A 295      23.470  -2.410  35.291  1.00 50.45           C  
ATOM   4643  HA  GLU A 295      24.511  -2.594  35.023  1.00 50.45           H  
ATOM   4644  C   GLU A 295      23.300  -2.885  36.746  1.00 50.45           C  
ATOM   4645  CB  GLU A 295      23.208  -0.894  35.189  1.00 50.45           C  
ATOM   4646  HB2 GLU A 295      23.743  -0.397  35.999  1.00 50.45           H  
ATOM   4647  HB3 GLU A 295      22.141  -0.708  35.316  1.00 50.45           H  
ATOM   4648  O   GLU A 295      24.224  -2.813  37.549  1.00 50.45           O  
ATOM   4649  CG  GLU A 295      23.691  -0.291  33.858  1.00 50.45           C  
ATOM   4650  HG2 GLU A 295      23.110  -0.719  33.041  1.00 50.45           H  
ATOM   4651  HG3 GLU A 295      24.733  -0.576  33.710  1.00 50.45           H  
ATOM   4652  CD  GLU A 295      23.565   1.244  33.814  1.00 50.45           C  
ATOM   4653  OE1 GLU A 295      24.460   1.876  33.208  1.00 50.45           O  
ATOM   4654  OE2 GLU A 295      22.564   1.765  34.355  1.00 50.45           O  
ATOM   4655  N   ASN A 296      22.143  -3.477  37.059  1.00 60.31           N  
ATOM   4656  H   ASN A 296      21.423  -3.461  36.351  1.00 60.31           H  
ATOM   4657  CA  ASN A 296      21.855  -4.129  38.336  1.00 60.31           C  
ATOM   4658  HA  ASN A 296      22.360  -3.570  39.124  1.00 60.31           H  
ATOM   4659  C   ASN A 296      22.376  -5.576  38.448  1.00 60.31           C  
ATOM   4660  CB  ASN A 296      20.336  -4.056  38.583  1.00 60.31           C  
ATOM   4661  HB2 ASN A 296      19.803  -4.459  37.723  1.00 60.31           H  
ATOM   4662  HB3 ASN A 296      20.076  -4.662  39.451  1.00 60.31           H  
ATOM   4663  O   ASN A 296      22.119  -6.223  39.464  1.00 60.31           O  
ATOM   4664  CG  ASN A 296      19.855  -2.647  38.870  1.00 60.31           C  
ATOM   4665  ND2 ASN A 296      18.595  -2.371  38.635  1.00 60.31           N  
ATOM   4666 HD21 ASN A 296      17.970  -3.074  38.266  1.00 60.31           H  
ATOM   4667 HD22 ASN A 296      18.323  -1.414  38.806  1.00 60.31           H  
ATOM   4668  OD1 ASN A 296      20.575  -1.792  39.346  1.00 60.31           O  
ATOM   4669  N   PHE A 297      23.064  -6.130  37.442  1.00 69.38           N  
ATOM   4670  H   PHE A 297      23.332  -5.564  36.649  1.00 69.38           H  
ATOM   4671  CA  PHE A 297      23.585  -7.493  37.544  1.00 69.38           C  
ATOM   4672  HA  PHE A 297      22.793  -8.094  37.991  1.00 69.38           H  
ATOM   4673  C   PHE A 297      24.813  -7.499  38.466  1.00 69.38           C  
ATOM   4674  CB  PHE A 297      23.891  -8.107  36.168  1.00 69.38           C  
ATOM   4675  HB2 PHE A 297      24.886  -7.809  35.838  1.00 69.38           H  
ATOM   4676  HB3 PHE A 297      23.173  -7.716  35.447  1.00 69.38           H  
ATOM   4677  O   PHE A 297      25.737  -6.718  38.236  1.00 69.38           O  
ATOM   4678  CG  PHE A 297      23.767  -9.620  36.169  1.00 69.38           C  
ATOM   4679  CD1 PHE A 297      24.805 -10.418  36.681  1.00 69.38           C  
ATOM   4680  HD1 PHE A 297      25.720  -9.952  37.014  1.00 69.38           H  
ATOM   4681  CD2 PHE A 297      22.563 -10.225  35.766  1.00 69.38           C  
ATOM   4682  HD2 PHE A 297      21.753  -9.618  35.388  1.00 69.38           H  
ATOM   4683  CE1 PHE A 297      24.623 -11.803  36.846  1.00 69.38           C  
ATOM   4684  HE1 PHE A 297      25.396 -12.389  37.319  1.00 69.38           H  
ATOM   4685  CE2 PHE A 297      22.390 -11.613  35.899  1.00 69.38           C  
ATOM   4686  HE2 PHE A 297      21.454 -12.063  35.602  1.00 69.38           H  
ATOM   4687  CZ  PHE A 297      23.413 -12.402  36.455  1.00 69.38           C  
ATOM   4688  HZ  PHE A 297      23.263 -13.463  36.596  1.00 69.38           H  
ATOM   4689  N   PRO A 298      24.864  -8.362  39.496  1.00 73.13           N  
ATOM   4690  CA  PRO A 298      26.013  -8.431  40.388  1.00 73.13           C  
ATOM   4691  HA  PRO A 298      26.168  -7.460  40.859  1.00 73.13           H  
ATOM   4692  C   PRO A 298      27.297  -8.784  39.633  1.00 73.13           C  
ATOM   4693  CB  PRO A 298      25.646  -9.468  41.455  1.00 73.13           C  
ATOM   4694  HB2 PRO A 298      26.518 -10.012  41.820  1.00 73.13           H  
ATOM   4695  HB3 PRO A 298      25.132  -8.979  42.281  1.00 73.13           H  
ATOM   4696  O   PRO A 298      27.313  -9.628  38.733  1.00 73.13           O  
ATOM   4697  CG  PRO A 298      24.668 -10.379  40.710  1.00 73.13           C  
ATOM   4698  HG2 PRO A 298      25.218 -11.072  40.074  1.00 73.13           H  
ATOM   4699  HG3 PRO A 298      24.003 -10.925  41.380  1.00 73.13           H  
ATOM   4700  CD  PRO A 298      23.896  -9.389  39.848  1.00 73.13           C  
ATOM   4701  HD2 PRO A 298      23.082  -8.946  40.422  1.00 73.13           H  
ATOM   4702  HD3 PRO A 298      23.505  -9.900  38.968  1.00 73.13           H  
ATOM   4703  N   THR A 299      28.395  -8.141  40.018  1.00 78.86           N  
ATOM   4704  H   THR A 299      28.322  -7.467  40.767  1.00 78.86           H  
ATOM   4705  CA  THR A 299      29.732  -8.511  39.544  1.00 78.86           C  
ATOM   4706  HA  THR A 299      29.727  -8.505  38.454  1.00 78.86           H  
ATOM   4707  C   THR A 299      30.092  -9.931  40.001  1.00 78.86           C  
ATOM   4708  CB  THR A 299      30.794  -7.511  40.020  1.00 78.86           C  
ATOM   4709  HB  THR A 299      31.769  -7.838  39.662  1.00 78.86           H  
ATOM   4710  O   THR A 299      29.459 -10.496  40.898  1.00 78.86           O  
ATOM   4711  CG2 THR A 299      30.550  -6.088  39.518  1.00 78.86           C  
ATOM   4712 HG21 THR A 299      29.602  -5.702  39.892  1.00 78.86           H  
ATOM   4713 HG22 THR A 299      31.355  -5.441  39.866  1.00 78.86           H  
ATOM   4714 HG23 THR A 299      30.535  -6.078  38.428  1.00 78.86           H  
ATOM   4715  OG1 THR A 299      30.818  -7.478  41.419  1.00 78.86           O  
ATOM   4716  HG1 THR A 299      30.038  -6.988  41.692  1.00 78.86           H  
ATOM   4717  N   GLU A 300      31.116 -10.537  39.394  1.00 70.66           N  
ATOM   4718  H   GLU A 300      31.616 -10.060  38.657  1.00 70.66           H  
ATOM   4719  CA  GLU A 300      31.585 -11.873  39.795  1.00 70.66           C  
ATOM   4720  HA  GLU A 300      30.753 -12.573  39.719  1.00 70.66           H  
ATOM   4721  C   GLU A 300      32.035 -11.885  41.268  1.00 70.66           C  
ATOM   4722  CB  GLU A 300      32.681 -12.330  38.813  1.00 70.66           C  
ATOM   4723  HB2 GLU A 300      32.275 -12.209  37.808  1.00 70.66           H  
ATOM   4724  HB3 GLU A 300      33.549 -11.677  38.909  1.00 70.66           H  
ATOM   4725  O   GLU A 300      31.663 -12.794  42.004  1.00 70.66           O  
ATOM   4726  CG  GLU A 300      33.125 -13.799  38.980  1.00 70.66           C  
ATOM   4727  HG2 GLU A 300      32.232 -14.412  39.100  1.00 70.66           H  
ATOM   4728  HG3 GLU A 300      33.720 -13.886  39.889  1.00 70.66           H  
ATOM   4729  CD  GLU A 300      33.933 -14.342  37.775  1.00 70.66           C  
ATOM   4730  OE1 GLU A 300      34.151 -15.577  37.703  1.00 70.66           O  
ATOM   4731  OE2 GLU A 300      34.275 -13.547  36.870  1.00 70.66           O  
ATOM   4732  N   ALA A 301      32.708 -10.822  41.725  1.00 75.16           N  
ATOM   4733  H   ALA A 301      32.942 -10.085  41.075  1.00 75.16           H  
ATOM   4734  CA  ALA A 301      33.094 -10.635  43.124  1.00 75.16           C  
ATOM   4735  HA  ALA A 301      33.701 -11.485  43.436  1.00 75.16           H  
ATOM   4736  C   ALA A 301      31.880 -10.573  44.070  1.00 75.16           C  
ATOM   4737  CB  ALA A 301      33.951  -9.366  43.220  1.00 75.16           C  
ATOM   4738  HB1 ALA A 301      33.376  -8.495  42.904  1.00 75.16           H  
ATOM   4739  HB2 ALA A 301      34.268  -9.222  44.253  1.00 75.16           H  
ATOM   4740  HB3 ALA A 301      34.836  -9.466  42.593  1.00 75.16           H  
ATOM   4741  O   ALA A 301      31.819 -11.322  45.039  1.00 75.16           O  
ATOM   4742  N   GLU A 302      30.877  -9.745  43.765  1.00 78.87           N  
ATOM   4743  H   GLU A 302      30.970  -9.141  42.961  1.00 78.87           H  
ATOM   4744  CA  GLU A 302      29.666  -9.626  44.595  1.00 78.87           C  
ATOM   4745  HA  GLU A 302      29.947  -9.409  45.626  1.00 78.87           H  
ATOM   4746  C   GLU A 302      28.836 -10.913  44.608  1.00 78.87           C  
ATOM   4747  CB  GLU A 302      28.797  -8.489  44.057  1.00 78.87           C  
ATOM   4748  HB2 GLU A 302      28.619  -8.680  42.999  1.00 78.87           H  
ATOM   4749  HB3 GLU A 302      27.834  -8.489  44.568  1.00 78.87           H  
ATOM   4750  O   GLU A 302      28.244 -11.260  45.628  1.00 78.87           O  
ATOM   4751  CG  GLU A 302      29.453  -7.115  44.258  1.00 78.87           C  
ATOM   4752  HG2 GLU A 302      29.382  -6.848  45.313  1.00 78.87           H  
ATOM   4753  HG3 GLU A 302      30.511  -7.152  43.997  1.00 78.87           H  
ATOM   4754  CD  GLU A 302      28.774  -6.052  43.398  1.00 78.87           C  
ATOM   4755  OE1 GLU A 302      28.527  -4.932  43.882  1.00 78.87           O  
ATOM   4756  OE2 GLU A 302      28.397  -6.340  42.234  1.00 78.87           O  
ATOM   4757  N   THR A 303      28.810 -11.640  43.487  1.00 76.62           N  
ATOM   4758  H   THR A 303      29.330 -11.297  42.692  1.00 76.62           H  
ATOM   4759  CA  THR A 303      28.144 -12.945  43.400  1.00 76.62           C  
ATOM   4760  HA  THR A 303      27.128 -12.844  43.781  1.00 76.62           H  
ATOM   4761  C   THR A 303      28.854 -13.972  44.281  1.00 76.62           C  
ATOM   4762  CB  THR A 303      28.067 -13.446  41.948  1.00 76.62           C  
ATOM   4763  HB  THR A 303      29.066 -13.702  41.596  1.00 76.62           H  
ATOM   4764  O   THR A 303      28.191 -14.690  45.023  1.00 76.62           O  
ATOM   4765  CG2 THR A 303      27.157 -14.666  41.814  1.00 76.62           C  
ATOM   4766 HG21 THR A 303      26.160 -14.428  42.185  1.00 76.62           H  
ATOM   4767 HG22 THR A 303      27.094 -14.959  40.766  1.00 76.62           H  
ATOM   4768 HG23 THR A 303      27.562 -15.498  42.390  1.00 76.62           H  
ATOM   4769  OG1 THR A 303      27.525 -12.463  41.092  1.00 76.62           O  
ATOM   4770  HG1 THR A 303      28.154 -11.740  41.049  1.00 76.62           H  
ATOM   4771  N   LEU A 304      30.191 -14.017  44.251  1.00 75.83           N  
ATOM   4772  H   LEU A 304      30.688 -13.384  43.640  1.00 75.83           H  
ATOM   4773  CA  LEU A 304      30.987 -14.908  45.099  1.00 75.83           C  
ATOM   4774  HA  LEU A 304      30.626 -15.928  44.971  1.00 75.83           H  
ATOM   4775  C   LEU A 304      30.804 -14.585  46.588  1.00 75.83           C  
ATOM   4776  CB  LEU A 304      32.466 -14.841  44.676  1.00 75.83           C  
ATOM   4777  HB2 LEU A 304      32.753 -13.795  44.573  1.00 75.83           H  
ATOM   4778  HB3 LEU A 304      33.081 -15.271  45.466  1.00 75.83           H  
ATOM   4779  O   LEU A 304      30.430 -15.477  47.344  1.00 75.83           O  
ATOM   4780  CG  LEU A 304      32.765 -15.587  43.361  1.00 75.83           C  
ATOM   4781  HG  LEU A 304      32.019 -15.333  42.607  1.00 75.83           H  
ATOM   4782  CD1 LEU A 304      34.142 -15.185  42.832  1.00 75.83           C  
ATOM   4783 HD11 LEU A 304      34.910 -15.431  43.566  1.00 75.83           H  
ATOM   4784 HD12 LEU A 304      34.345 -15.702  41.894  1.00 75.83           H  
ATOM   4785 HD13 LEU A 304      34.155 -14.111  42.645  1.00 75.83           H  
ATOM   4786  CD2 LEU A 304      32.762 -17.107  43.555  1.00 75.83           C  
ATOM   4787 HD21 LEU A 304      31.769 -17.443  43.856  1.00 75.83           H  
ATOM   4788 HD22 LEU A 304      33.479 -17.380  44.328  1.00 75.83           H  
ATOM   4789 HD23 LEU A 304      33.028 -17.597  42.619  1.00 75.83           H  
ATOM   4790  N   SER A 305      30.957 -13.322  47.000  1.00 79.49           N  
ATOM   4791  H   SER A 305      31.281 -12.626  46.343  1.00 79.49           H  
ATOM   4792  CA  SER A 305      30.777 -12.922  48.404  1.00 79.49           C  
ATOM   4793  HA  SER A 305      31.475 -13.490  49.019  1.00 79.49           H  
ATOM   4794  C   SER A 305      29.367 -13.216  48.934  1.00 79.49           C  
ATOM   4795  CB  SER A 305      31.074 -11.430  48.580  1.00 79.49           C  
ATOM   4796  HB2 SER A 305      30.386 -10.844  47.971  1.00 79.49           H  
ATOM   4797  HB3 SER A 305      30.936 -11.160  49.627  1.00 79.49           H  
ATOM   4798  O   SER A 305      29.214 -13.603  50.091  1.00 79.49           O  
ATOM   4799  OG  SER A 305      32.403 -11.135  48.200  1.00 79.49           O  
ATOM   4800  HG  SER A 305      32.978 -11.814  48.562  1.00 79.49           H  
ATOM   4801  N   TYR A 306      28.331 -13.082  48.099  1.00 81.47           N  
ATOM   4802  H   TYR A 306      28.499 -12.731  47.167  1.00 81.47           H  
ATOM   4803  CA  TYR A 306      26.954 -13.415  48.481  1.00 81.47           C  
ATOM   4804  HA  TYR A 306      26.729 -12.936  49.434  1.00 81.47           H  
ATOM   4805  C   TYR A 306      26.727 -14.925  48.661  1.00 81.47           C  
ATOM   4806  CB  TYR A 306      26.006 -12.855  47.419  1.00 81.47           C  
ATOM   4807  HB2 TYR A 306      26.217 -11.794  47.283  1.00 81.47           H  
ATOM   4808  HB3 TYR A 306      26.203 -13.355  46.471  1.00 81.47           H  
ATOM   4809  O   TYR A 306      26.013 -15.341  49.574  1.00 81.47           O  
ATOM   4810  CG  TYR A 306      24.540 -13.005  47.769  1.00 81.47           C  
ATOM   4811  CD1 TYR A 306      23.821 -14.149  47.365  1.00 81.47           C  
ATOM   4812  HD1 TYR A 306      24.319 -14.932  46.812  1.00 81.47           H  
ATOM   4813  CD2 TYR A 306      23.899 -11.993  48.509  1.00 81.47           C  
ATOM   4814  HD2 TYR A 306      24.459 -11.129  48.835  1.00 81.47           H  
ATOM   4815  CE1 TYR A 306      22.454 -14.268  47.683  1.00 81.47           C  
ATOM   4816  HE1 TYR A 306      21.888 -15.130  47.362  1.00 81.47           H  
ATOM   4817  CE2 TYR A 306      22.531 -12.100  48.816  1.00 81.47           C  
ATOM   4818  HE2 TYR A 306      22.040 -11.315  49.373  1.00 81.47           H  
ATOM   4819  OH  TYR A 306      20.482 -13.325  48.665  1.00 81.47           O  
ATOM   4820  HH  TYR A 306      20.161 -12.536  49.106  1.00 81.47           H  
ATOM   4821  CZ  TYR A 306      21.808 -13.237  48.398  1.00 81.47           C  
ATOM   4822  N   LEU A 307      27.325 -15.754  47.800  1.00 80.34           N  
ATOM   4823  H   LEU A 307      27.912 -15.359  47.079  1.00 80.34           H  
ATOM   4824  CA  LEU A 307      27.220 -17.215  47.883  1.00 80.34           C  
ATOM   4825  HA  LEU A 307      26.181 -17.488  48.068  1.00 80.34           H  
ATOM   4826  C   LEU A 307      28.020 -17.776  49.064  1.00 80.34           C  
ATOM   4827  CB  LEU A 307      27.676 -17.828  46.550  1.00 80.34           C  
ATOM   4828  HB2 LEU A 307      28.662 -17.431  46.309  1.00 80.34           H  
ATOM   4829  HB3 LEU A 307      27.780 -18.906  46.671  1.00 80.34           H  
ATOM   4830  O   LEU A 307      27.521 -18.642  49.782  1.00 80.34           O  
ATOM   4831  CG  LEU A 307      26.717 -17.552  45.379  1.00 80.34           C  
ATOM   4832  HG  LEU A 307      26.497 -16.486  45.311  1.00 80.34           H  
ATOM   4833  CD1 LEU A 307      27.380 -17.993  44.077  1.00 80.34           C  
ATOM   4834 HD11 LEU A 307      28.294 -17.418  43.927  1.00 80.34           H  
ATOM   4835 HD12 LEU A 307      26.704 -17.813  43.242  1.00 80.34           H  
ATOM   4836 HD13 LEU A 307      27.629 -19.053  44.131  1.00 80.34           H  
ATOM   4837  CD2 LEU A 307      25.381 -18.284  45.516  1.00 80.34           C  
ATOM   4838 HD21 LEU A 307      24.859 -17.945  46.411  1.00 80.34           H  
ATOM   4839 HD22 LEU A 307      25.553 -19.359  45.578  1.00 80.34           H  
ATOM   4840 HD23 LEU A 307      24.750 -18.069  44.653  1.00 80.34           H  
ATOM   4841  N   GLU A 308      29.208 -17.227  49.323  1.00 79.71           N  
ATOM   4842  H   GLU A 308      29.572 -16.545  48.673  1.00 79.71           H  
ATOM   4843  CA  GLU A 308      30.042 -17.573  50.479  1.00 79.71           C  
ATOM   4844  HA  GLU A 308      30.213 -18.650  50.483  1.00 79.71           H  
ATOM   4845  C   GLU A 308      29.331 -17.242  51.801  1.00 79.71           C  
ATOM   4846  CB  GLU A 308      31.406 -16.867  50.356  1.00 79.71           C  
ATOM   4847  HB2 GLU A 308      31.248 -15.816  50.113  1.00 79.71           H  
ATOM   4848  HB3 GLU A 308      31.937 -16.935  51.305  1.00 79.71           H  
ATOM   4849  O   GLU A 308      29.295 -18.083  52.698  1.00 79.71           O  
ATOM   4850  CG  GLU A 308      32.253 -17.550  49.266  1.00 79.71           C  
ATOM   4851  HG2 GLU A 308      32.503 -18.553  49.611  1.00 79.71           H  
ATOM   4852  HG3 GLU A 308      31.654 -17.665  48.362  1.00 79.71           H  
ATOM   4853  CD  GLU A 308      33.550 -16.823  48.881  1.00 79.71           C  
ATOM   4854  OE1 GLU A 308      34.246 -17.377  47.991  1.00 79.71           O  
ATOM   4855  OE2 GLU A 308      33.854 -15.742  49.431  1.00 79.71           O  
ATOM   4856  N   ALA A 309      28.643 -16.096  51.884  1.00 80.04           N  
ATOM   4857  H   ALA A 309      28.726 -15.429  51.131  1.00 80.04           H  
ATOM   4858  CA  ALA A 309      27.797 -15.739  53.029  1.00 80.04           C  
ATOM   4859  HA  ALA A 309      28.405 -15.800  53.932  1.00 80.04           H  
ATOM   4860  C   ALA A 309      26.584 -16.674  53.243  1.00 80.04           C  
ATOM   4861  CB  ALA A 309      27.348 -14.283  52.851  1.00 80.04           C  
ATOM   4862  HB1 ALA A 309      26.734 -14.188  51.955  1.00 80.04           H  
ATOM   4863  HB2 ALA A 309      26.767 -13.972  53.718  1.00 80.04           H  
ATOM   4864  HB3 ALA A 309      28.221 -13.636  52.759  1.00 80.04           H  
ATOM   4865  O   ALA A 309      25.999 -16.678  54.325  1.00 80.04           O  
ATOM   4866  N   ARG A 310      26.205 -17.478  52.237  1.00 81.34           N  
ATOM   4867  H   ARG A 310      26.726 -17.406  51.374  1.00 81.34           H  
ATOM   4868  CA  ARG A 310      25.167 -18.524  52.324  1.00 81.34           C  
ATOM   4869  HA  ARG A 310      24.621 -18.398  53.259  1.00 81.34           H  
ATOM   4870  C   ARG A 310      25.724 -19.950  52.422  1.00 81.34           C  
ATOM   4871  CB  ARG A 310      24.168 -18.373  51.159  1.00 81.34           C  
ATOM   4872  HB2 ARG A 310      24.702 -18.215  50.222  1.00 81.34           H  
ATOM   4873  HB3 ARG A 310      23.585 -19.290  51.067  1.00 81.34           H  
ATOM   4874  O   ARG A 310      24.943 -20.895  52.424  1.00 81.34           O  
ATOM   4875  CG  ARG A 310      23.189 -17.220  51.411  1.00 81.34           C  
ATOM   4876  HG2 ARG A 310      22.767 -17.334  52.410  1.00 81.34           H  
ATOM   4877  HG3 ARG A 310      23.714 -16.267  51.356  1.00 81.34           H  
ATOM   4878  CD  ARG A 310      22.043 -17.243  50.391  1.00 81.34           C  
ATOM   4879  HD2 ARG A 310      22.428 -16.919  49.424  1.00 81.34           H  
ATOM   4880  HD3 ARG A 310      21.670 -18.263  50.300  1.00 81.34           H  
ATOM   4881  NE  ARG A 310      20.938 -16.368  50.823  1.00 81.34           N  
ATOM   4882  HE  ARG A 310      21.060 -15.900  51.710  1.00 81.34           H  
ATOM   4883  NH1 ARG A 310      19.549 -16.627  49.000  1.00 81.34           N  
ATOM   4884 HH11 ARG A 310      18.703 -16.327  48.537  1.00 81.34           H  
ATOM   4885 HH12 ARG A 310      20.158 -17.332  48.608  1.00 81.34           H  
ATOM   4886  NH2 ARG A 310      18.951 -15.269  50.632  1.00 81.34           N  
ATOM   4887 HH21 ARG A 310      19.089 -14.813  51.523  1.00 81.34           H  
ATOM   4888 HH22 ARG A 310      18.215 -14.975  50.007  1.00 81.34           H  
ATOM   4889  CZ  ARG A 310      19.831 -16.098  50.155  1.00 81.34           C  
ATOM   4890  N   GLY A 311      27.046 -20.125  52.496  1.00 80.73           N  
ATOM   4891  H   GLY A 311      27.639 -19.307  52.513  1.00 80.73           H  
ATOM   4892  CA  GLY A 311      27.686 -21.445  52.535  1.00 80.73           C  
ATOM   4893  HA2 GLY A 311      27.207 -22.053  53.302  1.00 80.73           H  
ATOM   4894  HA3 GLY A 311      28.734 -21.312  52.805  1.00 80.73           H  
ATOM   4895  C   GLY A 311      27.636 -22.225  51.213  1.00 80.73           C  
ATOM   4896  O   GLY A 311      27.927 -23.419  51.202  1.00 80.73           O  
ATOM   4897  N   ILE A 312      27.288 -21.579  50.095  1.00 76.66           N  
ATOM   4898  H   ILE A 312      27.160 -20.578  50.142  1.00 76.66           H  
ATOM   4899  CA  ILE A 312      27.174 -22.225  48.781  1.00 76.66           C  
ATOM   4900  HA  ILE A 312      26.830 -23.249  48.927  1.00 76.66           H  
ATOM   4901  C   ILE A 312      28.558 -22.276  48.123  1.00 76.66           C  
ATOM   4902  CB  ILE A 312      26.118 -21.510  47.907  1.00 76.66           C  
ATOM   4903  HB  ILE A 312      26.402 -20.463  47.806  1.00 76.66           H  
ATOM   4904  O   ILE A 312      29.117 -21.246  47.749  1.00 76.66           O  
ATOM   4905  CG1 ILE A 312      24.722 -21.576  48.572  1.00 76.66           C  
ATOM   4906 HG12 ILE A 312      24.789 -21.199  49.593  1.00 76.66           H  
ATOM   4907 HG13 ILE A 312      24.395 -22.615  48.624  1.00 76.66           H  
ATOM   4908  CG2 ILE A 312      26.074 -22.146  46.505  1.00 76.66           C  
ATOM   4909 HG21 ILE A 312      27.036 -22.052  46.001  1.00 76.66           H  
ATOM   4910 HG22 ILE A 312      25.335 -21.635  45.889  1.00 76.66           H  
ATOM   4911 HG23 ILE A 312      25.798 -23.198  46.574  1.00 76.66           H  
ATOM   4912  CD1 ILE A 312      23.637 -20.753  47.867  1.00 76.66           C  
ATOM   4913 HD11 ILE A 312      23.965 -19.718  47.767  1.00 76.66           H  
ATOM   4914 HD12 ILE A 312      23.410 -21.171  46.887  1.00 76.66           H  
ATOM   4915 HD13 ILE A 312      22.727 -20.779  48.467  1.00 76.66           H  
ATOM   4916  N   GLN A 313      29.110 -23.484  47.968  1.00 75.72           N  
ATOM   4917  H   GLN A 313      28.612 -24.276  48.349  1.00 75.72           H  
ATOM   4918  CA  GLN A 313      30.483 -23.699  47.482  1.00 75.72           C  
ATOM   4919  HA  GLN A 313      31.011 -22.746  47.515  1.00 75.72           H  
ATOM   4920  C   GLN A 313      30.595 -24.164  46.016  1.00 75.72           C  
ATOM   4921  CB  GLN A 313      31.234 -24.650  48.432  1.00 75.72           C  
ATOM   4922  HB2 GLN A 313      32.226 -24.837  48.020  1.00 75.72           H  
ATOM   4923  HB3 GLN A 313      30.705 -25.601  48.495  1.00 75.72           H  
ATOM   4924  O   GLN A 313      31.715 -24.301  45.517  1.00 75.72           O  
ATOM   4925  CG  GLN A 313      31.408 -24.064  49.844  1.00 75.72           C  
ATOM   4926  HG2 GLN A 313      31.812 -23.054  49.765  1.00 75.72           H  
ATOM   4927  HG3 GLN A 313      30.438 -24.005  50.337  1.00 75.72           H  
ATOM   4928  CD  GLN A 313      32.349 -24.884  50.726  1.00 75.72           C  
ATOM   4929  NE2 GLN A 313      32.628 -24.431  51.928  1.00 75.72           N  
ATOM   4930 HE21 GLN A 313      32.185 -23.594  52.279  1.00 75.72           H  
ATOM   4931 HE22 GLN A 313      33.230 -25.018  52.488  1.00 75.72           H  
ATOM   4932  OE1 GLN A 313      32.868 -25.926  50.365  1.00 75.72           O  
ATOM   4933  N   ASP A 314      29.487 -24.388  45.294  1.00 75.82           N  
ATOM   4934  H   ASP A 314      28.582 -24.257  45.722  1.00 75.82           H  
ATOM   4935  CA  ASP A 314      29.539 -24.841  43.894  1.00 75.82           C  
ATOM   4936  HA  ASP A 314      30.280 -25.638  43.843  1.00 75.82           H  
ATOM   4937  C   ASP A 314      30.021 -23.733  42.936  1.00 75.82           C  
ATOM   4938  CB  ASP A 314      28.225 -25.493  43.436  1.00 75.82           C
[truncated: 48,933 more chars]
