# Supplementary material for: Using structure prediction of negative sense RNA virus nucleoproteins to assess evolutionary relationships
Source: bioRxiv. 2024 May 22:2024.02.16.580771. Originally published 2024 Feb 17. Preprint. [Version 2] doi: 10.1101/2024.02.16.580771 (PMC10888975; doi:10.1101/2024.02.16.580771)
Supplement: Supplement 2 — Supplementary File 2: Full NSV Dataset NP AlphaFold PDBs (.pdb files) [file media-2.zip › Full NSV Dataset NP AlphaFold PDBs/WMoV2.pdb]

ATOM      1  N   MET A   1      17.506  15.719  -2.993  1.00 47.29           N  
ATOM      2  H   MET A   1      16.836  15.290  -2.371  1.00 47.29           H  
ATOM      3  H2  MET A   1      18.065  15.003  -3.434  1.00 47.29           H  
ATOM      4  H3  MET A   1      17.014  16.159  -3.757  1.00 47.29           H  
ATOM      5  CA  MET A   1      18.385  16.701  -2.294  1.00 47.29           C  
ATOM      6  HA  MET A   1      18.980  17.168  -3.079  1.00 47.29           H  
ATOM      7  C   MET A   1      19.455  16.112  -1.356  1.00 47.29           C  
ATOM      8  CB  MET A   1      17.631  17.854  -1.606  1.00 47.29           C  
ATOM      9  HB2 MET A   1      18.336  18.400  -0.979  1.00 47.29           H  
ATOM     10  HB3 MET A   1      16.832  17.469  -0.972  1.00 47.29           H  
ATOM     11  O   MET A   1      20.508  16.731  -1.259  1.00 47.29           O  
ATOM     12  CG  MET A   1      17.065  18.840  -2.639  1.00 47.29           C  
ATOM     13  HG2 MET A   1      16.086  18.499  -2.974  1.00 47.29           H  
ATOM     14  HG3 MET A   1      17.726  18.842  -3.506  1.00 47.29           H  
ATOM     15  SD  MET A   1      16.951  20.567  -2.081  1.00 47.29           S  
ATOM     16  CE  MET A   1      15.549  20.504  -0.938  1.00 47.29           C  
ATOM     17  HE1 MET A   1      14.661  20.159  -1.469  1.00 47.29           H  
ATOM     18  HE2 MET A   1      15.365  21.502  -0.541  1.00 47.29           H  
ATOM     19  HE3 MET A   1      15.774  19.825  -0.116  1.00 47.29           H  
ATOM     20  N   GLU A   2      19.273  14.970  -0.670  1.00 44.04           N  
ATOM     21  H   GLU A   2      18.402  14.458  -0.704  1.00 44.04           H  
ATOM     22  CA  GLU A   2      20.370  14.335   0.117  1.00 44.04           C  
ATOM     23  HA  GLU A   2      20.783  15.075   0.802  1.00 44.04           H  
ATOM     24  C   GLU A   2      21.566  13.875  -0.747  1.00 44.04           C  
ATOM     25  CB  GLU A   2      19.832  13.157   0.961  1.00 44.04           C  
ATOM     26  HB2 GLU A   2      18.909  12.790   0.512  1.00 44.04           H  
ATOM     27  HB3 GLU A   2      20.555  12.341   0.954  1.00 44.04           H  
ATOM     28  O   GLU A   2      22.655  13.666  -0.224  1.00 44.04           O  
ATOM     29  CG  GLU A   2      19.587  13.554   2.429  1.00 44.04           C  
ATOM     30  HG2 GLU A   2      18.901  14.401   2.444  1.00 44.04           H  
ATOM     31  HG3 GLU A   2      20.532  13.882   2.862  1.00 44.04           H  
ATOM     32  CD  GLU A   2      18.992  12.419   3.289  1.00 44.04           C  
ATOM     33  OE1 GLU A   2      19.061  12.539   4.535  1.00 44.04           O  
ATOM     34  OE2 GLU A   2      18.397  11.484   2.706  1.00 44.04           O  
ATOM     35  N   SER A   3      21.391  13.814  -2.069  1.00 54.80           N  
ATOM     36  H   SER A   3      20.470  14.001  -2.440  1.00 54.80           H  
ATOM     37  CA  SER A   3      22.387  13.461  -3.086  1.00 54.80           C  
ATOM     38  HA  SER A   3      22.890  12.545  -2.776  1.00 54.80           H  
ATOM     39  C   SER A   3      23.487  14.503  -3.337  1.00 54.80           C  
ATOM     40  CB  SER A   3      21.642  13.177  -4.400  1.00 54.80           C  
ATOM     41  HB2 SER A   3      21.106  12.233  -4.308  1.00 54.80           H  
ATOM     42  HB3 SER A   3      22.350  13.090  -5.224  1.00 54.80           H  
ATOM     43  O   SER A   3      24.345  14.271  -4.184  1.00 54.80           O  
ATOM     44  OG  SER A   3      20.700  14.213  -4.673  1.00 54.80           O  
ATOM     45  HG  SER A   3      20.451  14.140  -5.598  1.00 54.80           H  
ATOM     46  N   ALA A   4      23.493  15.644  -2.637  1.00 65.07           N  
ATOM     47  H   ALA A   4      22.761  15.796  -1.959  1.00 65.07           H  
ATOM     48  CA  ALA A   4      24.522  16.665  -2.839  1.00 65.07           C  
ATOM     49  HA  ALA A   4      24.492  16.977  -3.883  1.00 65.07           H  
ATOM     50  C   ALA A   4      25.924  16.100  -2.551  1.00 65.07           C  
ATOM     51  CB  ALA A   4      24.204  17.889  -1.974  1.00 65.07           C  
ATOM     52  HB1 ALA A   4      24.988  18.636  -2.097  1.00 65.07           H  
ATOM     53  HB2 ALA A   4      24.136  17.591  -0.928  1.00 65.07           H  
ATOM     54  HB3 ALA A   4      23.253  18.319  -2.290  1.00 65.07           H  
ATOM     55  O   ALA A   4      26.225  15.735  -1.409  1.00 65.07           O  
ATOM     56  N   LYS A   5      26.766  16.057  -3.591  1.00 77.46           N  
ATOM     57  H   LYS A   5      26.413  16.347  -4.492  1.00 77.46           H  
ATOM     58  CA  LYS A   5      28.148  15.579  -3.525  1.00 77.46           C  
ATOM     59  HA  LYS A   5      28.140  14.553  -3.156  1.00 77.46           H  
ATOM     60  C   LYS A   5      28.943  16.444  -2.547  1.00 77.46           C  
ATOM     61  CB  LYS A   5      28.745  15.593  -4.944  1.00 77.46           C  
ATOM     62  HB2 LYS A   5      28.077  15.050  -5.613  1.00 77.46           H  
ATOM     63  HB3 LYS A   5      28.819  16.622  -5.297  1.00 77.46           H  
ATOM     64  O   LYS A   5      29.050  17.655  -2.737  1.00 77.46           O  
ATOM     65  CG  LYS A   5      30.128  14.932  -4.995  1.00 77.46           C  
ATOM     66  HG2 LYS A   5      30.807  15.468  -4.331  1.00 77.46           H  
ATOM     67  HG3 LYS A   5      30.043  13.901  -4.652  1.00 77.46           H  
ATOM     68  CD  LYS A   5      30.717  14.951  -6.411  1.00 77.46           C  
ATOM     69  HD2 LYS A   5      30.054  14.433  -7.103  1.00 77.46           H  
ATOM     70  HD3 LYS A   5      30.847  15.985  -6.730  1.00 77.46           H  
ATOM     71  CE  LYS A   5      32.075  14.250  -6.356  1.00 77.46           C  
ATOM     72  HE2 LYS A   5      32.640  14.681  -5.530  1.00 77.46           H  
ATOM     73  HE3 LYS A   5      31.940  13.193  -6.127  1.00 77.46           H  
ATOM     74  NZ  LYS A   5      32.867  14.414  -7.594  1.00 77.46           N  
ATOM     75  HZ1 LYS A   5      32.892  15.382  -7.883  1.00 77.46           H  
ATOM     76  HZ2 LYS A   5      32.542  13.840  -8.359  1.00 77.46           H  
ATOM     77  HZ3 LYS A   5      33.816  14.167  -7.355  1.00 77.46           H  
ATOM     78  N   ALA A   6      29.480  15.828  -1.498  1.00 84.92           N  
ATOM     79  H   ALA A   6      29.370  14.828  -1.404  1.00 84.92           H  
ATOM     80  CA  ALA A   6      30.403  16.511  -0.601  1.00 84.92           C  
ATOM     81  HA  ALA A   6      29.939  17.432  -0.249  1.00 84.92           H  
ATOM     82  C   ALA A   6      31.677  16.874  -1.371  1.00 84.92           C  
ATOM     83  CB  ALA A   6      30.697  15.623   0.612  1.00 84.92           C  
ATOM     84  HB1 ALA A   6      31.367  16.153   1.289  1.00 84.92           H  
ATOM     85  HB2 ALA A   6      31.181  14.701   0.291  1.00 84.92           H  
ATOM     86  HB3 ALA A   6      29.772  15.389   1.138  1.00 84.92           H  
ATOM     87  O   ALA A   6      32.170  16.064  -2.158  1.00 84.92           O  
ATOM     88  N   TYR A   7      32.189  18.080  -1.152  1.00 86.12           N  
ATOM     89  H   TYR A   7      31.779  18.675  -0.447  1.00 86.12           H  
ATOM     90  CA  TYR A   7      33.502  18.445  -1.659  1.00 86.12           C  
ATOM     91  HA  TYR A   7      33.616  18.083  -2.681  1.00 86.12           H  
ATOM     92  C   TYR A   7      34.566  17.764  -0.791  1.00 86.12           C  
ATOM     93  CB  TYR A   7      33.635  19.969  -1.681  1.00 86.12           C  
ATOM     94  HB2 TYR A   7      32.893  20.389  -2.360  1.00 86.12           H  
ATOM     95  HB3 TYR A   7      33.431  20.361  -0.684  1.00 86.12           H  
ATOM     96  O   TYR A   7      34.582  17.946   0.426  1.00 86.12           O  
ATOM     97  CG  TYR A   7      35.008  20.418  -2.120  1.00 86.12           C  
ATOM     98  CD1 TYR A   7      35.914  20.916  -1.166  1.00 86.12           C  
ATOM     99  HD1 TYR A   7      35.607  21.040  -0.138  1.00 86.12           H  
ATOM    100  CD2 TYR A   7      35.398  20.284  -3.466  1.00 86.12           C  
ATOM    101  HD2 TYR A   7      34.711  19.889  -4.200  1.00 86.12           H  
ATOM    102  CE1 TYR A   7      37.213  21.282  -1.549  1.00 86.12           C  
ATOM    103  HE1 TYR A   7      37.899  21.677  -0.814  1.00 86.12           H  
ATOM    104  CE2 TYR A   7      36.701  20.640  -3.851  1.00 86.12           C  
ATOM    105  HE2 TYR A   7      37.026  20.521  -4.874  1.00 86.12           H  
ATOM    106  OH  TYR A   7      38.869  21.425  -3.260  1.00 86.12           O  
ATOM    107  HH  TYR A   7      39.360  21.922  -2.603  1.00 86.12           H  
ATOM    108  CZ  TYR A   7      37.605  21.135  -2.891  1.00 86.12           C  
ATOM    109  N   THR A   8      35.412  16.929  -1.398  1.00 86.22           N  
ATOM    110  H   THR A   8      35.288  16.733  -2.381  1.00 86.22           H  
ATOM    111  CA  THR A   8      36.532  16.276  -0.701  1.00 86.22           C  
ATOM    112  HA  THR A   8      36.523  16.567   0.349  1.00 86.22           H  
ATOM    113  C   THR A   8      37.880  16.724  -1.244  1.00 86.22           C  
ATOM    114  CB  THR A   8      36.438  14.743  -0.737  1.00 86.22           C  
ATOM    115  HB  THR A   8      37.237  14.354  -0.105  1.00 86.22           H  
ATOM    116  O   THR A   8      38.833  16.845  -0.479  1.00 86.22           O  
ATOM    117  CG2 THR A   8      35.124  14.212  -0.169  1.00 86.22           C  
ATOM    118 HG21 THR A   8      34.967  14.619   0.830  1.00 86.22           H  
ATOM    119 HG22 THR A   8      34.293  14.505  -0.811  1.00 86.22           H  
ATOM    120 HG23 THR A   8      35.171  13.125  -0.114  1.00 86.22           H  
ATOM    121  OG1 THR A   8      36.617  14.196  -2.027  1.00 86.22           O  
ATOM    122  HG1 THR A   8      36.110  14.700  -2.667  1.00 86.22           H  
ATOM    123  N   ASN A   9      37.979  16.956  -2.554  1.00 86.86           N  
ATOM    124  H   ASN A   9      37.164  16.809  -3.133  1.00 86.86           H  
ATOM    125  CA  ASN A   9      39.178  17.469  -3.211  1.00 86.86           C  
ATOM    126  HA  ASN A   9      39.598  18.266  -2.599  1.00 86.86           H  
ATOM    127  C   ASN A   9      38.845  18.067  -4.590  1.00 86.86           C  
ATOM    128  CB  ASN A   9      40.210  16.328  -3.326  1.00 86.86           C  
ATOM    129  HB2 ASN A   9      40.443  15.940  -2.334  1.00 86.86           H  
ATOM    130  HB3 ASN A   9      41.138  16.717  -3.746  1.00 86.86           H  
ATOM    131  O   ASN A   9      37.746  17.879  -5.113  1.00 86.86           O  
ATOM    132  CG  ASN A   9      39.734  15.193  -4.210  1.00 86.86           C  
ATOM    133  ND2 ASN A   9      39.230  14.118  -3.661  1.00 86.86           N  
ATOM    134 HD21 ASN A   9      38.946  14.164  -2.693  1.00 86.86           H  
ATOM    135 HD22 ASN A   9      38.737  13.496  -4.286  1.00 86.86           H  
ATOM    136  OD1 ASN A   9      39.814  15.264  -5.421  1.00 86.86           O  
ATOM    137  N   HIS A  10      39.821  18.730  -5.221  1.00 85.31           N  
ATOM    138  H   HIS A  10      40.673  18.923  -4.715  1.00 85.31           H  
ATOM    139  CA  HIS A  10      39.653  19.390  -6.523  1.00 85.31           C  
ATOM    140  HA  HIS A  10      38.909  20.178  -6.413  1.00 85.31           H  
ATOM    141  C   HIS A  10      39.146  18.480  -7.653  1.00 85.31           C  
ATOM    142  CB  HIS A  10      40.984  20.032  -6.948  1.00 85.31           C  
ATOM    143  HB2 HIS A  10      41.756  19.264  -7.001  1.00 85.31           H  
ATOM    144  HB3 HIS A  10      40.864  20.456  -7.945  1.00 85.31           H  
ATOM    145  O   HIS A  10      38.479  18.977  -8.561  1.00 85.31           O  
ATOM    146  CG  HIS A  10      41.450  21.137  -6.038  1.00 85.31           C  
ATOM    147  CD2 HIS A  10      40.647  22.021  -5.381  1.00 85.31           C  
ATOM    148  HD2 HIS A  10      39.570  22.067  -5.449  1.00 85.31           H  
ATOM    149  ND1 HIS A  10      42.748  21.519  -5.780  1.00 85.31           N  
ATOM    150  HD1 HIS A  10      43.597  21.128  -6.163  1.00 85.31           H  
ATOM    151  CE1 HIS A  10      42.717  22.576  -4.949  1.00 85.31           C  
ATOM    152  HE1 HIS A  10      43.586  23.101  -4.580  1.00 85.31           H  
ATOM    153  NE2 HIS A  10      41.448  22.896  -4.664  1.00 85.31           N  
ATOM    154  N   ASN A  11      39.389  17.161  -7.604  1.00 83.31           N  
ATOM    155  H   ASN A  11      39.854  16.770  -6.798  1.00 83.31           H  
ATOM    156  CA  ASN A  11      38.866  16.241  -8.623  1.00 83.31           C  
ATOM    157  HA  ASN A  11      39.152  16.618  -9.606  1.00 83.31           H  
ATOM    158  C   ASN A  11      37.335  16.168  -8.600  1.00 83.31           C  
ATOM    159  CB  ASN A  11      39.446  14.828  -8.459  1.00 83.31           C  
ATOM    160  HB2 ASN A  11      39.089  14.210  -9.283  1.00 83.31           H  
ATOM    161  HB3 ASN A  11      39.069  14.376  -7.541  1.00 83.31           H  
ATOM    162  O   ASN A  11      36.724  15.704  -9.560  1.00 83.31           O  
ATOM    163  CG  ASN A  11      40.959  14.781  -8.496  1.00 83.31           C  
ATOM    164  ND2 ASN A  11      41.573  14.026  -7.619  1.00 83.31           N  
ATOM    165 HD21 ASN A  11      41.044  13.700  -6.823  1.00 83.31           H  
ATOM    166 HD22 ASN A  11      42.583  14.060  -7.637  1.00 83.31           H  
ATOM    167  OD1 ASN A  11      41.609  15.403  -9.317  1.00 83.31           O  
ATOM    168  N   ASP A  12      36.696  16.624  -7.520  1.00 83.20           N  
ATOM    169  H   ASP A  12      37.229  16.989  -6.743  1.00 83.20           H  
ATOM    170  CA  ASP A  12      35.250  16.577  -7.407  1.00 83.20           C  
ATOM    171  HA  ASP A  12      34.962  15.600  -7.794  1.00 83.20           H  
ATOM    172  C   ASP A  12      34.516  17.608  -8.264  1.00 83.20           C  
ATOM    173  CB  ASP A  12      34.807  16.688  -5.941  1.00 83.20           C  
ATOM    174  HB2 ASP A  12      35.203  17.600  -5.494  1.00 83.20           H  
ATOM    175  HB3 ASP A  12      33.719  16.745  -5.914  1.00 83.20           H  
ATOM    176  O   ASP A  12      33.328  17.401  -8.523  1.00 83.20           O  
ATOM    177  CG  ASP A  12      35.186  15.464  -5.121  1.00 83.20           C  
ATOM    178  OD1 ASP A  12      34.995  14.352  -5.675  1.00 83.20           O  
ATOM    179  OD2 ASP A  12      35.538  15.634  -3.931  1.00 83.20           O  
ATOM    180  N   LEU A  13      35.214  18.667  -8.688  1.00 83.59           N  
ATOM    181  H   LEU A  13      36.197  18.693  -8.455  1.00 83.59           H  
ATOM    182  CA  LEU A  13      34.667  19.847  -9.366  1.00 83.59           C  
ATOM    183  HA  LEU A  13      33.631  19.983  -9.056  1.00 83.59           H  
ATOM    184  C   LEU A  13      34.632  19.727 -10.897  1.00 83.59           C  
ATOM    185  CB  LEU A  13      35.489  21.075  -8.927  1.00 83.59           C  
ATOM    186  HB2 LEU A  13      36.537  20.879  -9.153  1.00 83.59           H  
ATOM    187  HB3 LEU A  13      35.180  21.943  -9.509  1.00 83.59           H  
ATOM    188  O   LEU A  13      34.147  20.643 -11.552  1.00 83.59           O  
ATOM    189  CG  LEU A  13      35.350  21.422  -7.434  1.00 83.59           C  
ATOM    190  HG  LEU A  13      35.441  20.522  -6.826  1.00 83.59           H  
ATOM    191  CD1 LEU A  13      36.444  22.393  -7.027  1.00 83.59           C  
ATOM    192 HD11 LEU A  13      36.356  23.302  -7.622  1.00 83.59           H  
ATOM    193 HD12 LEU A  13      36.345  22.648  -5.972  1.00 83.59           H  
ATOM    194 HD13 LEU A  13      37.418  21.931  -7.189  1.00 83.59           H  
ATOM    195  CD2 LEU A  13      34.016  22.099  -7.130  1.00 83.59           C  
ATOM    196 HD21 LEU A  13      33.921  22.256  -6.056  1.00 83.59           H  
ATOM    197 HD22 LEU A  13      33.199  21.468  -7.479  1.00 83.59           H  
ATOM    198 HD23 LEU A  13      33.961  23.063  -7.636  1.00 83.59           H  
ATOM    199  N   ASP A  14      35.144  18.622 -11.451  1.00 79.55           N  
ATOM    200  H   ASP A  14      35.487  17.909 -10.823  1.00 79.55           H  
ATOM    201  CA  ASP A  14      35.203  18.336 -12.894  1.00 79.55           C  
ATOM    202  HA  ASP A  14      35.981  17.580 -13.002  1.00 79.55           H  
ATOM    203  C   ASP A  14      35.686  19.548 -13.722  1.00 79.55           C  
ATOM    204  CB  ASP A  14      33.879  17.699 -13.366  1.00 79.55           C  
ATOM    205  HB2 ASP A  14      33.168  18.477 -13.641  1.00 79.55           H  
ATOM    206  HB3 ASP A  14      33.446  17.143 -12.534  1.00 79.55           H  
ATOM    207  O   ASP A  14      35.015  20.052 -14.623  1.00 79.55           O  
ATOM    208  CG  ASP A  14      34.048  16.702 -14.523  1.00 79.55           C  
ATOM    209  OD1 ASP A  14      35.198  16.272 -14.784  1.00 79.55           O  
ATOM    210  OD2 ASP A  14      33.003  16.294 -15.080  1.00 79.55           O  
ATOM    211  N   LEU A  15      36.850  20.082 -13.327  1.00 81.00           N  
ATOM    212  H   LEU A  15      37.322  19.633 -12.555  1.00 81.00           H  
ATOM    213  CA  LEU A  15      37.351  21.378 -13.787  1.00 81.00           C  
ATOM    214  HA  LEU A  15      36.594  22.114 -13.514  1.00 81.00           H  
ATOM    215  C   LEU A  15      37.561  21.414 -15.317  1.00 81.00           C  
ATOM    216  CB  LEU A  15      38.658  21.731 -13.051  1.00 81.00           C  
ATOM    217  HB2 LEU A  15      39.400  20.967 -13.283  1.00 81.00           H  
ATOM    218  HB3 LEU A  15      39.027  22.678 -13.444  1.00 81.00           H  
ATOM    219  O   LEU A  15      38.281  20.561 -15.855  1.00 81.00           O  
ATOM    220  CG  LEU A  15      38.533  21.849 -11.520  1.00 81.00           C  
ATOM    221  HG  LEU A  15      38.186  20.902 -11.106  1.00 81.00           H  
ATOM    222  CD1 LEU A  15      39.902  22.158 -10.919  1.00 81.00           C  
ATOM    223 HD11 LEU A  15      40.608  21.368 -11.171  1.00 81.00           H  
ATOM    224 HD12 LEU A  15      39.819  22.215  -9.833  1.00 81.00           H  
ATOM    225 HD13 LEU A  15      40.274  23.111 -11.296  1.00 81.00           H  
ATOM    226  CD2 LEU A  15      37.564  22.956 -11.116  1.00 81.00           C  
ATOM    227 HD21 LEU A  15      36.544  22.667 -11.370  1.00 81.00           H  
ATOM    228 HD22 LEU A  15      37.617  23.124 -10.040  1.00 81.00           H  
ATOM    229 HD23 LEU A  15      37.819  23.873 -11.647  1.00 81.00           H  
ATOM    230  N   PRO A  16      36.996  22.409 -16.028  1.00 73.14           N  
ATOM    231  CA  PRO A  16      37.207  22.577 -17.462  1.00 73.14           C  
ATOM    232  HA  PRO A  16      37.116  21.613 -17.963  1.00 73.14           H  
ATOM    233  C   PRO A  16      38.594  23.167 -17.776  1.00 73.14           C  
ATOM    234  CB  PRO A  16      36.062  23.489 -17.920  1.00 73.14           C  
ATOM    235  HB2 PRO A  16      36.324  24.080 -18.797  1.00 73.14           H  
ATOM    236  HB3 PRO A  16      35.177  22.884 -18.119  1.00 73.14           H  
ATOM    237  O   PRO A  16      39.246  23.752 -16.913  1.00 73.14           O  
ATOM    238  CG  PRO A  16      35.808  24.370 -16.697  1.00 73.14           C  
ATOM    239  HG2 PRO A  16      34.788  24.754 -16.677  1.00 73.14           H  
ATOM    240  HG3 PRO A  16      36.528  25.188 -16.681  1.00 73.14           H  
ATOM    241  CD  PRO A  16      36.081  23.428 -15.526  1.00 73.14           C  
ATOM    242  HD2 PRO A  16      36.524  23.984 -14.699  1.00 73.14           H  
ATOM    243  HD3 PRO A  16      35.153  22.953 -15.210  1.00 73.14           H  
ATOM    244  N   GLY A  17      39.019  23.049 -19.038  1.00 77.38           N  
ATOM    245  H   GLY A  17      38.446  22.533 -19.690  1.00 77.38           H  
ATOM    246  CA  GLY A  17      40.250  23.665 -19.557  1.00 77.38           C  
ATOM    247  HA2 GLY A  17      40.069  24.020 -20.571  1.00 77.38           H  
ATOM    248  HA3 GLY A  17      40.510  24.535 -18.954  1.00 77.38           H  
ATOM    249  C   GLY A  17      41.472  22.742 -19.594  1.00 77.38           C  
ATOM    250  O   GLY A  17      41.427  21.597 -19.122  1.00 77.38           O  
ATOM    251  N   GLU A  18      42.555  23.244 -20.192  1.00 82.52           N  
ATOM    252  H   GLU A  18      42.579  24.228 -20.418  1.00 82.52           H  
ATOM    253  CA  GLU A  18      43.863  22.591 -20.219  1.00 82.52           C  
ATOM    254  HA  GLU A  18      43.716  21.518 -20.345  1.00 82.52           H  
ATOM    255  C   GLU A  18      44.600  22.797 -18.881  1.00 82.52           C  
ATOM    256  CB  GLU A  18      44.711  23.081 -21.415  1.00 82.52           C  
ATOM    257  HB2 GLU A  18      44.917  24.147 -21.317  1.00 82.52           H  
ATOM    258  HB3 GLU A  18      45.663  22.552 -21.377  1.00 82.52           H  
ATOM    259  O   GLU A  18      44.079  23.371 -17.921  1.00 82.52           O  
ATOM    260  CG  GLU A  18      44.082  22.799 -22.790  1.00 82.52           C  
ATOM    261  HG2 GLU A  18      43.219  23.451 -22.929  1.00 82.52           H  
ATOM    262  HG3 GLU A  18      43.728  21.769 -22.795  1.00 82.52           H  
ATOM    263  CD  GLU A  18      45.068  22.990 -23.960  1.00 82.52           C  
ATOM    264  OE1 GLU A  18      44.720  22.532 -25.072  1.00 82.52           O  
ATOM    265  OE2 GLU A  18      46.182  23.519 -23.735  1.00 82.52           O  
ATOM    266  N   ALA A  19      45.824  22.272 -18.772  1.00 84.40           N  
ATOM    267  H   ALA A  19      46.238  21.855 -19.594  1.00 84.40           H  
ATOM    268  CA  ALA A  19      46.575  22.246 -17.516  1.00 84.40           C  
ATOM    269  HA  ALA A  19      46.013  21.656 -16.792  1.00 84.40           H  
ATOM    270  C   ALA A  19      46.782  23.643 -16.894  1.00 84.40           C  
ATOM    271  CB  ALA A  19      47.915  21.550 -17.778  1.00 84.40           C  
ATOM    272  HB1 ALA A  19      48.479  21.484 -16.847  1.00 84.40           H  
ATOM    273  HB2 ALA A  19      47.743  20.543 -18.159  1.00 84.40           H  
ATOM    274  HB3 ALA A  19      48.496  22.116 -18.506  1.00 84.40           H  
ATOM    275  O   ALA A  19      46.785  23.768 -15.668  1.00 84.40           O  
ATOM    276  N   ALA A  20      46.936  24.685 -17.719  1.00 83.77           N  
ATOM    277  H   ALA A  20      46.823  24.536 -18.712  1.00 83.77           H  
ATOM    278  CA  ALA A  20      47.144  26.053 -17.251  1.00 83.77           C  
ATOM    279  HA  ALA A  20      47.881  26.036 -16.449  1.00 83.77           H  
ATOM    280  C   ALA A  20      45.864  26.675 -16.668  1.00 83.77           C  
ATOM    281  CB  ALA A  20      47.719  26.887 -18.401  1.00 83.77           C  
ATOM    282  HB1 ALA A  20      47.909  27.903 -18.055  1.00 83.77           H  
ATOM    283  HB2 ALA A  20      48.654  26.448 -18.751  1.00 83.77           H  
ATOM    284  HB3 ALA A  20      47.009  26.924 -19.227  1.00 83.77           H  
ATOM    285  O   ALA A  20      45.917  27.231 -15.569  1.00 83.77           O  
ATOM    286  N   GLU A  21      44.711  26.548 -17.341  1.00 80.56           N  
ATOM    287  H   GLU A  21      44.682  26.087 -18.239  1.00 80.56           H  
ATOM    288  CA  GLU A  21      43.447  27.071 -16.804  1.00 80.56           C  
ATOM    289  HA  GLU A  21      43.595  28.109 -16.504  1.00 80.56           H  
ATOM    290  C   GLU A  21      43.004  26.303 -15.559  1.00 80.56           C  
ATOM    291  CB  GLU A  21      42.307  27.034 -17.832  1.00 80.56           C  
ATOM    292  HB2 GLU A  21      42.059  26.003 -18.083  1.00 80.56           H  
ATOM    293  HB3 GLU A  21      41.428  27.452 -17.342  1.00 80.56           H  
ATOM    294  O   GLU A  21      42.560  26.913 -14.586  1.00 80.56           O  
ATOM    295  CG  GLU A  21      42.554  27.870 -19.098  1.00 80.56           C  
ATOM    296  HG2 GLU A  21      41.583  28.201 -19.466  1.00 80.56           H  
ATOM    297  HG3 GLU A  21      43.123  28.761 -18.834  1.00 80.56           H  
ATOM    298  CD  GLU A  21      43.253  27.112 -20.235  1.00 80.56           C  
ATOM    299  OE1 GLU A  21      43.476  27.749 -21.283  1.00 80.56           O  
ATOM    300  OE2 GLU A  21      43.546  25.908 -20.051  1.00 80.56           O  
ATOM    301  N   ARG A  22      43.189  24.975 -15.545  1.00 84.60           N  
ATOM    302  H   ARG A  22      43.525  24.535 -16.390  1.00 84.60           H  
ATOM    303  CA  ARG A  22      42.890  24.150 -14.366  1.00 84.60           C  
ATOM    304  HA  ARG A  22      41.836  24.258 -14.113  1.00 84.60           H  
ATOM    305  C   ARG A  22      43.668  24.618 -13.145  1.00 84.60           C  
ATOM    306  CB  ARG A  22      43.202  22.678 -14.642  1.00 84.60           C  
ATOM    307  HB2 ARG A  22      44.189  22.594 -15.097  1.00 84.60           H  
ATOM    308  HB3 ARG A  22      43.210  22.137 -13.695  1.00 84.60           H  
ATOM    309  O   ARG A  22      43.073  24.728 -12.077  1.00 84.60           O  
ATOM    310  CG  ARG A  22      42.149  22.040 -15.550  1.00 84.60           C  
ATOM    311  HG2 ARG A  22      42.084  22.582 -16.493  1.00 84.60           H  
ATOM    312  HG3 ARG A  22      41.175  22.069 -15.061  1.00 84.60           H  
ATOM    313  CD  ARG A  22      42.549  20.588 -15.813  1.00 84.60           C  
ATOM    314  HD2 ARG A  22      42.598  20.063 -14.859  1.00 84.60           H  
ATOM    315  HD3 ARG A  22      43.536  20.576 -16.274  1.00 84.60           H  
ATOM    316  NE  ARG A  22      41.594  19.950 -16.728  1.00 84.60           N  
ATOM    317  HE  ARG A  22      41.369  20.486 -17.554  1.00 84.60           H  
ATOM    318  NH1 ARG A  22      41.174  18.017 -15.545  1.00 84.60           N  
ATOM    319 HH11 ARG A  22      41.827  18.320 -14.837  1.00 84.60           H  
ATOM    320 HH12 ARG A  22      40.589  17.205 -15.406  1.00 84.60           H  
ATOM    321  NH2 ARG A  22      40.043  18.452 -17.415  1.00 84.60           N  
ATOM    322 HH21 ARG A  22      39.393  17.716 -17.176  1.00 84.60           H  
ATOM    323 HH22 ARG A  22      39.775  19.136 -18.108  1.00 84.60           H  
ATOM    324  CZ  ARG A  22      40.947  18.813 -16.556  1.00 84.60           C  
ATOM    325  N   LYS A  23      44.957  24.935 -13.316  1.00 87.09           N  
ATOM    326  H   LYS A  23      45.357  24.818 -14.236  1.00 87.09           H  
ATOM    327  CA  LYS A  23      45.798  25.459 -12.235  1.00 87.09           C  
ATOM    328  HA  LYS A  23      45.760  24.755 -11.404  1.00 87.09           H  
ATOM    329  C   LYS A  23      45.267  26.791 -11.700  1.00 87.09           C  
ATOM    330  CB  LYS A  23      47.254  25.570 -12.702  1.00 87.09           C  
ATOM    331  HB2 LYS A  23      47.580  24.610 -13.100  1.00 87.09           H  
ATOM    332  HB3 LYS A  23      47.339  26.327 -13.481  1.00 87.09           H  
ATOM    333  O   LYS A  23      45.124  26.947 -10.493  1.00 87.09           O  
ATOM    334  CG  LYS A  23      48.137  25.948 -11.508  1.00 87.09           C  
ATOM    335  HG2 LYS A  23      48.052  25.178 -10.741  1.00 87.09           H  
ATOM    336  HG3 LYS A  23      47.798  26.895 -11.088  1.00 87.09           H  
ATOM    337  CD  LYS A  23      49.600  26.108 -11.906  1.00 87.09           C  
ATOM    338  HD2 LYS A  23      49.680  26.869 -12.682  1.00 87.09           H  
ATOM    339  HD3 LYS A  23      49.994  25.157 -12.265  1.00 87.09           H  
ATOM    340  CE  LYS A  23      50.332  26.558 -10.642  1.00 87.09           C  
ATOM    341  HE2 LYS A  23      50.239  25.779  -9.886  1.00 87.09           H  
ATOM    342  HE3 LYS A  23      49.819  27.435 -10.246  1.00 87.09           H  
ATOM    343  NZ  LYS A  23      51.752  26.868 -10.915  1.00 87.09           N  
ATOM    344  HZ1 LYS A  23      51.803  27.623 -11.585  1.00 87.09           H  
ATOM    345  HZ2 LYS A  23      52.184  27.174 -10.055  1.00 87.09           H  
ATOM    346  HZ3 LYS A  23      52.229  26.051 -11.268  1.00 87.09           H  
ATOM    347  N   ALA A  24      44.922  27.724 -12.588  1.00 87.35           N  
ATOM    348  H   ALA A  24      45.047  27.532 -13.572  1.00 87.35           H  
ATOM    349  CA  ALA A  24      44.372  29.016 -12.182  1.00 87.35           C  
ATOM    350  HA  ALA A  24      45.092  29.511 -11.530  1.00 87.35           H  
ATOM    351  C   ALA A  24      43.062  28.868 -11.384  1.00 87.35           C  
ATOM    352  CB  ALA A  24      44.170  29.873 -13.437  1.00 87.35           C  
ATOM    353  HB1 ALA A  24      43.439  29.407 -14.097  1.00 87.35           H  
ATOM    354  HB2 ALA A  24      43.810  30.860 -13.147  1.00 87.35           H  
ATOM    355  HB3 ALA A  24      45.116  29.981 -13.967  1.00 87.35           H  
ATOM    356  O   ALA A  24      42.831  29.609 -10.432  1.00 87.35           O  
ATOM    357  N   ILE A  25      42.218  27.894 -11.742  1.00 88.38           N  
ATOM    358  H   ILE A  25      42.437  27.344 -12.559  1.00 88.38           H  
ATOM    359  CA  ILE A  25      40.983  27.608 -11.005  1.00 88.38           C  
ATOM    360  HA  ILE A  25      40.490  28.557 -10.790  1.00 88.38           H  
ATOM    361  C   ILE A  25      41.282  26.961  -9.644  1.00 88.38           C  
ATOM    362  CB  ILE A  25      40.011  26.761 -11.857  1.00 88.38           C  
ATOM    363  HB  ILE A  25      40.510  25.836 -12.145  1.00 88.38           H  
ATOM    364  O   ILE A  25      40.693  27.376  -8.648  1.00 88.38           O  
ATOM    365  CG1 ILE A  25      39.571  27.510 -13.136  1.00 88.38           C  
ATOM    366 HG12 ILE A  25      38.876  28.307 -12.872  1.00 88.38           H  
ATOM    367 HG13 ILE A  25      40.434  27.978 -13.610  1.00 88.38           H  
ATOM    368  CG2 ILE A  25      38.768  26.417 -11.018  1.00 88.38           C  
ATOM    369 HG21 ILE A  25      37.950  26.061 -11.644  1.00 88.38           H  
ATOM    370 HG22 ILE A  25      39.020  25.633 -10.304  1.00 88.38           H  
ATOM    371 HG23 ILE A  25      38.422  27.298 -10.476  1.00 88.38           H  
ATOM    372  CD1 ILE A  25      38.920  26.595 -14.184  1.00 88.38           C  
ATOM    373 HD11 ILE A  25      37.971  26.196 -13.826  1.00 88.38           H  
ATOM    374 HD12 ILE A  25      39.592  25.771 -14.426  1.00 88.38           H  
ATOM    375 HD13 ILE A  25      38.731  27.168 -15.092  1.00 88.38           H  
ATOM    376  N   THR A  26      42.196  25.985  -9.568  1.00 89.19           N  
ATOM    377  H   THR A  26      42.672  25.675 -10.403  1.00 89.19           H  
ATOM    378  CA  THR A  26      42.572  25.363  -8.284  1.00 89.19           C  
ATOM    379  HA  THR A  26      41.671  24.999  -7.790  1.00 89.19           H  
ATOM    380  C   THR A  26      43.185  26.361  -7.312  1.00 89.19           C  
ATOM    381  CB  THR A  26      43.510  24.159  -8.443  1.00 89.19           C  
ATOM    382  HB  THR A  26      43.914  23.893  -7.466  1.00 89.19           H  
ATOM    383  O   THR A  26      42.806  26.353  -6.147  1.00 89.19           O  
ATOM    384  CG2 THR A  26      42.762  22.951  -9.000  1.00 89.19           C  
ATOM    385 HG21 THR A  26      43.426  22.086  -9.005  1.00 89.19           H  
ATOM    386 HG22 THR A  26      41.896  22.739  -8.373  1.00 89.19           H  
ATOM    387 HG23 THR A  26      42.432  23.160 -10.017  1.00 89.19           H  
ATOM    388  OG1 THR A  26      44.572  24.410  -9.331  1.00 89.19           O  
ATOM    389  HG1 THR A  26      45.027  25.201  -9.032  1.00 89.19           H  
ATOM    390  N   ASP A  27      44.022  27.285  -7.794  1.00 89.12           N  
ATOM    391  H   ASP A  27      44.317  27.235  -8.759  1.00 89.12           H  
ATOM    392  CA  ASP A  27      44.618  28.332  -6.955  1.00 89.12           C  
ATOM    393  HA  ASP A  27      45.170  27.862  -6.141  1.00 89.12           H  
ATOM    394  C   ASP A  27      43.529  29.231  -6.324  1.00 89.12           C  
ATOM    395  CB  ASP A  27      45.600  29.181  -7.794  1.00 89.12           C  
ATOM    396  HB2 ASP A  27      45.917  30.028  -7.186  1.00 89.12           H  
ATOM    397  HB3 ASP A  27      45.067  29.582  -8.656  1.00 89.12           H  
ATOM    398  O   ASP A  27      43.637  29.643  -5.169  1.00 89.12           O  
ATOM    399  CG  ASP A  27      46.876  28.466  -8.291  1.00 89.12           C  
ATOM    400  OD1 ASP A  27      47.184  27.340  -7.843  1.00 89.12           O  
ATOM    401  OD2 ASP A  27      47.587  29.058  -9.142  1.00 89.12           O  
ATOM    402  N   ILE A  28      42.438  29.507  -7.056  1.00 89.47           N  
ATOM    403  H   ILE A  28      42.397  29.136  -7.994  1.00 89.47           H  
ATOM    404  CA  ILE A  28      41.278  30.240  -6.523  1.00 89.47           C  
ATOM    405  HA  ILE A  28      41.639  31.140  -6.027  1.00 89.47           H  
ATOM    406  C   ILE A  28      40.551  29.414  -5.457  1.00 89.47           C  
ATOM    407  CB  ILE A  28      40.315  30.663  -7.662  1.00 89.47           C  
ATOM    408  HB  ILE A  28      40.093  29.789  -8.273  1.00 89.47           H  
ATOM    409  O   ILE A  28      40.161  29.969  -4.431  1.00 89.47           O  
ATOM    410  CG1 ILE A  28      40.981  31.729  -8.559  1.00 89.47           C  
ATOM    411 HG12 ILE A  28      41.995  31.416  -8.805  1.00 89.47           H  
ATOM    412 HG13 ILE A  28      41.056  32.669  -8.012  1.00 89.47           H  
ATOM    413  CG2 ILE A  28      38.978  31.203  -7.111  1.00 89.47           C  
ATOM    414 HG21 ILE A  28      39.166  32.033  -6.430  1.00 89.47           H  
ATOM    415 HG22 ILE A  28      38.449  30.412  -6.579  1.00 89.47           H  
ATOM    416 HG23 ILE A  28      38.331  31.534  -7.924  1.00 89.47           H  
ATOM    417  CD1 ILE A  28      40.241  31.974  -9.882  1.00 89.47           C  
ATOM    418 HD11 ILE A  28      40.097  31.029 -10.406  1.00 89.47           H  
ATOM    419 HD12 ILE A  28      40.841  32.633 -10.508  1.00 89.47           H  
ATOM    420 HD13 ILE A  28      39.276  32.449  -9.706  1.00 89.47           H  
ATOM    421  N   ILE A  29      40.339  28.118  -5.696  1.00 88.93           N  
ATOM    422  H   ILE A  29      40.738  27.717  -6.533  1.00 88.93           H  
ATOM    423  CA  ILE A  29      39.617  27.231  -4.770  1.00 88.93           C  
ATOM    424  HA  ILE A  29      38.656  27.685  -4.525  1.00 88.93           H  
ATOM    425  C   ILE A  29      40.382  27.079  -3.453  1.00 88.93           C  
ATOM    426  CB  ILE A  29      39.342  25.863  -5.425  1.00 88.93           C  
ATOM    427  HB  ILE A  29      40.290  25.441  -5.757  1.00 88.93           H  
ATOM    428  O   ILE A  29      39.779  27.187  -2.386  1.00 88.93           O  
ATOM    429  CG1 ILE A  29      38.395  26.007  -6.638  1.00 88.93           C  
ATOM    430 HG12 ILE A  29      37.360  26.015  -6.294  1.00 88.93           H  
ATOM    431 HG13 ILE A  29      38.570  26.946  -7.163  1.00 88.93           H  
ATOM    432  CG2 ILE A  29      38.698  24.897  -4.411  1.00 88.93           C  
ATOM    433 HG21 ILE A  29      38.374  23.977  -4.897  1.00 88.93           H  
ATOM    434 HG22 ILE A  29      37.837  25.368  -3.936  1.00 88.93           H  
ATOM    435 HG23 ILE A  29      39.422  24.628  -3.642  1.00 88.93           H  
ATOM    436  CD1 ILE A  29      38.590  24.870  -7.642  1.00 88.93           C  
ATOM    437 HD11 ILE A  29      37.790  24.901  -8.382  1.00 88.93           H  
ATOM    438 HD12 ILE A  29      38.607  23.905  -7.135  1.00 88.93           H  
ATOM    439 HD13 ILE A  29      39.546  24.992  -8.153  1.00 88.93           H  
ATOM    440  N   ASP A  30      41.704  26.922  -3.504  1.00 87.38           N  
ATOM    441  H   ASP A  30      42.149  26.790  -4.401  1.00 87.38           H  
ATOM    442  CA  ASP A  30      42.540  26.849  -2.301  1.00 87.38           C  
ATOM    443  HA  ASP A  30      42.209  26.008  -1.692  1.00 87.38           H  
ATOM    444  C   ASP A  30      42.392  28.112  -1.434  1.00 87.38           C  
ATOM    445  CB  ASP A  30      44.005  26.615  -2.712  1.00 87.38           C  
ATOM    446  HB2 ASP A  30      44.276  27.306  -3.510  1.00 87.38           H  
ATOM    447  HB3 ASP A  30      44.643  26.828  -1.854  1.00 87.38           H  
ATOM    448  O   ASP A  30      42.234  28.028  -0.212  1.00 87.38           O  
ATOM    449  CG  ASP A  30      44.281  25.170  -3.148  1.00 87.38           C  
ATOM    450  OD1 ASP A  30      43.674  24.252  -2.550  1.00 87.38           O  
ATOM    451  OD2 ASP A  30      45.143  24.959  -4.031  1.00 87.38           O  
ATOM    452  N   LEU A  31      42.322  29.287  -2.071  1.00 89.59           N  
ATOM    453  H   LEU A  31      42.460  29.283  -3.072  1.00 89.59           H  
ATOM    454  CA  LEU A  31      42.132  30.573  -1.393  1.00 89.59           C  
ATOM    455  HA  LEU A  31      42.876  30.639  -0.599  1.00 89.59           H  
ATOM    456  C   LEU A  31      40.740  30.730  -0.748  1.00 89.59           C  
ATOM    457  CB  LEU A  31      42.369  31.701  -2.415  1.00 89.59           C  
ATOM    458  HB2 LEU A  31      41.415  31.960  -2.874  1.00 89.59           H  
ATOM    459  HB3 LEU A  31      43.024  31.357  -3.215  1.00 89.59           H  
ATOM    460  O   LEU A  31      40.564  31.524   0.187  1.00 89.59           O  
ATOM    461  CG  LEU A  31      42.999  32.945  -1.765  1.00 89.59           C  
ATOM    462  HG  LEU A  31      42.652  33.046  -0.737  1.00 89.59           H  
ATOM    463  CD1 LEU A  31      44.525  32.837  -1.775  1.00 89.59           C  
ATOM    464 HD11 LEU A  31      44.896  32.766  -2.797  1.00 89.59           H  
ATOM    465 HD12 LEU A  31      44.961  33.706  -1.282  1.00 89.59           H  
ATOM    466 HD13 LEU A  31      44.828  31.945  -1.226  1.00 89.59           H  
ATOM    467  CD2 LEU A  31      42.599  34.212  -2.520  1.00 89.59           C  
ATOM    468 HD21 LEU A  31      42.918  34.137  -3.559  1.00 89.59           H  
ATOM    469 HD22 LEU A  31      41.517  34.332  -2.477  1.00 89.59           H  
ATOM    470 HD23 LEU A  31      43.070  35.077  -2.052  1.00 89.59           H  
ATOM    471  N   GLN A  32      39.727  30.006  -1.239  1.00 89.37           N  
ATOM    472  H   GLN A  32      39.929  29.347  -1.978  1.00 89.37           H  
ATOM    473  CA  GLN A  32      38.359  30.086  -0.715  1.00 89.37           C  
ATOM    474  HA  GLN A  32      38.054  31.132  -0.691  1.00 89.37           H  
ATOM    475  C   GLN A  32      38.273  29.560   0.715  1.00 89.37           C  
ATOM    476  CB  GLN A  32      37.365  29.313  -1.596  1.00 89.37           C  
ATOM    477  HB2 GLN A  32      36.410  29.241  -1.076  1.00 89.37           H  
ATOM    478  HB3 GLN A  32      37.725  28.296  -1.751  1.00 89.37           H  
ATOM    479  O   GLN A  32      37.554  30.152   1.519  1.00 89.37           O  
ATOM    480  CG  GLN A  32      37.112  30.003  -2.940  1.00 89.37           C  
ATOM    481  HG2 GLN A  32      38.056  30.328  -3.376  1.00 89.37           H  
ATOM    482  HG3 GLN A  32      36.510  30.896  -2.769  1.00 89.37           H  
ATOM    483  CD  GLN A  32      36.393  29.119  -3.956  1.00 89.37           C  
ATOM    484  NE2 GLN A  32      36.131  29.626  -5.139  1.00 89.37           N  
ATOM    485 HE21 GLN A  32      36.512  30.526  -5.395  1.00 89.37           H  
ATOM    486 HE22 GLN A  32      35.723  28.976  -5.795  1.00 89.37           H  
ATOM    487  OE1 GLN A  32      36.032  27.978  -3.734  1.00 89.37           O  
ATOM    488  N   ASN A  33      39.026  28.511   1.056  1.00 81.05           N  
ATOM    489  H   ASN A  33      39.607  28.089   0.345  1.00 81.05           H  
ATOM    490  CA  ASN A  33      39.024  27.934   2.402  1.00 81.05           C  
ATOM    491  HA  ASN A  33      38.004  27.660   2.671  1.00 81.05           H  
ATOM    492  C   ASN A  33      39.500  28.945   3.451  1.00 81.05           C  
ATOM    493  CB  ASN A  33      39.906  26.675   2.406  1.00 81.05           C  
ATOM    494  HB2 ASN A  33      40.133  26.393   3.435  1.00 81.05           H  
ATOM    495  HB3 ASN A  33      40.846  26.877   1.893  1.00 81.05           H  
ATOM    496  O   ASN A  33      38.833  29.157   4.468  1.00 81.05           O  
ATOM    497  CG  ASN A  33      39.216  25.488   1.766  1.00 81.05           C  
ATOM    498  ND2 ASN A  33      39.955  24.592   1.161  1.00 81.05           N  
ATOM    499 HD21 ASN A  33      39.438  23.876   0.671  1.00 81.05           H  
ATOM    500 HD22 ASN A  33      40.929  24.779   0.969  1.00 81.05           H  
ATOM    501  OD1 ASN A  33      38.011  25.335   1.831  1.00 81.05           O  
ATOM    502  N   GLU A  34      40.622  29.614   3.181  1.00 82.54           N  
ATOM    503  H   GLU A  34      41.125  29.392   2.334  1.00 82.54           H  
ATOM    504  CA  GLU A  34      41.172  30.646   4.065  1.00 82.54           C  
ATOM    505  HA  GLU A  34      41.310  30.234   5.065  1.00 82.54           H  
ATOM    506  C   GLU A  34      40.221  31.844   4.183  1.00 82.54           C  
ATOM    507  CB  GLU A  34      42.534  31.116   3.538  1.00 82.54           C  
ATOM    508  HB2 GLU A  34      42.416  31.497   2.524  1.00 82.54           H  
ATOM    509  HB3 GLU A  34      42.877  31.929   4.178  1.00 82.54           H  
ATOM    510  O   GLU A  34      39.926  32.319   5.285  1.00 82.54           O  
ATOM    511  CG  GLU A  34      43.592  30.002   3.547  1.00 82.54           C  
ATOM    512  HG2 GLU A  34      43.633  29.575   4.549  1.00 82.54           H  
ATOM    513  HG3 GLU A  34      43.288  29.215   2.857  1.00 82.54           H  
ATOM    514  CD  GLU A  34      44.993  30.502   3.156  1.00 82.54           C  
ATOM    515  OE1 GLU A  34      45.943  29.703   3.314  1.00 82.54           O  
ATOM    516  OE2 GLU A  34      45.118  31.683   2.756  1.00 82.54           O  
ATOM    517  N   SER A  35      39.678  32.291   3.047  1.00 84.84           N  
ATOM    518  H   SER A  35      39.969  31.853   2.185  1.00 84.84           H  
ATOM    519  CA  SER A  35      38.750  33.423   2.986  1.00 84.84           C  
ATOM    520  HA  SER A  35      39.222  34.290   3.449  1.00 84.84           H  
ATOM    521  C   SER A  35      37.447  33.139   3.743  1.00 84.84           C  
ATOM    522  CB  SER A  35      38.440  33.766   1.526  1.00 84.84           C  
ATOM    523  HB2 SER A  35      37.964  32.915   1.039  1.00 84.84           H  
ATOM    524  HB3 SER A  35      37.755  34.613   1.497  1.00 84.84           H  
ATOM    525  O   SER A  35      36.978  33.973   4.521  1.00 84.84           O  
ATOM    526  OG  SER A  35      39.619  34.107   0.825  1.00 84.84           O  
ATOM    527  HG  SER A  35      40.097  33.300   0.620  1.00 84.84           H  
ATOM    528  N   ALA A  36      36.868  31.949   3.562  1.00 84.33           N  
ATOM    529  H   ALA A  36      37.303  31.291   2.931  1.00 84.33           H  
ATOM    530  CA  ALA A  36      35.642  31.530   4.233  1.00 84.33           C  
ATOM    531  HA  ALA A  36      34.871  32.281   4.062  1.00 84.33           H  
ATOM    532  C   ALA A  36      35.843  31.405   5.750  1.00 84.33           C  
ATOM    533  CB  ALA A  36      35.169  30.207   3.619  1.00 84.33           C  
ATOM    534  HB1 ALA A  36      34.984  30.338   2.553  1.00 84.33           H  
ATOM    535  HB2 ALA A  36      35.928  29.437   3.752  1.00 84.33           H  
ATOM    536  HB3 ALA A  36      34.245  29.886   4.101  1.00 84.33           H  
ATOM    537  O   ALA A  36      35.012  31.894   6.521  1.00 84.33           O  
ATOM    538  N   ALA A  37      36.964  30.821   6.190  1.00 80.38           N  
ATOM    539  H   ALA A  37      37.606  30.428   5.517  1.00 80.38           H  
ATOM    540  CA  ALA A  37      37.301  30.712   7.608  1.00 80.38           C  
ATOM    541  HA  ALA A  37      36.500  30.175   8.116  1.00 80.38           H  
ATOM    542  C   ALA A  37      37.432  32.094   8.275  1.00 80.38           C  
ATOM    543  CB  ALA A  37      38.591  29.894   7.739  1.00 80.38           C  
ATOM    544  HB1 ALA A  37      39.409  30.395   7.222  1.00 80.38           H  
ATOM    545  HB2 ALA A  37      38.449  28.908   7.297  1.00 80.38           H  
ATOM    546  HB3 ALA A  37      38.850  29.777   8.792  1.00 80.38           H  
ATOM    547  O   ALA A  37      36.895  32.311   9.368  1.00 80.38           O  
ATOM    548  N   ALA A  38      38.082  33.048   7.598  1.00 82.86           N  
ATOM    549  H   ALA A  38      38.527  32.800   6.727  1.00 82.86           H  
ATOM    550  CA  ALA A  38      38.240  34.417   8.086  1.00 82.86           C  
ATOM    551  HA  ALA A  38      38.685  34.380   9.080  1.00 82.86           H  
ATOM    552  C   ALA A  38      36.900  35.170   8.207  1.00 82.86           C  
ATOM    553  CB  ALA A  38      39.211  35.147   7.149  1.00 82.86           C  
ATOM    554  HB1 ALA A  38      38.798  35.195   6.141  1.00 82.86           H  
ATOM    555  HB2 ALA A  38      39.385  36.160   7.512  1.00 82.86           H  
ATOM    556  HB3 ALA A  38      40.161  34.614   7.113  1.00 82.86           H  
ATOM    557  O   ALA A  38      36.697  35.924   9.165  1.00 82.86           O  
ATOM    558  N   LEU A  39      35.983  34.953   7.258  1.00 85.39           N  
ATOM    559  H   LEU A  39      36.242  34.354   6.488  1.00 85.39           H  
ATOM    560  CA  LEU A  39      34.677  35.616   7.207  1.00 85.39           C  
ATOM    561  HA  LEU A  39      34.801  36.667   7.468  1.00 85.39           H  
ATOM    562  C   LEU A  39      33.673  35.035   8.206  1.00 85.39           C  
ATOM    563  CB  LEU A  39      34.117  35.509   5.775  1.00 85.39           C  
ATOM    564  HB2 LEU A  39      34.201  34.473   5.449  1.00 85.39           H  
ATOM    565  HB3 LEU A  39      33.056  35.760   5.789  1.00 85.39           H  
ATOM    566  O   LEU A  39      33.012  35.783   8.926  1.00 85.39           O  
ATOM    567  CG  LEU A  39      34.815  36.418   4.749  1.00 85.39           C  
ATOM    568  HG  LEU A  39      35.897  36.306   4.821  1.00 85.39           H  
ATOM    569  CD1 LEU A  39      34.372  36.028   3.339  1.00 85.39           C  
ATOM    570 HD11 LEU A  39      34.651  34.992   3.146  1.00 85.39           H  
ATOM    571 HD12 LEU A  39      34.876  36.658   2.607  1.00 85.39           H  
ATOM    572 HD13 LEU A  39      33.292  36.137   3.235  1.00 85.39           H  
ATOM    573  CD2 LEU A  39      34.466  37.893   4.965  1.00 85.39           C  
ATOM    574 HD21 LEU A  39      33.386  38.035   4.922  1.00 85.39           H  
ATOM    575 HD22 LEU A  39      34.843  38.231   5.930  1.00 85.39           H  
ATOM    576 HD23 LEU A  39      34.938  38.493   4.187  1.00 85.39           H  
ATOM    577  N   CYS A  40      33.527  33.710   8.243  1.00 83.55           N  
ATOM    578  H   CYS A  40      34.080  33.147   7.612  1.00 83.55           H  
ATOM    579  CA  CYS A  40      32.400  33.080   8.924  1.00 83.55           C  
ATOM    580  HA  CYS A  40      31.532  33.731   8.825  1.00 83.55           H  
ATOM    581  C   CYS A  40      32.611  32.912  10.433  1.00 83.55           C  
ATOM    582  CB  CYS A  40      32.061  31.759   8.216  1.00 83.55           C  
ATOM    583  HB2 CYS A  40      32.957  31.145   8.119  1.00 83.55           H  
ATOM    584  HB3 CYS A  40      31.318  31.206   8.791  1.00 83.55           H  
ATOM    585  O   CYS A  40      31.610  32.882  11.149  1.00 83.55           O  
ATOM    586  SG  CYS A  40      31.384  32.111   6.566  1.00 83.55           S  
ATOM    587  HG  CYS A  40      30.307  32.793   6.965  1.00 83.55           H  
ATOM    588  N   LYS A  41      33.860  32.799  10.929  1.00 79.28           N  
ATOM    589  H   LYS A  41      34.616  32.840  10.261  1.00 79.28           H  
ATOM    590  CA  LYS A  41      34.219  32.603  12.362  1.00 79.28           C  
ATOM    591  HA  LYS A  41      35.222  32.178  12.383  1.00 79.28           H  
ATOM    592  C   LYS A  41      33.342  31.579  13.115  1.00 79.28           C  
ATOM    593  CB  LYS A  41      34.267  33.950  13.109  1.00 79.28           C  
ATOM    594  HB2 LYS A  41      34.519  33.762  14.153  1.00 79.28           H  
ATOM    595  HB3 LYS A  41      33.281  34.412  13.074  1.00 79.28           H  
ATOM    596  O   LYS A  41      33.153  31.671  14.326  1.00 79.28           O  
ATOM    597  CG  LYS A  41      35.308  34.925  12.548  1.00 79.28           C  
ATOM    598  HG2 LYS A  41      36.283  34.439  12.522  1.00 79.28           H  
ATOM    599  HG3 LYS A  41      35.028  35.216  11.536  1.00 79.28           H  
ATOM    600  CD  LYS A  41      35.385  36.174  13.433  1.00 79.28           C  
ATOM    601  HD2 LYS A  41      35.698  35.886  14.437  1.00 79.28           H  
ATOM    602  HD3 LYS A  41      34.402  36.642  13.478  1.00 79.28           H  
ATOM    603  CE  LYS A  41      36.397  37.149  12.831  1.00 79.28           C  
ATOM    604  HE2 LYS A  41      36.083  37.385  11.814  1.00 79.28           H  
ATOM    605  HE3 LYS A  41      37.363  36.649  12.758  1.00 79.28           H  
ATOM    606  NZ  LYS A  41      36.508  38.384  13.644  1.00 79.28           N  
ATOM    607  HZ1 LYS A  41      36.826  38.161  14.576  1.00 79.28           H  
ATOM    608  HZ2 LYS A  41      37.169  39.014  13.213  1.00 79.28           H  
ATOM    609  HZ3 LYS A  41      35.610  38.843  13.694  1.00 79.28           H  
ATOM    610  N   THR A  42      32.769  30.625  12.391  1.00 78.17           N  
ATOM    611  H   THR A  42      33.035  30.559  11.419  1.00 78.17           H  
ATOM    612  CA  THR A  42      31.764  29.657  12.846  1.00 78.17           C  
ATOM    613  HA  THR A  42      31.817  29.559  13.930  1.00 78.17           H  
ATOM    614  C   THR A  42      32.082  28.294  12.242  1.00 78.17           C  
ATOM    615  CB  THR A  42      30.329  30.076  12.458  1.00 78.17           C  
ATOM    616  HB  THR A  42      29.663  29.224  12.597  1.00 78.17           H  
ATOM    617  O   THR A  42      32.912  28.182  11.340  1.00 78.17           O  
ATOM    618  CG2 THR A  42      29.787  31.226  13.304  1.00 78.17           C  
ATOM    619 HG21 THR A  42      30.475  32.071  13.300  1.00 78.17           H  
ATOM    620 HG22 THR A  42      28.820  31.546  12.915  1.00 78.17           H  
ATOM    621 HG23 THR A  42      29.658  30.887  14.332  1.00 78.17           H  
ATOM    622  OG1 THR A  42      30.249  30.484  11.118  1.00 78.17           O  
ATOM    623  HG1 THR A  42      30.601  31.377  11.096  1.00 78.17           H  
ATOM    624  N   ASN A  43      31.440  27.241  12.750  1.00 78.48           N  
ATOM    625  H   ASN A  43      30.760  27.384  13.484  1.00 78.48           H  
ATOM    626  CA  ASN A  43      31.684  25.883  12.278  1.00 78.48           C  
ATOM    627  HA  ASN A  43      32.762  25.732  12.215  1.00 78.48           H  
ATOM    628  C   ASN A  43      31.098  25.666  10.878  1.00 78.48           C  
ATOM    629  CB  ASN A  43      31.117  24.868  13.285  1.00 78.48           C  
ATOM    630  HB2 ASN A  43      30.051  25.049  13.417  1.00 78.48           H  
ATOM    631  HB3 ASN A  43      31.242  23.863  12.883  1.00 78.48           H  
ATOM    632  O   ASN A  43      29.915  25.921  10.642  1.00 78.48           O  
ATOM    633  CG  ASN A  43      31.812  24.914  14.634  1.00 78.48           C  
ATOM    634  ND2 ASN A  43      31.176  24.419  15.668  1.00 78.48           N  
ATOM    635 HD21 ASN A  43      30.277  23.973  15.556  1.00 78.48           H  
ATOM    636 HD22 ASN A  43      31.684  24.450  16.541  1.00 78.48           H  
ATOM    637  OD1 ASN A  43      32.918  25.393  14.794  1.00 78.48           O  
ATOM    638  N   LEU A  44      31.914  25.112   9.984  1.00 79.76           N  
ATOM    639  H   LEU A  44      32.881  24.967  10.236  1.00 79.76           H  
ATOM    640  CA  LEU A  44      31.473  24.596   8.694  1.00 79.76           C  
ATOM    641  HA  LEU A  44      30.954  25.390   8.159  1.00 79.76           H  
ATOM    642  C   LEU A  44      30.516  23.416   8.914  1.00 79.76           C  
ATOM    643  CB  LEU A  44      32.723  24.186   7.902  1.00 79.76           C  
ATOM    644  HB2 LEU A  44      33.363  25.061   7.786  1.00 79.76           H  
ATOM    645  HB3 LEU A  44      33.271  23.450   8.490  1.00 79.76           H  
ATOM    646  O   LEU A  44      30.886  22.407   9.511  1.00 79.76           O  
ATOM    647  CG  LEU A  44      32.459  23.584   6.511  1.00 79.76           C  
ATOM    648  HG  LEU A  44      31.804  22.717   6.596  1.00 79.76           H  
ATOM    649  CD1 LEU A  44      31.821  24.595   5.557  1.00 79.76           C  
ATOM    650 HD11 LEU A  44      30.830  24.886   5.904  1.00 79.76           H  
ATOM    651 HD12 LEU A  44      31.723  24.149   4.567  1.00 79.76           H  
ATOM    652 HD13 LEU A  44      32.455  25.477   5.470  1.00 79.76           H  
ATOM    653  CD2 LEU A  44      33.806  23.127   5.958  1.00 79.76           C  
ATOM    654 HD21 LEU A  44      34.229  22.346   6.590  1.00 79.76           H  
ATOM    655 HD22 LEU A  44      34.500  23.966   5.909  1.00 79.76           H  
ATOM    656 HD23 LEU A  44      33.700  22.730   4.949  1.00 79.76           H  
ATOM    657  N   VAL A  45      29.277  23.549   8.438  1.00 79.85           N  
ATOM    658  H   VAL A  45      29.021  24.443   8.045  1.00 79.85           H  
ATOM    659  CA  VAL A  45      28.258  22.491   8.553  1.00 79.85           C  
ATOM    660  HA  VAL A  45      28.436  21.920   9.464  1.00 79.85           H  
ATOM    661  C   VAL A  45      28.351  21.505   7.392  1.00 79.85           C  
ATOM    662  CB  VAL A  45      26.845  23.101   8.642  1.00 79.85           C  
ATOM    663  HB  VAL A  45      26.677  23.737   7.773  1.00 79.85           H  
ATOM    664  O   VAL A  45      28.224  20.298   7.590  1.00 79.85           O  
ATOM    665  CG1 VAL A  45      25.743  22.032   8.675  1.00 79.85           C  
ATOM    666 HG11 VAL A  45      25.719  21.482   7.735  1.00 79.85           H  
ATOM    667 HG12 VAL A  45      25.926  21.335   9.493  1.00 79.85           H  
ATOM    668 HG13 VAL A  45      24.771  22.506   8.815  1.00 79.85           H  
ATOM    669  CG2 VAL A  45      26.700  23.958   9.906  1.00 79.85           C  
ATOM    670 HG21 VAL A  45      25.699  24.385   9.955  1.00 79.85           H  
ATOM    671 HG22 VAL A  45      26.879  23.350  10.793  1.00 79.85           H  
ATOM    672 HG23 VAL A  45      27.418  24.778   9.892  1.00 79.85           H  
ATOM    673  N   LYS A  46      28.534  22.015   6.170  1.00 82.11           N  
ATOM    674  H   LYS A  46      28.675  23.010   6.072  1.00 82.11           H  
ATOM    675  CA  LYS A  46      28.608  21.209   4.954  1.00 82.11           C  
ATOM    676  HA  LYS A  46      29.137  20.285   5.184  1.00 82.11           H  
ATOM    677  C   LYS A  46      29.389  21.957   3.883  1.00 82.11           C  
ATOM    678  CB  LYS A  46      27.183  20.878   4.473  1.00 82.11           C  
ATOM    679  HB2 LYS A  46      26.688  21.785   4.127  1.00 82.11           H  
ATOM    680  HB3 LYS A  46      26.616  20.474   5.312  1.00 82.11           H  
ATOM    681  O   LYS A  46      29.109  23.127   3.644  1.00 82.11           O  
ATOM    682  CG  LYS A  46      27.197  19.833   3.350  1.00 82.11           C  
ATOM    683  HG2 LYS A  46      27.651  20.264   2.458  1.00 82.11           H  
ATOM    684  HG3 LYS A  46      27.798  18.983   3.671  1.00 82.11           H  
ATOM    685  CD  LYS A  46      25.785  19.337   3.009  1.00 82.11           C  
ATOM    686  HD2 LYS A  46      25.194  20.164   2.616  1.00 82.11           H  
ATOM    687  HD3 LYS A  46      25.316  18.943   3.910  1.00 82.11           H  
ATOM    688  CE  LYS A  46      25.912  18.227   1.958  1.00 82.11           C  
ATOM    689  HE2 LYS A  46      26.614  17.481   2.330  1.00 82.11           H  
ATOM    690  HE3 LYS A  46      26.350  18.652   1.054  1.00 82.11           H  
ATOM    691  NZ  LYS A  46      24.616  17.578   1.642  1.00 82.11           N  
ATOM    692  HZ1 LYS A  46      24.220  17.148   2.465  1.00 82.11           H  
ATOM    693  HZ2 LYS A  46      23.968  18.247   1.253  1.00 82.11           H  
ATOM    694  HZ3 LYS A  46      24.771  16.852   0.957  1.00 82.11           H  
ATOM    695  N   ASP A  47      30.290  21.239   3.231  1.00 87.11           N  
ATOM    696  H   ASP A  47      30.470  20.286   3.514  1.00 87.11           H  
ATOM    697  CA  ASP A  47      30.989  21.683   2.032  1.00 87.11           C  
ATOM    698  HA  ASP A  47      30.703  22.709   1.804  1.00 87.11           H  
ATOM    699  C   ASP A  47      30.585  20.784   0.865  1.00 87.11           C  
ATOM    700  CB  ASP A  47      32.495  21.654   2.280  1.00 87.11           C  
ATOM    701  HB2 ASP A  47      32.680  22.072   3.270  1.00 87.11           H  
ATOM    702  HB3 ASP A  47      32.856  20.625   2.267  1.00 87.11           H  
ATOM    703  O   ASP A  47      30.581  19.552   0.984  1.00 87.11           O  
ATOM    704  CG  ASP A  47      33.263  22.490   1.262  1.00 87.11           C  
ATOM    705  OD1 ASP A  47      32.607  22.990   0.318  1.00 87.11           O  
ATOM    706  OD2 ASP A  47      34.485  22.607   1.464  1.00 87.11           O  
ATOM    707  N   ALA A  48      30.119  21.382  -0.223  1.00 87.98           N  
ATOM    708  H   ALA A  48      30.359  22.352  -0.370  1.00 87.98           H  
ATOM    709  CA  ALA A  48      29.423  20.660  -1.276  1.00 87.98           C  
ATOM    710  HA  ALA A  48      29.751  19.620  -1.269  1.00 87.98           H  
ATOM    711  C   ALA A  48      29.752  21.217  -2.654  1.00 87.98           C  
ATOM    712  CB  ALA A  48      27.912  20.684  -1.007  1.00 87.98           C  
ATOM    713  HB1 ALA A  48      27.556  21.714  -1.018  1.00 87.98           H  
ATOM    714  HB2 ALA A  48      27.397  20.116  -1.783  1.00 87.98           H  
ATOM    715  HB3 ALA A  48      27.708  20.236  -0.035  1.00 87.98           H  
ATOM    716  O   ALA A  48      29.836  22.426  -2.858  1.00 87.98           O  
ATOM    717  N   VAL A  49      29.842  20.308  -3.620  1.00 86.98           N  
ATOM    718  H   VAL A  49      29.693  19.338  -3.383  1.00 86.98           H  
ATOM    719  CA  VAL A  49      30.001  20.662  -5.026  1.00 86.98           C  
ATOM    720  HA  VAL A  49      30.656  21.530  -5.092  1.00 86.98           H  
ATOM    721  C   VAL A  49      28.648  21.041  -5.611  1.00 86.98           C  
ATOM    722  CB  VAL A  49      30.662  19.521  -5.813  1.00 86.98           C  
ATOM    723  HB  VAL A  49      30.067  18.612  -5.717  1.00 86.98           H  
ATOM    724  O   VAL A  49      27.686  20.272  -5.537  1.00 86.98           O  
ATOM    725  CG1 VAL A  49      30.768  19.864  -7.302  1.00 86.98           C  
ATOM    726 HG11 VAL A  49      31.142  20.879  -7.436  1.00 86.98           H  
ATOM    727 HG12 VAL A  49      29.784  19.801  -7.768  1.00 86.98           H  
ATOM    728 HG13 VAL A  49      31.427  19.162  -7.813  1.00 86.98           H  
ATOM    729  CG2 VAL A  49      32.056  19.246  -5.246  1.00 86.98           C  
ATOM    730 HG21 VAL A  49      32.604  20.181  -5.134  1.00 86.98           H  
ATOM    731 HG22 VAL A  49      31.973  18.753  -4.277  1.00 86.98           H  
ATOM    732 HG23 VAL A  49      32.608  18.598  -5.927  1.00 86.98           H  
ATOM    733  N   ILE A  50      28.584  22.218  -6.231  1.00 86.28           N  
ATOM    734  H   ILE A  50      29.413  22.795  -6.253  1.00 86.28           H  
ATOM    735  CA  ILE A  50      27.430  22.624  -7.030  1.00 86.28           C  
ATOM    736  HA  ILE A  50      26.525  22.306  -6.511  1.00 86.28           H  
ATOM    737  C   ILE A  50      27.478  21.891  -8.366  1.00 86.28           C  
ATOM    738  CB  ILE A  50      27.365  24.153  -7.208  1.00 86.28           C  
ATOM    739  HB  ILE A  50      28.253  24.475  -7.751  1.00 86.28           H  
ATOM    740  O   ILE A  50      28.492  21.892  -9.058  1.00 86.28           O  
ATOM    741  CG1 ILE A  50      27.354  24.902  -5.855  1.00 86.28           C  
ATOM    742 HG12 ILE A  50      27.289  25.972  -6.051  1.00 86.28           H  
ATOM    743 HG13 ILE A  50      28.304  24.733  -5.347  1.00 86.28           H  
ATOM    744  CG2 ILE A  50      26.134  24.547  -8.048  1.00 86.28           C  
ATOM    745 HG21 ILE A  50      26.031  25.632  -8.065  1.00 86.28           H  
ATOM    746 HG22 ILE A  50      25.226  24.106  -7.637  1.00 86.28           H  
ATOM    747 HG23 ILE A  50      26.261  24.208  -9.076  1.00 86.28           H  
ATOM    748  CD1 ILE A  50      26.220  24.517  -4.892  1.00 86.28           C  
ATOM    749 HD11 ILE A  50      26.284  25.143  -4.003  1.00 86.28           H  
ATOM    750 HD12 ILE A  50      25.249  24.675  -5.360  1.00 86.28           H  
ATOM    751 HD13 ILE A  50      26.318  23.475  -4.586  1.00 86.28           H  
ATOM    752  N   GLN A  51      26.366  21.262  -8.726  1.00 83.11           N  
ATOM    753  H   GLN A  51      25.555  21.331  -8.128  1.00 83.11           H  
ATOM    754  CA  GLN A  51      26.245  20.456  -9.934  1.00 83.11           C  
ATOM    755  HA  GLN A  51      27.197  20.440 -10.464  1.00 83.11           H  
ATOM    756  C   GLN A  51      25.210  21.075 -10.871  1.00 83.11           C  
ATOM    757  CB  GLN A  51      25.895  19.008  -9.551  1.00 83.11           C  
ATOM    758  HB2 GLN A  51      25.781  18.417 -10.460  1.00 83.11           H  
ATOM    759  HB3 GLN A  51      24.948  18.998  -9.011  1.00 83.11           H  
ATOM    760  O   GLN A  51      24.244  21.697 -10.423  1.00 83.11           O  
ATOM    761  CG  GLN A  51      26.991  18.372  -8.678  1.00 83.11           C  
ATOM    762  HG2 GLN A  51      27.935  18.393  -9.222  1.00 83.11           H  
ATOM    763  HG3 GLN A  51      27.120  18.942  -7.758  1.00 83.11           H  
ATOM    764  CD  GLN A  51      26.660  16.941  -8.280  1.00 83.11           C  
ATOM    765  NE2 GLN A  51      27.506  15.985  -8.595  1.00 83.11           N  
ATOM    766 HE21 GLN A  51      28.323  16.198  -9.149  1.00 83.11           H  
ATOM    767 HE22 GLN A  51      27.198  15.048  -8.381  1.00 83.11           H  
ATOM    768  OE1 GLN A  51      25.645  16.647  -7.672  1.00 83.11           O  
ATOM    769  N   PHE A  52      25.385  20.879 -12.179  1.00 80.47           N  
ATOM    770  H   PHE A  52      26.197  20.370 -12.499  1.00 80.47           H  
ATOM    771  CA  PHE A  52      24.320  21.166 -13.132  1.00 80.47           C  
ATOM    772  HA  PHE A  52      24.001  22.200 -13.002  1.00 80.47           H  
ATOM    773  C   PHE A  52      23.131  20.251 -12.844  1.00 80.47           C  
ATOM    774  CB  PHE A  52      24.807  20.983 -14.573  1.00 80.47           C  
ATOM    775  HB2 PHE A  52      25.312  20.022 -14.669  1.00 80.47           H  
ATOM    776  HB3 PHE A  52      23.940  20.960 -15.233  1.00 80.47           H  
ATOM    777  O   PHE A  52      23.268  19.029 -12.852  1.00 80.47           O  
ATOM    778  CG  PHE A  52      25.718  22.094 -15.047  1.00 80.47           C  
ATOM    779  CD1 PHE A  52      25.167  23.334 -15.424  1.00 80.47           C  
ATOM    780  HD1 PHE A  52      24.099  23.490 -15.381  1.00 80.47           H  
ATOM    781  CD2 PHE A  52      27.110  21.899 -15.103  1.00 80.47           C  
ATOM    782  HD2 PHE A  52      27.543  20.952 -14.814  1.00 80.47           H  
ATOM    783  CE1 PHE A  52      26.006  24.375 -15.857  1.00 80.47           C  
ATOM    784  HE1 PHE A  52      25.587  25.329 -16.143  1.00 80.47           H  
ATOM    785  CE2 PHE A  52      27.948  22.941 -15.535  1.00 80.47           C  
ATOM    786  HE2 PHE A  52      29.017  22.791 -15.572  1.00 80.47           H  
ATOM    787  CZ  PHE A  52      27.397  24.178 -15.911  1.00 80.47           C  
ATOM    788  HZ  PHE A  52      28.046  24.977 -16.238  1.00 80.47           H  
ATOM    789  N   VAL A  53      21.961  20.845 -12.618  1.00 74.69           N  
ATOM    790  H   VAL A  53      21.927  21.854 -12.584  1.00 74.69           H  
ATOM    791  CA  VAL A  53      20.719  20.100 -12.398  1.00 74.69           C  
ATOM    792  HA  VAL A  53      20.948  19.035 -12.361  1.00 74.69           H  
ATOM    793  C   VAL A  53      19.784  20.336 -13.570  1.00 74.69           C  
ATOM    794  CB  VAL A  53      20.045  20.452 -11.061  1.00 74.69           C  
ATOM    795  HB  VAL A  53      19.636  21.461 -11.108  1.00 74.69           H  
ATOM    796  O   VAL A  53      19.521  21.476 -13.964  1.00 74.69           O  
ATOM    797  CG1 VAL A  53      18.909  19.463 -10.784  1.00 74.69           C  
ATOM    798 HG11 VAL A  53      18.146  19.522 -11.560  1.00 74.69           H  
ATOM    799 HG12 VAL A  53      18.454  19.683  -9.818  1.00 74.69           H  
ATOM    800 HG13 VAL A  53      19.297  18.445 -10.751  1.00 74.69           H  
ATOM    801  CG2 VAL A  53      21.018  20.372  -9.879  1.00 74.69           C  
ATOM    802 HG21 VAL A  53      20.483  20.518  -8.940  1.00 74.69           H  
ATOM    803 HG22 VAL A  53      21.511  19.401  -9.864  1.00 74.69           H  
ATOM    804 HG23 VAL A  53      21.772  21.155  -9.962  1.00 74.69           H  
ATOM    805  N   LYS A  54      19.240  19.257 -14.130  1.00 73.13           N  
ATOM    806  H   LYS A  54      19.463  18.348 -13.750  1.00 73.13           H  
ATOM    807  CA  LYS A  54      18.228  19.365 -15.176  1.00 73.13           C  
ATOM    808  HA  LYS A  54      18.591  20.073 -15.920  1.00 73.13           H  
ATOM    809  C   LYS A  54      16.931  19.906 -14.570  1.00 73.13           C  
ATOM    810  CB  LYS A  54      18.064  17.991 -15.833  1.00 73.13           C  
ATOM    811  HB2 LYS A  54      19.052  17.599 -16.077  1.00 73.13           H  
ATOM    812  HB3 LYS A  54      17.592  17.303 -15.132  1.00 73.13           H  
ATOM    813  O   LYS A  54      16.394  19.328 -13.631  1.00 73.13           O  
ATOM    814  CG  LYS A  54      17.241  18.077 -17.121  1.00 73.13           C  
ATOM    815  HG2 LYS A  54      17.729  18.757 -17.819  1.00 73.13           H  
ATOM    816  HG3 LYS A  54      16.244  18.455 -16.896  1.00 73.13           H  
ATOM    817  CD  LYS A  54      17.140  16.687 -17.753  1.00 73.13           C  
ATOM    818  HD2 LYS A  54      18.144  16.325 -17.978  1.00 73.13           H  
ATOM    819  HD3 LYS A  54      16.673  16.006 -17.042  1.00 73.13           H  
ATOM    820  CE  LYS A  54      16.310  16.743 -19.037  1.00 73.13           C  
ATOM    821  HE2 LYS A  54      15.314  17.111 -18.791  1.00 73.13           H  
ATOM    822  HE3 LYS A  54      16.775  17.451 -19.723  1.00 73.13           H  
ATOM    823  NZ  LYS A  54      16.223  15.401 -19.661  1.00 73.13           N  
ATOM    824  HZ1 LYS A  54      17.148  15.060 -19.880  1.00 73.13           H  
ATOM    825  HZ2 LYS A  54      15.795  14.752 -19.017  1.00 73.13           H  
ATOM    826  HZ3 LYS A  54      15.674  15.434 -20.508  1.00 73.13           H  
ATOM    827  N   VAL A  55      16.373  20.975 -15.146  1.00 74.99           N  
ATOM    828  H   VAL A  55      16.920  21.462 -15.842  1.00 74.99           H  
ATOM    829  CA  VAL A  55      15.150  21.630 -14.630  1.00 74.99           C  
ATOM    830  HA  VAL A  55      15.372  22.053 -13.650  1.00 74.99           H  
ATOM    831  C   VAL A  55      13.996  20.642 -14.437  1.00 74.99           C  
ATOM    832  CB  VAL A  55      14.704  22.776 -15.562  1.00 74.99           C  
ATOM    833  HB  VAL A  55      14.554  22.378 -16.565  1.00 74.99           H  
ATOM    834  O   VAL A  55      13.299  20.705 -13.430  1.00 74.99           O  
ATOM    835  CG1 VAL A  55      13.395  23.436 -15.106  1.00 74.99           C  
ATOM    836 HG11 VAL A  55      13.167  24.289 -15.744  1.00 74.99           H  
ATOM    837 HG12 VAL A  55      12.563  22.734 -15.175  1.00 74.99           H  
ATOM    838 HG13 VAL A  55      13.489  23.779 -14.076  1.00 74.99           H  
ATOM    839  CG2 VAL A  55      15.776  23.871 -15.631  1.00 74.99           C  
ATOM    840 HG21 VAL A  55      15.444  24.676 -16.286  1.00 74.99           H  
ATOM    841 HG22 VAL A  55      15.961  24.278 -14.637  1.00 74.99           H  
ATOM    842 HG23 VAL A  55      16.711  23.476 -16.030  1.00 74.99           H  
ATOM    843  N   SER A  56      13.807  19.700 -15.365  1.00 69.05           N  
ATOM    844  H   SER A  56      14.431  19.665 -16.158  1.00 69.05           H  
ATOM    845  CA  SER A  56      12.755  18.681 -15.260  1.00 69.05           C  
ATOM    846  HA  SER A  56      11.797  19.180 -15.110  1.00 69.05           H  
ATOM    847  C   SER A  56      12.957  17.723 -14.083  1.00 69.05           C  
ATOM    848  CB  SER A  56      12.677  17.875 -16.562  1.00 69.05           C  
ATOM    849  HB2 SER A  56      12.443  18.549 -17.386  1.00 69.05           H  
ATOM    850  HB3 SER A  56      11.879  17.137 -16.481  1.00 69.05           H  
ATOM    851  O   SER A  56      11.985  17.314 -13.458  1.00 69.05           O  
ATOM    852  OG  SER A  56      13.905  17.213 -16.834  1.00 69.05           O  
ATOM    853  HG  SER A  56      14.054  16.591 -16.119  1.00 69.05           H  
ATOM    854  N   GLU A  57      14.207  17.366 -13.788  1.00 65.64           N  
ATOM    855  H   GLU A  57      14.969  17.873 -14.214  1.00 65.64           H  
ATOM    856  CA  GLU A  57      14.566  16.489 -12.670  1.00 65.64           C  
ATOM    857  HA  GLU A  57      13.931  15.604 -12.664  1.00 65.64           H  
ATOM    858  C   GLU A  57      14.354  17.219 -11.345  1.00 65.64           C  
ATOM    859  CB  GLU A  57      16.018  16.048 -12.865  1.00 65.64           C  
ATOM    860  HB2 GLU A  57      16.090  15.582 -13.848  1.00 65.64           H  
ATOM    861  HB3 GLU A  57      16.660  16.928 -12.852  1.00 65.64           H  
ATOM    862  O   GLU A  57      13.644  16.717 -10.480  1.00 65.64           O  
ATOM    863  CG  GLU A  57      16.532  15.056 -11.815  1.00 65.64           C  
ATOM    864  HG2 GLU A  57      15.862  14.196 -11.794  1.00 65.64           H  
ATOM    865  HG3 GLU A  57      16.519  15.534 -10.836  1.00 65.64           H  
ATOM    866  CD  GLU A  57      17.962  14.591 -12.144  1.00 65.64           C  
ATOM    867  OE1 GLU A  57      18.427  13.639 -11.487  1.00 65.64           O  
ATOM    868  OE2 GLU A  57      18.553  15.151 -13.104  1.00 65.64           O  
ATOM    869  N   LEU A  58      14.831  18.466 -11.245  1.00 69.06           N  
ATOM    870  H   LEU A  58      15.422  18.812 -11.987  1.00 69.06           H  
ATOM    871  CA  LEU A  58      14.607  19.304 -10.070  1.00 69.06           C  
ATOM    872  HA  LEU A  58      15.002  18.767  -9.207  1.00 69.06           H  
ATOM    873  C   LEU A  58      13.118  19.567  -9.826  1.00 69.06           C  
ATOM    874  CB  LEU A  58      15.361  20.631 -10.245  1.00 69.06           C  
ATOM    875  HB2 LEU A  58      16.397  20.421 -10.509  1.00 69.06           H  
ATOM    876  HB3 LEU A  58      14.915  21.186 -11.070  1.00 69.06           H  
ATOM    877  O   LEU A  58      12.653  19.492  -8.694  1.00 69.06           O  
ATOM    878  CG  LEU A  58      15.346  21.508  -8.983  1.00 69.06           C  
ATOM    879  HG  LEU A  58      14.312  21.744  -8.731  1.00 69.06           H  
ATOM    880  CD1 LEU A  58      16.017  20.824  -7.788  1.00 69.06           C  
ATOM    881 HD11 LEU A  58      15.409  19.991  -7.436  1.00 69.06           H  
ATOM    882 HD12 LEU A  58      16.146  21.529  -6.967  1.00 69.06           H  
ATOM    883 HD13 LEU A  58      16.999  20.448  -8.075  1.00 69.06           H  
ATOM    884  CD2 LEU A  58      16.069  22.824  -9.261  1.00 69.06           C  
ATOM    885 HD21 LEU A  58      15.595  23.338 -10.098  1.00 69.06           H  
ATOM    886 HD22 LEU A  58      17.114  22.630  -9.503  1.00 69.06           H  
ATOM    887 HD23 LEU A  58      16.019  23.465  -8.381  1.00 69.06           H  
ATOM    888  N   ALA A  59      12.349  19.856 -10.878  1.00 67.01           N  
ATOM    889  H   ALA A  59      12.783  19.949 -11.785  1.00 67.01           H  
ATOM    890  CA  ALA A  59      10.905  20.021 -10.767  1.00 67.01           C  
ATOM    891  HA  ALA A  59      10.700  20.794 -10.027  1.00 67.01           H  
ATOM    892  C   ALA A  59      10.234  18.725 -10.283  1.00 67.01           C  
ATOM    893  CB  ALA A  59      10.347  20.482 -12.118  1.00 67.01           C  
ATOM    894  HB1 ALA A  59      10.815  21.423 -12.407  1.00 67.01           H  
ATOM    895  HB2 ALA A  59       9.270  20.632 -12.037  1.00 67.01           H  
ATOM    896  HB3 ALA A  59      10.547  19.732 -12.882  1.00 67.01           H  
ATOM    897  O   ALA A  59       9.345  18.785  -9.433  1.00 67.01           O  
ATOM    898  N   GLY A  60      10.677  17.560 -10.766  1.00 61.46           N  
ATOM    899  H   GLY A  60      11.415  17.573 -11.455  1.00 61.46           H  
ATOM    900  CA  GLY A  60      10.233  16.249 -10.285  1.00 61.46           C  
ATOM    901  HA2 GLY A  60      10.732  15.478 -10.872  1.00 61.46           H  
ATOM    902  HA3 GLY A  60       9.156  16.151 -10.421  1.00 61.46           H  
ATOM    903  C   GLY A  60      10.571  16.006  -8.810  1.00 61.46           C  
ATOM    904  O   GLY A  60       9.701  15.594  -8.046  1.00 61.46           O  
ATOM    905  N   GLU A  61      11.792  16.335  -8.383  1.00 60.53           N  
ATOM    906  H   GLU A  61      12.482  16.608  -9.068  1.00 60.53           H  
ATOM    907  CA  GLU A  61      12.220  16.240  -6.983  1.00 60.53           C  
ATOM    908  HA  GLU A  61      12.051  15.224  -6.625  1.00 60.53           H  
ATOM    909  C   GLU A  61      11.420  17.182  -6.065  1.00 60.53           C  
ATOM    910  CB  GLU A  61      13.719  16.565  -6.840  1.00 60.53           C  
ATOM    911  HB2 GLU A  61      13.957  17.481  -7.381  1.00 60.53           H  
ATOM    912  HB3 GLU A  61      13.898  16.750  -5.780  1.00 60.53           H  
ATOM    913  O   GLU A  61      10.887  16.752  -5.037  1.00 60.53           O  
ATOM    914  CG  GLU A  61      14.663  15.442  -7.293  1.00 60.53           C  
ATOM    915  HG2 GLU A  61      14.318  14.505  -6.855  1.00 60.53           H  
ATOM    916  HG3 GLU A  61      14.610  15.347  -8.378  1.00 60.53           H  
ATOM    917  CD  GLU A  61      16.122  15.683  -6.845  1.00 60.53           C  
ATOM    918  OE1 GLU A  61      17.032  15.236  -7.565  1.00 60.53           O  
ATOM    919  OE2 GLU A  61      16.342  16.234  -5.727  1.00 60.53           O  
ATOM    920  N   ILE A  62      11.315  18.466  -6.435  1.00 65.66           N  
ATOM    921  H   ILE A  62      11.789  18.736  -7.285  1.00 65.66           H  
ATOM    922  CA  ILE A  62      10.703  19.530  -5.619  1.00 65.66           C  
ATOM    923  HA  ILE A  62      11.042  19.411  -4.590  1.00 65.66           H  
ATOM    924  C   ILE A  62       9.182  19.431  -5.594  1.00 65.66           C  
ATOM    925  CB  ILE A  62      11.127  20.936  -6.104  1.00 65.66           C  
ATOM    926  HB  ILE A  62      10.926  21.011  -7.173  1.00 65.66           H  
ATOM    927  O   ILE A  62       8.576  19.668  -4.547  1.00 65.66           O  
ATOM    928  CG1 ILE A  62      12.637  21.154  -5.866  1.00 65.66           C  
ATOM    929 HG12 ILE A  62      13.205  20.380  -6.382  1.00 65.66           H  
ATOM    930 HG13 ILE A  62      12.854  21.065  -4.801  1.00 65.66           H  
ATOM    931  CG2 ILE A  62      10.322  22.047  -5.389  1.00 65.66           C  
ATOM    932 HG21 ILE A  62       9.257  21.968  -5.608  1.00 65.66           H  
ATOM    933 HG22 ILE A  62      10.621  23.034  -5.743  1.00 65.66           H  
ATOM    934 HG23 ILE A  62      10.476  21.988  -4.312  1.00 65.66           H  
ATOM    935  CD1 ILE A  62      13.138  22.520  -6.355  1.00 65.66           C  
ATOM    936 HD11 ILE A  62      12.788  22.709  -7.370  1.00 65.66           H  
ATOM    937 HD12 ILE A  62      12.789  23.314  -5.695  1.00 65.66           H  
ATOM    938 HD13 ILE A  62      14.227  22.538  -6.331  1.00 65.66           H  
ATOM    939  N   SER A  63       8.541  19.036  -6.700  1.00 63.88           N  
ATOM    940  H   SER A  63       9.082  18.843  -7.531  1.00 63.88           H  
ATOM    941  CA  SER A  63       7.090  18.767  -6.721  1.00 63.88           C  
ATOM    942  HA  SER A  63       6.596  19.646  -6.304  1.00 63.88           H  
ATOM    943  C   SER A  63       6.685  17.587  -5.817  1.00 63.88           C  
ATOM    944  CB  SER A  63       6.565  18.600  -8.151  1.00 63.88           C  
ATOM    945  HB2 SER A  63       6.837  19.475  -8.741  1.00 63.88           H  
ATOM    946  HB3 SER A  63       5.477  18.534  -8.120  1.00 63.88           H  
ATOM    947  O   SER A  63       5.502  17.241  -5.711  1.00 63.88           O  
ATOM    948  OG  SER A  63       7.070  17.441  -8.774  1.00 63.88           O  
ATOM    949  HG  SER A  63       7.988  17.615  -8.992  1.00 63.88           H  
ATOM    950  N   GLY A  64       7.676  17.033  -5.112  1.00 51.56           N  
ATOM    951  H   GLY A  64       8.597  17.409  -5.283  1.00 51.56           H  
ATOM    952  CA  GLY A  64       7.653  15.857  -4.286  1.00 51.56           C  
ATOM    953  HA2 GLY A  64       8.383  15.959  -3.483  1.00 51.56           H  
ATOM    954  HA3 GLY A  64       6.659  15.696  -3.871  1.00 51.56           H  
ATOM    955  C   GLY A  64       8.021  14.700  -5.182  1.00 51.56           C  
ATOM    956  O   GLY A  64       7.227  14.367  -6.056  1.00 51.56           O  
ATOM    957  N   ALA A  65       9.172  14.069  -4.938  1.00 50.35           N  
ATOM    958  H   ALA A  65       9.857  14.521  -4.350  1.00 50.35           H  
ATOM    959  CA  ALA A  65       9.482  12.748  -5.468  1.00 50.35           C  
ATOM    960  HA  ALA A  65       9.604  12.820  -6.549  1.00 50.35           H  
ATOM    961  C   ALA A  65       8.298  11.817  -5.154  1.00 50.35           C  
ATOM    962  CB  ALA A  65      10.803  12.259  -4.860  1.00 50.35           C  
ATOM    963  HB1 ALA A  65      11.042  11.270  -5.249  1.00 50.35           H  
ATOM    964  HB2 ALA A  65      11.609  12.942  -5.129  1.00 50.35           H  
ATOM    965  HB3 ALA A  65      10.726  12.202  -3.774  1.00 50.35           H  
ATOM    966  O   ALA A  65       8.123  11.303  -4.042  1.00 50.35           O  
ATOM    967  N   ARG A  66       7.374  11.705  -6.107  1.00 69.42           N  
ATOM    968  H   ARG A  66       7.512  12.247  -6.948  1.00 69.42           H  
ATOM    969  CA  ARG A  66       6.191  10.871  -5.975  1.00 69.42           C  
ATOM    970  HA  ARG A  66       5.779  10.977  -4.972  1.00 69.42           H  
ATOM    971  C   ARG A  66       6.702   9.461  -6.160  1.00 69.42           C  
ATOM    972  CB  ARG A  66       5.135  11.238  -7.024  1.00 69.42           C  
ATOM    973  HB2 ARG A  66       5.636  11.317  -7.988  1.00 69.42           H  
ATOM    974  HB3 ARG A  66       4.392  10.442  -7.073  1.00 69.42           H  
ATOM    975  O   ARG A  66       7.291   9.157  -7.188  1.00 69.42           O  
ATOM    976  CG  ARG A  66       4.428  12.565  -6.741  1.00 69.42           C  
ATOM    977  HG2 ARG A  66       3.949  12.533  -5.763  1.00 69.42           H  
ATOM    978  HG3 ARG A  66       5.160  13.373  -6.755  1.00 69.42           H  
ATOM    979  CD  ARG A  66       3.383  12.854  -7.819  1.00 69.42           C  
ATOM    980  HD2 ARG A  66       2.591  12.108  -7.752  1.00 69.42           H  
ATOM    981  HD3 ARG A  66       3.857  12.778  -8.797  1.00 69.42           H  
ATOM    982  NE  ARG A  66       2.841  14.212  -7.657  1.00 69.42           N  
ATOM    983  HE  ARG A  66       3.471  14.890  -7.253  1.00 69.42           H  
ATOM    984  NH1 ARG A  66       0.848  13.895  -8.760  1.00 69.42           N  
ATOM    985 HH11 ARG A  66       1.104  12.938  -8.960  1.00 69.42           H  
ATOM    986 HH12 ARG A  66      -0.063  14.227  -9.040  1.00 69.42           H  
ATOM    987  NH2 ARG A  66       1.344  15.895  -7.884  1.00 69.42           N  
ATOM    988 HH21 ARG A  66       0.458  16.249  -8.215  1.00 69.42           H  
ATOM    989 HH22 ARG A  66       2.012  16.510  -7.441  1.00 69.42           H  
ATOM    990  CZ  ARG A  66       1.683  14.657  -8.105  1.00 69.42           C  
ATOM    991  N   LEU A  67       6.457   8.613  -5.167  1.00 83.34           N  
ATOM    992  H   LEU A  67       6.088   8.980  -4.301  1.00 83.34           H  
ATOM    993  CA  LEU A  67       6.657   7.180  -5.320  1.00 83.34           C  
ATOM    994  HA  LEU A  67       7.727   6.974  -5.352  1.00 83.34           H  
ATOM    995  C   LEU A  67       6.019   6.732  -6.642  1.00 83.34           C  
ATOM    996  CB  LEU A  67       6.013   6.475  -4.121  1.00 83.34           C  
ATOM    997  HB2 LEU A  67       4.962   6.762  -4.081  1.00 83.34           H  
ATOM    998  HB3 LEU A  67       6.500   6.812  -3.206  1.00 83.34           H  
ATOM    999  O   LEU A  67       4.799   6.835  -6.804  1.00 83.34           O  
ATOM   1000  CG  LEU A  67       6.101   4.943  -4.209  1.00 83.34           C  
ATOM   1001  HG  LEU A  67       5.681   4.585  -5.149  1.00 83.34           H  
ATOM   1002  CD1 LEU A  67       7.538   4.448  -4.069  1.00 83.34           C  
ATOM   1003 HD11 LEU A  67       7.564   3.358  -4.079  1.00 83.34           H  
ATOM   1004 HD12 LEU A  67       8.130   4.789  -4.918  1.00 83.34           H  
ATOM   1005 HD13 LEU A  67       7.987   4.833  -3.153  1.00 83.34           H  
ATOM   1006  CD2 LEU A  67       5.275   4.363  -3.070  1.00 83.34           C  
ATOM   1007 HD21 LEU A  67       4.259   4.750  -3.150  1.00 83.34           H  
ATOM   1008 HD22 LEU A  67       5.708   4.636  -2.107  1.00 83.34           H  
ATOM   1009 HD23 LEU A  67       5.252   3.278  -3.170  1.00 83.34           H  
ATOM   1010  N   ASN A  68       6.845   6.253  -7.565  1.00 88.84           N  
ATOM   1011  H   ASN A  68       7.837   6.228  -7.378  1.00 88.84           H  
ATOM   1012  CA  ASN A  68       6.399   5.745  -8.848  1.00 88.84           C  
ATOM   1013  HA  ASN A  68       5.543   6.327  -9.192  1.00 88.84           H  
ATOM   1014  C   ASN A  68       5.937   4.300  -8.618  1.00 88.84           C  
ATOM   1015  CB  ASN A  68       7.536   5.950  -9.867  1.00 88.84           C  
ATOM   1016  HB2 ASN A  68       8.415   5.374  -9.581  1.00 88.84           H  
ATOM   1017  HB3 ASN A  68       7.823   7.002  -9.866  1.00 88.84           H  
ATOM   1018  O   ASN A  68       6.745   3.380  -8.493  1.00 88.84           O  
ATOM   1019  CG  ASN A  68       7.155   5.565 -11.285  1.00 88.84           C  
ATOM   1020  ND2 ASN A  68       7.661   6.249 -12.277  1.00 88.84           N  
ATOM   1021 HD21 ASN A  68       8.510   6.768 -12.104  1.00 88.84           H  
ATOM   1022 HD22 ASN A  68       7.659   5.789 -13.176  1.00 88.84           H  
ATOM   1023  OD1 ASN A  68       6.394   4.644 -11.518  1.00 88.84           O  
ATOM   1024  N   VAL A  69       4.625   4.112  -8.440  1.00 92.53           N  
ATOM   1025  H   VAL A  69       4.018   4.918  -8.476  1.00 92.53           H  
ATOM   1026  CA  VAL A  69       4.039   2.780  -8.212  1.00 92.53           C  
ATOM   1027  HA  VAL A  69       4.555   2.336  -7.361  1.00 92.53           H  
ATOM   1028  C   VAL A  69       4.289   1.828  -9.386  1.00 92.53           C  
ATOM   1029  CB  VAL A  69       2.545   2.849  -7.850  1.00 92.53           C  
ATOM   1030  HB  VAL A  69       1.995   3.429  -8.591  1.00 92.53           H  
ATOM   1031  O   VAL A  69       4.665   0.693  -9.105  1.00 92.53           O  
ATOM   1032  CG1 VAL A  69       1.893   1.464  -7.748  1.00 92.53           C  
ATOM   1033 HG11 VAL A  69       0.849   1.572  -7.455  1.00 92.53           H  
ATOM   1034 HG12 VAL A  69       1.904   0.963  -8.716  1.00 92.53           H  
ATOM   1035 HG13 VAL A  69       2.418   0.847  -7.018  1.00 92.53           H  
ATOM   1036  CG2 VAL A  69       2.384   3.538  -6.496  1.00 92.53           C  
ATOM   1037 HG21 VAL A  69       3.054   3.089  -5.763  1.00 92.53           H  
ATOM   1038 HG22 VAL A  69       2.609   4.600  -6.591  1.00 92.53           H  
ATOM   1039 HG23 VAL A  69       1.355   3.402  -6.163  1.00 92.53           H  
ATOM   1040  N   PRO A  70       4.150   2.242 -10.662  1.00 93.58           N  
ATOM   1041  CA  PRO A  70       4.478   1.390 -11.804  1.00 93.58           C  
ATOM   1042  HA  PRO A  70       3.773   0.560 -11.839  1.00 93.58           H  
ATOM   1043  C   PRO A  70       5.903   0.829 -11.722  1.00 93.58           C  
ATOM   1044  CB  PRO A  70       4.265   2.282 -13.035  1.00 93.58           C  
ATOM   1045  HB2 PRO A  70       5.161   2.865 -13.247  1.00 93.58           H  
ATOM   1046  HB3 PRO A  70       3.971   1.722 -13.922  1.00 93.58           H  
ATOM   1047  O   PRO A  70       6.096  -0.382 -11.813  1.00 93.58           O  
ATOM   1048  CG  PRO A  70       3.151   3.221 -12.583  1.00 93.58           C  
ATOM   1049  HG2 PRO A  70       3.137   4.139 -13.170  1.00 93.58           H  
ATOM   1050  HG3 PRO A  70       2.185   2.718 -12.623  1.00 93.58           H  
ATOM   1051  CD  PRO A  70       3.539   3.478 -11.135  1.00 93.58           C  
ATOM   1052  HD2 PRO A  70       4.236   4.315 -11.088  1.00 93.58           H  
ATOM   1053  HD3 PRO A  70       2.680   3.762 -10.528  1.00 93.58           H  
ATOM   1054  N   GLU A  71       6.887   1.687 -11.437  1.00 94.14           N  
ATOM   1055  H   GLU A  71       6.673   2.674 -11.403  1.00 94.14           H  
ATOM   1056  CA  GLU A  71       8.278   1.275 -11.219  1.00 94.14           C  
ATOM   1057  HA  GLU A  71       8.631   0.713 -12.083  1.00 94.14           H  
ATOM   1058  C   GLU A  71       8.445   0.364 -10.003  1.00 94.14           C  
ATOM   1059  CB  GLU A  71       9.166   2.511 -11.034  1.00 94.14           C  
ATOM   1060  HB2 GLU A  71       8.641   3.251 -10.430  1.00 94.14           H  
ATOM   1061  HB3 GLU A  71      10.074   2.222 -10.505  1.00 94.14           H  
ATOM   1062  O   GLU A  71       9.167  -0.624 -10.081  1.00 94.14           O  
ATOM   1063  CG  GLU A  71       9.568   3.108 -12.382  1.00 94.14           C  
ATOM   1064  HG2 GLU A  71       8.683   3.238 -13.004  1.00 94.14           H  
ATOM   1065  HG3 GLU A  71      10.244   2.395 -12.854  1.00 94.14           H  
ATOM   1066  CD  GLU A  71      10.316   4.434 -12.249  1.00 94.14           C  
ATOM   1067  OE1 GLU A  71      10.153   5.272 -13.158  1.00 94.14           O  
ATOM   1068  OE2 GLU A  71      11.021   4.612 -11.233  1.00 94.14           O  
ATOM   1069  N   LEU A  72       7.767   0.653  -8.888  1.00 96.00           N  
ATOM   1070  H   LEU A  72       7.180   1.475  -8.889  1.00 96.00           H  
ATOM   1071  CA  LEU A  72       7.827  -0.186  -7.689  1.00 96.00           C  
ATOM   1072  HA  LEU A  72       8.872  -0.272  -7.388  1.00 96.00           H  
ATOM   1073  C   LEU A  72       7.319  -1.608  -7.972  1.00 96.00           C  
ATOM   1074  CB  LEU A  72       7.024   0.481  -6.556  1.00 96.00           C  
ATOM   1075  HB2 LEU A  72       6.003   0.638  -6.905  1.00 96.00           H  
ATOM   1076  HB3 LEU A  72       7.461   1.455  -6.338  1.00 96.00           H  
ATOM   1077  O   LEU A  72       7.959  -2.575  -7.568  1.00 96.00           O  
ATOM   1078  CG  LEU A  72       6.956  -0.347  -5.258  1.00 96.00           C  
ATOM   1079  HG  LEU A  72       6.514  -1.323  -5.458  1.00 96.00           H  
ATOM   1080  CD1 LEU A  72       8.336  -0.542  -4.632  1.00 96.00           C  
ATOM   1081 HD11 LEU A  72       8.831   0.421  -4.506  1.00 96.00           H  
ATOM   1082 HD12 LEU A  72       8.946  -1.174  -5.278  1.00 96.00           H  
ATOM   1083 HD13 LEU A  72       8.239  -1.040  -3.667  1.00 96.00           H  
ATOM   1084  CD2 LEU A  72       6.061   0.360  -4.237  1.00 96.00           C  
ATOM   1085 HD21 LEU A  72       5.971  -0.259  -3.345  1.00 96.00           H  
ATOM   1086 HD22 LEU A  72       6.492   1.326  -3.974  1.00 96.00           H  
ATOM   1087 HD23 LEU A  72       5.068   0.503  -4.664  1.00 96.00           H  
ATOM   1088  N   ILE A  73       6.177  -1.743  -8.654  1.00 97.63           N  
ATOM   1089  H   ILE A  73       5.719  -0.907  -8.989  1.00 97.63           H  
ATOM   1090  CA  ILE A  73       5.602  -3.052  -8.992  1.00 97.63           C  
ATOM   1091  HA  ILE A  73       5.585  -3.666  -8.091  1.00 97.63           H  
ATOM   1092  C   ILE A  73       6.502  -3.793  -9.986  1.00 97.63           C  
ATOM   1093  CB  ILE A  73       4.151  -2.907  -9.509  1.00 97.63           C  
ATOM   1094  HB  ILE A  73       4.162  -2.238 -10.369  1.00 97.63           H  
ATOM   1095  O   ILE A  73       6.757  -4.980  -9.788  1.00 97.63           O  
ATOM   1096  CG1 ILE A  73       3.194  -2.293  -8.457  1.00 97.63           C  
ATOM   1097 HG12 ILE A  73       3.526  -1.285  -8.209  1.00 97.63           H  
ATOM   1098 HG13 ILE A  73       2.203  -2.199  -8.903  1.00 97.63           H  
ATOM   1099  CG2 ILE A  73       3.586  -4.259  -9.981  1.00 97.63           C  
ATOM   1100 HG21 ILE A  73       4.104  -4.595 -10.880  1.00 97.63           H  
ATOM   1101 HG22 ILE A  73       2.527  -4.168 -10.220  1.00 97.63           H  
ATOM   1102 HG23 ILE A  73       3.707  -5.020  -9.209  1.00 97.63           H  
ATOM   1103  CD1 ILE A  73       3.055  -3.063  -7.136  1.00 97.63           C  
ATOM   1104 HD11 ILE A  73       2.338  -2.549  -6.496  1.00 97.63           H  
ATOM   1105 HD12 ILE A  73       4.013  -3.107  -6.617  1.00 97.63           H  
ATOM   1106 HD13 ILE A  73       2.691  -4.074  -7.323  1.00 97.63           H  
ATOM   1107  N   ALA A  74       7.036  -3.104 -11.000  1.00 97.85           N  
ATOM   1108  H   ALA A  74       6.789  -2.133 -11.124  1.00 97.85           H  
ATOM   1109  CA  ALA A  74       7.994  -3.691 -11.936  1.00 97.85           C  
ATOM   1110  HA  ALA A  74       7.537  -4.557 -12.414  1.00 97.85           H  
ATOM   1111  C   ALA A  74       9.268  -4.178 -11.225  1.00 97.85           C  
ATOM   1112  CB  ALA A  74       8.314  -2.654 -13.018  1.00 97.85           C  
ATOM   1113  HB1 ALA A  74       8.991  -3.090 -13.754  1.00 97.85           H  
ATOM   1114  HB2 ALA A  74       7.397  -2.348 -13.521  1.00 97.85           H  
ATOM   1115  HB3 ALA A  74       8.785  -1.779 -12.571  1.00 97.85           H  
ATOM   1116  O   ALA A  74       9.744  -5.281 -11.481  1.00 97.85           O  
ATOM   1117  N   GLU A  75       9.799  -3.400 -10.281  1.00 98.08           N  
ATOM   1118  H   GLU A  75       9.419  -2.475 -10.138  1.00 98.08           H  
ATOM   1119  CA  GLU A  75      10.996  -3.778  -9.533  1.00 98.08           C  
ATOM   1120  HA  GLU A  75      11.771  -4.038 -10.254  1.00 98.08           H  
ATOM   1121  C   GLU A  75      10.767  -5.003  -8.641  1.00 98.08           C  
ATOM   1122  CB  GLU A  75      11.470  -2.584  -8.693  1.00 98.08           C  
ATOM   1123  HB2 GLU A  75      10.827  -2.475  -7.819  1.00 98.08           H  
ATOM   1124  HB3 GLU A  75      11.404  -1.665  -9.275  1.00 98.08           H  
ATOM   1125  O   GLU A  75      11.626  -5.878  -8.548  1.00 98.08           O  
ATOM   1126  CG  GLU A  75      12.919  -2.764  -8.234  1.00 98.08           C  
ATOM   1127  HG2 GLU A  75      13.013  -3.706  -7.693  1.00 98.08           H  
ATOM   1128  HG3 GLU A  75      13.131  -1.968  -7.521  1.00 98.08           H  
ATOM   1129  CD  GLU A  75      13.930  -2.722  -9.397  1.00 98.08           C  
ATOM   1130  OE1 GLU A  75      15.085  -3.159  -9.218  1.00 98.08           O  
ATOM   1131  OE2 GLU A  75      13.586  -2.301 -10.524  1.00 98.08           O  
ATOM   1132  N   VAL A  76       9.591  -5.106  -8.018  1.00 98.38           N  
ATOM   1133  H   VAL A  76       8.936  -4.344  -8.119  1.00 98.38           H  
ATOM   1134  CA  VAL A  76       9.202  -6.284  -7.230  1.00 98.38           C  
ATOM   1135  HA  VAL A  76      10.006  -6.525  -6.535  1.00 98.38           H  
ATOM   1136  C   VAL A  76       9.005  -7.502  -8.132  1.00 98.38           C  
ATOM   1137  CB  VAL A  76       7.931  -5.987  -6.420  1.00 98.38           C  
ATOM   1138  HB  VAL A  76       7.154  -5.631  -7.097  1.00 98.38           H  
ATOM   1139  O   VAL A  76       9.456  -8.591  -7.780  1.00 98.38           O  
ATOM   1140  CG1 VAL A  76       7.398  -7.217  -5.673  1.00 98.38           C  
ATOM   1141 HG11 VAL A  76       6.586  -6.925  -5.008  1.00 98.38           H  
ATOM   1142 HG12 VAL A  76       7.008  -7.940  -6.389  1.00 98.38           H  
ATOM   1143 HG13 VAL A  76       8.198  -7.681  -5.095  1.00 98.38           H  
ATOM   1144  CG2 VAL A  76       8.191  -4.903  -5.371  1.00 98.38           C  
ATOM   1145 HG21 VAL A  76       8.811  -4.102  -5.774  1.00 98.38           H  
ATOM   1146 HG22 VAL A  76       8.688  -5.326  -4.497  1.00 98.38           H  
ATOM   1147 HG23 VAL A  76       7.230  -4.470  -5.095  1.00 98.38           H  
ATOM   1148  N   ALA A  77       8.401  -7.327  -9.312  1.00 98.39           N  
ATOM   1149  H   ALA A  77       8.052  -6.409  -9.547  1.00 98.39           H  
ATOM   1150  CA  ALA A  77       8.147  -8.409 -10.265  1.00 98.39           C  
ATOM   1151  HA  ALA A  77       7.524  -9.161  -9.782  1.00 98.39           H  
ATOM   1152  C   ALA A  77       9.424  -9.119 -10.736  1.00 98.39           C  
ATOM   1153  CB  ALA A  77       7.379  -7.843 -11.461  1.00 98.39           C  
ATOM   1154  HB1 ALA A  77       6.453  -7.375 -11.126  1.00 98.39           H  
ATOM   1155  HB2 ALA A  77       7.141  -8.664 -12.137  1.00 98.39           H  
ATOM   1156  HB3 ALA A  77       7.985  -7.111 -11.994  1.00 98.39           H  
ATOM   1157  O   ALA A  77       9.387 -10.304 -11.063  1.00 98.39           O  
ATOM   1158  N   LYS A  78      10.576  -8.437 -10.709  1.00 98.42           N  
ATOM   1159  H   LYS A  78      10.535  -7.457 -10.467  1.00 98.42           H  
ATOM   1160  CA  LYS A  78      11.882  -9.050 -10.996  1.00 98.42           C  
ATOM   1161  HA  LYS A  78      11.886  -9.434 -12.015  1.00 98.42           H  
ATOM   1162  C   LYS A  78      12.187 -10.239 -10.081  1.00 98.42           C  
ATOM   1163  CB  LYS A  78      12.981  -7.993 -10.853  1.00 98.42           C  
ATOM   1164  HB2 LYS A  78      12.870  -7.502  -9.887  1.00 98.42           H  
ATOM   1165  HB3 LYS A  78      13.958  -8.478 -10.869  1.00 98.42           H  
ATOM   1166  O   LYS A  78      12.745 -11.220 -10.554  1.00 98.42           O  
ATOM   1167  CG  LYS A  78      12.930  -6.952 -11.973  1.00 98.42           C  
ATOM   1168  HG2 LYS A  78      13.143  -7.441 -12.923  1.00 98.42           H  
ATOM   1169  HG3 LYS A  78      11.935  -6.509 -12.019  1.00 98.42           H  
ATOM   1170  CD  LYS A  78      13.950  -5.839 -11.732  1.00 98.42           C  
ATOM   1171  HD2 LYS A  78      13.709  -5.335 -10.795  1.00 98.42           H  
ATOM   1172  HD3 LYS A  78      14.952  -6.263 -11.674  1.00 98.42           H  
ATOM   1173  CE  LYS A  78      13.878  -4.845 -12.888  1.00 98.42           C  
ATOM   1174  HE2 LYS A  78      14.245  -5.327 -13.794  1.00 98.42           H  
ATOM   1175  HE3 LYS A  78      12.834  -4.578 -13.053  1.00 98.42           H  
ATOM   1176  NZ  LYS A  78      14.653  -3.619 -12.601  1.00 98.42           N  
ATOM   1177  HZ1 LYS A  78      14.682  -3.036 -13.425  1.00 98.42           H  
ATOM   1178  HZ2 LYS A  78      14.198  -3.092 -11.869  1.00 98.42           H  
ATOM   1179  HZ3 LYS A  78      15.578  -3.822 -12.251  1.00 98.42           H  
ATOM   1180  N   ILE A  79      11.820 -10.169  -8.799  1.00 98.08           N  
ATOM   1181  H   ILE A  79      11.314  -9.347  -8.502  1.00 98.08           H  
ATOM   1182  CA  ILE A  79      12.094 -11.226  -7.804  1.00 98.08           C  
ATOM   1183  HA  ILE A  79      12.713 -11.993  -8.269  1.00 98.08           H  
ATOM   1184  C   ILE A  79      10.841 -11.973  -7.333  1.00 98.08           C  
ATOM   1185  CB  ILE A  79      12.890 -10.671  -6.602  1.00 98.08           C  
ATOM   1186  HB  ILE A  79      13.057 -11.494  -5.908  1.00 98.08           H  
ATOM   1187  O   ILE A  79      10.970 -12.988  -6.656  1.00 98.08           O  
ATOM   1188  CG1 ILE A  79      12.113  -9.563  -5.853  1.00 98.08           C  
ATOM   1189 HG12 ILE A  79      12.083  -8.660  -6.464  1.00 98.08           H  
ATOM   1190 HG13 ILE A  79      11.087  -9.888  -5.684  1.00 98.08           H  
ATOM   1191  CG2 ILE A  79      14.272 -10.184  -7.077  1.00 98.08           C  
ATOM   1192 HG21 ILE A  79      14.162  -9.364  -7.787  1.00 98.08           H  
ATOM   1193 HG22 ILE A  79      14.872  -9.836  -6.235  1.00 98.08           H  
ATOM   1194 HG23 ILE A  79      14.800 -11.003  -7.566  1.00 98.08           H  
ATOM   1195  CD1 ILE A  79      12.710  -9.215  -4.484  1.00 98.08           C  
ATOM   1196 HD11 ILE A  79      12.096  -8.446  -4.015  1.00 98.08           H  
ATOM   1197 HD12 ILE A  79      12.724 -10.100  -3.848  1.00 98.08           H  
ATOM   1198 HD13 ILE A  79      13.724  -8.830  -4.587  1.00 98.08           H  
ATOM   1199  N   LEU A  80       9.650 -11.467  -7.659  1.00 98.12           N  
ATOM   1200  H   LEU A  80       9.639 -10.592  -8.163  1.00 98.12           H  
ATOM   1201  CA  LEU A  80       8.348 -12.062  -7.353  1.00 98.12           C  
ATOM   1202  HA  LEU A  80       8.480 -13.104  -7.061  1.00 98.12           H  
ATOM   1203  C   LEU A  80       7.453 -12.036  -8.609  1.00 98.12           C  
ATOM   1204  CB  LEU A  80       7.747 -11.277  -6.172  1.00 98.12           C  
ATOM   1205  HB2 LEU A  80       7.610 -10.245  -6.496  1.00 98.12           H  
ATOM   1206  HB3 LEU A  80       8.470 -11.269  -5.356  1.00 98.12           H  
ATOM   1207  O   LEU A  80       6.521 -11.232  -8.667  1.00 98.12           O  
ATOM   1208  CG  LEU A  80       6.402 -11.808  -5.640  1.00 98.12           C  
ATOM   1209  HG  LEU A  80       5.681 -11.947  -6.446  1.00 98.12           H  
ATOM   1210  CD1 LEU A  80       6.563 -13.134  -4.900  1.00 98.12           C  
ATOM   1211 HD11 LEU A  80       6.938 -13.892  -5.587  1.00 98.12           H  
ATOM   1212 HD12 LEU A  80       7.258 -13.032  -4.066  1.00 98.12           H  
ATOM   1213 HD13 LEU A  80       5.593 -13.462  -4.527  1.00 98.12           H  
ATOM   1214  CD2 LEU A  80       5.834 -10.766  -4.673  1.00 98.12           C  
ATOM   1215 HD21 LEU A  80       6.550 -10.571  -3.874  1.00 98.12           H  
ATOM   1216 HD22 LEU A  80       4.890 -11.112  -4.252  1.00 98.12           H  
ATOM   1217 HD23 LEU A  80       5.648  -9.840  -5.216  1.00 98.12           H  
ATOM   1218  N   PRO A  81       7.737 -12.860  -9.634  1.00 97.69           N  
ATOM   1219  CA  PRO A  81       6.965 -12.919 -10.877  1.00 97.69           C  
ATOM   1220  HA  PRO A  81       7.173 -12.012 -11.446  1.00 97.69           H  
ATOM   1221  C   PRO A  81       5.449 -13.033 -10.679  1.00 97.69           C  
ATOM   1222  CB  PRO A  81       7.508 -14.134 -11.632  1.00 97.69           C  
ATOM   1223  HB2 PRO A  81       6.960 -15.033 -11.349  1.00 97.69           H  
ATOM   1224  HB3 PRO A  81       7.463 -13.994 -12.712  1.00 97.69           H  
ATOM   1225  O   PRO A  81       4.696 -12.305 -11.329  1.00 97.69           O  
ATOM   1226  CG  PRO A  81       8.944 -14.256 -11.132  1.00 97.69           C  
ATOM   1227  HG2 PRO A  81       9.598 -13.621 -11.731  1.00 97.69           H  
ATOM   1228  HG3 PRO A  81       9.288 -15.290 -11.142  1.00 97.69           H  
ATOM   1229  CD  PRO A  81       8.903 -13.721  -9.713  1.00 97.69           C  
ATOM   1230  HD2 PRO A  81       8.804 -14.540  -9.000  1.00 97.69           H  
ATOM   1231  HD3 PRO A  81       9.829 -13.177  -9.525  1.00 97.69           H  
ATOM   1232  N   SER A  82       4.999 -13.849  -9.714  1.00 96.99           N  
ATOM   1233  H   SER A  82       5.648 -14.490  -9.281  1.00 96.99           H  
ATOM   1234  CA  SER A  82       3.571 -14.045  -9.424  1.00 96.99           C  
ATOM   1235  HA  SER A  82       3.110 -14.382 -10.352  1.00 96.99           H  
ATOM   1236  C   SER A  82       2.805 -12.786  -9.022  1.00 96.99           C  
ATOM   1237  CB  SER A  82       3.331 -15.140  -8.376  1.00 96.99           C  
ATOM   1238  HB2 SER A  82       3.513 -16.111  -8.837  1.00 96.99           H  
ATOM   1239  HB3 SER A  82       2.285 -15.119  -8.072  1.00 96.99           H  
ATOM   1240  O   SER A  82       1.578 -12.802  -9.024  1.00 96.99           O  
ATOM   1241  OG  SER A  82       4.163 -14.992  -7.231  1.00 96.99           O  
ATOM   1242  HG  SER A  82       5.007 -15.345  -7.523  1.00 96.99           H  
ATOM   1243  N   ILE A  83       3.464 -11.659  -8.725  1.00 97.51           N  
ATOM   1244  H   ILE A  83       4.473 -11.662  -8.778  1.00 97.51           H  
ATOM   1245  CA  ILE A  83       2.755 -10.382  -8.537  1.00 97.51           C  
ATOM   1246  HA  ILE A  83       2.027 -10.529  -7.739  1.00 97.51           H  
ATOM   1247  C   ILE A  83       1.961  -9.978  -9.792  1.00 97.51           C  
ATOM   1248  CB  ILE A  83       3.743  -9.282  -8.095  1.00 97.51           C  
ATOM   1249  HB  ILE A  83       4.353  -9.696  -7.292  1.00 97.51           H  
ATOM   1250  O   ILE A  83       0.916  -9.328  -9.694  1.00 97.51           O  
ATOM   1251  CG1 ILE A  83       2.976  -8.068  -7.538  1.00 97.51           C  
ATOM   1252 HG12 ILE A  83       2.234  -8.422  -6.822  1.00 97.51           H  
ATOM   1253 HG13 ILE A  83       2.447  -7.561  -8.345  1.00 97.51           H  
ATOM   1254  CG2 ILE A  83       4.678  -8.819  -9.223  1.00 97.51           C  
ATOM   1255 HG21 ILE A  83       4.159  -8.134  -9.893  1.00 97.51           H  
ATOM   1256 HG22 ILE A  83       5.543  -8.309  -8.798  1.00 97.51           H  
ATOM   1257 HG23 ILE A  83       5.031  -9.669  -9.807  1.00 97.51           H  
ATOM   1258  CD1 ILE A  83       3.869  -7.051  -6.824  1.00 97.51           C  
ATOM   1259 HD11 ILE A  83       4.583  -6.609  -7.519  1.00 97.51           H  
ATOM   1260 HD12 ILE A  83       3.245  -6.257  -6.414  1.00 97.51           H  
ATOM   1261 HD13 ILE A  83       4.405  -7.543  -6.013  1.00 97.51           H  
ATOM   1262  N   LEU A  84       2.425 -10.402 -10.970  1.00 96.80           N  
ATOM   1263  H   LEU A  84       3.250 -10.985 -10.975  1.00 96.80           H  
ATOM   1264  CA  LEU A  84       1.838 -10.073 -12.264  1.00 96.80           C  
ATOM   1265  HA  LEU A  84       1.334  -9.109 -12.191  1.00 96.80           H  
ATOM   1266  C   LEU A  84       0.758 -11.067 -12.715  1.00 96.80           C  
ATOM   1267  CB  LEU A  84       2.971  -9.939 -13.293  1.00 96.80           C  
ATOM   1268  HB2 LEU A  84       3.471 -10.903 -13.390  1.00 96.80           H  
ATOM   1269  HB3 LEU A  84       2.519  -9.711 -14.258  1.00 96.80           H  
ATOM   1270  O   LEU A  84      -0.063 -10.705 -13.550  1.00 96.80           O  
ATOM   1271  CG  LEU A  84       4.029  -8.867 -12.958  1.00 96.80           C  
ATOM   1272  HG  LEU A  84       4.573  -9.178 -12.066  1.00 96.80           H  
ATOM   1273  CD1 LEU A  84       5.048  -8.751 -14.090  1.00 96.80           C  
ATOM   1274 HD11 LEU A  84       5.785  -7.982 -13.862  1.00 96.80           H  
ATOM   1275 HD12 LEU A  84       5.559  -9.707 -14.211  1.00 96.80           H  
ATOM   1276 HD13 LEU A  84       4.551  -8.491 -15.025  1.00 96.80           H  
ATOM   1277  CD2 LEU A  84       3.448  -7.471 -12.699  1.00 96.80           C  
ATOM   1278 HD21 LEU A  84       2.925  -7.106 -13.583  1.00 96.80           H  
ATOM   1279 HD22 LEU A  84       2.764  -7.494 -11.851  1.00 96.80           H  
ATOM   1280 HD23 LEU A  84       4.262  -6.789 -12.450  1.00 96.80           H  
ATOM   1281  N   ASP A  85       0.658 -12.246 -12.100  1.00 94.46           N  
ATOM   1282  H   ASP A  85       1.334 -12.480 -11.387  1.00 94.46           H  
ATOM   1283  CA  ASP A  85      -0.259 -13.310 -12.530  1.00 94.46           C  
ATOM   1284  HA  ASP A  85      -0.179 -13.423 -13.611  1.00 94.46           H  
ATOM   1285  C   ASP A  85      -1.723 -13.029 -12.182  1.00 94.46           C  
ATOM   1286  CB  ASP A  85       0.121 -14.646 -11.878  1.00 94.46           C  
ATOM   1287  HB2 ASP A  85       0.123 -14.525 -10.794  1.00 94.46           H  
ATOM   1288  HB3 ASP A  85      -0.642 -15.384 -12.126  1.00 94.46           H  
ATOM   1289  O   ASP A  85      -2.033 -12.598 -11.070  1.00 94.46           O  
ATOM   1290  CG  ASP A  85       1.468 -15.210 -12.323  1.00 94.46           C  
ATOM   1291  OD1 ASP A  85       1.978 -14.826 -13.400  1.00 94.46           O  
ATOM   1292  OD2 ASP A  85       1.995 -16.054 -11.572  1.00 94.46           O  
ATOM   1293  N   ASP A  86      -2.646 -13.346 -13.084  1.00 91.87           N  
ATOM   1294  H   ASP A  86      -2.365 -13.652 -14.005  1.00 91.87           H  
ATOM   1295  CA  ASP A  86      -4.050 -13.515 -12.709  1.00 91.87           C  
ATOM   1296  HA  ASP A  86      -4.372 -12.645 -12.135  1.00 91.87           H  
ATOM   1297  C   ASP A  86      -4.184 -14.761 -11.830  1.00 91.87           C  
ATOM   1298  CB  ASP A  86      -4.941 -13.609 -13.949  1.00 91.87           C  
ATOM   1299  HB2 ASP A  86      -4.628 -14.459 -14.555  1.00 91.87           H  
ATOM   1300  HB3 ASP A  86      -5.971 -13.772 -13.633  1.00 91.87           H  
ATOM   1301  O   ASP A  86      -3.760 -15.857 -12.216  1.00 91.87           O  
ATOM   1302  CG  ASP A  86      -4.878 -12.327 -14.775  1.00 91.87           C  
ATOM   1303  OD1 ASP A  86      -5.046 -11.240 -14.171  1.00 91.87           O  
ATOM   1304  OD2 ASP A  86      -4.629 -12.456 -15.995  1.00 91.87           O  
ATOM   1305  N   PHE A  87      -4.729 -14.591 -10.626  1.00 93.96           N  
ATOM   1306  H   PHE A  87      -5.083 -13.683 -10.363  1.00 93.96           H  
ATOM   1307  CA  PHE A  87      -4.853 -15.700  -9.690  1.00 93.96           C  
ATOM   1308  HA  PHE A  87      -3.974 -16.330  -9.821  1.00 93.96           H  
ATOM   1309  C   PHE A  87      -6.071 -16.570 -10.025  1.00 93.96           C  
ATOM   1310  CB  PHE A  87      -4.831 -15.218  -8.228  1.00 93.96           C  
ATOM   1311  HB2 PHE A  87      -5.745 -14.660  -8.026  1.00 93.96           H  
ATOM   1312  HB3 PHE A  87      -4.821 -16.089  -7.573  1.00 93.96           H  
ATOM   1313  O   PHE A  87      -7.106 -16.077 -10.466  1.00 93.96           O  
ATOM   1314  CG  PHE A  87      -3.705 -14.298  -7.817  1.00 93.96           C  
ATOM   1315  CD1 PHE A  87      -2.394 -14.559  -8.237  1.00 93.96           C  
ATOM   1316  HD1 PHE A  87      -2.181 -15.399  -8.883  1.00 93.96           H  
ATOM   1317  CD2 PHE A  87      -3.967 -13.185  -6.991  1.00 93.96           C  
ATOM   1318  HD2 PHE A  87      -4.975 -12.984  -6.660  1.00 93.96           H  
ATOM   1319  CE1 PHE A  87      -1.347 -13.722  -7.835  1.00 93.96           C  
ATOM   1320  HE1 PHE A  87      -0.346 -13.940  -8.176  1.00 93.96           H  
ATOM   1321  CE2 PHE A  87      -2.916 -12.339  -6.593  1.00 93.96           C  
ATOM   1322  HE2 PHE A  87      -3.122 -11.489  -5.959  1.00 93.96           H  
ATOM   1323  CZ  PHE A  87      -1.604 -12.607  -7.022  1.00 93.96           C  
ATOM   1324  HZ  PHE A  87      -0.787 -11.957  -6.745  1.00 93.96           H  
ATOM   1325  N   ASN A  88      -5.953 -17.867  -9.760  1.00 94.06           N  
ATOM   1326  H   ASN A  88      -5.050 -18.210  -9.466  1.00 94.06           H  
ATOM   1327  CA  ASN A  88      -7.047 -18.832  -9.799  1.00 94.06           C  
ATOM   1328  HA  ASN A  88      -7.967 -18.336 -10.108  1.00 94.06           H  
ATOM   1329  C   ASN A  88      -7.257 -19.410  -8.398  1.00 94.06           C  
ATOM   1330  CB  ASN A  88      -6.721 -19.931 -10.817  1.00 94.06           C  
ATOM   1331  HB2 ASN A  88      -5.796 -20.427 -10.525  1.00 94.06           H  
ATOM   1332  HB3 ASN A  88      -7.519 -20.675 -10.822  1.00 94.06           H  
ATOM   1333  O   ASN A  88      -6.294 -19.544  -7.642  1.00 94.06           O  
ATOM   1334  CG  ASN A  88      -6.585 -19.397 -12.228  1.00 94.06           C  
ATOM   1335  ND2 ASN A  88      -5.530 -19.757 -12.919  1.00 94.06           N  
ATOM   1336 HD21 ASN A  88      -4.837 -20.365 -12.505  1.00 94.06           H  
ATOM   1337 HD22 ASN A  88      -5.470 -19.380 -13.854  1.00 94.06           H  
ATOM   1338  OD1 ASN A  88      -7.423 -18.676 -12.735  1.00 94.06           O  
ATOM   1339  N   TRP A  89      -8.498 -19.770  -8.066  1.00 92.83           N  
ATOM   1340  H   TRP A  89      -9.234 -19.668  -8.751  1.00 92.83           H  
ATOM   1341  CA  TRP A  89      -8.887 -20.199  -6.717  1.00 92.83           C  
ATOM   1342  HA  TRP A  89      -8.726 -19.373  -6.025  1.00 92.83           H  
ATOM   1343  C   TRP A  89      -8.060 -21.377  -6.182  1.00 92.83           C  
ATOM   1344  CB  TRP A  89     -10.381 -20.536  -6.726  1.00 92.83           C  
ATOM   1345  HB2 TRP A  89     -10.560 -21.357  -7.419  1.00 92.83           H  
ATOM   1346  HB3 TRP A  89     -10.937 -19.669  -7.084  1.00 92.83           H  
ATOM   1347  O   TRP A  89      -7.533 -21.305  -5.076  1.00 92.83           O  
ATOM   1348  CG  TRP A  89     -10.932 -20.906  -5.389  1.00 92.83           C  
ATOM   1349  CD1 TRP A  89     -11.381 -22.131  -5.034  1.00 92.83           C  
ATOM   1350  HD1 TRP A  89     -11.378 -23.002  -5.672  1.00 92.83           H  
ATOM   1351  CD2 TRP A  89     -11.046 -20.076  -4.194  1.00 92.83           C  
ATOM   1352  CE2 TRP A  89     -11.636 -20.855  -3.157  1.00 92.83           C  
ATOM   1353  CE3 TRP A  89     -10.674 -18.752  -3.871  1.00 92.83           C  
ATOM   1354  HE3 TRP A  89     -10.179 -18.159  -4.625  1.00 92.83           H  
ATOM   1355  NE1 TRP A  89     -11.817 -22.098  -3.725  1.00 92.83           N  
ATOM   1356  HE1 TRP A  89     -12.173 -22.918  -3.254  1.00 92.83           H  
ATOM   1357  CH2 TRP A  89     -11.507 -19.006  -1.596  1.00 92.83           C  
ATOM   1358  HH2 TRP A  89     -11.668 -18.605  -0.607  1.00 92.83           H  
ATOM   1359  CZ2 TRP A  89     -11.878 -20.333  -1.877  1.00 92.83           C  
ATOM   1360  HZ2 TRP A  89     -12.338 -20.947  -1.117  1.00 92.83           H  
ATOM   1361  CZ3 TRP A  89     -10.909 -18.215  -2.592  1.00 92.83           C  
ATOM   1362  HZ3 TRP A  89     -10.611 -17.201  -2.371  1.00 92.83           H  
ATOM   1363  N   ASP A  90      -7.866 -22.413  -7.001  1.00 93.53           N  
ATOM   1364  H   ASP A  90      -8.420 -22.454  -7.844  1.00 93.53           H  
ATOM   1365  CA  ASP A  90      -7.168 -23.643  -6.600  1.00 93.53           C  
ATOM   1366  HA  ASP A  90      -7.283 -23.766  -5.523  1.00 93.53           H  
ATOM   1367  C   ASP A  90      -5.651 -23.617  -6.878  1.00 93.53           C  
ATOM   1368  CB  ASP A  90      -7.860 -24.843  -7.262  1.00 93.53           C  
ATOM   1369  HB2 ASP A  90      -7.758 -24.763  -8.344  1.00 93.53           H  
ATOM   1370  HB3 ASP A  90      -7.372 -25.764  -6.941  1.00 93.53           H  
ATOM   1371  O   ASP A  90      -4.966 -24.634  -6.768  1.00 93.53           O  
ATOM   1372  CG  ASP A  90      -9.339 -24.920  -6.877  1.00 93.53           C  
ATOM   1373  OD1 ASP A  90      -9.623 -25.012  -5.663  1.00 93.53           O  
ATOM   1374  OD2 ASP A  90     -10.172 -24.833  -7.805  1.00 93.53           O  
ATOM   1375  N   SER A  91      -5.094 -22.465  -7.270  1.00 94.43           N  
ATOM   1376  H   SER A  91      -5.667 -21.634  -7.225  1.00 94.43           H  
ATOM   1377  CA  SER A  91      -3.669 -22.311  -7.594  1.00 94.43           C  
ATOM   1378  HA  SER A  91      -3.231 -23.297  -7.750  1.00 94.43           H  
ATOM   1379  C   SER A  91      -2.880 -21.648  -6.461  1.00 94.43           C  
ATOM   1380  CB  SER A  91      -3.510 -21.549  -8.907  1.00 94.43           C  
ATOM   1381  HB2 SER A  91      -2.462 -21.301  -9.075  1.00 94.43           H  
ATOM   1382  HB3 SER A  91      -4.098 -20.632  -8.860  1.00 94.43           H  
ATOM   1383  O   SER A  91      -3.376 -20.791  -5.732  1.00 94.43           O  
ATOM   1384  OG  SER A  91      -3.980 -22.345  -9.975  1.00 94.43           O  
ATOM   1385  HG  SER A  91      -4.682 -22.901  -9.631  1.00 94.43           H  
ATOM   1386  N   SER A  92      -1.610 -22.031  -6.315  1.00 94.86           N  
ATOM   1387  H   SER A  92      -1.229 -22.682  -6.986  1.00 94.86           H  
ATOM   1388  CA  SER A  92      -0.710 -21.485  -5.290  1.00 94.86           C  
ATOM   1389  HA  SER A  92      -1.300 -21.044  -4.486  1.00 94.86           H  
ATOM   1390  C   SER A  92       0.206 -20.403  -5.859  1.00 94.86           C  
ATOM   1391  CB  SER A  92       0.129 -22.605  -4.677  1.00 94.86           C  
ATOM   1392  HB2 SER A  92       0.895 -22.174  -4.033  1.00 94.86           H  
ATOM   1393  HB3 SER A  92       0.616 -23.176  -5.467  1.00 94.86           H  
ATOM   1394  O   SER A  92       0.882 -20.631  -6.857  1.00 94.86           O  
ATOM   1395  OG  SER A  92      -0.690 -23.454  -3.903  1.00 94.86           O  
ATOM   1396  HG  SER A  92      -1.447 -23.724  -4.429  1.00 94.86           H  
ATOM   1397  N   TYR A  93       0.302 -19.256  -5.176  1.00 96.41           N  
ATOM   1398  H   TYR A  93      -0.290 -19.132  -4.366  1.00 96.41           H  
ATOM   1399  CA  TYR A  93       1.122 -18.117  -5.607  1.00 96.41           C  
ATOM   1400  HA  TYR A  93       1.792 -18.432  -6.407  1.00 96.41           H  
ATOM   1401  C   TYR A  93       1.965 -17.568  -4.456  1.00 96.41           C  
ATOM   1402  CB  TYR A  93       0.228 -17.004  -6.167  1.00 96.41           C  
ATOM   1403  HB2 TYR A  93      -0.396 -16.618  -5.361  1.00 96.41           H  
ATOM   1404  HB3 TYR A  93       0.856 -16.184  -6.516  1.00 96.41           H  
ATOM   1405  O   TYR A  93       1.447 -17.288  -3.370  1.00 96.41           O  
ATOM   1406  CG  TYR A  93      -0.675 -17.441  -7.300  1.00 96.41           C  
ATOM   1407  CD1 TYR A  93      -0.225 -17.374  -8.633  1.00 96.41           C  
ATOM   1408  HD1 TYR A  93       0.763 -17.007  -8.870  1.00 96.41           H  
ATOM   1409  CD2 TYR A  93      -1.964 -17.931  -7.014  1.00 96.41           C  
ATOM   1410  HD2 TYR A  93      -2.318 -18.003  -5.996  1.00 96.41           H  
ATOM   1411  CE1 TYR A  93      -1.067 -17.791  -9.679  1.00 96.41           C  
ATOM   1412  HE1 TYR A  93      -0.719 -17.729 -10.700  1.00 96.41           H  
ATOM   1413  CE2 TYR A  93      -2.803 -18.355  -8.055  1.00 96.41           C  
ATOM   1414  HE2 TYR A  93      -3.790 -18.728  -7.827  1.00 96.41           H  
ATOM   1415  OH  TYR A  93      -3.183 -18.662 -10.398  1.00 96.41           O  
ATOM   1416  HH  TYR A  93      -2.829 -18.416 -11.255  1.00 96.41           H  
ATOM   1417  CZ  TYR A  93      -2.354 -18.290  -9.391  1.00 96.41           C  
ATOM   1418  N   LYS A  94       3.260 -17.328  -4.697  1.00 97.06           N  
ATOM   1419  H   LYS A  94       3.623 -17.517  -5.620  1.00 97.06           H  
ATOM   1420  CA  LYS A  94       4.147 -16.710  -3.693  1.00 97.06           C  
ATOM   1421  HA  LYS A  94       4.035 -17.249  -2.752  1.00 97.06           H  
ATOM   1422  C   LYS A  94       3.738 -15.273  -3.385  1.00 97.06           C  
ATOM   1423  CB  LYS A  94       5.618 -16.795  -4.134  1.00 97.06           C  
ATOM   1424  HB2 LYS A  94       5.737 -16.390  -5.139  1.00 97.06           H  
ATOM   1425  HB3 LYS A  94       6.230 -16.210  -3.447  1.00 97.06           H  
ATOM   1426  O   LYS A  94       3.844 -14.847  -2.234  1.00 97.06           O  
ATOM   1427  CG  LYS A  94       6.086 -18.255  -4.094  1.00 97.06           C  
ATOM   1428  HG2 LYS A  94       5.540 -18.818  -4.851  1.00 97.06           H  
ATOM   1429  HG3 LYS A  94       5.847 -18.673  -3.116  1.00 97.06           H  
ATOM   1430  CD  LYS A  94       7.588 -18.431  -4.339  1.00 97.06           C  
ATOM   1431  HD2 LYS A  94       8.156 -17.934  -3.552  1.00 97.06           H  
ATOM   1432  HD3 LYS A  94       7.853 -18.011  -5.309  1.00 97.06           H  
ATOM   1433  CE  LYS A  94       7.842 -19.948  -4.319  1.00 97.06           C  
ATOM   1434  HE2 LYS A  94       7.429 -20.363  -3.400  1.00 97.06           H  
ATOM   1435  HE3 LYS A  94       7.288 -20.381  -5.151  1.00 97.06           H  
ATOM   1436  NZ  LYS A  94       9.268 -20.317  -4.440  1.00 97.06           N  
ATOM   1437  HZ1 LYS A  94       9.802 -20.041  -3.629  1.00 97.06           H  
ATOM   1438  HZ2 LYS A  94       9.395 -21.302  -4.629  1.00 97.06           H  
ATOM   1439  HZ3 LYS A  94       9.677 -19.788  -5.197  1.00 97.06           H  
ATOM   1440  N   ALA A  95       3.186 -14.557  -4.367  1.00 97.83           N  
ATOM   1441  H   ALA A  95       3.248 -14.910  -5.311  1.00 97.83           H  
ATOM   1442  CA  ALA A  95       2.644 -13.218  -4.166  1.00 97.83           C  
ATOM   1443  HA  ALA A  95       3.456 -12.567  -3.840  1.00 97.83           H  
ATOM   1444  C   ALA A  95       1.574 -13.167  -3.064  1.00 97.83           C  
ATOM   1445  CB  ALA A  95       2.120 -12.701  -5.508  1.00 97.83           C  
ATOM   1446  HB1 ALA A  95       1.705 -11.700  -5.389  1.00 97.83           H  
ATOM   1447  HB2 ALA A  95       2.946 -12.656  -6.218  1.00 97.83           H  
ATOM   1448  HB3 ALA A  95       1.348 -13.364  -5.899  1.00 97.83           H  
ATOM   1449  O   ALA A  95       1.585 -12.240  -2.251  1.00 97.83           O  
ATOM   1450  N   LEU A  96       0.711 -14.184  -2.956  1.00 97.33           N  
ATOM   1451  H   LEU A  96       0.775 -14.954  -3.607  1.00 97.33           H  
ATOM   1452  CA  LEU A  96      -0.299 -14.246  -1.896  1.00 97.33           C  
ATOM   1453  HA  LEU A  96      -0.844 -13.302  -1.883  1.00 97.33           H  
ATOM   1454  C   LEU A  96       0.332 -14.389  -0.502  1.00 97.33           C  
ATOM   1455  CB  LEU A  96      -1.300 -15.382  -2.174  1.00 97.33           C  
ATOM   1456  HB2 LEU A  96      -0.750 -16.317  -2.277  1.00 97.33           H  
ATOM   1457  HB3 LEU A  96      -1.955 -15.482  -1.309  1.00 97.33           H  
ATOM   1458  O   LEU A  96      -0.146 -13.752   0.437  1.00 97.33           O  
ATOM   1459  CG  LEU A  96      -2.185 -15.181  -3.421  1.00 97.33           C  
ATOM   1460  HG  LEU A  96      -1.553 -15.053  -4.300  1.00 97.33           H  
ATOM   1461  CD1 LEU A  96      -3.066 -16.413  -3.618  1.00 97.33           C  
ATOM   1462 HD11 LEU A  96      -3.759 -16.526  -2.785  1.00 97.33           H  
ATOM   1463 HD12 LEU A  96      -3.637 -16.313  -4.541  1.00 97.33           H  
ATOM   1464 HD13 LEU A  96      -2.449 -17.309  -3.692  1.00 97.33           H  
ATOM   1465  CD2 LEU A  96      -3.096 -13.959  -3.301  1.00 97.33           C  
ATOM   1466 HD21 LEU A  96      -2.506 -13.043  -3.299  1.00 97.33           H  
ATOM   1467 HD22 LEU A  96      -3.699 -14.024  -2.395  1.00 97.33           H  
ATOM   1468 HD23 LEU A  96      -3.760 -13.931  -4.165  1.00 97.33           H  
ATOM   1469  N   ASP A  97       1.433 -15.137  -0.349  1.00 97.18           N  
ATOM   1470  H   ASP A  97       1.810 -15.620  -1.152  1.00 97.18           H  
ATOM   1471  CA  ASP A  97       2.147 -15.208   0.938  1.00 97.18           C  
ATOM   1472  HA  ASP A  97       1.399 -15.376   1.713  1.00 97.18           H  
ATOM   1473  C   ASP A  97       2.858 -13.889   1.275  1.00 97.18           C  
ATOM   1474  CB  ASP A  97       3.138 -16.387   0.991  1.00 97.18           C  
ATOM   1475  HB2 ASP A  97       3.965 -16.202   0.305  1.00 97.18           H  
ATOM   1476  HB3 ASP A  97       2.626 -17.297   0.678  1.00 97.18           H  
ATOM   1477  O   ASP A  97       2.824 -13.435   2.420  1.00 97.18           O  
ATOM   1478  CG  ASP A  97       3.677 -16.595   2.420  1.00 97.18           C  
ATOM   1479  OD1 ASP A  97       2.900 -16.433   3.388  1.00 97.18           O  
ATOM   1480  OD2 ASP A  97       4.871 -16.917   2.627  1.00 97.18           O  
ATOM   1481  N   VAL A  98       3.450 -13.221   0.278  1.00 97.79           N  
ATOM   1482  H   VAL A  98       3.460 -13.645  -0.638  1.00 97.79           H  
ATOM   1483  CA  VAL A  98       4.045 -11.886   0.461  1.00 97.79           C  
ATOM   1484  HA  VAL A  98       4.788 -11.946   1.257  1.00 97.79           H  
ATOM   1485  C   VAL A  98       2.985 -10.885   0.927  1.00 97.79           C  
ATOM   1486  CB  VAL A  98       4.760 -11.413  -0.820  1.00 97.79           C  
ATOM   1487  HB  VAL A  98       4.088 -11.509  -1.674  1.00 97.79           H  
ATOM   1488  O   VAL A  98       3.190 -10.199   1.930  1.00 97.79           O  
ATOM   1489  CG1 VAL A  98       5.214  -9.950  -0.727  1.00 97.79           C  
ATOM   1490 HG11 VAL A  98       5.804  -9.691  -1.606  1.00 97.79           H  
ATOM   1491 HG12 VAL A  98       5.817  -9.798   0.169  1.00 97.79           H  
ATOM   1492 HG13 VAL A  98       4.347  -9.290  -0.705  1.00 97.79           H  
ATOM   1493  CG2 VAL A  98       6.006 -12.272  -1.072  1.00 97.79           C  
ATOM   1494 HG21 VAL A  98       5.725 -13.317  -1.199  1.00 97.79           H  
ATOM   1495 HG22 VAL A  98       6.506 -11.945  -1.983  1.00 97.79           H  
ATOM   1496 HG23 VAL A  98       6.700 -12.188  -0.235  1.00 97.79           H  
ATOM   1497  N   MET A  99       1.826 -10.846   0.265  1.00 97.56           N  
ATOM   1498  H   MET A  99       1.720 -11.441  -0.544  1.00 97.56           H  
ATOM   1499  CA  MET A  99       0.688 -10.017   0.674  1.00 97.56           C  
ATOM   1500  HA  MET A  99       0.996  -8.972   0.667  1.00 97.56           H  
ATOM   1501  C   MET A  99       0.230 -10.351   2.090  1.00 97.56           C  
ATOM   1502  CB  MET A  99      -0.448 -10.194  -0.337  1.00 97.56           C  
ATOM   1503  HB2 MET A  99      -0.069  -9.825  -1.290  1.00 97.56           H  
ATOM   1504  HB3 MET A  99      -0.687 -11.251  -0.458  1.00 97.56           H  
ATOM   1505  O   MET A  99       0.113  -9.444   2.919  1.00 97.56           O  
ATOM   1506  CG  MET A  99      -1.723  -9.413   0.016  1.00 97.56           C  
ATOM   1507  HG2 MET A  99      -1.434  -8.445   0.425  1.00 97.56           H  
ATOM   1508  HG3 MET A  99      -2.272  -9.231  -0.908  1.00 97.56           H  
ATOM   1509  SD  MET A  99      -2.869 -10.205   1.183  1.00 97.56           S  
ATOM   1510  CE  MET A  99      -3.520 -11.543   0.141  1.00 97.56           C  
ATOM   1511  HE1 MET A  99      -4.300 -12.078   0.682  1.00 97.56           H  
ATOM   1512  HE2 MET A  99      -2.724 -12.243  -0.113  1.00 97.56           H  
ATOM   1513  HE3 MET A  99      -3.946 -11.128  -0.773  1.00 97.56           H  
ATOM   1514  N   ARG A 100       0.047 -11.643   2.394  1.00 96.49           N  
ATOM   1515  H   ARG A 100       0.143 -12.323   1.653  1.00 96.49           H  
ATOM   1516  CA  ARG A 100      -0.376 -12.114   3.714  1.00 96.49           C  
ATOM   1517  HA  ARG A 100      -1.371 -11.711   3.904  1.00 96.49           H  
ATOM   1518  C   ARG A 100       0.556 -11.600   4.808  1.00 96.49           C  
ATOM   1519  CB  ARG A 100      -0.470 -13.646   3.705  1.00 96.49           C  
ATOM   1520  HB2 ARG A 100      -1.199 -13.946   2.953  1.00 96.49           H  
ATOM   1521  HB3 ARG A 100       0.499 -14.064   3.432  1.00 96.49           H  
ATOM   1522  O   ARG A 100       0.096 -11.022   5.789  1.00 96.49           O  
ATOM   1523  CG  ARG A 100      -0.895 -14.213   5.067  1.00 96.49           C  
ATOM   1524  HG2 ARG A 100      -1.842 -13.759   5.359  1.00 96.49           H  
ATOM   1525  HG3 ARG A 100      -0.148 -13.978   5.825  1.00 96.49           H  
ATOM   1526  CD  ARG A 100      -1.077 -15.732   5.009  1.00 96.49           C  
ATOM   1527  HD2 ARG A 100      -1.496 -16.054   5.962  1.00 96.49           H  
ATOM   1528  HD3 ARG A 100      -1.795 -15.968   4.224  1.00 96.49           H  
ATOM   1529  NE  ARG A 100       0.186 -16.463   4.763  1.00 96.49           N  
ATOM   1530  HE  ARG A 100       1.010 -15.951   4.484  1.00 96.49           H  
ATOM   1531  NH1 ARG A 100      -0.694 -18.578   4.942  1.00 96.49           N  
ATOM   1532 HH11 ARG A 100      -1.619 -18.183   5.034  1.00 96.49           H  
ATOM   1533 HH12 ARG A 100      -0.572 -19.580   4.908  1.00 96.49           H  
ATOM   1534  NH2 ARG A 100       1.480 -18.324   4.589  1.00 96.49           N  
ATOM   1535 HH21 ARG A 100       2.210 -17.710   4.257  1.00 96.49           H  
ATOM   1536 HH22 ARG A 100       1.578 -19.325   4.493  1.00 96.49           H  
ATOM   1537  CZ  ARG A 100       0.319 -17.777   4.769  1.00 96.49           C  
ATOM   1538  N   ARG A 101       1.870 -11.749   4.621  1.00 97.17           N  
ATOM   1539  H   ARG A 101       2.166 -12.220   3.778  1.00 97.17           H  
ATOM   1540  CA  ARG A 101       2.881 -11.296   5.588  1.00 97.17           C  
ATOM   1541  HA  ARG A 101       2.640 -11.703   6.570  1.00 97.17           H  
ATOM   1542  C   ARG A 101       2.894  -9.782   5.747  1.00 97.17           C  
ATOM   1543  CB  ARG A 101       4.265 -11.789   5.159  1.00 97.17           C  
ATOM   1544  HB2 ARG A 101       5.025 -11.313   5.778  1.00 97.17           H  
ATOM   1545  HB3 ARG A 101       4.441 -11.511   4.120  1.00 97.17           H  
ATOM   1546  O   ARG A 101       2.982  -9.302   6.872  1.00 97.17           O  
ATOM   1547  CG  ARG A 101       4.386 -13.307   5.319  1.00 97.17           C  
ATOM   1548  HG2 ARG A 101       3.580 -13.813   4.788  1.00 97.17           H  
ATOM   1549  HG3 ARG A 101       4.323 -13.570   6.375  1.00 97.17           H  
ATOM   1550  CD  ARG A 101       5.728 -13.765   4.752  1.00 97.17           C  
ATOM   1551  HD2 ARG A 101       6.538 -13.375   5.367  1.00 97.17           H  
ATOM   1552  HD3 ARG A 101       5.835 -13.372   3.741  1.00 97.17           H  
ATOM   1553  NE  ARG A 101       5.787 -15.226   4.680  1.00 97.17           N  
ATOM   1554  HE  ARG A 101       5.457 -15.652   3.826  1.00 97.17           H  
ATOM   1555  NH1 ARG A 101       6.459 -15.721   6.827  1.00 97.17           N  
ATOM   1556 HH11 ARG A 101       6.536 -14.734   7.029  1.00 97.17           H  
ATOM   1557 HH12 ARG A 101       6.676 -16.421   7.522  1.00 97.17           H  
ATOM   1558  NH2 ARG A 101       5.994 -17.343   5.333  1.00 97.17           N  
ATOM   1559 HH21 ARG A 101       5.660 -17.548   4.402  1.00 97.17           H  
ATOM   1560 HH22 ARG A 101       6.207 -18.081   5.990  1.00 97.17           H  
ATOM   1561  CZ  ARG A 101       6.086 -16.084   5.628  1.00 97.17           C  
ATOM   1562  N   ILE A 102       2.793  -9.029   4.654  1.00 96.21           N  
ATOM   1563  H   ILE A 102       2.729  -9.490   3.758  1.00 96.21           H  
ATOM   1564  CA  ILE A 102       2.799  -7.563   4.701  1.00 96.21           C  
ATOM   1565  HA  ILE A 102       3.664  -7.231   5.275  1.00 96.21           H  
ATOM   1566  C   ILE A 102       1.558  -7.034   5.429  1.00 96.21           C  
ATOM   1567  CB  ILE A 102       2.931  -6.995   3.272  1.00 96.21           C  
ATOM   1568  HB  ILE A 102       2.220  -7.511   2.627  1.00 96.21           H  
ATOM   1569  O   ILE A 102       1.683  -6.203   6.329  1.00 96.21           O  
ATOM   1570  CG1 ILE A 102       4.364  -7.250   2.748  1.00 96.21           C  
ATOM   1571 HG12 ILE A 102       4.617  -8.303   2.870  1.00 96.21           H  
ATOM   1572 HG13 ILE A 102       5.069  -6.676   3.350  1.00 96.21           H  
ATOM   1573  CG2 ILE A 102       2.610  -5.492   3.222  1.00 96.21           C  
ATOM   1574 HG21 ILE A 102       3.344  -4.921   3.790  1.00 96.21           H  
ATOM   1575 HG22 ILE A 102       1.609  -5.283   3.601  1.00 96.21           H  
ATOM   1576 HG23 ILE A 102       2.608  -5.174   2.179  1.00 96.21           H  
ATOM   1577  CD1 ILE A 102       4.571  -6.892   1.272  1.00 96.21           C  
ATOM   1578 HD11 ILE A 102       3.787  -7.346   0.665  1.00 96.21           H  
ATOM   1579 HD12 ILE A 102       4.559  -5.811   1.135  1.00 96.21           H  
ATOM   1580 HD13 ILE A 102       5.540  -7.268   0.943  1.00 96.21           H  
ATOM   1581  N   ILE A 103       0.370  -7.506   5.048  1.00 96.05           N  
ATOM   1582  H   ILE A 103       0.344  -8.208   4.322  1.00 96.05           H  
ATOM   1583  CA  ILE A 103      -0.904  -6.936   5.498  1.00 96.05           C  
ATOM   1584  HA  ILE A 103      -0.785  -5.859   5.617  1.00 96.05           H  
ATOM   1585  C   ILE A 103      -1.319  -7.462   6.875  1.00 96.05           C  
ATOM   1586  CB  ILE A 103      -1.991  -7.181   4.425  1.00 96.05           C  
ATOM   1587  HB  ILE A 103      -2.047  -8.254   4.241  1.00 96.05           H  
ATOM   1588  O   ILE A 103      -1.788  -6.678   7.700  1.00 96.05           O  
ATOM   1589  CG1 ILE A 103      -1.658  -6.501   3.071  1.00 96.05           C  
ATOM   1590 HG12 ILE A 103      -0.714  -6.896   2.693  1.00 96.05           H  
ATOM   1591 HG13 ILE A 103      -2.424  -6.778   2.348  1.00 96.05           H  
ATOM   1592  CG2 ILE A 103      -3.384  -6.736   4.907  1.00 96.05           C  
ATOM   1593 HG21 ILE A 103      -4.101  -6.861   4.095  1.00 96.05           H  
ATOM   1594 HG22 ILE A 103      -3.714  -7.365   5.733  1.00 96.05           H  
ATOM   1595 HG23 ILE A 103      -3.363  -5.696   5.232  1.00 96.05           H  
ATOM   1596  CD1 ILE A 103      -1.557  -4.967   3.097  1.00 96.05           C  
ATOM   1597 HD11 ILE A 103      -1.314  -4.606   2.097  1.00 96.05           H  
ATOM   1598 HD12 ILE A 103      -0.774  -4.641   3.781  1.00 96.05           H  
ATOM   1599 HD13 ILE A 103      -2.509  -4.529   3.396  1.00 96.05           H  
ATOM   1600  N   TYR A 104      -1.144  -8.760   7.139  1.00 94.35           N  
ATOM   1601  H   TYR A 104      -0.743  -9.359   6.431  1.00 94.35           H  
ATOM   1602  CA  TYR A 104      -1.685  -9.406   8.340  1.00 94.35           C  
ATOM   1603  HA  TYR A 104      -2.431  -8.746   8.785  1.00 94.35           H  
ATOM   1604  C   TYR A 104      -0.654  -9.645   9.447  1.00 94.35           C  
ATOM   1605  CB  TYR A 104      -2.432 -10.691   7.959  1.00 94.35           C  
ATOM   1606  HB2 TYR A 104      -2.781 -11.172   8.872  1.00 94.35           H  
ATOM   1607  HB3 TYR A 104      -1.750 -11.390   7.476  1.00 94.35           H  
ATOM   1608  O   TYR A 104      -1.063  -9.813  10.592  1.00 94.35           O  
ATOM   1609  CG  TYR A 104      -3.637 -10.443   7.068  1.00 94.35           C  
ATOM   1610  CD1 TYR A 104      -4.867 -10.072   7.641  1.00 94.35           C  
ATOM   1611  HD1 TYR A 104      -4.956 -10.000   8.715  1.00 94.35           H  
ATOM   1612  CD2 TYR A 104      -3.523 -10.551   5.670  1.00 94.35           C  
ATOM   1613  HD2 TYR A 104      -2.568 -10.807   5.237  1.00 94.35           H  
ATOM   1614  CE1 TYR A 104      -5.980  -9.808   6.819  1.00 94.35           C  
ATOM   1615  HE1 TYR A 104      -6.928  -9.529   7.255  1.00 94.35           H  
ATOM   1616  CE2 TYR A 104      -4.633 -10.295   4.842  1.00 94.35           C  
ATOM   1617  HE2 TYR A 104      -4.551 -10.367   3.767  1.00 94.35           H  
ATOM   1618  OH  TYR A 104      -6.922  -9.611   4.630  1.00 94.35           O  
ATOM   1619  HH  TYR A 104      -7.704  -9.374   5.134  1.00 94.35           H  
ATOM   1620  CZ  TYR A 104      -5.862  -9.915   5.418  1.00 94.35           C  
ATOM   1621  N   ASN A 105       0.651  -9.582   9.152  1.00 93.72           N  
ATOM   1622  H   ASN A 105       0.922  -9.457   8.187  1.00 93.72           H  
ATOM   1623  CA  ASN A 105       1.698  -9.772  10.167  1.00 93.72           C  
ATOM   1624  HA  ASN A 105       1.237 -10.009  11.126  1.00 93.72           H  
ATOM   1625  C   ASN A 105       2.491  -8.474  10.395  1.00 93.72           C  
ATOM   1626  CB  ASN A 105       2.597 -10.974   9.808  1.00 93.72           C  
ATOM   1627  HB2 ASN A 105       3.314 -11.107  10.619  1.00 93.72           H  
ATOM   1628  HB3 ASN A 105       3.161 -10.763   8.899  1.00 93.72           H  
ATOM   1629  O   ASN A 105       2.361  -7.827  11.433  1.00 93.72           O  
ATOM   1630  CG  ASN A 105       1.872 -12.299   9.617  1.00 93.72           C  
ATOM   1631  ND2 ASN A 105       2.593 -13.330   9.247  1.00 93.72           N  
ATOM   1632 HD21 ASN A 105       3.600 -13.267   9.305  1.00 93.72           H  
ATOM   1633 HD22 ASN A 105       2.089 -14.205   9.235  1.00 93.72           H  
ATOM   1634  OD1 ASN A 105       0.676 -12.458   9.763  1.00 93.72           O  
ATOM   1635  N   ILE A 106       3.251  -8.033   9.388  1.00 93.35           N  
ATOM   1636  H   ILE A 106       3.252  -8.570   8.533  1.00 93.35           H  
ATOM   1637  CA  ILE A 106       4.188  -6.905   9.496  1.00 93.35           C  
ATOM   1638  HA  ILE A 106       4.843  -7.081  10.349  1.00 93.35           H  
ATOM   1639  C   ILE A 106       3.445  -5.594   9.767  1.00 93.35           C  
ATOM   1640  CB  ILE A 106       5.065  -6.816   8.225  1.00 93.35           C  
ATOM   1641  HB  ILE A 106       4.407  -6.772   7.357  1.00 93.35           H  
ATOM   1642  O   ILE A 106       3.806  -4.858  10.683  1.00 93.35           O  
ATOM   1643  CG1 ILE A 106       5.955  -8.075   8.108  1.00 93.35           C  
ATOM   1644 HG12 ILE A 106       6.709  -8.050   8.895  1.00 93.35           H  
ATOM   1645 HG13 ILE A 106       5.355  -8.972   8.262  1.00 93.35           H  
ATOM   1646  CG2 ILE A 106       5.930  -5.539   8.235  1.00 93.35           C  
ATOM   1647 HG21 ILE A 106       6.511  -5.495   9.156  1.00 93.35           H  
ATOM   1648 HG22 ILE A 106       6.612  -5.523   7.385  1.00 93.35           H  
ATOM   1649 HG23 ILE A 106       5.302  -4.650   8.169  1.00 93.35           H  
ATOM   1650  CD1 ILE A 106       6.651  -8.230   6.753  1.00 93.35           C  
ATOM   1651 HD11 ILE A 106       5.916  -8.192   5.948  1.00 93.35           H  
ATOM   1652 HD12 ILE A 106       7.395  -7.444   6.622  1.00 93.35           H  
ATOM   1653 HD13 ILE A 106       7.161  -9.193   6.724  1.00 93.35           H  
ATOM   1654  N   GLY A 107       2.386  -5.296   9.006  1.00 90.45           N  
ATOM   1655  H   GLY A 107       2.148  -5.916   8.244  1.00 90.45           H  
ATOM   1656  CA  GLY A 107       1.573  -4.092   9.195  1.00 90.45           C  
ATOM   1657  HA2 GLY A 107       0.694  -4.155   8.554  1.00 90.45           H  
ATOM   1658  HA3 GLY A 107       2.155  -3.219   8.900  1.00 90.45           H  
ATOM   1659  C   GLY A 107       1.117  -3.912  10.652  1.00 90.45           C  
ATOM   1660  O   GLY A 107       1.444  -2.885  11.258  1.00 90.45           O  
ATOM   1661  N   PRO A 108       0.418  -4.894  11.250  1.00 88.85           N  
ATOM   1662  CA  PRO A 108       0.051  -4.884  12.666  1.00 88.85           C  
ATOM   1663  HA  PRO A 108      -0.612  -4.037  12.841  1.00 88.85           H  
ATOM   1664  C   PRO A 108       1.241  -4.771  13.629  1.00 88.85           C  
ATOM   1665  CB  PRO A 108      -0.740  -6.178  12.883  1.00 88.85           C  
ATOM   1666  HB2 PRO A 108      -0.066  -7.008  13.101  1.00 88.85           H  
ATOM   1667  HB3 PRO A 108      -1.482  -6.072  13.675  1.00 88.85           H  
ATOM   1668  O   PRO A 108       1.206  -3.921  14.523  1.00 88.85           O  
ATOM   1669  CG  PRO A 108      -1.390  -6.405  11.521  1.00 88.85           C  
ATOM   1670  HG2 PRO A 108      -1.670  -7.448  11.372  1.00 88.85           H  
ATOM   1671  HG3 PRO A 108      -2.259  -5.757  11.414  1.00 88.85           H  
ATOM   1672  CD  PRO A 108      -0.294  -5.961  10.558  1.00 88.85           C  
ATOM   1673  HD2 PRO A 108       0.378  -6.793  10.348  1.00 88.85           H  
ATOM   1674  HD3 PRO A 108      -0.740  -5.597   9.632  1.00 88.85           H  
ATOM   1675  N   GLU A 109       2.310  -5.548  13.429  1.00 90.01           N  
ATOM   1676  H   GLU A 109       2.286  -6.243  12.696  1.00 90.01           H  
ATOM   1677  CA  GLU A 109       3.498  -5.529  14.297  1.00 90.01           C  
ATOM   1678  HA  GLU A 109       3.205  -5.790  15.313  1.00 90.01           H  
ATOM   1679  C   GLU A 109       4.161  -4.145  14.355  1.00 90.01           C  
ATOM   1680  CB  GLU A 109       4.526  -6.563  13.816  1.00 90.01           C  
ATOM   1681  HB2 GLU A 109       4.631  -6.496  12.733  1.00 90.01           H  
ATOM   1682  HB3 GLU A 109       5.489  -6.320  14.266  1.00 90.01           H  
ATOM   1683  O   GLU A 109       4.600  -3.707  15.423  1.00 90.01           O  
ATOM   1684  CG  GLU A 109       4.167  -8.001  14.221  1.00 90.01           C  
ATOM   1685  HG2 GLU A 109       3.154  -8.227  13.890  1.00 90.01           H  
ATOM   1686  HG3 GLU A 109       4.182  -8.067  15.309  1.00 90.01           H  
ATOM   1687  CD  GLU A 109       5.152  -9.029  13.635  1.00 90.01           C  
ATOM   1688  OE1 GLU A 109       4.732 -10.190  13.445  1.00 90.01           O  
ATOM   1689  OE2 GLU A 109       6.318  -8.653  13.352  1.00 90.01           O  
ATOM   1690  N   THR A 110       4.163  -3.390  13.249  1.00 88.01           N  
ATOM   1691  H   THR A 110       3.844  -3.824  12.394  1.00 88.01           H  
ATOM   1692  CA  THR A 110       4.789  -2.055  13.195  1.00 88.01           C  
ATOM   1693  HA  THR A 110       5.835  -2.173  13.477  1.00 88.01           H  
ATOM   1694  C   THR A 110       4.172  -1.042  14.165  1.00 88.01           C  
ATOM   1695  CB  THR A 110       4.762  -1.443  11.787  1.00 88.01           C  
ATOM   1696  HB  THR A 110       5.334  -0.516  11.835  1.00 88.01           H  
ATOM   1697  O   THR A 110       4.826  -0.048  14.506  1.00 88.01           O  
ATOM   1698  CG2 THR A 110       5.422  -2.301  10.707  1.00 88.01           C  
ATOM   1699 HG21 THR A 110       5.684  -3.288  11.090  1.00 88.01           H  
ATOM   1700 HG22 THR A 110       6.353  -1.831  10.390  1.00 88.01           H  
ATOM   1701 HG23 THR A 110       4.768  -2.413   9.842  1.00 88.01           H  
ATOM   1702  OG1 THR A 110       3.453  -1.078  11.411  1.00 88.01           O  
ATOM   1703  HG1 THR A 110       2.918  -1.869  11.321  1.00 88.01           H  
ATOM   1704  N   ARG A 111       2.940  -1.275  14.649  1.00 80.25           N  
ATOM   1705  H   ARG A 111       2.489  -2.131  14.358  1.00 80.25           H  
ATOM   1706  CA  ARG A 111       2.254  -0.422  15.638  1.00 80.25           C  
ATOM   1707  HA  ARG A 111       2.272   0.615  15.300  1.00 80.25           H  
ATOM   1708  C   ARG A 111       2.939  -0.442  17.005  1.00 80.25           C  
ATOM   1709  CB  ARG A 111       0.789  -0.866  15.793  1.00 80.25           C  
ATOM   1710  HB2 ARG A 111       0.765  -1.900  16.138  1.00 80.25           H  
ATOM   1711  HB3 ARG A 111       0.320  -0.249  16.559  1.00 80.25           H  
ATOM   1712  O   ARG A 111       2.861   0.545  17.733  1.00 80.25           O  
ATOM   1713  CG  ARG A 111      -0.031  -0.740  14.500  1.00 80.25           C  
ATOM   1714  HG2 ARG A 111      -0.025   0.297  14.165  1.00 80.25           H  
ATOM   1715  HG3 ARG A 111       0.402  -1.368  13.721  1.00 80.25           H  
ATOM   1716  CD  ARG A 111      -1.475  -1.188  14.755  1.00 80.25           C  
ATOM   1717  HD2 ARG A 111      -1.901  -0.564  15.541  1.00 80.25           H  
ATOM   1718  HD3 ARG A 111      -1.461  -2.223  15.097  1.00 80.25           H  
ATOM   1719  NE  ARG A 111      -2.305  -1.092  13.538  1.00 80.25           N  
ATOM   1720  HE  ARG A 111      -1.815  -0.957  12.666  1.00 80.25           H  
ATOM   1721  NH1 ARG A 111      -4.347  -1.495  14.525  1.00 80.25           N  
ATOM   1722 HH11 ARG A 111      -5.345  -1.629  14.446  1.00 80.25           H  
ATOM   1723 HH12 ARG A 111      -3.898  -1.622  15.421  1.00 80.25           H  
ATOM   1724  NH2 ARG A 111      -4.240  -1.163  12.329  1.00 80.25           N  
ATOM   1725 HH21 ARG A 111      -5.239  -1.306  12.295  1.00 80.25           H  
ATOM   1726 HH22 ARG A 111      -3.727  -1.003  11.474  1.00 80.25           H  
ATOM   1727  CZ  ARG A 111      -3.619  -1.247  13.472  1.00 80.25           C  
ATOM   1728  N   SER A 112       3.633  -1.532  17.335  1.00 82.39           N  
ATOM   1729  H   SER A 112       3.673  -2.293  16.672  1.00 82.39           H  
ATOM   1730  CA  SER A 112       4.377  -1.670  18.593  1.00 82.39           C  
ATOM   1731  HA  SER A 112       3.737  -1.350  19.415  1.00 82.39           H  
ATOM   1732  C   SER A 112       5.643  -0.801  18.639  1.00 82.39           C  
ATOM   1733  CB  SER A 112       4.728  -3.143  18.827  1.00 82.39           C  
ATOM   1734  HB2 SER A 112       5.158  -3.253  19.822  1.00 82.39           H  
ATOM   1735  HB3 SER A 112       3.829  -3.756  18.765  1.00 82.39           H  
ATOM   1736  O   SER A 112       6.074  -0.390  19.716  1.00 82.39           O  
ATOM   1737  OG  SER A 112       5.673  -3.582  17.874  1.00 82.39           O  
ATOM   1738  HG  SER A 112       5.246  -3.825  17.050  1.00 82.39           H  
ATOM   1739  N   VAL A 113       6.203  -0.454  17.476  1.00 81.29           N  
ATOM   1740  H   VAL A 113       5.807  -0.854  16.637  1.00 81.29           H  
ATOM   1741  CA  VAL A 113       7.456   0.303  17.363  1.00 81.29           C  
ATOM   1742  HA  VAL A 113       8.135  -0.053  18.138  1.00 81.29           H  
ATOM   1743  C   VAL A 113       7.191   1.791  17.598  1.00 81.29           C  
ATOM   1744  CB  VAL A 113       8.129   0.043  15.998  1.00 81.29           C  
ATOM   1745  HB  VAL A 113       7.547   0.522  15.211  1.00 81.29           H  
ATOM   1746  O   VAL A 113       6.447   2.424  16.848  1.00 81.29           O  
ATOM   1747  CG1 VAL A 113       9.557   0.599  15.967  1.00 81.29           C  
ATOM   1748 HG11 VAL A 113      10.191   0.031  16.648  1.00 81.29           H  
ATOM   1749 HG12 VAL A 113       9.976   0.497  14.966  1.00 81.29           H  
ATOM   1750 HG13 VAL A 113       9.584   1.650  16.254  1.00 81.29           H  
ATOM   1751  CG2 VAL A 113       8.205  -1.455  15.686  1.00 81.29           C  
ATOM   1752 HG21 VAL A 113       8.623  -1.981  16.545  1.00 81.29           H  
ATOM   1753 HG22 VAL A 113       7.217  -1.863  15.477  1.00 81.29           H  
ATOM   1754 HG23 VAL A 113       8.843  -1.637  14.822  1.00 81.29           H  
ATOM   1755  N   LYS A 114       7.793   2.400  18.620  1.00 79.92           N  
ATOM   1756  H   LYS A 114       8.370   1.845  19.236  1.00 79.92           H  
ATOM   1757  CA  LYS A 114       7.587   3.818  18.958  1.00 79.92           C  
ATOM   1758  HA  LYS A 114       6.764   4.217  18.365  1.00 79.92           H  
ATOM   1759  C   LYS A 114       8.827   4.645  18.618  1.00 79.92           C  
ATOM   1760  CB  LYS A 114       7.179   3.942  20.434  1.00 79.92           C  
ATOM   1761  HB2 LYS A 114       7.170   4.994  20.718  1.00 79.92           H  
ATOM   1762  HB3 LYS A 114       7.908   3.416  21.050  1.00 79.92           H  
ATOM   1763  O   LYS A 114       9.936   4.312  19.034  1.00 79.92           O  
ATOM   1764  CG  LYS A 114       5.789   3.338  20.691  1.00 79.92           C  
ATOM   1765  HG2 LYS A 114       5.791   2.289  20.393  1.00 79.92           H  
ATOM   1766  HG3 LYS A 114       5.052   3.868  20.087  1.00 79.92           H  
ATOM   1767  CD  LYS A 114       5.386   3.421  22.169  1.00 79.92           C  
ATOM   1768  HD2 LYS A 114       5.314   4.467  22.470  1.00 79.92           H  
ATOM   1769  HD3 LYS A 114       6.140   2.912  22.769  1.00 79.92           H  
ATOM   1770  CE  LYS A 114       4.031   2.722  22.338  1.00 79.92           C  
ATOM   1771  HE2 LYS A 114       3.293   3.235  21.722  1.00 79.92           H  
ATOM   1772  HE3 LYS A 114       4.126   1.710  21.945  1.00 79.92           H  
ATOM   1773  NZ  LYS A 114       3.573   2.666  23.750  1.00 79.92           N  
ATOM   1774  HZ1 LYS A 114       2.696   2.167  23.798  1.00 79.92           H  
ATOM   1775  HZ2 LYS A 114       4.232   2.149  24.315  1.00 79.92           H  
ATOM   1776  HZ3 LYS A 114       3.426   3.590  24.130  1.00 79.92           H  
ATOM   1777  N   LYS A 115       8.625   5.753  17.891  1.00 76.38           N  
ATOM   1778  H   LYS A 115       7.676   5.977  17.627  1.00 76.38           H  
ATOM   1779  CA  LYS A 115       9.687   6.717  17.555  1.00 76.38           C  
ATOM   1780  HA  LYS A 115      10.438   6.212  16.947  1.00 76.38           H  
ATOM   1781  C   LYS A 115      10.385   7.202  18.830  1.00 76.38           C  
ATOM   1782  CB  LYS A 115       9.103   7.887  16.736  1.00 76.38           C  
ATOM   1783  HB2 LYS A 115       8.288   8.354  17.289  1.00 76.38           H  
ATOM   1784  HB3 LYS A 115       8.711   7.489  15.800  1.00 76.38           H  
ATOM   1785  O   LYS A 115       9.709   7.557  19.794  1.00 76.38           O  
ATOM   1786  CG  LYS A 115      10.167   8.953  16.422  1.00 76.38           C  
ATOM   1787  HG2 LYS A 115      10.421   9.486  17.338  1.00 76.38           H  
ATOM   1788  HG3 LYS A 115      11.070   8.454  16.068  1.00 76.38           H  
ATOM   1789  CD  LYS A 115       9.717   9.979  15.372  1.00 76.38           C  
ATOM   1790  HD2 LYS A 115       9.373   9.456  14.480  1.00 76.38           H  
ATOM   1791  HD3 LYS A 115       8.911  10.588  15.780  1.00 76.38           H  
ATOM   1792  CE  LYS A 115      10.927  10.855  15.014  1.00 76.38           C  
ATOM   1793  HE2 LYS A 115      11.320  11.301  15.928  1.00 76.38           H  
ATOM   1794  HE3 LYS A 115      11.705  10.205  14.614  1.00 76.38           H  
ATOM   1795  NZ  LYS A 115      10.608  11.917  14.027  1.00 76.38           N  
ATOM   1796  HZ1 LYS A 115       9.922  12.564  14.389  1.00 76.38           H  
ATOM   1797  HZ2 LYS A 115      10.287  11.508  13.162  1.00 76.38           H  
ATOM   1798  HZ3 LYS A 115      11.448  12.436  13.814  1.00 76.38           H  
ATOM   1799  N   GLY A 116      11.718   7.190  18.826  1.00 75.72           N  
ATOM   1800  H   GLY A 116      12.196   6.846  18.005  1.00 75.72           H  
ATOM   1801  CA  GLY A 116      12.553   7.612  19.956  1.00 75.72           C  
ATOM   1802  HA2 GLY A 116      12.195   8.572  20.329  1.00 75.72           H  
ATOM   1803  HA3 GLY A 116      13.576   7.747  19.606  1.00 75.72           H  
ATOM   1804  C   GLY A 116      12.598   6.640  21.142  1.00 75.72           C  
ATOM   1805  O   GLY A 116      13.324   6.904  22.092  1.00 75.72           O  
ATOM   1806  N   LYS A 117      11.846   5.528  21.111  1.00 80.58           N  
ATOM   1807  H   LYS A 117      11.269   5.369  20.297  1.00 80.58           H  
ATOM   1808  CA  LYS A 117      11.908   4.476  22.143  1.00 80.58           C  
ATOM   1809  HA  LYS A 117      12.569   4.788  22.952  1.00 80.58           H  
ATOM   1810  C   LYS A 117      12.506   3.176  21.626  1.00 80.58           C  
ATOM   1811  CB  LYS A 117      10.521   4.189  22.730  1.00 80.58           C  
ATOM   1812  HB2 LYS A 117      10.610   3.324  23.387  1.00 80.58           H  
ATOM   1813  HB3 LYS A 117       9.834   3.935  21.923  1.00 80.58           H  
ATOM   1814  O   LYS A 117      13.236   2.515  22.351  1.00 80.58           O  
ATOM   1815  CG  LYS A 117       9.964   5.363  23.540  1.00 80.58           C  
ATOM   1816  HG2 LYS A 117      10.743   5.735  24.205  1.00 80.58           H  
ATOM   1817  HG3 LYS A 117       9.664   6.164  22.865  1.00 80.58           H  
ATOM   1818  CD  LYS A 117       8.763   4.916  24.386  1.00 80.58           C  
ATOM   1819  HD2 LYS A 117       7.956   4.581  23.734  1.00 80.58           H  
ATOM   1820  HD3 LYS A 117       9.079   4.093  25.027  1.00 80.58           H  
ATOM   1821  CE  LYS A 117       8.302   6.094  25.251  1.00 80.58           C  
ATOM   1822  HE2 LYS A 117       7.820   6.836  24.615  1.00 80.58           H  
ATOM   1823  HE3 LYS A 117       9.190   6.563  25.675  1.00 80.58           H  
ATOM   1824  NZ  LYS A 117       7.404   5.669  26.354  1.00 80.58           N  
ATOM   1825  HZ1 LYS A 117       7.890   5.017  26.953  1.00 80.58           H  
ATOM   1826  HZ2 LYS A 117       7.164   6.465  26.928  1.00 80.58           H  
ATOM   1827  HZ3 LYS A 117       6.559   5.238  26.008  1.00 80.58           H  
ATOM   1828  N   ASN A 118      12.161   2.790  20.402  1.00 79.96           N  
ATOM   1829  H   ASN A 118      11.558   3.385  19.852  1.00 79.96           H  
ATOM   1830  CA  ASN A 118      12.611   1.541  19.803  1.00 79.96           C  
ATOM   1831  HA  ASN A 118      13.099   0.926  20.560  1.00 79.96           H  
ATOM   1832  C   ASN A 118      13.645   1.818  18.709  1.00 79.96           C  
ATOM   1833  CB  ASN A 118      11.390   0.768  19.282  1.00 79.96           C  
ATOM   1834  HB2 ASN A 118      11.722  -0.152  18.802  1.00 79.96           H  
ATOM   1835  HB3 ASN A 118      10.881   1.376  18.533  1.00 79.96           H  
ATOM   1836  O   ASN A 118      13.532   2.801  17.972  1.00 79.96           O  
ATOM   1837  CG  ASN A 118      10.405   0.426  20.384  1.00 79.96           C  
ATOM   1838  ND2 ASN A 118      10.629  -0.641  21.112  1.00 79.96           N  
ATOM   1839 HD21 ASN A 118      11.431  -1.229  20.933  1.00 79.96           H  
ATOM   1840 HD22 ASN A 118       9.949  -0.875  21.822  1.00 79.96           H  
ATOM   1841  OD1 ASN A 118       9.423   1.124  20.601  1.00 79.96           O  
ATOM   1842  N   ALA A 119      14.621   0.921  18.576  1.00 83.75           N  
ATOM   1843  H   ALA A 119      14.674   0.144  19.219  1.00 83.75           H  
ATOM   1844  CA  ALA A 119      15.414   0.828  17.359  1.00 83.75           C  
ATOM   1845  HA  ALA A 119      15.867   1.798  17.154  1.00 83.75           H  
ATOM   1846  C   ALA A 119      14.515   0.457  16.168  1.00 83.75           C  
ATOM   1847  CB  ALA A 119      16.536  -0.193  17.572  1.00 83.75           C  
ATOM   1848  HB1 ALA A 119      17.158   0.103  18.417  1.00 83.75           H  
ATOM   1849  HB2 ALA A 119      17.161  -0.248  16.681  1.00 83.75           H  
ATOM   1850  HB3 ALA A 119      16.113  -1.180  17.761  1.00 83.75           H  
ATOM   1851  O   ALA A 119      13.394  -0.037  16.345  1.00 83.75           O  
ATOM   1852  N   ASP A 120      15.006   0.706  14.956  1.00 84.13           N  
ATOM   1853  H   ASP A 120      15.957   1.031  14.858  1.00 84.13           H  
ATOM   1854  CA  ASP A 120      14.302   0.269  13.759  1.00 84.13           C  
ATOM   1855  HA  ASP A 120      13.266   0.595  13.854  1.00 84.13           H  
ATOM   1856  C   ASP A 120      14.251  -1.254  13.674  1.00 84.13           C  
ATOM   1857  CB  ASP A 120      14.911   0.910  12.503  1.00 84.13           C  
ATOM   1858  HB2 ASP A 120      16.000   0.877  12.552  1.00 84.13           H  
ATOM   1859  HB3 ASP A 120      14.585   0.355  11.623  1.00 84.13           H  
ATOM   1860  O   ASP A 120      15.239  -1.935  13.932  1.00 84.13           O  
ATOM   1861  CG  ASP A 120      14.418   2.344  12.365  1.00 84.13           C  
ATOM   1862  OD1 ASP A 120      13.196   2.544  12.548  1.00 84.13           O  
ATOM   1863  OD2 ASP A 120      15.204   3.265  12.064  1.00 84.13           O  
ATOM   1864  N   ILE A 121      13.079  -1.774  13.314  1.00 90.84           N  
ATOM   1865  H   ILE A 121      12.337  -1.139  13.056  1.00 90.84           H  
ATOM   1866  CA  ILE A 121      12.867  -3.202  13.083  1.00 90.84           C  
ATOM   1867  HA  ILE A 121      13.714  -3.754  13.489  1.00 90.84           H  
ATOM   1868  C   ILE A 121      12.848  -3.436  11.580  1.00 90.84           C  
ATOM   1869  CB  ILE A 121      11.596  -3.725  13.791  1.00 90.84           C  
ATOM   1870  HB  ILE A 121      10.734  -3.176  13.412  1.00 90.84           H  
ATOM   1871  O   ILE A 121      12.309  -2.623  10.819  1.00 90.84           O  
ATOM   1872  CG1 ILE A 121      11.708  -3.466  15.313  1.00 90.84           C  
ATOM   1873 HG12 ILE A 121      11.708  -2.389  15.485  1.00 90.84           H  
ATOM   1874 HG13 ILE A 121      12.654  -3.864  15.681  1.00 90.84           H  
ATOM   1875  CG2 ILE A 121      11.376  -5.222  13.491  1.00 90.84           C  
ATOM   1876 HG21 ILE A 121      10.475  -5.587  13.985  1.00 90.84           H  
ATOM   1877 HG22 ILE A 121      12.229  -5.809  13.831  1.00 90.84           H  
ATOM   1878 HG23 ILE A 121      11.219  -5.386  12.425  1.00 90.84           H  
ATOM   1879  CD1 ILE A 121      10.572  -4.065  16.150  1.00 90.84           C  
ATOM   1880 HD11 ILE A 121      10.573  -3.611  17.141  1.00 90.84           H  
ATOM   1881 HD12 ILE A 121       9.611  -3.888  15.666  1.00 90.84           H  
ATOM   1882 HD13 ILE A 121      10.720  -5.139  16.263  1.00 90.84           H  
ATOM   1883  N   HIS A 122      13.426  -4.561  11.166  1.00 91.63           N  
ATOM   1884  H   HIS A 122      13.840  -5.179  11.849  1.00 91.63           H  
ATOM   1885  CA  HIS A 122      13.428  -4.987   9.778  1.00 91.63           C  
ATOM   1886  HA  HIS A 122      12.714  -4.350   9.257  1.00 91.63           H  
ATOM   1887  C   HIS A 122      12.941  -6.428   9.650  1.00 91.63           C  
ATOM   1888  CB  HIS A 122      14.800  -4.790   9.106  1.00 91.63           C  
ATOM   1889  HB2 HIS A 122      14.645  -4.367   8.113  1.00 91.63           H  
ATOM   1890  HB3 HIS A 122      15.274  -5.763   8.972  1.00 91.63           H  
ATOM   1891  O   HIS A 122      13.340  -7.301  10.418  1.00 91.63           O  
ATOM   1892  CG  HIS A 122      15.765  -3.915   9.865  1.00 91.63           C  
ATOM   1893  CD2 HIS A 122      16.779  -4.359  10.668  1.00 91.63           C  
ATOM   1894  HD2 HIS A 122      17.045  -5.390  10.850  1.00 91.63           H  
ATOM   1895  ND1 HIS A 122      15.739  -2.540   9.960  1.00 91.63           N  
ATOM   1896  HD1 HIS A 122      15.057  -1.917   9.551  1.00 91.63           H  
ATOM   1897  CE1 HIS A 122      16.724  -2.172  10.798  1.00 91.63           C  
ATOM   1898  HE1 HIS A 122      16.939  -1.157  11.099  1.00 91.63           H  
ATOM   1899  NE2 HIS A 122      17.395  -3.247  11.238  1.00 91.63           N  
ATOM   1900  N   TRP A 123      12.139  -6.686   8.622  1.00 96.17           N  
ATOM   1901  H   TRP A 123      11.875  -5.911   8.030  1.00 96.17           H  
ATOM   1902  CA  TRP A 123      11.694  -8.022   8.241  1.00 96.17           C  
ATOM   1903  HA  TRP A 123      12.027  -8.739   8.991  1.00 96.17           H  
ATOM   1904  C   TRP A 123      12.322  -8.397   6.905  1.00 96.17           C  
ATOM   1905  CB  TRP A 123      10.165  -8.098   8.190  1.00 96.17           C  
ATOM   1906  HB2 TRP A 123       9.804  -7.397   7.439  1.00 96.17           H  
ATOM   1907  HB3 TRP A 123       9.876  -9.099   7.869  1.00 96.17           H  
ATOM   1908  O   TRP A 123      12.376  -7.580   5.985  1.00 96.17           O  
ATOM   1909  CG  TRP A 123       9.470  -7.799   9.485  1.00 96.17           C  
ATOM   1910  CD1 TRP A 123       8.969  -8.702  10.363  1.00 96.17           C  
ATOM   1911  HD1 TRP A 123       8.998  -9.775  10.248  1.00 96.17           H  
ATOM   1912  CD2 TRP A 123       9.171  -6.490  10.057  1.00 96.17           C  
ATOM   1913  CE2 TRP A 123       8.493  -6.680  11.296  1.00 96.17           C  
ATOM   1914  CE3 TRP A 123       9.392  -5.159   9.644  1.00 96.17           C  
ATOM   1915  HE3 TRP A 123       9.879  -4.976   8.697  1.00 96.17           H  
ATOM   1916  NE1 TRP A 123       8.359  -8.043  11.418  1.00 96.17           N  
ATOM   1917  HE1 TRP A 123       7.804  -8.486  12.136  1.00 96.17           H  
ATOM   1918  CH2 TRP A 123       8.344  -4.295  11.673  1.00 96.17           C  
ATOM   1919  HH2 TRP A 123       8.046  -3.461  12.290  1.00 96.17           H  
ATOM   1920  CZ2 TRP A 123       8.080  -5.608  12.096  1.00 96.17           C  
ATOM   1921  HZ2 TRP A 123       7.569  -5.810  13.026  1.00 96.17           H  
ATOM   1922  CZ3 TRP A 123       8.989  -4.074  10.441  1.00 96.17           C  
ATOM   1923  HZ3 TRP A 123       9.185  -3.068  10.099  1.00 96.17           H  
ATOM   1924  N   ARG A 124      12.791  -9.642   6.793  1.00 96.93           N  
ATOM   1925  H   ARG A 124      12.668 -10.266   7.577  1.00 96.93           H  
ATOM   1926  CA  ARG A 124      13.397 -10.182   5.571  1.00 96.93           C  
ATOM   1927  HA  ARG A 124      13.518  -9.390   4.832  1.00 96.93           H  
ATOM   1928  C   ARG A 124      12.476 -11.229   4.966  1.00 96.93           C  
ATOM   1929  CB  ARG A 124      14.780 -10.774   5.876  1.00 96.93           C  
ATOM   1930  HB2 ARG A 124      15.153 -11.263   4.976  1.00 96.93           H  
ATOM   1931  HB3 ARG A 124      14.686 -11.527   6.657  1.00 96.93           H  
ATOM   1932  O   ARG A 124      12.241 -12.268   5.576  1.00 96.93           O  
ATOM   1933  CG  ARG A 124      15.794  -9.708   6.317  1.00 96.93           C  
ATOM   1934  HG2 ARG A 124      15.889  -8.950   5.540  1.00 96.93           H  
ATOM   1935  HG3 ARG A 124      15.453  -9.232   7.236  1.00 96.93           H  
ATOM   1936  CD  ARG A 124      17.157 -10.363   6.567  1.00 96.93           C  
ATOM   1937  HD2 ARG A 124      17.036 -11.128   7.334  1.00 96.93           H  
ATOM   1938  HD3 ARG A 124      17.496 -10.834   5.644  1.00 96.93           H  
ATOM   1939  NE  ARG A 124      18.162  -9.379   7.009  1.00 96.93           N  
ATOM   1940  HE  ARG A 124      17.886  -8.408   6.987  1.00 96.93           H  
ATOM   1941  NH1 ARG A 124      19.876 -10.849   7.440  1.00 96.93           N  
ATOM   1942 HH11 ARG A 124      20.810 -11.008   7.790  1.00 96.93           H  
ATOM   1943 HH12 ARG A 124      19.252 -11.617   7.237  1.00 96.93           H  
ATOM   1944  NH2 ARG A 124      20.184  -8.669   7.782  1.00 96.93           N  
ATOM   1945 HH21 ARG A 124      21.129  -8.854   8.087  1.00 96.93           H  
ATOM   1946 HH22 ARG A 124      19.860  -7.713   7.764  1.00 96.93           H  
ATOM   1947  CZ  ARG A 124      19.397  -9.635   7.404  1.00 96.93           C  
ATOM   1948  N   LEU A 125      12.000 -10.973   3.755  1.00 96.74           N  
ATOM   1949  H   LEU A 125      12.209 -10.079   3.334  1.00 96.74           H  
ATOM   1950  CA  LEU A 125      11.227 -11.922   2.961  1.00 96.74           C  
ATOM   1951  HA  LEU A 125      10.922 -12.771   3.573  1.00 96.74           H  
ATOM   1952  C   LEU A 125      12.132 -12.435   1.844  1.00 96.74           C  
ATOM   1953  CB  LEU A 125       9.955 -11.241   2.423  1.00 96.74           C  
ATOM   1954  HB2 LEU A 125      10.245 -10.501   1.678  1.00 96.74           H  
ATOM   1955  HB3 LEU A 125       9.354 -11.996   1.915  1.00 96.74           H  
ATOM   1956  O   LEU A 125      12.396 -11.712   0.888  1.00 96.74           O  
ATOM   1957  CG  LEU A 125       9.085 -10.532   3.477  1.00 96.74           C  
ATOM   1958  HG  LEU A 125       9.633  -9.693   3.906  1.00 96.74           H  
ATOM   1959  CD1 LEU A 125       7.823  -9.983   2.811  1.00 96.74           C  
ATOM   1960 HD11 LEU A 125       8.101  -9.291   2.015  1.00 96.74           H  
ATOM   1961 HD12 LEU A 125       7.234 -10.795   2.385  1.00 96.74           H  
ATOM   1962 HD13 LEU A 125       7.219  -9.445   3.542  1.00 96.74           H  
ATOM   1963  CD2 LEU A 125       8.665 -11.475   4.606  1.00 96.74           C  
ATOM   1964 HD21 LEU A 125       7.947 -10.976   5.256  1.00 96.74           H  
ATOM   1965 HD22 LEU A 125       8.217 -12.372   4.178  1.00 96.74           H  
ATOM   1966 HD23 LEU A 125       9.534 -11.754   5.203  1.00 96.74           H  
ATOM   1967  N   ARG A 126      12.664 -13.652   1.993  1.00 97.88           N  
ATOM   1968  H   ARG A 126      12.354 -14.213   2.773  1.00 97.88           H  
ATOM   1969  CA  ARG A 126      13.466 -14.303   0.947  1.00 97.88           C  
ATOM   1970  HA  ARG A 126      14.045 -13.555   0.405  1.00 97.88           H  
ATOM   1971  C   ARG A 126      12.534 -14.956  -0.061  1.00 97.88           C  
ATOM   1972  CB  ARG A 126      14.426 -15.340   1.537  1.00 97.88           C  
ATOM   1973  HB2 ARG A 126      13.863 -16.056   2.135  1.00 97.88           H  
ATOM   1974  HB3 ARG A 126      14.902 -15.877   0.716  1.00 97.88           H  
ATOM   1975  O   ARG A 126      11.626 -15.681   0.335  1.00 97.88           O  
ATOM   1976  CG  ARG A 126      15.514 -14.689   2.395  1.00 97.88           C  
ATOM   1977  HG2 ARG A 126      15.056 -14.171   3.238  1.00 97.88           H  
ATOM   1978  HG3 ARG A 126      16.067 -13.974   1.787  1.00 97.88           H  
ATOM   1979  CD  ARG A 126      16.472 -15.764   2.921  1.00 97.88           C  
ATOM   1980  HD2 ARG A 126      16.989 -16.235   2.085  1.00 97.88           H  
ATOM   1981  HD3 ARG A 126      15.885 -16.538   3.416  1.00 97.88           H  
ATOM   1982  NE  ARG A 126      17.441 -15.220   3.894  1.00 97.88           N  
ATOM   1983  HE  ARG A 126      17.215 -15.371   4.867  1.00 97.88           H  
ATOM   1984  NH1 ARG A 126      19.030 -14.476   2.404  1.00 97.88           N  
ATOM   1985 HH11 ARG A 126      18.454 -14.792   1.636  1.00 97.88           H  
ATOM   1986 HH12 ARG A 126      19.956 -14.124   2.207  1.00 97.88           H  
ATOM   1987  NH2 ARG A 126      19.410 -14.325   4.598  1.00 97.88           N  
ATOM   1988 HH21 ARG A 126      19.203 -14.635   5.537  1.00 97.88           H  
ATOM   1989 HH22 ARG A 126      20.346 -14.019   4.373  1.00 97.88           H  
ATOM   1990  CZ  ARG A 126      18.616 -14.677   3.625  1.00 97.88           C  
ATOM   1991  N   ILE A 127      12.775 -14.694  -1.338  1.00 95.40           N  
ATOM   1992  H   ILE A 127      13.572 -14.124  -1.584  1.00 95.40           H  
ATOM   1993  CA  ILE A 127      11.917 -15.127  -2.434  1.00 95.40           C  
ATOM   1994  HA  ILE A 127      11.174 -15.828  -2.053  1.00 95.40           H  
ATOM   1995  C   ILE A 127      12.788 -15.860  -3.445  1.00 95.40           C  
ATOM   1996  CB  ILE A 127      11.154 -13.940  -3.070  1.00 95.40           C  
ATOM   1997  HB  ILE A 127      11.866 -13.316  -3.611  1.00 95.40           H  
ATOM   1998  O   ILE A 127      13.844 -15.374  -3.843  1.00 95.40           O  
ATOM   1999  CG1 ILE A 127      10.456 -13.066  -1.997  1.00 95.40           C  
ATOM   2000 HG12 ILE A 127      11.181 -12.764  -1.241  1.00 95.40           H  
ATOM   2001 HG13 ILE A 127       9.675 -13.645  -1.503  1.00 95.40           H  
ATOM   2002  CG2 ILE A 127      10.116 -14.489  -4.066  1.00 95.40           C  
ATOM   2003 HG21 ILE A 127       9.387 -15.125  -3.564  1.00 95.40           H  
ATOM   2004 HG22 ILE A 127       9.590 -13.671  -4.557  1.00 95.40           H  
ATOM   2005 HG23 ILE A 127      10.603 -15.054  -4.861  1.00 95.40           H  
ATOM   2006  CD1 ILE A 127       9.856 -11.762  -2.529  1.00 95.40           C  
ATOM   2007 HD11 ILE A 127       9.511 -11.162  -1.687  1.00 95.40           H  
ATOM   2008 HD12 ILE A 127      10.610 -11.204  -3.084  1.00 95.40           H  
ATOM   2009 HD13 ILE A 127       9.005 -11.967  -3.178  1.00 95.40           H  
ATOM   2010  N   THR A 128      12.338 -17.041  -3.834  1.00 96.01           N  
ATOM   2011  H   THR A 128      11.463 -17.368  -3.451  1.00 96.01           H  
ATOM   2012  CA  THR A 128      12.791 -17.744  -5.034  1.00 96.01           C  
ATOM   2013  HA  THR A 128      13.467 -17.105  -5.603  1.00 96.01           H  
ATOM   2014  C   THR A 128      11.561 -18.006  -5.877  1.00 96.01           C  
ATOM   2015  CB  THR A 128      13.508 -19.061  -4.706  1.00 96.01           C  
ATOM   2016  HB  THR A 128      13.751 -19.570  -5.638  1.00 96.01           H  
ATOM   2017  O   THR A 128      10.505 -18.249  -5.303  1.00 96.01           O  
ATOM   2018  CG2 THR A 128      14.803 -18.814  -3.934  1.00 96.01           C  
ATOM   2019 HG21 THR A 128      15.428 -18.115  -4.489  1.00 96.01           H  
ATOM   2020 HG22 THR A 128      15.347 -19.752  -3.820  1.00 96.01           H  
ATOM   2021 HG23 THR A 128      14.585 -18.399  -2.950  1.00 96.01           H  
ATOM   2022  OG1 THR A 128      12.703 -19.916  -3.909  1.00 96.01           O  
ATOM   2023  HG1 THR A 128      13.217 -20.717  -3.784  1.00 96.01           H  
ATOM   2024  N   GLU A 129      11.625 -17.972  -7.197  1.00 95.14           N  
ATOM   2025  H   GLU A 129      12.479 -17.688  -7.656  1.00 95.14           H  
ATOM   2026  CA  GLU A 129      10.464 -18.299  -8.032  1.00 95.14           C  
ATOM   2027  HA  GLU A 129       9.937 -19.141  -7.582  1.00 95.14           H  
ATOM   2028  C   GLU A 129      10.898 -18.729  -9.427  1.00 95.14           C  
ATOM   2029  CB  GLU A 129       9.498 -17.103  -8.092  1.00 95.14           C  
ATOM   2030  HB2 GLU A 129       9.473 -16.625  -7.113  1.00 95.14           H  
ATOM   2031  HB3 GLU A 129       9.867 -16.380  -8.820  1.00 95.14           H  
ATOM   2032  O   GLU A 129      11.851 -18.175  -9.974  1.00 95.14           O  
ATOM   2033  CG  GLU A 129       8.069 -17.537  -8.455  1.00 95.14           C  
ATOM   2034  HG2 GLU A 129       8.051 -17.848  -9.500  1.00 95.14           H  
ATOM   2035  HG3 GLU A 129       7.802 -18.397  -7.842  1.00 95.14           H  
ATOM   2036  CD  GLU A 129       7.019 -16.437  -8.222  1.00 95.14           C  
ATOM   2037  OE1 GLU A 129       5.903 -16.546  -8.753  1.00 95.14           O  
ATOM   2038  OE2 GLU A 129       7.239 -15.500  -7.428  1.00 95.14           O  
ATOM   2039  N   THR A 130      10.194 -19.705  -9.991  1.00 95.73           N  
ATOM   2040  H   THR A 130       9.390 -20.087  -9.512  1.00 95.73           H  
ATOM   2041  CA  THR A 130      10.369 -20.125 -11.381  1.00 95.73           C  
ATOM   2042  HA  THR A 130      11.411 -19.998 -11.672  1.00 95.73           H  
ATOM   2043  C   THR A 130       9.492 -19.246 -12.265  1.00 95.73           C  
ATOM   2044  CB  THR A 130      10.012 -21.607 -11.552  1.00 95.73           C  
ATOM   2045  HB  THR A 130       8.955 -21.747 -11.322  1.00 95.73           H  
ATOM   2046  O   THR A 130       8.322 -19.036 -11.957  1.00 95.73           O  
ATOM   2047  CG2 THR A 130      10.292 -22.136 -12.953  1.00 95.73           C  
ATOM   2048 HG21 THR A 130      10.055 -23.198 -12.998  1.00 95.73           H  
ATOM   2049 HG22 THR A 130      11.345 -21.997 -13.201  1.00 95.73           H  
ATOM   2050 HG23 THR A 130       9.676 -21.612 -13.684  1.00 95.73           H  
ATOM   2051  OG1 THR A 130      10.776 -22.387 -10.657  1.00 95.73           O  
ATOM   2052  HG1 THR A 130      11.522 -22.739 -11.148  1.00 95.73           H  
ATOM   2053  N   VAL A 131      10.058 -18.742 -13.356  1.00 96.64           N  
ATOM   2054  H   VAL A 131      11.010 -19.019 -13.552  1.00 96.64           H  
ATOM   2055  CA  VAL A 131       9.373 -17.959 -14.384  1.00 96.64           C  
ATOM   2056  HA  VAL A 131       8.433 -17.579 -13.986  1.00 96.64           H  
ATOM   2057  C   VAL A 131       9.095 -18.868 -15.572  1.00 96.64           C  
ATOM   2058  CB  VAL A 131      10.217 -16.762 -14.837  1.00 96.64           C  
ATOM   2059  HB  VAL A 131      11.154 -17.145 -15.241  1.00 96.64           H  
ATOM   2060  O   VAL A 131      10.028 -19.349 -16.223  1.00 96.64           O  
ATOM   2061  CG1 VAL A 131       9.512 -15.936 -15.920  1.00 96.64           C  
ATOM   2062 HG11 VAL A 131      10.158 -15.114 -16.228  1.00 96.64           H  
ATOM   2063 HG12 VAL A 131       9.308 -16.551 -16.797  1.00 96.64           H  
ATOM   2064 HG13 VAL A 131       8.573 -15.537 -15.538  1.00 96.64           H  
ATOM   2065  CG2 VAL A 131      10.565 -15.815 -13.692  1.00 96.64           C  
ATOM   2066 HG21 VAL A 131       9.654 -15.296 -13.398  1.00 96.64           H  
ATOM   2067 HG22 VAL A 131      10.977 -16.364 -12.844  1.00 96.64           H  
ATOM   2068 HG23 VAL A 131      11.298 -15.084 -14.032  1.00 96.64           H  
ATOM   2069  N   GLN A 132       7.817 -19.074 -15.862  1.00 94.92           N  
ATOM   2070  H   GLN A 132       7.119 -18.615 -15.295  1.00 94.92           H  
ATOM   2071  CA  GLN A 132       7.369 -19.884 -16.992  1.00 94.92           C  
ATOM   2072  HA  GLN A 132       8.042 -20.736 -17.089  1.00 94.92           H  
ATOM   2073  C   GLN A 132       7.394 -19.067 -18.305  1.00 94.92           C  
ATOM   2074  CB  GLN A 132       5.965 -20.434 -16.705  1.00 94.92           C  
ATOM   2075  HB2 GLN A 132       5.259 -19.604 -16.673  1.00 94.92           H  
ATOM   2076  HB3 GLN A 132       5.684 -21.092 -17.527  1.00 94.92           H  
ATOM   2077  O   GLN A 132       7.201 -17.842 -18.270  1.00 94.92           O  
ATOM   2078  CG  GLN A 132       5.839 -21.239 -15.401  1.00 94.92           C  
ATOM   2079  HG2 GLN A 132       6.144 -20.625 -14.554  1.00 94.92           H  
ATOM   2080  HG3 GLN A 132       4.790 -21.496 -15.255  1.00 94.92           H  
ATOM   2081  CD  GLN A 132       6.635 -22.541 -15.408  1.00 94.92           C  
ATOM   2082  NE2 GLN A 132       7.137 -22.982 -14.277  1.00 94.92           N  
ATOM   2083 HE21 GLN A 132       7.010 -22.466 -13.418  1.00 94.92           H  
ATOM   2084 HE22 GLN A 132       7.679 -23.830 -14.366  1.00 94.92           H  
ATOM   2085  OE1 GLN A 132       6.808 -23.210 -16.404  1.00 94.92           O  
ATOM   2086  N   PRO A 133       7.586 -19.694 -19.481  1.00 93.54           N  
ATOM   2087  CA  PRO A 133       7.543 -19.015 -20.781  1.00 93.54           C  
ATOM   2088  HA  PRO A 133       8.399 -18.344 -20.852  1.00 93.54           H  
ATOM   2089  C   PRO A 133       6.255 -18.210 -21.027  1.00 93.54           C  
ATOM   2090  CB  PRO A 133       7.691 -20.139 -21.814  1.00 93.54           C  
ATOM   2091  HB2 PRO A 133       8.210 -19.800 -22.710  1.00 93.54           H  
ATOM   2092  HB3 PRO A 133       6.713 -20.544 -22.072  1.00 93.54           H  
ATOM   2093  O   PRO A 133       6.281 -17.134 -21.639  1.00 93.54           O  
ATOM   2094  CG  PRO A 133       8.487 -21.211 -21.073  1.00 93.54           C  
ATOM   2095  HG2 PRO A 133       9.548 -20.963 -21.088  1.00 93.54           H  
ATOM   2096  HG3 PRO A 133       8.317 -22.206 -21.485  1.00 93.54           H  
ATOM   2097  CD  PRO A 133       7.954 -21.094 -19.650  1.00 93.54           C  
ATOM   2098  HD2 PRO A 133       8.744 -21.380 -18.956  1.00 93.54           H  
ATOM   2099  HD3 PRO A 133       7.077 -21.729 -19.522  1.00 93.54           H  
ATOM   2100  N   GLU A 134       5.120 -18.673 -20.500  1.00 93.76           N  
ATOM   2101  H   GLU A 134       5.130 -19.576 -20.049  1.00 93.76           H  
ATOM   2102  CA  GLU A 134       3.830 -17.990 -20.612  1.00 93.76           C  
ATOM   2103  HA  GLU A 134       3.644 -17.766 -21.662  1.00 93.76           H  
ATOM   2104  C   GLU A 134       3.831 -16.666 -19.842  1.00 93.76           C  
ATOM   2105  CB  GLU A 134       2.668 -18.861 -20.099  1.00 93.76           C  
ATOM   2106  HB2 GLU A 134       1.748 -18.295 -20.241  1.00 93.76           H  
ATOM   2107  HB3 GLU A 134       2.775 -19.021 -19.026  1.00 93.76           H  
ATOM   2108  O   GLU A 134       3.230 -15.695 -20.303  1.00 93.76           O  
ATOM   2109  CG  GLU A 134       2.491 -20.211 -20.818  1.00 93.76           C  
ATOM   2110  HG2 GLU A 134       1.537 -20.637 -20.506  1.00 93.76           H  
ATOM   2111  HG3 GLU A 134       2.437 -20.025 -21.890  1.00 93.76           H  
ATOM   2112  CD  GLU A 134       3.608 -21.214 -20.505  1.00 93.76           C  
ATOM   2113  OE1 GLU A 134       3.909 -22.036 -21.390  1.00 93.76           O  
ATOM   2114  OE2 GLU A 134       4.210 -21.070 -19.418  1.00 93.76           O  
ATOM   2115  N   GLN A 135       4.537 -16.580 -18.708  1.00 94.93           N  
ATOM   2116  H   GLN A 135       5.081 -17.381 -18.420  1.00 94.93           H  
ATOM   2117  CA  GLN A 135       4.667 -15.333 -17.943  1.00 94.93           C  
ATOM   2118  HA  GLN A 135       3.674 -14.914 -17.783  1.00 94.93           H  
ATOM   2119  C   GLN A 135       5.477 -14.290 -18.718  1.00 94.93           C  
ATOM   2120  CB  GLN A 135       5.302 -15.586 -16.568  1.00 94.93           C  
ATOM   2121  HB2 GLN A 135       6.260 -16.093 -16.690  1.00 94.93           H  
ATOM   2122  HB3 GLN A 135       5.491 -14.626 -16.088  1.00 94.93           H  
ATOM   2123  O   GLN A 135       5.115 -13.115 -18.722  1.00 94.93           O  
ATOM   2124  CG  GLN A 135       4.392 -16.408 -15.646  1.00 94.93           C  
ATOM   2125  HG2 GLN A 135       3.463 -15.864 -15.478  1.00 94.93           H  
ATOM   2126  HG3 GLN A 135       4.154 -17.365 -16.110  1.00 94.93           H  
ATOM   2127  CD  GLN A 135       5.072 -16.684 -14.313  1.00 94.93           C  
ATOM   2128  NE2 GLN A 135       4.601 -16.120 -13.224  1.00 94.93           N  
ATOM   2129 HE21 GLN A 135       3.705 -15.654 -13.240  1.00 94.93           H  
ATOM   2130 HE22 GLN A 135       4.967 -16.445 -12.341  1.00 94.93           H  
ATOM   2131  OE1 GLN A 135       6.049 -17.414 -14.252  1.00 94.93           O  
ATOM   2132  N   ILE A 136       6.521 -14.710 -19.443  1.00 94.12           N  
ATOM   2133  H   ILE A 136       6.761 -15.690 -19.399  1.00 94.12           H  
ATOM   2134  CA  ILE A 136       7.290 -13.821 -20.333  1.00 94.12           C  
ATOM   2135  HA  ILE A 136       7.629 -12.959 -19.758  1.00 94.12           H  
ATOM   2136  C   ILE A 136       6.395 -13.290 -21.459  1.00 94.12           C  
ATOM   2137  CB  ILE A 136       8.533 -14.543 -20.906  1.00 94.12           C  
ATOM   2138  HB  ILE A 136       8.204 -15.416 -21.471  1.00 94.12           H  
ATOM   2139  O   ILE A 136       6.449 -12.110 -21.802  1.00 94.12           O  
ATOM   2140  CG1 ILE A 136       9.457 -15.022 -19.764  1.00 94.12           C  
ATOM   2141 HG12 ILE A 136       9.819 -14.156 -19.210  1.00 94.12           H  
ATOM   2142 HG13 ILE A 136       8.888 -15.650 -19.078  1.00 94.12           H  
ATOM   2143  CG2 ILE A 136       9.301 -13.614 -21.870  1.00 94.12           C  
ATOM   2144 HG21 ILE A 136      10.173 -14.122 -22.281  1.00 94.12           H  
ATOM   2145 HG22 ILE A 136       8.673 -13.328 -22.713  1.00 94.12           H  
ATOM   2146 HG23 ILE A 136       9.619 -12.713 -21.345  1.00 94.12           H  
ATOM   2147  CD1 ILE A 136      10.667 -15.846 -20.217  1.00 94.12           C  
ATOM   2148 HD11 ILE A 136      10.342 -16.670 -20.852  1.00 94.12           H  
ATOM   2149 HD12 ILE A 136      11.161 -16.252 -19.334  1.00 94.12           H  
ATOM   2150 HD13 ILE A 136      11.382 -15.222 -20.753  1.00 94.12           H  
ATOM   2151  N   THR A 137       5.534 -14.143 -22.015  1.00 94.19           N  
ATOM   2152  H   THR A 137       5.554 -15.107 -21.713  1.00 94.19           H  
ATOM   2153  CA  THR A 137       4.584 -13.732 -23.057  1.00 94.19           C  
ATOM   2154  HA  THR A 137       5.136 -13.213 -23.840  1.00 94.19           H  
ATOM   2155  C   THR A 137       3.549 -12.746 -22.509  1.00 94.19           C  
ATOM   2156  CB  THR A 137       3.917 -14.957 -23.696  1.00 94.19           C  
ATOM   2157  HB  THR A 137       3.336 -15.504 -22.954  1.00 94.19           H  
ATOM   2158  O   THR A 137       3.327 -11.696 -23.113  1.00 94.19           O  
ATOM   2159  CG2 THR A 137       3.009 -14.572 -24.864  1.00 94.19           C  
ATOM   2160 HG21 THR A 137       2.639 -15.479 -25.343  1.00 94.19           H  
ATOM   2161 HG22 THR A 137       3.565 -13.983 -25.593  1.00 94.19           H  
ATOM   2162 HG23 THR A 137       2.155 -13.998 -24.504  1.00 94.19           H  
ATOM   2163  OG1 THR A 137       4.921 -15.800 -24.217  1.00 94.19           O  
ATOM   2164  HG1 THR A 137       5.274 -16.338 -23.504  1.00 94.19           H  
ATOM   2165  N   LYS A 138       2.976 -13.027 -21.331  1.00 95.31           N  
ATOM   2166  H   LYS A 138       3.207 -13.908 -20.895  1.00 95.31           H  
ATOM   2167  CA  LYS A 138       2.017 -12.146 -20.641  1.00 95.31           C  
ATOM   2168  HA  LYS A 138       1.195 -11.902 -21.314  1.00 95.31           H  
ATOM   2169  C   LYS A 138       2.625 -10.808 -20.226  1.00 95.31           C  
ATOM   2170  CB  LYS A 138       1.453 -12.854 -19.402  1.00 95.31           C  
ATOM   2171  HB2 LYS A 138       0.938 -12.117 -18.786  1.00 95.31           H  
ATOM   2172  HB3 LYS A 138       2.275 -13.266 -18.816  1.00 95.31           H  
ATOM   2173  O   LYS A 138       1.944  -9.792 -20.285  1.00 95.31           O  
ATOM   2174  CG  LYS A 138       0.450 -13.963 -19.748  1.00 95.31           C  
ATOM   2175  HG2 LYS A 138       0.913 -14.709 -20.393  1.00 95.31           H  
ATOM   2176  HG3 LYS A 138      -0.399 -13.527 -20.275  1.00 95.31           H  
ATOM   2177  CD  LYS A 138      -0.040 -14.630 -18.457  1.00 95.31           C  
ATOM   2178  HD2 LYS A 138       0.817 -15.022 -17.909  1.00 95.31           H  
ATOM   2179  HD3 LYS A 138      -0.539 -13.881 -17.841  1.00 95.31           H  
ATOM   2180  CE  LYS A 138      -1.010 -15.774 -18.763  1.00 95.31           C  
ATOM   2181  HE2 LYS A 138      -0.473 -16.545 -19.316  1.00 95.31           H  
ATOM   2182  HE3 LYS A 138      -1.809 -15.394 -19.400  1.00 95.31           H  
ATOM   2183  NZ  LYS A 138      -1.582 -16.335 -17.513  1.00 95.31           N  
ATOM   2184  HZ1 LYS A 138      -2.194 -17.113 -17.714  1.00 95.31           H  
ATOM   2185  HZ2 LYS A 138      -2.119 -15.631 -17.027  1.00 95.31           H  
ATOM   2186  HZ3 LYS A 138      -0.848 -16.653 -16.896  1.00 95.31           H  
ATOM   2187  N   LEU A 139       3.910 -10.760 -19.865  1.00 96.10           N  
ATOM   2188  H   LEU A 139       4.409 -11.632 -19.758  1.00 96.10           H  
ATOM   2189  CA  LEU A 139       4.591  -9.511 -19.505  1.00 96.10           C  
ATOM   2190  HA  LEU A 139       4.122  -9.113 -18.606  1.00 96.10           H  
ATOM   2191  C   LEU A 139       4.465  -8.442 -20.601  1.00 96.10           C  
ATOM   2192  CB  LEU A 139       6.061  -9.833 -19.198  1.00 96.10           C  
ATOM   2193  HB2 LEU A 139       6.498 -10.313 -20.073  1.00 96.10           H  
ATOM   2194  HB3 LEU A 139       6.096 -10.543 -18.372  1.00 96.10           H  
ATOM   2195  O   LEU A 139       4.341  -7.255 -20.302  1.00 96.10           O  
ATOM   2196  CG  LEU A 139       6.936  -8.618 -18.844  1.00 96.10           C  
ATOM   2197  HG  LEU A 139       6.937  -7.904 -19.668  1.00 96.10           H  
ATOM   2198  CD1 LEU A 139       6.479  -7.911 -17.567  1.00 96.10           C  
ATOM   2199 HD11 LEU A 139       6.431  -8.628 -16.747  1.00 96.10           H  
ATOM   2200 HD12 LEU A 139       7.186  -7.122 -17.312  1.00 96.10           H  
ATOM   2201 HD13 LEU A 139       5.499  -7.460 -17.722  1.00 96.10           H  
ATOM   2202  CD2 LEU A 139       8.365  -9.109 -18.648  1.00 96.10           C  
ATOM   2203 HD21 LEU A 139       9.024  -8.260 -18.461  1.00 96.10           H  
ATOM   2204 HD22 LEU A 139       8.702  -9.623 -19.548  1.00 96.10           H  
ATOM   2205 HD23 LEU A 139       8.416  -9.796 -17.803  1.00 96.10           H  
ATOM   2206  N   ARG A 140       4.430  -8.854 -21.874  1.00 91.91           N  
ATOM   2207  H   ARG A 140       4.484  -9.847 -22.046  1.00 91.91           H  
ATOM   2208  CA  ARG A 140       4.303  -7.938 -23.017  1.00 91.91           C  
ATOM   2209  HA  ARG A 140       5.063  -7.162 -22.929  1.00 91.91           H  
ATOM   2210  C   ARG A 140       2.959  -7.207 -23.052  1.00 91.91           C  
ATOM   2211  CB  ARG A 140       4.540  -8.705 -24.324  1.00 91.91           C  
ATOM   2212  HB2 ARG A 140       3.803  -9.501 -24.421  1.00 91.91           H  
ATOM   2213  HB3 ARG A 140       4.416  -8.019 -25.162  1.00 91.91           H  
ATOM   2214  O   ARG A 140       2.907  -6.083 -23.549  1.00 91.91           O  
ATOM   2215  CG  ARG A 140       5.956  -9.293 -24.370  1.00 91.91           C  
ATOM   2216  HG2 ARG A 140       6.108  -9.976 -23.534  1.00 91.91           H  
ATOM   2217  HG3 ARG A 140       6.684  -8.485 -24.303  1.00 91.91           H  
ATOM   2218  CD  ARG A 140       6.173 -10.066 -25.667  1.00 91.91           C  
ATOM   2219  HD2 ARG A 140       5.997  -9.401 -26.513  1.00 91.91           H  
ATOM   2220  HD3 ARG A 140       5.460 -10.890 -25.702  1.00 91.91           H  
ATOM   2221  NE  ARG A 140       7.547 -10.588 -25.724  1.00 91.91           N  
ATOM   2222  HE  ARG A 140       8.170 -10.301 -24.983  1.00 91.91           H  
ATOM   2223  NH1 ARG A 140       7.309 -11.858 -27.620  1.00 91.91           N  
ATOM   2224 HH11 ARG A 140       6.341 -11.577 -27.668  1.00 91.91           H  
ATOM   2225 HH12 ARG A 140       7.684 -12.520 -28.284  1.00 91.91           H  
ATOM   2226  NH2 ARG A 140       9.275 -11.796 -26.539  1.00 91.91           N  
ATOM   2227 HH21 ARG A 140       9.662 -12.438 -27.216  1.00 91.91           H  
ATOM   2228 HH22 ARG A 140       9.836 -11.452 -25.773  1.00 91.91           H  
ATOM   2229  CZ  ARG A 140       8.034 -11.411 -26.629  1.00 91.91           C  
ATOM   2230  N   THR A 141       1.905  -7.809 -22.498  1.00 92.89           N  
ATOM   2231  H   THR A 141       2.035  -8.706 -22.052  1.00 92.89           H  
ATOM   2232  CA  THR A 141       0.545  -7.247 -22.474  1.00 92.89           C  
ATOM   2233  HA  THR A 141       0.434  -6.574 -23.324  1.00 92.89           H  
ATOM   2234  C   THR A 141       0.262  -6.406 -21.229  1.00 92.89           C  
ATOM   2235  CB  THR A 141      -0.530  -8.340 -22.629  1.00 92.89           C  
ATOM   2236  HB  THR A 141      -1.502  -7.862 -22.751  1.00 92.89           H  
ATOM   2237  O   THR A 141      -0.810  -5.818 -21.129  1.00 92.89           O  
ATOM   2238  CG2 THR A 141      -0.278  -9.238 -23.840  1.00 92.89           C  
ATOM   2239 HG21 THR A 141      -1.125  -9.912 -23.967  1.00 92.89           H  
ATOM   2240 HG22 THR A 141       0.624  -9.834 -23.694  1.00 92.89           H  
ATOM   2241 HG23 THR A 141      -0.174  -8.628 -24.737  1.00 92.89           H  
ATOM   2242  OG1 THR A 141      -0.586  -9.193 -21.512  1.00 92.89           O  
ATOM   2243  HG1 THR A 141      -0.966  -8.709 -20.775  1.00 92.89           H  
ATOM   2244  N   ILE A 142       1.190  -6.342 -20.269  1.00 94.32           N  
ATOM   2245  H   ILE A 142       2.058  -6.843 -20.396  1.00 94.32           H  
ATOM   2246  CA  ILE A 142       0.983  -5.619 -19.011  1.00 94.32           C  
ATOM   2247  HA  ILE A 142      -0.043  -5.796 -18.689  1.00 94.32           H  
ATOM   2248  C   ILE A 142       1.124  -4.110 -19.214  1.00 94.32           C  
ATOM   2249  CB  ILE A 142       1.909  -6.169 -17.904  1.00 94.32           C  
ATOM   2250  HB  ILE A 142       2.919  -6.261 -18.303  1.00 94.32           H  
ATOM   2251  O   ILE A 142       2.120  -3.615 -19.741  1.00 94.32           O  
ATOM   2252  CG1 ILE A 142       1.386  -7.571 -17.523  1.00 94.32           C  
ATOM   2253 HG12 ILE A 142       0.380  -7.489 -17.110  1.00 94.32           H  
ATOM   2254 HG13 ILE A 142       1.329  -8.189 -18.418  1.00 94.32           H  
ATOM   2255  CG2 ILE A 142       1.976  -5.239 -16.674  1.00 94.32           C  
ATOM   2256 HG21 ILE A 142       0.973  -5.046 -16.295  1.00 94.32           H  
ATOM   2257 HG22 ILE A 142       2.443  -4.293 -16.946  1.00 94.32           H  
ATOM   2258 HG23 ILE A 142       2.597  -5.678 -15.893  1.00 94.32           H  
ATOM   2259  CD1 ILE A 142       2.263  -8.307 -16.520  1.00 94.32           C  
ATOM   2260 HD11 ILE A 142       1.968  -9.356 -16.491  1.00 94.32           H  
ATOM   2261 HD12 ILE A 142       3.308  -8.233 -16.821  1.00 94.32           H  
ATOM   2262 HD13 ILE A 142       2.125  -7.871 -15.530  1.00 94.32           H  
ATOM   2263  N   ASP A 143       0.148  -3.362 -18.712  1.00 93.67           N  
ATOM   2264  H   ASP A 143      -0.673  -3.818 -18.340  1.00 93.67           H  
ATOM   2265  CA  ASP A 143       0.273  -1.925 -18.497  1.00 93.67           C  
ATOM   2266  HA  ASP A 143       1.120  -1.531 -19.058  1.00 93.67           H  
ATOM   2267  C   ASP A 143       0.544  -1.644 -17.016  1.00 93.67           C  
ATOM   2268  CB  ASP A 143      -0.970  -1.198 -19.026  1.00 93.67           C  
ATOM   2269  HB2 ASP A 143      -1.862  -1.636 -18.578  1.00 93.67           H  
ATOM   2270  HB3 ASP A 143      -1.026  -1.322 -20.107  1.00 93.67           H  
ATOM   2271  O   ASP A 143      -0.368  -1.680 -16.187  1.00 93.67           O  
ATOM   2272  CG  ASP A 143      -0.917   0.297 -18.691  1.00 93.67           C  
ATOM   2273  OD1 ASP A 143       0.202   0.819 -18.471  1.00 93.67           O  
ATOM   2274  OD2 ASP A 143      -1.999   0.897 -18.537  1.00 93.67           O  
ATOM   2275  N   PHE A 144       1.799  -1.339 -16.671  1.00 93.83           N  
ATOM   2276  H   PHE A 144       2.499  -1.253 -17.394  1.00 93.83           H  
ATOM   2277  CA  PHE A 144       2.167  -0.968 -15.304  1.00 93.83           C  
ATOM   2278  HA  PHE A 144       1.794  -1.736 -14.626  1.00 93.83           H  
ATOM   2279  C   PHE A 144       1.528   0.357 -14.869  1.00 93.83           C  
ATOM   2280  CB  PHE A 144       3.694  -0.887 -15.162  1.00 93.83           C  
ATOM   2281  HB2 PHE A 144       4.106  -0.247 -15.942  1.00 93.83           H  
ATOM   2282  HB3 PHE A 144       3.918  -0.419 -14.204  1.00 93.83           H  
ATOM   2283  O   PHE A 144       1.310   0.563 -13.672  1.00 93.83           O  
ATOM   2284  CG  PHE A 144       4.408  -2.220 -15.146  1.00 93.83           C  
ATOM   2285  CD1 PHE A 144       4.429  -2.969 -13.955  1.00 93.83           C  
ATOM   2286  HD1 PHE A 144       3.942  -2.590 -13.069  1.00 93.83           H  
ATOM   2287  CD2 PHE A 144       5.081  -2.697 -16.285  1.00 93.83           C  
ATOM   2288  HD2 PHE A 144       5.078  -2.123 -17.200  1.00 93.83           H  
ATOM   2289  CE1 PHE A 144       5.102  -4.201 -13.909  1.00 93.83           C  
ATOM   2290  HE1 PHE A 144       5.129  -4.770 -12.992  1.00 93.83           H  
ATOM   2291  CE2 PHE A 144       5.757  -3.929 -16.237  1.00 93.83           C  
ATOM   2292  HE2 PHE A 144       6.263  -4.299 -17.116  1.00 93.83           H  
ATOM   2293  CZ  PHE A 144       5.762  -4.684 -15.052  1.00 93.83           C  
ATOM   2294  HZ  PHE A 144       6.277  -5.633 -15.020  1.00 93.83           H  
ATOM   2295  N   GLY A 145       1.196   1.246 -15.812  1.00 90.27           N  
ATOM   2296  H   GLY A 145       1.272   0.976 -16.782  1.00 90.27           H  
ATOM   2297  CA  GLY A 145       0.496   2.498 -15.533  1.00 90.27           C  
ATOM   2298  HA2 GLY A 145       1.104   3.124 -14.879  1.00 90.27           H  
ATOM   2299  HA3 GLY A 145       0.328   3.014 -16.478  1.00 90.27           H  
ATOM   2300  C   GLY A 145      -0.864   2.261 -14.879  1.00 90.27           C  
ATOM   2301  O   GLY A 145      -1.218   2.958 -13.926  1.00 90.27           O  
ATOM   2302  N   SER A 146      -1.576   1.215 -15.301  1.00 91.07           N  
ATOM   2303  H   SER A 146      -1.253   0.732 -16.127  1.00 91.07           H  
ATOM   2304  CA  SER A 146      -2.892   0.846 -14.765  1.00 91.07           C  
ATOM   2305  HA  SER A 146      -3.567   1.685 -14.934  1.00 91.07           H  
ATOM   2306  C   SER A 146      -2.906   0.539 -13.258  1.00 91.07           C  
ATOM   2307  CB  SER A 146      -3.446  -0.354 -15.540  1.00 91.07           C  
ATOM   2308  HB2 SER A 146      -4.512  -0.442 -15.331  1.00 91.07           H  
ATOM   2309  HB3 SER A 146      -3.317  -0.204 -16.612  1.00 91.07           H  
ATOM   2310  O   SER A 146      -3.956   0.625 -12.616  1.00 91.07           O  
ATOM   2311  OG  SER A 146      -2.810  -1.550 -15.136  1.00 91.07           O  
ATOM   2312  HG  SER A 146      -1.955  -1.615 -15.567  1.00 91.07           H  
ATOM   2313  N   TYR A 147      -1.756   0.238 -12.647  1.00 90.05           N  
ATOM   2314  H   TYR A 147      -0.927   0.143 -13.217  1.00 90.05           H  
ATOM   2315  CA  TYR A 147      -1.661  -0.054 -11.213  1.00 90.05           C  
ATOM   2316  HA  TYR A 147      -2.546  -0.616 -10.914  1.00 90.05           H  
ATOM   2317  C   TYR A 147      -1.650   1.205 -10.335  1.00 90.05           C  
ATOM   2318  CB  TYR A 147      -0.428  -0.936 -10.969  1.00 90.05           C  
ATOM   2319  HB2 TYR A 147       0.463  -0.344 -11.178  1.00 90.05           H  
ATOM   2320  HB3 TYR A 147      -0.399  -1.213  -9.915  1.00 90.05           H  
ATOM   2321  O   TYR A 147      -1.870   1.128  -9.123  1.00 90.05           O  
ATOM   2322  CG  TYR A 147      -0.371  -2.215 -11.793  1.00 90.05           C  
ATOM   2323  CD1 TYR A 147      -1.552  -2.901 -12.157  1.00 90.05           C  
ATOM   2324  HD1 TYR A 147      -2.528  -2.518 -11.899  1.00 90.05           H  
ATOM   2325  CD2 TYR A 147       0.878  -2.722 -12.203  1.00 90.05           C  
ATOM   2326  HD2 TYR A 147       1.783  -2.192 -11.945  1.00 90.05           H  
ATOM   2327  CE1 TYR A 147      -1.480  -4.087 -12.907  1.00 90.05           C  
ATOM   2328  HE1 TYR A 147      -2.378  -4.603 -13.214  1.00 90.05           H  
ATOM   2329  CE2 TYR A 147       0.952  -3.911 -12.957  1.00 90.05           C  
ATOM   2330  HE2 TYR A 147       1.910  -4.299 -13.272  1.00 90.05           H  
ATOM   2331  OH  TYR A 147      -0.181  -5.761 -14.001  1.00 90.05           O  
ATOM   2332  HH  TYR A 147       0.714  -5.998 -14.256  1.00 90.05           H  
ATOM   2333  CZ  TYR A 147      -0.231  -4.599 -13.303  1.00 90.05           C  
ATOM   2334  N   SER A 148      -1.426   2.372 -10.938  1.00 89.03           N  
ATOM   2335  H   SER A 148      -1.355   2.369 -11.946  1.00 89.03           H  
ATOM   2336  CA  SER A 148      -1.221   3.651 -10.263  1.00 89.03           C  
ATOM   2337  HA  SER A 148      -1.044   3.489  -9.200  1.00 89.03           H  
ATOM   2338  C   SER A 148      -2.386   4.604 -10.447  1.00 89.03           C  
ATOM   2339  CB  SER A 148       0.018   4.286 -10.864  1.00 89.03           C  
ATOM   2340  HB2 SER A 148      -0.124   4.384 -11.940  1.00 89.03           H  
ATOM   2341  HB3 SER A 148       0.829   3.577 -10.695  1.00 89.03           H  
ATOM   2342  O   SER A 148      -2.908   4.760 -11.547  1.00 89.03           O  
ATOM   2343  OG  SER A 148       0.333   5.564 -10.331  1.00 89.03           O  
ATOM   2344  HG  SER A 148       0.917   5.961 -10.981  1.00 89.03           H  
ATOM   2345  N   ALA A 149      -2.711   5.346  -9.389  1.00 82.54           N  
ATOM   2346  H   ALA A 149      -2.208   5.180  -8.529  1.00 82.54           H  
ATOM   2347  CA  ALA A 149      -3.681   6.435  -9.435  1.00 82.54           C  
ATOM   2348  HA  ALA A 149      -4.658   6.028  -9.694  1.00 82.54           H  
ATOM   2349  C   ALA A 149      -3.363   7.502 -10.494  1.00 82.54           C  
ATOM   2350  CB  ALA A 149      -3.751   7.062  -8.037  1.00 82.54           C  
ATOM   2351  HB1 ALA A 149      -2.763   7.414  -7.740  1.00 82.54           H  
ATOM   2352  HB2 ALA A 149      -4.095   6.325  -7.311  1.00 82.54           H  
ATOM   2353  HB3 ALA A 149      -4.424   7.919  -8.047  1.00 82.54           H  
ATOM   2354  O   ALA A 149      -4.283   8.079 -11.066  1.00 82.54           O  
ATOM   2355  N   ASN A 150      -2.077   7.757 -10.749  1.00 76.10           N  
ATOM   2356  H   ASN A 150      -1.384   7.174 -10.303  1.00 76.10           H  
ATOM   2357  CA  ASN A 150      -1.625   8.777 -11.698  1.00 76.10           C  
ATOM   2358  HA  ASN A 150      -2.472   9.386 -12.014  1.00 76.10           H  
ATOM   2359  C   ASN A 150      -1.020   8.181 -12.976  1.00 76.10           C  
ATOM   2360  CB  ASN A 150      -0.602   9.694 -11.012  1.00 76.10           C  
ATOM   2361  HB2 ASN A 150       0.256   9.083 -10.727  1.00 76.10           H  
ATOM   2362  HB3 ASN A 150      -0.253  10.440 -11.726  1.00 76.10           H  
ATOM   2363  O   ASN A 150      -0.388   8.915 -13.731  1.00 76.10           O  
ATOM   2364  CG  ASN A 150      -1.120  10.446  -9.809  1.00 76.10           C  
ATOM   2365  ND2 ASN A 150      -0.271  10.579  -8.821  1.00 76.10           N  
ATOM   2366 HD21 ASN A 150      -0.701  10.742  -7.923  1.00 76.10           H  
ATOM   2367 HD22 ASN A 150       0.564  10.012  -8.861  1.00 76.10           H  
ATOM   2368  OD1 ASN A 150      -2.224  10.955  -9.744  1.00 76.10           O  
ATOM   2369  N   GLY A 151      -1.127   6.868 -13.197  1.00 74.65           N  
ATOM   2370  H   GLY A 151      -1.713   6.300 -12.601  1.00 74.65           H  
ATOM   2371  CA  GLY A 151      -0.380   6.217 -14.269  1.00 74.65           C  
ATOM   2372  HA2 GLY A 151      -0.702   5.181 -14.375  1.00 74.65           H  
ATOM   2373  HA3 GLY A 151      -0.602   6.725 -15.208  1.00 74.65           H  
ATOM   2374  C   GLY A 151       1.136   6.251 -14.043  1.00 74.65           C  
ATOM   2375  O   GLY A 151       1.614   6.321 -12.902  1.00 74.65           O  
ATOM   2376  N   VAL A 152       1.879   6.198 -15.150  1.00 66.29           N  
ATOM   2377  H   VAL A 152       1.397   6.184 -16.037  1.00 66.29           H  
ATOM   2378  CA  VAL A 152       3.331   6.415 -15.197  1.00 66.29           C  
ATOM   2379  HA  VAL A 152       3.792   5.935 -14.334  1.00 66.29           H  
ATOM   2380  C   VAL A 152       3.618   7.916 -15.127  1.00 66.29           C  
ATOM   2381  CB  VAL A 152       3.935   5.798 -16.471  1.00 66.29           C  
ATOM   2382  HB  VAL A 152       3.534   6.310 -17.346  1.00 66.29           H  
ATOM   2383  O   VAL A 152       3.022   8.696 -15.862  1.00 66.29           O  
ATOM   2384  CG1 VAL A 152       5.454   5.943 -16.470  1.00 66.29           C  
ATOM   2385 HG11 VAL A 152       5.745   6.990 -16.554  1.00 66.29           H  
ATOM   2386 HG12 VAL A 152       5.841   5.411 -17.339  1.00 66.29           H  
ATOM   2387 HG13 VAL A 152       5.884   5.506 -15.568  1.00 66.29           H  
ATOM   2388  CG2 VAL A 152       3.618   4.301 -16.599  1.00 66.29           C  
ATOM   2389 HG21 VAL A 152       3.974   3.758 -15.723  1.00 66.29           H  
ATOM   2390 HG22 VAL A 152       4.098   3.895 -17.489  1.00 66.29           H  
ATOM   2391 HG23 VAL A 152       2.544   4.150 -16.714  1.00 66.29           H  
ATOM   2392  N   LEU A 153       4.530   8.330 -14.246  1.00 66.51           N  
ATOM   2393  H   LEU A 153       5.039   7.634 -13.720  1.00 66.51           H  
ATOM   2394  CA  LEU A 153       4.777   9.745 -13.925  1.00 66.51           C  
ATOM   2395  HA  LEU A 153       3.832  10.281 -14.015  1.00 66.51           H  
ATOM   2396  C   LEU A 153       5.729  10.471 -14.900  1.00 66.51           C  
ATOM   2397  CB  LEU A 153       5.255   9.839 -12.463  1.00 66.51           C  
ATOM   2398  HB2 LEU A 153       5.551  10.867 -12.251  1.00 66.51           H  
ATOM   2399  HB3 LEU A 153       6.143   9.217 -12.355  1.00 66.51           H  
ATOM   2400  O   LEU A 153       6.182  11.574 -14.606  1.00 66.51           O  
ATOM   2401  CG  LEU A 153       4.208   9.417 -11.417  1.00 66.51           C  
ATOM   2402  HG  LEU A 153       3.847   8.409 -11.622  1.00 66.51           H  
ATOM   2403  CD1 LEU A 153       4.867   9.418 -10.042  1.00 66.51           C  
ATOM   2404 HD11 LEU A 153       5.679   8.691 -10.028  1.00 66.51           H  
ATOM   2405 HD12 LEU A 153       5.294  10.405  -9.863  1.00 66.51           H  
ATOM   2406 HD13 LEU A 153       4.148   9.153  -9.267  1.00 66.51           H  
ATOM   2407  CD2 LEU A 153       3.015  10.380 -11.364  1.00 66.51           C  
ATOM   2408 HD21 LEU A 153       2.435  10.282 -12.281  1.00 66.51           H  
ATOM   2409 HD22 LEU A 153       2.376  10.126 -10.519  1.00 66.51           H  
ATOM   2410 HD23 LEU A 153       3.371  11.406 -11.272  1.00 66.51           H  
ATOM   2411  N   GLU A 154       6.031   9.874 -16.052  1.00 67.72           N  
ATOM   2412  H   GLU A 154       5.492   9.062 -16.315  1.00 67.72           H  
ATOM   2413  CA  GLU A 154       7.010  10.376 -17.023  1.00 67.72           C  
ATOM   2414  HA  GLU A 154       7.575  11.188 -16.565  1.00 67.72           H  
ATOM   2415  C   GLU A 154       6.348  10.945 -18.291  1.00 67.72           C  
ATOM   2416  CB  GLU A 154       8.001   9.257 -17.374  1.00 67.72           C  
ATOM   2417  HB2 GLU A 154       8.580   9.577 -18.240  1.00 67.72           H  
ATOM   2418  HB3 GLU A 154       7.457   8.359 -17.666  1.00 67.72           H  
ATOM   2419  O   GLU A 154       5.237  10.540 -18.634  1.00 67.72           O  
ATOM   2420  CG  GLU A 154       8.953   8.932 -16.208  1.00 67.72           C  
ATOM   2421  HG2 GLU A 154       8.547   8.094 -15.641  1.00 67.72           H  
ATOM   2422  HG3 GLU A 154       9.005   9.791 -15.538  1.00 67.72           H  
ATOM   2423  CD  GLU A 154      10.374   8.606 -16.694  1.00 67.72           C  
ATOM   2424  OE1 GLU A 154      11.331   8.967 -15.978  1.00 67.72           O  
ATOM   2425  OE2 GLU A 154      10.504   8.042 -17.809  1.00 67.72           O  
ATOM   2426  N   PRO A 155       7.014  11.860 -19.030  1.00 66.45           N  
ATOM   2427  CA  PRO A 155       6.416  12.540 -20.184  1.00 66.45           C  
ATOM   2428  HA  PRO A 155       5.525  13.077 -19.858  1.00 66.45           H  
ATOM   2429  C   PRO A 155       5.989  11.604 -21.326  1.00 66.45           C  
ATOM   2430  CB  PRO A 155       7.467  13.557 -20.653  1.00 66.45           C  
ATOM   2431  HB2 PRO A 155       7.502  13.647 -21.739  1.00 66.45           H  
ATOM   2432  HB3 PRO A 155       7.249  14.527 -20.205  1.00 66.45           H  
ATOM   2433  O   PRO A 155       5.117  11.976 -22.106  1.00 66.45           O  
ATOM   2434  CG  PRO A 155       8.784  13.026 -20.089  1.00 66.45           C  
ATOM   2435  HG2 PRO A 155       9.508  13.824 -19.926  1.00 66.45           H  
ATOM   2436  HG3 PRO A 155       9.189  12.266 -20.757  1.00 66.45           H  
ATOM   2437  CD  PRO A 155       8.351  12.378 -18.780  1.00 66.45           C  
ATOM   2438  HD2 PRO A 155       9.065  11.603 -18.501  1.00 66.45           H  
ATOM   2439  HD3 PRO A 155       8.301  13.133 -17.994  1.00 66.45           H  
ATOM   2440  N   ASN A 156       6.574  10.405 -21.432  1.00 77.67           N  
ATOM   2441  H   ASN A 156       7.233  10.133 -20.717  1.00 77.67           H  
ATOM   2442  CA  ASN A 156       6.179   9.389 -22.408  1.00 77.67           C  
ATOM   2443  HA  ASN A 156       5.273   9.714 -22.921  1.00 77.67           H  
ATOM   2444  C   ASN A 156       5.828   8.072 -21.699  1.00 77.67           C  
ATOM   2445  CB  ASN A 156       7.276   9.253 -23.479  1.00 77.67           C  
ATOM   2446  HB2 ASN A 156       8.183   8.845 -23.033  1.00 77.67           H  
ATOM   2447  HB3 ASN A 156       7.494  10.240 -23.887  1.00 77.67           H  
ATOM   2448  O   ASN A 156       6.672   7.188 -21.546  1.00 77.67           O  
ATOM   2449  CG  ASN A 156       6.844   8.351 -24.624  1.00 77.67           C  
ATOM   2450  ND2 ASN A 156       7.529   8.395 -25.741  1.00 77.67           N  
ATOM   2451 HD21 ASN A 156       8.286   9.051 -25.870  1.00 77.67           H  
ATOM   2452 HD22 ASN A 156       7.170   7.814 -26.486  1.00 77.67           H  
ATOM   2453  OD1 ASN A 156       5.896   7.591 -24.541  1.00 77.67           O  
ATOM   2454  N   ALA A 157       4.574   7.960 -21.255  1.00 79.37           N  
ATOM   2455  H   ALA A 157       3.952   8.745 -21.380  1.00 79.37           H  
ATOM   2456  CA  ALA A 157       4.086   6.822 -20.480  1.00 79.37           C  
ATOM   2457  HA  ALA A 157       4.660   6.766 -19.555  1.00 79.37           H  
ATOM   2458  C   ALA A 157       4.251   5.473 -21.202  1.00 79.37           C  
ATOM   2459  CB  ALA A 157       2.616   7.080 -20.126  1.00 79.37           C  
ATOM   2460  HB1 ALA A 157       2.232   6.248 -19.536  1.00 79.37           H  
ATOM   2461  HB2 ALA A 157       2.020   7.172 -21.034  1.00 79.37           H  
ATOM   2462  HB3 ALA A 157       2.531   7.997 -19.541  1.00 79.37           H  
ATOM   2463  O   ALA A 157       4.616   4.493 -20.557  1.00 79.37           O  
ATOM   2464  N   GLU A 158       4.033   5.425 -22.519  1.00 83.42           N  
ATOM   2465  H   GLU A 158       3.788   6.273 -23.009  1.00 83.42           H  
ATOM   2466  CA  GLU A 158       4.160   4.198 -23.316  1.00 83.42           C  
ATOM   2467  HA  GLU A 158       3.582   3.403 -22.845  1.00 83.42           H  
ATOM   2468  C   GLU A 158       5.618   3.725 -23.377  1.00 83.42           C  
ATOM   2469  CB  GLU A 158       3.575   4.446 -24.713  1.00 83.42           C  
ATOM   2470  HB2 GLU A 158       4.163   5.214 -25.215  1.00 83.42           H  
ATOM   2471  HB3 GLU A 158       2.555   4.811 -24.594  1.00 83.42           H  
ATOM   2472  O   GLU A 158       5.922   2.599 -22.982  1.00 83.42           O  
ATOM   2473  CG  GLU A 158       3.546   3.174 -25.576  1.00 83.42           C  
ATOM   2474  HG2 GLU A 158       4.568   2.837 -25.745  1.00 83.42           H  
ATOM   2475  HG3 GLU A 158       3.016   2.397 -25.025  1.00 83.42           H  
ATOM   2476  CD  GLU A 158       2.860   3.393 -26.936  1.00 83.42           C  
ATOM   2477  OE1 GLU A 158       2.578   2.377 -27.607  1.00 83.42           O  
ATOM   2478  OE2 GLU A 158       2.609   4.569 -27.289  1.00 83.42           O  
ATOM   2479  N   ALA A 159       6.544   4.616 -23.749  1.00 84.72           N  
ATOM   2480  H   ALA A 159       6.241   5.534 -24.043  1.00 84.72           H  
ATOM   2481  CA  ALA A 159       7.967   4.280 -23.796  1.00 84.72           C  
ATOM   2482  HA  ALA A 159       8.094   3.424 -24.458  1.00 84.72           H  
ATOM   2483  C   ALA A 159       8.517   3.889 -22.417  1.00 84.72           C  
ATOM   2484  CB  ALA A 159       8.742   5.470 -24.368  1.00 84.72           C  
ATOM   2485  HB1 ALA A 159       8.353   5.712 -25.357  1.00 84.72           H  
ATOM   2486  HB2 ALA A 159       8.637   6.332 -23.708  1.00 84.72           H  
ATOM   2487  HB3 ALA A 159       9.796   5.207 -24.459  1.00 84.72           H  
ATOM   2488  O   ALA A 159       9.373   3.008 -22.309  1.00 84.72           O  
ATOM   2489  N   THR A 160       8.043   4.532 -21.348  1.00 86.35           N  
ATOM   2490  H   THR A 160       7.406   5.305 -21.478  1.00 86.35           H  
ATOM   2491  CA  THR A 160       8.437   4.168 -19.985  1.00 86.35           C  
ATOM   2492  HA  THR A 160       9.520   4.051 -19.963  1.00 86.35           H  
ATOM   2493  C   THR A 160       7.850   2.811 -19.591  1.00 86.35           C  
ATOM   2494  CB  THR A 160       8.100   5.292 -18.997  1.00 86.35           C  
ATOM   2495  HB  THR A 160       7.030   5.495 -19.040  1.00 86.35           H  
ATOM   2496  O   THR A 160       8.581   1.988 -19.045  1.00 86.35           O  
ATOM   2497  CG2 THR A 160       8.529   4.965 -17.567  1.00 86.35           C  
ATOM   2498 HG21 THR A 160       8.355   5.828 -16.924  1.00 86.35           H  
ATOM   2499 HG22 THR A 160       7.958   4.120 -17.183  1.00 86.35           H  
ATOM   2500 HG23 THR A 160       9.591   4.721 -17.542  1.00 86.35           H  
ATOM   2501  OG1 THR A 160       8.800   6.453 -19.395  1.00 86.35           O  
ATOM   2502  HG1 THR A 160       9.270   6.850 -18.658  1.00 86.35           H  
ATOM   2503  N   ASN A 161       6.598   2.505 -19.941  1.00 92.00           N  
ATOM   2504  H   ASN A 161       6.040   3.191 -20.429  1.00 92.00           H  
ATOM   2505  CA  ASN A 161       6.006   1.186 -19.706  1.00 92.00           C  
ATOM   2506  HA  ASN A 161       6.049   0.975 -18.638  1.00 92.00           H  
ATOM   2507  C   ASN A 161       6.796   0.069 -20.419  1.00 92.00           C  
ATOM   2508  CB  ASN A 161       4.529   1.227 -20.129  1.00 92.00           C  
ATOM   2509  HB2 ASN A 161       4.458   1.343 -21.210  1.00 92.00           H  
ATOM   2510  HB3 ASN A 161       4.036   2.079 -19.661  1.00 92.00           H  
ATOM   2511  O   ASN A 161       7.103  -0.955 -19.808  1.00 92.00           O  
ATOM   2512  CG  ASN A 161       3.779  -0.017 -19.693  1.00 92.00           C  
ATOM   2513  ND2 ASN A 161       3.096  -0.679 -20.595  1.00 92.00           N  
ATOM   2514 HD21 ASN A 161       2.567  -1.474 -20.267  1.00 92.00           H  
ATOM   2515 HD22 ASN A 161       2.951  -0.249 -21.498  1.00 92.00           H  
ATOM   2516  OD1 ASN A 161       3.801  -0.411 -18.540  1.00 92.00           O  
ATOM   2517  N   ASP A 162       7.222   0.286 -21.665  1.00 93.60           N  
ATOM   2518  H   ASP A 162       6.889   1.103 -22.156  1.00 93.60           H  
ATOM   2519  CA  ASP A 162       8.039  -0.686 -22.401  1.00 93.60           C  
ATOM   2520  HA  ASP A 162       7.560  -1.663 -22.339  1.00 93.60           H  
ATOM   2521  C   ASP A 162       9.443  -0.865 -21.809  1.00 93.60           C  
ATOM   2522  CB  ASP A 162       8.117  -0.288 -23.876  1.00 93.60           C  
ATOM   2523  HB2 ASP A 162       8.893  -0.883 -24.357  1.00 93.60           H  
ATOM   2524  HB3 ASP A 162       8.400   0.762 -23.953  1.00 93.60           H  
ATOM   2525  O   ASP A 162       9.951  -1.988 -21.742  1.00 93.60           O  
ATOM   2526  CG  ASP A 162       6.805  -0.532 -24.629  1.00 93.60           C  
ATOM   2527  OD1 ASP A 162       5.935  -1.294 -24.115  1.00 93.60           O  
ATOM   2528  OD2 ASP A 162       6.731   0.004 -25.751  1.00 93.60           O  
ATOM   2529  N   LYS A 163      10.055   0.208 -21.289  1.00 94.05           N  
ATOM   2530  H   LYS A 163       9.602   1.104 -21.393  1.00 94.05           H  
ATOM   2531  CA  LYS A 163      11.307   0.104 -20.519  1.00 94.05           C  
ATOM   2532  HA  LYS A 163      12.056  -0.401 -21.128  1.00 94.05           H  
ATOM   2533  C   LYS A 163      11.133  -0.747 -19.261  1.00 94.05           C  
ATOM   2534  CB  LYS A 163      11.823   1.492 -20.125  1.00 94.05           C  
ATOM   2535  HB2 LYS A 163      11.003   2.068 -19.696  1.00 94.05           H  
ATOM   2536  HB3 LYS A 163      12.585   1.377 -19.354  1.00 94.05           H  
ATOM   2537  O   LYS A 163      12.027  -1.533 -18.948  1.00 94.05           O  
ATOM   2538  CG  LYS A 163      12.446   2.268 -21.291  1.00 94.05           C  
ATOM   2539  HG2 LYS A 163      13.371   1.782 -21.601  1.00 94.05           H  
ATOM   2540  HG3 LYS A 163      11.763   2.295 -22.139  1.00 94.05           H  
ATOM   2541  CD  LYS A 163      12.740   3.693 -20.811  1.00 94.05           C  
ATOM   2542  HD2 LYS A 163      13.471   3.657 -20.003  1.00 94.05           H  
ATOM   2543  HD3 LYS A 163      11.817   4.126 -20.427  1.00 94.05           H  
ATOM   2544  CE  LYS A 163      13.259   4.580 -21.941  1.00 94.05           C  
ATOM   2545  HE2 LYS A 163      14.213   4.189 -22.295  1.00 94.05           H  
ATOM   2546  HE3 LYS A 163      12.544   4.538 -22.762  1.00 94.05           H  
ATOM   2547  NZ  LYS A 163      13.404   5.977 -21.460  1.00 94.05           N  
ATOM   2548  HZ1 LYS A 163      13.714   6.590 -22.200  1.00 94.05           H  
ATOM   2549  HZ2 LYS A 163      12.514   6.316 -21.122  1.00 94.05           H  
ATOM   2550  HZ3 LYS A 163      14.049   6.030 -20.685  1.00 94.05           H  
ATOM   2551  N   LEU A 164      10.007  -0.620 -18.554  1.00 95.79           N  
ATOM   2552  H   LEU A 164       9.324   0.058 -18.860  1.00 95.79           H  
ATOM   2553  CA  LEU A 164       9.721  -1.437 -17.369  1.00 95.79           C  
ATOM   2554  HA  LEU A 164      10.575  -1.386 -16.693  1.00 95.79           H  
ATOM   2555  C   LEU A 164       9.573  -2.912 -17.735  1.00 95.79           C  
ATOM   2556  CB  LEU A 164       8.468  -0.932 -16.629  1.00 95.79           C  
ATOM   2557  HB2 LEU A 164       7.617  -0.952 -17.309  1.00 95.79           H  
ATOM   2558  HB3 LEU A 164       8.250  -1.626 -15.817  1.00 95.79           H  
ATOM   2559  O   LEU A 164      10.245  -3.747 -17.129  1.00 95.79           O  
ATOM   2560  CG  LEU A 164       8.586   0.479 -16.035  1.00 95.79           C  
ATOM   2561  HG  LEU A 164       8.770   1.198 -16.833  1.00 95.79           H  
ATOM   2562  CD1 LEU A 164       7.280   0.868 -15.342  1.00 95.79           C  
ATOM   2563 HD11 LEU A 164       7.064   0.173 -14.531  1.00 95.79           H  
ATOM   2564 HD12 LEU A 164       7.364   1.879 -14.942  1.00 95.79           H  
ATOM   2565 HD13 LEU A 164       6.464   0.842 -16.064  1.00 95.79           H  
ATOM   2566  CD2 LEU A 164       9.735   0.616 -15.043  1.00 95.79           C  
ATOM   2567 HD21 LEU A 164       9.567  -0.012 -14.168  1.00 95.79           H  
ATOM   2568 HD22 LEU A 164      10.687   0.364 -15.510  1.00 95.79           H  
ATOM   2569 HD23 LEU A 164       9.790   1.667 -14.760  1.00 95.79           H  
ATOM   2570  N   LYS A 165       8.780  -3.229 -18.768  1.00 97.29           N  
ATOM   2571  H   LYS A 165       8.258  -2.486 -19.210  1.00 97.29           H  
ATOM   2572  CA  LYS A 165       8.640  -4.603 -19.279  1.00 97.29           C  
ATOM   2573  HA  LYS A 165       8.206  -5.245 -18.513  1.00 97.29           H  
ATOM   2574  C   LYS A 165       9.997  -5.194 -19.643  1.00 97.29           C  
ATOM   2575  CB  LYS A 165       7.757  -4.633 -20.529  1.00 97.29           C  
ATOM   2576  HB2 LYS A 165       8.195  -3.962 -21.268  1.00 97.29           H  
ATOM   2577  HB3 LYS A 165       7.774  -5.641 -20.943  1.00 97.29           H  
ATOM   2578  O   LYS A 165      10.349  -6.263 -19.155  1.00 97.29           O  
ATOM   2579  CG  LYS A 165       6.295  -4.241 -20.297  1.00 97.29           C  
ATOM   2580  HG2 LYS A 165       6.232  -3.289 -19.770  1.00 97.29           H  
ATOM   2581  HG3 LYS A 165       5.785  -5.006 -19.711  1.00 97.29           H  
ATOM   2582  CD  LYS A 165       5.651  -4.109 -21.681  1.00 97.29           C  
ATOM   2583  HD2 LYS A 165       6.289  -3.492 -22.314  1.00 97.29           H  
ATOM   2584  HD3 LYS A 165       5.560  -5.094 -22.140  1.00 97.29           H  
ATOM   2585  CE  LYS A 165       4.285  -3.451 -21.616  1.00 97.29           C  
ATOM   2586  HE2 LYS A 165       3.564  -4.185 -21.255  1.00 97.29           H  
ATOM   2587  HE3 LYS A 165       4.335  -2.630 -20.901  1.00 97.29           H  
ATOM   2588  NZ  LYS A 165       3.888  -2.945 -22.953  1.00 97.29           N  
ATOM   2589  HZ1 LYS A 165       3.024  -2.424 -22.909  1.00 97.29           H  
ATOM   2590  HZ2 LYS A 165       3.765  -3.712 -23.598  1.00 97.29           H  
ATOM   2591  HZ3 LYS A 165       4.596  -2.336 -23.339  1.00 97.29           H  
ATOM   2592  N   LYS A 166      10.792  -4.466 -20.434  1.00 96.98           N  
ATOM   2593  H   LYS A 166      10.428  -3.602 -20.809  1.00 96.98           H  
ATOM   2594  CA  LYS A 166      12.128  -4.910 -20.838  1.00 96.98           C  
ATOM   2595  HA  LYS A 166      12.036  -5.877 -21.333  1.00 96.98           H  
ATOM   2596  C   LYS A 166      13.040  -5.135 -19.633  1.00 96.98           C  
ATOM   2597  CB  LYS A 166      12.714  -3.904 -21.835  1.00 96.98           C  
ATOM   2598  HB2 LYS A 166      12.033  -3.811 -22.681  1.00 96.98           H  
ATOM   2599  HB3 LYS A 166      12.824  -2.928 -21.362  1.00 96.98           H  
ATOM   2600  O   LYS A 166      13.720  -6.148 -19.568  1.00 96.98           O  
ATOM   2601  CG  LYS A 166      14.076  -4.394 -22.333  1.00 96.98           C  
ATOM   2602  HG2 LYS A 166      13.982  -5.423 -22.681  1.00 96.98           H  
ATOM   2603  HG3 LYS A 166      14.791  -4.362 -21.511  1.00 96.98           H  
ATOM   2604  CD  LYS A 166      14.608  -3.531 -23.474  1.00 96.98           C  
ATOM   2605  HD2 LYS A 166      14.740  -2.505 -23.129  1.00 96.98           H  
ATOM   2606  HD3 LYS A 166      13.902  -3.557 -24.303  1.00 96.98           H  
ATOM   2607  CE  LYS A 166      15.949  -4.129 -23.900  1.00 96.98           C  
ATOM   2608  HE2 LYS A 166      16.644  -4.062 -23.063  1.00 96.98           H  
ATOM   2609  HE3 LYS A 166      15.805  -5.192 -24.092  1.00 96.98           H  
ATOM   2610  NZ  LYS A 166      16.486  -3.454 -25.105  1.00 96.98           N  
ATOM   2611  HZ1 LYS A 166      16.639  -2.473 -24.916  1.00 96.98           H  
ATOM   2612  HZ2 LYS A 166      17.364  -3.881 -25.362  1.00 96.98           H  
ATOM   2613  HZ3 LYS A 166      15.838  -3.553 -25.873  1.00 96.98           H  
ATOM   2614  N   SER A 167      13.016  -4.240 -18.644  1.00 97.45           N  
ATOM   2615  H   SER A 167      12.436  -3.421 -18.755  1.00 97.45           H  
ATOM   2616  CA  SER A 167      13.824  -4.388 -17.429  1.00 97.45           C  
ATOM   2617  HA  SER A 167      14.867  -4.485 -17.732  1.00 97.45           H  
ATOM   2618  C   SER A 167      13.463  -5.638 -16.618  1.00 97.45           C  
ATOM   2619  CB  SER A 167      13.674  -3.143 -16.549  1.00 97.45           C  
ATOM   2620  HB2 SER A 167      12.671  -3.103 -16.125  1.00 97.45           H  
ATOM   2621  HB3 SER A 167      13.836  -2.252 -17.156  1.00 97.45           H  
ATOM   2622  O   SER A 167      14.354  -6.269 -16.044  1.00 97.45           O  
ATOM   2623  OG  SER A 167      14.640  -3.170 -15.509  1.00 97.45           O  
ATOM   2624  HG  SER A 167      15.487  -3.296 -15.944  1.00 97.45           H  
ATOM   2625  N   VAL A 168      12.178  -5.999 -16.562  1.00 98.39           N  
ATOM   2626  H   VAL A 168      11.495  -5.424 -17.033  1.00 98.39           H  
ATOM   2627  CA  VAL A 168      11.709  -7.235 -15.917  1.00 98.39           C  
ATOM   2628  HA  VAL A 168      12.189  -7.331 -14.943  1.00 98.39           H  
ATOM   2629  C   VAL A 168      12.124  -8.462 -16.731  1.00 98.39           C  
ATOM   2630  CB  VAL A 168      10.185  -7.189 -15.686  1.00 98.39           C  
ATOM   2631  HB  VAL A 168       9.679  -6.978 -16.628  1.00 98.39           H  
ATOM   2632  O   VAL A 168      12.709  -9.387 -16.172  1.00 98.39           O  
ATOM   2633  CG1 VAL A 168       9.642  -8.502 -15.114  1.00 98.39           C  
ATOM   2634 HG11 VAL A 168       9.784  -9.313 -15.828  1.00 98.39           H  
ATOM   2635 HG12 VAL A 168       8.573  -8.413 -14.921  1.00 98.39           H  
ATOM   2636 HG13 VAL A 168      10.155  -8.753 -14.186  1.00 98.39           H  
ATOM   2637  CG2 VAL A 168       9.820  -6.089 -14.682  1.00 98.39           C  
ATOM   2638 HG21 VAL A 168      10.276  -6.314 -13.718  1.00 98.39           H  
ATOM   2639 HG22 VAL A 168      10.174  -5.117 -15.024  1.00 98.39           H  
ATOM   2640 HG23 VAL A 168       8.738  -6.040 -14.563  1.00 98.39           H  
ATOM   2641  N   GLU A 169      11.904  -8.445 -18.049  1.00 97.57           N  
ATOM   2642  H   GLU A 169      11.430  -7.647 -18.448  1.00 97.57           H  
ATOM   2643  CA  GLU A 169      12.268  -9.542 -18.954  1.00 97.57           C  
ATOM   2644  HA  GLU A 169      11.758 -10.447 -18.622  1.00 97.57           H  
ATOM   2645  C   GLU A 169      13.777  -9.828 -18.926  1.00 97.57           C  
ATOM   2646  CB  GLU A 169      11.795  -9.208 -20.384  1.00 97.57           C  
ATOM   2647  HB2 GLU A 169      12.342  -8.344 -20.760  1.00 97.57           H  
ATOM   2648  HB3 GLU A 169      10.736  -8.953 -20.352  1.00 97.57           H  
ATOM   2649  O   GLU A 169      14.190 -10.977 -18.754  1.00 97.57           O  
ATOM   2650  CG  GLU A 169      11.990 -10.392 -21.347  1.00 97.57           C  
ATOM   2651  HG2 GLU A 169      11.513 -11.273 -20.918  1.00 97.57           H  
ATOM   2652  HG3 GLU A 169      13.056 -10.605 -21.429  1.00 97.57           H  
ATOM   2653  CD  GLU A 169      11.433 -10.174 -22.768  1.00 97.57           C  
ATOM   2654  OE1 GLU A 169      11.734 -11.034 -23.638  1.00 97.57           O  
ATOM   2655  OE2 GLU A 169      10.707  -9.194 -23.026  1.00 97.57           O  
ATOM   2656  N   ASP A 170      14.601  -8.782 -19.028  1.00 97.36           N  
ATOM   2657  H   ASP A 170      14.198  -7.877 -19.224  1.00 97.36           H  
ATOM   2658  CA  ASP A 170      16.061  -8.874 -18.973  1.00 97.36           C  
ATOM   2659  HA  ASP A 170      16.409  -9.542 -19.760  1.00 97.36           H  
ATOM   2660  C   ASP A 170      16.532  -9.446 -17.629  1.00 97.36           C  
ATOM   2661  CB  ASP A 170      16.698  -7.484 -19.183  1.00 97.36           C  
ATOM   2662  HB2 ASP A 170      17.753  -7.551 -18.919  1.00 97.36           H  
ATOM   2663  HB3 ASP A 170      16.237  -6.774 -18.496  1.00 97.36           H  
ATOM   2664  O   ASP A 170      17.529 -10.164 -17.581  1.00 97.36           O  
ATOM   2665  CG  ASP A 170      16.623  -6.928 -20.616  1.00 97.36           C  
ATOM   2666  OD1 ASP A 170      16.340  -7.702 -21.558  1.00 97.36           O  
ATOM   2667  OD2 ASP A 170      16.920  -5.719 -20.782  1.00 97.36           O  
ATOM   2668  N   PHE A 171      15.828  -9.153 -16.528  1.00 97.49           N  
ATOM   2669  H   PHE A 171      14.990  -8.597 -16.632  1.00 97.49           H  
ATOM   2670  CA  PHE A 171      16.143  -9.724 -15.220  1.00 97.49           C  
ATOM   2671  HA  PHE A 171      17.221  -9.657 -15.073  1.00 97.49           H  
ATOM   2672  C   PHE A 171      15.784 -11.209 -15.145  1.00 97.49           C  
ATOM   2673  CB  PHE A 171      15.465  -8.927 -14.101  1.00 97.49           C  
ATOM   2674  HB2 PHE A 171      14.384  -9.042 -14.179  1.00 97.49           H  
ATOM   2675  HB3 PHE A 171      15.694  -7.869 -14.229  1.00 97.49           H  
ATOM   2676  O   PHE A 171      16.622 -12.006 -14.725  1.00 97.49           O  
ATOM   2677  CG  PHE A 171      15.906  -9.364 -12.716  1.00 97.49           C  
ATOM   2678  CD1 PHE A 171      15.324 -10.493 -12.113  1.00 97.49           C  
ATOM   2679  HD1 PHE A 171      14.548 -11.045 -12.623  1.00 97.49           H  
ATOM   2680  CD2 PHE A 171      16.909  -8.651 -12.031  1.00 97.49           C  
ATOM   2681  HD2 PHE A 171      17.335  -7.764 -12.476  1.00 97.49           H  
ATOM   2682  CE1 PHE A 171      15.736 -10.908 -10.837  1.00 97.49           C  
ATOM   2683  HE1 PHE A 171      15.273 -11.770 -10.380  1.00 97.49           H  
ATOM   2684  CE2 PHE A 171      17.323  -9.067 -10.752  1.00 97.49           C  
ATOM   2685  HE2 PHE A 171      18.074  -8.514 -10.208  1.00 97.49           H  
ATOM   2686  CZ  PHE A 171      16.729 -10.192 -10.154  1.00 97.49           C  
ATOM   2687  HZ  PHE A 171      17.023 -10.503  -9.162  1.00 97.49           H  
ATOM   2688  N   TRP A 172      14.575 -11.590 -15.564  1.00 97.41           N  
ATOM   2689  H   TRP A 172      13.931 -10.889 -15.902  1.00 97.41           H  
ATOM   2690  CA  TRP A 172      14.136 -12.988 -15.564  1.00 97.41           C  
ATOM   2691  HA  TRP A 172      14.189 -13.389 -14.552  1.00 97.41           H  
ATOM   2692  C   TRP A 172      15.054 -13.864 -16.422  1.00 97.41           C  
ATOM   2693  CB  TRP A 172      12.682 -13.062 -16.044  1.00 97.41           C  
ATOM   2694  HB2 TRP A 172      12.606 -12.575 -17.017  1.00 97.41           H  
ATOM   2695  HB3 TRP A 172      12.430 -14.112 -16.188  1.00 97.41           H  
ATOM   2696  O   TRP A 172      15.424 -14.958 -16.011  1.00 97.41           O  
ATOM   2697  CG  TRP A 172      11.634 -12.475 -15.139  1.00 97.41           C  
ATOM   2698  CD1 TRP A 172      11.794 -12.073 -13.855  1.00 97.41           C  
ATOM   2699  HD1 TRP A 172      12.721 -12.107 -13.301  1.00 97.41           H  
ATOM   2700  CD2 TRP A 172      10.217 -12.275 -15.430  1.00 97.41           C  
ATOM   2701  CE2 TRP A 172       9.575 -11.777 -14.259  1.00 97.41           C  
ATOM   2702  CE3 TRP A 172       9.403 -12.483 -16.563  1.00 97.41           C  
ATOM   2703  HE3 TRP A 172       9.859 -12.850 -17.470  1.00 97.41           H  
ATOM   2704  NE1 TRP A 172      10.586 -11.652 -13.338  1.00 97.41           N  
ATOM   2705  HE1 TRP A 172      10.442 -11.344 -12.386  1.00 97.41           H  
ATOM   2706  CH2 TRP A 172       7.413 -11.770 -15.341  1.00 97.41           C  
ATOM   2707  HH2 TRP A 172       6.345 -11.609 -15.313  1.00 97.41           H  
ATOM   2708  CZ2 TRP A 172       8.201 -11.512 -14.207  1.00 97.41           C  
ATOM   2709  HZ2 TRP A 172       7.755 -11.122 -13.304  1.00 97.41           H  
ATOM   2710  CZ3 TRP A 172       8.015 -12.250 -16.516  1.00 97.41           C  
ATOM   2711  HZ3 TRP A 172       7.405 -12.444 -17.385  1.00 97.41           H  
ATOM   2712  N   LYS A 173      15.532 -13.352 -17.561  1.00 95.51           N  
ATOM   2713  H   LYS A 173      15.182 -12.449 -17.851  1.00 95.51           H  
ATOM   2714  CA  LYS A 173      16.434 -14.079 -18.467  1.00 95.51           C  
ATOM   2715  HA  LYS A 173      16.024 -15.078 -18.617  1.00 95.51           H  
ATOM   2716  C   LYS A 173      17.853 -14.320 -17.936  1.00 95.51           C  
ATOM   2717  CB  LYS A 173      16.442 -13.381 -19.831  1.00 95.51           C  
ATOM   2718  HB2 LYS A 173      16.563 -12.306 -19.695  1.00 95.51           H  
ATOM   2719  HB3 LYS A 173      17.278 -13.751 -20.425  1.00 95.51           H  
ATOM   2720  O   LYS A 173      18.611 -15.050 -18.573  1.00 95.51           O  
ATOM   2721  CG  LYS A 173      15.142 -13.684 -20.586  1.00 95.51           C  
ATOM   2722  HG2 LYS A 173      14.278 -13.385 -19.991  1.00 95.51           H  
ATOM   2723  HG3 LYS A 173      15.084 -14.756 -20.771  1.00 95.51           H  
ATOM   2724  CD  LYS A 173      15.114 -12.940 -21.920  1.00 95.51           C  
ATOM   2725  HD2 LYS A 173      16.036 -13.135 -22.467  1.00 95.51           H  
ATOM   2726  HD3 LYS A 173      15.026 -11.870 -21.730  1.00 95.51           H  
ATOM   2727  CE  LYS A 173      13.920 -13.437 -22.734  1.00 95.51           C  
ATOM   2728  HE2 LYS A 173      13.017 -13.333 -22.134  1.00 95.51           H  
ATOM   2729  HE3 LYS A 173      14.067 -14.496 -22.946  1.00 95.51           H  
ATOM   2730  NZ  LYS A 173      13.770 -12.674 -23.991  1.00 95.51           N  
ATOM   2731  HZ1 LYS A 173      14.657 -12.442 -24.415  1.00 95.51           H  
ATOM   2732  HZ2 LYS A 173      13.164 -13.159 -24.638  1.00 95.51           H  
ATOM   2733  HZ3 LYS A 173      13.266 -11.822 -23.794  1.00 95.51           H  
ATOM   2734  N   LYS A 174      18.235 -13.753 -16.782  1.00 94.28           N  
ATOM   2735  H   LYS A 174      17.558 -13.184 -16.293  1.00 94.28           H  
ATOM   2736  CA  LYS A 174      19.590 -13.913 -16.213  1.00 94.28           C  
ATOM   2737  HA  LYS A 174      20.325 -13.695 -16.987  1.00 94.28           H  
ATOM   2738  C   LYS A 174      19.898 -15.328 -15.739  1.00 94.28           C  
ATOM   2739  CB  LYS A 174      19.803 -12.958 -15.032  1.00 94.28           C  
ATOM   2740  HB2 LYS A 174      18.993 -13.077 -14.313  1.00 94.28           H  
ATOM   2741  HB3 LYS A 174      20.739 -13.214 -14.536  1.00 94.28           H  
ATOM   2742  O   LYS A 174      21.063 -15.712 -15.728  1.00 94.28           O  
ATOM   2743  CG  LYS A 174      19.891 -11.505 -15.493  1.00 94.28           C  
ATOM   2744  HG2 LYS A 174      18.957 -11.237 -15.987  1.00 94.28           H  
ATOM   2745  HG3 LYS A 174      20.716 -11.394 -16.197  1.00 94.28           H  
ATOM   2746  CD  LYS A 174      20.101 -10.574 -14.301  1.00 94.28           C  
ATOM   2747  HD2 LYS A 174      21.022 -10.849 -13.787  1.00 94.28           H  
ATOM   2748  HD3 LYS A 174      19.258 -10.677 -13.618  1.00 94.28           H  
ATOM   2749  CE  LYS A 174      20.191  -9.135 -14.808  1.00 94.28           C  
ATOM   2750  HE2 LYS A 174      21.015  -9.065 -15.518  1.00 94.28           H  
ATOM   2751  HE3 LYS A 174      19.273  -8.903 -15.348  1.00 94.28           H  
ATOM   2752  NZ  LYS A 174      20.390  -8.193 -13.682  1.00 94.28           N  
ATOM   2753  HZ1 LYS A 174      20.405  -7.242 -14.020  1.00 94.28           H  
ATOM   2754  HZ2 LYS A 174      21.264  -8.390 -13.215  1.00 94.28           H  
ATOM   2755  HZ3 LYS A 174      19.640  -8.299 -13.013  1.00 94.28           H  
ATOM   2756  N   CYS A 175      18.890 -16.082 -15.310  1.00 92.11           N  
ATOM   2757  H   CYS A 175      17.949 -15.718 -15.357  1.00 92.11           H  
ATOM   2758  CA  CYS A 175      19.079 -17.419 -14.762  1.00 92.11           C  
ATOM   2759  HA  CYS A 175      20.094 -17.766 -14.957  1.00 92.11           H  
ATOM   2760  C   CYS A 175      18.117 -18.386 -15.451  1.00 92.11           C  
ATOM   2761  CB  CYS A 175      18.899 -17.344 -13.243  1.00 92.11           C  
ATOM   2762  HB2 CYS A 175      19.561 -16.581 -12.834  1.00 92.11           H  
ATOM   2763  HB3 CYS A 175      17.868 -17.071 -13.021  1.00 92.11           H  
ATOM   2764  O   CYS A 175      16.911 -18.333 -15.228  1.00 92.11           O  
ATOM   2765  SG  CYS A 175      19.276 -18.937 -12.461  1.00 92.11           S  
ATOM   2766  HG  CYS A 175      20.491 -19.135 -12.981  1.00 92.11           H  
ATOM   2767  N   LYS A 176      18.660 -19.240 -16.321  1.00 92.88           N  
ATOM   2768  H   LYS A 176      19.666 -19.252 -16.414  1.00 92.88           H  
ATOM   2769  CA  LYS A 176      17.908 -20.322 -16.964  1.00 92.88           C  
ATOM   2770  HA  LYS A 176      16.905 -19.975 -17.214  1.00 92.88           H  
ATOM   2771  C   LYS A 176      17.745 -21.500 -16.007  1.00 92.88           C  
ATOM   2772  CB  LYS A 176      18.603 -20.782 -18.250  1.00 92.88           C  
ATOM   2773  HB2 LYS A 176      19.645 -21.021 -18.041  1.00 92.88           H  
ATOM   2774  HB3 LYS A 176      18.107 -21.692 -18.590  1.00 92.88           H  
ATOM   2775  O   LYS A 176      18.682 -21.832 -15.287  1.00 92.88           O  
ATOM   2776  CG  LYS A 176      18.517 -19.738 -19.370  1.00 92.88           C  
ATOM   2777  HG2 LYS A 176      19.095 -18.854 -19.103  1.00 92.88           H  
ATOM   2778  HG3 LYS A 176      17.475 -19.456 -19.516  1.00 92.88           H  
ATOM   2779  CD  LYS A 176      19.059 -20.345 -20.669  1.00 92.88           C  
ATOM   2780  HD2 LYS A 176      20.116 -20.581 -20.545  1.00 92.88           H  
ATOM   2781  HD3 LYS A 176      18.510 -21.263 -20.878  1.00 92.88           H  
ATOM   2782  CE  LYS A 176      18.869 -19.370 -21.831  1.00 92.88           C  
ATOM   2783  HE2 LYS A 176      17.821 -19.072 -21.854  1.00 92.88           H  
ATOM   2784  HE3 LYS A 176      19.467 -18.478 -21.644  1.00 92.88           H  
ATOM   2785  NZ  LYS A 176      19.249 -20.009 -23.114  1.00 92.88           N  
ATOM   2786  HZ1 LYS A 176      20.217 -20.298 -23.094  1.00 92.88           H  
ATOM   2787  HZ2 LYS A 176      18.677 -20.828 -23.263  1.00 92.88           H  
ATOM   2788  HZ3 LYS A 176      19.103 -19.375 -23.887  1.00 92.88           H  
ATOM   2789  N   ASP A 177      16.587 -22.141 -16.071  1.00 89.06           N  
ATOM   2790  H   ASP A 177      15.888 -21.805 -16.718  1.00 89.06           H  
ATOM   2791  CA  ASP A 177      16.216 -23.334 -15.311  1.00 89.06           C  
ATOM   2792  HA  ASP A 177      17.113 -23.838 -14.952  1.00 89.06           H  
ATOM   2793  C   ASP A 177      15.465 -24.303 -16.243  1.00 89.06           C  
ATOM   2794  CB  ASP A 177      15.388 -22.913 -14.085  1.00 89.06           C  
ATOM   2795  HB2 ASP A 177      14.474 -22.418 -14.414  1.00 89.06           H  
ATOM   2796  HB3 ASP A 177      15.967 -22.197 -13.503  1.00 89.06           H  
ATOM   2797  O   ASP A 177      14.236 -24.325 -16.312  1.00 89.06           O  
ATOM   2798  CG  ASP A 177      15.037 -24.097 -13.178  1.00 89.06           C  
ATOM   2799  OD1 ASP A 177      15.776 -25.108 -13.228  1.00 89.06           O  
ATOM   2800  OD2 ASP A 177      14.064 -23.949 -12.400  1.00 89.06           O  
ATOM   2801  N   GLY A 178      16.220 -25.037 -17.066  1.00 91.12           N  
ATOM   2802  H   GLY A 178      17.224 -24.970 -16.979  1.00 91.12           H  
ATOM   2803  CA  GLY A 178      15.657 -25.848 -18.152  1.00 91.12           C  
ATOM   2804  HA2 GLY A 178      14.911 -26.524 -17.736  1.00 91.12           H  
ATOM   2805  HA3 GLY A 178      16.444 -26.446 -18.611  1.00 91.12           H  
ATOM   2806  C   GLY A 178      15.006 -24.987 -19.242  1.00 91.12           C  
ATOM   2807  O   GLY A 178      15.647 -24.085 -19.787  1.00 91.12           O  
ATOM   2808  N   GLU A 179      13.742 -25.273 -19.565  1.00 89.95           N  
ATOM   2809  H   GLU A 179      13.284 -26.047 -19.105  1.00 89.95           H  
ATOM   2810  CA  GLU A 179      12.908 -24.440 -20.454  1.00 89.95           C  
ATOM   2811  HA  GLU A 179      13.497 -24.127 -21.316  1.00 89.95           H  
ATOM   2812  C   GLU A 179      12.415 -23.157 -19.762  1.00 89.95           C  
ATOM   2813  CB  GLU A 179      11.706 -25.255 -20.962  1.00 89.95           C  
ATOM   2814  HB2 GLU A 179      11.083 -24.605 -21.578  1.00 89.95           H  
ATOM   2815  HB3 GLU A 179      11.120 -25.596 -20.109  1.00 89.95           H  
ATOM   2816  O   GLU A 179      12.035 -22.186 -20.422  1.00 89.95           O  
ATOM   2817  CG  GLU A 179      12.142 -26.462 -21.808  1.00 89.95           C  
ATOM   2818  HG2 GLU A 179      12.694 -27.159 -21.178  1.00 89.95           H  
ATOM   2819  HG3 GLU A 179      12.819 -26.108 -22.585  1.00 89.95           H  
ATOM   2820  CD  GLU A 179      10.970 -27.210 -22.463  1.00 89.95           C  
ATOM   2821  OE1 GLU A 179      11.249 -27.938 -23.442  1.00 89.95           O  
ATOM   2822  OE2 GLU A 179       9.826 -27.070 -21.981  1.00 89.95           O  
ATOM   2823  N   ASN A 180      12.472 -23.138 -18.429  1.00 95.52           N  
ATOM   2824  H   ASN A 180      12.908 -23.919 -17.960  1.00 95.52           H  
ATOM   2825  CA  ASN A 180      12.038 -22.034 -17.592  1.00 95.52           C  
ATOM   2826  HA  ASN A 180      11.296 -21.446 -18.133  1.00 95.52           H  
ATOM   2827  C   ASN A 180      13.206 -21.105 -17.250  1.00 95.52           C  
ATOM   2828  CB  ASN A 180      11.362 -22.610 -16.333  1.00 95.52           C  
ATOM   2829  HB2 ASN A 180      12.080 -23.191 -15.755  1.00 95.52           H  
ATOM   2830  HB3 ASN A 180      10.998 -21.797 -15.706  1.00 95.52           H  
ATOM   2831  O   ASN A 180      14.365 -21.315 -17.622  1.00 95.52           O  
ATOM   2832  CG  ASN A 180      10.169 -23.474 -16.678  1.00 95.52           C  
ATOM   2833  ND2 ASN A 180       9.906 -24.518 -15.929  1.00 95.52           N  
ATOM   2834 HD21 ASN A 180       9.128 -25.066 -16.267  1.00 95.52           H  
ATOM   2835 HD22 ASN A 180      10.568 -24.825 -15.232  1.00 95.52           H  
ATOM   2836  OD1 ASN A 180       9.460 -23.221 -17.627  1.00 95.52           O  
ATOM   2837  N   HIS A 181      12.893 -20.056 -16.498  1.00 95.97           N  
ATOM   2838  H   HIS A 181      11.928 -19.942 -16.223  1.00 95.97           H  
ATOM   2839  CA  HIS A 181      13.891 -19.238 -15.823  1.00 95.97           C  
ATOM   2840  HA  HIS A 181      14.883 -19.658 -15.988  1.00 95.97           H  
ATOM   2841  C   HIS A 181      13.659 -19.261 -14.316  1.00 95.97           C  
ATOM   2842  CB  HIS A 181      13.889 -17.819 -16.396  1.00 95.97           C  
ATOM   2843  HB2 HIS A 181      12.930 -17.334 -16.211  1.00 95.97           H  
ATOM   2844  HB3 HIS A 181      14.656 -17.246 -15.876  1.00 95.97           H  
ATOM   2845  O   HIS A 181      12.601 -19.673 -13.846  1.00 95.97           O  
ATOM   2846  CG  HIS A 181      14.153 -17.760 -17.873  1.00 95.97           C  
ATOM   2847  CD2 HIS A 181      15.340 -17.462 -18.477  1.00 95.97           C  
ATOM   2848  HD2 HIS A 181      16.260 -17.225 -17.962  1.00 95.97           H  
ATOM   2849  ND1 HIS A 181      13.248 -18.041 -18.867  1.00 95.97           N  
ATOM   2850  HD1 HIS A 181      12.324 -18.425 -18.726  1.00 95.97           H  
ATOM   2851  CE1 HIS A 181      13.876 -17.913 -20.045  1.00 95.97           C  
ATOM   2852  HE1 HIS A 181      13.427 -18.132 -21.002  1.00 95.97           H  
ATOM   2853  NE2 HIS A 181      15.153 -17.528 -19.866  1.00 95.97           N  
ATOM   2854  N   ALA A 182      14.633 -18.794 -13.546  1.00 95.12           N  
ATOM   2855  H   ALA A 182      15.484 -18.474 -13.985  1.00 95.12           H  
ATOM   2856  CA  ALA A 182      14.518 -18.685 -12.102  1.00 95.12           C  
ATOM   2857  HA  ALA A 182      13.479 -18.842 -11.812  1.00 95.12           H  
ATOM   2858  C   ALA A 182      14.901 -17.288 -11.620  1.00 95.12           C  
ATOM   2859  CB  ALA A 182      15.338 -19.794 -11.438  1.00 95.12           C  
ATOM   2860  HB1 ALA A 182      16.387 -19.703 -11.719  1.00 95.12           H  
ATOM   2861  HB2 ALA A 182      15.245 -19.726 -10.354  1.00 95.12           H  
ATOM   2862  HB3 ALA A 182      14.966 -20.767 -11.759  1.00 95.12           H  
ATOM   2863  O   ALA A 182      15.764 -16.607 -12.172  1.00 95.12           O  
ATOM   2864  N   THR A 183      14.261 -16.863 -10.541  1.00 96.36           N  
ATOM   2865  H   THR A 183      13.549 -17.463 -10.151  1.00 96.36           H  
ATOM   2866  CA  THR A 183      14.563 -15.615  -9.846  1.00 96.36           C  
ATOM   2867  HA  THR A 183      15.468 -15.180 -10.270  1.00 96.36           H  
ATOM   2868  C   THR A 183      14.838 -15.913  -8.381  1.00 96.36           C  
ATOM   2869  CB  THR A 183      13.448 -14.572 -10.005  1.00 96.36           C  
ATOM   2870  HB  THR A 183      13.769 -13.648  -9.524  1.00 96.36           H  
ATOM   2871  O   THR A 183      14.263 -16.830  -7.790  1.00 96.36           O  
ATOM   2872  CG2 THR A 183      13.128 -14.269 -11.467  1.00 96.36           C  
ATOM   2873 HG21 THR A 183      13.996 -13.818 -11.948  1.00 96.36           H  
ATOM   2874 HG22 THR A 183      12.285 -13.580 -11.511  1.00 96.36           H  
ATOM   2875 HG23 THR A 183      12.857 -15.179 -12.001  1.00 96.36           H  
ATOM   2876  OG1 THR A 183      12.266 -15.005  -9.386  1.00 96.36           O  
ATOM   2877  HG1 THR A 183      11.941 -15.766  -9.873  1.00 96.36           H  
ATOM   2878  N   ALA A 184      15.746 -15.144  -7.788  1.00 95.29           N  
ATOM   2879  H   ALA A 184      16.203 -14.422  -8.327  1.00 95.29           H  
ATOM   2880  CA  ALA A 184      16.026 -15.190  -6.363  1.00 95.29           C  
ATOM   2881  HA  ALA A 184      15.138 -15.557  -5.847  1.00 95.29           H  
ATOM   2882  C   ALA A 184      16.328 -13.780  -5.859  1.00 95.29           C  
ATOM   2883  CB  ALA A 184      17.178 -16.163  -6.085  1.00 95.29           C  
ATOM   2884  HB1 ALA A 184      16.917 -17.156  -6.450  1.00 95.29           H  
ATOM   2885  HB2 ALA A 184      17.360 -16.219  -5.012  1.00 95.29           H  
ATOM   2886  HB3 ALA A 184      18.085 -15.825  -6.587  1.00 95.29           H  
ATOM   2887  O   ALA A 184      17.085 -13.036  -6.489  1.00 95.29           O  
ATOM   2888  N   GLY A 185      15.755 -13.421  -4.716  1.00 96.19           N  
ATOM   2889  H   GLY A 185      15.123 -14.069  -4.268  1.00 96.19           H  
ATOM   2890  CA  GLY A 185      15.946 -12.113  -4.108  1.00 96.19           C  
ATOM   2891  HA2 GLY A 185      17.011 -11.883  -4.063  1.00 96.19           H  
ATOM   2892  HA3 GLY A 185      15.464 -11.357  -4.727  1.00 96.19           H  
ATOM   2893  C   GLY A 185      15.384 -12.013  -2.700  1.00 96.19           C  
ATOM   2894  O   GLY A 185      14.969 -12.997  -2.080  1.00 96.19           O  
ATOM   2895  N   MET A 186      15.397 -10.797  -2.167  1.00 97.51           N  
ATOM   2896  H   MET A 186      15.774 -10.036  -2.714  1.00 97.51           H  
ATOM   2897  CA  MET A 186      14.864 -10.508  -0.843  1.00 97.51           C  
ATOM   2898  HA  MET A 186      14.136 -11.279  -0.591  1.00 97.51           H  
ATOM   2899  C   MET A 186      14.159  -9.160  -0.829  1.00 97.51           C  
ATOM   2900  CB  MET A 186      16.000 -10.545   0.188  1.00 97.51           C  
ATOM   2901  HB2 MET A 186      16.496 -11.514   0.128  1.00 97.51           H  
ATOM   2902  HB3 MET A 186      16.725  -9.770  -0.062  1.00 97.51           H  
ATOM   2903  O   MET A 186      14.732  -8.159  -1.246  1.00 97.51           O  
ATOM   2904  CG  MET A 186      15.515 -10.320   1.628  1.00 97.51           C  
ATOM   2905  HG2 MET A 186      14.920 -11.178   1.941  1.00 97.51           H  
ATOM   2906  HG3 MET A 186      14.875  -9.439   1.653  1.00 97.51           H  
ATOM   2907  SD  MET A 186      16.835 -10.030   2.838  1.00 97.51           S  
ATOM   2908  CE  MET A 186      17.693 -11.614   2.782  1.00 97.51           C  
ATOM   2909  HE1 MET A 186      17.008 -12.399   3.104  1.00 97.51           H  
ATOM   2910  HE2 MET A 186      18.553 -11.578   3.450  1.00 97.51           H  
ATOM   2911  HE3 MET A 186      18.041 -11.809   1.767  1.00 97.51           H  
ATOM   2912  N   ILE A 187      12.962  -9.117  -0.249  1.00 97.86           N  
ATOM   2913  H   ILE A 187      12.558  -9.983   0.076  1.00 97.86           H  
ATOM   2914  CA  ILE A 187      12.347  -7.861   0.177  1.00 97.86           C  
ATOM   2915  HA  ILE A 187      12.761  -7.043  -0.412  1.00 97.86           H  
ATOM   2916  C   ILE A 187      12.722  -7.632   1.640  1.00 97.86           C  
ATOM   2917  CB  ILE A 187      10.825  -7.857  -0.064  1.00 97.86           C  
ATOM   2918  HB  ILE A 187      10.367  -8.645   0.534  1.00 97.86           H  
ATOM   2919  O   ILE A 187      12.413  -8.452   2.508  1.00 97.86           O  
ATOM   2920  CG1 ILE A 187      10.502  -8.114  -1.553  1.00 97.86           C  
ATOM   2921 HG12 ILE A 187      10.954  -9.057  -1.860  1.00 97.86           H  
ATOM   2922 HG13 ILE A 187      10.936  -7.320  -2.162  1.00 97.86           H  
ATOM   2923  CG2 ILE A 187      10.245  -6.507   0.381  1.00 97.86           C  
ATOM   2924 HG21 ILE A 187      10.503  -6.298   1.420  1.00 97.86           H  
ATOM   2925 HG22 ILE A 187       9.158  -6.517   0.302  1.00 97.86           H  
ATOM   2926 HG23 ILE A 187      10.654  -5.714  -0.246  1.00 97.86           H  
ATOM   2927  CD1 ILE A 187       9.004  -8.213  -1.864  1.00 97.86           C  
ATOM   2928 HD11 ILE A 187       8.873  -8.566  -2.887  1.00 97.86           H  
ATOM   2929 HD12 ILE A 187       8.528  -7.236  -1.774  1.00 97.86           H  
ATOM   2930 HD13 ILE A 187       8.525  -8.919  -1.185  1.00 97.86           H  
ATOM   2931  N   MET A 188      13.391  -6.517   1.917  1.00 96.88           N  
ATOM   2932  H   MET A 188      13.594  -5.885   1.156  1.00 96.88           H  
ATOM   2933  CA  MET A 188      13.691  -6.063   3.270  1.00 96.88           C  
ATOM   2934  HA  MET A 188      13.499  -6.873   3.973  1.00 96.88           H  
ATOM   2935  C   MET A 188      12.773  -4.896   3.617  1.00 96.88           C  
ATOM   2936  CB  MET A 188      15.177  -5.710   3.383  1.00 96.88           C  
ATOM   2937  HB2 MET A 188      15.421  -4.902   2.694  1.00 96.88           H  
ATOM   2938  HB3 MET A 188      15.761  -6.589   3.108  1.00 96.88           H  
ATOM   2939  O   MET A 188      12.865  -3.834   3.012  1.00 96.88           O  
ATOM   2940  CG  MET A 188      15.548  -5.305   4.815  1.00 96.88           C  
ATOM   2941  HG2 MET A 188      15.171  -4.302   5.016  1.00 96.88           H  
ATOM   2942  HG3 MET A 188      15.061  -5.993   5.506  1.00 96.88           H  
ATOM   2943  SD  MET A 188      17.329  -5.354   5.164  1.00 96.88           S  
ATOM   2944  CE  MET A 188      17.947  -4.029   4.084  1.00 96.88           C  
ATOM   2945  HE1 MET A 188      17.580  -4.160   3.067  1.00 96.88           H  
ATOM   2946  HE2 MET A 188      17.637  -3.062   4.478  1.00 96.88           H  
ATOM   2947  HE3 MET A 188      19.037  -4.058   4.069  1.00 96.88           H  
ATOM   2948  N   ILE A 189      11.886  -5.085   4.589  1.00 95.26           N  
ATOM   2949  H   ILE A 189      11.896  -5.969   5.078  1.00 95.26           H  
ATOM   2950  CA  ILE A 189      10.930  -4.060   5.023  1.00 95.26           C  
ATOM   2951  HA  ILE A 189      10.873  -3.276   4.268  1.00 95.26           H  
ATOM   2952  C   ILE A 189      11.456  -3.456   6.315  1.00 95.26           C  
ATOM   2953  CB  ILE A 189       9.511  -4.646   5.188  1.00 95.26           C  
ATOM   2954  HB  ILE A 189       9.536  -5.423   5.952  1.00 95.26           H  
ATOM   2955  O   ILE A 189      11.709  -4.207   7.249  1.00 95.26           O  
ATOM   2956  CG1 ILE A 189       9.044  -5.277   3.857  1.00 95.26           C  
ATOM   2957 HG12 ILE A 189       8.868  -4.488   3.125  1.00 95.26           H  
ATOM   2958 HG13 ILE A 189       9.828  -5.923   3.463  1.00 95.26           H  
ATOM   2959  CG2 ILE A 189       8.539  -3.534   5.635  1.00 95.26           C  
ATOM   2960 HG21 ILE A 189       8.825  -3.151   6.614  1.00 95.26           H  
ATOM   2961 HG22 ILE A 189       8.549  -2.718   4.912  1.00 95.26           H  
ATOM   2962 HG23 ILE A 189       7.524  -3.921   5.719  1.00 95.26           H  
ATOM   2963  CD1 ILE A 189       7.804  -6.165   3.962  1.00 95.26           C  
ATOM   2964 HD11 ILE A 189       8.060  -7.073   4.508  1.00 95.26           H  
ATOM   2965 HD12 ILE A 189       7.489  -6.449   2.957  1.00 95.26           H  
ATOM   2966 HD13 ILE A 189       6.983  -5.648   4.458  1.00 95.26           H  
ATOM   2967  N   SER A 190      11.611  -2.135   6.387  1.00 92.99           N  
ATOM   2968  H   SER A 190      11.398  -1.586   5.567  1.00 92.99           H  
ATOM   2969  CA  SER A 190      12.141  -1.443   7.570  1.00 92.99           C  
ATOM   2970  HA  SER A 190      12.219  -2.154   8.393  1.00 92.99           H  
ATOM   2971  C   SER A 190      11.217  -0.317   8.039  1.00 92.99           C  
ATOM   2972  CB  SER A 190      13.559  -0.943   7.285  1.00 92.99           C  
ATOM   2973  HB2 SER A 190      14.188  -1.790   7.011  1.00 92.99           H  
ATOM   2974  HB3 SER A 190      13.528  -0.254   6.442  1.00 92.99           H  
ATOM   2975  O   SER A 190      10.532   0.331   7.238  1.00 92.99           O  
ATOM   2976  OG  SER A 190      14.117  -0.300   8.417  1.00 92.99           O  
ATOM   2977  HG  SER A 190      14.749   0.351   8.105  1.00 92.99           H  
ATOM   2978  N   THR A 191      11.172  -0.092   9.357  1.00 89.31           N  
ATOM   2979  H   THR A 191      11.732  -0.677   9.961  1.00 89.31           H  
ATOM   2980  CA  THR A 191      10.287   0.906   9.974  1.00 89.31           C  
ATOM   2981  HA  THR A 191       9.307   0.823   9.503  1.00 89.31           H  
ATOM   2982  C   THR A 191      10.718   2.353   9.772  1.00 89.31           C  
ATOM   2983  CB  THR A 191      10.093   0.663  11.478  1.00 89.31           C  
ATOM   2984  HB  THR A 191       9.548   1.504  11.907  1.00 89.31           H  
ATOM   2985  O   THR A 191       9.834   3.207   9.723  1.00 89.31           O  
ATOM   2986  CG2 THR A 191       9.268  -0.599  11.722  1.00 89.31           C  
ATOM   2987 HG21 THR A 191       8.369  -0.594  11.105  1.00 89.31           H  
ATOM   2988 HG22 THR A 191       8.984  -0.643  12.773  1.00 89.31           H  
ATOM   2989 HG23 THR A 191       9.872  -1.476  11.488  1.00 89.31           H  
ATOM   2990  OG1 THR A 191      11.308   0.494  12.177  1.00 89.31           O  
ATOM   2991  HG1 THR A 191      11.824   1.304  12.198  1.00 89.31           H  
ATOM   2992  N   PHE A 192      12.025   2.631   9.686  1.00 86.31           N  
ATOM   2993  H   PHE A 192      12.676   1.859   9.712  1.00 86.31           H  
ATOM   2994  CA  PHE A 192      12.601   3.987   9.595  1.00 86.31           C  
ATOM   2995  HA  PHE A 192      13.639   3.925   9.922  1.00 86.31           H  
ATOM   2996  C   PHE A 192      11.933   5.014  10.543  1.00 86.31           C  
ATOM   2997  CB  PHE A 192      12.627   4.449   8.134  1.00 86.31           C  
ATOM   2998  HB2 PHE A 192      11.602   4.540   7.775  1.00 86.31           H  
ATOM   2999  HB3 PHE A 192      13.074   5.442   8.093  1.00 86.31           H  
ATOM   3000  O   PHE A 192      11.559   6.122  10.163  1.00 86.31           O  
ATOM   3001  CG  PHE A 192      13.412   3.555   7.195  1.00 86.31           C  
ATOM   3002  CD1 PHE A 192      14.818   3.608   7.183  1.00 86.31           C  
ATOM   3003  HD1 PHE A 192      15.342   4.279   7.847  1.00 86.31           H  
ATOM   3004  CD2 PHE A 192      12.738   2.716   6.290  1.00 86.31           C  
ATOM   3005  HD2 PHE A 192      11.659   2.666   6.305  1.00 86.31           H  
ATOM   3006  CE1 PHE A 192      15.546   2.829   6.269  1.00 86.31           C  
ATOM   3007  HE1 PHE A 192      16.624   2.898   6.249  1.00 86.31           H  
ATOM   3008  CE2 PHE A 192      13.462   1.968   5.347  1.00 86.31           C  
ATOM   3009  HE2 PHE A 192      12.945   1.348   4.629  1.00 86.31           H  
ATOM   3010  CZ  PHE A 192      14.865   2.020   5.345  1.00 86.31           C  
ATOM   3011  HZ  PHE A 192      15.420   1.457   4.609  1.00 86.31           H  
ATOM   3012  N   LYS A 193      11.689   4.608  11.794  1.00 81.83           N  
ATOM   3013  H   LYS A 193      12.074   3.706  12.034  1.00 81.83           H  
ATOM   3014  CA  LYS A 193      11.169   5.439  12.887  1.00 81.83           C  
ATOM   3015  HA  LYS A 193      10.538   6.222  12.465  1.00 81.83           H  
ATOM   3016  C   LYS A 193      12.288   6.163  13.625  1.00 81.83           C  
ATOM   3017  CB  LYS A 193      10.347   4.575  13.860  1.00 81.83           C  
ATOM   3018  HB2 LYS A 193      10.187   5.131  14.783  1.00 81.83           H  
ATOM   3019  HB3 LYS A 193      10.888   3.659  14.095  1.00 81.83           H  
ATOM   3020  O   LYS A 193      12.029   7.247  14.153  1.00 81.83           O  
ATOM   3021  CG  LYS A 193       8.981   4.244  13.248  1.00 81.83           C  
ATOM   3022  HG2 LYS A 193       8.481   5.181  12.998  1.00 81.83           H  
ATOM   3023  HG3 LYS A 193       9.123   3.678  12.327  1.00 81.83           H  
ATOM   3024  CD  LYS A 193       8.076   3.445  14.190  1.00 81.83           C  
ATOM   3025  HD2 LYS A 193       8.520   2.461  14.340  1.00 81.83           H  
ATOM   3026  HD3 LYS A 193       7.978   3.964  15.144  1.00 81.83           H  
ATOM   3027  CE  LYS A 193       6.706   3.298  13.515  1.00 81.83           C  
ATOM   3028  HE2 LYS A 193       6.317   4.299  13.328  1.00 81.83           H  
ATOM   3029  HE3 LYS A 193       6.848   2.815  12.549  1.00 81.83           H  
ATOM   3030  NZ  LYS A 193       5.730   2.528  14.320  1.00 81.83           N  
ATOM   3031  HZ1 LYS A 193       5.748   2.799  15.293  1.00 81.83           H  
ATOM   3032  HZ2 LYS A 193       4.788   2.599  13.964  1.00 81.83           H  
ATOM   3033  HZ3 LYS A 193       5.938   1.540  14.332  1.00 81.83           H  
ATOM   3034  N   SER A 194      13.480   5.572  13.665  1.00 80.78           N  
ATOM   3035  H   SER A 194      13.577   4.668  13.225  1.00 80.78           H  
ATOM   3036  CA  SER A 194      14.658   6.120  14.352  1.00 80.78           C  
ATOM   3037  HA  SER A 194      14.368   7.009  14.913  1.00 80.78           H  
ATOM   3038  C   SER A 194      15.750   6.580  13.381  1.00 80.78           C  
ATOM   3039  CB  SER A 194      15.165   5.096  15.371  1.00 80.78           C  
ATOM   3040  HB2 SER A 194      16.074   5.465  15.847  1.00 80.78           H  
ATOM   3041  HB3 SER A 194      15.371   4.150  14.871  1.00 80.78           H  
ATOM   3042  O   SER A 194      16.610   7.365  13.767  1.00 80.78           O  
ATOM   3043  OG  SER A 194      14.143   4.930  16.346  1.00 80.78           O  
ATOM   3044  HG  SER A 194      14.234   4.088  16.798  1.00 80.78           H  
ATOM   3045  N   THR A 195      15.670   6.165  12.117  1.00 79.26           N  
ATOM   3046  H   THR A 195      14.992   5.449  11.897  1.00 79.26           H  
ATOM   3047  CA  THR A 195      16.533   6.593  11.007  1.00 79.26           C  
ATOM   3048  HA  THR A 195      17.239   7.344  11.363  1.00 79.26           H  
ATOM   3049  C   THR A 195      15.721   7.234   9.878  1.00 79.26           C  
ATOM   3050  CB  THR A 195      17.346   5.407  10.467  1.00 79.26           C  
ATOM   3051  HB  THR A 195      17.924   5.738   9.605  1.00 79.26           H  
ATOM   3052  O   THR A 195      14.502   7.065   9.806  1.00 79.26           O  
ATOM   3053  CG2 THR A 195      18.315   4.854  11.511  1.00 79.26           C  
ATOM   3054 HG21 THR A 195      17.770   4.438  12.359  1.00 79.26           H  
ATOM   3055 HG22 THR A 195      18.920   4.069  11.058  1.00 79.26           H  
ATOM   3056 HG23 THR A 195      18.973   5.650  11.860  1.00 79.26           H  
ATOM   3057  OG1 THR A 195      16.501   4.351  10.073  1.00 79.26           O  
ATOM   3058  HG1 THR A 195      16.121   3.959  10.862  1.00 79.26           H  
ATOM   3059  N   SER A 196      16.385   7.985   8.996  1.00 79.23           N  
ATOM   3060  H   SER A 196      17.380   8.120   9.099  1.00 79.23           H  
ATOM   3061  CA  SER A 196      15.756   8.538   7.792  1.00 79.23           C  
ATOM   3062  HA  SER A 196      14.809   8.999   8.071  1.00 79.23           H  
ATOM   3063  C   SER A 196      15.478   7.432   6.774  1.00 79.23           C  
ATOM   3064  CB  SER A 196      16.630   9.621   7.153  1.00 79.23           C  
ATOM   3065  HB2 SER A 196      17.609   9.209   6.910  1.00 79.23           H  
ATOM   3066  HB3 SER A 196      16.162   9.972   6.233  1.00 79.23           H  
ATOM   3067  O   SER A 196      16.334   6.592   6.501  1.00 79.23           O  
ATOM   3068  OG  SER A 196      16.778  10.711   8.044  1.00 79.23           O  
ATOM   3069  HG  SER A 196      17.361  11.338   7.608  1.00 79.23           H  
ATOM   3070  N   ALA A 197      14.274   7.436   6.202  1.00 81.32           N  
ATOM   3071  H   ALA A 197      13.632   8.181   6.432  1.00 81.32           H  
ATOM   3072  CA  ALA A 197      13.946   6.559   5.086  1.00 81.32           C  
ATOM   3073  HA  ALA A 197      14.280   5.552   5.339  1.00 81.32           H  
ATOM   3074  C   ALA A 197      14.657   7.029   3.803  1.00 81.32           C  
ATOM   3075  CB  ALA A 197      12.426   6.530   4.897  1.00 81.32           C  
ATOM   3076  HB1 ALA A 197      11.945   6.149   5.798  1.00 81.32           H  
ATOM   3077  HB2 ALA A 197      12.064   7.536   4.682  1.00 81.32           H  
ATOM   3078  HB3 ALA A 197      12.187   5.884   4.053  1.00 81.32           H  
ATOM   3079  O   ALA A 197      14.747   8.242   3.597  1.00 81.32           O  
ATOM   3080  N   PRO A 198      15.083   6.108   2.916  1.00 80.21           N  
ATOM   3081  CA  PRO A 198      15.589   6.466   1.596  1.00 80.21           C  
ATOM   3082  HA  PRO A 198      16.530   7.003   1.717  1.00 80.21           H  
ATOM   3083  C   PRO A 198      14.586   7.338   0.836  1.00 80.21           C  
ATOM   3084  CB  PRO A 198      15.849   5.141   0.869  1.00 80.21           C  
ATOM   3085  HB2 PRO A 198      14.971   4.845   0.296  1.00 80.21           H  
ATOM   3086  HB3 PRO A 198      16.721   5.204   0.218  1.00 80.21           H  
ATOM   3087  O   PRO A 198      13.383   7.053   0.835  1.00 80.21           O  
ATOM   3088  CG  PRO A 198      16.064   4.147   2.009  1.00 80.21           C  
ATOM   3089  HG2 PRO A 198      15.809   3.129   1.713  1.00 80.21           H  
ATOM   3090  HG3 PRO A 198      17.098   4.201   2.350  1.00 80.21           H  
ATOM   3091  CD  PRO A 198      15.137   4.667   3.104  1.00 80.21           C  
ATOM   3092  HD2 PRO A 198      15.555   4.414   4.079  1.00 80.21           H  
ATOM   3093  HD3 PRO A 198      14.140   4.243   2.986  1.00 80.21           H  
ATOM   3094  N   THR A 199      15.084   8.403   0.208  1.00 75.04           N  
ATOM   3095  H   THR A 199      16.076   8.585   0.263  1.00 75.04           H  
ATOM   3096  CA  THR A 199      14.267   9.326  -0.595  1.00 75.04           C  
ATOM   3097  HA  THR A 199      13.254   9.339  -0.192  1.00 75.04           H  
ATOM   3098  C   THR A 199      14.129   8.873  -2.047  1.00 75.04           C  
ATOM   3099  CB  THR A 199      14.807  10.762  -0.518  1.00 75.04           C  
ATOM   3100  HB  THR A 199      14.271  11.380  -1.239  1.00 75.04           H  
ATOM   3101  O   THR A 199      13.130   9.196  -2.690  1.00 75.04           O  
ATOM   3102  CG2 THR A 199      14.612  11.362   0.874  1.00 75.04           C  
ATOM   3103 HG21 THR A 199      14.989  12.384   0.886  1.00 75.04           H  
ATOM   3104 HG22 THR A 199      13.551  11.371   1.123  1.00 75.04           H  
ATOM   3105 HG23 THR A 199      15.150  10.777   1.620  1.00 75.04           H  
ATOM   3106  OG1 THR A 199      16.186  10.837  -0.787  1.00 75.04           O  
ATOM   3107  HG1 THR A 199      16.670  10.779   0.040  1.00 75.04           H  
ATOM   3108  N   ASP A 200      15.082   8.076  -2.527  1.00 78.38           N  
ATOM   3109  H   ASP A 200      15.914   7.936  -1.971  1.00 78.38           H  
ATOM   3110  CA  ASP A 200      15.095   7.534  -3.881  1.00 78.38           C  
ATOM   3111  HA  ASP A 200      14.914   8.357  -4.572  1.00 78.38           H  
ATOM   3112  C   ASP A 200      14.005   6.476  -4.108  1.00 78.38           C  
ATOM   3113  CB  ASP A 200      16.481   6.953  -4.201  1.00 78.38           C  
ATOM   3114  HB2 ASP A 200      16.475   6.559  -5.217  1.00 78.38           H  
ATOM   3115  HB3 ASP A 200      16.683   6.126  -3.520  1.00 78.38           H  
ATOM   3116  O   ASP A 200      13.530   5.795  -3.189  1.00 78.38           O  
ATOM   3117  CG  ASP A 200      17.596   7.995  -4.095  1.00 78.38           C  
ATOM   3118  OD1 ASP A 200      17.356   9.143  -4.523  1.00 78.38           O  
ATOM   3119  OD2 ASP A 200      18.663   7.623  -3.562  1.00 78.38           O  
ATOM   3120  N   GLN A 201      13.632   6.300  -5.377  1.00 86.65           N  
ATOM   3121  H   GLN A 201      14.071   6.873  -6.083  1.00 86.65           H  
ATOM   3122  CA  GLN A 201      12.765   5.207  -5.802  1.00 86.65           C  
ATOM   3123  HA  GLN A 201      11.810   5.324  -5.291  1.00 86.65           H  
ATOM   3124  C   GLN A 201      13.411   3.851  -5.444  1.00 86.65           C  
ATOM   3125  CB  GLN A 201      12.516   5.324  -7.311  1.00 86.65           C  
ATOM   3126  HB2 GLN A 201      13.471   5.262  -7.832  1.00 86.65           H  
ATOM   3127  HB3 GLN A 201      12.074   6.295  -7.535  1.00 86.65           H  
ATOM   3128  O   GLN A 201      14.576   3.631  -5.787  1.00 86.65           O  
ATOM   3129  CG  GLN A 201      11.601   4.217  -7.852  1.00 86.65           C  
ATOM   3130  HG2 GLN A 201      12.004   3.238  -7.594  1.00 86.65           H  
ATOM   3131  HG3 GLN A 201      11.618   4.274  -8.941  1.00 86.65           H  
ATOM   3132  CD  GLN A 201      10.141   4.299  -7.409  1.00 86.65           C  
ATOM   3133  NE2 GLN A 201       9.435   3.194  -7.487  1.00 86.65           N  
ATOM   3134 HE21 GLN A 201       9.873   2.391  -7.914  1.00 86.65           H  
ATOM   3135 HE22 GLN A 201       8.432   3.305  -7.539  1.00 86.65           H  
ATOM   3136  OE1 GLN A 201       9.601   5.314  -6.984  1.00 86.65           O  
ATOM   3137  N   PRO A 202      12.678   2.911  -4.813  1.00 91.82           N  
ATOM   3138  CA  PRO A 202      13.218   1.593  -4.497  1.00 91.82           C  
ATOM   3139  HA  PRO A 202      14.045   1.722  -3.799  1.00 91.82           H  
ATOM   3140  C   PRO A 202      13.703   0.849  -5.741  1.00 91.82           C  
ATOM   3141  CB  PRO A 202      12.093   0.826  -3.804  1.00 91.82           C  
ATOM   3142  HB2 PRO A 202      12.493   0.143  -3.054  1.00 91.82           H  
ATOM   3143  HB3 PRO A 202      11.484   0.288  -4.531  1.00 91.82           H  
ATOM   3144  O   PRO A 202      12.954   0.691  -6.704  1.00 91.82           O  
ATOM   3145  CG  PRO A 202      11.266   1.942  -3.182  1.00 91.82           C  
ATOM   3146  HG2 PRO A 202      10.236   1.632  -3.007  1.00 91.82           H  
ATOM   3147  HG3 PRO A 202      11.744   2.257  -2.254  1.00 91.82           H  
ATOM   3148  CD  PRO A 202      11.360   3.062  -4.215  1.00 91.82           C  
ATOM   3149  HD2 PRO A 202      10.594   2.928  -4.979  1.00 91.82           H  
ATOM   3150  HD3 PRO A 202      11.250   4.028  -3.722  1.00 91.82           H  
ATOM   3151  N   LYS A 203      14.945   0.362  -5.685  1.00 93.50           N  
ATOM   3152  H   LYS A 203      15.492   0.560  -4.860  1.00 93.50           H  
ATOM   3153  CA  LYS A 203      15.581  -0.467  -6.714  1.00 93.50           C  
ATOM   3154  HA  LYS A 203      14.817  -0.871  -7.379  1.00 93.50           H  
ATOM   3155  C   LYS A 203      16.286  -1.659  -6.074  1.00 93.50           C  
ATOM   3156  CB  LYS A 203      16.527   0.374  -7.587  1.00 93.50           C  
ATOM   3157  HB2 LYS A 203      17.232   0.915  -6.956  1.00 93.50           H  
ATOM   3158  HB3 LYS A 203      17.086  -0.294  -8.242  1.00 93.50           H  
ATOM   3159  O   LYS A 203      16.724  -1.577  -4.924  1.00 93.50           O  
ATOM   3160  CG  LYS A 203      15.730   1.362  -8.455  1.00 93.50           C  
ATOM   3161  HG2 LYS A 203      15.225   2.083  -7.813  1.00 93.50           H  
ATOM   3162  HG3 LYS A 203      14.976   0.811  -9.017  1.00 93.50           H  
ATOM   3163  CD  LYS A 203      16.617   2.128  -9.442  1.00 93.50           C  
ATOM   3164  HD2 LYS A 203      17.099   1.423 -10.119  1.00 93.50           H  
ATOM   3165  HD3 LYS A 203      17.373   2.683  -8.888  1.00 93.50           H  
ATOM   3166  CE  LYS A 203      15.726   3.097 -10.230  1.00 93.50           C  
ATOM   3167  HE2 LYS A 203      14.959   2.523 -10.750  1.00 93.50           H  
ATOM   3168  HE3 LYS A 203      15.214   3.745  -9.519  1.00 93.50           H  
ATOM   3169  NZ  LYS A 203      16.495   3.920 -11.195  1.00 93.50           N  
ATOM   3170  HZ1 LYS A 203      17.178   4.483 -10.707  1.00 93.50           H  
ATOM   3171  HZ2 LYS A 203      16.962   3.340 -11.877  1.00 93.50           H  
ATOM   3172  HZ3 LYS A 203      15.868   4.549 -11.675  1.00 93.50           H  
ATOM   3173  N   LEU A 204      16.390  -2.766  -6.805  1.00 93.29           N  
ATOM   3174  H   LEU A 204      15.995  -2.780  -7.734  1.00 93.29           H  
ATOM   3175  CA  LEU A 204      17.188  -3.914  -6.393  1.00 93.29           C  
ATOM   3176  HA  LEU A 204      16.862  -4.226  -5.401  1.00 93.29           H  
ATOM   3177  C   LEU A 204      18.655  -3.502  -6.306  1.00 93.29           C  
ATOM   3178  CB  LEU A 204      17.021  -5.081  -7.381  1.00 93.29           C  
ATOM   3179  HB2 LEU A 204      17.803  -5.818  -7.196  1.00 93.29           H  
ATOM   3180  HB3 LEU A 204      17.166  -4.695  -8.390  1.00 93.29           H  
ATOM   3181  O   LEU A 204      19.238  -2.984  -7.258  1.00 93.29           O  
ATOM   3182  CG  LEU A 204      15.659  -5.784  -7.294  1.00 93.29           C  
ATOM   3183  HG  LEU A 204      14.857  -5.046  -7.285  1.00 93.29           H  
ATOM   3184  CD1 LEU A 204      15.484  -6.705  -8.495  1.00 93.29           C  
ATOM   3185 HD11 LEU A 204      16.250  -7.481  -8.503  1.00 93.29           H  
ATOM   3186 HD12 LEU A 204      15.554  -6.110  -9.405  1.00 93.29           H  
ATOM   3187 HD13 LEU A 204      14.495  -7.160  -8.442  1.00 93.29           H  
ATOM   3188  CD2 LEU A 204      15.541  -6.660  -6.047  1.00 93.29           C  
ATOM   3189 HD21 LEU A 204      16.206  -7.520  -6.130  1.00 93.29           H  
ATOM   3190 HD22 LEU A 204      15.801  -6.093  -5.153  1.00 93.29           H  
ATOM   3191 HD23 LEU A 204      14.514  -7.015  -5.963  1.00 93.29           H  
ATOM   3192  N   SER A 205      19.246  -3.765  -5.150  1.00 93.36           N  
ATOM   3193  H   SER A 205      18.680  -4.171  -4.418  1.00 93.36           H  
ATOM   3194  CA  SER A 205      20.671  -3.577  -4.890  1.00 93.36           C  
ATOM   3195  HA  SER A 205      21.080  -2.886  -5.627  1.00 93.36           H  
ATOM   3196  C   SER A 205      21.440  -4.895  -5.036  1.00 93.36           C  
ATOM   3197  CB  SER A 205      20.845  -2.925  -3.515  1.00 93.36           C  
ATOM   3198  HB2 SER A 205      20.312  -1.974  -3.502  1.00 93.36           H  
ATOM   3199  HB3 SER A 205      21.900  -2.722  -3.334  1.00 93.36           H  
ATOM   3200  O   SER A 205      20.871  -5.928  -5.414  1.00 93.36           O  
ATOM   3201  OG  SER A 205      20.341  -3.764  -2.493  1.00 93.36           O  
ATOM   3202  HG  SER A 205      19.403  -3.905  -2.637  1.00 93.36           H  
ATOM   3203  N   ALA A 206      22.747  -4.865  -4.754  1.00 88.84           N  
ATOM   3204  H   ALA A 206      23.148  -4.005  -4.408  1.00 88.84           H  
ATOM   3205  CA  ALA A 206      23.609  -6.041  -4.811  1.00 88.84           C  
ATOM   3206  HA  ALA A 206      23.709  -6.330  -5.858  1.00 88.84           H  
ATOM   3207  C   ALA A 206      23.003  -7.229  -4.038  1.00 88.84           C  
ATOM   3208  CB  ALA A 206      24.999  -5.670  -4.284  1.00 88.84           C  
ATOM   3209  HB1 ALA A 206      25.419  -4.857  -4.876  1.00 88.84           H  
ATOM   3210  HB2 ALA A 206      25.663  -6.532  -4.352  1.00 88.84           H  
ATOM   3211  HB3 ALA A 206      24.931  -5.359  -3.241  1.00 88.84           H  
ATOM   3212  O   ALA A 206      22.485  -7.079  -2.931  1.00 88.84           O  
ATOM   3213  N   GLY A 207      23.046  -8.418  -4.645  1.00 91.88           N  
ATOM   3214  H   GLY A 207      23.497  -8.487  -5.546  1.00 91.88           H  
ATOM   3215  CA  GLY A 207      22.401  -9.612  -4.092  1.00 91.88           C  
ATOM   3216  HA2 GLY A 207      22.629  -9.686  -3.029  1.00 91.88           H  
ATOM   3217  HA3 GLY A 207      22.807 -10.493  -4.590  1.00 91.88           H  
ATOM   3218  C   GLY A 207      20.874  -9.648  -4.252  1.00 91.88           C  
ATOM   3219  O   GLY A 207      20.219 -10.406  -3.542  1.00 91.88           O  
ATOM   3220  N   ASN A 208      20.307  -8.849  -5.166  1.00 96.47           N  
ATOM   3221  H   ASN A 208      20.898  -8.193  -5.656  1.00 96.47           H  
ATOM   3222  CA  ASN A 208      18.868  -8.775  -5.455  1.00 96.47           C  
ATOM   3223  HA  ASN A 208      18.729  -7.940  -6.141  1.00 96.47           H  
ATOM   3224  C   ASN A 208      18.029  -8.434  -4.208  1.00 96.47           C  
ATOM   3225  CB  ASN A 208      18.402 -10.048  -6.186  1.00 96.47           C  
ATOM   3226  HB2 ASN A 208      17.348  -9.953  -6.447  1.00 96.47           H  
ATOM   3227  HB3 ASN A 208      18.503 -10.897  -5.510  1.00 96.47           H  
ATOM   3228  O   ASN A 208      16.970  -9.022  -3.964  1.00 96.47           O  
ATOM   3229  CG  ASN A 208      19.162 -10.355  -7.460  1.00 96.47           C  
ATOM   3230  ND2 ASN A 208      19.189 -11.608  -7.843  1.00 96.47           N  
ATOM   3231 HD21 ASN A 208      18.627 -12.280  -7.339  1.00 96.47           H  
ATOM   3232 HD22 ASN A 208      19.664 -11.829  -8.706  1.00 96.47           H  
ATOM   3233  OD1 ASN A 208      19.706  -9.495  -8.135  1.00 96.47           O  
ATOM   3234  N   VAL A 209      18.522  -7.490  -3.401  1.00 95.76           N  
ATOM   3235  H   VAL A 209      19.399  -7.059  -3.657  1.00 95.76           H  
ATOM   3236  CA  VAL A 209      17.841  -7.017  -2.190  1.00 95.76           C  
ATOM   3237  HA  VAL A 209      17.112  -7.768  -1.885  1.00 95.76           H  
ATOM   3238  C   VAL A 209      17.090  -5.725  -2.491  1.00 95.76           C  
ATOM   3239  CB  VAL A 209      18.813  -6.835  -1.009  1.00 95.76           C  
ATOM   3240  HB  VAL A 209      19.532  -6.051  -1.245  1.00 95.76           H  
ATOM   3241  O   VAL A 209      17.699  -4.723  -2.873  1.00 95.76           O  
ATOM   3242  CG1 VAL A 209      18.052  -6.438   0.266  1.00 95.76           C  
ATOM   3243 HG11 VAL A 209      17.298  -7.189   0.504  1.00 95.76           H  
ATOM   3244 HG12 VAL A 209      17.568  -5.471   0.131  1.00 95.76           H  
ATOM   3245 HG13 VAL A 209      18.751  -6.350   1.097  1.00 95.76           H  
ATOM   3246  CG2 VAL A 209      19.589  -8.125  -0.713  1.00 95.76           C  
ATOM   3247 HG21 VAL A 209      20.236  -8.366  -1.557  1.00 95.76           H  
ATOM   3248 HG22 VAL A 209      18.901  -8.954  -0.542  1.00 95.76           H  
ATOM   3249 HG23 VAL A 209      20.223  -7.982   0.161  1.00 95.76           H  
ATOM   3250  N   LEU A 210      15.774  -5.742  -2.283  1.00 96.76           N  
ATOM   3251  H   LEU A 210      15.357  -6.615  -1.992  1.00 96.76           H  
ATOM   3252  CA  LEU A 210      14.888  -4.588  -2.394  1.00 96.76           C  
ATOM   3253  HA  LEU A 210      15.408  -3.802  -2.943  1.00 96.76           H  
ATOM   3254  C   LEU A 210      14.538  -4.064  -0.997  1.00 96.76           C  
ATOM   3255  CB  LEU A 210      13.634  -4.992  -3.191  1.00 96.76           C  
ATOM   3256  HB2 LEU A 210      13.934  -5.459  -4.129  1.00 96.76           H  
ATOM   3257  HB3 LEU A 210      13.076  -5.733  -2.619  1.00 96.76           H  
ATOM   3258  O   LEU A 210      13.806  -4.713  -0.247  1.00 96.76           O  
ATOM   3259  CG  LEU A 210      12.705  -3.813  -3.524  1.00 96.76           C  
ATOM   3260  HG  LEU A 210      12.380  -3.336  -2.599  1.00 96.76           H  
ATOM   3261  CD1 LEU A 210      13.382  -2.767  -4.409  1.00 96.76           C  
ATOM   3262 HD11 LEU A 210      14.160  -2.240  -3.856  1.00 96.76           H  
ATOM   3263 HD12 LEU A 210      13.817  -3.248  -5.285  1.00 96.76           H  
ATOM   3264 HD13 LEU A 210      12.649  -2.033  -4.746  1.00 96.76           H  
ATOM   3265  CD2 LEU A 210      11.473  -4.337  -4.259  1.00 96.76           C  
ATOM   3266 HD21 LEU A 210      10.797  -3.510  -4.478  1.00 96.76           H  
ATOM   3267 HD22 LEU A 210      11.768  -4.805  -5.198  1.00 96.76           H  
ATOM   3268 HD23 LEU A 210      10.954  -5.067  -3.638  1.00 96.76           H  
ATOM   3269  N   LEU A 211      15.059  -2.890  -0.646  1.00 94.84           N  
ATOM   3270  H   LEU A 211      15.632  -2.399  -1.318  1.00 94.84           H  
ATOM   3271  CA  LEU A 211      14.758  -2.218   0.618  1.00 94.84           C  
ATOM   3272  HA  LEU A 211      14.576  -2.975   1.380  1.00 94.84           H  
ATOM   3273  C   LEU A 211      13.500  -1.361   0.479  1.00 94.84           C  
ATOM   3274  CB  LEU A 211      15.978  -1.393   1.051  1.00 94.84           C  
ATOM   3275  HB2 LEU A 211      16.817  -2.077   1.182  1.00 94.84           H  
ATOM   3276  HB3 LEU A 211      16.233  -0.703   0.247  1.00 94.84           H  
ATOM   3277  O   LEU A 211      13.447  -0.459  -0.352  1.00 94.84           O  
ATOM   3278  CG  LEU A 211      15.794  -0.574   2.345  1.00 94.84           C  
ATOM   3279  HG  LEU A 211      15.065   0.220   2.183  1.00 94.84           H  
ATOM   3280  CD1 LEU A 211      15.331  -1.429   3.530  1.00 94.84           C  
ATOM   3281 HD11 LEU A 211      14.255  -1.594   3.463  1.00 94.84           H  
ATOM   3282 HD12 LEU A 211      15.542  -0.922   4.472  1.00 94.84           H  
ATOM   3283 HD13 LEU A 211      15.834  -2.395   3.511  1.00 94.84           H  
ATOM   3284  CD2 LEU A 211      17.141   0.073   2.673  1.00 94.84           C  
ATOM   3285 HD21 LEU A 211      17.440   0.726   1.854  1.00 94.84           H  
ATOM   3286 HD22 LEU A 211      17.904  -0.694   2.806  1.00 94.84           H  
ATOM   3287 HD23 LEU A 211      17.089   0.670   3.583  1.00 94.84           H  
ATOM   3288  N   LEU A 212      12.508  -1.627   1.323  1.00 95.04           N  
ATOM   3289  H   LEU A 212      12.635  -2.387   1.975  1.00 95.04           H  
ATOM   3290  CA  LEU A 212      11.227  -0.939   1.335  1.00 95.04           C  
ATOM   3291  HA  LEU A 212      11.254  -0.115   0.621  1.00 95.04           H  
ATOM   3292  C   LEU A 212      10.922  -0.342   2.706  1.00 95.04           C  
ATOM   3293  CB  LEU A 212      10.110  -1.907   0.916  1.00 95.04           C  
ATOM   3294  HB2 LEU A 212       9.162  -1.371   0.954  1.00 95.04           H  
ATOM   3295  HB3 LEU A 212      10.066  -2.714   1.647  1.00 95.04           H  
ATOM   3296  O   LEU A 212      11.132  -0.948   3.758  1.00 95.04           O  
ATOM   3297  CG  LEU A 212      10.269  -2.528  -0.482  1.00 95.04           C  
ATOM   3298  HG  LEU A 212      11.154  -3.164  -0.512  1.00 95.04           H  
ATOM   3299  CD1 LEU A 212       9.037  -3.379  -0.750  1.00 95.04           C  
ATOM   3300 HD11 LEU A 212       9.154  -3.905  -1.697  1.00 95.04           H  
ATOM   3301 HD12 LEU A 212       8.166  -2.725  -0.788  1.00 95.04           H  
ATOM   3302 HD13 LEU A 212       8.898  -4.105   0.052  1.00 95.04           H  
ATOM   3303  CD2 LEU A 212      10.344  -1.483  -1.594  1.00 95.04           C  
ATOM   3304 HD21 LEU A 212      10.350  -1.973  -2.568  1.00 95.04           H  
ATOM   3305 HD22 LEU A 212      11.267  -0.911  -1.498  1.00 95.04           H  
ATOM   3306 HD23 LEU A 212       9.495  -0.801  -1.538  1.00 95.04           H  
ATOM   3307  N   THR A 213      10.320   0.837   2.685  1.00 93.33           N  
ATOM   3308  H   THR A 213      10.230   1.291   1.788  1.00 93.33           H  
ATOM   3309  CA  THR A 213       9.567   1.359   3.827  1.00 93.33           C  
ATOM   3310  HA  THR A 213      10.178   1.268   4.724  1.00 93.33           H  
ATOM   3311  C   THR A 213       8.285   0.546   4.031  1.00 93.33           C  
ATOM   3312  CB  THR A 213       9.204   2.838   3.633  1.00 93.33           C  
ATOM   3313  HB  THR A 213       8.699   3.194   4.531  1.00 93.33           H  
ATOM   3314  O   THR A 213       7.744  -0.035   3.086  1.00 93.33           O  
ATOM   3315  CG2 THR A 213      10.416   3.727   3.370  1.00 93.33           C  
ATOM   3316 HG21 THR A 213      10.929   3.438   2.452  1.00 93.33           H  
ATOM   3317 HG22 THR A 213      10.096   4.765   3.280  1.00 93.33           H  
ATOM   3318 HG23 THR A 213      11.118   3.649   4.201  1.00 93.33           H  
ATOM   3319  OG1 THR A 213       8.336   2.993   2.534  1.00 93.33           O  
ATOM   3320  HG1 THR A 213       8.903   2.862   1.771  1.00 93.33           H  
ATOM   3321  N   VAL A 214       7.723   0.579   5.244  1.00 92.18           N  
ATOM   3322  H   VAL A 214       8.270   0.947   6.009  1.00 92.18           H  
ATOM   3323  CA  VAL A 214       6.410  -0.036   5.535  1.00 92.18           C  
ATOM   3324  HA  VAL A 214       6.496  -1.116   5.416  1.00 92.18           H  
ATOM   3325  C   VAL A 214       5.336   0.445   4.555  1.00 92.18           C  
ATOM   3326  CB  VAL A 214       5.964   0.259   6.980  1.00 92.18           C  
ATOM   3327  HB  VAL A 214       5.887   1.338   7.112  1.00 92.18           H  
ATOM   3328  O   VAL A 214       4.567  -0.360   4.049  1.00 92.18           O  
ATOM   3329  CG1 VAL A 214       4.604  -0.368   7.317  1.00 92.18           C  
ATOM   3330 HG11 VAL A 214       4.354  -0.184   8.362  1.00 92.18           H  
ATOM   3331 HG12 VAL A 214       3.815   0.061   6.699  1.00 92.18           H  
ATOM   3332 HG13 VAL A 214       4.636  -1.444   7.146  1.00 92.18           H  
ATOM   3333  CG2 VAL A 214       6.983  -0.277   7.991  1.00 92.18           C  
ATOM   3334 HG21 VAL A 214       7.057  -1.361   7.911  1.00 92.18           H  
ATOM   3335 HG22 VAL A 214       7.966   0.158   7.811  1.00 92.18           H  
ATOM   3336 HG23 VAL A 214       6.672  -0.006   9.000  1.00 92.18           H  
ATOM   3337  N   LYS A 215       5.323   1.740   4.213  1.00 91.90           N  
ATOM   3338  H   LYS A 215       6.040   2.333   4.606  1.00 91.90           H  
ATOM   3339  CA  LYS A 215       4.368   2.313   3.253  1.00 91.90           C  
ATOM   3340  HA  LYS A 215       3.354   2.088   3.585  1.00 91.90           H  
ATOM   3341  C   LYS A 215       4.504   1.690   1.857  1.00 91.90           C  
ATOM   3342  CB  LYS A 215       4.565   3.835   3.217  1.00 91.90           C  
ATOM   3343  HB2 LYS A 215       5.601   4.039   2.946  1.00 91.90           H  
ATOM   3344  HB3 LYS A 215       4.382   4.244   4.210  1.00 91.90           H  
ATOM   3345  O   LYS A 215       3.496   1.349   1.248  1.00 91.90           O  
ATOM   3346  CG  LYS A 215       3.636   4.529   2.211  1.00 91.90           C  
ATOM   3347  HG2 LYS A 215       3.738   4.055   1.234  1.00 91.90           H  
ATOM   3348  HG3 LYS A 215       2.599   4.443   2.535  1.00 91.90           H  
ATOM   3349  CD  LYS A 215       4.018   6.005   2.063  1.00 91.90           C  
ATOM   3350  HD2 LYS A 215       5.104   6.096   2.039  1.00 91.90           H  
ATOM   3351  HD3 LYS A 215       3.623   6.576   2.903  1.00 91.90           H  
ATOM   3352  CE  LYS A 215       3.448   6.524   0.742  1.00 91.90           C  
ATOM   3353  HE2 LYS A 215       3.673   5.797  -0.039  1.00 91.90           H  
ATOM   3354  HE3 LYS A 215       2.363   6.581   0.835  1.00 91.90           H  
ATOM   3355  NZ  LYS A 215       4.030   7.837   0.367  1.00 91.90           N  
ATOM   3356  HZ1 LYS A 215       3.841   8.538   1.068  1.00 91.90           H  
ATOM   3357  HZ2 LYS A 215       3.656   8.129  -0.525  1.00 91.90           H  
ATOM   3358  HZ3 LYS A 215       5.031   7.754   0.254  1.00 91.90           H  
ATOM   3359  N   GLN A 216       5.728   1.558   1.342  1.00 94.60           N  
ATOM   3360  H   GLN A 216       6.525   1.803   1.912  1.00 94.60           H  
ATOM   3361  CA  GLN A 216       5.971   0.938   0.032  1.00 94.60           C  
ATOM   3362  HA  GLN A 216       5.356   1.423  -0.727  1.00 94.60           H  
ATOM   3363  C   GLN A 216       5.584  -0.546   0.046  1.00 94.60           C  
ATOM   3364  CB  GLN A 216       7.445   1.100  -0.355  1.00 94.60           C  
ATOM   3365  HB2 GLN A 216       7.655   0.460  -1.212  1.00 94.60           H  
ATOM   3366  HB3 GLN A 216       8.047   0.750   0.484  1.00 94.60           H  
ATOM   3367  O   GLN A 216       4.934  -1.013  -0.885  1.00 94.60           O  
ATOM   3368  CG  GLN A 216       7.823   2.544  -0.742  1.00 94.60           C  
ATOM   3369  HG2 GLN A 216       7.264   3.256  -0.134  1.00 94.60           H  
ATOM   3370  HG3 GLN A 216       7.551   2.704  -1.785  1.00 94.60           H  
ATOM   3371  CD  GLN A 216       9.308   2.847  -0.553  1.00 94.60           C  
ATOM   3372  NE2 GLN A 216       9.839   3.890  -1.147  1.00 94.60           N  
ATOM   3373 HE21 GLN A 216      10.824   4.052  -0.992  1.00 94.60           H  
ATOM   3374 HE22 GLN A 216       9.356   4.415  -1.861  1.00 94.60           H  
ATOM   3375  OE1 GLN A 216       9.985   2.206   0.231  1.00 94.60           O  
ATOM   3376  N   ALA A 217       5.892  -1.262   1.132  1.00 96.37           N  
ATOM   3377  H   ALA A 217       6.446  -0.836   1.861  1.00 96.37           H  
ATOM   3378  CA  ALA A 217       5.449  -2.640   1.320  1.00 96.37           C  
ATOM   3379  HA  ALA A 217       5.815  -3.241   0.489  1.00 96.37           H  
ATOM   3380  C   ALA A 217       3.914  -2.745   1.322  1.00 96.37           C  
ATOM   3381  CB  ALA A 217       6.072  -3.186   2.607  1.00 96.37           C  
ATOM   3382  HB1 ALA A 217       5.826  -4.243   2.708  1.00 96.37           H  
ATOM   3383  HB2 ALA A 217       7.155  -3.072   2.562  1.00 96.37           H  
ATOM   3384  HB3 ALA A 217       5.692  -2.649   3.476  1.00 96.37           H  
ATOM   3385  O   ALA A 217       3.355  -3.557   0.592  1.00 96.37           O  
ATOM   3386  N   THR A 218       3.215  -1.882   2.064  1.00 96.34           N  
ATOM   3387  H   THR A 218       3.713  -1.269   2.693  1.00 96.34           H  
ATOM   3388  CA  THR A 218       1.745  -1.843   2.098  1.00 96.34           C  
ATOM   3389  HA  THR A 218       1.380  -2.810   2.443  1.00 96.34           H  
ATOM   3390  C   THR A 218       1.136  -1.613   0.715  1.00 96.34           C  
ATOM   3391  CB  THR A 218       1.252  -0.768   3.081  1.00 96.34           C  
ATOM   3392  HB  THR A 218       1.659   0.202   2.797  1.00 96.34           H  
ATOM   3393  O   THR A 218       0.131  -2.241   0.402  1.00 96.34           O  
ATOM   3394  CG2 THR A 218      -0.270  -0.664   3.155  1.00 96.34           C  
ATOM   3395 HG21 THR A 218      -0.554  -0.022   3.989  1.00 96.34           H  
ATOM   3396 HG22 THR A 218      -0.714  -1.650   3.287  1.00 96.34           H  
ATOM   3397 HG23 THR A 218      -0.654  -0.216   2.238  1.00 96.34           H  
ATOM   3398  OG1 THR A 218       1.685  -1.080   4.384  1.00 96.34           O  
ATOM   3399  HG1 THR A 218       1.267  -1.907   4.637  1.00 96.34           H  
ATOM   3400  N   ILE A 219       1.746  -0.787  -0.142  1.00 96.55           N  
ATOM   3401  H   ILE A 219       2.572  -0.297   0.169  1.00 96.55           H  
ATOM   3402  CA  ILE A 219       1.285  -0.587  -1.529  1.00 96.55           C  
ATOM   3403  HA  ILE A 219       0.234  -0.296  -1.508  1.00 96.55           H  
ATOM   3404  C   ILE A 219       1.351  -1.893  -2.329  1.00 96.55           C  
ATOM   3405  CB  ILE A 219       2.086   0.552  -2.197  1.00 96.55           C  
ATOM   3406  HB  ILE A 219       3.149   0.393  -2.018  1.00 96.55           H  
ATOM   3407  O   ILE A 219       0.386  -2.237  -3.007  1.00 96.55           O  
ATOM   3408  CG1 ILE A 219       1.653   1.881  -1.545  1.00 96.55           C  
ATOM   3409 HG12 ILE A 219       1.623   1.772  -0.461  1.00 96.55           H  
ATOM   3410 HG13 ILE A 219       0.644   2.117  -1.882  1.00 96.55           H  
ATOM   3411  CG2 ILE A 219       1.865   0.626  -3.720  1.00 96.55           C  
ATOM   3412 HG21 ILE A 219       2.471   1.420  -4.155  1.00 96.55           H  
ATOM   3413 HG22 ILE A 219       0.815   0.818  -3.937  1.00 96.55           H  
ATOM   3414 HG23 ILE A 219       2.168  -0.303  -4.205  1.00 96.55           H  
ATOM   3415  CD1 ILE A 219       2.570   3.059  -1.856  1.00 96.55           C  
ATOM   3416 HD11 ILE A 219       2.540   3.283  -2.922  1.00 96.55           H  
ATOM   3417 HD12 ILE A 219       3.585   2.813  -1.541  1.00 96.55           H  
ATOM   3418 HD13 ILE A 219       2.231   3.936  -1.306  1.00 96.55           H  
ATOM   3419  N   ILE A 220       2.440  -2.654  -2.200  1.00 97.80           N  
ATOM   3420  H   ILE A 220       3.195  -2.319  -1.619  1.00 97.80           H  
ATOM   3421  CA  ILE A 220       2.585  -3.971  -2.841  1.00 97.80           C  
ATOM   3422  HA  ILE A 220       2.414  -3.869  -3.913  1.00 97.80           H  
ATOM   3423  C   ILE A 220       1.537  -4.948  -2.299  1.00 97.80           C  
ATOM   3424  CB  ILE A 220       4.012  -4.512  -2.620  1.00 97.80           C  
ATOM   3425  HB  ILE A 220       4.211  -4.522  -1.548  1.00 97.80           H  
ATOM   3426  O   ILE A 220       0.842  -5.606  -3.070  1.00 97.80           O  
ATOM   3427  CG1 ILE A 220       5.049  -3.599  -3.306  1.00 97.80           C  
ATOM   3428 HG12 ILE A 220       4.776  -2.550  -3.196  1.00 97.80           H  
ATOM   3429 HG13 ILE A 220       5.094  -3.821  -4.373  1.00 97.80           H  
ATOM   3430  CG2 ILE A 220       4.159  -5.957  -3.127  1.00 97.80           C  
ATOM   3431 HG21 ILE A 220       5.186  -6.305  -3.018  1.00 97.80           H  
ATOM   3432 HG22 ILE A 220       3.525  -6.635  -2.555  1.00 97.80           H  
ATOM   3433 HG23 ILE A 220       3.878  -6.010  -4.179  1.00 97.80           H  
ATOM   3434  CD1 ILE A 220       6.427  -3.773  -2.674  1.00 97.80           C  
ATOM   3435 HD11 ILE A 220       6.800  -4.787  -2.812  1.00 97.80           H  
ATOM   3436 HD12 ILE A 220       7.124  -3.066  -3.123  1.00 97.80           H  
ATOM   3437 HD13 ILE A 220       6.343  -3.569  -1.606  1.00 97.80           H  
ATOM   3438  N   GLY A 221       1.378  -5.004  -0.973  1.00 97.90           N  
ATOM   3439  H   GLY A 221       1.987  -4.439  -0.398  1.00 97.90           H  
ATOM   3440  CA  GLY A 221       0.384  -5.861  -0.329  1.00 97.90           C  
ATOM   3441  HA2 GLY A 221       0.442  -5.726   0.751  1.00 97.90           H  
ATOM   3442  HA3 GLY A 221       0.594  -6.903  -0.569  1.00 97.90           H  
ATOM   3443  C   GLY A 221      -1.042  -5.538  -0.782  1.00 97.90           C  
ATOM   3444  O   GLY A 221      -1.800  -6.444  -1.102  1.00 97.90           O  
ATOM   3445  N   LEU A 222      -1.392  -4.256  -0.882  1.00 97.74           N  
ATOM   3446  H   LEU A 222      -0.716  -3.558  -0.605  1.00 97.74           H  
ATOM   3447  CA  LEU A 222      -2.694  -3.790  -1.363  1.00 97.74           C  
ATOM   3448  HA  LEU A 222      -3.487  -4.304  -0.819  1.00 97.74           H  
ATOM   3449  C   LEU A 222      -2.925  -4.061  -2.851  1.00 97.74           C  
ATOM   3450  CB  LEU A 222      -2.788  -2.282  -1.123  1.00 97.74           C  
ATOM   3451  HB2 LEU A 222      -1.843  -1.823  -1.414  1.00 97.74           H  
ATOM   3452  HB3 LEU A 222      -3.566  -1.877  -1.769  1.00 97.74           H  
ATOM   3453  O   LEU A 222      -4.049  -4.364  -3.245  1.00 97.74           O  
ATOM   3454  CG  LEU A 222      -3.118  -1.886   0.316  1.00 97.74           C  
ATOM   3455  HG  LEU A 222      -2.409  -2.328   1.016  1.00 97.74           H  
ATOM   3456  CD1 LEU A 222      -3.033  -0.362   0.423  1.00 97.74           C  
ATOM   3457 HD11 LEU A 222      -3.172  -0.066   1.463  1.00 97.74           H  
ATOM   3458 HD12 LEU A 222      -3.793   0.105  -0.202  1.00 97.74           H  
ATOM   3459 HD13 LEU A 222      -2.045  -0.029   0.103  1.00 97.74           H  
ATOM   3460  CD2 LEU A 222      -4.528  -2.351   0.668  1.00 97.74           C  
ATOM   3461 HD21 LEU A 222      -4.938  -1.681   1.424  1.00 97.74           H  
ATOM   3462 HD22 LEU A 222      -5.185  -2.301  -0.201  1.00 97.74           H  
ATOM   3463 HD23 LEU A 222      -4.500  -3.376   1.038  1.00 97.74           H  
ATOM   3464  N   HIS A 223      -1.886  -3.943  -3.678  1.00 96.93           N  
ATOM   3465  H   HIS A 223      -0.997  -3.634  -3.310  1.00 96.93           H  
ATOM   3466  CA  HIS A 223      -1.967  -4.285  -5.094  1.00 96.93           C  
ATOM   3467  HA  HIS A 223      -2.769  -3.709  -5.557  1.00 96.93           H  
ATOM   3468  C   HIS A 223      -2.318  -5.769  -5.273  1.00 96.93           C  
ATOM   3469  CB  HIS A 223      -0.647  -3.907  -5.779  1.00 96.93           C  
ATOM   3470  HB2 HIS A 223       0.191  -4.311  -5.212  1.00 96.93           H  
ATOM   3471  HB3 HIS A 223      -0.547  -2.822  -5.797  1.00 96.93           H  
ATOM   3472  O   HIS A 223      -3.294  -6.094  -5.948  1.00 96.93           O  
ATOM   3473  CG  HIS A 223      -0.556  -4.432  -7.186  1.00 96.93           C  
ATOM   3474  CD2 HIS A 223       0.168  -5.520  -7.593  1.00 96.93           C  
ATOM   3475  HD2 HIS A 223       0.799  -6.135  -6.970  1.00 96.93           H  
ATOM   3476  ND1 HIS A 223      -1.253  -3.974  -8.282  1.00 96.93           N  
ATOM   3477  HD1 HIS A 223      -1.877  -3.181  -8.320  1.00 96.93           H  
ATOM   3478  CE1 HIS A 223      -0.952  -4.769  -9.322  1.00 96.93           C  
ATOM   3479  HE1 HIS A 223      -1.349  -4.674 -10.322  1.00 96.93           H  
ATOM   3480  NE2 HIS A 223      -0.090  -5.723  -8.947  1.00 96.93           N  
ATOM   3481  N   ILE A 224      -1.590  -6.657  -4.587  1.00 98.00           N  
ATOM   3482  H   ILE A 224      -0.809  -6.317  -4.045  1.00 98.00           H  
ATOM   3483  CA  ILE A 224      -1.844  -8.104  -4.615  1.00 98.00           C  
ATOM   3484  HA  ILE A 224      -1.860  -8.441  -5.652  1.00 98.00           H  
ATOM   3485  C   ILE A 224      -3.214  -8.431  -4.004  1.00 98.00           C  
ATOM   3486  CB  ILE A 224      -0.715  -8.848  -3.874  1.00 98.00           C  
ATOM   3487  HB  ILE A 224      -0.663  -8.443  -2.863  1.00 98.00           H  
ATOM   3488  O   ILE A 224      -3.964  -9.236  -4.557  1.00 98.00           O  
ATOM   3489  CG1 ILE A 224       0.652  -8.633  -4.560  1.00 98.00           C  
ATOM   3490 HG12 ILE A 224       0.774  -7.586  -4.841  1.00 98.00           H  
ATOM   3491 HG13 ILE A 224       0.680  -9.226  -5.474  1.00 98.00           H  
ATOM   3492  CG2 ILE A 224      -1.026 -10.355  -3.811  1.00 98.00           C  
ATOM   3493 HG21 ILE A 224      -0.197 -10.903  -3.363  1.00 98.00           H  
ATOM   3494 HG22 ILE A 224      -1.913 -10.548  -3.207  1.00 98.00           H  
ATOM   3495 HG23 ILE A 224      -1.189 -10.742  -4.817  1.00 98.00           H  
ATOM   3496  CD1 ILE A 224       1.857  -9.001  -3.684  1.00 98.00           C  
ATOM   3497 HD11 ILE A 224       1.796  -8.483  -2.727  1.00 98.00           H  
ATOM   3498 HD12 ILE A 224       2.774  -8.703  -4.191  1.00 98.00           H  
ATOM   3499 HD13 ILE A 224       1.895 -10.078  -3.516  1.00 98.00           H  
ATOM   3500  N   LEU A 225      -3.569  -7.783  -2.889  1.00 97.54           N  
ATOM   3501  H   LEU A 225      -2.901  -7.160  -2.457  1.00 97.54           H  
ATOM   3502  CA  LEU A 225      -4.863  -7.969  -2.236  1.00 97.54           C  
ATOM   3503  HA  LEU A 225      -4.967  -9.026  -1.991  1.00 97.54           H  
ATOM   3504  C   LEU A 225      -6.021  -7.596  -3.162  1.00 97.54           C  
ATOM   3505  CB  LEU A 225      -4.915  -7.153  -0.936  1.00 97.54           C  
ATOM   3506  HB2 LEU A 225      -4.739  -6.106  -1.182  1.00 97.54           H  
ATOM   3507  HB3 LEU A 225      -4.117  -7.491  -0.275  1.00 97.54           H  
ATOM   3508  O   LEU A 225      -7.032  -8.284  -3.139  1.00 97.54           O  
ATOM   3509  CG  LEU A 225      -6.256  -7.249  -0.183  1.00 97.54           C  
ATOM   3510  HG  LEU A 225      -7.065  -6.878  -0.814  1.00 97.54           H  
ATOM   3511  CD1 LEU A 225      -6.580  -8.674   0.264  1.00 97.54           C  
ATOM   3512 HD11 LEU A 225      -6.753  -9.299  -0.612  1.00 97.54           H  
ATOM   3513 HD12 LEU A 225      -5.765  -9.085   0.860  1.00 97.54           H  
ATOM   3514 HD13 LEU A 225      -7.497  -8.675   0.853  1.00 97.54           H  
ATOM   3515  CD2 LEU A 225      -6.195  -6.361   1.052  1.00 97.54           C  
ATOM   3516 HD21 LEU A 225      -7.159  -6.405   1.559  1.00 97.54           H  
ATOM   3517 HD22 LEU A 225      -5.998  -5.332   0.751  1.00 97.54           H  
ATOM   3518 HD23 LEU A 225      -5.408  -6.713   1.719  1.00 97.54           H  
ATOM   3519  N   GLY A 226      -5.889  -6.560  -3.993  1.00 95.66           N  
ATOM   3520  H   GLY A 226      -5.052  -5.996  -3.947  1.00 95.66           H  
ATOM   3521  CA  GLY A 226      -6.940  -6.194  -4.943  1.00 95.66           C  
ATOM   3522  HA2 GLY A 226      -6.651  -5.287  -5.474  1.00 95.66           H  
ATOM   3523  HA3 GLY A 226      -7.866  -6.009  -4.398  1.00 95.66           H  
ATOM   3524  C   GLY A 226      -7.220  -7.290  -5.971  1.00 95.66           C  
ATOM   3525  O   GLY A 226      -8.378  -7.615  -6.221  1.00 95.66           O  
ATOM   3526  N   LYS A 227      -6.167  -7.936  -6.492  1.00 94.83           N  
ATOM   3527  H   LYS A 227      -5.242  -7.638  -6.217  1.00 94.83           H  
ATOM   3528  CA  LYS A 227      -6.300  -9.093  -7.395  1.00 94.83           C  
ATOM   3529  HA  LYS A 227      -6.958  -8.830  -8.224  1.00 94.83           H  
ATOM   3530  C   LYS A 227      -6.965 -10.274  -6.684  1.00 94.83           C  
ATOM   3531  CB  LYS A 227      -4.927  -9.499  -7.960  1.00 94.83           C  
ATOM   3532  HB2 LYS A 227      -5.056 -10.368  -8.604  1.00 94.83           H  
ATOM   3533  HB3 LYS A 227      -4.268  -9.779  -7.137  1.00 94.83           H  
ATOM   3534  O   LYS A 227      -7.887 -10.880  -7.218  1.00 94.83           O  
ATOM   3535  CG  LYS A 227      -4.264  -8.369  -8.764  1.00 94.83           C  
ATOM   3536  HG2 LYS A 227      -4.900  -8.098  -9.606  1.00 94.83           H  
ATOM   3537  HG3 LYS A 227      -4.152  -7.493  -8.126  1.00 94.83           H  
ATOM   3538  CD  LYS A 227      -2.868  -8.742  -9.279  1.00 94.83           C  
ATOM   3539  HD2 LYS A 227      -2.378  -7.830  -9.621  1.00 94.83           H  
ATOM   3540  HD3 LYS A 227      -2.275  -9.161  -8.465  1.00 94.83           H  
ATOM   3541  CE  LYS A 227      -2.923  -9.733 -10.444  1.00 94.83           C  
ATOM   3542  HE2 LYS A 227      -3.553  -9.329 -11.237  1.00 94.83           H  
ATOM   3543  HE3 LYS A 227      -3.368 -10.671 -10.111  1.00 94.83           H  
ATOM   3544  NZ  LYS A 227      -1.568 -10.002 -10.970  1.00 94.83           N  
ATOM   3545  HZ1 LYS A 227      -1.514  -9.857 -11.968  1.00 94.83           H  
ATOM   3546  HZ2 LYS A 227      -0.837  -9.495 -10.492  1.00 94.83           H  
ATOM   3547  HZ3 LYS A 227      -1.380 -10.987 -10.849  1.00 94.83           H  
ATOM   3548  N   PHE A 228      -6.539 -10.553  -5.452  1.00 96.43           N  
ATOM   3549  H   PHE A 228      -5.764 -10.019  -5.085  1.00 96.43           H  
ATOM   3550  CA  PHE A 228      -7.118 -11.616  -4.629  1.00 96.43           C  
ATOM   3551  HA  PHE A 228      -7.111 -12.542  -5.204  1.00 96.43           H  
ATOM   3552  C   PHE A 228      -8.581 -11.349  -4.240  1.00 96.43           C  
ATOM   3553  CB  PHE A 228      -6.240 -11.807  -3.386  1.00 96.43           C  
ATOM   3554  HB2 PHE A 228      -5.233 -12.076  -3.705  1.00 96.43           H  
ATOM   3555  HB3 PHE A 228      -6.174 -10.858  -2.853  1.00 96.43           H  
ATOM   3556  O   PHE A 228      -9.384 -12.276  -4.239  1.00 96.43           O  
ATOM   3557  CG  PHE A 228      -6.748 -12.874  -2.433  1.00 96.43           C  
ATOM   3558  CD1 PHE A 228      -7.060 -12.546  -1.099  1.00 96.43           C  
ATOM   3559  HD1 PHE A 228      -6.928 -11.535  -0.741  1.00 96.43           H  
ATOM   3560  CD2 PHE A 228      -6.948 -14.191  -2.889  1.00 96.43           C  
ATOM   3561  HD2 PHE A 228      -6.721 -14.459  -3.911  1.00 96.43           H  
ATOM   3562  CE1 PHE A 228      -7.566 -13.527  -0.229  1.00 96.43           C  
ATOM   3563  HE1 PHE A 228      -7.807 -13.273   0.793  1.00 96.43           H  
ATOM   3564  CE2 PHE A 228      -7.469 -15.167  -2.023  1.00 96.43           C  
ATOM   3565  HE2 PHE A 228      -7.639 -16.171  -2.383  1.00 96.43           H  
ATOM   3566  CZ  PHE A 228      -7.779 -14.836  -0.694  1.00 96.43           C  
ATOM   3567  HZ  PHE A 228      -8.188 -15.588  -0.036  1.00 96.43           H  
ATOM   3568  N   THR A 229      -8.944 -10.092  -3.963  1.00 96.58           N  
ATOM   3569  H   THR A 229      -8.224  -9.384  -3.993  1.00 96.58           H  
ATOM   3570  CA  THR A 229     -10.286  -9.691  -3.503  1.00 96.58           C  
ATOM   3571  HA  THR A 229     -10.513 -10.208  -2.570  1.00 96.58           H  
ATOM   3572  C   THR A 229     -11.362 -10.080  -4.507  1.00 96.58           C  
ATOM   3573  CB  THR A 229     -10.362  -8.173  -3.250  1.00 96.58           C  
ATOM   3574  HB  THR A 229     -10.061  -7.641  -4.152  1.00 96.58           H  
ATOM   3575  O   THR A 229     -12.424 -10.541  -4.103  1.00 96.58           O  
ATOM   3576  CG2 THR A 229     -11.751  -7.685  -2.840  1.00 96.58           C  
ATOM   3577 HG21 THR A 229     -12.110  -8.259  -1.986  1.00 96.58           H  
ATOM   3578 HG22 THR A 229     -12.454  -7.790  -3.667  1.00 96.58           H  
ATOM   3579 HG23 THR A 229     -11.698  -6.629  -2.577  1.00 96.58           H  
ATOM   3580  OG1 THR A 229      -9.492  -7.812  -2.199  1.00 96.58           O  
ATOM   3581  HG1 THR A 229      -8.602  -8.009  -2.503  1.00 96.58           H  
ATOM   3582  N   ARG A 230     -11.097  -9.932  -5.811  1.00 93.48           N  
ATOM   3583  H   ARG A 230     -10.198  -9.561  -6.083  1.00 93.48           H  
ATOM   3584  CA  ARG A 230     -12.046 -10.342  -6.853  1.00 93.48           C  
ATOM   3585  HA  ARG A 230     -12.990  -9.814  -6.717  1.00 93.48           H  
ATOM   3586  C   ARG A 230     -12.395 -11.826  -6.727  1.00 93.48           C  
ATOM   3587  CB  ARG A 230     -11.472  -9.982  -8.227  1.00 93.48           C  
ATOM   3588  HB2 ARG A 230     -10.521 -10.492  -8.376  1.00 93.48           H  
ATOM   3589  HB3 ARG A 230     -11.301  -8.906  -8.264  1.00 93.48           H  
ATOM   3590  O   ARG A 230     -13.554 -12.176  -6.564  1.00 93.48           O  
ATOM   3591  CG  ARG A 230     -12.440 -10.373  -9.349  1.00 93.48           C  
ATOM   3592  HG2 ARG A 230     -13.409  -9.903  -9.181  1.00 93.48           H  
ATOM   3593  HG3 ARG A 230     -12.569 -11.455  -9.368  1.00 93.48           H  
ATOM   3594  CD  ARG A 230     -11.882  -9.918 -10.695  1.00 93.48           C  
ATOM   3595  HD2 ARG A 230     -10.885 -10.339 -10.821  1.00 93.48           H  
ATOM   3596  HD3 ARG A 230     -11.822  -8.829 -10.704  1.00 93.48           H  
ATOM   3597  NE  ARG A 230     -12.751 -10.377 -11.785  1.00 93.48           N  
ATOM   3598  HE  ARG A 230     -13.576 -10.888 -11.506  1.00 93.48           H  
ATOM   3599  NH1 ARG A 230     -11.437  -9.669 -13.529  1.00 93.48           N  
ATOM   3600 HH11 ARG A 230     -11.247  -9.632 -14.520  1.00 93.48           H  
ATOM   3601 HH12 ARG A 230     -10.750  -9.353 -12.859  1.00 93.48           H  
ATOM   3602  NH2 ARG A 230     -13.377 -10.705 -13.940  1.00 93.48           N  
ATOM   3603 HH21 ARG A 230     -14.197 -11.186 -13.599  1.00 93.48           H  
ATOM   3604 HH22 ARG A 230     -13.202 -10.638 -14.932  1.00 93.48           H  
ATOM   3605  CZ  ARG A 230     -12.519 -10.244 -13.076  1.00 93.48           C  
ATOM   3606  N   ILE A 231     -11.373 -12.672  -6.703  1.00 95.12           N  
ATOM   3607  H   ILE A 231     -10.441 -12.290  -6.775  1.00 95.12           H  
ATOM   3608  CA  ILE A 231     -11.532 -14.130  -6.690  1.00 95.12           C  
ATOM   3609  HA  ILE A 231     -12.227 -14.424  -7.476  1.00 95.12           H  
ATOM   3610  C   ILE A 231     -12.110 -14.610  -5.359  1.00 95.12           C  
ATOM   3611  CB  ILE A 231     -10.166 -14.774  -6.963  1.00 95.12           C  
ATOM   3612  HB  ILE A 231      -9.490 -14.453  -6.170  1.00 95.12           H  
ATOM   3613  O   ILE A 231     -12.934 -15.522  -5.335  1.00 95.12           O  
ATOM   3614  CG1 ILE A 231      -9.620 -14.309  -8.330  1.00 95.12           C  
ATOM   3615 HG12 ILE A 231      -9.976 -14.961  -9.127  1.00 95.12           H  
ATOM   3616 HG13 ILE A 231      -9.919 -13.291  -8.580  1.00 95.12           H  
ATOM   3617  CG2 ILE A 231     -10.231 -16.310  -6.945  1.00 95.12           C  
ATOM   3618 HG21 ILE A 231      -9.238 -16.742  -7.070  1.00 95.12           H  
ATOM   3619 HG22 ILE A 231     -10.644 -16.658  -5.998  1.00 95.12           H  
ATOM   3620 HG23 ILE A 231     -10.880 -16.667  -7.745  1.00 95.12           H  
ATOM   3621  CD1 ILE A 231      -8.111 -14.325  -8.287  1.00 95.12           C  
ATOM   3622 HD11 ILE A 231      -7.721 -13.955  -9.235  1.00 95.12           H  
ATOM   3623 HD12 ILE A 231      -7.776 -15.345  -8.102  1.00 95.12           H  
ATOM   3624 HD13 ILE A 231      -7.759 -13.671  -7.489  1.00 95.12           H  
ATOM   3625  N   SER A 232     -11.710 -13.984  -4.247  1.00 95.83           N  
ATOM   3626  H   SER A 232     -11.026 -13.244  -4.312  1.00 95.83           H  
ATOM   3627  CA  SER A 232     -12.261 -14.317  -2.937  1.00 95.83           C  
ATOM   3628  HA  SER A 232     -12.166 -15.395  -2.801  1.00 95.83           H  
ATOM   3629  C   SER A 232     -13.753 -13.992  -2.883  1.00 95.83           C  
ATOM   3630  CB  SER A 232     -11.463 -13.643  -1.811  1.00 95.83           C  
ATOM   3631  HB2 SER A 232     -10.400 -13.683  -2.050  1.00 95.83           H  
ATOM   3632  HB3 SER A 232     -11.619 -14.201  -0.888  1.00 95.83           H  
ATOM   3633  O   SER A 232     -14.527 -14.832  -2.439  1.00 95.83           O  
ATOM   3634  OG  SER A 232     -11.836 -12.296  -1.587  1.00 95.83           O  
ATOM   3635  HG  SER A 232     -12.711 -12.308  -1.191  1.00 95.83           H  
ATOM   3636  N   CYS A 233     -14.172 -12.825  -3.392  1.00 94.13           N  
ATOM   3637  H   CYS A 233     -13.486 -12.188  -3.770  1.00 94.13           H  
ATOM   3638  CA  CYS A 233     -15.582 -12.433  -3.445  1.00 94.13           C  
ATOM   3639  HA  CYS A 233     -16.008 -12.475  -2.443  1.00 94.13           H  
ATOM   3640  C   CYS A 233     -16.403 -13.378  -4.324  1.00 94.13           C  
ATOM   3641  CB  CYS A 233     -15.712 -11.003  -3.980  1.00 94.13           C  
ATOM   3642  HB2 CYS A 233     -16.766 -10.793  -4.162  1.00 94.13           H  
ATOM   3643  HB3 CYS A 233     -15.173 -10.919  -4.924  1.00 94.13           H  
ATOM   3644  O   CYS A 233     -17.475 -13.807  -3.904  1.00 94.13           O  
ATOM   3645  SG  CYS A 233     -15.073  -9.810  -2.775  1.00 94.13           S  
ATOM   3646  HG  CYS A 233     -13.804 -10.217  -2.881  1.00 94.13           H  
ATOM   3647  N   ASP A 234     -15.884 -13.736  -5.501  1.00 92.09           N  
ATOM   3648  H   ASP A 234     -15.046 -13.278  -5.829  1.00 92.09           H  
ATOM   3649  CA  ASP A 234     -16.539 -14.677  -6.419  1.00 92.09           C  
ATOM   3650  HA  ASP A 234     -17.538 -14.308  -6.652  1.00 92.09           H  
ATOM   3651  C   ASP A 234     -16.706 -16.071  -5.779  1.00 92.09           C  
ATOM   3652  CB  ASP A 234     -15.738 -14.750  -7.736  1.00 92.09           C  
ATOM   3653  HB2 ASP A 234     -16.182 -15.522  -8.365  1.00 92.09           H  
ATOM   3654  HB3 ASP A 234     -14.716 -15.054  -7.511  1.00 92.09           H  
ATOM   3655  O   ASP A 234     -17.662 -16.785  -6.071  1.00 92.09           O  
ATOM   3656  CG  ASP A 234     -15.709 -13.438  -8.548  1.00 92.09           C  
ATOM   3657  OD1 ASP A 234     -16.526 -12.528  -8.271  1.00 92.09           O  
ATOM   3658  OD2 ASP A 234     -14.855 -13.335  -9.464  1.00 92.09           O  
ATOM   3659  N   SER A 235     -15.825 -16.420  -4.835  1.00 94.27           N  
ATOM   3660  H   SER A 235     -15.059 -15.784  -4.666  1.00 94.27           H  
ATOM   3661  CA  SER A 235     -15.873 -17.658  -4.042  1.00 94.27           C  
ATOM   3662  HA  SER A 235     -16.410 -18.411  -4.618  1.00 94.27           H  
ATOM   3663  C   SER A 235     -16.627 -17.507  -2.707  1.00 94.27           C  
ATOM   3664  CB  SER A 235     -14.455 -18.195  -3.816  1.00 94.27           C  
ATOM   3665  HB2 SER A 235     -13.920 -17.535  -3.133  1.00 94.27           H  
ATOM   3666  HB3 SER A 235     -14.507 -19.191  -3.377  1.00 94.27           H  
ATOM   3667  O   SER A 235     -16.552 -18.386  -1.853  1.00 94.27           O  
ATOM   3668  OG  SER A 235     -13.751 -18.259  -5.041  1.00 94.27           O  
ATOM   3669  HG  SER A 235     -13.563 -17.359  -5.318  1.00 94.27           H  
ATOM   3670  N   GLY A 236     -17.339 -16.395  -2.487  1.00 93.02           N  
ATOM   3671  H   GLY A 236     -17.374 -15.705  -3.224  1.00 93.02           H  
ATOM   3672  CA  GLY A 236     -18.145 -16.160  -1.280  1.00 93.02           C  
ATOM   3673  HA2 GLY A 236     -18.896 -15.407  -1.515  1.00 93.02           H  
ATOM   3674  HA3 GLY A 236     -18.660 -17.083  -1.012  1.00 93.02           H  
ATOM   3675  C   GLY A 236     -17.371 -15.677  -0.045  1.00 93.02           C  
ATOM   3676  O   GLY A 236     -17.906 -15.702   1.063  1.00 93.02           O  
ATOM   3677  N   HIS A 237     -16.128 -15.219  -0.207  1.00 95.05           N  
ATOM   3678  H   HIS A 237     -15.747 -15.223  -1.142  1.00 95.05           H  
ATOM   3679  CA  HIS A 237     -15.261 -14.755   0.877  1.00 95.05           C  
ATOM   3680  HA  HIS A 237     -15.750 -14.956   1.830  1.00 95.05           H  
ATOM   3681  C   HIS A 237     -14.986 -13.243   0.814  1.00 95.05           C  
ATOM   3682  CB  HIS A 237     -13.955 -15.557   0.873  1.00 95.05           C  
ATOM   3683  HB2 HIS A 237     -13.464 -15.449  -0.094  1.00 95.05           H  
ATOM   3684  HB3 HIS A 237     -13.291 -15.145   1.633  1.00 95.05           H  
ATOM   3685  O   HIS A 237     -14.178 -12.760   0.013  1.00 95.05           O  
ATOM   3686  CG  HIS A 237     -14.143 -17.023   1.161  1.00 95.05           C  
ATOM   3687  CD2 HIS A 237     -14.122 -18.045   0.252  1.00 95.05           C  
ATOM   3688  HD2 HIS A 237     -13.999 -17.947  -0.817  1.00 95.05           H  
ATOM   3689  ND1 HIS A 237     -14.363 -17.586   2.398  1.00 95.05           N  
ATOM   3690  HD1 HIS A 237     -14.550 -17.087   3.256  1.00 95.05           H  
ATOM   3691  CE1 HIS A 237     -14.449 -18.917   2.238  1.00 95.05           C  
ATOM   3692  HE1 HIS A 237     -14.651 -19.630   3.023  1.00 95.05           H  
ATOM   3693  NE2 HIS A 237     -14.276 -19.244   0.954  1.00 95.05           N  
ATOM   3694  N   ASP A 238     -15.583 -12.504   1.753  1.00 95.64           N  
ATOM   3695  H   ASP A 238     -16.284 -12.946   2.332  1.00 95.64           H  
ATOM   3696  CA  ASP A 238     -15.365 -11.065   1.922  1.00 95.64           C  
ATOM   3697  HA  ASP A 238     -15.191 -10.616   0.945  1.00 95.64           H  
ATOM   3698  C   ASP A 238     -14.149 -10.787   2.817  1.00 95.64           C  
ATOM   3699  CB  ASP A 238     -16.603 -10.398   2.519  1.00 95.64           C  
ATOM   3700  HB2 ASP A 238     -16.833 -10.858   3.480  1.00 95.64           H  
ATOM   3701  HB3 ASP A 238     -16.358  -9.350   2.695  1.00 95.64           H  
ATOM   3702  O   ASP A 238     -14.201 -10.888   4.050  1.00 95.64           O  
ATOM   3703  CG  ASP A 238     -17.843 -10.447   1.637  1.00 95.64           C  
ATOM   3704  OD1 ASP A 238     -17.747 -10.599   0.399  1.00 95.64           O  
ATOM   3705  OD2 ASP A 238     -18.942 -10.256   2.199  1.00 95.64           O  
ATOM   3706  N   ILE A 239     -13.026 -10.428   2.196  1.00 95.35           N  
ATOM   3707  H   ILE A 239     -13.035 -10.383   1.188  1.00 95.35           H  
ATOM   3708  CA  ILE A 239     -11.754 -10.246   2.897  1.00 95.35           C  
ATOM   3709  HA  ILE A 239     -11.813 -10.755   3.859  1.00 95.35           H  
ATOM   3710  C   ILE A 239     -11.499  -8.767   3.188  1.00 95.35           C  
ATOM   3711  CB  ILE A 239     -10.605 -10.919   2.118  1.00 95.35           C  
ATOM   3712  HB  ILE A 239     -10.501 -10.417   1.156  1.00 95.35           H  
ATOM   3713  O   ILE A 239     -11.320  -7.954   2.284  1.00 95.35           O  
ATOM   3714  CG1 ILE A 239     -10.877 -12.415   1.829  1.00 95.35           C  
ATOM   3715 HG12 ILE A 239     -11.747 -12.501   1.179  1.00 95.35           H  
ATOM   3716 HG13 ILE A 239     -10.034 -12.821   1.270  1.00 95.35           H  
ATOM   3717  CG2 ILE A 239      -9.278 -10.757   2.878  1.00 95.35           C  
ATOM   3718 HG21 ILE A 239      -9.368 -11.125   3.900  1.00 95.35           H  
ATOM   3719 HG22 ILE A 239      -8.989  -9.706   2.891  1.00 95.35           H  
ATOM   3720 HG23 ILE A 239      -8.490 -11.310   2.366  1.00 95.35           H  
ATOM   3721  CD1 ILE A 239     -11.115 -13.306   3.058  1.00 95.35           C  
ATOM   3722 HD11 ILE A 239     -12.019 -12.998   3.582  1.00 95.35           H  
ATOM   3723 HD12 ILE A 239     -11.242 -14.337   2.727  1.00 95.35           H  
ATOM   3724 HD13 ILE A 239     -10.262 -13.264   3.734  1.00 95.35           H  
ATOM   3725  N   LEU A 240     -11.408  -8.425   4.475  1.00 96.17           N  
ATOM   3726  H   LEU A 240     -11.589  -9.144   5.161  1.00 96.17           H  
ATOM   3727  CA  LEU A 240     -10.985  -7.107   4.946  1.00 96.17           C  
ATOM   3728  HA  LEU A 240     -10.932  -6.426   4.097  1.00 96.17           H  
ATOM   3729  C   LEU A 240      -9.576  -7.163   5.540  1.00 96.17           C  
ATOM   3730  CB  LEU A 240     -12.013  -6.536   5.942  1.00 96.17           C  
ATOM   3731  HB2 LEU A 240     -11.605  -5.626   6.382  1.00 96.17           H  
ATOM   3732  HB3 LEU A 240     -12.147  -7.254   6.752  1.00 96.17           H  
ATOM   3733  O   LEU A 240      -9.183  -8.145   6.181  1.00 96.17           O  
ATOM   3734  CG  LEU A 240     -13.395  -6.204   5.343  1.00 96.17           C  
ATOM   3735  HG  LEU A 240     -13.856  -7.121   4.975  1.00 96.17           H  
ATOM   3736  CD1 LEU A 240     -14.284  -5.618   6.441  1.00 96.17           C  
ATOM   3737 HD11 LEU A 240     -15.292  -5.456   6.060  1.00 96.17           H  
ATOM   3738 HD12 LEU A 240     -14.351  -6.303   7.287  1.00 96.17           H  
ATOM   3739 HD13 LEU A 240     -13.892  -4.663   6.790  1.00 96.17           H  
ATOM   3740  CD2 LEU A 240     -13.329  -5.187   4.200  1.00 96.17           C  
ATOM   3741 HD21 LEU A 240     -12.841  -4.270   4.529  1.00 96.17           H  
ATOM   3742 HD22 LEU A 240     -12.786  -5.606   3.353  1.00 96.17           H  
ATOM   3743 HD23 LEU A 240     -14.339  -4.952   3.864  1.00 96.17           H  
ATOM   3744  N   THR A 241      -8.810  -6.087   5.368  1.00 95.89           N  
ATOM   3745  H   THR A 241      -9.156  -5.331   4.794  1.00 95.89           H  
ATOM   3746  CA  THR A 241      -7.565  -5.907   6.128  1.00 95.89           C  
ATOM   3747  HA  THR A 241      -7.025  -6.853   6.093  1.00 95.89           H  
ATOM   3748  C   THR A 241      -7.874  -5.591   7.591  1.00 95.89           C  
ATOM   3749  CB  THR A 241      -6.643  -4.841   5.527  1.00 95.89           C  
ATOM   3750  HB  THR A 241      -5.671  -4.913   6.014  1.00 95.89           H  
ATOM   3751  O   THR A 241      -8.974  -5.121   7.894  1.00 95.89           O  
ATOM   3752  CG2 THR A 241      -6.438  -5.094   4.037  1.00 95.89           C  
ATOM   3753 HG21 THR A 241      -6.551  -6.158   3.830  1.00 95.89           H  
ATOM   3754 HG22 THR A 241      -7.166  -4.538   3.447  1.00 95.89           H  
ATOM   3755 HG23 THR A 241      -5.423  -4.823   3.745  1.00 95.89           H  
ATOM   3756  OG1 THR A 241      -7.144  -3.542   5.737  1.00 95.89           O  
ATOM   3757  HG1 THR A 241      -6.793  -2.993   5.032  1.00 95.89           H  
ATOM   3758  N   PRO A 242      -6.925  -5.788   8.527  1.00 92.98           N  
ATOM   3759  CA  PRO A 242      -7.175  -5.515   9.943  1.00 92.98           C  
ATOM   3760  HA  PRO A 242      -7.942  -6.201  10.302  1.00 92.98           H  
ATOM   3761  C   PRO A 242      -7.630  -4.077  10.226  1.00 92.98           C  
ATOM   3762  CB  PRO A 242      -5.851  -5.825  10.648  1.00 92.98           C  
ATOM   3763  HB2 PRO A 242      -5.218  -4.938  10.675  1.00 92.98           H  
ATOM   3764  HB3 PRO A 242      -6.017  -6.205  11.656  1.00 92.98           H  
ATOM   3765  O   PRO A 242      -8.373  -3.841  11.171  1.00 92.98           O  
ATOM   3766  CG  PRO A 242      -5.205  -6.877   9.747  1.00 92.98           C  
ATOM   3767  HG2 PRO A 242      -4.121  -6.904   9.855  1.00 92.98           H  
ATOM   3768  HG3 PRO A 242      -5.638  -7.856   9.954  1.00 92.98           H  
ATOM   3769  CD  PRO A 242      -5.618  -6.415   8.353  1.00 92.98           C  
ATOM   3770  HD2 PRO A 242      -4.901  -5.680   7.988  1.00 92.98           H  
ATOM   3771  HD3 PRO A 242      -5.655  -7.269   7.676  1.00 92.98           H  
ATOM   3772  N   LEU A 243      -7.190  -3.105   9.418  1.00 92.17           N  
ATOM   3773  H   LEU A 243      -6.656  -3.366   8.601  1.00 92.17           H  
ATOM   3774  CA  LEU A 243      -7.604  -1.712   9.574  1.00 92.17           C  
ATOM   3775  HA  LEU A 243      -7.675  -1.507  10.643  1.00 92.17           H  
ATOM   3776  C   LEU A 243      -9.001  -1.459   8.998  1.00 92.17           C  
ATOM   3777  CB  LEU A 243      -6.524  -0.801   8.972  1.00 92.17           C  
ATOM   3778  HB2 LEU A 243      -6.491  -0.960   7.895  1.00 92.17           H  
ATOM   3779  HB3 LEU A 243      -5.561  -1.100   9.387  1.00 92.17           H  
ATOM   3780  O   LEU A 243      -9.784  -0.762   9.631  1.00 92.17           O  
ATOM   3781  CG  LEU A 243      -6.725   0.704   9.240  1.00 92.17           C  
ATOM   3782  HG  LEU A 243      -7.582   1.067   8.673  1.00 92.17           H  
ATOM   3783  CD1 LEU A 243      -6.913   1.048  10.721  1.00 92.17           C  
ATOM   3784 HD11 LEU A 243      -6.963   2.131  10.834  1.00 92.17           H  
ATOM   3785 HD12 LEU A 243      -7.864   0.650  11.075  1.00 92.17           H  
ATOM   3786 HD13 LEU A 243      -6.091   0.658  11.322  1.00 92.17           H  
ATOM   3787  CD2 LEU A 243      -5.464   1.433   8.777  1.00 92.17           C  
ATOM   3788 HD21 LEU A 243      -4.607   1.154   9.390  1.00 92.17           H  
ATOM   3789 HD22 LEU A 243      -5.263   1.181   7.736  1.00 92.17           H  
ATOM   3790 HD23 LEU A 243      -5.627   2.508   8.846  1.00 92.17           H  
ATOM   3791  N   SER A 244      -9.342  -2.065   7.859  1.00 95.63           N  
ATOM   3792  H   SER A 244      -8.666  -2.623   7.357  1.00 95.63           H  
ATOM   3793  CA  SER A 244     -10.700  -2.004   7.307  1.00 95.63           C  
ATOM   3794  HA  SER A 244     -10.997  -0.965   7.158  1.00 95.63           H  
ATOM   3795  C   SER A 244     -11.725  -2.676   8.216  1.00 95.63           C  
ATOM   3796  CB  SER A 244     -10.756  -2.733   5.974  1.00 95.63           C  
ATOM   3797  HB2 SER A 244     -10.509  -3.783   6.126  1.00 95.63           H  
ATOM   3798  HB3 SER A 244     -11.769  -2.661   5.578  1.00 95.63           H  
ATOM   3799  O   SER A 244     -12.801  -2.133   8.436  1.00 95.63           O  
ATOM   3800  OG  SER A 244      -9.841  -2.200   5.054  1.00 95.63           O  
ATOM   3801  HG  SER A 244      -9.871  -2.794   4.300  1.00 95.63           H  
ATOM   3802  N   GLY A 245     -11.373  -3.834   8.783  1.00 94.42           N  
ATOM   3803  H   GLY A 245     -10.480  -4.237   8.538  1.00 94.42           H  
ATOM   3804  CA  GLY A 245     -12.222  -4.563   9.726  1.00 94.42           C  
ATOM   3805  HA2 GLY A 245     -11.779  -5.540   9.923  1.00 94.42           H  
ATOM   3806  HA3 GLY A 245     -13.208  -4.711   9.287  1.00 94.42           H  
ATOM   3807  C   GLY A 245     -12.405  -3.850  11.067  1.00 94.42           C  
ATOM   3808  O   GLY A 245     -13.329  -4.171  11.795  1.00 94.42           O  
ATOM   3809  N   ALA A 246     -11.557  -2.867  11.388  1.00 92.73           N  
ATOM   3810  H   ALA A 246     -10.797  -2.658  10.756  1.00 92.73           H  
ATOM   3811  CA  ALA A 246     -11.744  -1.983  12.540  1.00 92.73           C  
ATOM   3812  HA  ALA A 246     -12.211  -2.546  13.348  1.00 92.73           H  
ATOM   3813  C   ALA A 246     -12.675  -0.793  12.238  1.00 92.73           C  
ATOM   3814  CB  ALA A 246     -10.363  -1.515  13.017  1.00 92.73           C  
ATOM   3815  HB1 ALA A 246      -9.893  -0.898  12.251  1.00 92.73           H  
ATOM   3816  HB2 ALA A 246      -9.737  -2.381  13.231  1.00 92.73           H  
ATOM   3817  HB3 ALA A 246     -10.480  -0.926  13.926  1.00 92.73           H  
ATOM   3818  O   ALA A 246     -12.956   0.009  13.124  1.00 92.73           O  
ATOM   3819  N   VAL A 247     -13.112  -0.642  10.986  1.00 95.75           N  
ATOM   3820  H   VAL A 247     -12.841  -1.337  10.306  1.00 95.75           H  
ATOM   3821  CA  VAL A 247     -14.036   0.409  10.544  1.00 95.75           C  
ATOM   3822  HA  VAL A 247     -14.181   1.141  11.338  1.00 95.75           H  
ATOM   3823  C   VAL A 247     -15.399  -0.202  10.246  1.00 95.75           C  
ATOM   3824  CB  VAL A 247     -13.473   1.141   9.310  1.00 95.75           C  
ATOM   3825  HB  VAL A 247     -13.247   0.412   8.532  1.00 95.75           H  
ATOM   3826  O   VAL A 247     -16.402   0.257  10.787  1.00 95.75           O  
ATOM   3827  CG1 VAL A 247     -14.469   2.148   8.726  1.00 95.75           C  
ATOM   3828 HG11 VAL A 247     -15.414   1.661   8.484  1.00 95.75           H  
ATOM   3829 HG12 VAL A 247     -14.675   2.947   9.438  1.00 95.75           H  
ATOM   3830 HG13 VAL A 247     -14.077   2.557   7.795  1.00 95.75           H  
ATOM   3831  CG2 VAL A 247     -12.176   1.887   9.655  1.00 95.75           C  
ATOM   3832 HG21 VAL A 247     -11.441   1.196  10.067  1.00 95.75           H  
ATOM   3833 HG22 VAL A 247     -11.758   2.333   8.752  1.00 95.75           H  
ATOM   3834 HG23 VAL A 247     -12.381   2.666  10.390  1.00 95.75           H  
ATOM   3835  N   PHE A 248     -15.421  -1.241   9.412  1.00 96.20           N  
ATOM   3836  H   PHE A 248     -14.544  -1.597   9.059  1.00 96.20           H  
ATOM   3837  CA  PHE A 248     -16.631  -1.891   8.924  1.00 96.20           C  
ATOM   3838  HA  PHE A 248     -17.509  -1.369   9.302  1.00 96.20           H  
ATOM   3839  C   PHE A 248     -16.689  -3.338   9.405  1.00 96.20           C  
ATOM   3840  CB  PHE A 248     -16.661  -1.830   7.390  1.00 96.20           C  
ATOM   3841  HB2 PHE A 248     -17.587  -2.290   7.043  1.00 96.20           H  
ATOM   3842  HB3 PHE A 248     -15.837  -2.426   6.997  1.00 96.20           H  
ATOM   3843  O   PHE A 248     -15.691  -4.062   9.334  1.00 96.20           O  
ATOM   3844  CG  PHE A 248     -16.581  -0.427   6.819  1.00 96.20           C  
ATOM   3845  CD1 PHE A 248     -17.654   0.462   6.995  1.00 96.20           C  
ATOM   3846  HD1 PHE A 248     -18.538   0.127   7.517  1.00 96.20           H  
ATOM   3847  CD2 PHE A 248     -15.438  -0.001   6.120  1.00 96.20           C  
ATOM   3848  HD2 PHE A 248     -14.602  -0.674   6.002  1.00 96.20           H  
ATOM   3849  CE1 PHE A 248     -17.595   1.770   6.481  1.00 96.20           C  
ATOM   3850  HE1 PHE A 248     -18.429   2.441   6.622  1.00 96.20           H  
ATOM   3851  CE2 PHE A 248     -15.389   1.293   5.571  1.00 96.20           C  
ATOM   3852  HE2 PHE A 248     -14.523   1.609   5.009  1.00 96.20           H  
ATOM   3853  CZ  PHE A 248     -16.466   2.179   5.752  1.00 96.20           C  
ATOM   3854  HZ  PHE A 248     -16.427   3.171   5.328  1.00 96.20           H  
ATOM   3855  N   SER A 249     -17.866  -3.770   9.856  1.00 94.14           N  
ATOM   3856  H   SER A 249     -18.647  -3.129   9.881  1.00 94.14           H  
ATOM   3857  CA  SER A 249     -18.137  -5.194  10.062  1.00 94.14           C  
ATOM   3858  HA  SER A 249     -17.322  -5.622  10.645  1.00 94.14           H  
ATOM   3859  C   SER A 249     -18.200  -5.921   8.715  1.00 94.14           C  
ATOM   3860  CB  SER A 249     -19.427  -5.402  10.859  1.00 94.14           C  
ATOM   3861  HB2 SER A 249     -20.263  -4.919  10.354  1.00 94.14           H  
ATOM   3862  HB3 SER A 249     -19.304  -4.976  11.854  1.00 94.14           H  
ATOM   3863  O   SER A 249     -18.617  -5.355   7.705  1.00 94.14           O  
ATOM   3864  OG  SER A 249     -19.670  -6.793  10.962  1.00 94.14           O  
ATOM   3865  HG  SER A 249     -20.341  -6.970  11.624  1.00 94.14           H  
ATOM   3866  N   ARG A 250     -17.808  -7.199   8.688  1.00 92.53           N  
ATOM   3867  H   ARG A 250     -17.604  -7.636   9.575  1.00 92.53           H  
ATOM   3868  CA  ARG A 250     -17.981  -8.036   7.487  1.00 92.53           C  
ATOM   3869  HA  ARG A 250     -17.602  -7.499   6.618  1.00 92.53           H  
ATOM   3870  C   ARG A 250     -19.460  -8.289   7.199  1.00 92.53           C  
ATOM   3871  CB  ARG A 250     -17.223  -9.361   7.623  1.00 92.53           C  
ATOM   3872  HB2 ARG A 250     -17.434  -9.971   6.744  1.00 92.53           H  
ATOM   3873  HB3 ARG A 250     -17.582  -9.894   8.504  1.00 92.53           H  
ATOM   3874  O   ARG A 250     -19.862  -8.278   6.040  1.00 92.53           O  
ATOM   3875  CG  ARG A 250     -15.709  -9.148   7.724  1.00 92.53           C  
ATOM   3876  HG2 ARG A 250     -15.356  -8.579   6.863  1.00 92.53           H  
ATOM   3877  HG3 ARG A 250     -15.487  -8.596   8.637  1.00 92.53           H  
ATOM   3878  CD  ARG A 250     -14.997 -10.501   7.763  1.00 92.53           C  
ATOM   3879  HD2 ARG A 250     -15.556 -11.168   8.420  1.00 92.53           H  
ATOM   3880  HD3 ARG A 250     -14.992 -10.923   6.758  1.00 92.53           H  
ATOM   3881  NE  ARG A 250     -13.620 -10.368   8.274  1.00 92.53           N  
ATOM   3882  HE  ARG A 250     -13.324  -9.436   8.527  1.00 92.53           H  
ATOM   3883  NH1 ARG A 250     -13.115 -12.602   8.234  1.00 92.53           N  
ATOM   3884 HH11 ARG A 250     -12.502 -13.379   8.439  1.00 92.53           H  
ATOM   3885 HH12 ARG A 250     -14.012 -12.769   7.801  1.00 92.53           H  
ATOM   3886  NH2 ARG A 250     -11.629 -11.148   9.053  1.00 92.53           N  
ATOM   3887 HH21 ARG A 250     -11.024 -11.930   9.263  1.00 92.53           H  
ATOM   3888 HH22 ARG A 250     -11.372 -10.208   9.317  1.00 92.53           H  
ATOM   3889  CZ  ARG A 250     -12.796 -11.370   8.515  1.00 92.53           C  
ATOM   3890  N   ASP A 251     -20.274  -8.419   8.244  1.00 89.93           N  
ATOM   3891  H   ASP A 251     -19.871  -8.420   9.170  1.00 89.93           H  
ATOM   3892  CA  ASP A 251     -21.700  -8.753   8.137  1.00 89.93           C  
ATOM   3893  HA  ASP A 251     -21.809  -9.635   7.507  1.00 89.93           H  
ATOM   3894  C   ASP A 251     -22.522  -7.618   7.511  1.00 89.93           C  
ATOM   3895  CB  ASP A 251     -22.247  -9.090   9.532  1.00 89.93           C  
ATOM   3896  HB2 ASP A 251     -22.221  -8.190  10.147  1.00 89.93           H  
ATOM   3897  HB3 ASP A 251     -23.286  -9.405   9.438  1.00 89.93           H  
ATOM   3898  O   ASP A 251     -23.589  -7.843   6.933  1.00 89.93           O  
ATOM   3899  CG  ASP A 251     -21.456 -10.202  10.226  1.00 89.93           C  
ATOM   3900  OD1 ASP A 251     -20.960 -11.104   9.512  1.00 89.93           O  
ATOM   3901  OD2 ASP A 251     -21.275 -10.082  11.455  1.00 89.93           O  
ATOM   3902  N   SER A 252     -22.021  -6.381   7.585  1.00 92.28           N  
ATOM   3903  H   SER A 252     -21.131  -6.238   8.040  1.00 92.28           H  
ATOM   3904  CA  SER A 252     -22.679  -5.225   6.983  1.00 92.28           C  
ATOM   3905  HA  SER A 252     -23.756  -5.397   7.011  1.00 92.28           H  
ATOM   3906  C   SER A 252     -22.325  -5.024   5.509  1.00 92.28           C  
ATOM   3907  CB  SER A 252     -22.441  -3.959   7.809  1.00 92.28           C  
ATOM   3908  HB2 SER A 252     -22.788  -4.124   8.830  1.00 92.28           H  
ATOM   3909  HB3 SER A 252     -23.026  -3.147   7.377  1.00 92.28           H  
ATOM   3910  O   SER A 252     -23.032  -4.279   4.839  1.00 92.28           O  
ATOM   3911  OG  SER A 252     -21.079  -3.587   7.832  1.00 92.28           O  
ATOM   3912  HG  SER A 252     -21.015  -2.747   8.291  1.00 92.28           H  
ATOM   3913  N   LEU A 253     -21.320  -5.712   4.946  1.00 95.52           N  
ATOM   3914  H   LEU A 253     -20.793  -6.351   5.525  1.00 95.52           H  
ATOM   3915  CA  LEU A 253     -20.869  -5.478   3.563  1.00 95.52           C  
ATOM   3916  HA  LEU A 253     -20.607  -4.425   3.459  1.00 95.52           H  
ATOM   3917  C   LEU A 253     -21.956  -5.755   2.517  1.00 95.52           C  
ATOM   3918  CB  LEU A 253     -19.627  -6.335   3.257  1.00 95.52           C  
ATOM   3919  HB2 LEU A 253     -19.860  -7.376   3.479  1.00 95.52           H  
ATOM   3920  HB3 LEU A 253     -19.409  -6.268   2.191  1.00 95.52           H  
ATOM   3921  O   LEU A 253     -22.080  -5.008   1.547  1.00 95.52           O  
ATOM   3922  CG  LEU A 253     -18.363  -5.926   4.032  1.00 95.52           C  
ATOM   3923  HG  LEU A 253     -18.573  -5.920   5.102  1.00 95.52           H  
ATOM   3924  CD1 LEU A 253     -17.262  -6.949   3.762  1.00 95.52           C  
ATOM   3925 HD11 LEU A 253     -17.608  -7.930   4.088  1.00 95.52           H  
ATOM   3926 HD12 LEU A 253     -17.036  -6.987   2.696  1.00 95.52           H  
ATOM   3927 HD13 LEU A 253     -16.364  -6.690   4.322  1.00 95.52           H  
ATOM   3928  CD2 LEU A 253     -17.842  -4.545   3.620  1.00 95.52           C  
ATOM   3929 HD21 LEU A 253     -18.564  -3.777   3.897  1.00 95.52           H  
ATOM   3930 HD22 LEU A 253     -17.668  -4.512   2.545  1.00 95.52           H  
ATOM   3931 HD23 LEU A 253     -16.913  -4.333   4.149  1.00 95.52           H  
ATOM   3932  N   ASN A 254     -22.775  -6.793   2.716  1.00 94.88           N  
ATOM   3933  H   ASN A 254     -22.613  -7.373   3.527  1.00 94.88           H  
ATOM   3934  CA  ASN A 254     -23.902  -7.086   1.823  1.00 94.88           C  
ATOM   3935  HA  ASN A 254     -23.546  -7.124   0.794  1.00 94.88           H  
ATOM   3936  C   ASN A 254     -24.968  -5.984   1.870  1.00 94.88           C  
ATOM   3937  CB  ASN A 254     -24.514  -8.447   2.197  1.00 94.88           C  
ATOM   3938  HB2 ASN A 254     -25.485  -8.547   1.714  1.00 94.88           H  
ATOM   3939  HB3 ASN A 254     -24.666  -8.502   3.275  1.00 94.88           H  
ATOM   3940  O   ASN A 254     -25.477  -5.575   0.829  1.00 94.88           O  
ATOM   3941  CG  ASN A 254     -23.673  -9.619   1.732  1.00 94.88           C  
ATOM   3942  ND2 ASN A 254     -23.598 -10.674   2.507  1.00 94.88           N  
ATOM   3943 HD21 ASN A 254     -23.031 -11.451   2.199  1.00 94.88           H  
ATOM   3944 HD22 ASN A 254     -24.063 -10.694   3.403  1.00 94.88           H  
ATOM   3945  OD1 ASN A 254     -23.077  -9.603   0.667  1.00 94.88           O  
ATOM   3946  N   ARG A 255     -25.282  -5.481   3.070  1.00 94.79           N  
ATOM   3947  H   ARG A 255     -24.752  -5.798   3.870  1.00 94.79           H  
ATOM   3948  CA  ARG A 255     -26.260  -4.400   3.263  1.00 94.79           C  
ATOM   3949  HA  ARG A 255     -27.149  -4.607   2.668  1.00 94.79           H  
ATOM   3950  C   ARG A 255     -25.731  -3.068   2.740  1.00 94.79           C  
ATOM   3951  CB  ARG A 255     -26.662  -4.305   4.742  1.00 94.79           C  
ATOM   3952  HB2 ARG A 255     -25.777  -4.210   5.371  1.00 94.79           H  
ATOM   3953  HB3 ARG A 255     -27.273  -3.411   4.873  1.00 94.79           H  
ATOM   3954  O   ARG A 255     -26.451  -2.361   2.049  1.00 94.79           O  
ATOM   3955  CG  ARG A 255     -27.487  -5.528   5.170  1.00 94.79           C  
ATOM   3956  HG2 ARG A 255     -28.310  -5.651   4.465  1.00 94.79           H  
ATOM   3957  HG3 ARG A 255     -26.874  -6.429   5.142  1.00 94.79           H  
ATOM   3958  CD  ARG A 255     -28.092  -5.359   6.567  1.00 94.79           C  
ATOM   3959  HD2 ARG A 255     -28.517  -4.358   6.639  1.00 94.79           H  
ATOM   3960  HD3 ARG A 255     -28.906  -6.075   6.674  1.00 94.79           H  
ATOM   3961  NE  ARG A 255     -27.123  -5.601   7.658  1.00 94.79           N  
ATOM   3962  HE  ARG A 255     -26.387  -6.275   7.503  1.00 94.79           H  
ATOM   3963  NH1 ARG A 255     -28.117  -4.220   9.188  1.00 94.79           N  
ATOM   3964 HH11 ARG A 255     -28.671  -3.805   8.452  1.00 94.79           H  
ATOM   3965 HH12 ARG A 255     -27.953  -3.607   9.973  1.00 94.79           H  
ATOM   3966  NH2 ARG A 255     -26.412  -5.484   9.834  1.00 94.79           N  
ATOM   3967 HH21 ARG A 255     -26.584  -5.112  10.757  1.00 94.79           H  
ATOM   3968 HH22 ARG A 255     -25.742  -6.229   9.703  1.00 94.79           H  
ATOM   3969  CZ  ARG A 255     -27.209  -5.095   8.881  1.00 94.79           C  
ATOM   3970  N   MET A 256     -24.453  -2.788   2.980  1.00 96.06           N  
ATOM   3971  H   MET A 256     -23.945  -3.401   3.602  1.00 96.06           H  
ATOM   3972  CA  MET A 256     -23.745  -1.641   2.426  1.00 96.06           C  
ATOM   3973  HA  MET A 256     -24.236  -0.725   2.754  1.00 96.06           H  
ATOM   3974  C   MET A 256     -23.786  -1.656   0.896  1.00 96.06           C  
ATOM   3975  CB  MET A 256     -22.304  -1.648   2.957  1.00 96.06           C  
ATOM   3976  HB2 MET A 256     -22.315  -1.603   4.046  1.00 96.06           H  
ATOM   3977  HB3 MET A 256     -21.807  -2.568   2.649  1.00 96.06           H  
ATOM   3978  O   MET A 256     -24.113  -0.649   0.282  1.00 96.06           O  
ATOM   3979  CG  MET A 256     -21.513  -0.460   2.415  1.00 96.06           C  
ATOM   3980  HG2 MET A 256     -21.945   0.462   2.806  1.00 96.06           H  
ATOM   3981  HG3 MET A 256     -21.605  -0.447   1.329  1.00 96.06           H  
ATOM   3982  SD  MET A 256     -19.746  -0.498   2.772  1.00 96.06           S  
ATOM   3983  CE  MET A 256     -19.742   0.305   4.373  1.00 96.06           C  
ATOM   3984  HE1 MET A 256     -18.701   0.489   4.640  1.00 96.06           H  
ATOM   3985  HE2 MET A 256     -20.280   1.252   4.319  1.00 96.06           H  
ATOM   3986  HE3 MET A 256     -20.194  -0.364   5.105  1.00 96.06           H  
ATOM   3987  N   PHE A 257     -23.496  -2.792   0.257  1.00 97.43           N  
ATOM   3988  H   PHE A 257     -23.194  -3.596   0.789  1.00 97.43           H  
ATOM   3989  CA  PHE A 257     -23.531  -2.883  -1.203  1.00 97.43           C  
ATOM   3990  HA  PHE A 257     -22.998  -2.023  -1.608  1.00 97.43           H  
ATOM   3991  C   PHE A 257     -24.952  -2.822  -1.790  1.00 97.43           C  
ATOM   3992  CB  PHE A 257     -22.798  -4.154  -1.643  1.00 97.43           C  
ATOM   3993  HB2 PHE A 257     -21.809  -4.176  -1.186  1.00 97.43           H  
ATOM   3994  HB3 PHE A 257     -23.347  -5.023  -1.282  1.00 97.43           H  
ATOM   3995  O   PHE A 257     -25.117  -2.489  -2.962  1.00 97.43           O  
ATOM   3996  CG  PHE A 257     -22.631  -4.241  -3.146  1.00 97.43           C  
ATOM   3997  CD1 PHE A 257     -23.336  -5.215  -3.878  1.00 97.43           C  
ATOM   3998  HD1 PHE A 257     -23.969  -5.924  -3.365  1.00 97.43           H  
ATOM   3999  CD2 PHE A 257     -21.824  -3.303  -3.820  1.00 97.43           C  
ATOM   4000  HD2 PHE A 257     -21.297  -2.541  -3.266  1.00 97.43           H  
ATOM   4001  CE1 PHE A 257     -23.234  -5.251  -5.278  1.00 97.43           C  
ATOM   4002  HE1 PHE A 257     -23.772  -5.998  -5.842  1.00 97.43           H  
ATOM   4003  CE2 PHE A 257     -21.734  -3.331  -5.221  1.00 97.43           C  
ATOM   4004  HE2 PHE A 257     -21.131  -2.602  -5.742  1.00 97.43           H  
ATOM   4005  CZ  PHE A 257     -22.442  -4.304  -5.946  1.00 97.43           C  
ATOM   4006  HZ  PHE A 257     -22.388  -4.325  -7.025  1.00 97.43           H  
ATOM   4007  N   ALA A 258     -25.982  -3.130  -0.997  1.00 97.48           N  
ATOM   4008  H   ALA A 258     -25.799  -3.421  -0.048  1.00 97.48           H  
ATOM   4009  CA  ALA A 258     -27.374  -2.997  -1.415  1.00 97.48           C  
ATOM   4010  HA  ALA A 258     -27.467  -3.394  -2.426  1.00 97.48           H  
ATOM   4011  C   ALA A 258     -27.853  -1.533  -1.474  1.00 97.48           C  
ATOM   4012  CB  ALA A 258     -28.250  -3.852  -0.493  1.00 97.48           C  
ATOM   4013  HB1 ALA A 258     -28.231  -3.451   0.520  1.00 97.48           H  
ATOM   4014  HB2 ALA A 258     -27.889  -4.881  -0.483  1.00 97.48           H  
ATOM   4015  HB3 ALA A 258     -29.278  -3.839  -0.855  1.00 97.48           H  
ATOM   4016  O   ALA A 258     -28.864  -1.263  -2.126  1.00 97.48           O  
ATOM   4017  N   ASP A 259     -27.141  -0.590  -0.844  1.00 97.95           N  
ATOM   4018  H   ASP A 259     -26.313  -0.855  -0.330  1.00 97.95           H  
ATOM   4019  CA  ASP A 259     -27.448   0.837  -0.946  1.00 97.95           C  
ATOM   4020  HA  ASP A 259     -28.472   0.977  -0.600  1.00 97.95           H  
ATOM   4021  C   ASP A 259     -27.297   1.324  -2.407  1.00 97.95           C  
ATOM   4022  CB  ASP A 259     -26.559   1.645   0.007  1.00 97.95           C  
ATOM   4023  HB2 ASP A 259     -25.514   1.506  -0.270  1.00 97.95           H  
ATOM   4024  HB3 ASP A 259     -26.696   1.281   1.025  1.00 97.95           H  
ATOM   4025  O   ASP A 259     -26.237   1.121  -3.011  1.00 97.95           O  
ATOM   4026  CG  ASP A 259     -26.893   3.136  -0.058  1.00 97.95           C  
ATOM   4027  OD1 ASP A 259     -26.539   3.764  -1.086  1.00 97.95           O  
ATOM   4028  OD2 ASP A 259     -27.534   3.639   0.884  1.00 97.95           O  
ATOM   4029  N   PRO A 260     -28.310   1.986  -3.004  1.00 97.75           N  
ATOM   4030  CA  PRO A 260     -28.268   2.401  -4.408  1.00 97.75           C  
ATOM   4031  HA  PRO A 260     -28.188   1.508  -5.028  1.00 97.75           H  
ATOM   4032  C   PRO A 260     -27.114   3.348  -4.759  1.00 97.75           C  
ATOM   4033  CB  PRO A 260     -29.616   3.082  -4.670  1.00 97.75           C  
ATOM   4034  HB2 PRO A 260     -29.961   2.909  -5.690  1.00 97.75           H  
ATOM   4035  HB3 PRO A 260     -29.545   4.151  -4.470  1.00 97.75           H  
ATOM   4036  O   PRO A 260     -26.565   3.263  -5.857  1.00 97.75           O  
ATOM   4037  CG  PRO A 260     -30.549   2.446  -3.644  1.00 97.75           C  
ATOM   4038  HG2 PRO A 260     -31.387   3.097  -3.396  1.00 97.75           H  
ATOM   4039  HG3 PRO A 260     -30.903   1.485  -4.016  1.00 97.75           H  
ATOM   4040  CD  PRO A 260     -29.635   2.222  -2.445  1.00 97.75           C  
ATOM   4041  HD2 PRO A 260     -29.610   3.111  -1.815  1.00 97.75           H  
ATOM   4042  HD3 PRO A 260     -30.001   1.364  -1.881  1.00 97.75           H  
ATOM   4043  N   VAL A 261     -26.726   4.243  -3.845  1.00 97.97           N  
ATOM   4044  H   VAL A 261     -27.073   4.143  -2.902  1.00 97.97           H  
ATOM   4045  CA  VAL A 261     -25.634   5.204  -4.060  1.00 97.97           C  
ATOM   4046  HA  VAL A 261     -25.758   5.670  -5.038  1.00 97.97           H  
ATOM   4047  C   VAL A 261     -24.291   4.480  -4.063  1.00 97.97           C  
ATOM   4048  CB  VAL A 261     -25.644   6.301  -2.974  1.00 97.97           C  
ATOM   4049  HB  VAL A 261     -25.507   5.848  -1.992  1.00 97.97           H  
ATOM   4050  O   VAL A 261     -23.424   4.780  -4.888  1.00 97.97           O  
ATOM   4051  CG1 VAL A 261     -24.510   7.317  -3.163  1.00 97.97           C  
ATOM   4052 HG11 VAL A 261     -24.572   8.060  -2.368  1.00 97.97           H  
ATOM   4053 HG12 VAL A 261     -24.591   7.794  -4.140  1.00 97.97           H  
ATOM   4054 HG13 VAL A 261     -23.544   6.819  -3.075  1.00 97.97           H  
ATOM   4055  CG2 VAL A 261     -26.968   7.079  -2.975  1.00 97.97           C  
ATOM   4056 HG21 VAL A 261     -27.153   7.512  -3.958  1.00 97.97           H  
ATOM   4057 HG22 VAL A 261     -26.937   7.862  -2.217  1.00 97.97           H  
ATOM   4058 HG23 VAL A 261     -27.785   6.405  -2.717  1.00 97.97           H  
ATOM   4059  N   ILE A 262     -24.118   3.517  -3.157  1.00 98.10           N  
ATOM   4060  H   ILE A 262     -24.880   3.331  -2.520  1.00 98.10           H  
ATOM   4061  CA  ILE A 262     -22.907   2.696  -3.068  1.00 98.10           C  
ATOM   4062  HA  ILE A 262     -22.036   3.350  -3.109  1.00 98.10           H  
ATOM   4063  C   ILE A 262     -22.821   1.764  -4.279  1.00 98.10           C  
ATOM   4064  CB  ILE A 262     -22.876   1.936  -1.723  1.00 98.10           C  
ATOM   4065  HB  ILE A 262     -23.781   1.335  -1.644  1.00 98.10           H  
ATOM   4066  O   ILE A 262     -21.790   1.724  -4.953  1.00 98.10           O  
ATOM   4067  CG1 ILE A 262     -22.844   2.971  -0.570  1.00 98.10           C  
ATOM   4068 HG12 ILE A 262     -21.994   3.639  -0.711  1.00 98.10           H  
ATOM   4069 HG13 ILE A 262     -23.751   3.573  -0.605  1.00 98.10           H  
ATOM   4070  CG2 ILE A 262     -21.672   0.980  -1.644  1.00 98.10           C  
ATOM   4071 HG21 ILE A 262     -20.745   1.552  -1.605  1.00 98.10           H  
ATOM   4072 HG22 ILE A 262     -21.753   0.369  -0.745  1.00 98.10           H  
ATOM   4073 HG23 ILE A 262     -21.661   0.292  -2.489  1.00 98.10           H  
ATOM   4074  CD1 ILE A 262     -22.760   2.387   0.842  1.00 98.10           C  
ATOM   4075 HD11 ILE A 262     -22.817   3.198   1.567  1.00 98.10           H  
ATOM   4076 HD12 ILE A 262     -21.808   1.871   0.972  1.00 98.10           H  
ATOM   4077 HD13 ILE A 262     -23.588   1.703   1.026  1.00 98.10           H  
ATOM   4078  N   LYS A 263     -23.909   1.064  -4.610  1.00 97.58           N  
ATOM   4079  H   LYS A 263     -24.719   1.131  -4.012  1.00 97.58           H  
ATOM   4080  CA  LYS A 263     -23.964   0.160  -5.762  1.00 97.58           C  
ATOM   4081  HA  LYS A 263     -23.222  -0.624  -5.615  1.00 97.58           H  
ATOM   4082  C   LYS A 263     -23.616   0.873  -7.066  1.00 97.58           C  
ATOM   4083  CB  LYS A 263     -25.352  -0.484  -5.822  1.00 97.58           C  
ATOM   4084  HB2 LYS A 263     -26.098   0.262  -6.095  1.00 97.58           H  
ATOM   4085  HB3 LYS A 263     -25.604  -0.874  -4.837  1.00 97.58           H  
ATOM   4086  O   LYS A 263     -22.802   0.361  -7.827  1.00 97.58           O  
ATOM   4087  CG  LYS A 263     -25.364  -1.634  -6.835  1.00 97.58           C  
ATOM   4088  HG2 LYS A 263     -24.546  -2.319  -6.611  1.00 97.58           H  
ATOM   4089  HG3 LYS A 263     -25.232  -1.239  -7.842  1.00 97.58           H  
ATOM   4090  CD  LYS A 263     -26.685  -2.396  -6.756  1.00 97.58           C  
ATOM   4091  HD2 LYS A 263     -27.508  -1.716  -6.975  1.00 97.58           H  
ATOM   4092  HD3 LYS A 263     -26.804  -2.796  -5.749  1.00 97.58           H  
ATOM   4093  CE  LYS A 263     -26.659  -3.539  -7.773  1.00 97.58           C  
ATOM   4094  HE2 LYS A 263     -26.531  -3.115  -8.769  1.00 97.58           H  
ATOM   4095  HE3 LYS A 263     -25.789  -4.163  -7.566  1.00 97.58           H  
ATOM   4096  NZ  LYS A 263     -27.901  -4.343  -7.703  1.00 97.58           N  
ATOM   4097  HZ1 LYS A 263     -28.703  -3.762  -7.900  1.00 97.58           H  
ATOM   4098  HZ2 LYS A 263     -27.868  -5.098  -8.373  1.00 97.58           H  
ATOM   4099  HZ3 LYS A 263     -28.006  -4.731  -6.777  1.00 97.58           H  
ATOM   4100  N   GLU A 264     -24.151   2.072  -7.289  1.00 97.15           N  
ATOM   4101  H   GLU A 264     -24.849   2.420  -6.647  1.00 97.15           H  
ATOM   4102  CA  GLU A 264     -23.826   2.886  -8.467  1.00 97.15           C  
ATOM   4103  HA  GLU A 264     -24.032   2.305  -9.366  1.00 97.15           H  
ATOM   4104  C   GLU A 264     -22.341   3.286  -8.505  1.00 97.15           C  
ATOM   4105  CB  GLU A 264     -24.735   4.128  -8.460  1.00 97.15           C  
ATOM   4106  HB2 GLU A 264     -24.550   4.696  -7.549  1.00 97.15           H  
ATOM   4107  HB3 GLU A 264     -25.776   3.804  -8.443  1.00 97.15           H  
ATOM   4108  O   GLU A 264     -21.694   3.243  -9.551  1.00 97.15           O  
ATOM   4109  CG  GLU A 264     -24.535   5.068  -9.659  1.00 97.15           C  
ATOM   4110  HG2 GLU A 264     -23.529   5.486  -9.616  1.00 97.15           H  
ATOM   4111  HG3 GLU A 264     -25.230   5.900  -9.556  1.00 97.15           H  
ATOM   4112  CD  GLU A 264     -24.763   4.396 -11.024  1.00 97.15           C  
ATOM   4113  OE1 GLU A 264     -24.218   4.930 -12.017  1.00 97.15           O  
ATOM   4114  OE2 GLU A 264     -25.481   3.371 -11.070  1.00 97.15           O  
ATOM   4115  N   ALA A 265     -21.761   3.640  -7.355  1.00 97.07           N  
ATOM   4116  H   ALA A 265     -22.321   3.645  -6.514  1.00 97.07           H  
ATOM   4117  CA  ALA A 265     -20.376   4.096  -7.284  1.00 97.07           C  
ATOM   4118  HA  ALA A 265     -20.228   4.843  -8.063  1.00 97.07           H  
ATOM   4119  C   ALA A 265     -19.339   2.984  -7.526  1.00 97.07           C  
ATOM   4120  CB  ALA A 265     -20.160   4.766  -5.923  1.00 97.07           C  
ATOM   4121  HB1 ALA A 265     -20.318   4.042  -5.124  1.00 97.07           H  
ATOM   4122  HB2 ALA A 265     -19.143   5.152  -5.857  1.00 97.07           H  
ATOM   4123  HB3 ALA A 265     -20.870   5.585  -5.804  1.00 97.07           H  
ATOM   4124  O   ALA A 265     -18.256   3.276  -8.042  1.00 97.07           O  
ATOM   4125  N   PHE A 266     -19.641   1.741  -7.135  1.00 97.44           N  
ATOM   4126  H   PHE A 266     -20.525   1.604  -6.666  1.00 97.44           H  
ATOM   4127  CA  PHE A 266     -18.691   0.619  -7.184  1.00 97.44           C  
ATOM   4128  HA  PHE A 266     -17.707   0.999  -7.460  1.00 97.44           H  
ATOM   4129  C   PHE A 266     -19.019  -0.440  -8.236  1.00 97.44           C  
ATOM   4130  CB  PHE A 266     -18.556   0.003  -5.786  1.00 97.44           C  
ATOM   4131  HB2 PHE A 266     -19.533  -0.344  -5.448  1.00 97.44           H  
ATOM   4132  HB3 PHE A 266     -17.898  -0.864  -5.842  1.00 97.44           H  
ATOM   4133  O   PHE A 266     -18.112  -1.165  -8.646  1.00 97.44           O  
ATOM   4134  CG  PHE A 266     -17.979   0.980  -4.784  1.00 97.44           C  
ATOM   4135  CD1 PHE A 266     -16.620   1.328  -4.850  1.00 97.44           C  
ATOM   4136  HD1 PHE A 266     -15.975   0.854  -5.574  1.00 97.44           H  
ATOM   4137  CD2 PHE A 266     -18.806   1.597  -3.832  1.00 97.44           C  
ATOM   4138  HD2 PHE A 266     -19.841   1.300  -3.754  1.00 97.44           H  
ATOM   4139  CE1 PHE A 266     -16.111   2.310  -3.987  1.00 97.44           C  
ATOM   4140  HE1 PHE A 266     -15.071   2.587  -4.073  1.00 97.44           H  
ATOM   4141  CE2 PHE A 266     -18.300   2.580  -2.969  1.00 97.44           C  
ATOM   4142  HE2 PHE A 266     -18.945   3.048  -2.240  1.00 97.44           H  
ATOM   4143  CZ  PHE A 266     -16.948   2.940  -3.049  1.00 97.44           C  
ATOM   4144  HZ  PHE A 266     -16.565   3.704  -2.389  1.00 97.44           H  
ATOM   4145  N   LYS A 267     -20.271  -0.498  -8.709  1.00 96.27           N  
ATOM   4146  H   LYS A 267     -20.940   0.147  -8.314  1.00 96.27           H  
ATOM   4147  CA  LYS A 267     -20.836  -1.465  -9.670  1.00 96.27           C  
ATOM   4148  HA  LYS A 267     -21.880  -1.191  -9.824  1.00 96.27           H  
ATOM   4149  C   LYS A 267     -20.881  -2.908  -9.172  1.00 96.27           C  
ATOM   4150  CB  LYS A 267     -20.135  -1.366 -11.034  1.00 96.27           C  
ATOM   4151  HB2 LYS A 267     -20.657  -2.018 -11.735  1.00 96.27           H  
ATOM   4152  HB3 LYS A 267     -19.111  -1.728 -10.949  1.00 96.27           H  
ATOM   4153  O   LYS A 267     -21.930  -3.537  -9.246  1.00 96.27           O  
ATOM   4154  CG  LYS A 267     -20.131   0.064 -11.590  1.00 96.27           C  
ATOM   4155  HG2 LYS A 267     -21.158   0.406 -11.715  1.00 96.27           H  
ATOM   4156  HG3 LYS A 267     -19.615   0.736 -10.904  1.00 96.27           H  
ATOM   4157  CD  LYS A 267     -19.408   0.097 -12.934  1.00 96.27           C  
ATOM   4158  HD2 LYS A 267     -18.380  -0.240 -12.799  1.00 96.27           H  
ATOM   4159  HD3 LYS A 267     -19.918  -0.571 -13.629  1.00 96.27           H  
ATOM   4160  CE  LYS A 267     -19.428   1.527 -13.471  1.00 96.27           C  
ATOM   4161  HE2 LYS A 267     -18.922   2.175 -12.756  1.00 96.27           H  
ATOM   4162  HE3 LYS A 267     -20.466   1.856 -13.534  1.00 96.27           H  
ATOM   4163  NZ  LYS A 267     -18.781   1.599 -14.801  1.00 96.27           N  
ATOM   4164  HZ1 LYS A 267     -17.822   1.289 -14.742  1.00 96.27           H  
ATOM   4165  HZ2 LYS A 267     -19.274   0.997 -15.446  1.00 96.27           H  
ATOM   4166  HZ3 LYS A 267     -18.816   2.544 -15.155  1.00 96.27           H  
ATOM   4167  N   ASP A 268     -19.781  -3.382  -8.598  1.00 95.95           N  
ATOM   4168  H   ASP A 268     -18.982  -2.765  -8.582  1.00 95.95           H  
ATOM   4169  CA  ASP A 268     -19.586  -4.734  -8.088  1.00 95.95           C  
ATOM   4170  HA  ASP A 268     -20.529  -5.279  -8.140  1.00 95.95           H  
ATOM   4171  C   ASP A 268     -19.102  -4.719  -6.636  1.00 95.95           C  
ATOM   4172  CB  ASP A 268     -18.573  -5.486  -8.952  1.00 95.95           C  
ATOM   4173  HB2 ASP A 268     -18.469  -6.496  -8.555  1.00 95.95           H  
ATOM   4174  HB3 ASP A 268     -17.603  -4.993  -8.883  1.00 95.95           H  
ATOM   4175  O   ASP A 268     -18.355  -3.834  -6.203  1.00 95.95           O  
ATOM   4176  CG  ASP A 268     -19.015  -5.576 -10.409  1.00 95.95           C  
ATOM   4177  OD1 ASP A 268     -19.994  -6.313 -10.648  1.00 95.95           O  
ATOM   4178  OD2 ASP A 268     -18.375  -4.899 -11.246  1.00 95.95           O  
ATOM   4179  N   LYS A 269     -19.480  -5.751  -5.877  1.00 95.73           N  
ATOM   4180  H   LYS A 269     -20.108  -6.430  -6.284  1.00 95.73           H  
ATOM   4181  CA  LYS A 269     -19.129  -5.875  -4.457  1.00 95.73           C  
ATOM   4182  HA  LYS A 269     -19.465  -4.978  -3.938  1.00 95.73           H  
ATOM   4183  C   LYS A 269     -17.617  -5.980  -4.235  1.00 95.73           C  
ATOM   4184  CB  LYS A 269     -19.870  -7.084  -3.878  1.00 95.73           C  
ATOM   4185  HB2 LYS A 269     -19.496  -7.992  -4.351  1.00 95.73           H  
ATOM   4186  HB3 LYS A 269     -20.933  -6.991  -4.100  1.00 95.73           H  
ATOM   4187  O   LYS A 269     -17.092  -5.386  -3.295  1.00 95.73           O  
ATOM   4188  CG  LYS A 269     -19.695  -7.187  -2.359  1.00 95.73           C  
ATOM   4189  HG2 LYS A 269     -18.635  -7.238  -2.109  1.00 95.73           H  
ATOM   4190  HG3 LYS A 269     -20.136  -6.315  -1.876  1.00 95.73           H  
ATOM   4191  CD  LYS A 269     -20.372  -8.460  -1.855  1.00 95.73           C  
ATOM   4192  HD2 LYS A 269     -21.447  -8.406  -2.026  1.00 95.73           H  
ATOM   4193  HD3 LYS A 269     -19.962  -9.314  -2.394  1.00 95.73           H  
ATOM   4194  CE  LYS A 269     -20.091  -8.629  -0.368  1.00 95.73           C  
ATOM   4195  HE2 LYS A 269     -19.022  -8.504  -0.194  1.00 95.73           H  
ATOM   4196  HE3 LYS A 269     -20.633  -7.875   0.202  1.00 95.73           H  
ATOM   4197  NZ  LYS A 269     -20.466  -9.981   0.075  1.00 95.73           N  
ATOM   4198  HZ1 LYS A 269     -20.167 -10.091   1.033  1.00 95.73           H  
ATOM   4199  HZ2 LYS A 269     -21.460 -10.147   0.020  1.00 95.73           H  
ATOM   4200  HZ3 LYS A 269     -19.902 -10.674  -0.396  1.00 95.73           H  
ATOM   4201  N   HIS A 270     -16.899  -6.675  -5.118  1.00 96.60           N  
ATOM   4202  H   HIS A 270     -17.368  -7.128  -5.889  1.00 96.60           H  
ATOM   4203  CA  HIS A 270     -15.444  -6.774  -5.012  1.00 96.60           C  
ATOM   4204  HA  HIS A 270     -15.202  -7.124  -4.008  1.00 96.60           H  
ATOM   4205  C   HIS A 270     -14.760  -5.407  -5.180  1.00 96.60           C  
ATOM   4206  CB  HIS A 270     -14.904  -7.819  -5.997  1.00 96.60           C  
ATOM   4207  HB2 HIS A 270     -15.370  -8.781  -5.785  1.00 96.60           H  
ATOM   4208  HB3 HIS A 270     -13.833  -7.927  -5.824  1.00 96.60           H  
ATOM   4209  O   HIS A 270     -13.785  -5.141  -4.483  1.00 96.60           O  
ATOM   4210  CG  HIS A 270     -15.124  -7.489  -7.450  1.00 96.60           C  
ATOM   4211  CD2 HIS A 270     -14.373  -6.638  -8.218  1.00 96.60           C  
ATOM   4212  HD2 HIS A 270     -13.517  -6.067  -7.891  1.00 96.60           H  
ATOM   4213  ND1 HIS A 270     -16.108  -8.007  -8.263  1.00 96.60           N  
ATOM   4214  HD1 HIS A 270     -16.710  -8.793  -8.060  1.00 96.60           H  
ATOM   4215  CE1 HIS A 270     -15.971  -7.456  -9.482  1.00 96.60           C  
ATOM   4216  HE1 HIS A 270     -16.589  -7.680 -10.338  1.00 96.60           H  
ATOM   4217  NE2 HIS A 270     -14.922  -6.621  -9.500  1.00 96.60           N  
ATOM   4218  N   ASN A 271     -15.296  -4.504  -6.015  1.00 97.48           N  
ATOM   4219  H   ASN A 271     -16.109  -4.763  -6.555  1.00 97.48           H  
ATOM   4220  CA  ASN A 271     -14.774  -3.139  -6.164  1.00 97.48           C  
ATOM   4221  HA  ASN A 271     -13.697  -3.184  -6.321  1.00 97.48           H  
ATOM   4222  C   ASN A 271     -15.012  -2.294  -4.905  1.00 97.48           C  
ATOM   4223  CB  ASN A 271     -15.424  -2.462  -7.382  1.00 97.48           C  
ATOM   4224  HB2 ASN A 271     -16.508  -2.552  -7.304  1.00 97.48           H  
ATOM   4225  HB3 ASN A 271     -15.174  -1.401  -7.387  1.00 97.48           H  
ATOM   4226  O   ASN A 271     -14.157  -1.488  -4.537  1.00 97.48           O  
ATOM   4227  CG  ASN A 271     -14.970  -3.033  -8.710  1.00 97.48           C  
ATOM   4228  ND2 ASN A 271     -15.830  -3.018  -9.700  1.00 97.48           N  
ATOM   4229 HD21 ASN A 271     -16.769  -2.681  -9.547  1.00 97.48           H  
ATOM   4230 HD22 ASN A 271     -15.627  -3.623 -10.483  1.00 97.48           H  
ATOM   4231  OD1 ASN A 271     -13.839  -3.461  -8.865  1.00 97.48           O  
ATOM   4232  N   LEU A 272     -16.145  -2.492  -4.219  1.00 98.21           N  
ATOM   4233  H   LEU A 272     -16.825  -3.136  -4.595  1.00 98.21           H  
ATOM   4234  CA  LEU A 272     -16.404  -1.875  -2.915  1.00 98.21           C  
ATOM   4235  HA  LEU A 272     -16.292  -0.795  -3.010  1.00 98.21           H  
ATOM   4236  C   LEU A 272     -15.378  -2.348  -1.874  1.00 98.21           C  
ATOM   4237  CB  LEU A 272     -17.853  -2.177  -2.482  1.00 98.21           C  
ATOM   4238  HB2 LEU A 272     -18.043  -3.245  -2.594  1.00 98.21           H  
ATOM   4239  HB3 LEU A 272     -18.537  -1.653  -3.148  1.00 98.21           H  
ATOM   4240  O   LEU A 272     -14.736  -1.522  -1.224  1.00 98.21           O  
ATOM   4241  CG  LEU A 272     -18.175  -1.800  -1.023  1.00 98.21           C  
ATOM   4242  HG  LEU A 272     -17.481  -2.300  -0.347  1.00 98.21           H  
ATOM   4243  CD1 LEU A 272     -18.089  -0.292  -0.797  1.00 98.21           C  
ATOM   4244 HD11 LEU A 272     -18.773   0.219  -1.474  1.00 98.21           H  
ATOM   4245 HD12 LEU A 272     -17.072   0.062  -0.968  1.00 98.21           H  
ATOM   4246 HD13 LEU A 272     -18.374  -0.059   0.229  1.00 98.21           H  
ATOM   4247  CD2 LEU A 272     -19.579  -2.281  -0.668  1.00 98.21           C  
ATOM   4248 HD21 LEU A 272     -19.649  -3.357  -0.831  1.00 98.21           H  
ATOM   4249 HD22 LEU A 272     -19.781  -2.084   0.385  1.00 98.21           H  
ATOM   4250 HD23 LEU A 272     -20.322  -1.765  -1.275  1.00 98.21           H  
ATOM   4251  N   ILE A 273     -15.196  -3.663  -1.732  1.00 98.26           N  
ATOM   4252  H   ILE A 273     -15.756  -4.283  -2.300  1.00 98.26           H  
ATOM   4253  CA  ILE A 273     -14.277  -4.251  -0.744  1.00 98.26           C  
ATOM   4254  HA  ILE A 273     -14.522  -3.853   0.240  1.00 98.26           H  
ATOM   4255  C   ILE A 273     -12.830  -3.844  -1.036  1.00 98.26           C  
ATOM   4256  CB  ILE A 273     -14.458  -5.786  -0.699  1.00 98.26           C  
ATOM   4257  HB  ILE A 273     -14.405  -6.180  -1.714  1.00 98.26           H  
ATOM   4258  O   ILE A 273     -12.098  -3.438  -0.129  1.00 98.26           O  
ATOM   4259  CG1 ILE A 273     -15.846  -6.106  -0.099  1.00 98.26           C  
ATOM   4260 HG12 ILE A 273     -15.852  -5.819   0.952  1.00 98.26           H  
ATOM   4261 HG13 ILE A 273     -16.614  -5.519  -0.603  1.00 98.26           H  
ATOM   4262  CG2 ILE A 273     -13.356  -6.456   0.146  1.00 98.26           C  
ATOM   4263 HG21 ILE A 273     -13.388  -6.081   1.169  1.00 98.26           H  
ATOM   4264 HG22 ILE A 273     -12.369  -6.268  -0.276  1.00 98.26           H  
ATOM   4265 HG23 ILE A 273     -13.487  -7.538   0.160  1.00 98.26           H  
ATOM   4266  CD1 ILE A 273     -16.263  -7.574  -0.212  1.00 98.26           C  
ATOM   4267 HD11 ILE A 273     -16.353  -7.846  -1.264  1.00 98.26           H  
ATOM   4268 HD12 ILE A 273     -15.553  -8.233   0.288  1.00 98.26           H  
ATOM   4269 HD13 ILE A 273     -17.235  -7.698   0.266  1.00 98.26           H  
ATOM   4270  N   ASP A 274     -12.426  -3.883  -2.304  1.00 97.93           N  
ATOM   4271  H   ASP A 274     -13.051  -4.257  -3.004  1.00 97.93           H  
ATOM   4272  CA  ASP A 274     -11.111  -3.431  -2.742  1.00 97.93           C  
ATOM   4273  HA  ASP A 274     -10.348  -4.006  -2.217  1.00 97.93           H  
ATOM   4274  C   ASP A 274     -10.886  -1.943  -2.427  1.00 97.93           C  
ATOM   4275  CB  ASP A 274     -10.973  -3.702  -4.242  1.00 97.93           C  
ATOM   4276  HB2 ASP A 274     -11.736  -3.151  -4.792  1.00 97.93           H  
ATOM   4277  HB3 ASP A 274     -11.095  -4.768  -4.434  1.00 97.93           H  
ATOM   4278  O   ASP A 274      -9.857  -1.562  -1.853  1.00 97.93           O  
ATOM   4279  CG  ASP A 274      -9.593  -3.278  -4.703  1.00 97.93           C  
ATOM   4280  OD1 ASP A 274      -8.600  -3.735  -4.092  1.00 97.93           O  
ATOM   4281  OD2 ASP A 274      -9.467  -2.427  -5.614  1.00 97.93           O  
ATOM   4282  N   CYS A 275     -11.883  -1.099  -2.711  1.00 98.25           N  
ATOM   4283  H   CYS A 275     -12.696  -1.453  -3.194  1.00 98.25           H  
ATOM   4284  CA  CYS A 275     -11.836   0.318  -2.375  1.00 98.25           C  
ATOM   4285  HA  CYS A 275     -10.954   0.751  -2.847  1.00 98.25           H  
ATOM   4286  C   CYS A 275     -11.706   0.542  -0.869  1.00 98.25           C  
ATOM   4287  CB  CYS A 275     -13.071   1.033  -2.926  1.00 98.25           C  
ATOM   4288  HB2 CYS A 275     -13.067   0.958  -4.013  1.00 98.25           H  
ATOM   4289  HB3 CYS A 275     -13.981   0.565  -2.551  1.00 98.25           H  
ATOM   4290  O   CYS A 275     -10.880   1.358  -0.459  1.00 98.25           O  
ATOM   4291  SG  CYS A 275     -13.008   2.783  -2.420  1.00 98.25           S  
ATOM   4292  HG  CYS A 275     -13.439   2.591  -1.170  1.00 98.25           H  
ATOM   4293  N   ILE A 276     -12.476  -0.165  -0.038  1.00 98.38           N  
ATOM   4294  H   ILE A 276     -13.146  -0.804  -0.441  1.00 98.38           H  
ATOM   4295  CA  ILE A 276     -12.380  -0.082   1.426  1.00 98.38           C  
ATOM   4296  HA  ILE A 276     -12.555   0.947   1.740  1.00 98.38           H  
ATOM   4297  C   ILE A 276     -10.964  -0.451   1.877  1.00 98.38           C  
ATOM   4298  CB  ILE A 276     -13.459  -0.976   2.081  1.00 98.38           C  
ATOM   4299  HB  ILE A 276     -13.457  -1.947   1.586  1.00 98.38           H  
ATOM   4300  O   ILE A 276     -10.315   0.327   2.580  1.00 98.38           O  
ATOM   4301  CG1 ILE A 276     -14.855  -0.339   1.912  1.00 98.38           C  
ATOM   4302 HG12 ILE A 276     -14.926   0.553   2.534  1.00 98.38           H  
ATOM   4303 HG13 ILE A 276     -14.994  -0.030   0.876  1.00 98.38           H  
ATOM   4304  CG2 ILE A 276     -13.158  -1.207   3.572  1.00 98.38           C  
ATOM   4305 HG21 ILE A 276     -13.078  -0.255   4.096  1.00 98.38           H  
ATOM   4306 HG22 ILE A 276     -12.226  -1.764   3.675  1.00 98.38           H  
ATOM   4307 HG23 ILE A 276     -13.941  -1.814   4.027  1.00 98.38           H  
ATOM   4308  CD1 ILE A 276     -16.005  -1.289   2.268  1.00 98.38           C  
ATOM   4309 HD11 ILE A 276     -15.908  -2.221   1.711  1.00 98.38           H  
ATOM   4310 HD12 ILE A 276     -16.950  -0.816   2.001  1.00 98.38           H  
ATOM   4311 HD13 ILE A 276     -16.021  -1.499   3.338  1.00 98.38           H  
ATOM   4312  N   ASN A 277     -10.450  -1.592   1.412  1.00 97.99           N  
ATOM   4313  H   ASN A 277     -11.031  -2.162   0.813  1.00 97.99           H  
ATOM   4314  CA  ASN A 277      -9.130  -2.098   1.780  1.00 97.99           C  
ATOM   4315  HA  ASN A 277      -9.072  -2.188   2.865  1.00 97.99           H  
ATOM   4316  C   ASN A 277      -8.000  -1.139   1.432  1.00 97.99           C  
ATOM   4317  CB  ASN A 277      -8.937  -3.486   1.153  1.00 97.99           C  
ATOM   4318  HB2 ASN A 277      -7.877  -3.741   1.139  1.00 97.99           H  
ATOM   4319  HB3 ASN A 277      -9.295  -3.482   0.124  1.00 97.99           H  
ATOM   4320  O   ASN A 277      -7.118  -0.906   2.268  1.00 97.99           O  
ATOM   4321  CG  ASN A 277      -9.653  -4.568   1.939  1.00 97.99           C  
ATOM   4322  ND2 ASN A 277      -9.970  -5.665   1.296  1.00 97.99           N  
ATOM   4323 HD21 ASN A 277     -10.499  -6.387   1.765  1.00 97.99           H  
ATOM   4324 HD22 ASN A 277      -9.867  -5.726   0.293  1.00 97.99           H  
ATOM   4325  OD1 ASN A 277      -9.852  -4.447   3.146  1.00 97.99           O  
ATOM   4326  N   LYS A 278      -8.044  -0.556   0.232  1.00 97.74           N  
ATOM   4327  H   LYS A 278      -8.775  -0.840  -0.406  1.00 97.74           H  
ATOM   4328  CA  LYS A 278      -7.079   0.455  -0.192  1.00 97.74           C  
ATOM   4329  HA  LYS A 278      -6.075   0.108   0.051  1.00 97.74           H  
ATOM   4330  C   LYS A 278      -7.272   1.763   0.579  1.00 97.74           C  
ATOM   4331  CB  LYS A 278      -7.178   0.648  -1.712  1.00 97.74           C  
ATOM   4332  HB2 LYS A 278      -6.558   1.503  -1.979  1.00 97.74           H  
ATOM   4333  HB3 LYS A 278      -8.211   0.860  -1.988  1.00 97.74           H  
ATOM   4334  O   LYS A 278      -6.308   2.308   1.103  1.00 97.74           O  
ATOM   4335  CG  LYS A 278      -6.668  -0.569  -2.508  1.00 97.74           C  
ATOM   4336  HG2 LYS A 278      -7.209  -1.472  -2.225  1.00 97.74           H  
ATOM   4337  HG3 LYS A 278      -5.610  -0.708  -2.285  1.00 97.74           H  
ATOM   4338  CD  LYS A 278      -6.841  -0.326  -4.012  1.00 97.74           C  
ATOM   4339  HD2 LYS A 278      -6.489   0.680  -4.241  1.00 97.74           H  
ATOM   4340  HD3 LYS A 278      -7.898  -0.376  -4.275  1.00 97.74           H  
ATOM   4341  CE  LYS A 278      -6.025  -1.301  -4.875  1.00 97.74           C  
ATOM   4342  HE2 LYS A 278      -5.222  -1.738  -4.281  1.00 97.74           H  
ATOM   4343  HE3 LYS A 278      -5.581  -0.726  -5.688  1.00 97.74           H  
ATOM   4344  NZ  LYS A 278      -6.850  -2.362  -5.473  1.00 97.74           N  
ATOM   4345  HZ1 LYS A 278      -6.381  -2.922  -6.170  1.00 97.74           H  
ATOM   4346  HZ2 LYS A 278      -7.232  -2.976  -4.767  1.00 97.74           H  
ATOM   4347  HZ3 LYS A 278      -7.716  -2.013  -5.858  1.00 97.74           H  
ATOM   4348  N   SER A 279      -8.500   2.259   0.701  1.00 97.70           N  
ATOM   4349  H   SER A 279      -9.268   1.729   0.314  1.00 97.70           H  
ATOM   4350  CA  SER A 279      -8.782   3.586   1.269  1.00 97.70           C  
ATOM   4351  HA  SER A 279      -8.092   4.300   0.817  1.00 97.70           H  
ATOM   4352  C   SER A 279      -8.575   3.663   2.783  1.00 97.70           C  
ATOM   4353  CB  SER A 279     -10.192   4.048   0.906  1.00 97.70           C  
ATOM   4354  HB2 SER A 279     -10.321   5.083   1.225  1.00 97.70           H  
ATOM   4355  HB3 SER A 279     -10.926   3.421   1.410  1.00 97.70           H  
ATOM   4356  O   SER A 279      -8.293   4.737   3.307  1.00 97.70           O  
ATOM   4357  OG  SER A 279     -10.378   3.967  -0.494  1.00 97.70           O  
ATOM   4358  HG  SER A 279     -10.678   3.070  -0.657  1.00 97.70           H  
ATOM   4359  N   ALA A 280      -8.656   2.533   3.492  1.00 95.59           N  
ATOM   4360  H   ALA A 280      -8.983   1.693   3.037  1.00 95.59           H  
ATOM   4361  CA  ALA A 280      -8.374   2.469   4.923  1.00 95.59           C  
ATOM   4362  HA  ALA A 280      -8.886   3.295   5.416  1.00 95.59           H  
ATOM   4363  C   ALA A 280      -6.879   2.610   5.260  1.00 95.59           C  
ATOM   4364  CB  ALA A 280      -8.942   1.150   5.464  1.00 95.59           C  
ATOM   4365  HB1 ALA A 280      -8.804   1.101   6.544  1.00 95.59           H  
ATOM   4366  HB2 ALA A 280      -8.437   0.303   4.999  1.00 95.59           H  
ATOM   4367  HB3 ALA A 280     -10.008   1.080   5.248  1.00 95.59           H  
ATOM   4368  O   ALA A 280      -6.540   2.916   6.400  1.00 95.59           O  
ATOM   4369  N   GLN A 281      -5.971   2.378   4.305  1.00 91.32           N  
ATOM   4370  H   GLN A 281      -6.292   2.232   3.359  1.00 91.32           H  
ATOM   4371  CA  GLN A 281      -4.541   2.221   4.575  1.00 91.32           C  
ATOM   4372  HA  GLN A 281      -4.377   2.241   5.653  1.00 91.32           H  
ATOM   4373  C   GLN A 281      -3.681   3.337   3.984  1.00 91.32           C  
ATOM   4374  CB  GLN A 281      -4.080   0.854   4.068  1.00 91.32           C  
ATOM   4375  HB2 GLN A 281      -4.463   0.704   3.059  1.00 91.32           H  
ATOM   4376  HB3 GLN A 281      -2.991   0.821   4.044  1.00 91.32           H  
ATOM   4377  O   GLN A 281      -3.886   3.808   2.866  1.00 91.32           O  
ATOM   4378  CG  GLN A 281      -4.585  -0.268   4.977  1.00 91.32           C  
ATOM   4379  HG2 GLN A 281      -5.674  -0.246   5.027  1.00 91.32           H  
ATOM   4380  HG3 GLN A 281      -4.189  -0.129   5.983  1.00 91.32           H  
ATOM   4381  CD  GLN A 281      -4.131  -1.619   4.470  1.00 91.32           C  
ATOM   4382  NE2 GLN A 281      -4.993  -2.333   3.793  1.00 91.32           N  
ATOM   4383 HE21 GLN A 281      -5.806  -1.870   3.411  1.00 91.32           H  
ATOM   4384 HE22 GLN A 281      -4.619  -3.165   3.359  1.00 91.32           H  
ATOM   4385  OE1 GLN A 281      -3.005  -2.041   4.662  1.00 91.32           O  
ATOM   4386  N   ASN A 282      -2.625   3.702   4.714  1.00 85.60           N  
ATOM   4387  H   ASN A 282      -2.470   3.244   5.601  1.00 85.60           H  
ATOM   4388  CA  ASN A 282      -1.597   4.591   4.186  1.00 85.60           C  
ATOM   4389  HA  ASN A 282      -2.088   5.475   3.780  1.00 85.60           H  
ATOM   4390  C   ASN A 282      -0.837   3.893   3.047  1.00 85.60           C  
ATOM   4391  CB  ASN A 282      -0.672   5.027   5.328  1.00 85.60           C  
ATOM   4392  HB2 ASN A 282      -0.114   4.163   5.689  1.00 85.60           H  
ATOM   4393  HB3 ASN A 282      -1.280   5.415   6.145  1.00 85.60           H  
ATOM   4394  O   ASN A 282      -0.291   2.809   3.230  1.00 85.60           O  
ATOM   4395  CG  ASN A 282       0.316   6.113   4.931  1.00 85.60           C  
ATOM   4396  ND2 ASN A 282       1.131   6.533   5.871  1.00 85.60           N  
ATOM   4397 HD21 ASN A 282       1.086   6.111   6.787  1.00 85.60           H  
ATOM   4398 HD22 ASN A 282       1.827   7.214   5.603  1.00 85.60           H  
ATOM   4399  OD1 ASN A 282       0.393   6.606   3.814  1.00 85.60           O  
ATOM   4400  N   GLY A 283      -0.798   4.533   1.882  1.00 89.40           N  
ATOM   4401  H   GLY A 283      -1.322   5.392   1.799  1.00 89.40           H  
ATOM   4402  CA  GLY A 283      -0.292   3.964   0.637  1.00 89.40           C  
ATOM   4403  HA2 GLY A 283       0.438   4.645   0.199  1.00 89.40           H  
ATOM   4404  HA3 GLY A 283       0.198   3.011   0.836  1.00 89.40           H  
ATOM   4405  C   GLY A 283      -1.404   3.711  -0.382  1.00 89.40           C  
ATOM   4406  O   GLY A 283      -1.162   3.834  -1.580  1.00 89.40           O  
ATOM   4407  N   GLY A 284      -2.640   3.457   0.058  1.00 93.90           N  
ATOM   4408  H   GLY A 284      -2.829   3.436   1.050  1.00 93.90           H  
ATOM   4409  CA  GLY A 284      -3.750   3.178  -0.852  1.00 93.90           C  
ATOM   4410  HA2 GLY A 284      -3.507   2.312  -1.468  1.00 93.90           H  
ATOM   4411  HA3 GLY A 284      -4.633   2.942  -0.257  1.00 93.90           H  
ATOM   4412  C   GLY A 284      -4.121   4.338  -1.774  1.00 93.90           C  
ATOM   4413  O   GLY A 284      -4.595   4.098  -2.881  1.00 93.90           O  
ATOM   4414  N   GLN A 285      -3.815   5.583  -1.391  1.00 93.15           N  
ATOM   4415  H   GLN A 285      -3.426   5.719  -0.469  1.00 93.15           H  
ATOM   4416  CA  GLN A 285      -4.003   6.759  -2.247  1.00 93.15           C  
ATOM   4417  HA  GLN A 285      -5.056   6.796  -2.526  1.00 93.15           H  
ATOM   4418  C   GLN A 285      -3.202   6.695  -3.554  1.00 93.15           C  
ATOM   4419  CB  GLN A 285      -3.679   8.060  -1.485  1.00 93.15           C  
ATOM   4420  HB2 GLN A 285      -4.265   8.096  -0.566  1.00 93.15           H  
ATOM   4421  HB3 GLN A 285      -4.025   8.881  -2.112  1.00 93.15           H  
ATOM   4422  O   GLN A 285      -3.546   7.384  -4.506  1.00 93.15           O  
ATOM   4423  CG  GLN A 285      -2.201   8.343  -1.142  1.00 93.15           C  
ATOM   4424  HG2 GLN A 285      -1.545   8.039  -1.957  1.00 93.15           H  
ATOM   4425  HG3 GLN A 285      -2.098   9.423  -1.035  1.00 93.15           H  
ATOM   4426  CD  GLN A 285      -1.702   7.703   0.150  1.00 93.15           C  
ATOM   4427  NE2 GLN A 285      -0.754   8.309   0.832  1.00 93.15           N  
ATOM   4428 HE21 GLN A 285      -0.491   9.246   0.562  1.00 93.15           H  
ATOM   4429 HE22 GLN A 285      -0.589   7.931   1.755  1.00 93.15           H  
ATOM   4430  OE1 GLN A 285      -2.123   6.650   0.585  1.00 93.15           O  
ATOM   4431  N   PHE A 286      -2.132   5.896  -3.606  1.00 92.56           N  
ATOM   4432  H   PHE A 286      -1.918   5.308  -2.813  1.00 92.56           H  
ATOM   4433  CA  PHE A 286      -1.327   5.729  -4.815  1.00 92.56           C  
ATOM   4434  HA  PHE A 286      -1.305   6.669  -5.367  1.00 92.56           H  
ATOM   4435  C   PHE A 286      -1.897   4.677  -5.774  1.00 92.56           C  
ATOM   4436  CB  PHE A 286       0.113   5.372  -4.435  1.00 92.56           C  
ATOM   4437  HB2 PHE A 286       0.134   4.441  -3.869  1.00 92.56           H  
ATOM   4438  HB3 PHE A 286       0.647   5.215  -5.372  1.00 92.56           H  
ATOM   4439  O   PHE A 286      -1.451   4.597  -6.914  1.00 92.56           O  
ATOM   4440  CG  PHE A 286       0.873   6.449  -3.696  1.00 92.56           C  
ATOM   4441  CD1 PHE A 286       1.611   7.398  -4.425  1.00 92.56           C  
ATOM   4442  HD1 PHE A 286       1.656   7.336  -5.502  1.00 92.56           H  
ATOM   4443  CD2 PHE A 286       0.835   6.525  -2.294  1.00 92.56           C  
ATOM   4444  HD2 PHE A 286       0.253   5.806  -1.738  1.00 92.56           H  
ATOM   4445  CE1 PHE A 286       2.291   8.428  -3.757  1.00 92.56           C  
ATOM   4446  HE1 PHE A 286       2.848   9.151  -4.334  1.00 92.56           H  
ATOM   4447  CE2 PHE A 286       1.485   7.577  -1.628  1.00 92.56           C  
ATOM   4448  HE2 PHE A 286       1.360   7.675  -0.560  1.00 92.56           H  
ATOM   4449  CZ  PHE A 286       2.215   8.532  -2.359  1.00 92.56           C  
ATOM   4450  HZ  PHE A 286       2.684   9.372  -1.869  1.00 92.56           H  
ATOM   4451  N   LEU A 287      -2.864   3.871  -5.330  1.00 94.33           N  
ATOM   4452  H   LEU A 287      -3.263   4.043  -4.418  1.00 94.33           H  
ATOM   4453  CA  LEU A 287      -3.417   2.762  -6.099  1.00 94.33           C  
ATOM   4454  HA  LEU A 287      -2.743   2.518  -6.920  1.00 94.33           H  
ATOM   4455  C   LEU A 287      -4.762   3.123  -6.721  1.00 94.33           C  
ATOM   4456  CB  LEU A 287      -3.553   1.525  -5.199  1.00 94.33           C  
ATOM   4457  HB2 LEU A 287      -4.090   0.754  -5.752  1.00 94.33           H  
ATOM   4458  HB3 LEU A 287      -4.156   1.794  -4.332  1.00 94.33           H  
ATOM   4459  O   LEU A 287      -5.594   3.806  -6.113  1.00 94.33           O  
ATOM   4460  CG  LEU A 287      -2.216   0.934  -4.723  1.00 94.33           C  
ATOM   4461  HG  LEU A 287      -1.615   1.707  -4.245  1.00 94.33           H  
ATOM   4462  CD1 LEU A 287      -2.491  -0.160  -3.702  1.00 94.33           C  
ATOM   4463 HD11 LEU A 287      -3.048   0.251  -2.860  1.00 94.33           H  
ATOM   4464 HD12 LEU A 287      -3.054  -0.974  -4.160  1.00 94.33           H  
ATOM   4465 HD13 LEU A 287      -1.540  -0.551  -3.340  1.00 94.33           H  
ATOM   4466  CD2 LEU A 287      -1.428   0.315  -5.874  1.00 94.33           C  
ATOM   4467 HD21 LEU A 287      -2.040  -0.410  -6.411  1.00 94.33           H  
ATOM   4468 HD22 LEU A 287      -0.536  -0.189  -5.501  1.00 94.33           H  
ATOM   4469 HD23 LEU A 287      -1.120   1.094  -6.571  1.00 94.33           H  
ATOM   4470  N   ASN A 288      -5.002   2.574  -7.911  1.00 91.37           N  
ATOM   4471  H   ASN A 288      -4.274   2.026  -8.347  1.00 91.37           H  
ATOM   4472  CA  ASN A 288      -6.338   2.535  -8.489  1.00 91.37           C  
ATOM   4473  HA  ASN A 288      -6.741   3.547  -8.439  1.00 91.37           H  
ATOM   4474  C   ASN A 288      -7.297   1.692  -7.640  1.00 91.37           C  
ATOM   4475  CB  ASN A 288      -6.254   2.107  -9.965  1.00 91.37           C  
ATOM   4476  HB2 ASN A 288      -5.557   1.277 -10.081  1.00 91.37           H  
ATOM   4477  HB3 ASN A 288      -7.230   1.781 -10.323  1.00 91.37           H  
ATOM   4478  O   ASN A 288      -6.879   0.799  -6.907  1.00 91.37           O  
ATOM   4479  CG  ASN A 288      -5.819   3.270 -10.834  1.00 91.37           C  
ATOM   4480  ND2 ASN A 288      -5.157   3.023 -11.931  1.00 91.37           N  
ATOM   4481 HD21 ASN A 288      -4.900   2.081 -12.190  1.00 91.37           H  
ATOM   4482 HD22 ASN A 288      -4.704   3.807 -12.378  1.00 91.37           H  
ATOM   4483  OD1 ASN A 288      -6.090   4.418 -10.505  1.00 91.37           O  
ATOM   4484  N   GLY A 289      -8.584   2.036  -7.696  1.00 92.35           N  
ATOM   4485  H   GLY A 289      -8.874   2.678  -8.419  1.00 92.35           H  
ATOM   4486  CA  GLY A 289      -9.633   1.480  -6.834  1.00 92.35           C  
ATOM   4487  HA2 GLY A 289     -10.573   1.456  -7.385  1.00 92.35           H  
ATOM   4488  HA3 GLY A 289      -9.385   0.450  -6.577  1.00 92.35           H  
ATOM   4489  C   GLY A 289      -9.872   2.240  -5.522  1.00 92.35           C  
ATOM   4490  O   GLY A 289     -10.968   2.169  -4.989  1.00 92.35           O  
ATOM   4491  N   SER A 290      -8.922   3.036  -5.012  1.00 95.76           N  
ATOM   4492  H   SER A 290      -8.023   3.089  -5.470  1.00 95.76           H  
ATOM   4493  CA  SER A 290      -9.136   3.809  -3.773  1.00 95.76           C  
ATOM   4494  HA  SER A 290      -9.694   3.182  -3.077  1.00 95.76           H  
ATOM   4495  C   SER A 290      -9.961   5.084  -3.991  1.00 95.76           C  
ATOM   4496  CB  SER A 290      -7.798   4.127  -3.112  1.00 95.76           C  
ATOM   4497  HB2 SER A 290      -7.971   4.438  -2.082  1.00 95.76           H  
ATOM   4498  HB3 SER A 290      -7.186   3.225  -3.099  1.00 95.76           H  
ATOM   4499  O   SER A 290      -9.990   5.628  -5.100  1.00 95.76           O  
ATOM   4500  OG  SER A 290      -7.104   5.138  -3.815  1.00 95.76           O  
ATOM   4501  HG  SER A 290      -6.252   4.774  -4.065  1.00 95.76           H  
ATOM   4502  N   ARG A 291     -10.598   5.623  -2.948  1.00 97.28           N  
ATOM   4503  H   ARG A 291     -10.567   5.150  -2.056  1.00 97.28           H  
ATOM   4504  CA  ARG A 291     -11.376   6.867  -3.041  1.00 97.28           C  
ATOM   4505  HA  ARG A 291     -11.047   7.446  -3.904  1.00 97.28           H  
ATOM   4506  C   ARG A 291     -11.204   7.755  -1.814  1.00 97.28           C  
ATOM   4507  CB  ARG A 291     -12.859   6.558  -3.235  1.00 97.28           C  
ATOM   4508  HB2 ARG A 291     -13.208   6.029  -2.349  1.00 97.28           H  
ATOM   4509  HB3 ARG A 291     -13.366   7.521  -3.306  1.00 97.28           H  
ATOM   4510  O   ARG A 291     -11.015   7.276  -0.699  1.00 97.28           O  
ATOM   4511  CG  ARG A 291     -13.233   5.746  -4.485  1.00 97.28           C  
ATOM   4512  HG2 ARG A 291     -12.965   6.302  -5.384  1.00 97.28           H  
ATOM   4513  HG3 ARG A 291     -12.696   4.797  -4.491  1.00 97.28           H  
ATOM   4514  CD  ARG A 291     -14.736   5.445  -4.481  1.00 97.28           C  
ATOM   4515  HD2 ARG A 291     -14.971   4.901  -3.566  1.00 97.28           H  
ATOM   4516  HD3 ARG A 291     -14.976   4.792  -5.320  1.00 97.28           H  
ATOM   4517  NE  ARG A 291     -15.545   6.676  -4.509  1.00 97.28           N  
ATOM   4518  HE  ARG A 291     -15.616   7.178  -3.635  1.00 97.28           H  
ATOM   4519  NH1 ARG A 291     -16.158   6.643  -6.726  1.00 97.28           N  
ATOM   4520 HH11 ARG A 291     -15.824   5.692  -6.787  1.00 97.28           H  
ATOM   4521 HH12 ARG A 291     -16.751   6.995  -7.465  1.00 97.28           H  
ATOM   4522  NH2 ARG A 291     -16.783   8.335  -5.408  1.00 97.28           N  
ATOM   4523 HH21 ARG A 291     -17.301   8.749  -6.170  1.00 97.28           H  
ATOM   4524 HH22 ARG A 291     -16.782   8.740  -4.483  1.00 97.28           H  
ATOM   4525  CZ  ARG A 291     -16.158   7.206  -5.548  1.00 97.28           C  
ATOM   4526  N   THR A 292     -11.293   9.065  -2.031  1.00 97.11           N  
ATOM   4527  H   THR A 292     -11.553   9.378  -2.955  1.00 97.11           H  
ATOM   4528  CA  THR A 292     -11.142  10.082  -0.982  1.00 97.11           C  
ATOM   4529  HA  THR A 292     -10.236   9.878  -0.411  1.00 97.11           H  
ATOM   4530  C   THR A 292     -12.320  10.072  -0.006  1.00 97.11           C  
ATOM   4531  CB  THR A 292     -11.027  11.482  -1.606  1.00 97.11           C  
ATOM   4532  HB  THR A 292     -11.967  11.726  -2.099  1.00 97.11           H  
ATOM   4533  O   THR A 292     -12.120  10.241   1.192  1.00 97.11           O  
ATOM   4534  CG2 THR A 292     -10.711  12.557  -0.571  1.00 97.11           C  
ATOM   4535 HG21 THR A 292     -11.582  12.716   0.065  1.00 97.11           H  
ATOM   4536 HG22 THR A 292      -9.864  12.252   0.043  1.00 97.11           H  
ATOM   4537 HG23 THR A 292     -10.468  13.493  -1.075  1.00 97.11           H  
ATOM   4538  OG1 THR A 292      -9.992  11.537  -2.559  1.00 97.11           O  
ATOM   4539  HG1 THR A 292     -10.367  11.784  -3.407  1.00 97.11           H  
ATOM   4540  N   ASP A 293     -13.542   9.859  -0.502  1.00 97.99           N  
ATOM   4541  H   ASP A 293     -13.626   9.590  -1.472  1.00 97.99           H  
ATOM   4542  CA  ASP A 293     -14.754   9.771   0.326  1.00 97.99           C  
ATOM   4543  HA  ASP A 293     -14.796  10.647   0.973  1.00 97.99           H  
ATOM   4544  C   ASP A 293     -14.722   8.556   1.268  1.00 97.99           C  
ATOM   4545  CB  ASP A 293     -16.016   9.796  -0.562  1.00 97.99           C  
ATOM   4546  HB2 ASP A 293     -16.172  10.827  -0.879  1.00 97.99           H  
ATOM   4547  HB3 ASP A 293     -16.878   9.500   0.035  1.00 97.99           H  
ATOM   4548  O   ASP A 293     -14.934   8.704   2.469  1.00 97.99           O  
ATOM   4549  CG  ASP A 293     -15.959   8.915  -1.819  1.00 97.99           C  
ATOM   4550  OD1 ASP A 293     -15.236   7.901  -1.841  1.00 97.99           O  
ATOM   4551  OD2 ASP A 293     -16.547   9.301  -2.852  1.00 97.99           O  
ATOM   4552  N   VAL A 294     -14.348   7.380   0.761  1.00 98.31           N  
ATOM   4553  H   VAL A 294     -14.327   7.300  -0.245  1.00 98.31           H  
ATOM   4554  CA  VAL A 294     -14.175   6.169   1.579  1.00 98.31           C  
ATOM   4555  HA  VAL A 294     -15.089   6.010   2.151  1.00 98.31           H  
ATOM   4556  C   VAL A 294     -13.036   6.333   2.582  1.00 98.31           C  
ATOM   4557  CB  VAL A 294     -13.944   4.929   0.698  1.00 98.31           C  
ATOM   4558  HB  VAL A 294     -12.997   5.025   0.166  1.00 98.31           H  
ATOM   4559  O   VAL A 294     -13.190   5.976   3.748  1.00 98.31           O  
ATOM   4560  CG1 VAL A 294     -13.904   3.648   1.541  1.00 98.31           C  
ATOM   4561 HG11 VAL A 294     -13.066   3.670   2.237  1.00 98.31           H  
ATOM   4562 HG12 VAL A 294     -14.827   3.556   2.113  1.00 98.31           H  
ATOM   4563 HG13 VAL A 294     -13.795   2.777   0.895  1.00 98.31           H  
ATOM   4564  CG2 VAL A 294     -15.068   4.793  -0.330  1.00 98.31           C  
ATOM   4565 HG21 VAL A 294     -15.146   3.765  -0.684  1.00 98.31           H  
ATOM   4566 HG22 VAL A 294     -14.897   5.453  -1.180  1.00 98.31           H  
ATOM   4567 HG23 VAL A 294     -16.014   5.093   0.120  1.00 98.31           H  
ATOM   4568  N   ALA A 295     -11.910   6.928   2.171  1.00 97.99           N  
ATOM   4569  H   ALA A 295     -11.818   7.185   1.199  1.00 97.99           H  
ATOM   4570  CA  ALA A 295     -10.800   7.214   3.080  1.00 97.99           C  
ATOM   4571  HA  ALA A 295     -10.460   6.276   3.520  1.00 97.99           H  
ATOM   4572  C   ALA A 295     -11.226   8.136   4.233  1.00 97.99           C  
ATOM   4573  CB  ALA A 295      -9.641   7.824   2.285  1.00 97.99           C  
ATOM   4574  HB1 ALA A 295      -8.789   7.980   2.948  1.00 97.99           H  
ATOM   4575  HB2 ALA A 295      -9.939   8.778   1.850  1.00 97.99           H  
ATOM   4576  HB3 ALA A 295      -9.341   7.143   1.488  1.00 97.99           H  
ATOM   4577  O   ALA A 295     -10.784   7.933   5.365  1.00 97.99           O  
ATOM   4578  N   ALA A 296     -12.109   9.107   3.967  1.00 97.66           N  
ATOM   4579  H   ALA A 296     -12.416   9.232   3.014  1.00 97.66           H  
ATOM   4580  CA  ALA A 296     -12.670   9.991   4.985  1.00 97.66           C  
ATOM   4581  HA  ALA A 296     -11.845  10.482   5.501  1.00 97.66           H  
ATOM   4582  C   ALA A 296     -13.492   9.216   6.027  1.00 97.66           C  
ATOM   4583  CB  ALA A 296     -13.506  11.084   4.312  1.00 97.66           C  
ATOM   4584  HB1 ALA A 296     -14.428  10.665   3.908  1.00 97.66           H  
ATOM   4585  HB2 ALA A 296     -13.764  11.849   5.045  1.00 97.66           H  
ATOM   4586  HB3 ALA A 296     -12.947  11.539   3.495  1.00 97.66           H  
ATOM   4587  O   ALA A 296     -13.298   9.427   7.224  1.00 97.66           O  
ATOM   4588  N   VAL A 297     -14.355   8.287   5.595  1.00 97.89           N  
ATOM   4589  H   VAL A 297     -14.475   8.162   4.600  1.00 97.89           H  
ATOM   4590  CA  VAL A 297     -15.105   7.412   6.515  1.00 97.89           C  
ATOM   4591  HA  VAL A 297     -15.658   8.035   7.217  1.00 97.89           H  
ATOM   4592  C   VAL A 297     -14.137   6.558   7.332  1.00 97.89           C  
ATOM   4593  CB  VAL A 297     -16.125   6.520   5.774  1.00 97.89           C  
ATOM   4594  HB  VAL A 297     -15.605   5.877   5.065  1.00 97.89           H  
ATOM   4595  O   VAL A 297     -14.167   6.597   8.563  1.00 97.89           O  
ATOM   4596  CG1 VAL A 297     -16.903   5.635   6.756  1.00 97.89           C  
ATOM   4597 HG11 VAL A 297     -17.376   6.248   7.523  1.00 97.89           H  
ATOM   4598 HG12 VAL A 297     -16.242   4.913   7.235  1.00 97.89           H  
ATOM   4599 HG13 VAL A 297     -17.681   5.082   6.229  1.00 97.89           H  
ATOM   4600  CG2 VAL A 297     -17.145   7.365   5.006  1.00 97.89           C  
ATOM   4601 HG21 VAL A 297     -16.654   7.904   4.196  1.00 97.89           H  
ATOM   4602 HG22 VAL A 297     -17.640   8.069   5.675  1.00 97.89           H  
ATOM   4603 HG23 VAL A 297     -17.904   6.719   4.564  1.00 97.89           H  
ATOM   4604  N   CYS A 298     -13.208   5.863   6.667  1.00 97.76           N  
ATOM   4605  H   CYS A 298     -13.235   5.863   5.657  1.00 97.76           H  
ATOM   4606  CA  CYS A 298     -12.244   4.991   7.332  1.00 97.76           C  
ATOM   4607  HA  CYS A 298     -12.787   4.205   7.856  1.00 97.76           H  
ATOM   4608  C   CYS A 298     -11.418   5.724   8.392  1.00 97.76           C  
ATOM   4609  CB  CYS A 298     -11.312   4.352   6.295  1.00 97.76           C  
ATOM   4610  HB2 CYS A 298     -10.849   5.127   5.685  1.00 97.76           H  
ATOM   4611  HB3 CYS A 298     -10.535   3.801   6.825  1.00 97.76           H  
ATOM   4612  O   CYS A 298     -11.240   5.208   9.494  1.00 97.76           O  
ATOM   4613  SG  CYS A 298     -12.216   3.194   5.231  1.00 97.76           S  
ATOM   4614  HG  CYS A 298     -11.172   2.718   4.547  1.00 97.76           H  
ATOM   4615  N   VAL A 299     -10.924   6.931   8.095  1.00 96.48           N  
ATOM   4616  H   VAL A 299     -11.084   7.310   7.173  1.00 96.48           H  
ATOM   4617  CA  VAL A 299     -10.110   7.682   9.057  1.00 96.48           C  
ATOM   4618  HA  VAL A 299      -9.436   6.966   9.526  1.00 96.48           H  
ATOM   4619  C   VAL A 299     -10.949   8.276  10.186  1.00 96.48           C  
ATOM   4620  CB  VAL A 299      -9.223   8.728   8.360  1.00 96.48           C  
ATOM   4621  HB  VAL A 299      -8.745   8.246   7.507  1.00 96.48           H  
ATOM   4622  O   VAL A 299     -10.481   8.306  11.322  1.00 96.48           O  
ATOM   4623  CG1 VAL A 299      -9.978   9.958   7.850  1.00 96.48           C  
ATOM   4624 HG11 VAL A 299     -10.773   9.632   7.179  1.00 96.48           H  
ATOM   4625 HG12 VAL A 299     -10.431  10.512   8.672  1.00 96.48           H  
ATOM   4626 HG13 VAL A 299      -9.303  10.608   7.294  1.00 96.48           H  
ATOM   4627  CG2 VAL A 299      -8.111   9.201   9.300  1.00 96.48           C  
ATOM   4628 HG21 VAL A 299      -7.440   9.872   8.762  1.00 96.48           H  
ATOM   4629 HG22 VAL A 299      -8.529   9.722  10.161  1.00 96.48           H  
ATOM   4630 HG23 VAL A 299      -7.538   8.340   9.645  1.00 96.48           H  
ATOM   4631  N   LEU A 300     -12.184   8.722   9.931  1.00 95.54           N  
ATOM   4632  H   LEU A 300     -12.547   8.653   8.991  1.00 95.54           H  
ATOM   4633  CA  LEU A 300     -13.053   9.280  10.974  1.00 95.54           C  
ATOM   4634  HA  LEU A 300     -12.500  10.045  11.520  1.00 95.54           H  
ATOM   4635  C   LEU A 300     -13.458   8.228  12.006  1.00 95.54           C  
ATOM   4636  CB  LEU A 300     -14.309   9.899  10.339  1.00 95.54           C  
ATOM   4637  HB2 LEU A 300     -15.086   9.983  11.098  1.00 95.54           H  
ATOM   4638  HB3 LEU A 300     -14.684   9.222   9.571  1.00 95.54           H  
ATOM   4639  O   LEU A 300     -13.378   8.503  13.207  1.00 95.54           O  
ATOM   4640  CG  LEU A 300     -14.086  11.294   9.734  1.00 95.54           C  
ATOM   4641  HG  LEU A 300     -13.240  11.277   9.047  1.00 95.54           H  
ATOM   4642  CD1 LEU A 300     -15.341  11.711   8.972  1.00 95.54           C  
ATOM   4643 HD11 LEU A 300     -15.559  10.957   8.215  1.00 95.54           H  
ATOM   4644 HD12 LEU A 300     -16.191  11.782   9.650  1.00 95.54           H  
ATOM   4645 HD13 LEU A 300     -15.182  12.670   8.479  1.00 95.54           H  
ATOM   4646  CD2 LEU A 300     -13.820  12.352  10.810  1.00 95.54           C  
ATOM   4647 HD21 LEU A 300     -14.639  12.363  11.529  1.00 95.54           H  
ATOM   4648 HD22 LEU A 300     -13.746  13.334  10.342  1.00 95.54           H  
ATOM   4649 HD23 LEU A 300     -12.883  12.144  11.326  1.00 95.54           H  
ATOM   4650  N   ILE A 301     -13.848   7.043  11.536  1.00 95.05           N  
ATOM   4651  H   ILE A 301     -13.914   6.927  10.535  1.00 95.05           H  
ATOM   4652  CA  ILE A 301     -14.257   5.914  12.376  1.00 95.05           C  
ATOM   4653  HA  ILE A 301     -14.883   6.271  13.193  1.00 95.05           H  
ATOM   4654  C   ILE A 301     -13.034   5.249  13.008  1.00 95.05           C  
ATOM   4655  CB  ILE A 301     -15.079   4.923  11.535  1.00 95.05           C  
ATOM   4656  HB  ILE A 301     -14.439   4.608  10.711  1.00 95.05           H  
ATOM   4657  O   ILE A 301     -12.973   5.098  14.224  1.00 95.05           O  
ATOM   4658  CG1 ILE A 301     -16.336   5.573  10.912  1.00 95.05           C  
ATOM   4659 HG12 ILE A 301     -16.039   6.317  10.172  1.00 95.05           H  
ATOM   4660 HG13 ILE A 301     -16.885   4.804  10.369  1.00 95.05           H  
ATOM   4661  CG2 ILE A 301     -15.459   3.666  12.336  1.00 95.05           C  
ATOM   4662 HG21 ILE A 301     -16.057   3.929  13.209  1.00 95.05           H  
ATOM   4663 HG22 ILE A 301     -14.574   3.125  12.670  1.00 95.05           H  
ATOM   4664 HG23 ILE A 301     -16.047   2.993  11.711  1.00 95.05           H  
ATOM   4665  CD1 ILE A 301     -17.288   6.268  11.893  1.00 95.05           C  
ATOM   4666 HD11 ILE A 301     -16.814   7.153  12.318  1.00 95.05           H  
ATOM   4667 HD12 ILE A 301     -18.187   6.578  11.359  1.00 95.05           H  
ATOM   4668 HD13 ILE A 301     -17.577   5.592  12.698  1.00 95.05           H  
ATOM   4669  N   GLY A 302     -11.985   4.974  12.228  1.00 92.82           N  
ATOM   4670  H   GLY A 302     -12.063   5.119  11.231  1.00 92.82           H  
ATOM   4671  CA  GLY A 302     -10.752   4.364  12.735  1.00 92.82           C  
ATOM   4672  HA2 GLY A 302     -10.069   4.211  11.899  1.00 92.82           H  
ATOM   4673  HA3 GLY A 302     -10.992   3.395  13.171  1.00 92.82           H  
ATOM   4674  C   GLY A 302     -10.029   5.204  13.797  1.00 92.82           C  
ATOM   4675  O   GLY A 302      -9.185   4.687  14.528  1.00 92.82           O  
ATOM   4676  N   THR A 303     -10.364   6.494  13.916  1.00 93.31           N  
ATOM   4677  H   THR A 303     -11.059   6.851  13.276  1.00 93.31           H  
ATOM   4678  CA  THR A 303      -9.847   7.399  14.955  1.00 93.31           C  
ATOM   4679  HA  THR A 303      -9.066   6.874  15.504  1.00 93.31           H  
ATOM   4680  C   THR A 303     -10.882   7.793  16.012  1.00 93.31           C  
ATOM   4681  CB  THR A 303      -9.192   8.653  14.360  1.00 93.31           C  
ATOM   4682  HB  THR A 303      -8.794   9.248  15.182  1.00 93.31           H  
ATOM   4683  O   THR A 303     -10.598   8.668  16.829  1.00 93.31           O  
ATOM   4684  CG2 THR A 303      -8.019   8.341  13.432  1.00 93.31           C  
ATOM   4685 HG21 THR A 303      -7.237   7.834  13.998  1.00 93.31           H  
ATOM   4686 HG22 THR A 303      -8.333   7.701  12.608  1.00 93.31           H  
ATOM   4687 HG23 THR A 303      -7.624   9.275  13.031  1.00 93.31           H  
ATOM   4688  OG1 THR A 303     -10.132   9.436  13.658  1.00 93.31           O  
ATOM   4689  HG1 THR A 303     -10.280   8.999  12.816  1.00 93.31           H  
ATOM   4690  N   MET A 304     -12.062   7.162  16.054  1.00 90.44           N  
ATOM   4691  H   MET A 304     -12.261   6.441  15.375  1.00 90.44           H  
ATOM   4692  CA  MET A 304     -13.137   7.526  16.991  1.00 90.44           C  
ATOM   4693  HA  MET A 304     -13.378   8.576  16.828  1.00 90.44           H  
ATOM   4694  C   MET A 304     -12.721   7.402  18.466  1.00 90.44           C  
ATOM   4695  CB  MET A 304     -14.404   6.716  16.668  1.00 90.44           C  
ATOM   4696  HB2 MET A 304     -14.572   6.764  15.592  1.00 90.44           H  
ATOM   4697  HB3 MET A 304     -15.255   7.188  17.159  1.00 90.44           H  
ATOM   4698  O   MET A 304     -13.132   8.211  19.291  1.00 90.44           O  
ATOM   4699  CG  MET A 304     -14.349   5.246  17.111  1.00 90.44           C  
ATOM   4700  HG2 MET A 304     -13.346   4.857  16.937  1.00 90.44           H  
ATOM   4701  HG3 MET A 304     -14.541   5.206  18.183  1.00 90.44           H  
ATOM   4702  SD  MET A 304     -15.501   4.105  16.294  1.00 90.44           S  
ATOM   4703  CE  MET A 304     -16.925   5.149  15.872  1.00 90.44           C  
ATOM   4704  HE1 MET A 304     -17.313   5.626  16.772  1.00 90.44           H  
ATOM   4705  HE2 MET A 304     -17.708   4.523  15.445  1.00 90.44           H  
ATOM   4706  HE3 MET A 304     -16.642   5.902  15.137  1.00 90.44           H  
ATOM   4707  N   ASN A 305     -11.811   6.470  18.769  1.00 89.02           N  
ATOM   4708  H   ASN A 305     -11.554   5.829  18.033  1.00 89.02           H  
ATOM   4709  CA  ASN A 305     -11.277   6.236  20.115  1.00 89.02           C  
ATOM   4710  HA  ASN A 305     -12.040   6.526  20.838  1.00 89.02           H  
ATOM   4711  C   ASN A 305     -10.038   7.091  20.457  1.00 89.02           C  
ATOM   4712  CB  ASN A 305     -11.030   4.723  20.271  1.00 89.02           C  
ATOM   4713  HB2 ASN A 305     -10.379   4.367  19.473  1.00 89.02           H  
ATOM   4714  HB3 ASN A 305     -10.548   4.527  21.228  1.00 89.02           H  
ATOM   4715  O   ASN A 305      -9.465   6.961  21.543  1.00 89.02           O  
ATOM   4716  CG  ASN A 305     -12.335   3.943  20.261  1.00 89.02           C  
ATOM   4717  ND2 ASN A 305     -12.373   2.769  19.678  1.00 89.02           N  
ATOM   4718 HD21 ASN A 305     -13.282   2.328  19.669  1.00 89.02           H  
ATOM   4719 HD22 ASN A 305     -11.579   2.365  19.203  1.00 89.02           H  
ATOM   4720  OD1 ASN A 305     -13.337   4.390  20.778  1.00 89.02           O  
ATOM   4721  N   VAL A 306      -9.589   7.972  19.552  1.00 90.23           N  
ATOM   4722  H   VAL A 306     -10.126   8.109  18.707  1.00 90.23           H  
ATOM   4723  CA  VAL A 306      -8.480   8.897  19.826  1.00 90.23           C  
ATOM   4724  HA  VAL A 306      -7.701   8.352  20.360  1.00 90.23           H  
ATOM   4725  C   VAL A 306      -8.984  10.020  20.733  1.00 90.23           C  
ATOM   4726  CB  VAL A 306      -7.842   9.446  18.534  1.00 90.23           C  
ATOM   4727  HB  VAL A 306      -8.596   9.963  17.940  1.00 90.23           H  
ATOM   4728  O   VAL A 306      -9.646  10.952  20.286  1.00 90.23           O  
ATOM   4729  CG1 VAL A 306      -6.703  10.431  18.841  1.00 90.23           C  
ATOM   4730 HG11 VAL A 306      -5.946   9.959  19.468  1.00 90.23           H  
ATOM   4731 HG12 VAL A 306      -7.093  11.318  19.340  1.00 90.23           H  
ATOM   4732 HG13 VAL A 306      -6.237  10.753  17.910  1.00 90.23           H  
ATOM   4733  CG2 VAL A 306      -7.242   8.310  17.694  1.00 90.23           C  
ATOM   4734 HG21 VAL A 306      -8.016   7.587  17.434  1.00 90.23           H  
ATOM   4735 HG22 VAL A 306      -6.822   8.715  16.773  1.00 90.23           H  
ATOM   4736 HG23 VAL A 306      -6.457   7.802  18.254  1.00 90.23           H  
ATOM   4737  N   LYS A 307      -8.633   9.945  22.024  1.00 92.96           N  
ATOM   4738  H   LYS A 307      -8.211   9.075  22.315  1.00 92.96           H  
ATOM   4739  CA  LYS A 307      -9.107  10.881  23.064  1.00 92.96           C  
ATOM   4740  HA  LYS A 307     -10.197  10.863  23.074  1.00 92.96           H  
ATOM   4741  C   LYS A 307      -8.720  12.343  22.806  1.00 92.96           C  
ATOM   4742  CB  LYS A 307      -8.587  10.445  24.447  1.00 92.96           C  
ATOM   4743  HB2 LYS A 307      -8.913  11.184  25.179  1.00 92.96           H  
ATOM   4744  HB3 LYS A 307      -7.497  10.434  24.438  1.00 92.96           H  
ATOM   4745  O   LYS A 307      -9.472  13.252  23.142  1.00 92.96           O  
ATOM   4746  CG  LYS A 307      -9.107   9.066  24.886  1.00 92.96           C  
ATOM   4747  HG2 LYS A 307      -8.718   8.299  24.217  1.00 92.96           H  
ATOM   4748  HG3 LYS A 307     -10.195   9.063  24.826  1.00 92.96           H  
ATOM   4749  CD  LYS A 307      -8.684   8.738  26.327  1.00 92.96           C  
ATOM   4750  HD2 LYS A 307      -7.596   8.724  26.393  1.00 92.96           H  
ATOM   4751  HD3 LYS A 307      -9.076   9.507  26.994  1.00 92.96           H  
ATOM   4752  CE  LYS A 307      -9.250   7.370  26.733  1.00 92.96           C  
ATOM   4753  HE2 LYS A 307      -8.830   6.607  26.078  1.00 92.96           H  
ATOM   4754  HE3 LYS A 307     -10.327   7.382  26.561  1.00 92.96           H  
ATOM   4755  NZ  LYS A 307      -8.977   7.039  28.156  1.00 92.96           N  
ATOM   4756  HZ1 LYS A 307      -9.402   7.724  28.765  1.00 92.96           H  
ATOM   4757  HZ2 LYS A 307      -9.386   6.145  28.386  1.00 92.96           H  
ATOM   4758  HZ3 LYS A 307      -7.986   6.997  28.344  1.00 92.96           H  
ATOM   4759  N   LYS A 308      -7.531  12.589  22.245  1.00 93.49           N  
ATOM   4760  H   LYS A 308      -6.999  11.797  21.913  1.00 93.49           H  
ATOM   4761  CA  LYS A 308      -7.028  13.944  21.977  1.00 93.49           C  
ATOM   4762  HA  LYS A 308      -7.394  14.622  22.748  1.00 93.49           H  
ATOM   4763  C   LYS A 308      -7.561  14.447  20.635  1.00 93.49           C  
ATOM   4764  CB  LYS A 308      -5.492  13.963  22.012  1.00 93.49           C  
ATOM   4765  HB2 LYS A 308      -5.150  14.934  21.653  1.00 93.49           H  
ATOM   4766  HB3 LYS A 308      -5.106  13.198  21.339  1.00 93.49           H  
ATOM   4767  O   LYS A 308      -7.100  14.007  19.585  1.00 93.49           O  
ATOM   4768  CG  LYS A 308      -4.924  13.733  23.419  1.00 93.49           C  
ATOM   4769  HG2 LYS A 308      -5.219  12.747  23.778  1.00 93.49           H  
ATOM   4770  HG3 LYS A 308      -5.313  14.493  24.098  1.00 93.49           H  
ATOM   4771  CD  LYS A 308      -3.395  13.822  23.374  1.00 93.49           C  
ATOM   4772  HD2 LYS A 308      -3.106  14.809  23.013  1.00 93.49           H  
ATOM   4773  HD3 LYS A 308      -3.019  13.071  22.679  1.00 93.49           H  
ATOM   4774  CE  LYS A 308      -2.795  13.583  24.762  1.00 93.49           C  
ATOM   4775  HE2 LYS A 308      -3.192  14.330  25.449  1.00 93.49           H  
ATOM   4776  HE3 LYS A 308      -3.109  12.599  25.110  1.00 93.49           H  
ATOM   4777  NZ  LYS A 308      -1.316  13.663  24.710  1.00 93.49           N  
ATOM   4778  HZ1 LYS A 308      -0.913  13.483  25.618  1.00 93.49           H  
ATOM   4779  HZ2 LYS A 308      -0.961  12.992  24.044  1.00 93.49           H  
ATOM   4780  HZ3 LYS A 308      -1.029  14.583  24.408  1.00 93.49           H  
ATOM   4781  N   GLN A 309      -8.483  15.409  20.667  1.00 91.34           N  
ATOM   4782  H   GLN A 309      -8.865  15.677  21.563  1.00 91.34           H  
ATOM   4783  CA  GLN A 309      -9.136  15.921  19.454  1.00 91.34           C  
ATOM   4784  HA  GLN A 309      -9.597  15.077  18.940  1.00 91.34           H  
ATOM   4785  C   GLN A 309      -8.164  16.545  18.443  1.00 91.34           C  
ATOM   4786  CB  GLN A 309     -10.235  16.929  19.827  1.00 91.34           C  
ATOM   4787  HB2 GLN A 309     -10.574  17.438  18.925  1.00 91.34           H  
ATOM   4788  HB3 GLN A 309      -9.821  17.681  20.498  1.00 91.34           H  
ATOM   4789  O   GLN A 309      -8.309  16.314  17.247  1.00 91.34           O  
ATOM   4790  CG  GLN A 309     -11.455  16.273  20.496  1.00 91.34           C  
ATOM   4791  HG2 GLN A 309     -11.137  15.728  21.385  1.00 91.34           H  
ATOM   4792  HG3 GLN A 309     -12.133  17.062  20.821  1.00 91.34           H  
ATOM   4793  CD  GLN A 309     -12.242  15.324  19.589  1.00 91.34           C  
ATOM   4794  NE2 GLN A 309     -13.238  14.657  20.128  1.00 91.34           N  
ATOM   4795 HE21 GLN A 309     -13.478  14.789  21.100  1.00 91.34           H  
ATOM   4796 HE22 GLN A 309     -13.802  14.080  19.520  1.00 91.34           H  
ATOM   4797  OE1 GLN A 309     -11.990  15.150  18.405  1.00 91.34           O  
ATOM   4798  N   GLU A 310      -7.126  17.258  18.890  1.00 94.01           N  
ATOM   4799  H   GLU A 310      -7.091  17.517  19.866  1.00 94.01           H  
ATOM   4800  CA  GLU A 310      -6.117  17.821  17.974  1.00 94.01           C  
ATOM   4801  HA  GLU A 310      -6.624  18.374  17.183  1.00 94.01           H  
ATOM   4802  C   GLU A 310      -5.289  16.736  17.267  1.00 94.01           C  
ATOM   4803  CB  GLU A 310      -5.190  18.786  18.732  1.00 94.01           C  
ATOM   4804  HB2 GLU A 310      -4.778  18.282  19.606  1.00 94.01           H  
ATOM   4805  HB3 GLU A 310      -4.359  19.058  18.082  1.00 94.01           H  
ATOM   4806  O   GLU A 310      -4.968  16.856  16.084  1.00 94.01           O  
ATOM   4807  CG  GLU A 310      -5.899  20.075  19.180  1.00 94.01           C  
ATOM   4808  HG2 GLU A 310      -5.161  20.738  19.632  1.00 94.01           H  
ATOM   4809  HG3 GLU A 310      -6.629  19.819  19.948  1.00 94.01           H  
ATOM   4810  CD  GLU A 310      -6.596  20.802  18.013  1.00 94.01           C  
ATOM   4811  OE1 GLU A 310      -7.763  21.210  18.183  1.00 94.01           O  
ATOM   4812  OE2 GLU A 310      -6.016  20.874  16.903  1.00 94.01           O  
ATOM   4813  N   GLU A 311      -4.998  15.629  17.955  1.00 91.50           N  
ATOM   4814  H   GLU A 311      -5.378  15.530  18.885  1.00 91.50           H  
ATOM   4815  CA  GLU A 311      -4.323  14.475  17.355  1.00 91.50           C  
ATOM   4816  HA  GLU A 311      -3.434  14.821  16.828  1.00 91.50           H  
ATOM   4817  C   GLU A 311      -5.233  13.795  16.326  1.00 91.50           C  
ATOM   4818  CB  GLU A 311      -3.882  13.514  18.468  1.00 91.50           C  
ATOM   4819  HB2 GLU A 311      -4.762  13.112  18.970  1.00 91.50           H  
ATOM   4820  HB3 GLU A 311      -3.295  14.080  19.191  1.00 91.50           H  
ATOM   4821  O   GLU A 311      -4.814  13.562  15.189  1.00 91.50           O  
ATOM   4822  CG  GLU A 311      -3.036  12.344  17.948  1.00 91.50           C  
ATOM   4823  HG2 GLU A 311      -3.642  11.747  17.266  1.00 91.50           H  
ATOM   4824  HG3 GLU A 311      -2.192  12.747  17.388  1.00 91.50           H  
ATOM   4825  CD  GLU A 311      -2.508  11.437  19.074  1.00 91.50           C  
ATOM   4826  OE1 GLU A 311      -1.866  10.421  18.726  1.00 91.50           O  
ATOM   4827  OE2 GLU A 311      -2.710  11.765  20.271  1.00 91.50           O  
ATOM   4828  N   ARG A 312      -6.506  13.572  16.684  1.00 93.61           N  
ATOM   4829  H   ARG A 312      -6.772  13.797  17.632  1.00 93.61           H  
ATOM   4830  CA  ARG A 312      -7.530  13.040  15.775  1.00 93.61           C  
ATOM   4831  HA  ARG A 312      -7.226  12.045  15.448  1.00 93.61           H  
ATOM   4832  C   ARG A 312      -7.655  13.900  14.517  1.00 93.61           C  
ATOM   4833  CB  ARG A 312      -8.868  12.931  16.528  1.00 93.61           C  
ATOM   4834  HB2 ARG A 312      -9.217  13.920  16.825  1.00 93.61           H  
ATOM   4835  HB3 ARG A 312      -8.724  12.334  17.429  1.00 93.61           H  
ATOM   4836  O   ARG A 312      -7.536  13.394  13.402  1.00 93.61           O  
ATOM   4837  CG  ARG A 312      -9.935  12.265  15.654  1.00 93.61           C  
ATOM   4838  HG2 ARG A 312     -10.131  12.872  14.770  1.00 93.61           H  
ATOM   4839  HG3 ARG A 312      -9.558  11.292  15.340  1.00 93.61           H  
ATOM   4840  CD  ARG A 312     -11.246  12.065  16.414  1.00 93.61           C  
ATOM   4841  HD2 ARG A 312     -11.049  11.482  17.314  1.00 93.61           H  
ATOM   4842  HD3 ARG A 312     -11.633  13.042  16.702  1.00 93.61           H  
ATOM   4843  NE  ARG A 312     -12.228  11.346  15.579  1.00 93.61           N  
ATOM   4844  HE  ARG A 312     -11.858  10.749  14.853  1.00 93.61           H  
ATOM   4845  NH1 ARG A 312     -14.092  11.925  16.778  1.00 93.61           N  
ATOM   4846 HH11 ARG A 312     -15.077  11.811  16.968  1.00 93.61           H  
ATOM   4847 HH12 ARG A 312     -13.495  12.453  17.399  1.00 93.61           H  
ATOM   4848  NH2 ARG A 312     -14.295  10.562  15.021  1.00 93.61           N  
ATOM   4849 HH21 ARG A 312     -13.887   9.928  14.349  1.00 93.61           H  
ATOM   4850 HH22 ARG A 312     -15.286  10.490  15.201  1.00 93.61           H  
ATOM   4851  CZ  ARG A 312     -13.531  11.286  15.790  1.00 93.61           C  
ATOM   4852  N   LYS A 313      -7.816  15.213  14.690  1.00 94.88           N  
ATOM   4853  H   LYS A 313      -7.903  15.543  15.640  1.00 94.88           H  
ATOM   4854  CA  LYS A 313      -7.902  16.195  13.604  1.00 94.88           C  
ATOM   4855  HA  LYS A 313      -8.760  15.956  12.975  1.00 94.88           H  
ATOM   4856  C   LYS A 313      -6.662  16.162  12.713  1.00 94.88           C  
ATOM   4857  CB  LYS A 313      -8.116  17.572  14.240  1.00 94.88           C  
ATOM   4858  HB2 LYS A 313      -9.015  17.530  14.856  1.00 94.88           H  
ATOM   4859  HB3 LYS A 313      -7.272  17.791  14.894  1.00 94.88           H  
ATOM   4860  O   LYS A 313      -6.803  16.136  11.492  1.00 94.88           O  
ATOM   4861  CG  LYS A 313      -8.272  18.716  13.228  1.00 94.88           C  
ATOM   4862  HG2 LYS A 313      -7.374  18.799  12.615  1.00 94.88           H  
ATOM   4863  HG3 LYS A 313      -9.139  18.540  12.591  1.00 94.88           H  
ATOM   4864  CD  LYS A 313      -8.458  20.007  14.030  1.00 94.88           C  
ATOM   4865  HD2 LYS A 313      -9.367  19.930  14.626  1.00 94.88           H  
ATOM   4866  HD3 LYS A 313      -7.617  20.111  14.715  1.00 94.88           H  
ATOM   4867  CE  LYS A 313      -8.530  21.259  13.159  1.00 94.88           C  
ATOM   4868  HE2 LYS A 313      -9.424  21.217  12.538  1.00 94.88           H  
ATOM   4869  HE3 LYS A 313      -7.648  21.284  12.518  1.00 94.88           H  
ATOM   4870  NZ  LYS A 313      -8.553  22.449  14.047  1.00 94.88           N  
ATOM   4871  HZ1 LYS A 313      -7.765  22.421  14.678  1.00 94.88           H  
ATOM   4872  HZ2 LYS A 313      -9.362  22.431  14.650  1.00 94.88           H  
ATOM   4873  HZ3 LYS A 313      -8.536  23.322  13.539  1.00 94.88           H  
ATOM   4874  N   SER A 314      -5.462  16.100  13.295  1.00 94.57           N  
ATOM   4875  H   SER A 314      -5.420  16.157  14.302  1.00 94.57           H  
ATOM   4876  CA  SER A 314      -4.204  16.008  12.541  1.00 94.57           C  
ATOM   4877  HA  SER A 314      -4.125  16.881  11.894  1.00 94.57           H  
ATOM   4878  C   SER A 314      -4.145  14.756  11.658  1.00 94.57           C  
ATOM   4879  CB  SER A 314      -3.014  16.010  13.508  1.00 94.57           C  
ATOM   4880  HB2 SER A 314      -3.110  16.850  14.195  1.00 94.57           H  
ATOM   4881  HB3 SER A 314      -3.010  15.087  14.088  1.00 94.57           H  
ATOM   4882  O   SER A 314      -3.751  14.841  10.492  1.00 94.57           O  
ATOM   4883  OG  SER A 314      -1.789  16.131  12.798  1.00 94.57           O  
ATOM   4884  HG  SER A 314      -1.493  17.032  12.946  1.00 94.57           H  
ATOM   4885  N   ILE A 315      -4.572  13.600  12.178  1.00 93.06           N  
ATOM   4886  H   ILE A 315      -4.878  13.593  13.140  1.00 93.06           H  
ATOM   4887  CA  ILE A 315      -4.593  12.329  11.436  1.00 93.06           C  
ATOM   4888  HA  ILE A 315      -3.610  12.167  10.993  1.00 93.06           H  
ATOM   4889  C   ILE A 315      -5.600  12.389  10.280  1.00 93.06           C  
ATOM   4890  CB  ILE A 315      -4.887  11.150  12.393  1.00 93.06           C  
ATOM   4891  HB  ILE A 315      -5.812  11.359  12.929  1.00 93.06           H  
ATOM   4892  O   ILE A 315      -5.250  12.060   9.140  1.00 93.06           O  
ATOM   4893  CG1 ILE A 315      -3.744  10.971  13.419  1.00 93.06           C  
ATOM   4894 HG12 ILE A 315      -2.880  10.522  12.929  1.00 93.06           H  
ATOM   4895 HG13 ILE A 315      -3.427  11.940  13.804  1.00 93.06           H  
ATOM   4896  CG2 ILE A 315      -5.067   9.841  11.599  1.00 93.06           C  
ATOM   4897 HG21 ILE A 315      -5.953   9.898  10.967  1.00 93.06           H  
ATOM   4898 HG22 ILE A 315      -5.216   8.998  12.274  1.00 93.06           H  
ATOM   4899 HG23 ILE A 315      -4.194   9.647  10.976  1.00 93.06           H  
ATOM   4900  CD1 ILE A 315      -4.139  10.109  14.626  1.00 93.06           C  
ATOM   4901 HD11 ILE A 315      -4.352   9.084  14.322  1.00 93.06           H  
ATOM   4902 HD12 ILE A 315      -3.316  10.093  15.340  1.00 93.06           H  
ATOM   4903 HD13 ILE A 315      -5.017  10.533  15.114  1.00 93.06           H  
ATOM   4904  N   VAL A 316      -6.823  12.857  10.549  1.00 94.98           N  
ATOM   4905  H   VAL A 316      -7.043  13.088  11.507  1.00 94.98           H  
ATOM   4906  CA  VAL A 316      -7.883  13.001   9.538  1.00 94.98           C  
ATOM   4907  HA  VAL A 316      -8.068  12.033   9.072  1.00 94.98           H  
ATOM   4908  C   VAL A 316      -7.431  13.953   8.432  1.00 94.98           C  
ATOM   4909  CB  VAL A 316      -9.201  13.471  10.187  1.00 94.98           C  
ATOM   4910  HB  VAL A 316      -9.007  14.382  10.752  1.00 94.98           H  
ATOM   4911  O   VAL A 316      -7.400  13.575   7.263  1.00 94.98           O  
ATOM   4912  CG1 VAL A 316     -10.284  13.775   9.143  1.00 94.98           C  
ATOM   4913 HG11 VAL A 316      -9.999  14.627   8.526  1.00 94.98           H  
ATOM   4914 HG12 VAL A 316     -11.220  14.022   9.645  1.00 94.98           H  
ATOM   4915 HG13 VAL A 316     -10.450  12.909   8.503  1.00 94.98           H  
ATOM   4916  CG2 VAL A 316      -9.767  12.417  11.150  1.00 94.98           C  
ATOM   4917 HG21 VAL A 316     -10.592  12.848  11.717  1.00 94.98           H  
ATOM   4918 HG22 VAL A 316     -10.135  11.549  10.603  1.00 94.98           H  
ATOM   4919 HG23 VAL A 316      -9.010  12.078  11.857  1.00 94.98           H  
ATOM   4920  N   GLN A 317      -6.985  15.162   8.784  1.00 94.93           N  
ATOM   4921  H   GLN A 317      -6.982  15.408   9.763  1.00 94.93           H  
ATOM   4922  CA  GLN A 317      -6.549  16.164   7.807  1.00 94.93           C  
ATOM   4923  HA  GLN A 317      -7.369  16.370   7.119  1.00 94.93           H  
ATOM   4924  C   GLN A 317      -5.362  15.686   6.968  1.00 94.93           C  
ATOM   4925  CB  GLN A 317      -6.158  17.458   8.525  1.00 94.93           C  
ATOM   4926  HB2 GLN A 317      -5.632  18.102   7.820  1.00 94.93           H  
ATOM   4927  HB3 GLN A 317      -5.478  17.228   9.346  1.00 94.93           H  
ATOM   4928  O   GLN A 317      -5.313  15.948   5.766  1.00 94.93           O  
ATOM   4929  CG  GLN A 317      -7.372  18.233   9.052  1.00 94.93           C  
ATOM   4930  HG2 GLN A 317      -8.037  18.456   8.218  1.00 94.93           H  
ATOM   4931  HG3 GLN A 317      -7.929  17.635   9.774  1.00 94.93           H  
ATOM   4932  CD  GLN A 317      -6.963  19.545   9.712  1.00 94.93           C  
ATOM   4933  NE2 GLN A 317      -7.869  20.488   9.844  1.00 94.93           N  
ATOM   4934 HE21 GLN A 317      -8.810  20.346   9.506  1.00 94.93           H  
ATOM   4935 HE22 GLN A 317      -7.526  21.388  10.150  1.00 94.93           H  
ATOM   4936  OE1 GLN A 317      -5.821  19.777  10.075  1.00 94.93           O  
ATOM   4937  N   ARG A 318      -4.405  14.977   7.577  1.00 92.50           N  
ATOM   4938  H   ARG A 318      -4.489  14.812   8.570  1.00 92.50           H
[truncated: 91,539 more chars]
