# Supplementary material for: Using structure prediction of negative sense RNA virus nucleoproteins to assess evolutionary relationships
Source: bioRxiv. 2024 May 22:2024.02.16.580771. Originally published 2024 Feb 17. Preprint. [Version 2] doi: 10.1101/2024.02.16.580771 (PMC10888975; doi:10.1101/2024.02.16.580771)
Supplement: Supplement 2 — Supplementary File 2: Full NSV Dataset NP AlphaFold PDBs (.pdb files) [file media-2.zip › Full NSV Dataset NP AlphaFold PDBs/ATOPV.pdb]

ATOM      1  N   MET A   1     -17.105  41.877 -23.545  1.00 31.16           N  
ATOM      2  H   MET A   1     -17.631  42.725 -23.388  1.00 31.16           H  
ATOM      3  H2  MET A   1     -17.276  41.549 -24.485  1.00 31.16           H  
ATOM      4  H3  MET A   1     -16.116  42.067 -23.461  1.00 31.16           H  
ATOM      5  CA  MET A   1     -17.510  40.819 -22.597  1.00 31.16           C  
ATOM      6  HA  MET A   1     -17.232  41.125 -21.588  1.00 31.16           H  
ATOM      7  C   MET A   1     -16.736  39.553 -22.914  1.00 31.16           C  
ATOM      8  CB  MET A   1     -19.022  40.561 -22.614  1.00 31.16           C  
ATOM      9  HB2 MET A   1     -19.218  39.543 -22.279  1.00 31.16           H  
ATOM     10  HB3 MET A   1     -19.408  40.666 -23.628  1.00 31.16           H  
ATOM     11  O   MET A   1     -16.478  39.272 -24.073  1.00 31.16           O  
ATOM     12  CG  MET A   1     -19.761  41.513 -21.667  1.00 31.16           C  
ATOM     13  HG2 MET A   1     -19.417  41.334 -20.649  1.00 31.16           H  
ATOM     14  HG3 MET A   1     -19.539  42.546 -21.935  1.00 31.16           H  
ATOM     15  SD  MET A   1     -21.552  41.279 -21.722  1.00 31.16           S  
ATOM     16  CE  MET A   1     -22.069  42.209 -20.253  1.00 31.16           C  
ATOM     17  HE1 MET A   1     -23.154  42.164 -20.162  1.00 31.16           H  
ATOM     18  HE2 MET A   1     -21.762  43.251 -20.346  1.00 31.16           H  
ATOM     19  HE3 MET A   1     -21.619  41.773 -19.361  1.00 31.16           H  
ATOM     20  N   SER A   2     -16.314  38.898 -21.842  1.00 26.32           N  
ATOM     21  H   SER A   2     -16.674  39.225 -20.956  1.00 26.32           H  
ATOM     22  CA  SER A   2     -15.450  37.726 -21.715  1.00 26.32           C  
ATOM     23  HA  SER A   2     -14.424  37.996 -21.966  1.00 26.32           H  
ATOM     24  C   SER A   2     -15.867  36.482 -22.523  1.00 26.32           C  
ATOM     25  CB  SER A   2     -15.529  37.396 -20.217  1.00 26.32           C  
ATOM     26  HB2 SER A   2     -15.231  38.270 -19.637  1.00 26.32           H  
ATOM     27  HB3 SER A   2     -16.558  37.144 -19.964  1.00 26.32           H  
ATOM     28  O   SER A   2     -17.053  36.191 -22.619  1.00 26.32           O  
ATOM     29  OG  SER A   2     -14.707  36.324 -19.852  1.00 26.32           O  
ATOM     30  HG  SER A   2     -14.865  36.108 -18.929  1.00 26.32           H  
ATOM     31  N   SER A   3     -14.850  35.746 -23.001  1.00 28.89           N  
ATOM     32  H   SER A   3     -13.957  36.218 -22.984  1.00 28.89           H  
ATOM     33  CA  SER A   3     -14.723  34.274 -23.028  1.00 28.89           C  
ATOM     34  HA  SER A   3     -13.877  34.030 -23.670  1.00 28.89           H  
ATOM     35  C   SER A   3     -15.911  33.427 -23.505  1.00 28.89           C  
ATOM     36  CB  SER A   3     -14.345  33.818 -21.610  1.00 28.89           C  
ATOM     37  HB2 SER A   3     -13.433  34.324 -21.292  1.00 28.89           H  
ATOM     38  HB3 SER A   3     -15.155  34.081 -20.929  1.00 28.89           H  
ATOM     39  O   SER A   3     -16.839  33.203 -22.735  1.00 28.89           O  
ATOM     40  OG  SER A   3     -14.153  32.421 -21.538  1.00 28.89           O  
ATOM     41  HG  SER A   3     -14.146  32.169 -20.611  1.00 28.89           H  
ATOM     42  N   GLN A   4     -15.789  32.792 -24.682  1.00 25.59           N  
ATOM     43  H   GLN A   4     -15.055  33.081 -25.313  1.00 25.59           H  
ATOM     44  CA  GLN A   4     -16.405  31.480 -24.942  1.00 25.59           C  
ATOM     45  HA  GLN A   4     -16.458  30.957 -23.986  1.00 25.59           H  
ATOM     46  C   GLN A   4     -15.545  30.597 -25.872  1.00 25.59           C  
ATOM     47  CB  GLN A   4     -17.854  31.584 -25.458  1.00 25.59           C  
ATOM     48  HB2 GLN A   4     -17.923  32.336 -26.244  1.00 25.59           H  
ATOM     49  HB3 GLN A   4     -18.127  30.619 -25.886  1.00 25.59           H  
ATOM     50  O   GLN A   4     -15.389  30.853 -27.060  1.00 25.59           O  
ATOM     51  CG  GLN A   4     -18.862  31.895 -24.333  1.00 25.59           C  
ATOM     52  HG2 GLN A   4     -18.803  32.954 -24.083  1.00 25.59           H  
ATOM     53  HG3 GLN A   4     -18.617  31.304 -23.450  1.00 25.59           H  
ATOM     54  CD  GLN A   4     -20.313  31.630 -24.694  1.00 25.59           C  
ATOM     55  NE2 GLN A   4     -21.177  31.456 -23.718  1.00 25.59           N  
ATOM     56 HE21 GLN A   4     -22.135  31.323 -24.007  1.00 25.59           H  
ATOM     57 HE22 GLN A   4     -20.892  31.553 -22.754  1.00 25.59           H  
ATOM     58  OE1 GLN A   4     -20.707  31.591 -25.843  1.00 25.59           O  
ATOM     59  N   ALA A   5     -14.976  29.560 -25.255  1.00 25.17           N  
ATOM     60  H   ALA A   5     -15.032  29.616 -24.248  1.00 25.17           H  
ATOM     61  CA  ALA A   5     -14.688  28.208 -25.738  1.00 25.17           C  
ATOM     62  HA  ALA A   5     -13.721  27.929 -25.319  1.00 25.17           H  
ATOM     63  C   ALA A   5     -14.624  27.908 -27.255  1.00 25.17           C  
ATOM     64  CB  ALA A   5     -15.746  27.304 -25.084  1.00 25.17           C  
ATOM     65  HB1 ALA A   5     -15.720  27.416 -24.000  1.00 25.17           H  
ATOM     66  HB2 ALA A   5     -15.546  26.263 -25.338  1.00 25.17           H  
ATOM     67  HB3 ALA A   5     -16.738  27.570 -25.449  1.00 25.17           H  
ATOM     68  O   ALA A   5     -15.635  27.892 -27.951  1.00 25.17           O  
ATOM     69  N   ARG A   6     -13.482  27.359 -27.687  1.00 31.58           N  
ATOM     70  H   ARG A   6     -12.650  27.513 -27.135  1.00 31.58           H  
ATOM     71  CA  ARG A   6     -13.477  26.161 -28.544  1.00 31.58           C  
ATOM     72  HA  ARG A   6     -14.500  25.830 -28.723  1.00 31.58           H  
ATOM     73  C   ARG A   6     -12.792  25.033 -27.778  1.00 31.58           C  
ATOM     74  CB  ARG A   6     -12.850  26.435 -29.922  1.00 31.58           C  
ATOM     75  HB2 ARG A   6     -12.572  25.481 -30.371  1.00 31.58           H  
ATOM     76  HB3 ARG A   6     -11.949  27.039 -29.812  1.00 31.58           H  
ATOM     77  O   ARG A   6     -11.571  24.926 -27.768  1.00 31.58           O  
ATOM     78  CG  ARG A   6     -13.852  27.132 -30.857  1.00 31.58           C  
ATOM     79  HG2 ARG A   6     -14.086  28.122 -30.466  1.00 31.58           H  
ATOM     80  HG3 ARG A   6     -14.770  26.545 -30.902  1.00 31.58           H  
ATOM     81  CD  ARG A   6     -13.282  27.263 -32.275  1.00 31.58           C  
ATOM     82  HD2 ARG A   6     -13.015  26.270 -32.636  1.00 31.58           H  
ATOM     83  HD3 ARG A   6     -12.382  27.877 -32.232  1.00 31.58           H  
ATOM     84  NE  ARG A   6     -14.260  27.872 -33.198  1.00 31.58           N  
ATOM     85  HE  ARG A   6     -15.170  28.083 -32.816  1.00 31.58           H  
ATOM     86  NH1 ARG A   6     -12.925  27.907 -35.068  1.00 31.58           N  
ATOM     87 HH11 ARG A   6     -12.183  27.475 -34.536  1.00 31.58           H  
ATOM     88 HH12 ARG A   6     -12.801  28.093 -36.053  1.00 31.58           H  
ATOM     89  NH2 ARG A   6     -15.017  28.669 -35.194  1.00 31.58           N  
ATOM     90 HH21 ARG A   6     -14.868  28.856 -36.176  1.00 31.58           H  
ATOM     91 HH22 ARG A   6     -15.924  28.844 -34.786  1.00 31.58           H  
ATOM     92  CZ  ARG A   6     -14.063  28.146 -34.477  1.00 31.58           C  
ATOM     93  N   LYS A   7     -13.600  24.251 -27.053  1.00 35.56           N  
ATOM     94  H   LYS A   7     -14.591  24.418 -27.155  1.00 35.56           H  
ATOM     95  CA  LYS A   7     -13.192  22.939 -26.536  1.00 35.56           C  
ATOM     96  HA  LYS A   7     -12.339  23.053 -25.868  1.00 35.56           H  
ATOM     97  C   LYS A   7     -12.744  22.098 -27.731  1.00 35.56           C  
ATOM     98  CB  LYS A   7     -14.361  22.254 -25.806  1.00 35.56           C  
ATOM     99  HB2 LYS A   7     -15.282  22.399 -26.371  1.00 35.56           H  
ATOM    100  HB3 LYS A   7     -14.162  21.183 -25.767  1.00 35.56           H  
ATOM    101  O   LYS A   7     -13.384  22.169 -28.779  1.00 35.56           O  
ATOM    102  CG  LYS A   7     -14.539  22.754 -24.364  1.00 35.56           C  
ATOM    103  HG2 LYS A   7     -13.634  22.530 -23.799  1.00 35.56           H  
ATOM    104  HG3 LYS A   7     -14.695  23.833 -24.366  1.00 35.56           H  
ATOM    105  CD  LYS A   7     -15.740  22.069 -23.694  1.00 35.56           C  
ATOM    106  HD2 LYS A   7     -15.633  20.989 -23.796  1.00 35.56           H  
ATOM    107  HD3 LYS A   7     -16.653  22.380 -24.200  1.00 35.56           H  
ATOM    108  CE  LYS A   7     -15.813  22.431 -22.205  1.00 35.56           C  
ATOM    109  HE2 LYS A   7     -15.866  23.516 -22.112  1.00 35.56           H  
ATOM    110  HE3 LYS A   7     -14.893  22.101 -21.723  1.00 35.56           H  
ATOM    111  NZ  LYS A   7     -16.989  21.803 -21.548  1.00 35.56           N  
ATOM    112  HZ1 LYS A   7     -16.946  20.798 -21.634  1.00 35.56           H  
ATOM    113  HZ2 LYS A   7     -17.014  22.036 -20.566  1.00 35.56           H  
ATOM    114  HZ3 LYS A   7     -17.848  22.119 -21.977  1.00 35.56           H  
ATOM    115  N   GLY A   8     -11.647  21.363 -27.556  1.00 44.85           N  
ATOM    116  H   GLY A   8     -11.179  21.397 -26.662  1.00 44.85           H  
ATOM    117  CA  GLY A   8     -11.117  20.442 -28.554  1.00 44.85           C  
ATOM    118  HA2 GLY A   8     -10.638  21.014 -29.348  1.00 44.85           H  
ATOM    119  HA3 GLY A   8     -10.374  19.782 -28.105  1.00 44.85           H  
ATOM    120  C   GLY A   8     -12.227  19.584 -29.149  1.00 44.85           C  
ATOM    121  O   GLY A   8     -13.171  19.212 -28.447  1.00 44.85           O  
ATOM    122  N   THR A   9     -12.119  19.354 -30.453  1.00 45.69           N  
ATOM    123  H   THR A   9     -11.295  19.681 -30.937  1.00 45.69           H  
ATOM    124  CA  THR A   9     -12.963  18.464 -31.251  1.00 45.69           C  
ATOM    125  HA  THR A   9     -13.874  18.990 -31.538  1.00 45.69           H  
ATOM    126  C   THR A   9     -13.338  17.247 -30.413  1.00 45.69           C  
ATOM    127  CB  THR A   9     -12.193  18.019 -32.517  1.00 45.69           C  
ATOM    128  HB  THR A   9     -11.974  16.953 -32.462  1.00 45.69           H  
ATOM    129  O   THR A   9     -12.457  16.584 -29.858  1.00 45.69           O  
ATOM    130  CG2 THR A   9     -12.985  18.304 -33.788  1.00 45.69           C  
ATOM    131 HG21 THR A   9     -12.522  17.796 -34.634  1.00 45.69           H  
ATOM    132 HG22 THR A   9     -13.017  19.376 -33.978  1.00 45.69           H  
ATOM    133 HG23 THR A   9     -14.009  17.946 -33.679  1.00 45.69           H  
ATOM    134  OG1 THR A   9     -10.977  18.734 -32.686  1.00 45.69           O  
ATOM    135  HG1 THR A   9     -10.491  18.290 -33.385  1.00 45.69           H  
ATOM    136  N   SER A  10     -14.635  16.996 -30.226  1.00 47.82           N  
ATOM    137  H   SER A  10     -15.329  17.468 -30.787  1.00 47.82           H  
ATOM    138  CA  SER A  10     -15.051  15.868 -29.398  1.00 47.82           C  
ATOM    139  HA  SER A  10     -14.566  15.971 -28.427  1.00 47.82           H  
ATOM    140  C   SER A  10     -14.559  14.567 -30.043  1.00 47.82           C  
ATOM    141  CB  SER A  10     -16.567  15.882 -29.171  1.00 47.82           C  
ATOM    142  HB2 SER A  10     -16.897  16.890 -28.920  1.00 47.82           H  
ATOM    143  HB3 SER A  10     -16.801  15.220 -28.338  1.00 47.82           H  
ATOM    144  O   SER A  10     -14.387  14.487 -31.258  1.00 47.82           O  
ATOM    145  OG  SER A  10     -17.257  15.426 -30.311  1.00 47.82           O  
ATOM    146  HG  SER A  10     -17.287  16.134 -30.959  1.00 47.82           H  
ATOM    147  N   VAL A  11     -14.340  13.520 -29.245  1.00 48.86           N  
ATOM    148  H   VAL A  11     -14.426  13.651 -28.247  1.00 48.86           H  
ATOM    149  CA  VAL A  11     -13.950  12.189 -29.753  1.00 48.86           C  
ATOM    150  HA  VAL A  11     -12.967  12.262 -30.218  1.00 48.86           H  
ATOM    151  C   VAL A  11     -14.920  11.695 -30.840  1.00 48.86           C  
ATOM    152  CB  VAL A  11     -13.871  11.192 -28.577  1.00 48.86           C  
ATOM    153  HB  VAL A  11     -14.805  11.235 -28.018  1.00 48.86           H  
ATOM    154  O   VAL A  11     -14.500  11.032 -31.783  1.00 48.86           O  
ATOM    155  CG1 VAL A  11     -13.656   9.739 -29.014  1.00 48.86           C  
ATOM    156 HG11 VAL A  11     -12.775   9.666 -29.653  1.00 48.86           H  
ATOM    157 HG12 VAL A  11     -13.522   9.098 -28.143  1.00 48.86           H  
ATOM    158 HG13 VAL A  11     -14.524   9.378 -29.566  1.00 48.86           H  
ATOM    159  CG2 VAL A  11     -12.723  11.570 -27.628  1.00 48.86           C  
ATOM    160 HG21 VAL A  11     -11.777  11.556 -28.170  1.00 48.86           H  
ATOM    161 HG22 VAL A  11     -12.878  12.566 -27.213  1.00 48.86           H  
ATOM    162 HG23 VAL A  11     -12.669  10.858 -26.805  1.00 48.86           H  
ATOM    163  N   GLN A  12     -16.201  12.067 -30.754  1.00 48.91           N  
ATOM    164  H   GLN A  12     -16.469  12.707 -30.020  1.00 48.91           H  
ATOM    165  CA  GLN A  12     -17.205  11.762 -31.777  1.00 48.91           C  
ATOM    166  HA  GLN A  12     -17.126  10.708 -32.043  1.00 48.91           H  
ATOM    167  C   GLN A  12     -16.995  12.535 -33.088  1.00 48.91           C  
ATOM    168  CB  GLN A  12     -18.605  12.015 -31.191  1.00 48.91           C  
ATOM    169  HB2 GLN A  12     -19.309  12.231 -31.994  1.00 48.91           H  
ATOM    170  HB3 GLN A  12     -18.578  12.875 -30.522  1.00 48.91           H  
ATOM    171  O   GLN A  12     -17.217  11.965 -34.155  1.00 48.91           O  
ATOM    172  CG  GLN A  12     -19.092  10.761 -30.451  1.00 48.91           C  
ATOM    173  HG2 GLN A  12     -19.344  10.000 -31.190  1.00 48.91           H  
ATOM    174  HG3 GLN A  12     -18.288  10.367 -29.830  1.00 48.91           H  
ATOM    175  CD  GLN A  12     -20.288  11.007 -29.539  1.00 48.91           C  
ATOM    176  NE2 GLN A  12     -21.267  10.129 -29.532  1.00 48.91           N  
ATOM    177 HE21 GLN A  12     -21.270   9.361 -30.188  1.00 48.91           H  
ATOM    178 HE22 GLN A  12     -22.049  10.360 -28.936  1.00 48.91           H  
ATOM    179  OE1 GLN A  12     -20.346  11.948 -28.768  1.00 48.91           O  
ATOM    180  N   ASP A  13     -16.512  13.778 -33.037  1.00 48.48           N  
ATOM    181  H   ASP A  13     -16.325  14.196 -32.136  1.00 48.48           H  
ATOM    182  CA  ASP A  13     -16.192  14.571 -34.234  1.00 48.48           C  
ATOM    183  HA  ASP A  13     -17.025  14.522 -34.936  1.00 48.48           H  
ATOM    184  C   ASP A  13     -14.931  14.047 -34.943  1.00 48.48           C  
ATOM    185  CB  ASP A  13     -15.988  16.045 -33.864  1.00 48.48           C  
ATOM    186  HB2 ASP A  13     -15.120  16.109 -33.207  1.00 48.48           H  
ATOM    187  HB3 ASP A  13     -15.772  16.608 -34.771  1.00 48.48           H  
ATOM    188  O   ASP A  13     -14.843  14.074 -36.166  1.00 48.48           O  
ATOM    189  CG  ASP A  13     -17.185  16.689 -33.168  1.00 48.48           C  
ATOM    190  OD1 ASP A  13     -18.334  16.446 -33.584  1.00 48.48           O  
ATOM    191  OD2 ASP A  13     -16.935  17.381 -32.148  1.00 48.48           O  
ATOM    192  N   PHE A  14     -13.956  13.526 -34.188  1.00 45.30           N  
ATOM    193  H   PHE A  14     -14.061  13.567 -33.184  1.00 45.30           H  
ATOM    194  CA  PHE A  14     -12.756  12.909 -34.764  1.00 45.30           C  
ATOM    195  HA  PHE A  14     -12.377  13.558 -35.554  1.00 45.30           H  
ATOM    196  C   PHE A  14     -13.065  11.553 -35.421  1.00 45.30           C  
ATOM    197  CB  PHE A  14     -11.671  12.794 -33.683  1.00 45.30           C  
ATOM    198  HB2 PHE A  14     -11.497  13.781 -33.255  1.00 45.30           H  
ATOM    199  HB3 PHE A  14     -12.031  12.148 -32.882  1.00 45.30           H  
ATOM    200  O   PHE A  14     -12.643  11.302 -36.547  1.00 45.30           O  
ATOM    201  CG  PHE A  14     -10.352  12.253 -34.204  1.00 45.30           C  
ATOM    202  CD1 PHE A  14     -10.078  10.875 -34.136  1.00 45.30           C  
ATOM    203  HD1 PHE A  14     -10.805  10.195 -33.715  1.00 45.30           H  
ATOM    204  CD2 PHE A  14      -9.416  13.120 -34.801  1.00 45.30           C  
ATOM    205  HD2 PHE A  14      -9.628  14.176 -34.874  1.00 45.30           H  
ATOM    206  CE1 PHE A  14      -8.881  10.368 -34.670  1.00 45.30           C  
ATOM    207  HE1 PHE A  14      -8.701   9.303 -34.672  1.00 45.30           H  
ATOM    208  CE2 PHE A  14      -8.211  12.613 -35.320  1.00 45.30           C  
ATOM    209  HE2 PHE A  14      -7.498  13.277 -35.786  1.00 45.30           H  
ATOM    210  CZ  PHE A  14      -7.943  11.234 -35.256  1.00 45.30           C  
ATOM    211  HZ  PHE A  14      -7.037  10.834 -35.685  1.00 45.30           H  
ATOM    212  N   LEU A  15     -13.851  10.697 -34.757  1.00 45.95           N  
ATOM    213  H   LEU A  15     -14.168  10.957 -33.833  1.00 45.95           H  
ATOM    214  CA  LEU A  15     -14.239   9.381 -35.286  1.00 45.95           C  
ATOM    215  HA  LEU A  15     -13.346   8.861 -35.634  1.00 45.95           H  
ATOM    216  C   LEU A  15     -15.176   9.458 -36.500  1.00 45.95           C  
ATOM    217  CB  LEU A  15     -14.914   8.565 -34.170  1.00 45.95           C  
ATOM    218  HB2 LEU A  15     -15.704   9.175 -33.732  1.00 45.95           H  
ATOM    219  HB3 LEU A  15     -15.385   7.688 -34.616  1.00 45.95           H  
ATOM    220  O   LEU A  15     -15.249   8.509 -37.273  1.00 45.95           O  
ATOM    221  CG  LEU A  15     -13.969   8.082 -33.057  1.00 45.95           C  
ATOM    222  HG  LEU A  15     -13.407   8.922 -32.649  1.00 45.95           H  
ATOM    223  CD1 LEU A  15     -14.801   7.457 -31.934  1.00 45.95           C  
ATOM    224 HD11 LEU A  15     -15.351   6.597 -32.317  1.00 45.95           H  
ATOM    225 HD12 LEU A  15     -14.142   7.139 -31.127  1.00 45.95           H  
ATOM    226 HD13 LEU A  15     -15.502   8.197 -31.550  1.00 45.95           H  
ATOM    227  CD2 LEU A  15     -12.969   7.036 -33.551  1.00 45.95           C  
ATOM    228 HD21 LEU A  15     -12.296   7.477 -34.286  1.00 45.95           H  
ATOM    229 HD22 LEU A  15     -13.493   6.199 -34.011  1.00 45.95           H  
ATOM    230 HD23 LEU A  15     -12.367   6.672 -32.718  1.00 45.95           H  
ATOM    231  N   SER A  16     -15.907  10.561 -36.672  1.00 49.88           N  
ATOM    232  H   SER A  16     -15.807  11.322 -36.016  1.00 49.88           H  
ATOM    233  CA  SER A  16     -16.797  10.749 -37.825  1.00 49.88           C  
ATOM    234  HA  SER A  16     -17.210   9.779 -38.098  1.00 49.88           H  
ATOM    235  C   SER A  16     -16.074  11.249 -39.082  1.00 49.88           C  
ATOM    236  CB  SER A  16     -17.991  11.638 -37.459  1.00 49.88           C  
ATOM    237  HB2 SER A  16     -18.680  11.062 -36.841  1.00 49.88           H  
ATOM    238  HB3 SER A  16     -18.513  11.936 -38.368  1.00 49.88           H  
ATOM    239  O   SER A  16     -16.645  11.172 -40.168  1.00 49.88           O  
ATOM    240  OG  SER A  16     -17.606  12.786 -36.736  1.00 49.88           O  
ATOM    241  HG  SER A  16     -17.482  12.543 -35.816  1.00 49.88           H  
ATOM    242  N   ALA A  17     -14.820  11.704 -38.975  1.00 49.39           N  
ATOM    243  H   ALA A  17     -14.392  11.734 -38.060  1.00 49.39           H  
ATOM    244  CA  ALA A  17     -14.070  12.276 -40.094  1.00 49.39           C  
ATOM    245  HA  ALA A  17     -14.775  12.762 -40.767  1.00 49.39           H  
ATOM    246  C   ALA A  17     -13.293  11.250 -40.948  1.00 49.39           C  
ATOM    247  CB  ALA A  17     -13.148  13.366 -39.534  1.00 49.39           C  
ATOM    248  HB1 ALA A  17     -12.631  13.865 -40.353  1.00 49.39           H  
ATOM    249  HB2 ALA A  17     -12.411  12.921 -38.865  1.00 49.39           H  
ATOM    250  HB3 ALA A  17     -13.735  14.100 -38.982  1.00 49.39           H  
ATOM    251  O   ALA A  17     -12.836  11.598 -42.033  1.00 49.39           O  
ATOM    252  N   THR A  18     -13.128   9.997 -40.511  1.00 41.38           N  
ATOM    253  H   THR A  18     -13.506   9.727 -39.614  1.00 41.38           H  
ATOM    254  CA  THR A  18     -12.199   9.044 -41.157  1.00 41.38           C  
ATOM    255  HA  THR A  18     -11.417   9.630 -41.639  1.00 41.38           H  
ATOM    256  C   THR A  18     -12.778   8.206 -42.304  1.00 41.38           C  
ATOM    257  CB  THR A  18     -11.478   8.167 -40.120  1.00 41.38           C  
ATOM    258  HB  THR A  18     -11.013   7.309 -40.606  1.00 41.38           H  
ATOM    259  O   THR A  18     -12.067   7.367 -42.849  1.00 41.38           O  
ATOM    260  CG2 THR A  18     -10.388   8.957 -39.395  1.00 41.38           C  
ATOM    261 HG21 THR A  18     -10.827   9.798 -38.859  1.00 41.38           H  
ATOM    262 HG22 THR A  18      -9.659   9.326 -40.116  1.00 41.38           H  
ATOM    263 HG23 THR A  18      -9.878   8.307 -38.685  1.00 41.38           H  
ATOM    264  OG1 THR A  18     -12.382   7.716 -39.139  1.00 41.38           O  
ATOM    265  HG1 THR A  18     -11.954   7.002 -38.662  1.00 41.38           H  
ATOM    266  N   ASN A  19     -14.004   8.461 -42.771  1.00 41.51           N  
ATOM    267  H   ASN A  19     -14.537   9.198 -42.333  1.00 41.51           H  
ATOM    268  CA  ASN A  19     -14.595   7.716 -43.898  1.00 41.51           C  
ATOM    269  HA  ASN A  19     -14.102   6.744 -43.942  1.00 41.51           H  
ATOM    270  C   ASN A  19     -14.297   8.291 -45.297  1.00 41.51           C  
ATOM    271  CB  ASN A  19     -16.086   7.431 -43.627  1.00 41.51           C  
ATOM    272  HB2 ASN A  19     -16.614   7.248 -44.563  1.00 41.51           H  
ATOM    273  HB3 ASN A  19     -16.546   8.294 -43.147  1.00 41.51           H  
ATOM    274  O   ASN A  19     -15.136   8.210 -46.192  1.00 41.51           O  
ATOM    275  CG  ASN A  19     -16.312   6.193 -42.782  1.00 41.51           C  
ATOM    276  ND2 ASN A  19     -17.537   5.962 -42.376  1.00 41.51           N  
ATOM    277 HD21 ASN A  19     -18.281   6.605 -42.610  1.00 41.51           H  
ATOM    278 HD22 ASN A  19     -17.656   5.129 -41.818  1.00 41.51           H  
ATOM    279  OD1 ASN A  19     -15.438   5.399 -42.489  1.00 41.51           O  
ATOM    280  N   GLY A  20     -13.098   8.820 -45.539  1.00 35.31           N  
ATOM    281  H   GLY A  20     -12.418   8.865 -44.793  1.00 35.31           H  
ATOM    282  CA  GLY A  20     -12.678   9.039 -46.922  1.00 35.31           C  
ATOM    283  HA2 GLY A  20     -12.520   8.072 -47.399  1.00 35.31           H  
ATOM    284  HA3 GLY A  20     -13.477   9.542 -47.465  1.00 35.31           H  
ATOM    285  C   GLY A  20     -11.436   9.887 -47.086  1.00 35.31           C  
ATOM    286  O   GLY A  20     -11.506  11.082 -46.848  1.00 35.31           O  
ATOM    287  N   VAL A  21     -10.353   9.272 -47.570  1.00 38.50           N  
ATOM    288  H   VAL A  21     -10.333   8.269 -47.450  1.00 38.50           H  
ATOM    289  CA  VAL A  21      -9.586   9.738 -48.738  1.00 38.50           C  
ATOM    290  HA  VAL A  21     -10.285  10.125 -49.479  1.00 38.50           H  
ATOM    291  C   VAL A  21      -8.880   8.510 -49.332  1.00 38.50           C  
ATOM    292  CB  VAL A  21      -8.543  10.855 -48.452  1.00 38.50           C  
ATOM    293  HB  VAL A  21      -7.757  10.469 -47.803  1.00 38.50           H  
ATOM    294  O   VAL A  21      -7.862   8.056 -48.813  1.00 38.50           O  
ATOM    295  CG1 VAL A  21      -7.907  11.315 -49.775  1.00 38.50           C  
ATOM    296 HG11 VAL A  21      -7.394  10.484 -50.259  1.00 38.50           H  
ATOM    297 HG12 VAL A  21      -8.670  11.700 -50.451  1.00 38.50           H  
ATOM    298 HG13 VAL A  21      -7.163  12.089 -49.590  1.00 38.50           H  
ATOM    299  CG2 VAL A  21      -9.082  12.144 -47.819  1.00 38.50           C  
ATOM    300 HG21 VAL A  21      -9.292  11.968 -46.763  1.00 38.50           H  
ATOM    301 HG22 VAL A  21      -8.331  12.933 -47.857  1.00 38.50           H  
ATOM    302 HG23 VAL A  21      -9.979  12.479 -48.340  1.00 38.50           H  
ATOM    303  N   GLU A  22      -9.417   7.970 -50.427  1.00 37.23           N  
ATOM    304  H   GLU A  22     -10.287   8.346 -50.777  1.00 37.23           H  
ATOM    305  CA  GLU A  22      -8.633   7.197 -51.395  1.00 37.23           C  
ATOM    306  HA  GLU A  22      -8.069   6.412 -50.891  1.00 37.23           H  
ATOM    307  C   GLU A  22      -7.657   8.175 -52.066  1.00 37.23           C  
ATOM    308  CB  GLU A  22      -9.552   6.552 -52.451  1.00 37.23           C  
ATOM    309  HB2 GLU A  22     -10.242   7.310 -52.821  1.00 37.23           H  
ATOM    310  HB3 GLU A  22      -8.934   6.212 -53.282  1.00 37.23           H  
ATOM    311  O   GLU A  22      -8.048   9.005 -52.883  1.00 37.23           O  
ATOM    312  CG  GLU A  22     -10.343   5.343 -51.927  1.00 37.23           C  
ATOM    313  HG2 GLU A  22     -10.945   5.659 -51.075  1.00 37.23           H  
ATOM    314  HG3 GLU A  22      -9.634   4.592 -51.577  1.00 37.23           H  
ATOM    315  CD  GLU A  22     -11.271   4.725 -52.993  1.00 37.23           C  
ATOM    316  OE1 GLU A  22     -11.616   3.533 -52.831  1.00 37.23           O  
ATOM    317  OE2 GLU A  22     -11.664   5.452 -53.933  1.00 37.23           O  
ATOM    318  N   GLY A  23      -6.391   8.147 -51.656  1.00 37.12           N  
ATOM    319  H   GLY A  23      -6.146   7.526 -50.898  1.00 37.12           H  
ATOM    320  CA  GLY A  23      -5.328   8.955 -52.245  1.00 37.12           C  
ATOM    321  HA2 GLY A  23      -5.609   9.291 -53.243  1.00 37.12           H  
ATOM    322  HA3 GLY A  23      -5.141   9.827 -51.620  1.00 37.12           H  
ATOM    323  C   GLY A  23      -4.055   8.128 -52.328  1.00 37.12           C  
ATOM    324  O   GLY A  23      -3.428   7.854 -51.307  1.00 37.12           O  
ATOM    325  N   GLU A  24      -3.698   7.698 -53.539  1.00 36.10           N  
ATOM    326  H   GLU A  24      -4.296   7.925 -54.321  1.00 36.10           H  
ATOM    327  CA  GLU A  24      -2.466   6.966 -53.839  1.00 36.10           C  
ATOM    328  HA  GLU A  24      -2.466   6.013 -53.309  1.00 36.10           H  
ATOM    329  C   GLU A  24      -1.232   7.775 -53.408  1.00 36.10           C  
ATOM    330  CB  GLU A  24      -2.368   6.691 -55.351  1.00 36.10           C  
ATOM    331  HB2 GLU A  24      -2.601   7.611 -55.887  1.00 36.10           H  
ATOM    332  HB3 GLU A  24      -1.337   6.421 -55.580  1.00 36.10           H  
ATOM    333  O   GLU A  24      -0.824   8.729 -54.071  1.00 36.10           O  
ATOM    334  CG  GLU A  24      -3.256   5.552 -55.867  1.00 36.10           C  
ATOM    335  HG2 GLU A  24      -3.004   4.642 -55.322  1.00 36.10           H  
ATOM    336  HG3 GLU A  24      -4.299   5.795 -55.665  1.00 36.10           H  
ATOM    337  CD  GLU A  24      -3.062   5.337 -57.381  1.00 36.10           C  
ATOM    338  OE1 GLU A  24      -2.997   4.162 -57.801  1.00 36.10           O  
ATOM    339  OE2 GLU A  24      -2.940   6.352 -58.106  1.00 36.10           O  
ATOM    340  N   PHE A  25      -0.582   7.378 -52.313  1.00 41.11           N  
ATOM    341  H   PHE A  25      -1.007   6.674 -51.726  1.00 41.11           H  
ATOM    342  CA  PHE A  25       0.750   7.877 -51.980  1.00 41.11           C  
ATOM    343  HA  PHE A  25       0.885   8.862 -52.427  1.00 41.11           H  
ATOM    344  C   PHE A  25       1.807   6.956 -52.594  1.00 41.11           C  
ATOM    345  CB  PHE A  25       0.906   8.077 -50.468  1.00 41.11           C  
ATOM    346  HB2 PHE A  25       0.536   7.197 -49.942  1.00 41.11           H  
ATOM    347  HB3 PHE A  25       1.966   8.175 -50.237  1.00 41.11           H  
ATOM    348  O   PHE A  25       2.090   5.870 -52.090  1.00 41.11           O  
ATOM    349  CG  PHE A  25       0.198   9.322 -49.961  1.00 41.11           C  
ATOM    350  CD1 PHE A  25       0.837  10.576 -50.027  1.00 41.11           C  
ATOM    351  HD1 PHE A  25       1.836  10.652 -50.431  1.00 41.11           H  
ATOM    352  CD2 PHE A  25      -1.110   9.236 -49.452  1.00 41.11           C  
ATOM    353  HD2 PHE A  25      -1.621   8.285 -49.423  1.00 41.11           H  
ATOM    354  CE1 PHE A  25       0.174  11.734 -49.580  1.00 41.11           C  
ATOM    355  HE1 PHE A  25       0.663  12.696 -49.638  1.00 41.11           H  
ATOM    356  CE2 PHE A  25      -1.773  10.393 -49.005  1.00 41.11           C  
ATOM    357  HE2 PHE A  25      -2.784  10.317 -48.631  1.00 41.11           H  
ATOM    358  CZ  PHE A  25      -1.132  11.642 -49.066  1.00 41.11           C  
ATOM    359  HZ  PHE A  25      -1.649  12.529 -48.731  1.00 41.11           H  
ATOM    360  N   ASN A  26       2.413   7.407 -53.694  1.00 37.13           N  
ATOM    361  H   ASN A  26       2.060   8.260 -54.105  1.00 37.13           H  
ATOM    362  CA  ASN A  26       3.544   6.742 -54.335  1.00 37.13           C  
ATOM    363  HA  ASN A  26       3.452   5.667 -54.177  1.00 37.13           H  
ATOM    364  C   ASN A  26       4.858   7.201 -53.681  1.00 37.13           C  
ATOM    365  CB  ASN A  26       3.469   6.995 -55.852  1.00 37.13           C  
ATOM    366  HB2 ASN A  26       2.449   6.807 -56.187  1.00 37.13           H  
ATOM    367  HB3 ASN A  26       3.708   8.036 -56.069  1.00 37.13           H  
ATOM    368  O   ASN A  26       5.494   8.159 -54.126  1.00 37.13           O  
ATOM    369  CG  ASN A  26       4.385   6.095 -56.664  1.00 37.13           C  
ATOM    370  ND2 ASN A  26       4.283   6.160 -57.971  1.00 37.13           N  
ATOM    371 HD21 ASN A  26       4.805   5.472 -58.495  1.00 37.13           H  
ATOM    372 HD22 ASN A  26       3.550   6.717 -58.386  1.00 37.13           H  
ATOM    373  OD1 ASN A  26       5.184   5.320 -56.162  1.00 37.13           O  
ATOM    374  N   VAL A  27       5.261   6.539 -52.593  1.00 45.28           N  
ATOM    375  H   VAL A  27       4.677   5.793 -52.243  1.00 45.28           H  
ATOM    376  CA  VAL A  27       6.592   6.726 -51.998  1.00 45.28           C  
ATOM    377  HA  VAL A  27       7.005   7.665 -52.368  1.00 45.28           H  
ATOM    378  C   VAL A  27       7.483   5.588 -52.491  1.00 45.28           C  
ATOM    379  CB  VAL A  27       6.560   6.850 -50.462  1.00 45.28           C  
ATOM    380  HB  VAL A  27       6.419   5.866 -50.014  1.00 45.28           H  
ATOM    381  O   VAL A  27       7.239   4.421 -52.197  1.00 45.28           O  
ATOM    382  CG1 VAL A  27       7.887   7.446 -49.968  1.00 45.28           C  
ATOM    383 HG11 VAL A  27       7.873   7.512 -48.880  1.00 45.28           H  
ATOM    384 HG12 VAL A  27       8.716   6.801 -50.259  1.00 45.28           H  
ATOM    385 HG13 VAL A  27       8.033   8.444 -50.382  1.00 45.28           H  
ATOM    386  CG2 VAL A  27       5.431   7.770 -49.974  1.00 45.28           C  
ATOM    387 HG21 VAL A  27       5.499   8.744 -50.459  1.00 45.28           H  
ATOM    388 HG22 VAL A  27       4.463   7.323 -50.198  1.00 45.28           H  
ATOM    389 HG23 VAL A  27       5.496   7.898 -48.893  1.00 45.28           H  
ATOM    390  N   ARG A  28       8.491   5.939 -53.301  1.00 50.42           N  
ATOM    391  H   ARG A  28       8.550   6.924 -53.515  1.00 50.42           H  
ATOM    392  CA  ARG A  28       9.444   5.032 -53.970  1.00 50.42           C  
ATOM    393  HA  ARG A  28       9.007   4.690 -54.908  1.00 50.42           H  
ATOM    394  C   ARG A  28       9.791   3.786 -53.137  1.00 50.42           C  
ATOM    395  CB  ARG A  28      10.752   5.797 -54.256  1.00 50.42           C  
ATOM    396  HB2 ARG A  28      11.041   6.361 -53.370  1.00 50.42           H  
ATOM    397  HB3 ARG A  28      11.535   5.063 -54.447  1.00 50.42           H  
ATOM    398  O   ARG A  28      10.570   3.873 -52.192  1.00 50.42           O  
ATOM    399  CG  ARG A  28      10.703   6.733 -55.470  1.00 50.42           C  
ATOM    400  HG2 ARG A  28       9.946   7.504 -55.322  1.00 50.42           H  
ATOM    401  HG3 ARG A  28      10.458   6.151 -56.359  1.00 50.42           H  
ATOM    402  CD  ARG A  28      12.085   7.382 -55.641  1.00 50.42           C  
ATOM    403  HD2 ARG A  28      12.842   6.599 -55.590  1.00 50.42           H  
ATOM    404  HD3 ARG A  28      12.248   8.077 -54.817  1.00 50.42           H  
ATOM    405  NE  ARG A  28      12.220   8.089 -56.928  1.00 50.42           N  
ATOM    406  HE  ARG A  28      11.390   8.149 -57.501  1.00 50.42           H  
ATOM    407  NH1 ARG A  28      14.445   8.627 -56.727  1.00 50.42           N  
ATOM    408 HH11 ARG A  28      14.449   8.215 -55.805  1.00 50.42           H  
ATOM    409 HH12 ARG A  28      15.287   9.032 -57.111  1.00 50.42           H  
ATOM    410  NH2 ARG A  28      13.342   9.176 -58.586  1.00 50.42           N  
ATOM    411 HH21 ARG A  28      12.500   9.196 -59.144  1.00 50.42           H  
ATOM    412 HH22 ARG A  28      14.187   9.597 -58.946  1.00 50.42           H  
ATOM    413  CZ  ARG A  28      13.330   8.626 -57.406  1.00 50.42           C  
ATOM    414  N   GLY A  29       9.299   2.626 -53.574  1.00 54.44           N  
ATOM    415  H   GLY A  29       8.561   2.663 -54.261  1.00 54.44           H  
ATOM    416  CA  GLY A  29       9.851   1.310 -53.229  1.00 54.44           C  
ATOM    417  HA2 GLY A  29      10.668   1.430 -52.517  1.00 54.44           H  
ATOM    418  HA3 GLY A  29      10.262   0.855 -54.130  1.00 54.44           H  
ATOM    419  C   GLY A  29       8.872   0.314 -52.613  1.00 54.44           C  
ATOM    420  O   GLY A  29       9.088  -0.886 -52.754  1.00 54.44           O  
ATOM    421  N   VAL A  30       7.787   0.769 -51.983  1.00 55.09           N  
ATOM    422  H   VAL A  30       7.636   1.764 -51.903  1.00 55.09           H  
ATOM    423  CA  VAL A  30       6.794  -0.123 -51.364  1.00 55.09           C  
ATOM    424  HA  VAL A  30       6.846  -1.096 -51.853  1.00 55.09           H  
ATOM    425  C   VAL A  30       5.413   0.460 -51.629  1.00 55.09           C  
ATOM    426  CB  VAL A  30       7.046  -0.333 -49.846  1.00 55.09           C  
ATOM    427  HB  VAL A  30       6.441   0.370 -49.273  1.00 55.09           H  
ATOM    428  O   VAL A  30       5.116   1.569 -51.191  1.00 55.09           O  
ATOM    429  CG1 VAL A  30       6.645  -1.753 -49.436  1.00 55.09           C  
ATOM    430 HG11 VAL A  30       7.179  -2.491 -50.035  1.00 55.09           H  
ATOM    431 HG12 VAL A  30       5.568  -1.861 -49.566  1.00 55.09           H  
ATOM    432 HG13 VAL A  30       6.867  -1.918 -48.382  1.00 55.09           H  
ATOM    433  CG2 VAL A  30       8.505  -0.140 -49.400  1.00 55.09           C  
ATOM    434 HG21 VAL A  30       8.593  -0.342 -48.333  1.00 55.09           H  
ATOM    435 HG22 VAL A  30       9.164  -0.812 -49.949  1.00 55.09           H  
ATOM    436 HG23 VAL A  30       8.805   0.895 -49.566  1.00 55.09           H  
ATOM    437  N   THR A  31       4.583  -0.244 -52.397  1.00 57.74           N  
ATOM    438  H   THR A  31       4.840  -1.167 -52.718  1.00 57.74           H  
ATOM    439  CA  THR A  31       3.200   0.188 -52.621  1.00 57.74           C  
ATOM    440  HA  THR A  31       3.225   1.234 -52.927  1.00 57.74           H  
ATOM    441  C   THR A  31       2.413   0.076 -51.308  1.00 57.74           C  
ATOM    442  CB  THR A  31       2.509  -0.610 -53.740  1.00 57.74           C  
ATOM    443  HB  THR A  31       1.469  -0.292 -53.809  1.00 57.74           H  
ATOM    444  O   THR A  31       2.705  -0.812 -50.501  1.00 57.74           O  
ATOM    445  CG2 THR A  31       3.183  -0.385 -55.094  1.00 57.74           C  
ATOM    446 HG21 THR A  31       2.618  -0.905 -55.868  1.00 57.74           H  
ATOM    447 HG22 THR A  31       3.192   0.680 -55.326  1.00 57.74           H  
ATOM    448 HG23 THR A  31       4.205  -0.765 -55.078  1.00 57.74           H  
ATOM    449  OG1 THR A  31       2.549  -1.995 -53.481  1.00 57.74           O  
ATOM    450  HG1 THR A  31       1.866  -2.392 -54.027  1.00 57.74           H  
ATOM    451  N   PRO A  32       1.398   0.925 -51.070  1.00 61.34           N  
ATOM    452  CA  PRO A  32       0.509   0.785 -49.914  1.00 61.34           C  
ATOM    453  HA  PRO A  32       1.075   1.017 -49.011  1.00 61.34           H  
ATOM    454  C   PRO A  32      -0.091  -0.627 -49.767  1.00 61.34           C  
ATOM    455  CB  PRO A  32      -0.569   1.853 -50.118  1.00 61.34           C  
ATOM    456  HB2 PRO A  32      -0.943   2.234 -49.168  1.00 61.34           H  
ATOM    457  HB3 PRO A  32      -1.389   1.452 -50.715  1.00 61.34           H  
ATOM    458  O   PRO A  32      -0.257  -1.119 -48.656  1.00 61.34           O  
ATOM    459  CG  PRO A  32       0.154   2.938 -50.918  1.00 61.34           C  
ATOM    460  HG2 PRO A  32      -0.541   3.549 -51.495  1.00 61.34           H  
ATOM    461  HG3 PRO A  32       0.745   3.560 -50.246  1.00 61.34           H  
ATOM    462  CD  PRO A  32       1.084   2.133 -51.820  1.00 61.34           C  
ATOM    463  HD2 PRO A  32       0.568   1.869 -52.743  1.00 61.34           H  
ATOM    464  HD3 PRO A  32       1.976   2.722 -52.036  1.00 61.34           H  
ATOM    465  N   GLU A  33      -0.319  -1.341 -50.873  1.00 65.76           N  
ATOM    466  H   GLU A  33      -0.237  -0.885 -51.770  1.00 65.76           H  
ATOM    467  CA  GLU A  33      -0.766  -2.743 -50.860  1.00 65.76           C  
ATOM    468  HA  GLU A  33      -1.692  -2.829 -50.291  1.00 65.76           H  
ATOM    469  C   GLU A  33       0.252  -3.705 -50.234  1.00 65.76           C  
ATOM    470  CB  GLU A  33      -1.020  -3.201 -52.297  1.00 65.76           C  
ATOM    471  HB2 GLU A  33      -1.157  -4.282 -52.314  1.00 65.76           H  
ATOM    472  HB3 GLU A  33      -0.137  -2.957 -52.889  1.00 65.76           H  
ATOM    473  O   GLU A  33      -0.128  -4.669 -49.570  1.00 65.76           O  
ATOM    474  CG  GLU A  33      -2.273  -2.547 -52.890  1.00 65.76           C  
ATOM    475  HG2 GLU A  33      -2.218  -1.468 -52.750  1.00 65.76           H  
ATOM    476  HG3 GLU A  33      -3.147  -2.916 -52.354  1.00 65.76           H  
ATOM    477  CD  GLU A  33      -2.396  -2.835 -54.387  1.00 65.76           C  
ATOM    478  OE1 GLU A  33      -3.535  -3.085 -54.834  1.00 65.76           O  
ATOM    479  OE2 GLU A  33      -1.336  -2.814 -55.059  1.00 65.76           O  
ATOM    480  N   ALA A  34       1.553  -3.453 -50.404  1.00 67.02           N  
ATOM    481  H   ALA A  34       1.829  -2.614 -50.893  1.00 67.02           H  
ATOM    482  CA  ALA A  34       2.590  -4.269 -49.783  1.00 67.02           C  
ATOM    483  HA  ALA A  34       2.338  -5.318 -49.940  1.00 67.02           H  
ATOM    484  C   ALA A  34       2.643  -4.066 -48.259  1.00 67.02           C  
ATOM    485  CB  ALA A  34       3.919  -4.003 -50.494  1.00 67.02           C  
ATOM    486  HB1 ALA A  34       4.076  -2.930 -50.596  1.00 67.02           H  
ATOM    487  HB2 ALA A  34       4.741  -4.451 -49.934  1.00 67.02           H  
ATOM    488  HB3 ALA A  34       3.885  -4.433 -51.495  1.00 67.02           H  
ATOM    489  O   ALA A  34       2.938  -5.024 -47.544  1.00 67.02           O  
ATOM    490  N   LEU A  35       2.258  -2.885 -47.752  1.00 67.87           N  
ATOM    491  H   LEU A  35       1.981  -2.160 -48.399  1.00 67.87           H  
ATOM    492  CA  LEU A  35       2.053  -2.645 -46.316  1.00 67.87           C  
ATOM    493  HA  LEU A  35       2.930  -3.001 -45.776  1.00 67.87           H  
ATOM    494  C   LEU A  35       0.860  -3.425 -45.750  1.00 67.87           C  
ATOM    495  CB  LEU A  35       1.886  -1.140 -46.043  1.00 67.87           C  
ATOM    496  HB2 LEU A  35       1.377  -1.000 -45.089  1.00 67.87           H  
ATOM    497  HB3 LEU A  35       1.245  -0.704 -46.809  1.00 67.87           H  
ATOM    498  O   LEU A  35       0.881  -3.755 -44.571  1.00 67.87           O  
ATOM    499  CG  LEU A  35       3.215  -0.373 -46.000  1.00 67.87           C  
ATOM    500  HG  LEU A  35       3.873  -0.728 -46.793  1.00 67.87           H  
ATOM    501  CD1 LEU A  35       2.964   1.118 -46.216  1.00 67.87           C  
ATOM    502 HD11 LEU A  35       2.284   1.499 -45.453  1.00 67.87           H  
ATOM    503 HD12 LEU A  35       2.523   1.276 -47.200  1.00 67.87           H  
ATOM    504 HD13 LEU A  35       3.907   1.663 -46.168  1.00 67.87           H  
ATOM    505  CD2 LEU A  35       3.909  -0.552 -44.646  1.00 67.87           C  
ATOM    506 HD21 LEU A  35       4.847   0.003 -44.640  1.00 67.87           H  
ATOM    507 HD22 LEU A  35       3.267  -0.188 -43.844  1.00 67.87           H  
ATOM    508 HD23 LEU A  35       4.129  -1.606 -44.476  1.00 67.87           H  
ATOM    509  N   GLY A  36      -0.117  -3.819 -46.573  1.00 68.99           N  
ATOM    510  H   GLY A  36      -0.102  -3.500 -47.531  1.00 68.99           H  
ATOM    511  CA  GLY A  36      -1.208  -4.708 -46.153  1.00 68.99           C  
ATOM    512  HA2 GLY A  36      -1.749  -4.246 -45.326  1.00 68.99           H  
ATOM    513  HA3 GLY A  36      -1.896  -4.837 -46.989  1.00 68.99           H  
ATOM    514  C   GLY A  36      -0.743  -6.100 -45.697  1.00 68.99           C  
ATOM    515  O   GLY A  36      -1.506  -6.824 -45.066  1.00 68.99           O  
ATOM    516  N   LYS A  37       0.511  -6.481 -45.993  1.00 76.37           N  
ATOM    517  H   LYS A  37       1.076  -5.835 -46.525  1.00 76.37           H  
ATOM    518  CA  LYS A  37       1.145  -7.711 -45.484  1.00 76.37           C  
ATOM    519  HA  LYS A  37       0.376  -8.456 -45.283  1.00 76.37           H  
ATOM    520  C   LYS A  37       1.886  -7.515 -44.163  1.00 76.37           C  
ATOM    521  CB  LYS A  37       2.132  -8.265 -46.518  1.00 76.37           C  
ATOM    522  HB2 LYS A  37       2.911  -7.526 -46.703  1.00 76.37           H  
ATOM    523  HB3 LYS A  37       2.603  -9.157 -46.105  1.00 76.37           H  
ATOM    524  O   LYS A  37       2.312  -8.500 -43.567  1.00 76.37           O  
ATOM    525  CG  LYS A  37       1.456  -8.642 -47.838  1.00 76.37           C  
ATOM    526  HG2 LYS A  37       0.672  -9.376 -47.650  1.00 76.37           H  
ATOM    527  HG3 LYS A  37       1.016  -7.755 -48.294  1.00 76.37           H  
ATOM    528  CD  LYS A  37       2.497  -9.232 -48.790  1.00 76.37           C  
ATOM    529  HD2 LYS A  37       3.280  -8.493 -48.960  1.00 76.37           H  
ATOM    530  HD3 LYS A  37       2.932 -10.126 -48.344  1.00 76.37           H  
ATOM    531  CE  LYS A  37       1.814  -9.581 -50.111  1.00 76.37           C  
ATOM    532  HE2 LYS A  37       1.034 -10.318 -49.917  1.00 76.37           H  
ATOM    533  HE3 LYS A  37       1.329  -8.683 -50.493  1.00 76.37           H  
ATOM    534  NZ  LYS A  37       2.789 -10.098 -51.100  1.00 76.37           N  
ATOM    535  HZ1 LYS A  37       3.493  -9.398 -51.283  1.00 76.37           H  
ATOM    536  HZ2 LYS A  37       2.317 -10.308 -51.969  1.00 76.37           H  
ATOM    537  HZ3 LYS A  37       3.236 -10.934 -50.752  1.00 76.37           H  
ATOM    538  N   HIS A  38       2.117  -6.272 -43.753  1.00 76.55           N  
ATOM    539  H   HIS A  38       1.626  -5.513 -44.202  1.00 76.55           H  
ATOM    540  CA  HIS A  38       2.761  -5.981 -42.483  1.00 76.55           C  
ATOM    541  HA  HIS A  38       3.512  -6.741 -42.271  1.00 76.55           H  
ATOM    542  C   HIS A  38       1.706  -6.035 -41.382  1.00 76.55           C  
ATOM    543  CB  HIS A  38       3.463  -4.616 -42.526  1.00 76.55           C  
ATOM    544  HB2 HIS A  38       2.767  -3.851 -42.869  1.00 76.55           H  
ATOM    545  HB3 HIS A  38       3.751  -4.353 -41.508  1.00 76.55           H  
ATOM    546  O   HIS A  38       0.643  -5.430 -41.505  1.00 76.55           O  
ATOM    547  CG  HIS A  38       4.704  -4.583 -43.386  1.00 76.55           C  
ATOM    548  CD2 HIS A  38       4.796  -4.831 -44.730  1.00 76.55           C  
ATOM    549  HD2 HIS A  38       3.976  -5.102 -45.378  1.00 76.55           H  
ATOM    550  ND1 HIS A  38       5.973  -4.292 -42.947  1.00 76.55           N  
ATOM    551  HD1 HIS A  38       6.223  -4.051 -41.998  1.00 76.55           H  
ATOM    552  CE1 HIS A  38       6.806  -4.360 -43.997  1.00 76.55           C  
ATOM    553  HE1 HIS A  38       7.869  -4.172 -43.960  1.00 76.55           H  
ATOM    554  NE2 HIS A  38       6.136  -4.688 -45.110  1.00 76.55           N  
ATOM    555  N   ASP A  39       2.020  -6.715 -40.282  1.00 78.72           N  
ATOM    556  H   ASP A  39       2.861  -7.272 -40.245  1.00 78.72           H  
ATOM    557  CA  ASP A  39       1.206  -6.600 -39.080  1.00 78.72           C  
ATOM    558  HA  ASP A  39       0.174  -6.844 -39.331  1.00 78.72           H  
ATOM    559  C   ASP A  39       1.264  -5.149 -38.591  1.00 78.72           C  
ATOM    560  CB  ASP A  39       1.678  -7.577 -37.995  1.00 78.72           C  
ATOM    561  HB2 ASP A  39       2.744  -7.429 -37.819  1.00 78.72           H  
ATOM    562  HB3 ASP A  39       1.150  -7.347 -37.070  1.00 78.72           H  
ATOM    563  O   ASP A  39       2.342  -4.592 -38.350  1.00 78.72           O  
ATOM    564  CG  ASP A  39       1.409  -9.045 -38.341  1.00 78.72           C  
ATOM    565  OD1 ASP A  39       0.351  -9.327 -38.944  1.00 78.72           O  
ATOM    566  OD2 ASP A  39       2.259  -9.882 -37.959  1.00 78.72           O  
ATOM    567  N   GLY A  40       0.095  -4.523 -38.454  1.00 76.37           N  
ATOM    568  H   GLY A  40      -0.746  -5.006 -38.736  1.00 76.37           H  
ATOM    569  CA  GLY A  40      -0.014  -3.208 -37.840  1.00 76.37           C  
ATOM    570  HA2 GLY A  40      -1.058  -2.895 -37.817  1.00 76.37           H  
ATOM    571  HA3 GLY A  40       0.560  -2.485 -38.420  1.00 76.37           H  
ATOM    572  C   GLY A  40       0.512  -3.270 -36.408  1.00 76.37           C  
ATOM    573  O   GLY A  40      -0.058  -3.955 -35.562  1.00 76.37           O  
ATOM    574  N   ALA A  41       1.612  -2.567 -36.131  1.00 77.77           N  
ATOM    575  H   ALA A  41       2.107  -2.139 -36.901  1.00 77.77           H  
ATOM    576  CA  ALA A  41       2.220  -2.571 -34.802  1.00 77.77           C  
ATOM    577  HA  ALA A  41       2.290  -3.601 -34.454  1.00 77.77           H  
ATOM    578  C   ALA A  41       1.371  -1.798 -33.778  1.00 77.77           C  
ATOM    579  CB  ALA A  41       3.639  -1.999 -34.912  1.00 77.77           C  
ATOM    580  HB1 ALA A  41       4.223  -2.601 -35.609  1.00 77.77           H  
ATOM    581  HB2 ALA A  41       3.603  -0.968 -35.265  1.00 77.77           H  
ATOM    582  HB3 ALA A  41       4.117  -2.025 -33.933  1.00 77.77           H  
ATOM    583  O   ALA A  41       1.244  -2.223 -32.631  1.00 77.77           O  
ATOM    584  N   ALA A  42       0.812  -0.661 -34.198  1.00 77.08           N  
ATOM    585  H   ALA A  42       0.967  -0.375 -35.154  1.00 77.08           H  
ATOM    586  CA  ALA A  42      -0.093   0.178 -33.423  1.00 77.08           C  
ATOM    587  HA  ALA A  42      -0.857  -0.446 -32.959  1.00 77.08           H  
ATOM    588  C   ALA A  42      -0.779   1.200 -34.343  1.00 77.08           C  
ATOM    589  CB  ALA A  42       0.705   0.899 -32.330  1.00 77.08           C  
ATOM    590  HB1 ALA A  42       1.075   0.182 -31.597  1.00 77.08           H  
ATOM    591  HB2 ALA A  42       1.552   1.418 -32.778  1.00 77.08           H  
ATOM    592  HB3 ALA A  42       0.066   1.621 -31.820  1.00 77.08           H  
ATOM    593  O   ALA A  42      -0.191   1.650 -35.327  1.00 77.08           O  
ATOM    594  N   GLU A  43      -2.000   1.591 -33.986  1.00 80.17           N  
ATOM    595  H   GLU A  43      -2.411   1.200 -33.151  1.00 80.17           H  
ATOM    596  CA  GLU A  43      -2.734   2.699 -34.598  1.00 80.17           C  
ATOM    597  HA  GLU A  43      -2.179   3.080 -35.455  1.00 80.17           H  
ATOM    598  C   GLU A  43      -2.867   3.817 -33.560  1.00 80.17           C  
ATOM    599  CB  GLU A  43      -4.091   2.196 -35.107  1.00 80.17           C  
ATOM    600  HB2 GLU A  43      -4.686   1.855 -34.259  1.00 80.17           H  
ATOM    601  HB3 GLU A  43      -3.912   1.350 -35.770  1.00 80.17           H  
ATOM    602  O   GLU A  43      -3.283   3.574 -32.424  1.00 80.17           O  
ATOM    603  CG  GLU A  43      -4.866   3.274 -35.879  1.00 80.17           C  
ATOM    604  HG2 GLU A  43      -4.238   3.637 -36.692  1.00 80.17           H  
ATOM    605  HG3 GLU A  43      -5.068   4.111 -35.210  1.00 80.17           H  
ATOM    606  CD  GLU A  43      -6.197   2.758 -36.455  1.00 80.17           C  
ATOM    607  OE1 GLU A  43      -6.880   3.570 -37.114  1.00 80.17           O  
ATOM    608  OE2 GLU A  43      -6.533   1.574 -36.218  1.00 80.17           O  
ATOM    609  N   TYR A  44      -2.471   5.037 -33.926  1.00 79.78           N  
ATOM    610  H   TYR A  44      -2.210   5.198 -34.888  1.00 79.78           H  
ATOM    611  CA  TYR A  44      -2.431   6.173 -33.008  1.00 79.78           C  
ATOM    612  HA  TYR A  44      -2.742   5.849 -32.015  1.00 79.78           H  
ATOM    613  C   TYR A  44      -3.381   7.277 -33.462  1.00 79.78           C  
ATOM    614  CB  TYR A  44      -1.002   6.719 -32.877  1.00 79.78           C  
ATOM    615  HB2 TYR A  44      -1.026   7.598 -32.232  1.00 79.78           H  
ATOM    616  HB3 TYR A  44      -0.659   7.051 -33.856  1.00 79.78           H  
ATOM    617  O   TYR A  44      -3.245   7.816 -34.558  1.00 79.78           O  
ATOM    618  CG  TYR A  44       0.006   5.742 -32.304  1.00 79.78           C  
ATOM    619  CD1 TYR A  44       0.089   5.545 -30.912  1.00 79.78           C  
ATOM    620  HD1 TYR A  44      -0.584   6.073 -30.251  1.00 79.78           H  
ATOM    621  CD2 TYR A  44       0.868   5.038 -33.166  1.00 79.78           C  
ATOM    622  HD2 TYR A  44       0.794   5.172 -34.235  1.00 79.78           H  
ATOM    623  CE1 TYR A  44       1.033   4.646 -30.379  1.00 79.78           C  
ATOM    624  HE1 TYR A  44       1.079   4.484 -29.312  1.00 79.78           H  
ATOM    625  CE2 TYR A  44       1.824   4.153 -32.637  1.00 79.78           C  
ATOM    626  HE2 TYR A  44       2.487   3.608 -33.293  1.00 79.78           H  
ATOM    627  OH  TYR A  44       2.815   3.079 -30.734  1.00 79.78           O  
ATOM    628  HH  TYR A  44       2.698   2.976 -29.786  1.00 79.78           H  
ATOM    629  CZ  TYR A  44       1.906   3.951 -31.243  1.00 79.78           C  
ATOM    630  N   ASN A  45      -4.268   7.697 -32.562  1.00 81.02           N  
ATOM    631  H   ASN A  45      -4.344   7.194 -31.690  1.00 81.02           H  
ATOM    632  CA  ASN A  45      -5.046   8.920 -32.732  1.00 81.02           C  
ATOM    633  HA  ASN A  45      -5.245   9.078 -33.792  1.00 81.02           H  
ATOM    634  C   ASN A  45      -4.221  10.108 -32.224  1.00 81.02           C  
ATOM    635  CB  ASN A  45      -6.395   8.765 -32.014  1.00 81.02           C  
ATOM    636  HB2 ASN A  45      -6.947   9.703 -32.073  1.00 81.02           H  
ATOM    637  HB3 ASN A  45      -6.225   8.522 -30.965  1.00 81.02           H  
ATOM    638  O   ASN A  45      -4.128  10.343 -31.018  1.00 81.02           O  
ATOM    639  CG  ASN A  45      -7.251   7.695 -32.662  1.00 81.02           C  
ATOM    640  ND2 ASN A  45      -8.018   6.951 -31.901  1.00 81.02           N  
ATOM    641 HD21 ASN A  45      -8.514   6.225 -32.398  1.00 81.02           H  
ATOM    642 HD22 ASN A  45      -8.033   7.061 -30.897  1.00 81.02           H  
ATOM    643  OD1 ASN A  45      -7.255   7.517 -33.861  1.00 81.02           O  
ATOM    644  N   ILE A  46      -3.590  10.846 -33.139  1.00 85.78           N  
ATOM    645  H   ILE A  46      -3.671  10.575 -34.109  1.00 85.78           H  
ATOM    646  CA  ILE A  46      -2.766  12.012 -32.796  1.00 85.78           C  
ATOM    647  HA  ILE A  46      -2.283  11.819 -31.838  1.00 85.78           H  
ATOM    648  C   ILE A  46      -3.677  13.235 -32.623  1.00 85.78           C  
ATOM    649  CB  ILE A  46      -1.638  12.237 -33.832  1.00 85.78           C  
ATOM    650  HB  ILE A  46      -2.088  12.461 -34.799  1.00 85.78           H  
ATOM    651  O   ILE A  46      -4.069  13.871 -33.596  1.00 85.78           O  
ATOM    652  CG1 ILE A  46      -0.768  10.963 -33.980  1.00 85.78           C  
ATOM    653 HG12 ILE A  46      -0.354  10.691 -33.009  1.00 85.78           H  
ATOM    654 HG13 ILE A  46      -1.396  10.140 -34.320  1.00 85.78           H  
ATOM    655  CG2 ILE A  46      -0.773  13.440 -33.401  1.00 85.78           C  
ATOM    656 HG21 ILE A  46      -1.385  14.337 -33.305  1.00 85.78           H  
ATOM    657 HG22 ILE A  46      -0.022  13.654 -34.161  1.00 85.78           H  
ATOM    658 HG23 ILE A  46      -0.277  13.230 -32.453  1.00 85.78           H  
ATOM    659  CD1 ILE A  46       0.384  11.089 -34.986  1.00 85.78           C  
ATOM    660 HD11 ILE A  46       0.005  11.445 -35.944  1.00 85.78           H  
ATOM    661 HD12 ILE A  46       0.841  10.110 -35.129  1.00 85.78           H  
ATOM    662 HD13 ILE A  46       1.148  11.772 -34.614  1.00 85.78           H  
ATOM    663  N   LEU A  47      -3.999  13.576 -31.372  1.00 85.18           N  
ATOM    664  H   LEU A  47      -3.726  12.943 -30.633  1.00 85.18           H  
ATOM    665  CA  LEU A  47      -4.867  14.716 -31.022  1.00 85.18           C  
ATOM    666  HA  LEU A  47      -5.512  14.938 -31.872  1.00 85.18           H  
ATOM    667  C   LEU A  47      -4.101  16.025 -30.748  1.00 85.18           C  
ATOM    668  CB  LEU A  47      -5.768  14.320 -29.835  1.00 85.18           C  
ATOM    669  HB2 LEU A  47      -6.394  15.174 -29.578  1.00 85.18           H  
ATOM    670  HB3 LEU A  47      -5.132  14.106 -28.976  1.00 85.18           H  
ATOM    671  O   LEU A  47      -4.707  17.054 -30.459  1.00 85.18           O  
ATOM    672  CG  LEU A  47      -6.684  13.108 -30.094  1.00 85.18           C  
ATOM    673  HG  LEU A  47      -6.078  12.228 -30.307  1.00 85.18           H  
ATOM    674  CD1 LEU A  47      -7.510  12.818 -28.840  1.00 85.18           C  
ATOM    675 HD11 LEU A  47      -8.127  11.935 -29.005  1.00 85.18           H  
ATOM    676 HD12 LEU A  47      -8.150  13.671 -28.611  1.00 85.18           H  
ATOM    677 HD13 LEU A  47      -6.842  12.629 -27.999  1.00 85.18           H  
ATOM    678  CD2 LEU A  47      -7.649  13.333 -31.262  1.00 85.18           C  
ATOM    679 HD21 LEU A  47      -8.326  12.483 -31.355  1.00 85.18           H  
ATOM    680 HD22 LEU A  47      -7.095  13.414 -32.197  1.00 85.18           H  
ATOM    681 HD23 LEU A  47      -8.230  14.241 -31.103  1.00 85.18           H  
ATOM    682  N   GLY A  48      -2.771  15.992 -30.857  1.00 84.26           N  
ATOM    683  H   GLY A  48      -2.356  15.108 -31.119  1.00 84.26           H  
ATOM    684  CA  GLY A  48      -1.888  17.069 -30.414  1.00 84.26           C  
ATOM    685  HA2 GLY A  48      -2.346  18.036 -30.624  1.00 84.26           H  
ATOM    686  HA3 GLY A  48      -0.951  17.006 -30.967  1.00 84.26           H  
ATOM    687  C   GLY A  48      -1.589  16.992 -28.915  1.00 84.26           C  
ATOM    688  O   GLY A  48      -2.368  16.456 -28.131  1.00 84.26           O  
ATOM    689  N   ILE A  49      -0.419  17.499 -28.530  1.00 84.00           N  
ATOM    690  H   ILE A  49       0.178  17.933 -29.218  1.00 84.00           H  
ATOM    691  CA  ILE A  49       0.043  17.552 -27.143  1.00 84.00           C  
ATOM    692  HA  ILE A  49      -0.830  17.575 -26.491  1.00 84.00           H  
ATOM    693  C   ILE A  49       0.815  18.857 -26.923  1.00 84.00           C  
ATOM    694  CB  ILE A  49       0.861  16.284 -26.797  1.00 84.00           C  
ATOM    695  HB  ILE A  49       0.240  15.419 -27.034  1.00 84.00           H  
ATOM    696  O   ILE A  49       1.634  19.255 -27.753  1.00 84.00           O  
ATOM    697  CG1 ILE A  49       1.119  16.260 -25.285  1.00 84.00           C  
ATOM    698 HG12 ILE A  49       0.160  16.369 -24.779  1.00 84.00           H  
ATOM    699 HG13 ILE A  49       1.753  17.105 -25.016  1.00 84.00           H  
ATOM    700  CG2 ILE A  49       2.164  16.161 -27.613  1.00 84.00           C  
ATOM    701 HG21 ILE A  49       1.945  16.225 -28.679  1.00 84.00           H  
ATOM    702 HG22 ILE A  49       2.636  15.196 -27.428  1.00 84.00           H  
ATOM    703 HG23 ILE A  49       2.859  16.958 -27.348  1.00 84.00           H  
ATOM    704  CD1 ILE A  49       1.775  14.988 -24.760  1.00 84.00           C  
ATOM    705 HD11 ILE A  49       1.884  15.094 -23.681  1.00 84.00           H  
ATOM    706 HD12 ILE A  49       2.763  14.843 -25.198  1.00 84.00           H  
ATOM    707 HD13 ILE A  49       1.143  14.129 -24.985  1.00 84.00           H  
ATOM    708  N   SER A  50       0.543  19.553 -25.825  1.00 83.12           N  
ATOM    709  H   SER A  50      -0.166  19.194 -25.202  1.00 83.12           H  
ATOM    710  CA  SER A  50       1.263  20.766 -25.437  1.00 83.12           C  
ATOM    711  HA  SER A  50       1.408  21.363 -26.338  1.00 83.12           H  
ATOM    712  C   SER A  50       2.634  20.433 -24.831  1.00 83.12           C  
ATOM    713  CB  SER A  50       0.428  21.598 -24.459  1.00 83.12           C  
ATOM    714  HB2 SER A  50      -0.551  21.799 -24.894  1.00 83.12           H  
ATOM    715  HB3 SER A  50       0.930  22.547 -24.271  1.00 83.12           H  
ATOM    716  O   SER A  50       2.801  19.373 -24.227  1.00 83.12           O  
ATOM    717  OG  SER A  50       0.264  20.909 -23.240  1.00 83.12           O  
ATOM    718  HG  SER A  50      -0.364  20.204 -23.416  1.00 83.12           H  
ATOM    719  N   PRO A  51       3.627  21.342 -24.886  1.00 83.79           N  
ATOM    720  CA  PRO A  51       4.896  21.148 -24.182  1.00 83.79           C  
ATOM    721  HA  PRO A  51       5.412  20.297 -24.626  1.00 83.79           H  
ATOM    722  C   PRO A  51       4.733  20.900 -22.675  1.00 83.79           C  
ATOM    723  CB  PRO A  51       5.704  22.421 -24.446  1.00 83.79           C  
ATOM    724  HB2 PRO A  51       6.773  22.216 -24.492  1.00 83.79           H  
ATOM    725  HB3 PRO A  51       5.492  23.170 -23.683  1.00 83.79           H  
ATOM    726  O   PRO A  51       5.526  20.169 -22.091  1.00 83.79           O  
ATOM    727  CG  PRO A  51       5.161  22.904 -25.790  1.00 83.79           C  
ATOM    728  HG2 PRO A  51       5.635  22.346 -26.598  1.00 83.79           H  
ATOM    729  HG3 PRO A  51       5.307  23.976 -25.925  1.00 83.79           H  
ATOM    730  CD  PRO A  51       3.680  22.537 -25.714  1.00 83.79           C  
ATOM    731  HD2 PRO A  51       3.296  22.349 -26.716  1.00 83.79           H  
ATOM    732  HD3 PRO A  51       3.121  23.341 -25.235  1.00 83.79           H  
ATOM    733  N   ALA A  52       3.696  21.468 -22.048  1.00 79.65           N  
ATOM    734  H   ALA A  52       3.043  22.015 -22.591  1.00 79.65           H  
ATOM    735  CA  ALA A  52       3.374  21.225 -20.643  1.00 79.65           C  
ATOM    736  HA  ALA A  52       4.274  21.370 -20.044  1.00 79.65           H  
ATOM    737  C   ALA A  52       2.887  19.788 -20.403  1.00 79.65           C  
ATOM    738  CB  ALA A  52       2.325  22.250 -20.200  1.00 79.65           C  
ATOM    739  HB1 ALA A  52       1.411  22.129 -20.782  1.00 79.65           H  
ATOM    740  HB2 ALA A  52       2.711  23.261 -20.335  1.00 79.65           H  
ATOM    741  HB3 ALA A  52       2.093  22.099 -19.146  1.00 79.65           H  
ATOM    742  O   ALA A  52       3.301  19.156 -19.435  1.00 79.65           O  
ATOM    743  N   GLU A  53       2.064  19.242 -21.299  1.00 78.77           N  
ATOM    744  H   GLU A  53       1.732  19.801 -22.072  1.00 78.77           H  
ATOM    745  CA  GLU A  53       1.656  17.835 -21.256  1.00 78.77           C  
ATOM    746  HA  GLU A  53       1.308  17.582 -20.255  1.00 78.77           H  
ATOM    747  C   GLU A  53       2.829  16.907 -21.581  1.00 78.77           C  
ATOM    748  CB  GLU A  53       0.514  17.589 -22.239  1.00 78.77           C  
ATOM    749  HB2 GLU A  53       0.372  16.516 -22.367  1.00 78.77           H  
ATOM    750  HB3 GLU A  53       0.809  18.025 -23.194  1.00 78.77           H  
ATOM    751  O   GLU A  53       3.019  15.923 -20.879  1.00 78.77           O  
ATOM    752  CG  GLU A  53      -0.819  18.192 -21.783  1.00 78.77           C  
ATOM    753  HG2 GLU A  53      -0.655  19.188 -21.371  1.00 78.77           H  
ATOM    754  HG3 GLU A  53      -1.230  17.568 -20.989  1.00 78.77           H  
ATOM    755  CD  GLU A  53      -1.803  18.300 -22.952  1.00 78.77           C  
ATOM    756  OE1 GLU A  53      -2.969  17.894 -22.786  1.00 78.77           O  
ATOM    757  OE2 GLU A  53      -1.377  18.867 -23.987  1.00 78.77           O  
ATOM    758  N   VAL A  54       3.676  17.238 -22.564  1.00 80.97           N  
ATOM    759  H   VAL A  54       3.447  18.038 -23.138  1.00 80.97           H  
ATOM    760  CA  VAL A  54       4.923  16.497 -22.830  1.00 80.97           C  
ATOM    761  HA  VAL A  54       4.669  15.461 -23.058  1.00 80.97           H  
ATOM    762  C   VAL A  54       5.803  16.494 -21.587  1.00 80.97           C  
ATOM    763  CB  VAL A  54       5.710  17.085 -24.018  1.00 80.97           C  
ATOM    764  HB  VAL A  54       5.847  18.154 -23.852  1.00 80.97           H  
ATOM    765  O   VAL A  54       6.309  15.444 -21.210  1.00 80.97           O  
ATOM    766  CG1 VAL A  54       7.101  16.461 -24.216  1.00 80.97           C  
ATOM    767 HG11 VAL A  54       7.602  16.955 -25.049  1.00 80.97           H  
ATOM    768 HG12 VAL A  54       7.722  16.595 -23.330  1.00 80.97           H  
ATOM    769 HG13 VAL A  54       7.017  15.399 -24.449  1.00 80.97           H  
ATOM    770  CG2 VAL A  54       4.958  16.892 -25.335  1.00 80.97           C  
ATOM    771 HG21 VAL A  54       5.508  17.362 -26.151  1.00 80.97           H  
ATOM    772 HG22 VAL A  54       4.841  15.830 -25.550  1.00 80.97           H  
ATOM    773 HG23 VAL A  54       3.975  17.359 -25.276  1.00 80.97           H  
ATOM    774  N   ALA A  55       5.969  17.636 -20.917  1.00 79.40           N  
ATOM    775  H   ALA A  55       5.561  18.485 -21.280  1.00 79.40           H  
ATOM    776  CA  ALA A  55       6.703  17.698 -19.664  1.00 79.40           C  
ATOM    777  HA  ALA A  55       7.697  17.289 -19.843  1.00 79.40           H  
ATOM    778  C   ALA A  55       6.024  16.827 -18.596  1.00 79.40           C  
ATOM    779  CB  ALA A  55       6.856  19.160 -19.227  1.00 79.40           C  
ATOM    780  HB1 ALA A  55       7.376  19.722 -20.003  1.00 79.40           H  
ATOM    781  HB2 ALA A  55       7.434  19.205 -18.304  1.00 79.40           H  
ATOM    782  HB3 ALA A  55       5.878  19.608 -19.053  1.00 79.40           H  
ATOM    783  O   ALA A  55       6.669  15.972 -18.007  1.00 79.40           O  
ATOM    784  N   SER A  56       4.711  16.930 -18.412  1.00 72.71           N  
ATOM    785  H   SER A  56       4.201  17.630 -18.931  1.00 72.71           H  
ATOM    786  CA  SER A  56       3.985  16.089 -17.457  1.00 72.71           C  
ATOM    787  HA  SER A  56       4.398  16.267 -16.465  1.00 72.71           H  
ATOM    788  C   SER A  56       4.118  14.585 -17.749  1.00 72.71           C  
ATOM    789  CB  SER A  56       2.513  16.500 -17.436  1.00 72.71           C  
ATOM    790  HB2 SER A  56       2.070  16.343 -18.419  1.00 72.71           H  
ATOM    791  HB3 SER A  56       2.440  17.558 -17.182  1.00 72.71           H  
ATOM    792  O   SER A  56       4.265  13.810 -16.808  1.00 72.71           O  
ATOM    793  OG  SER A  56       1.804  15.741 -16.477  1.00 72.71           O  
ATOM    794  HG  SER A  56       2.419  15.176 -16.005  1.00 72.71           H  
ATOM    795  N   LEU A  57       4.099  14.169 -19.018  1.00 71.08           N  
ATOM    796  H   LEU A  57       3.922  14.861 -19.732  1.00 71.08           H  
ATOM    797  CA  LEU A  57       4.196  12.767 -19.440  1.00 71.08           C  
ATOM    798  HA  LEU A  57       3.635  12.140 -18.747  1.00 71.08           H  
ATOM    799  C   LEU A  57       5.637  12.235 -19.443  1.00 71.08           C  
ATOM    800  CB  LEU A  57       3.604  12.625 -20.856  1.00 71.08           C  
ATOM    801  HB2 LEU A  57       3.850  11.631 -21.228  1.00 71.08           H  
ATOM    802  HB3 LEU A  57       4.101  13.343 -21.509  1.00 71.08           H  
ATOM    803  O   LEU A  57       5.869  11.074 -19.106  1.00 71.08           O  
ATOM    804  CG  LEU A  57       2.081  12.814 -20.986  1.00 71.08           C  
ATOM    805  HG  LEU A  57       1.785  13.816 -20.678  1.00 71.08           H  
ATOM    806  CD1 LEU A  57       1.681  12.594 -22.443  1.00 71.08           C  
ATOM    807 HD11 LEU A  57       1.666  11.530 -22.678  1.00 71.08           H  
ATOM    808 HD12 LEU A  57       2.420  13.057 -23.097  1.00 71.08           H  
ATOM    809 HD13 LEU A  57       0.695  13.021 -22.625  1.00 71.08           H  
ATOM    810  CD2 LEU A  57       1.301  11.800 -20.158  1.00 71.08           C  
ATOM    811 HD21 LEU A  57       1.441  12.000 -19.095  1.00 71.08           H  
ATOM    812 HD22 LEU A  57       0.239  11.874 -20.391  1.00 71.08           H  
ATOM    813 HD23 LEU A  57       1.672  10.805 -20.401  1.00 71.08           H  
ATOM    814  N   HIS A  58       6.606  13.064 -19.840  1.00 72.24           N  
ATOM    815  H   HIS A  58       6.324  13.990 -20.127  1.00 72.24           H  
ATOM    816  CA  HIS A  58       7.972  12.639 -20.169  1.00 72.24           C  
ATOM    817  HA  HIS A  58       8.064  11.566 -20.000  1.00 72.24           H  
ATOM    818  C   HIS A  58       9.070  13.297 -19.342  1.00 72.24           C  
ATOM    819  CB  HIS A  58       8.280  12.898 -21.646  1.00 72.24           C  
ATOM    820  HB2 HIS A  58       8.230  13.967 -21.855  1.00 72.24           H  
ATOM    821  HB3 HIS A  58       9.301  12.578 -21.853  1.00 72.24           H  
ATOM    822  O   HIS A  58      10.157  12.730 -19.258  1.00 72.24           O  
ATOM    823  CG  HIS A  58       7.379  12.163 -22.592  1.00 72.24           C  
ATOM    824  CD2 HIS A  58       6.413  12.710 -23.388  1.00 72.24           C  
ATOM    825  HD2 HIS A  58       6.128  13.752 -23.417  1.00 72.24           H  
ATOM    826  ND1 HIS A  58       7.381  10.809 -22.826  1.00 72.24           N  
ATOM    827  HD1 HIS A  58       7.954  10.122 -22.357  1.00 72.24           H  
ATOM    828  CE1 HIS A  58       6.443  10.549 -23.752  1.00 72.24           C  
ATOM    829  HE1 HIS A  58       6.199   9.570 -24.138  1.00 72.24           H  
ATOM    830  NE2 HIS A  58       5.834  11.681 -24.130  1.00 72.24           N  
ATOM    831  N   SER A  59       8.834  14.435 -18.680  1.00 63.59           N  
ATOM    832  H   SER A  59       7.915  14.852 -18.708  1.00 63.59           H  
ATOM    833  CA  SER A  59       9.848  15.039 -17.797  1.00 63.59           C  
ATOM    834  HA  SER A  59      10.791  15.027 -18.343  1.00 63.59           H  
ATOM    835  C   SER A  59      10.078  14.216 -16.529  1.00 63.59           C  
ATOM    836  CB  SER A  59       9.561  16.508 -17.462  1.00 63.59           C  
ATOM    837  HB2 SER A  59       9.076  16.999 -18.306  1.00 63.59           H  
ATOM    838  HB3 SER A  59      10.513  17.011 -17.292  1.00 63.59           H  
ATOM    839  O   SER A  59      10.791  14.650 -15.625  1.00 63.59           O  
ATOM    840  OG  SER A  59       8.791  16.652 -16.297  1.00 63.59           O  
ATOM    841  HG  SER A  59       9.326  16.354 -15.558  1.00 63.59           H  
ATOM    842  N   GLY A  60       9.432  13.052 -16.428  1.00 59.06           N  
ATOM    843  H   GLY A  60       8.875  12.755 -17.216  1.00 59.06           H  
ATOM    844  CA  GLY A  60       9.457  12.222 -15.247  1.00 59.06           C  
ATOM    845  HA2 GLY A  60       8.885  11.315 -15.438  1.00 59.06           H  
ATOM    846  HA3 GLY A  60      10.487  11.959 -15.007  1.00 59.06           H  
ATOM    847  C   GLY A  60       8.842  12.932 -14.051  1.00 59.06           C  
ATOM    848  O   GLY A  60       9.232  12.568 -12.941  1.00 59.06           O  
ATOM    849  N   VAL A  61       7.934  13.920 -14.256  1.00 57.42           N  
ATOM    850  H   VAL A  61       7.681  14.163 -15.203  1.00 57.42           H  
ATOM    851  CA  VAL A  61       7.095  14.452 -13.168  1.00 57.42           C  
ATOM    852  HA  VAL A  61       7.741  14.939 -12.438  1.00 57.42           H  
ATOM    853  C   VAL A  61       6.448  13.234 -12.545  1.00 57.42           C  
ATOM    854  CB  VAL A  61       5.988  15.454 -13.574  1.00 57.42           C  
ATOM    855  HB  VAL A  61       5.234  14.955 -14.183  1.00 57.42           H  
ATOM    856  O   VAL A  61       5.603  12.565 -13.141  1.00 57.42           O  
ATOM    857  CG1 VAL A  61       5.310  16.016 -12.316  1.00 57.42           C  
ATOM    858 HG11 VAL A  61       4.509  16.698 -12.600  1.00 57.42           H  
ATOM    859 HG12 VAL A  61       6.032  16.552 -11.699  1.00 57.42           H  
ATOM    860 HG13 VAL A  61       4.860  15.213 -11.732  1.00 57.42           H  
ATOM    861  CG2 VAL A  61       6.510  16.652 -14.357  1.00 57.42           C  
ATOM    862 HG21 VAL A  61       6.613  16.340 -15.397  1.00 57.42           H  
ATOM    863 HG22 VAL A  61       5.787  17.467 -14.348  1.00 57.42           H  
ATOM    864 HG23 VAL A  61       7.458  17.004 -13.950  1.00 57.42           H  
ATOM    865  N   GLN A  62       6.986  12.849 -11.395  1.00 63.99           N  
ATOM    866  H   GLN A  62       7.738  13.396 -11.000  1.00 63.99           H  
ATOM    867  CA  GLN A  62       6.617  11.600 -10.785  1.00 63.99           C  
ATOM    868  HA  GLN A  62       6.729  10.808 -11.526  1.00 63.99           H  
ATOM    869  C   GLN A  62       5.152  11.709 -10.402  1.00 63.99           C  
ATOM    870  CB  GLN A  62       7.501  11.285  -9.577  1.00 63.99           C  
ATOM    871  HB2 GLN A  62       7.438  12.093  -8.848  1.00 63.99           H  
ATOM    872  HB3 GLN A  62       7.103  10.379  -9.118  1.00 63.99           H  
ATOM    873  O   GLN A  62       4.702  12.761  -9.956  1.00 63.99           O  
ATOM    874  CG  GLN A  62       8.974  11.049  -9.957  1.00 63.99           C  
ATOM    875  HG2 GLN A  62       9.429  11.997 -10.243  1.00 63.99           H  
ATOM    876  HG3 GLN A  62       9.029  10.372 -10.810  1.00 63.99           H  
ATOM    877  CD  GLN A  62       9.776  10.441  -8.811  1.00 63.99           C  
ATOM    878  NE2 GLN A  62      11.078  10.319  -8.932  1.00 63.99           N  
ATOM    879 HE21 GLN A  62      11.559  10.729  -9.720  1.00 63.99           H  
ATOM    880 HE22 GLN A  62      11.550   9.933  -8.127  1.00 63.99           H  
ATOM    881  OE1 GLN A  62       9.239  10.004  -7.811  1.00 63.99           O  
ATOM    882  N   PHE A  63       4.437  10.602 -10.566  1.00 79.21           N  
ATOM    883  H   PHE A  63       4.860   9.843 -11.080  1.00 79.21           H  
ATOM    884  CA  PHE A  63       3.147  10.371  -9.937  1.00 79.21           C  
ATOM    885  HA  PHE A  63       2.352  10.747 -10.581  1.00 79.21           H  
ATOM    886  C   PHE A  63       3.066  11.086  -8.576  1.00 79.21           C  
ATOM    887  CB  PHE A  63       3.017   8.853  -9.776  1.00 79.21           C  
ATOM    888  HB2 PHE A  63       2.849   8.409 -10.757  1.00 79.21           H  
ATOM    889  HB3 PHE A  63       3.955   8.456  -9.388  1.00 79.21           H  
ATOM    890  O   PHE A  63       3.776  10.714  -7.636  1.00 79.21           O  
ATOM    891  CG  PHE A  63       1.908   8.430  -8.847  1.00 79.21           C  
ATOM    892  CD1 PHE A  63       2.206   7.968  -7.553  1.00 79.21           C  
ATOM    893  HD1 PHE A  63       3.227   7.965  -7.199  1.00 79.21           H  
ATOM    894  CD2 PHE A  63       0.573   8.583  -9.249  1.00 79.21           C  
ATOM    895  HD2 PHE A  63       0.340   9.017 -10.211  1.00 79.21           H  
ATOM    896  CE1 PHE A  63       1.176   7.580  -6.685  1.00 79.21           C  
ATOM    897  HE1 PHE A  63       1.407   7.249  -5.683  1.00 79.21           H  
ATOM    898  CE2 PHE A  63      -0.458   8.240  -8.365  1.00 79.21           C  
ATOM    899  HE2 PHE A  63      -1.482   8.442  -8.643  1.00 79.21           H  
ATOM    900  CZ  PHE A  63      -0.157   7.699  -7.102  1.00 79.21           C  
ATOM    901  HZ  PHE A  63      -0.951   7.427  -6.422  1.00 79.21           H  
ATOM    902  N   ASN A  64       2.233  12.127  -8.498  1.00 86.53           N  
ATOM    903  H   ASN A  64       1.752  12.444  -9.327  1.00 86.53           H  
ATOM    904  CA  ASN A  64       2.052  12.896  -7.278  1.00 86.53           C  
ATOM    905  HA  ASN A  64       2.983  12.878  -6.711  1.00 86.53           H  
ATOM    906  C   ASN A  64       0.970  12.220  -6.439  1.00 86.53           C  
ATOM    907  CB  ASN A  64       1.760  14.370  -7.603  1.00 86.53           C  
ATOM    908  HB2 ASN A  64       2.529  14.752  -8.274  1.00 86.53           H  
ATOM    909  HB3 ASN A  64       0.795  14.473  -8.099  1.00 86.53           H  
ATOM    910  O   ASN A  64      -0.225  12.341  -6.712  1.00 86.53           O  
ATOM    911  CG  ASN A  64       1.761  15.227  -6.346  1.00 86.53           C  
ATOM    912  ND2 ASN A  64       1.875  16.523  -6.476  1.00 86.53           N  
ATOM    913 HD21 ASN A  64       1.634  16.962  -7.353  1.00 86.53           H  
ATOM    914 HD22 ASN A  64       1.771  17.081  -5.639  1.00 86.53           H  
ATOM    915  OD1 ASN A  64       1.680  14.740  -5.224  1.00 86.53           O  
ATOM    916  N   PHE A  65       1.400  11.464  -5.429  1.00 91.35           N  
ATOM    917  H   PHE A  65       2.393  11.361  -5.281  1.00 91.35           H  
ATOM    918  CA  PHE A  65       0.464  10.728  -4.588  1.00 91.35           C  
ATOM    919  HA  PHE A  65      -0.175  10.149  -5.254  1.00 91.35           H  
ATOM    920  C   PHE A  65      -0.464  11.664  -3.803  1.00 91.35           C  
ATOM    921  CB  PHE A  65       1.232   9.764  -3.673  1.00 91.35           C  
ATOM    922  HB2 PHE A  65       1.887   9.146  -4.287  1.00 91.35           H  
ATOM    923  HB3 PHE A  65       1.862  10.350  -3.004  1.00 91.35           H  
ATOM    924  O   PHE A  65      -1.645  11.365  -3.680  1.00 91.35           O  
ATOM    925  CG  PHE A  65       0.351   8.842  -2.845  1.00 91.35           C  
ATOM    926  CD1 PHE A  65       0.619   8.649  -1.478  1.00 91.35           C  
ATOM    927  HD1 PHE A  65       1.450   9.152  -1.006  1.00 91.35           H  
ATOM    928  CD2 PHE A  65      -0.769   8.211  -3.421  1.00 91.35           C  
ATOM    929  HD2 PHE A  65      -1.015   8.389  -4.458  1.00 91.35           H  
ATOM    930  CE1 PHE A  65      -0.241   7.857  -0.697  1.00 91.35           C  
ATOM    931  HE1 PHE A  65      -0.077   7.778   0.367  1.00 91.35           H  
ATOM    932  CE2 PHE A  65      -1.623   7.411  -2.644  1.00 91.35           C  
ATOM    933  HE2 PHE A  65      -2.511   6.977  -3.080  1.00 91.35           H  
ATOM    934  CZ  PHE A  65      -1.359   7.235  -1.277  1.00 91.35           C  
ATOM    935  HZ  PHE A  65      -2.040   6.672  -0.656  1.00 91.35           H  
ATOM    936  N   ARG A  66       0.025  12.834  -3.377  1.00 92.00           N  
ATOM    937  H   ARG A  66       0.972  13.082  -3.626  1.00 92.00           H  
ATOM    938  CA  ARG A  66      -0.775  13.808  -2.626  1.00 92.00           C  
ATOM    939  HA  ARG A  66      -1.236  13.299  -1.780  1.00 92.00           H  
ATOM    940  C   ARG A  66      -1.923  14.383  -3.457  1.00 92.00           C  
ATOM    941  CB  ARG A  66       0.157  14.901  -2.098  1.00 92.00           C  
ATOM    942  HB2 ARG A  66       0.582  15.460  -2.932  1.00 92.00           H  
ATOM    943  HB3 ARG A  66       0.966  14.429  -1.542  1.00 92.00           H  
ATOM    944  O   ARG A  66      -3.046  14.442  -2.978  1.00 92.00           O  
ATOM    945  CG  ARG A  66      -0.584  15.867  -1.171  1.00 92.00           C  
ATOM    946  HG2 ARG A  66      -1.068  15.306  -0.371  1.00 92.00           H  
ATOM    947  HG3 ARG A  66      -1.340  16.419  -1.729  1.00 92.00           H  
ATOM    948  CD  ARG A  66       0.421  16.848  -0.570  1.00 92.00           C  
ATOM    949  HD2 ARG A  66       0.883  17.417  -1.377  1.00 92.00           H  
ATOM    950  HD3 ARG A  66       1.186  16.276  -0.045  1.00 92.00           H  
ATOM    951  NE  ARG A  66      -0.248  17.766   0.361  1.00 92.00           N  
ATOM    952  HE  ARG A  66      -1.249  17.842   0.247  1.00 92.00           H  
ATOM    953  NH1 ARG A  66       1.618  18.453   1.507  1.00 92.00           N  
ATOM    954 HH11 ARG A  66       2.175  17.859   0.909  1.00 92.00           H  
ATOM    955 HH12 ARG A  66       2.035  18.960   2.274  1.00 92.00           H  
ATOM    956  NH2 ARG A  66      -0.397  19.207   2.107  1.00 92.00           N  
ATOM    957 HH21 ARG A  66       0.026  19.743   2.851  1.00 92.00           H  
ATOM    958 HH22 ARG A  66      -1.398  19.222   1.971  1.00 92.00           H  
ATOM    959  CZ  ARG A  66       0.327  18.469   1.316  1.00 92.00           C  
ATOM    960  N   GLU A  67      -1.676  14.729  -4.720  1.00 92.38           N  
ATOM    961  H   GLU A  67      -0.730  14.656  -5.065  1.00 92.38           H  
ATOM    962  CA  GLU A  67      -2.744  15.186  -5.629  1.00 92.38           C  
ATOM    963  HA  GLU A  67      -3.257  16.045  -5.195  1.00 92.38           H  
ATOM    964  C   GLU A  67      -3.799  14.101  -5.884  1.00 92.38           C  
ATOM    965  CB  GLU A  67      -2.147  15.580  -6.983  1.00 92.38           C  
ATOM    966  HB2 GLU A  67      -1.423  14.822  -7.281  1.00 92.38           H  
ATOM    967  HB3 GLU A  67      -2.945  15.598  -7.725  1.00 92.38           H  
ATOM    968  O   GLU A  67      -4.993  14.396  -6.000  1.00 92.38           O  
ATOM    969  CG  GLU A  67      -1.485  16.961  -6.974  1.00 92.38           C  
ATOM    970  HG2 GLU A  67      -2.253  17.721  -6.836  1.00 92.38           H  
ATOM    971  HG3 GLU A  67      -0.798  17.018  -6.130  1.00 92.38           H  
ATOM    972  CD  GLU A  67      -0.725  17.226  -8.283  1.00 92.38           C  
ATOM    973  OE1 GLU A  67       0.256  18.003  -8.221  1.00 92.38           O  
ATOM    974  OE2 GLU A  67      -1.036  16.576  -9.309  1.00 92.38           O  
ATOM    975  N   LEU A  68      -3.370  12.835  -5.954  1.00 94.11           N  
ATOM    976  H   LEU A  68      -2.381  12.655  -5.858  1.00 94.11           H  
ATOM    977  CA  LEU A  68      -4.296  11.710  -6.043  1.00 94.11           C  
ATOM    978  HA  LEU A  68      -4.963  11.894  -6.885  1.00 94.11           H  
ATOM    979  C   LEU A  68      -5.171  11.620  -4.784  1.00 94.11           C  
ATOM    980  CB  LEU A  68      -3.520  10.402  -6.296  1.00 94.11           C  
ATOM    981  HB2 LEU A  68      -3.019  10.461  -7.262  1.00 94.11           H  
ATOM    982  HB3 LEU A  68      -2.757  10.282  -5.527  1.00 94.11           H  
ATOM    983  O   LEU A  68      -6.378  11.419  -4.905  1.00 94.11           O  
ATOM    984  CG  LEU A  68      -4.433   9.166  -6.252  1.00 94.11           C  
ATOM    985  HG  LEU A  68      -4.999   9.148  -5.321  1.00 94.11           H  
ATOM    986  CD1 LEU A  68      -5.412   9.149  -7.417  1.00 94.11           C  
ATOM    987 HD11 LEU A  68      -6.081  10.008  -7.357  1.00 94.11           H  
ATOM    988 HD12 LEU A  68      -6.019   8.248  -7.334  1.00 94.11           H  
ATOM    989 HD13 LEU A  68      -4.876   9.171  -8.365  1.00 94.11           H  
ATOM    990  CD2 LEU A  68      -3.639   7.867  -6.294  1.00 94.11           C  
ATOM    991 HD21 LEU A  68      -4.324   7.026  -6.184  1.00 94.11           H  
ATOM    992 HD22 LEU A  68      -2.953   7.852  -5.447  1.00 94.11           H  
ATOM    993 HD23 LEU A  68      -3.100   7.797  -7.240  1.00 94.11           H  
ATOM    994  N   GLU A  69      -4.576  11.750  -3.597  1.00 95.42           N  
ATOM    995  H   GLU A  69      -3.578  11.902  -3.569  1.00 95.42           H  
ATOM    996  CA  GLU A  69      -5.299  11.747  -2.321  1.00 95.42           C  
ATOM    997  HA  GLU A  69      -5.863  10.819  -2.224  1.00 95.42           H  
ATOM    998  C   GLU A  69      -6.315  12.888  -2.242  1.00 95.42           C  
ATOM    999  CB  GLU A  69      -4.315  11.845  -1.146  1.00 95.42           C  
ATOM   1000  HB2 GLU A  69      -3.631  12.682  -1.284  1.00 95.42           H  
ATOM   1001  HB3 GLU A  69      -4.882  12.024  -0.232  1.00 95.42           H  
ATOM   1002  O   GLU A  69      -7.486  12.643  -1.944  1.00 95.42           O  
ATOM   1003  CG  GLU A  69      -3.509  10.558  -0.971  1.00 95.42           C  
ATOM   1004  HG2 GLU A  69      -2.875  10.372  -1.838  1.00 95.42           H  
ATOM   1005  HG3 GLU A  69      -4.214   9.730  -0.903  1.00 95.42           H  
ATOM   1006  CD  GLU A  69      -2.662  10.603   0.298  1.00 95.42           C  
ATOM   1007  OE1 GLU A  69      -3.070   9.895   1.253  1.00 95.42           O  
ATOM   1008  OE2 GLU A  69      -1.637  11.321   0.318  1.00 95.42           O  
ATOM   1009  N   ASP A  70      -5.894  14.108  -2.580  1.00 94.62           N  
ATOM   1010  H   ASP A  70      -4.909  14.239  -2.761  1.00 94.62           H  
ATOM   1011  CA  ASP A  70      -6.753  15.295  -2.588  1.00 94.62           C  
ATOM   1012  HA  ASP A  70      -7.148  15.456  -1.585  1.00 94.62           H  
ATOM   1013  C   ASP A  70      -7.947  15.099  -3.531  1.00 94.62           C  
ATOM   1014  CB  ASP A  70      -5.929  16.532  -2.997  1.00 94.62           C  
ATOM   1015  HB2 ASP A  70      -5.412  16.326  -3.934  1.00 94.62           H  
ATOM   1016  HB3 ASP A  70      -6.617  17.359  -3.173  1.00 94.62           H  
ATOM   1017  O   ASP A  70      -9.093  15.369  -3.168  1.00 94.62           O  
ATOM   1018  CG  ASP A  70      -4.911  16.989  -1.938  1.00 94.62           C  
ATOM   1019  OD1 ASP A  70      -5.144  16.732  -0.733  1.00 94.62           O  
ATOM   1020  OD2 ASP A  70      -3.923  17.657  -2.322  1.00 94.62           O  
ATOM   1021  N   SER A  71      -7.703  14.539  -4.719  1.00 94.25           N  
ATOM   1022  H   SER A  71      -6.742  14.339  -4.956  1.00 94.25           H  
ATOM   1023  CA  SER A  71      -8.760  14.249  -5.688  1.00 94.25           C  
ATOM   1024  HA  SER A  71      -9.360  15.150  -5.818  1.00 94.25           H  
ATOM   1025  C   SER A  71      -9.695  13.133  -5.203  1.00 94.25           C  
ATOM   1026  CB  SER A  71      -8.154  13.894  -7.047  1.00 94.25           C  
ATOM   1027  HB2 SER A  71      -8.966  13.791  -7.767  1.00 94.25           H  
ATOM   1028  HB3 SER A  71      -7.598  12.959  -6.978  1.00 94.25           H  
ATOM   1029  O   SER A  71     -10.915  13.253  -5.332  1.00 94.25           O  
ATOM   1030  OG  SER A  71      -7.301  14.912  -7.518  1.00 94.25           O  
ATOM   1031  HG  SER A  71      -6.476  14.865  -7.030  1.00 94.25           H  
ATOM   1032  N   PHE A  72      -9.160  12.062  -4.607  1.00 95.86           N  
ATOM   1033  H   PHE A  72      -8.157  12.028  -4.497  1.00 95.86           H  
ATOM   1034  CA  PHE A  72      -9.952  10.946  -4.077  1.00 95.86           C  
ATOM   1035  HA  PHE A  72     -10.611  10.583  -4.866  1.00 95.86           H  
ATOM   1036  C   PHE A  72     -10.843  11.368  -2.900  1.00 95.86           C  
ATOM   1037  CB  PHE A  72      -9.012   9.803  -3.671  1.00 95.86           C  
ATOM   1038  HB2 PHE A  72      -8.325  10.159  -2.903  1.00 95.86           H  
ATOM   1039  HB3 PHE A  72      -8.413   9.518  -4.536  1.00 95.86           H  
ATOM   1040  O   PHE A  72     -11.995  10.934  -2.819  1.00 95.86           O  
ATOM   1041  CG  PHE A  72      -9.734   8.570  -3.159  1.00 95.86           C  
ATOM   1042  CD1 PHE A  72      -9.867   8.349  -1.776  1.00 95.86           C  
ATOM   1043  HD1 PHE A  72      -9.469   9.070  -1.077  1.00 95.86           H  
ATOM   1044  CD2 PHE A  72     -10.266   7.632  -4.064  1.00 95.86           C  
ATOM   1045  HD2 PHE A  72     -10.161   7.796  -5.126  1.00 95.86           H  
ATOM   1046  CE1 PHE A  72     -10.533   7.204  -1.304  1.00 95.86           C  
ATOM   1047  HE1 PHE A  72     -10.670   7.052  -0.243  1.00 95.86           H  
ATOM   1048  CE2 PHE A  72     -10.894   6.465  -3.585  1.00 95.86           C  
ATOM   1049  HE2 PHE A  72     -11.257   5.713  -4.270  1.00 95.86           H  
ATOM   1050  CZ  PHE A  72     -11.042   6.259  -2.206  1.00 95.86           C  
ATOM   1051  HZ  PHE A  72     -11.541   5.376  -1.834  1.00 95.86           H  
ATOM   1052  N   LYS A  73     -10.356  12.264  -2.033  1.00 94.97           N  
ATOM   1053  H   LYS A  73      -9.395  12.550  -2.149  1.00 94.97           H  
ATOM   1054  CA  LYS A  73     -11.099  12.805  -0.884  1.00 94.97           C  
ATOM   1055  HA  LYS A  73     -11.412  11.979  -0.246  1.00 94.97           H  
ATOM   1056  C   LYS A  73     -12.379  13.544  -1.285  1.00 94.97           C  
ATOM   1057  CB  LYS A  73     -10.146  13.711  -0.093  1.00 94.97           C  
ATOM   1058  HB2 LYS A  73      -9.242  13.148   0.138  1.00 94.97           H  
ATOM   1059  HB3 LYS A  73      -9.868  14.573  -0.700  1.00 94.97           H  
ATOM   1060  O   LYS A  73     -13.342  13.558  -0.525  1.00 94.97           O  
ATOM   1061  CG  LYS A  73     -10.771  14.194   1.221  1.00 94.97           C  
ATOM   1062  HG2 LYS A  73     -11.121  13.333   1.790  1.00 94.97           H  
ATOM   1063  HG3 LYS A  73     -11.617  14.849   1.012  1.00 94.97           H  
ATOM   1064  CD  LYS A  73      -9.745  14.968   2.049  1.00 94.97           C  
ATOM   1065  HD2 LYS A  73      -9.423  15.852   1.499  1.00 94.97           H  
ATOM   1066  HD3 LYS A  73      -8.886  14.325   2.238  1.00 94.97           H  
ATOM   1067  CE  LYS A  73     -10.388  15.370   3.378  1.00 94.97           C  
ATOM   1068  HE2 LYS A  73     -10.763  14.465   3.855  1.00 94.97           H  
ATOM   1069  HE3 LYS A  73     -11.238  16.023   3.178  1.00 94.97           H  
ATOM   1070  NZ  LYS A  73      -9.405  16.037   4.263  1.00 94.97           N  
ATOM   1071  HZ1 LYS A  73      -9.837  16.287   5.141  1.00 94.97           H  
ATOM   1072  HZ2 LYS A  73      -9.023  16.860   3.819  1.00 94.97           H  
ATOM   1073  HZ3 LYS A  73      -8.652  15.394   4.463  1.00 94.97           H  
ATOM   1074  N   THR A  74     -12.432  14.108  -2.494  1.00 93.23           N  
ATOM   1075  H   THR A  74     -11.593  14.110  -3.056  1.00 93.23           H  
ATOM   1076  CA  THR A  74     -13.667  14.725  -3.017  1.00 93.23           C  
ATOM   1077  HA  THR A  74     -14.065  15.390  -2.250  1.00 93.23           H  
ATOM   1078  C   THR A  74     -14.773  13.707  -3.324  1.00 93.23           C  
ATOM   1079  CB  THR A  74     -13.417  15.573  -4.271  1.00 93.23           C  
ATOM   1080  HB  THR A  74     -14.324  16.142  -4.474  1.00 93.23           H  
ATOM   1081  O   THR A  74     -15.937  14.082  -3.435  1.00 93.23           O  
ATOM   1082  CG2 THR A  74     -12.259  16.558  -4.135  1.00 93.23           C  
ATOM   1083 HG21 THR A  74     -11.309  16.026  -4.095  1.00 93.23           H  
ATOM   1084 HG22 THR A  74     -12.249  17.224  -4.997  1.00 93.23           H  
ATOM   1085 HG23 THR A  74     -12.382  17.152  -3.229  1.00 93.23           H  
ATOM   1086  OG1 THR A  74     -13.156  14.758  -5.386  1.00 93.23           O  
ATOM   1087  HG1 THR A  74     -12.308  14.323  -5.273  1.00 93.23           H  
ATOM   1088  N   LEU A  75     -14.425  12.421  -3.465  1.00 94.11           N  
ATOM   1089  H   LEU A  75     -13.451  12.183  -3.340  1.00 94.11           H  
ATOM   1090  CA  LEU A  75     -15.361  11.331  -3.741  1.00 94.11           C  
ATOM   1091  HA  LEU A  75     -16.315  11.754  -4.059  1.00 94.11           H  
ATOM   1092  C   LEU A  75     -15.656  10.506  -2.487  1.00 94.11           C  
ATOM   1093  CB  LEU A  75     -14.816  10.443  -4.874  1.00 94.11           C  
ATOM   1094  HB2 LEU A  75     -15.544   9.657  -5.073  1.00 94.11           H  
ATOM   1095  HB3 LEU A  75     -13.898   9.965  -4.533  1.00 94.11           H  
ATOM   1096  O   LEU A  75     -16.820  10.243  -2.199  1.00 94.11           O  
ATOM   1097  CG  LEU A  75     -14.510  11.186  -6.186  1.00 94.11           C  
ATOM   1098  HG  LEU A  75     -13.731  11.931  -6.021  1.00 94.11           H  
ATOM   1099  CD1 LEU A  75     -14.007  10.183  -7.219  1.00 94.11           C  
ATOM   1100 HD11 LEU A  75     -13.056   9.774  -6.881  1.00 94.11           H  
ATOM   1101 HD12 LEU A  75     -13.860  10.696  -8.170  1.00 94.11           H  
ATOM   1102 HD13 LEU A  75     -14.733   9.381  -7.355  1.00 94.11           H  
ATOM   1103  CD2 LEU A  75     -15.738  11.870  -6.777  1.00 94.11           C  
ATOM   1104 HD21 LEU A  75     -16.501  11.127  -7.010  1.00 94.11           H  
ATOM   1105 HD22 LEU A  75     -15.453  12.375  -7.700  1.00 94.11           H  
ATOM   1106 HD23 LEU A  75     -16.124  12.620  -6.086  1.00 94.11           H  
ATOM   1107  N   CYS A  76     -14.622  10.101  -1.750  1.00 94.86           N  
ATOM   1108  H   CYS A  76     -13.696  10.382  -2.040  1.00 94.86           H  
ATOM   1109  CA  CYS A  76     -14.735   9.390  -0.478  1.00 94.86           C  
ATOM   1110  HA  CYS A  76     -15.729   8.955  -0.378  1.00 94.86           H  
ATOM   1111  C   CYS A  76     -14.519  10.395   0.659  1.00 94.86           C  
ATOM   1112  CB  CYS A  76     -13.706   8.254  -0.475  1.00 94.86           C  
ATOM   1113  HB2 CYS A  76     -13.776   7.698  -1.410  1.00 94.86           H  
ATOM   1114  HB3 CYS A  76     -12.704   8.674  -0.394  1.00 94.86           H  
ATOM   1115  O   CYS A  76     -13.386  10.658   1.054  1.00 94.86           O  
ATOM   1116  SG  CYS A  76     -14.005   7.104   0.898  1.00 94.86           S  
ATOM   1117  HG  CYS A  76     -14.097   7.938   1.938  1.00 94.86           H  
ATOM   1118  N   THR A  77     -15.603  10.997   1.149  1.00 92.14           N  
ATOM   1119  H   THR A  77     -16.512  10.733   0.799  1.00 92.14           H  
ATOM   1120  CA  THR A  77     -15.547  12.200   2.001  1.00 92.14           C  
ATOM   1121  HA  THR A  77     -14.939  12.952   1.497  1.00 92.14           H  
ATOM   1122  C   THR A  77     -14.913  11.980   3.374  1.00 92.14           C  
ATOM   1123  CB  THR A  77     -16.956  12.779   2.197  1.00 92.14           C  
ATOM   1124  HB  THR A  77     -16.912  13.611   2.900  1.00 92.14           H  
ATOM   1125  O   THR A  77     -14.447  12.934   3.990  1.00 92.14           O  
ATOM   1126  CG2 THR A  77     -17.552  13.283   0.883  1.00 92.14           C  
ATOM   1127 HG21 THR A  77     -16.891  14.027   0.438  1.00 92.14           H  
ATOM   1128 HG22 THR A  77     -17.691  12.461   0.181  1.00 92.14           H  
ATOM   1129 HG23 THR A  77     -18.521  13.744   1.078  1.00 92.14           H  
ATOM   1130  OG1 THR A  77     -17.826  11.786   2.700  1.00 92.14           O  
ATOM   1131  HG1 THR A  77     -17.622  11.660   3.630  1.00 92.14           H  
ATOM   1132  N   ASP A  78     -14.884  10.738   3.858  1.00 94.36           N  
ATOM   1133  H   ASP A  78     -15.245   9.981   3.295  1.00 94.36           H  
ATOM   1134  CA  ASP A  78     -14.223  10.343   5.103  1.00 94.36           C  
ATOM   1135  HA  ASP A  78     -14.203  11.206   5.769  1.00 94.36           H  
ATOM   1136  C   ASP A  78     -12.755   9.918   4.903  1.00 94.36           C  
ATOM   1137  CB  ASP A  78     -15.057   9.257   5.797  1.00 94.36           C  
ATOM   1138  HB2 ASP A  78     -16.093   9.588   5.868  1.00 94.36           H  
ATOM   1139  HB3 ASP A  78     -14.680   9.125   6.811  1.00 94.36           H  
ATOM   1140  O   ASP A  78     -12.084   9.526   5.857  1.00 94.36           O  
ATOM   1141  CG  ASP A  78     -15.008   7.915   5.067  1.00 94.36           C  
ATOM   1142  OD1 ASP A  78     -14.931   7.894   3.818  1.00 94.36           O  
ATOM   1143  OD2 ASP A  78     -15.073   6.870   5.749  1.00 94.36           O  
ATOM   1144  N   TYR A  79     -12.215  10.010   3.681  1.00 96.07           N  
ATOM   1145  H   TYR A  79     -12.783  10.348   2.918  1.00 96.07           H  
ATOM   1146  CA  TYR A  79     -10.801   9.740   3.434  1.00 96.07           C  
ATOM   1147  HA  TYR A  79     -10.577   8.757   3.848  1.00 96.07           H  
ATOM   1148  C   TYR A  79      -9.911  10.770   4.145  1.00 96.07           C  
ATOM   1149  CB  TYR A  79     -10.505   9.686   1.932  1.00 96.07           C  
ATOM   1150  HB2 TYR A  79     -11.186   8.974   1.465  1.00 96.07           H  
ATOM   1151  HB3 TYR A  79     -10.695  10.667   1.497  1.00 96.07           H  
ATOM   1152  O   TYR A  79     -10.038  11.986   3.957  1.00 96.07           O  
ATOM   1153  CG  TYR A  79      -9.079   9.272   1.618  1.00 96.07           C  
ATOM   1154  CD1 TYR A  79      -8.072  10.246   1.468  1.00 96.07           C  
ATOM   1155  HD1 TYR A  79      -8.315  11.293   1.569  1.00 96.07           H  
ATOM   1156  CD2 TYR A  79      -8.752   7.908   1.494  1.00 96.07           C  
ATOM   1157  HD2 TYR A  79      -9.513   7.155   1.635  1.00 96.07           H  
ATOM   1158  CE1 TYR A  79      -6.738   9.857   1.225  1.00 96.07           C  
ATOM   1159  HE1 TYR A  79      -5.956  10.599   1.161  1.00 96.07           H  
ATOM   1160  CE2 TYR A  79      -7.432   7.523   1.186  1.00 96.07           C  
ATOM   1161  HE2 TYR A  79      -7.174   6.481   1.063  1.00 96.07           H  
ATOM   1162  OH  TYR A  79      -5.128   8.092   0.882  1.00 96.07           O  
ATOM   1163  HH  TYR A  79      -4.488   8.801   0.984  1.00 96.07           H  
ATOM   1164  CZ  TYR A  79      -6.413   8.492   1.083  1.00 96.07           C  
ATOM   1165  N   GLY A  80      -8.977  10.265   4.952  1.00 92.15           N  
ATOM   1166  H   GLY A  80      -8.951   9.263   5.078  1.00 92.15           H  
ATOM   1167  CA  GLY A  80      -8.083  11.074   5.778  1.00 92.15           C  
ATOM   1168  HA2 GLY A  80      -7.726  11.928   5.202  1.00 92.15           H  
ATOM   1169  HA3 GLY A  80      -7.223  10.466   6.058  1.00 92.15           H  
ATOM   1170  C   GLY A  80      -8.715  11.596   7.072  1.00 92.15           C  
ATOM   1171  O   GLY A  80      -8.094  12.425   7.731  1.00 92.15           O  
ATOM   1172  N   MET A  81      -9.927  11.155   7.429  1.00 95.02           N  
ATOM   1173  H   MET A  81     -10.391  10.473   6.845  1.00 95.02           H  
ATOM   1174  CA  MET A  81     -10.477  11.339   8.775  1.00 95.02           C  
ATOM   1175  HA  MET A  81     -10.154  12.301   9.172  1.00 95.02           H  
ATOM   1176  C   MET A  81      -9.961  10.250   9.717  1.00 95.02           C  
ATOM   1177  CB  MET A  81     -12.011  11.311   8.753  1.00 95.02           C  
ATOM   1178  HB2 MET A  81     -12.362  10.372   8.324  1.00 95.02           H  
ATOM   1179  HB3 MET A  81     -12.372  11.367   9.779  1.00 95.02           H  
ATOM   1180  O   MET A  81      -9.742   9.117   9.286  1.00 95.02           O  
ATOM   1181  CG  MET A  81     -12.603  12.487   7.975  1.00 95.02           C  
ATOM   1182  HG2 MET A  81     -12.348  12.393   6.920  1.00 95.02           H  
ATOM   1183  HG3 MET A  81     -12.160  13.406   8.360  1.00 95.02           H  
ATOM   1184  SD  MET A  81     -14.404  12.609   8.141  1.00 95.02           S  
ATOM   1185  CE  MET A  81     -14.652  14.295   7.538  1.00 95.02           C  
ATOM   1186  HE1 MET A  81     -14.309  14.364   6.506  1.00 95.02           H  
ATOM   1187  HE2 MET A  81     -14.094  14.994   8.161  1.00 95.02           H  
ATOM   1188  HE3 MET A  81     -15.714  14.540   7.581  1.00 95.02           H  
ATOM   1189  N   ASP A  82      -9.798  10.585  10.997  1.00 95.78           N  
ATOM   1190  H   ASP A  82      -9.961  11.536  11.295  1.00 95.78           H  
ATOM   1191  CA  ASP A  82      -9.372   9.625  12.015  1.00 95.78           C  
ATOM   1192  HA  ASP A  82      -8.410   9.215  11.708  1.00 95.78           H  
ATOM   1193  C   ASP A  82     -10.355   8.457  12.140  1.00 95.78           C  
ATOM   1194  CB  ASP A  82      -9.174  10.311  13.375  1.00 95.78           C  
ATOM   1195  HB2 ASP A  82      -8.995   9.546  14.131  1.00 95.78           H  
ATOM   1196  HB3 ASP A  82     -10.086  10.845  13.643  1.00 95.78           H  
ATOM   1197  O   ASP A  82     -11.576   8.620  12.073  1.00 95.78           O  
ATOM   1198  CG  ASP A  82      -7.983  11.273  13.386  1.00 95.78           C  
ATOM   1199  OD1 ASP A  82      -6.986  10.974  12.689  1.00 95.78           O  
ATOM   1200  OD2 ASP A  82      -8.089  12.305  14.082  1.00 95.78           O  
ATOM   1201  N   LEU A  83      -9.801   7.262  12.337  1.00 97.25           N  
ATOM   1202  H   LEU A  83      -8.802   7.221  12.481  1.00 97.25           H  
ATOM   1203  CA  LEU A  83     -10.580   6.051  12.554  1.00 97.25           C  
ATOM   1204  HA  LEU A  83     -11.566   6.186  12.111  1.00 97.25           H  
ATOM   1205  C   LEU A  83     -10.802   5.819  14.052  1.00 97.25           C  
ATOM   1206  CB  LEU A  83      -9.905   4.854  11.862  1.00 97.25           C  
ATOM   1207  HB2 LEU A  83      -8.899   4.746  12.267  1.00 97.25           H  
ATOM   1208  HB3 LEU A  83     -10.466   3.953  12.109  1.00 97.25           H  
ATOM   1209  O   LEU A  83      -9.945   6.110  14.883  1.00 97.25           O  
ATOM   1210  CG  LEU A  83      -9.806   4.966  10.328  1.00 97.25           C  
ATOM   1211  HG  LEU A  83      -9.193   5.827  10.059  1.00 97.25           H  
ATOM   1212  CD1 LEU A  83      -9.123   3.709   9.790  1.00 97.25           C  
ATOM   1213 HD11 LEU A  83      -9.721   2.829  10.025  1.00 97.25           H  
ATOM   1214 HD12 LEU A  83      -8.148   3.608  10.266  1.00 97.25           H  
ATOM   1215 HD13 LEU A  83      -8.987   3.792   8.711  1.00 97.25           H  
ATOM   1216  CD2 LEU A  83     -11.169   5.089   9.645  1.00 97.25           C  
ATOM   1217 HD21 LEU A  83     -11.826   4.279   9.961  1.00 97.25           H  
ATOM   1218 HD22 LEU A  83     -11.045   5.064   8.562  1.00 97.25           H  
ATOM   1219 HD23 LEU A  83     -11.619   6.049   9.900  1.00 97.25           H  
ATOM   1220  N   SER A  84     -11.949   5.230  14.376  1.00 96.10           N  
ATOM   1221  H   SER A  84     -12.567   4.964  13.623  1.00 96.10           H  
ATOM   1222  CA  SER A  84     -12.304   4.724  15.704  1.00 96.10           C  
ATOM   1223  HA  SER A  84     -11.436   4.761  16.363  1.00 96.10           H  
ATOM   1224  C   SER A  84     -12.746   3.269  15.571  1.00 96.10           C  
ATOM   1225  CB  SER A  84     -13.412   5.586  16.315  1.00 96.10           C  
ATOM   1226  HB2 SER A  84     -14.184   5.755  15.564  1.00 96.10           H  
ATOM   1227  HB3 SER A  84     -12.998   6.547  16.619  1.00 96.10           H  
ATOM   1228  O   SER A  84     -13.259   2.879  14.522  1.00 96.10           O  
ATOM   1229  OG  SER A  84     -13.998   4.936  17.427  1.00 96.10           O  
ATOM   1230  HG  SER A  84     -14.780   5.418  17.705  1.00 96.10           H  
ATOM   1231  N   ILE A  85     -12.558   2.473  16.626  1.00 95.39           N  
ATOM   1232  H   ILE A  85     -12.227   2.886  17.486  1.00 95.39           H  
ATOM   1233  CA  ILE A  85     -12.878   1.040  16.624  1.00 95.39           C  
ATOM   1234  HA  ILE A  85     -12.351   0.600  15.778  1.00 95.39           H  
ATOM   1235  C   ILE A  85     -14.376   0.771  16.383  1.00 95.39           C  
ATOM   1236  CB  ILE A  85     -12.338   0.394  17.923  1.00 95.39           C  
ATOM   1237  HB  ILE A  85     -11.314   0.741  18.062  1.00 95.39           H  
ATOM   1238  O   ILE A  85     -14.719  -0.200  15.714  1.00 95.39           O  
ATOM   1239  CG1 ILE A  85     -12.288  -1.147  17.869  1.00 95.39           C  
ATOM   1240 HG12 ILE A  85     -12.008  -1.521  18.853  1.00 95.39           H  
ATOM   1241 HG13 ILE A  85     -13.276  -1.543  17.631  1.00 95.39           H  
ATOM   1242  CG2 ILE A  85     -13.128   0.820  19.170  1.00 95.39           C  
ATOM   1243 HG21 ILE A  85     -14.108   0.342  19.175  1.00 95.39           H  
ATOM   1244 HG22 ILE A  85     -12.601   0.501  20.069  1.00 95.39           H  
ATOM   1245 HG23 ILE A  85     -13.259   1.901  19.212  1.00 95.39           H  
ATOM   1246  CD1 ILE A  85     -11.265  -1.693  16.863  1.00 95.39           C  
ATOM   1247 HD11 ILE A  85     -11.233  -2.779  16.942  1.00 95.39           H  
ATOM   1248 HD12 ILE A  85     -10.276  -1.295  17.088  1.00 95.39           H  
ATOM   1249 HD13 ILE A  85     -11.548  -1.427  15.845  1.00 95.39           H  
ATOM   1250  N   ASP A  86     -15.251   1.674  16.840  1.00 95.38           N  
ATOM   1251  H   ASP A  86     -14.885   2.420  17.415  1.00 95.38           H  
ATOM   1252  CA  ASP A  86     -16.712   1.514  16.788  1.00 95.38           C  
ATOM   1253  HA  ASP A  86     -16.944   0.469  16.581  1.00 95.38           H  
ATOM   1254  C   ASP A  86     -17.395   2.348  15.686  1.00 95.38           C  
ATOM   1255  CB  ASP A  86     -17.301   1.841  18.168  1.00 95.38           C  
ATOM   1256  HB2 ASP A  86     -17.078   2.880  18.411  1.00 95.38           H  
ATOM   1257  HB3 ASP A  86     -18.385   1.729  18.130  1.00 95.38           H  
ATOM   1258  O   ASP A  86     -18.613   2.273  15.499  1.00 95.38           O  
ATOM   1259  CG  ASP A  86     -16.763   0.921  19.264  1.00 95.38           C  
ATOM   1260  OD1 ASP A  86     -16.861  -0.313  19.085  1.00 95.38           O  
ATOM   1261  OD2 ASP A  86     -16.255   1.472  20.265  1.00 95.38           O  
ATOM   1262  N   THR A  87     -16.634   3.145  14.926  1.00 95.87           N  
ATOM   1263  H   THR A  87     -15.634   3.101  15.055  1.00 95.87           H  
ATOM   1264  CA  THR A  87     -17.183   4.044  13.897  1.00 95.87           C  
ATOM   1265  HA  THR A  87     -18.256   4.138  14.059  1.00 95.87           H  
ATOM   1266  C   THR A  87     -16.962   3.479  12.499  1.00 95.87           C  
ATOM   1267  CB  THR A  87     -16.613   5.465  14.004  1.00 95.87           C  
ATOM   1268  HB  THR A  87     -15.539   5.446  13.815  1.00 95.87           H  
ATOM   1269  O   THR A  87     -15.840   3.188  12.089  1.00 95.87           O  
ATOM   1270  CG2 THR A  87     -17.283   6.440  13.034  1.00 95.87           C  
ATOM   1271 HG21 THR A  87     -17.050   6.163  12.006  1.00 95.87           H  
ATOM   1272 HG22 THR A  87     -16.901   7.447  13.202  1.00 95.87           H  
ATOM   1273 HG23 THR A  87     -18.363   6.434  13.179  1.00 95.87           H  
ATOM   1274  OG1 THR A  87     -16.854   5.991  15.289  1.00 95.87           O  
ATOM   1275  HG1 THR A  87     -16.531   6.895  15.297  1.00 95.87           H  
ATOM   1276  N   LYS A  88     -18.039   3.372  11.713  1.00 95.71           N  
ATOM   1277  H   LYS A  88     -18.928   3.666  12.094  1.00 95.71           H  
ATOM   1278  CA  LYS A  88     -17.958   2.937  10.311  1.00 95.71           C  
ATOM   1279  HA  LYS A  88     -17.367   2.022  10.276  1.00 95.71           H  
ATOM   1280  C   LYS A  88     -17.237   3.977   9.451  1.00 95.71           C  
ATOM   1281  CB  LYS A  88     -19.355   2.658   9.740  1.00 95.71           C  
ATOM   1282  HB2 LYS A  88     -19.970   3.552   9.838  1.00 95.71           H  
ATOM   1283  HB3 LYS A  88     -19.256   2.424   8.680  1.00 95.71           H  
ATOM   1284  O   LYS A  88     -17.517   5.166   9.562  1.00 95.71           O  
ATOM   1285  CG  LYS A  88     -20.039   1.479  10.442  1.00 95.71           C  
ATOM   1286  HG2 LYS A  88     -20.189   1.715  11.496  1.00 95.71           H  
ATOM   1287  HG3 LYS A  88     -19.404   0.597  10.365  1.00 95.71           H  
ATOM   1288  CD  LYS A  88     -21.395   1.185   9.795  1.00 95.71           C  
ATOM   1289  HD2 LYS A  88     -22.029   2.069   9.873  1.00 95.71           H  
ATOM   1290  HD3 LYS A  88     -21.245   0.938   8.744  1.00 95.71           H  
ATOM   1291  CE  LYS A  88     -22.048   0.006  10.521  1.00 95.71           C  
ATOM   1292  HE2 LYS A  88     -22.155   0.265  11.574  1.00 95.71           H  
ATOM   1293  HE3 LYS A  88     -21.377  -0.851  10.461  1.00 95.71           H  
ATOM   1294  NZ  LYS A  88     -23.367  -0.329   9.934  1.00 95.71           N  
ATOM   1295  HZ1 LYS A  88     -23.260  -0.580   8.961  1.00 95.71           H  
ATOM   1296  HZ2 LYS A  88     -23.775  -1.108  10.430  1.00 95.71           H  
ATOM   1297  HZ3 LYS A  88     -23.990   0.463  10.006  1.00 95.71           H  
ATOM   1298  N   SER A  89     -16.395   3.505   8.533  1.00 96.58           N  
ATOM   1299  H   SER A  89     -16.220   2.510   8.505  1.00 96.58           H  
ATOM   1300  CA  SER A  89     -15.708   4.329   7.536  1.00 96.58           C  
ATOM   1301  HA  SER A  89     -16.173   5.314   7.497  1.00 96.58           H  
ATOM   1302  C   SER A  89     -15.823   3.704   6.144  1.00 96.58           C  
ATOM   1303  CB  SER A  89     -14.244   4.536   7.942  1.00 96.58           C  
ATOM   1304  HB2 SER A  89     -13.815   3.587   8.262  1.00 96.58           H  
ATOM   1305  HB3 SER A  89     -14.197   5.236   8.777  1.00 96.58           H  
ATOM   1306  O   SER A  89     -15.509   2.527   5.949  1.00 96.58           O  
ATOM   1307  OG  SER A  89     -13.499   5.045   6.853  1.00 96.58           O  
ATOM   1308  HG  SER A  89     -13.944   5.838   6.546  1.00 96.58           H  
ATOM   1309  N   TYR A  90     -16.245   4.506   5.166  1.00 96.72           N  
ATOM   1310  H   TYR A  90     -16.309   5.490   5.381  1.00 96.72           H  
ATOM   1311  CA  TYR A  90     -16.266   4.128   3.756  1.00 96.72           C  
ATOM   1312  HA  TYR A  90     -16.763   3.162   3.657  1.00 96.72           H  
ATOM   1313  C   TYR A  90     -14.850   3.998   3.195  1.00 96.72           C  
ATOM   1314  CB  TYR A  90     -17.023   5.169   2.926  1.00 96.72           C  
ATOM   1315  HB2 TYR A  90     -16.400   6.055   2.799  1.00 96.72           H  
ATOM   1316  HB3 TYR A  90     -17.173   4.727   1.942  1.00 96.72           H  
ATOM   1317  O   TYR A  90     -14.577   3.073   2.426  1.00 96.72           O  
ATOM   1318  CG  TYR A  90     -18.383   5.591   3.434  1.00 96.72           C  
ATOM   1319  CD1 TYR A  90     -19.397   4.628   3.594  1.00 96.72           C  
ATOM   1320  HD1 TYR A  90     -19.189   3.586   3.399  1.00 96.72           H  
ATOM   1321  CD2 TYR A  90     -18.648   6.949   3.697  1.00 96.72           C  
ATOM   1322  HD2 TYR A  90     -17.864   7.682   3.573  1.00 96.72           H  
ATOM   1323  CE1 TYR A  90     -20.678   5.022   4.022  1.00 96.72           C  
ATOM   1324  HE1 TYR A  90     -21.459   4.289   4.160  1.00 96.72           H  
ATOM   1325  CE2 TYR A  90     -19.929   7.348   4.121  1.00 96.72           C  
ATOM   1326  HE2 TYR A  90     -20.125   8.393   4.310  1.00 96.72           H  
ATOM   1327  OH  TYR A  90     -22.181   6.763   4.702  1.00 96.72           O  
ATOM   1328  HH  TYR A  90     -22.183   7.704   4.889  1.00 96.72           H  
ATOM   1329  CZ  TYR A  90     -20.944   6.381   4.289  1.00 96.72           C  
ATOM   1330  N   ALA A  91     -13.941   4.890   3.597  1.00 97.71           N  
ATOM   1331  H   ALA A  91     -14.248   5.669   4.161  1.00 97.71           H  
ATOM   1332  CA  ALA A  91     -12.535   4.819   3.217  1.00 97.71           C  
ATOM   1333  HA  ALA A  91     -12.466   4.849   2.130  1.00 97.71           H  
ATOM   1334  C   ALA A  91     -11.897   3.504   3.694  1.00 97.71           C  
ATOM   1335  CB  ALA A  91     -11.817   6.050   3.784  1.00 97.71           C  
ATOM   1336  HB1 ALA A  91     -12.299   6.958   3.422  1.00 97.71           H  
ATOM   1337  HB2 ALA A  91     -11.858   6.046   4.874  1.00 97.71           H  
ATOM   1338  HB3 ALA A  91     -10.774   6.053   3.467  1.00 97.71           H  
ATOM   1339  O   ALA A  91     -11.173   2.854   2.932  1.00 97.71           O  
ATOM   1340  N   LEU A  92     -12.200   3.076   4.927  1.00 98.28           N  
ATOM   1341  H   LEU A  92     -12.761   3.673   5.518  1.00 98.28           H  
ATOM   1342  CA  LEU A  92     -11.714   1.806   5.466  1.00 98.28           C  
ATOM   1343  HA  LEU A  92     -10.637   1.769   5.301  1.00 98.28           H  
ATOM   1344  C   LEU A  92     -12.322   0.607   4.732  1.00 98.28           C  
ATOM   1345  CB  LEU A  92     -11.984   1.743   6.978  1.00 98.28           C  
ATOM   1346  HB2 LEU A  92     -13.060   1.793   7.141  1.00 98.28           H  
ATOM   1347  HB3 LEU A  92     -11.524   2.610   7.454  1.00 98.28           H  
ATOM   1348  O   LEU A  92     -11.598  -0.329   4.391  1.00 98.28           O  
ATOM   1349  CG  LEU A  92     -11.452   0.461   7.645  1.00 98.28           C  
ATOM   1350  HG  LEU A  92     -11.952  -0.408   7.216  1.00 98.28           H  
ATOM   1351  CD1 LEU A  92      -9.943   0.295   7.453  1.00 98.28           C  
ATOM   1352 HD11 LEU A  92      -9.435   1.211   7.756  1.00 98.28           H  
ATOM   1353 HD12 LEU A  92      -9.587  -0.541   8.055  1.00 98.28           H  
ATOM   1354 HD13 LEU A  92      -9.716   0.083   6.409  1.00 98.28           H  
ATOM   1355  CD2 LEU A  92     -11.771   0.483   9.139  1.00 98.28           C  
ATOM   1356 HD21 LEU A  92     -11.313   1.350   9.614  1.00 98.28           H  
ATOM   1357 HD22 LEU A  92     -12.850   0.536   9.284  1.00 98.28           H  
ATOM   1358 HD23 LEU A  92     -11.401  -0.425   9.616  1.00 98.28           H  
ATOM   1359  N   GLU A  93     -13.622   0.636   4.434  1.00 98.12           N  
ATOM   1360  H   GLU A  93     -14.186   1.403   4.772  1.00 98.12           H  
ATOM   1361  CA  GLU A  93     -14.267  -0.430   3.663  1.00 98.12           C  
ATOM   1362  HA  GLU A  93     -14.085  -1.375   4.174  1.00 98.12           H  
ATOM   1363  C   GLU A  93     -13.662  -0.551   2.255  1.00 98.12           C  
ATOM   1364  CB  GLU A  93     -15.785  -0.201   3.623  1.00 98.12           C  
ATOM   1365  HB2 GLU A  93     -16.011   0.706   3.062  1.00 98.12           H  
ATOM   1366  HB3 GLU A  93     -16.141  -0.084   4.646  1.00 98.12           H  
ATOM   1367  O   GLU A  93     -13.312  -1.653   1.823  1.00 98.12           O  
ATOM   1368  CG  GLU A  93     -16.498  -1.401   2.979  1.00 98.12           C  
ATOM   1369  HG2 GLU A  93     -16.198  -1.470   1.934  1.00 98.12           H  
ATOM   1370  HG3 GLU A  93     -16.165  -2.311   3.480  1.00 98.12           H  
ATOM   1371  CD  GLU A  93     -18.032  -1.340   3.046  1.00 98.12           C  
ATOM   1372  OE1 GLU A  93     -18.645  -2.265   2.460  1.00 98.12           O  
ATOM   1373  OE2 GLU A  93     -18.586  -0.398   3.656  1.00 98.12           O  
ATOM   1374  N   PHE A  94     -13.438   0.574   1.568  1.00 98.45           N  
ATOM   1375  H   PHE A  94     -13.743   1.447   1.975  1.00 98.45           H  
ATOM   1376  CA  PHE A  94     -12.710   0.608   0.299  1.00 98.45           C  
ATOM   1377  HA  PHE A  94     -13.259   0.022  -0.438  1.00 98.45           H  
ATOM   1378  C   PHE A  94     -11.319  -0.017   0.430  1.00 98.45           C  
ATOM   1379  CB  PHE A  94     -12.611   2.054  -0.203  1.00 98.45           C  
ATOM   1380  HB2 PHE A  94     -12.303   2.707   0.614  1.00 98.45           H  
ATOM   1381  HB3 PHE A  94     -13.609   2.365  -0.513  1.00 98.45           H  
ATOM   1382  O   PHE A  94     -10.947  -0.863  -0.389  1.00 98.45           O  
ATOM   1383  CG  PHE A  94     -11.654   2.245  -1.365  1.00 98.45           C  
ATOM   1384  CD1 PHE A  94     -10.337   2.693  -1.142  1.00 98.45           C  
ATOM   1385  HD1 PHE A  94     -10.010   2.926  -0.139  1.00 98.45           H  
ATOM   1386  CD2 PHE A  94     -12.073   1.946  -2.673  1.00 98.45           C  
ATOM   1387  HD2 PHE A  94     -13.082   1.601  -2.840  1.00 98.45           H  
ATOM   1388  CE1 PHE A  94      -9.451   2.844  -2.223  1.00 98.45           C  
ATOM   1389  HE1 PHE A  94      -8.446   3.198  -2.047  1.00 98.45           H  
ATOM   1390  CE2 PHE A  94     -11.190   2.099  -3.756  1.00 98.45           C  
ATOM   1391  HE2 PHE A  94     -11.521   1.869  -4.758  1.00 98.45           H  
ATOM   1392  CZ  PHE A  94      -9.879   2.555  -3.531  1.00 98.45           C  
ATOM   1393  HZ  PHE A  94      -9.201   2.691  -4.360  1.00 98.45           H  
ATOM   1394  N   ALA A  95     -10.565   0.349   1.468  1.00 98.35           N  
ATOM   1395  H   ALA A  95     -10.923   1.048   2.103  1.00 98.35           H  
ATOM   1396  CA  ALA A  95      -9.223  -0.168   1.694  1.00 98.35           C  
ATOM   1397  HA  ALA A  95      -8.632   0.051   0.805  1.00 98.35           H  
ATOM   1398  C   ALA A  95      -9.207  -1.689   1.901  1.00 98.35           C  
ATOM   1399  CB  ALA A  95      -8.609   0.572   2.882  1.00 98.35           C  
ATOM   1400  HB1 ALA A  95      -7.607   0.189   3.078  1.00 98.35           H  
ATOM   1401  HB2 ALA A  95      -9.215   0.436   3.778  1.00 98.35           H  
ATOM   1402  HB3 ALA A  95      -8.559   1.636   2.647  1.00 98.35           H  
ATOM   1403  O   ALA A  95      -8.441  -2.397   1.243  1.00 98.35           O  
ATOM   1404  N   VAL A  96     -10.091  -2.208   2.757  1.00 98.18           N  
ATOM   1405  H   VAL A  96     -10.692  -1.566   3.253  1.00 98.18           H  
ATOM   1406  CA  VAL A  96     -10.228  -3.646   3.031  1.00 98.18           C  
ATOM   1407  HA  VAL A  96      -9.260  -4.036   3.347  1.00 98.18           H  
ATOM   1408  C   VAL A  96     -10.626  -4.400   1.761  1.00 98.18           C  
ATOM   1409  CB  VAL A  96     -11.236  -3.869   4.179  1.00 98.18           C  
ATOM   1410  HB  VAL A  96     -12.145  -3.308   3.963  1.00 98.18           H  
ATOM   1411  O   VAL A  96      -9.971  -5.381   1.401  1.00 98.18           O  
ATOM   1412  CG1 VAL A  96     -11.628  -5.338   4.393  1.00 98.18           C  
ATOM   1413 HG11 VAL A  96     -10.772  -5.923   4.728  1.00 98.18           H  
ATOM   1414 HG12 VAL A  96     -12.045  -5.771   3.484  1.00 98.18           H  
ATOM   1415 HG13 VAL A  96     -12.396  -5.390   5.166  1.00 98.18           H  
ATOM   1416  CG2 VAL A  96     -10.642  -3.371   5.504  1.00 98.18           C  
ATOM   1417 HG21 VAL A  96     -10.369  -2.318   5.432  1.00 98.18           H  
ATOM   1418 HG22 VAL A  96     -11.382  -3.469   6.299  1.00 98.18           H  
ATOM   1419 HG23 VAL A  96      -9.755  -3.947   5.768  1.00 98.18           H  
ATOM   1420  N   LYS A  97     -11.626  -3.916   1.014  1.00 98.37           N  
ATOM   1421  H   LYS A  97     -12.117  -3.099   1.346  1.00 98.37           H  
ATOM   1422  CA  LYS A  97     -12.028  -4.515  -0.269  1.00 98.37           C  
ATOM   1423  HA  LYS A  97     -12.273  -5.565  -0.109  1.00 98.37           H  
ATOM   1424  C   LYS A  97     -10.892  -4.509  -1.289  1.00 98.37           C  
ATOM   1425  CB  LYS A  97     -13.249  -3.763  -0.821  1.00 98.37           C  
ATOM   1426  HB2 LYS A  97     -13.401  -4.060  -1.859  1.00 98.37           H  
ATOM   1427  HB3 LYS A  97     -13.035  -2.695  -0.806  1.00 98.37           H  
ATOM   1428  O   LYS A  97     -10.684  -5.502  -1.987  1.00 98.37           O  
ATOM   1429  CG  LYS A  97     -14.564  -4.005  -0.060  1.00 98.37           C  
ATOM   1430  HG2 LYS A  97     -15.337  -3.368  -0.492  1.00 98.37           H  
ATOM   1431  HG3 LYS A  97     -14.449  -3.748   0.993  1.00 98.37           H  
ATOM   1432  CD  LYS A  97     -15.004  -5.464  -0.165  1.00 98.37           C  
ATOM   1433  HD2 LYS A  97     -15.012  -5.763  -1.213  1.00 98.37           H  
ATOM   1434  HD3 LYS A  97     -14.287  -6.081   0.377  1.00 98.37           H  
ATOM   1435  CE  LYS A  97     -16.387  -5.709   0.437  1.00 98.37           C  
ATOM   1436  HE2 LYS A  97     -17.127  -5.119  -0.104  1.00 98.37           H  
ATOM   1437  HE3 LYS A  97     -16.387  -5.384   1.478  1.00 98.37           H  
ATOM   1438  NZ  LYS A  97     -16.695  -7.155   0.348  1.00 98.37           N  
ATOM   1439  HZ1 LYS A  97     -17.607  -7.402   0.703  1.00 98.37           H  
ATOM   1440  HZ2 LYS A  97     -16.538  -7.505  -0.587  1.00 98.37           H  
ATOM   1441  HZ3 LYS A  97     -15.984  -7.685   0.830  1.00 98.37           H  
ATOM   1442  N   MET A  98     -10.118  -3.429  -1.362  1.00 97.89           N  
ATOM   1443  H   MET A  98     -10.354  -2.630  -0.791  1.00 97.89           H  
ATOM   1444  CA  MET A  98      -8.953  -3.348  -2.241  1.00 97.89           C  
ATOM   1445  HA  MET A  98      -9.271  -3.615  -3.248  1.00 97.89           H  
ATOM   1446  C   MET A  98      -7.854  -4.344  -1.862  1.00 97.89           C  
ATOM   1447  CB  MET A  98      -8.412  -1.912  -2.275  1.00 97.89           C  
ATOM   1448  HB2 MET A  98      -7.367  -1.926  -2.584  1.00 97.89           H  
ATOM   1449  HB3 MET A  98      -8.452  -1.480  -1.276  1.00 97.89           H  
ATOM   1450  O   MET A  98      -7.298  -4.996  -2.748  1.00 97.89           O  
ATOM   1451  CG  MET A  98      -9.193  -1.017  -3.246  1.00 97.89           C  
ATOM   1452  HG2 MET A  98     -10.218  -0.923  -2.886  1.00 97.89           H  
ATOM   1453  HG3 MET A  98      -8.744  -0.024  -3.218  1.00 97.89           H  
ATOM   1454  SD  MET A  98      -9.249  -1.571  -4.982  1.00 97.89           S  
ATOM   1455  CE  MET A  98      -7.486  -1.789  -5.335  1.00 97.89           C  
ATOM   1456  HE1 MET A  98      -7.111  -2.655  -4.789  1.00 97.89           H  
ATOM   1457  HE2 MET A  98      -7.347  -1.953  -6.403  1.00 97.89           H  
ATOM   1458  HE3 MET A  98      -6.936  -0.900  -5.025  1.00 97.89           H  
ATOM   1459  N   ILE A  99      -7.548  -4.484  -0.573  1.00 97.46           N  
ATOM   1460  H   ILE A  99      -8.039  -3.905   0.094  1.00 97.46           H  
ATOM   1461  CA  ILE A  99      -6.449  -5.322  -0.075  1.00 97.46           C  
ATOM   1462  HA  ILE A  99      -5.584  -5.184  -0.724  1.00 97.46           H  
ATOM   1463  C   ILE A  99      -6.795  -6.814  -0.131  1.00 97.46           C  
ATOM   1464  CB  ILE A  99      -6.051  -4.849   1.345  1.00 97.46           C  
ATOM   1465  HB  ILE A  99      -6.958  -4.736   1.938  1.00 97.46           H  
ATOM   1466  O   ILE A  99      -5.959  -7.609  -0.568  1.00 97.46           O  
ATOM   1467  CG1 ILE A  99      -5.339  -3.478   1.238  1.00 97.46           C  
ATOM   1468 HG12 ILE A  99      -4.343  -3.615   0.815  1.00 97.46           H  
ATOM   1469 HG13 ILE A  99      -5.892  -2.826   0.561  1.00 97.46           H  
ATOM   1470  CG2 ILE A  99      -5.135  -5.857   2.067  1.00 97.46           C  
ATOM   1471 HG21 ILE A  99      -4.904  -5.497   3.070  1.00 97.46           H  
ATOM   1472 HG22 ILE A  99      -5.641  -6.814   2.191  1.00 97.46           H  
ATOM   1473 HG23 ILE A  99      -4.212  -5.998   1.504  1.00 97.46           H  
ATOM   1474  CD1 ILE A  99      -5.214  -2.732   2.569  1.00 97.46           C  
ATOM   1475 HD11 ILE A  99      -4.578  -3.280   3.264  1.00 97.46           H  
ATOM   1476 HD12 ILE A  99      -4.770  -1.753   2.389  1.00 97.46           H  
ATOM   1477 HD13 ILE A  99      -6.202  -2.596   3.011  1.00 97.46           H  
ATOM   1478  N   TYR A 100      -8.005  -7.198   0.282  1.00 96.83           N  
ATOM   1479  H   TYR A 100      -8.634  -6.495   0.643  1.00 96.83           H  
ATOM   1480  CA  TYR A 100      -8.372  -8.604   0.485  1.00 96.83           C  
ATOM   1481  HA  TYR A 100      -7.461  -9.201   0.536  1.00 96.83           H  
ATOM   1482  C   TYR A 100      -9.206  -9.217  -0.644  1.00 96.83           C  
ATOM   1483  CB  TYR A 100      -9.072  -8.757   1.839  1.00 96.83           C  
ATOM   1484  HB2 TYR A 100      -9.394  -9.793   1.952  1.00 96.83           H  
ATOM   1485  HB3 TYR A 100      -9.970  -8.139   1.853  1.00 96.83           H  
ATOM   1486  O   TYR A 100      -9.206 -10.436  -0.784  1.00 96.83           O  
ATOM   1487  CG  TYR A 100      -8.188  -8.411   3.022  1.00 96.83           C  
ATOM   1488  CD1 TYR A 100      -7.174  -9.298   3.432  1.00 96.83           C  
ATOM   1489  HD1 TYR A 100      -7.036 -10.235   2.913  1.00 96.83           H  
ATOM   1490  CD2 TYR A 100      -8.381  -7.203   3.714  1.00 96.83           C  
ATOM   1491  HD2 TYR A 100      -9.157  -6.524   3.392  1.00 96.83           H  
ATOM   1492  CE1 TYR A 100      -6.367  -8.979   4.541  1.00 96.83           C  
ATOM   1493  HE1 TYR A 100      -5.604  -9.659   4.889  1.00 96.83           H  
ATOM   1494  CE2 TYR A 100      -7.583  -6.880   4.825  1.00 96.83           C  
ATOM   1495  HE2 TYR A 100      -7.751  -5.956   5.358  1.00 96.83           H  
ATOM   1496  OH  TYR A 100      -5.807  -7.478   6.315  1.00 96.83           O  
ATOM   1497  HH  TYR A 100      -6.061  -6.644   6.717  1.00 96.83           H  
ATOM   1498  CZ  TYR A 100      -6.576  -7.774   5.241  1.00 96.83           C  
ATOM   1499  N   GLU A 101      -9.868  -8.414  -1.484  1.00 96.65           N  
ATOM   1500  H   GLU A 101      -9.871  -7.421  -1.304  1.00 96.65           H  
ATOM   1501  CA  GLU A 101     -10.737  -8.933  -2.554  1.00 96.65           C  
ATOM   1502  HA  GLU A 101     -10.713 -10.023  -2.555  1.00 96.65           H  
ATOM   1503  C   GLU A 101     -10.249  -8.511  -3.944  1.00 96.65           C  
ATOM   1504  CB  GLU A 101     -12.203  -8.531  -2.304  1.00 96.65           C  
ATOM   1505  HB2 GLU A 101     -12.282  -7.449  -2.201  1.00 96.65           H  
ATOM   1506  HB3 GLU A 101     -12.795  -8.835  -3.168  1.00 96.65           H  
ATOM   1507  O   GLU A 101      -9.863  -9.353  -4.758  1.00 96.65           O  
ATOM   1508  CG  GLU A 101     -12.782  -9.205  -1.050  1.00 96.65           C  
ATOM   1509  HG2 GLU A 101     -12.132  -8.993  -0.201  1.00 96.65           H  
ATOM   1510  HG3 GLU A 101     -12.792 -10.284  -1.206  1.00 96.65           H  
ATOM   1511  CD  GLU A 101     -14.201  -8.729  -0.710  1.00 96.65           C  
ATOM   1512  OE1 GLU A 101     -14.520  -8.633   0.494  1.00 96.65           O  
ATOM   1513  OE2 GLU A 101     -15.000  -8.385  -1.614  1.00 96.65           O  
ATOM   1514  N   VAL A 102     -10.199  -7.206  -4.225  1.00 95.62           N  
ATOM   1515  H   VAL A 102     -10.483  -6.561  -3.501  1.00 95.62           H  
ATOM   1516  CA  VAL A 102      -9.897  -6.684  -5.569  1.00 95.62           C  
ATOM   1517  HA  VAL A 102     -10.485  -7.252  -6.290  1.00 95.62           H  
ATOM   1518  C   VAL A 102      -8.434  -6.896  -5.952  1.00 95.62           C  
ATOM   1519  CB  VAL A 102     -10.320  -5.210  -5.693  1.00 95.62           C  
ATOM   1520  HB  VAL A 102      -9.833  -4.629  -4.910  1.00 95.62           H  
ATOM   1521  O   VAL A 102      -8.147  -7.333  -7.067  1.00 95.62           O  
ATOM   1522  CG1 VAL A 102      -9.922  -4.598  -7.039  1.00 95.62           C  
ATOM   1523 HG11 VAL A 102      -8.847  -4.418  -7.057  1.00 95.62           H  
ATOM   1524 HG12 VAL A 102     -10.191  -5.274  -7.850  1.00 95.62           H  
ATOM   1525 HG13 VAL A 102     -10.418  -3.638  -7.183  1.00 95.62           H  
ATOM   1526  CG2 VAL A 102     -11.839  -5.092  -5.521  1.00 95.62           C  
ATOM   1527 HG21 VAL A 102     -12.111  -5.255  -4.478  1.00 95.62           H  
ATOM   1528 HG22 VAL A 102     -12.182  -4.104  -5.827  1.00 95.62           H  
ATOM   1529 HG23 VAL A 102     -12.342  -5.835  -6.140  1.00 95.62           H  
ATOM   1530  N   GLY A 103      -7.493  -6.653  -5.037  1.00 93.26           N  
ATOM   1531  H   GLY A 103      -7.776  -6.271  -4.146  1.00 93.26           H  
ATOM   1532  CA  GLY A 103      -6.069  -6.920  -5.238  1.00 93.26           C  
ATOM   1533  HA2 GLY A 103      -5.541  -6.716  -4.306  1.00 93.26           H  
ATOM   1534  HA3 GLY A 103      -5.681  -6.254  -6.009  1.00 93.26           H  
ATOM   1535  C   GLY A 103      -5.807  -8.373  -5.655  1.00 93.26           C  
ATOM   1536  O   GLY A 103      -5.261  -8.590  -6.743  1.00 93.26           O  
ATOM   1537  N   PRO A 104      -6.222  -9.373  -4.855  1.00 92.46           N  
ATOM   1538  CA  PRO A 104      -6.136 -10.785  -5.222  1.00 92.46           C  
ATOM   1539  HA  PRO A 104      -5.085 -11.045  -5.345  1.00 92.46           H  
ATOM   1540  C   PRO A 104      -6.875 -11.134  -6.522  1.00 92.46           C  
ATOM   1541  CB  PRO A 104      -6.689 -11.548  -4.013  1.00 92.46           C  
ATOM   1542  HB2 PRO A 104      -7.772 -11.651  -4.086  1.00 92.46           H  
ATOM   1543  HB3 PRO A 104      -6.218 -12.525  -3.901  1.00 92.46           H  
ATOM   1544  O   PRO A 104      -6.285 -11.774  -7.395  1.00 92.46           O  
ATOM   1545  CG  PRO A 104      -6.352 -10.621  -2.848  1.00 92.46           C  
ATOM   1546  HG2 PRO A 104      -5.299 -10.723  -2.584  1.00 92.46           H  
ATOM   1547  HG3 PRO A 104      -6.982 -10.810  -1.978  1.00 92.46           H  
ATOM   1548  CD  PRO A 104      -6.602  -9.243  -3.453  1.00 92.46           C  
ATOM   1549  HD2 PRO A 104      -7.659  -8.991  -3.372  1.00 92.46           H  
ATOM   1550  HD3 PRO A 104      -5.999  -8.494  -2.939  1.00 92.46           H  
ATOM   1551  N   ALA A 105      -8.110 -10.657  -6.716  1.00 92.88           N  
ATOM   1552  H   ALA A 105      -8.569 -10.157  -5.969  1.00 92.88           H  
ATOM   1553  CA  ALA A 105      -8.884 -10.921  -7.933  1.00 92.88           C  
ATOM   1554  HA  ALA A 105      -8.981 -12.000  -8.055  1.00 92.88           H  
ATOM   1555  C   ALA A 105      -8.204 -10.369  -9.201  1.00 92.88           C  
ATOM   1556  CB  ALA A 105     -10.287 -10.331  -7.759  1.00 92.88           C  
ATOM   1557  HB1 ALA A 105     -10.891 -10.554  -8.639  1.00 92.88           H  
ATOM   1558  HB2 ALA A 105     -10.767 -10.774  -6.886  1.00 92.88           H  
ATOM   1559  HB3 ALA A 105     -10.229  -9.251  -7.625  1.00 92.88           H  
ATOM   1560  O   ALA A 105      -8.231 -11.008 -10.254  1.00 92.88           O  
ATOM   1561  N   SER A 106      -7.530  -9.218  -9.113  1.00 91.04           N  
ATOM   1562  H   SER A 106      -7.606  -8.693  -8.254  1.00 91.04           H  
ATOM   1563  CA  SER A 106      -6.803  -8.622 -10.245  1.00 91.04           C  
ATOM   1564  HA  SER A 106      -7.492  -8.543 -11.085  1.00 91.04           H  
ATOM   1565  C   SER A 106      -5.614  -9.466 -10.719  1.00 91.04           C  
ATOM   1566  CB  SER A 106      -6.327  -7.210  -9.893  1.00 91.04           C  
ATOM   1567  HB2 SER A 106      -7.117  -6.670  -9.373  1.00 91.04           H  
ATOM   1568  HB3 SER A 106      -6.100  -6.678 -10.817  1.00 91.04           H  
ATOM   1569  O   SER A 106      -5.239  -9.405 -11.891  1.00 91.04           O  
ATOM   1570  OG  SER A 106      -5.151  -7.257  -9.101  1.00 91.04           O  
ATOM   1571  HG  SER A 106      -5.360  -7.663  -8.256  1.00 91.04           H  
ATOM   1572  N   ARG A 107      -5.027 -10.286  -9.835  1.00 85.48           N  
ATOM   1573  H   ARG A 107      -5.411 -10.317  -8.902  1.00 85.48           H  
ATOM   1574  CA  ARG A 107      -3.908 -11.186 -10.170  1.00 85.48           C  
ATOM   1575  HA  ARG A 107      -3.196 -10.656 -10.803  1.00 85.48           H  
ATOM   1576  C   ARG A 107      -4.364 -12.394 -10.981  1.00 85.48           C  
ATOM   1577  CB  ARG A 107      -3.197 -11.652  -8.891  1.00 85.48           C  
ATOM   1578  HB2 ARG A 107      -3.912 -12.164  -8.247  1.00 85.48           H  
ATOM   1579  HB3 ARG A 107      -2.419 -12.366  -9.159  1.00 85.48           H  
ATOM   1580  O   ARG A 107      -3.553 -12.982 -11.687  1.00 85.48           O  
ATOM   1581  CG  ARG A 107      -2.550 -10.493  -8.123  1.00 85.48           C  
ATOM   1582  HG2 ARG A 107      -3.291  -9.718  -7.925  1.00 85.48           H  
ATOM   1583  HG3 ARG A 107      -1.749 -10.064  -8.725  1.00 85.48           H  
ATOM   1584  CD  ARG A 107      -1.988 -10.987  -6.788  1.00 85.48           C  
ATOM   1585  HD2 ARG A 107      -2.798 -11.443  -6.218  1.00 85.48           H  
ATOM   1586  HD3 ARG A 107      -1.237 -11.756  -6.967  1.00 85.48           H  
ATOM   1587  NE  ARG A 107      -1.433  -9.869  -6.004  1.00 85.48           N  
ATOM   1588  HE  ARG A 107      -2.107  -9.320  -5.488  1.00 85.48           H  
ATOM   1589  NH1 ARG A 107       0.798 -10.143  -6.506  1.00 85.48           N  
ATOM   1590 HH11 ARG A 107       1.761  -9.886  -6.344  1.00 85.48           H  
ATOM   1591 HH12 ARG A 107       0.578 -10.992  -7.006  1.00 85.48           H  
ATOM   1592  NH2 ARG A 107       0.154  -8.468  -5.183  1.00 85.48           N  
ATOM   1593 HH21 ARG A 107       1.122  -8.215  -5.050  1.00 85.48           H  
ATOM   1594 HH22 ARG A 107      -0.557  -7.970  -4.666  1.00 85.48           H  
ATOM   1595  CZ  ARG A 107      -0.167  -9.504  -5.903  1.00 85.48           C  
ATOM   1596  N   GLN A 108      -5.646 -12.742 -10.899  1.00 86.75           N  
ATOM   1597  H   GLN A 108      -6.250 -12.207 -10.290  1.00 86.75           H  
ATOM   1598  CA  GLN A 108      -6.242 -13.833 -11.669  1.00 86.75           C  
ATOM   1599  HA  GLN A 108      -5.535 -14.661 -11.716  1.00 86.75           H  
ATOM   1600  C   GLN A 108      -6.553 -13.427 -13.119  1.00 86.75           C  
ATOM   1601  CB  GLN A 108      -7.508 -14.325 -10.957  1.00 86.75           C  
ATOM   1602  HB2 GLN A 108      -8.231 -13.509 -10.917  1.00 86.75           H  
ATOM   1603  HB3 GLN A 108      -7.947 -15.133 -11.542  1.00 86.75           H  
ATOM   1604  O   GLN A 108      -6.813 -14.298 -13.946  1.00 86.75           O  
ATOM   1605  CG  GLN A 108      -7.245 -14.847  -9.533  1.00 86.75           C  
ATOM   1606  HG2 GLN A 108      -6.776 -14.072  -8.926  1.00 86.75           H  
ATOM   1607  HG3 GLN A 108      -6.569 -15.701  -9.584  1.00 86.75           H  
ATOM   1608  CD  GLN A 108      -8.528 -15.273  -8.827  1.00 86.75           C  
ATOM   1609  NE2 GLN A 108      -8.436 -15.931  -7.694  1.00 86.75           N  
ATOM   1610 HE21 GLN A 108      -9.312 -16.190  -7.262  1.00 86.75           H  
ATOM   1611 HE22 GLN A 108      -7.543 -16.160  -7.281  1.00 86.75           H  
ATOM   1612  OE1 GLN A 108      -9.633 -15.013  -9.274  1.00 86.75           O  
ATOM   1613  N   VAL A 109      -6.507 -12.126 -13.441  1.00 82.43           N  
ATOM   1614  H   VAL A 109      -6.260 -11.461 -12.722  1.00 82.43           H  
ATOM   1615  CA  VAL A 109      -6.652 -11.622 -14.813  1.00 82.43           C  
ATOM   1616  HA  VAL A 109      -7.468 -12.160 -15.296  1.00 82.43           H  
ATOM   1617  C   VAL A 109      -5.365 -11.911 -15.584  1.00 82.43           C  
ATOM   1618  CB  VAL A 109      -6.996 -10.120 -14.851  1.00 82.43           C  
ATOM   1619  HB  VAL A 109      -6.158  -9.538 -14.467  1.00 82.43           H  
ATOM   1620  O   VAL A 109      -4.313 -11.323 -15.313  1.00 82.43           O  
ATOM   1621  CG1 VAL A 109      -7.301  -9.668 -16.285  1.00 82.43           C  
ATOM   1622 HG11 VAL A 109      -6.439  -9.825 -16.933  1.00 82.43           H  
ATOM   1623 HG12 VAL A 109      -8.147 -10.222 -16.692  1.00 82.43           H  
ATOM   1624 HG13 VAL A 109      -7.542  -8.605 -16.301  1.00 82.43           H  
ATOM   1625  CG2 VAL A 109      -8.231  -9.815 -13.995  1.00 82.43           C  
ATOM   1626 HG21 VAL A 109      -8.492  -8.761 -14.095  1.00 82.43           H  
ATOM   1627 HG22 VAL A 109      -8.027 -10.023 -12.944  1.00 82.43           H  
ATOM   1628 HG23 VAL A 109      -9.061 -10.433 -14.336  1.00 82.43           H  
ATOM   1629  N   LYS A 110      -5.446 -12.849 -16.529  1.00 80.55           N  
ATOM   1630  H   LYS A 110      -6.356 -13.252 -16.703  1.00 80.55           H  
ATOM   1631  CA  LYS A 110      -4.304 -13.293 -17.340  1.00 80.55           C  
ATOM   1632  HA  LYS A 110      -3.400 -13.202 -16.738  1.00 80.55           H  
ATOM   1633  C   LYS A 110      -4.112 -12.399 -18.566  1.00 80.55           C  
ATOM   1634  CB  LYS A 110      -4.474 -14.769 -17.737  1.00 80.55           C  
ATOM   1635  HB2 LYS A 110      -3.657 -15.051 -18.401  1.00 80.55           H  
ATOM   1636  HB3 LYS A 110      -5.410 -14.888 -18.282  1.00 80.55           H  
ATOM   1637  O   LYS A 110      -5.061 -11.797 -19.060  1.00 80.55           O  
ATOM   1638  CG  LYS A 110      -4.466 -15.707 -16.519  1.00 80.55           C  
ATOM   1639  HG2 LYS A 110      -5.314 -15.476 -15.873  1.00 80.55           H  
ATOM   1640  HG3 LYS A 110      -3.544 -15.560 -15.956  1.00 80.55           H  
ATOM   1641  CD  LYS A 110      -4.563 -17.175 -16.956  1.00 80.55           C  
ATOM   1642  HD2 LYS A 110      -3.711 -17.416 -17.592  1.00 80.55           H  
ATOM   1643  HD3 LYS A 110      -5.481 -17.313 -17.527  1.00 80.55           H  
ATOM   1644  CE  LYS A 110      -4.575 -18.099 -15.732  1.00 80.55           C  
ATOM   1645  HE2 LYS A 110      -3.662 -17.930 -15.159  1.00 80.55           H  
ATOM   1646  HE3 LYS A 110      -5.419 -17.822 -15.100  1.00 80.55           H  
ATOM   1647  NZ  LYS A 110      -4.676 -19.530 -16.124  1.00 80.55           N  
ATOM   1648  HZ1 LYS A 110      -4.688 -20.126 -15.308  1.00 80.55           H  
ATOM   1649  HZ2 LYS A 110      -3.895 -19.803 -16.702  1.00 80.55           H  
ATOM   1650  HZ3 LYS A 110      -5.525 -19.699 -16.645  1.00 80.55           H  
ATOM   1651  N   LYS A 111      -2.885 -12.353 -19.094  1.00 75.62           N  
ATOM   1652  H   LYS A 111      -2.164 -12.919 -18.669  1.00 75.62           H  
ATOM   1653  CA  LYS A 111      -2.599 -11.698 -20.381  1.00 75.62           C  
ATOM   1654  HA  LYS A 111      -2.871 -10.646 -20.298  1.00 75.62           H  
ATOM   1655  C   LYS A 111      -3.475 -12.329 -21.475  1.00 75.62           C  
ATOM   1656  CB  LYS A 111      -1.096 -11.808 -20.696  1.00 75.62           C  
ATOM   1657  HB2 LYS A 111      -0.529 -11.486 -19.823  1.00 75.62           H  
ATOM   1658  HB3 LYS A 111      -0.845 -12.847 -20.910  1.00 75.62           H  
ATOM   1659  O   LYS A 111      -3.554 -13.552 -21.549  1.00 75.62           O  
ATOM   1660  CG  LYS A 111      -0.690 -10.926 -21.888  1.00 75.62           C  
ATOM   1661  HG2 LYS A 111      -1.241 -11.242 -22.774  1.00 75.62           H  
ATOM   1662  HG3 LYS A 111      -0.952  -9.891 -21.667  1.00 75.62           H  
ATOM   1663  CD  LYS A 111       0.815 -11.009 -22.189  1.00 75.62           C  
ATOM   1664  HD2 LYS A 111       1.075 -12.039 -22.433  1.00 75.62           H  
ATOM   1665  HD3 LYS A 111       1.380 -10.689 -21.314  1.00 75.62           H  
ATOM   1666  CE  LYS A 111       1.140 -10.094 -23.381  1.00 75.62           C  
ATOM   1667  HE2 LYS A 111       0.879  -9.070 -23.117  1.00 75.62           H  
ATOM   1668  HE3 LYS A 111       0.504 -10.381 -24.218  1.00 75.62           H  
ATOM   1669  NZ  LYS A 111       2.566 -10.164 -23.796  1.00 75.62           N  
ATOM   1670  HZ1 LYS A 111       2.717  -9.552 -24.586  1.00 75.62           H  
ATOM   1671  HZ2 LYS A 111       3.182  -9.866 -23.053  1.00 75.62           H  
ATOM   1672  HZ3 LYS A 111       2.812 -11.098 -24.090  1.00 75.62           H  
ATOM   1673  N   GLY A 112      -4.137 -11.497 -22.278  1.00 77.59           N  
ATOM   1674  H   GLY A 112      -4.051 -10.504 -22.119  1.00 77.59           H  
ATOM   1675  CA  GLY A 112      -5.091 -11.923 -23.311  1.00 77.59           C  
ATOM   1676  HA2 GLY A 112      -5.063 -11.209 -24.134  1.00 77.59           H  
ATOM   1677  HA3 GLY A 112      -4.799 -12.897 -23.703  1.00 77.59           H  
ATOM   1678  C   GLY A 112      -6.546 -12.026 -22.839  1.00 77.59           C  
ATOM   1679  O   GLY A 112      -7.438 -12.136 -23.671  1.00 77.59           O  
ATOM   1680  N   GLN A 113      -6.816 -11.950 -21.530  1.00 80.80           N  
ATOM   1681  H   GLN A 113      -6.062 -11.799 -20.876  1.00 80.80           H  
ATOM   1682  CA  GLN A 113      -8.179 -11.741 -21.039  1.00 80.80           C  
ATOM   1683  HA  GLN A 113      -8.882 -12.252 -21.697  1.00 80.80           H  
ATOM   1684  C   GLN A 113      -8.525 -10.256 -21.054  1.00 80.80           C  
ATOM   1685  CB  GLN A 113      -8.361 -12.297 -19.623  1.00 80.80           C  
ATOM   1686  HB2 GLN A 113      -9.351 -12.017 -19.263  1.00 80.80           H  
ATOM   1687  HB3 GLN A 113      -7.622 -11.856 -18.954  1.00 80.80           H  
ATOM   1688  O   GLN A 113      -7.666  -9.421 -20.782  1.00 80.80           O  
ATOM   1689  CG  GLN A 113      -8.257 -13.825 -19.598  1.00 80.80           C  
ATOM   1690  HG2 GLN A 113      -8.969 -14.237 -20.313  1.00 80.80           H  
ATOM   1691  HG3 GLN A 113      -7.256 -14.133 -19.898  1.00 80.80           H  
ATOM   1692  CD  GLN A 113      -8.551 -14.404 -18.221  1.00 80.80           C  
ATOM   1693  NE2 GLN A 113      -8.893 -15.671 -18.145  1.00 80.80           N  
ATOM   1694 HE21 GLN A 113      -9.151 -16.008 -17.228  1.00 80.80           H  
ATOM   1695 HE22 GLN A 113      -9.048 -16.202 -18.990  1.00 80.80           H  
ATOM   1696  OE1 GLN A 113      -8.458 -13.758 -17.187  1.00 80.80           O  
ATOM   1697  N   ALA A 114      -9.798  -9.952 -21.307  1.00 85.47           N  
ATOM   1698  H   ALA A 114     -10.447 -10.687 -21.550  1.00 85.47           H  
ATOM   1699  CA  ALA A 114     -10.302  -8.590 -21.238  1.00 85.47           C  
ATOM   1700  HA  ALA A 114      -9.787  -7.999 -21.995  1.00 85.47           H  
ATOM   1701  C   ALA A 114     -10.023  -7.957 -19.868  1.00 85.47           C  
ATOM   1702  CB  ALA A 114     -11.801  -8.589 -21.555  1.00 85.47           C  
ATOM   1703  HB1 ALA A 114     -12.177  -7.566 -21.532  1.00 85.47           H  
ATOM   1704  HB2 ALA A 114     -12.340  -9.181 -20.815  1.00 85.47           H  
ATOM   1705  HB3 ALA A 114     -11.970  -9.003 -22.549  1.00 85.47           H  
ATOM   1706  O   ALA A 114     -10.139  -8.604 -18.817  1.00 85.47           O  
ATOM   1707  N   ASP A 115      -9.696  -6.669 -19.900  1.00 87.06           N  
ATOM   1708  H   ASP A 115      -9.552  -6.224 -20.796  1.00 87.06           H  
ATOM   1709  CA  ASP A 115      -9.504  -5.881 -18.698  1.00 87.06           C  
ATOM   1710  HA  ASP A 115      -8.722  -6.375 -18.121  1.00 87.06           H  
ATOM   1711  C   ASP A 115     -10.749  -5.878 -17.811  1.00 87.06           C  
ATOM   1712  CB  ASP A 115      -9.049  -4.458 -19.064  1.00 87.06           C  
ATOM   1713  HB2 ASP A 115      -9.279  -3.783 -18.239  1.00 87.06           H  
ATOM   1714  HB3 ASP A 115      -9.570  -4.108 -19.955  1.00 87.06           H  
ATOM   1715  O   ASP A 115     -11.885  -5.724 -18.267  1.00 87.06           O  
ATOM   1716  CG  ASP A 115      -7.544  -4.435 -19.276  1.00 87.06           C  
ATOM   1717  OD1 ASP A 115      -6.867  -4.968 -18.371  1.00 87.06           O  
ATOM   1718  OD2 ASP A 115      -7.031  -3.884 -20.276  1.00 87.06           O  
ATOM   1719  N   LYS A 116     -10.525  -6.044 -16.507  1.00 91.92           N  
ATOM   1720  H   LYS A 116      -9.563  -6.060 -16.201  1.00 91.92           H  
ATOM   1721  CA  LYS A 116     -11.583  -5.991 -15.501  1.00 91.92           C  
ATOM   1722  HA  LYS A 116     -12.540  -6.131 -16.004  1.00 91.92           H  
ATOM   1723  C   LYS A 116     -11.629  -4.617 -14.856  1.00 91.92           C  
ATOM   1724  CB  LYS A 116     -11.438  -7.115 -14.468  1.00 91.92           C  
ATOM   1725  HB2 LYS A 116     -10.447  -7.073 -14.017  1.00 91.92           H  
ATOM   1726  HB3 LYS A 116     -12.180  -6.960 -13.685  1.00 91.92           H  
ATOM   1727  O   LYS A 116     -10.606  -3.951 -14.679  1.00 91.92           O  
ATOM   1728  CG  LYS A 116     -11.664  -8.496 -15.101  1.00 91.92           C  
ATOM   1729  HG2 LYS A 116     -12.556  -8.469 -15.728  1.00 91.92           H  
ATOM   1730  HG3 LYS A 116     -10.807  -8.754 -15.723  1.00 91.92           H  
ATOM   1731  CD  LYS A 116     -11.858  -9.564 -14.017  1.00 91.92           C  
ATOM   1732  HD2 LYS A 116     -12.761  -9.335 -13.450  1.00 91.92           H  
ATOM   1733  HD3 LYS A 116     -11.005  -9.550 -13.339  1.00 91.92           H  
ATOM   1734  CE  LYS A 116     -11.994 -10.944 -14.671  1.00 91.92           C  
ATOM   1735  HE2 LYS A 116     -12.859 -10.930 -15.335  1.00 91.92           H  
ATOM   1736  HE3 LYS A 116     -11.113 -11.123 -15.288  1.00 91.92           H  
ATOM   1737  NZ  LYS A 116     -12.137 -12.023 -13.659  1.00 91.92           N  
ATOM   1738  HZ1 LYS A 116     -12.213 -12.921 -14.115  1.00 91.92           H  
ATOM   1739  HZ2 LYS A 116     -12.966 -11.881 -13.100  1.00 91.92           H  
ATOM   1740  HZ3 LYS A 116     -11.334 -12.049 -13.047  1.00 91.92           H  
ATOM   1741  N   ARG A 117     -12.844  -4.235 -14.463  1.00 93.58           N  
ATOM   1742  H   ARG A 117     -13.608  -4.876 -14.619  1.00 93.58           H  
ATOM   1743  CA  ARG A 117     -13.121  -3.026 -13.693  1.00 93.58           C  
ATOM   1744  HA  ARG A 117     -12.165  -2.635 -13.344  1.00 93.58           H  
ATOM   1745  C   ARG A 117     -13.947  -3.350 -12.456  1.00 93.58           C  
ATOM   1746  CB  ARG A 117     -13.758  -1.942 -14.579  1.00 93.58           C  
ATOM   1747  HB2 ARG A 117     -13.119  -1.780 -15.447  1.00 93.58           H  
ATOM   1748  HB3 ARG A 117     -13.795  -1.011 -14.013  1.00 93.58           H  
ATOM   1749  O   ARG A 117     -14.888  -4.138 -12.530  1.00 93.58           O  
ATOM   1750  CG  ARG A 117     -15.180  -2.292 -15.053  1.00 93.58           C  
ATOM   1751  HG2 ARG A 117     -15.166  -3.245 -15.582  1.00 93.58           H  
ATOM   1752  HG3 ARG A 117     -15.841  -2.373 -14.191  1.00 93.58           H  
ATOM   1753  CD  ARG A 117     -15.734  -1.214 -15.988  1.00 93.58           C  
ATOM   1754  HD2 ARG A 117     -15.086  -1.150 -16.861  1.00 93.58           H  
ATOM   1755  HD3 ARG A 117     -15.708  -0.252 -15.477  1.00 93.58           H  
ATOM   1756  NE  ARG A 117     -17.129  -1.520 -16.374  1.00 93.58           N  
ATOM   1757  HE  ARG A 117     -17.764  -1.739 -15.620  1.00 93.58           H  
ATOM   1758  NH1 ARG A 117     -16.917  -1.335 -18.662  1.00 93.58           N  
ATOM   1759 HH11 ARG A 117     -15.936  -1.113 -18.567  1.00 93.58           H  
ATOM   1760 HH12 ARG A 117     -17.323  -1.377 -19.586  1.00 93.58           H  
ATOM   1761  NH2 ARG A 117     -18.893  -1.846 -17.777  1.00 93.58           N  
ATOM   1762 HH21 ARG A 117     -19.263  -1.879 -18.716  1.00 93.58           H  
ATOM   1763 HH22 ARG A 117     -19.496  -2.066 -16.998  1.00 93.58           H  
ATOM   1764  CZ  ARG A 117     -17.633  -1.564 -17.597  1.00 93.58           C  
ATOM   1765  N   TRP A 118     -13.634  -2.687 -11.355  1.00 97.18           N  
ATOM   1766  H   TRP A 118     -12.830  -2.076 -11.390  1.00 97.18           H  
ATOM   1767  CA  TRP A 118     -14.408  -2.711 -10.117  1.00 97.18           C  
ATOM   1768  HA  TRP A 118     -15.252  -3.393 -10.222  1.00 97.18           H  
ATOM   1769  C   TRP A 118     -14.950  -1.312  -9.856  1.00 97.18           C  
ATOM   1770  CB  TRP A 118     -13.538  -3.221  -8.965  1.00 97.18           C  
ATOM   1771  HB2 TRP A 118     -14.106  -3.151  -8.037  1.00 97.18           H  
ATOM   1772  HB3 TRP A 118     -12.664  -2.578  -8.863  1.00 97.18           H  
ATOM   1773  O   TRP A 118     -14.221  -0.337 -10.015  1.00 97.18           O  
ATOM   1774  CG  TRP A 118     -13.076  -4.634  -9.138  1.00 97.18           C  
ATOM   1775  CD1 TRP A 118     -13.678  -5.728  -8.619  1.00 97.18           C  
ATOM   1776  HD1 TRP A 118     -14.557  -5.710  -7.992  1.00 97.18           H  
ATOM   1777  CD2 TRP A 118     -11.930  -5.132  -9.895  1.00 97.18           C  
ATOM   1778  CE2 TRP A 118     -11.901  -6.554  -9.790  1.00 97.18           C  
ATOM   1779  CE3 TRP A 118     -10.900  -4.524 -10.642  1.00 97.18           C  
ATOM   1780  HE3 TRP A 118     -10.863  -3.447 -10.707  1.00 97.18           H  
ATOM   1781  NE1 TRP A 118     -12.981  -6.862  -8.989  1.00 97.18           N  
ATOM   1782  HE1 TRP A 118     -13.231  -7.788  -8.672  1.00 97.18           H  
ATOM   1783  CH2 TRP A 118      -9.922  -6.693 -11.175  1.00 97.18           C  
ATOM   1784  HH2 TRP A 118      -9.164  -7.273 -11.682  1.00 97.18           H  
ATOM   1785  CZ2 TRP A 118     -10.914  -7.334 -10.412  1.00 97.18           C  
ATOM   1786  HZ2 TRP A 118     -10.917  -8.408 -10.301  1.00 97.18           H  
ATOM   1787  CZ3 TRP A 118      -9.912  -5.292 -11.285  1.00 97.18           C  
ATOM   1788  HZ3 TRP A 118      -9.144  -4.796 -11.859  1.00 97.18           H  
ATOM   1789  N   LYS A 119     -16.228  -1.203  -9.487  1.00 97.27           N  
ATOM   1790  H   LYS A 119     -16.749  -2.049  -9.306  1.00 97.27           H  
ATOM   1791  CA  LYS A 119     -16.885   0.076  -9.193  1.00 97.27           C  
ATOM   1792  HA  LYS A 119     -16.217   0.900  -9.447  1.00 97.27           H  
ATOM   1793  C   LYS A 119     -17.174   0.164  -7.701  1.00 97.27           C  
ATOM   1794  CB  LYS A 119     -18.161   0.222 -10.038  1.00 97.27           C  
ATOM   1795  HB2 LYS A 119     -17.899   0.128 -11.092  1.00 97.27           H  
ATOM   1796  HB3 LYS A 119     -18.857  -0.576  -9.781  1.00 97.27           H  
ATOM   1797  O   LYS A 119     -17.974  -0.613  -7.189  1.00 97.27           O  
ATOM   1798  CG  LYS A 119     -18.841   1.584  -9.812  1.00 97.27           C  
ATOM   1799  HG2 LYS A 119     -18.157   2.375 -10.122  1.00 97.27           H  
ATOM   1800  HG3 LYS A 119     -19.067   1.717  -8.754  1.00 97.27           H  
ATOM   1801  CD  LYS A 119     -20.150   1.700 -10.605  1.00 97.27           C  
ATOM   1802  HD2 LYS A 119     -20.859   0.957 -10.242  1.00 97.27           H  
ATOM   1803  HD3 LYS A 119     -19.946   1.515 -11.660  1.00 97.27           H  
ATOM   1804  CE  LYS A 119     -20.728   3.110 -10.429  1.00 97.27           C  
ATOM   1805  HE2 LYS A 119     -20.971   3.262  -9.378  1.00 97.27           H  
ATOM   1806  HE3 LYS A 119     -19.950   3.829 -10.686  1.00 97.27           H  
ATOM   1807  NZ  LYS A 119     -21.922   3.342 -11.285  1.00 97.27           N  
ATOM   1808  HZ1 LYS A 119     -22.270   4.280 -11.148  1.00 97.27           H  
ATOM   1809  HZ2 LYS A 119     -22.660   2.683 -11.082  1.00 97.27           H  
ATOM   1810  HZ3 LYS A 119     -21.674   3.261 -12.260  1.00 97.27           H  
ATOM   1811  N   PHE A 120     -16.586   1.152  -7.048  1.00 97.72           N  
ATOM   1812  H   PHE A 120     -15.940   1.743  -7.550  1.00 97.72           H  
ATOM   1813  CA  PHE A 120     -16.885   1.532  -5.674  1.00 97.72           C  
ATOM   1814  HA  PHE A 120     -17.377   0.710  -5.155  1.00 97.72           H  
ATOM   1815  C   PHE A 120     -17.822   2.732  -5.700  1.00 97.72           C  
ATOM   1816  CB  PHE A 120     -15.576   1.835  -4.947  1.00 97.72           C  
ATOM   1817  HB2 PHE A 120     -15.044   2.632  -5.465  1.00 97.72           H  
ATOM   1818  HB3 PHE A 120     -15.803   2.192  -3.942  1.00 97.72           H  
ATOM   1819  O   PHE A 120     -17.578   3.676  -6.448  1.00 97.72           O  
ATOM   1820  CG  PHE A 120     -14.684   0.617  -4.848  1.00 97.72           C  
ATOM   1821  CD1 PHE A 120     -14.789  -0.226  -3.729  1.00 97.72           C  
ATOM   1822  HD1 PHE A 120     -15.494  -0.004  -2.941  1.00 97.72           H  
ATOM   1823  CD2 PHE A 120     -13.764   0.316  -5.873  1.00 97.72           C  
ATOM   1824  HD2 PHE A 120     -13.688   0.960  -6.736  1.00 97.72           H  
ATOM   1825  CE1 PHE A 120     -13.941  -1.336  -3.609  1.00 97.72           C  
ATOM   1826  HE1 PHE A 120     -14.001  -1.955  -2.726  1.00 97.72           H  
ATOM   1827  CE2 PHE A 120     -12.923  -0.805  -5.755  1.00 97.72           C  
ATOM   1828  HE2 PHE A 120     -12.190  -1.020  -6.519  1.00 97.72           H  
ATOM   1829  CZ  PHE A 120     -12.996  -1.614  -4.608  1.00 97.72           C  
ATOM   1830  HZ  PHE A 120     -12.305  -2.433  -4.471  1.00 97.72           H  
ATOM   1831  N   ARG A 121     -18.916   2.678  -4.938  1.00 95.88           N  
ATOM   1832  H   ARG A 121     -18.996   1.921  -4.275  1.00 95.88           H  
ATOM   1833  CA  ARG A 121     -19.848   3.799  -4.776  1.00 95.88           C  
ATOM   1834  HA  ARG A 121     -19.532   4.644  -5.387  1.00 95.88           H  
ATOM   1835  C   ARG A 121     -19.798   4.258  -3.331  1.00 95.88           C  
ATOM   1836  CB  ARG A 121     -21.284   3.415  -5.159  1.00 95.88           C  
ATOM   1837  HB2 ARG A 121     -21.574   2.516  -4.617  1.00 95.88           H  
ATOM   1838  HB3 ARG A 121     -21.943   4.226  -4.849  1.00 95.88           H  
ATOM   1839  O   ARG A 121     -19.997   3.431  -2.447  1.00 95.88           O  
ATOM   1840  CG  ARG A 121     -21.455   3.202  -6.667  1.00 95.88           C  
ATOM   1841  HG2 ARG A 121     -21.083   4.086  -7.185  1.00 95.88           H  
ATOM   1842  HG3 ARG A 121     -20.878   2.336  -6.990  1.00 95.88           H  
ATOM   1843  CD  ARG A 121     -22.936   3.011  -7.028  1.00 95.88           C  
ATOM   1844  HD2 ARG A 121     -23.506   3.844  -6.616  1.00 95.88           H  
ATOM   1845  HD3 ARG A 121     -23.029   3.034  -8.114  1.00 95.88           H  
ATOM   1846  NE  ARG A 121     -23.479   1.736  -6.519  1.00 95.88           N  
ATOM   1847  HE  ARG A 121     -22.904   1.233  -5.858  1.00 95.88           H  
ATOM   1848  NH1 ARG A 121     -25.546   1.854  -7.519  1.00 95.88           N  
ATOM   1849 HH11 ARG A 121     -26.473   1.470  -7.635  1.00 95.88           H  
ATOM   1850 HH12 ARG A 121     -25.378   2.823  -7.749  1.00 95.88           H  
ATOM   1851  NH2 ARG A 121     -25.027   0.084  -6.265  1.00 95.88           N  
ATOM   1852 HH21 ARG A 121     -24.414  -0.402  -5.627  1.00 95.88           H  
ATOM   1853 HH22 ARG A 121     -25.956  -0.283  -6.418  1.00 95.88           H  
ATOM   1854  CZ  ARG A 121     -24.677   1.232  -6.769  1.00 95.88           C  
ATOM   1855  N   PHE A 122     -19.577   5.545  -3.121  1.00 94.15           N  
ATOM   1856  H   PHE A 122     -19.488   6.169  -3.910  1.00 94.15           H  
ATOM   1857  CA  PHE A 122     -19.549   6.150  -1.794  1.00 94.15           C  
ATOM   1858  HA  PHE A 122     -19.519   5.372  -1.030  1.00 94.15           H  
ATOM   1859  C   PHE A 122     -20.812   6.968  -1.599  1.00 94.15           C  
ATOM   1860  CB  PHE A 122     -18.295   7.007  -1.627  1.00 94.15           C  
ATOM   1861  HB2 PHE A 122     -18.373   7.889  -2.264  1.00 94.15           H  
ATOM   1862  HB3 PHE A 122     -18.240   7.361  -0.597  1.00 94.15           H  
ATOM   1863  O   PHE A 122     -21.286   7.595  -2.545  1.00 94.15           O  
ATOM   1864  CG  PHE A 122     -17.025   6.265  -1.964  1.00 94.15           C  
ATOM   1865  CD1 PHE A 122     -16.428   5.456  -0.989  1.00 94.15           C  
ATOM   1866  HD1 PHE A 122     -16.851   5.420   0.004  1.00 94.15           H  
ATOM   1867  CD2 PHE A 122     -16.459   6.347  -3.249  1.00 94.15           C  
ATOM   1868  HD2 PHE A 122     -16.912   6.982  -3.996  1.00 94.15           H  
ATOM   1869  CE1 PHE A 122     -15.261   4.737  -1.279  1.00 94.15           C  
ATOM   1870  HE1 PHE A 122     -14.788   4.169  -0.492  1.00 94.15           H  
ATOM   1871  CE2 PHE A 122     -15.297   5.614  -3.545  1.00 94.15           C  
ATOM   1872  HE2 PHE A 122     -14.850   5.691  -4.526  1.00 94.15           H  
ATOM   1873  CZ  PHE A 122     -14.692   4.813  -2.561  1.00 94.15           C  
ATOM   1874  HZ  PHE A 122     -13.775   4.283  -2.775  1.00 94.15           H  
ATOM   1875  N   VAL A 123     -21.371   6.938  -0.392  1.00 90.27           N  
ATOM   1876  H   VAL A 123     -20.886   6.468   0.359  1.00 90.27           H  
ATOM   1877  CA  VAL A 123     -22.480   7.821  -0.039  1.00 90.27           C  
ATOM   1878  HA  VAL A 123     -23.182   7.872  -0.871  1.00 90.27           H  
ATOM   1879  C   VAL A 123     -21.903   9.211   0.208  1.00 90.27           C  
ATOM   1880  CB  VAL A 123     -23.236   7.310   1.199  1.00 90.27           C  
ATOM   1881  HB  VAL A 123     -22.547   7.249   2.041  1.00 90.27           H  
ATOM   1882  O   VAL A 123     -21.144   9.406   1.151  1.00 90.27           O  
ATOM   1883  CG1 VAL A 123     -24.393   8.246   1.566  1.00 90.27           C  
ATOM   1884 HG11 VAL A 123     -25.067   8.328   0.714  1.00 90.27           H  
ATOM   1885 HG12 VAL A 123     -24.921   7.848   2.432  1.00 90.27           H  
ATOM   1886 HG13 VAL A 123     -24.007   9.233   1.822  1.00 90.27           H  
ATOM   1887  CG2 VAL A 123     -23.850   5.923   0.970  1.00 90.27           C  
ATOM   1888 HG21 VAL A 123     -24.631   5.987   0.212  1.00 90.27           H  
ATOM   1889 HG22 VAL A 123     -24.284   5.562   1.903  1.00 90.27           H  
ATOM   1890 HG23 VAL A 123     -23.084   5.214   0.657  1.00 90.27           H  
ATOM   1891  N   ASP A 124     -22.289  10.173  -0.617  1.00 79.58           N  
ATOM   1892  H   ASP A 124     -22.918   9.932  -1.370  1.00 79.58           H  
ATOM   1893  CA  ASP A 124     -21.996  11.586  -0.418  1.00 79.58           C  
ATOM   1894  HA  ASP A 124     -21.024  11.692   0.062  1.00 79.58           H  
ATOM   1895  C   ASP A 124     -23.064  12.181   0.506  1.00 79.58           C  
ATOM   1896  CB  ASP A 124     -21.916  12.281  -1.782  1.00 79.58           C  
ATOM   1897  HB2 ASP A 124     -22.896  12.276  -2.258  1.00 79.58           H  
ATOM   1898  HB3 ASP A 124     -21.233  11.715  -2.415  1.00 79.58           H  
ATOM   1899  O   ASP A 124     -24.183  12.488   0.089  1.00 79.58           O  
ATOM   1900  CG  ASP A 124     -21.405  13.719  -1.689  1.00 79.58           C  
ATOM   1901  OD1 ASP A 124     -21.387  14.281  -0.567  1.00 79.58           O  
ATOM   1902  OD2 ASP A 124     -21.073  14.252  -2.777  1.00 79.58           O  
ATOM   1903  N   THR A 125     -22.740  12.282   1.795  1.00 73.58           N  
ATOM   1904  H   THR A 125     -21.805  12.033   2.083  1.00 73.58           H  
ATOM   1905  CA  THR A 125     -23.657  12.802   2.821  1.00 73.58           C  
ATOM   1906  HA  THR A 125     -24.633  12.334   2.688  1.00 73.58           H  
ATOM   1907  C   THR A 125     -23.888  14.305   2.706  1.00 73.58           C  
ATOM   1908  CB  THR A 125     -23.158  12.481   4.235  1.00 73.58           C  
ATOM   1909  HB  THR A 125     -23.805  12.963   4.967  1.00 73.58           H  
ATOM   1910  O   THR A 125     -24.831  14.806   3.312  1.00 73.58           O  
ATOM   1911  CG2 THR A 125     -23.143  10.975   4.506  1.00 73.58           C  
ATOM   1912 HG21 THR A 125     -24.144  10.567   4.363  1.00 73.58           H  
ATOM   1913 HG22 THR A 125     -22.448  10.478   3.829  1.00 73.58           H  
ATOM   1914 HG23 THR A 125     -22.829  10.795   5.535  1.00 73.58           H  
ATOM   1915  OG1 THR A 125     -21.841  12.949   4.396  1.00 73.58           O  
ATOM   1916  HG1 THR A 125     -21.640  12.989   5.334  1.00 73.58           H  
ATOM   1917  N   THR A 126     -23.079  15.018   1.917  1.00 71.61           N  
ATOM   1918  H   THR A 126     -22.351  14.540   1.404  1.00 71.61           H  
ATOM   1919  CA  THR A 126     -23.250  16.457   1.677  1.00 71.61           C  
ATOM   1920  HA  THR A 126     -23.562  16.926   2.611  1.00 71.61           H  
ATOM   1921  C   THR A 126     -24.352  16.753   0.657  1.00 71.61           C  
ATOM   1922  CB  THR A 126     -21.935  17.129   1.251  1.00 71.61           C  
ATOM   1923  HB  THR A 126     -22.085  18.207   1.310  1.00 71.61           H  
ATOM   1924  O   THR A 126     -24.804  17.891   0.547  1.00 71.61           O  
ATOM   1925  CG2 THR A 126     -20.756  16.773   2.159  1.00 71.61           C  
ATOM   1926 HG21 THR A 126     -20.493  15.721   2.049  1.00 71.61           H  
ATOM   1927 HG22 THR A 126     -21.015  16.980   3.197  1.00 71.61           H  
ATOM   1928 HG23 THR A 126     -19.895  17.381   1.882  1.00 71.61           H  
ATOM   1929  OG1 THR A 126     -21.575  16.820  -0.078  1.00 71.61           O  
ATOM   1930  HG1 THR A 126     -21.436  15.876  -0.183  1.00 71.61           H  
ATOM   1931  N   LYS A 127     -24.821  15.734  -0.078  1.00 69.04           N  
ATOM   1932  H   LYS A 127     -24.421  14.820   0.082  1.00 69.04           H  
ATOM   1933  CA  LYS A 127     -25.862  15.860  -1.103  1.00 69.04           C  
ATOM   1934  HA  LYS A 127     -26.009  16.918  -1.320  1.00 69.04           H  
ATOM   1935  C   LYS A 127     -27.196  15.309  -0.606  1.00 69.04           C  
ATOM   1936  CB  LYS A 127     -25.394  15.178  -2.395  1.00 69.04           C  
ATOM   1937  HB2 LYS A 127     -26.218  15.160  -3.108  1.00 69.04           H  
ATOM   1938  HB3 LYS A 127     -25.101  14.151  -2.176  1.00 69.04           H  
ATOM   1939  O   LYS A 127     -27.305  14.153  -0.206  1.00 69.04           O  
ATOM   1940  CG  LYS A 127     -24.214  15.933  -3.021  1.00 69.04           C  
ATOM   1941  HG2 LYS A 127     -24.519  16.952  -3.258  1.00 69.04           H  
ATOM   1942  HG3 LYS A 127     -23.382  15.968  -2.317  1.00 69.04           H  
ATOM   1943  CD  LYS A 127     -23.755  15.229  -4.295  1.00 69.04           C  
ATOM   1944  HD2 LYS A 127     -23.476  14.208  -4.031  1.00 69.04           H  
ATOM   1945  HD3 LYS A 127     -24.565  15.197  -5.024  1.00 69.04           H  
ATOM   1946  CE  LYS A 127     -22.559  15.976  -4.886  1.00 69.04           C  
ATOM   1947  HE2 LYS A 127     -22.900  16.638  -5.682  1.00 69.04           H  
ATOM   1948  HE3 LYS A 127     -22.108  16.574  -4.095  1.00 69.04           H  
ATOM   1949  NZ  LYS A 127     -21.557  15.009  -5.365  1.00 69.04           N  
ATOM   1950  HZ1 LYS A 127     -20.761  15.477  -5.773  1.00 69.04           H  
ATOM   1951  HZ2 LYS A 127     -21.230  14.533  -4.536  1.00 69.04           H  
ATOM   1952  HZ3 LYS A 127     -21.974  14.332  -5.988  1.00 69.04           H  
ATOM   1953  N   GLU A 128     -28.243  16.127  -0.699  1.00 66.46           N  
ATOM   1954  H   GLU A 128     -28.057  17.096  -0.916  1.00 66.46           H  
ATOM   1955  CA  GLU A 128     -29.585  15.793  -0.190  1.00 66.46           C  
ATOM   1956  HA  GLU A 128     -29.481  15.269   0.760  1.00 66.46           H  
ATOM   1957  C   GLU A 128     -30.416  14.870  -1.112  1.00 66.46           C  
ATOM   1958  CB  GLU A 128     -30.369  17.088   0.077  1.00 66.46           C  
ATOM   1959  HB2 GLU A 128     -30.436  17.658  -0.849  1.00 66.46           H  
ATOM   1960  HB3 GLU A 128     -31.378  16.810   0.383  1.00 66.46           H  
ATOM   1961  O   GLU A 128     -31.414  14.301  -0.674  1.00 66.46           O  
ATOM   1962  CG  GLU A 128     -29.762  17.970   1.183  1.00 66.46           C  
ATOM   1963  HG2 GLU A 128     -29.569  17.344   2.055  1.00 66.46           H  
ATOM   1964  HG3 GLU A 128     -28.811  18.372   0.833  1.00 66.46           H  
ATOM   1965  CD  GLU A 128     -30.695  19.127   1.582  1.00 66.46           C  
ATOM   1966  OE1 GLU A 128     -30.474  19.692   2.674  1.00 66.46           O  
ATOM   1967  OE2 GLU A 128     -31.621  19.431   0.791  1.00 66.46           O  
ATOM   1968  N   LYS A 129     -30.048  14.704  -2.393  1.00 57.46           N  
ATOM   1969  H   LYS A 129     -29.160  15.102  -2.663  1.00 57.46           H  
ATOM   1970  CA  LYS A 129     -30.884  14.043  -3.428  1.00 57.46           C  
ATOM   1971  HA  LYS A 129     -31.790  13.669  -2.952  1.00 57.46           H  
ATOM   1972  C   LYS A 129     -30.228  12.808  -4.058  1.00 57.46           C  
ATOM   1973  CB  LYS A 129     -31.302  15.091  -4.478  1.00 57.46           C  
ATOM   1974  HB2 LYS A 129     -30.422  15.626  -4.835  1.00 57.46           H  
ATOM   1975  HB3 LYS A 129     -31.768  14.597  -5.331  1.00 57.46           H  
ATOM   1976  O   LYS A 129     -29.143  12.412  -3.667  1.00 57.46           O  
ATOM   1977  CG  LYS A 129     -32.323  16.086  -3.909  1.00 57.46           C  
ATOM   1978  HG2 LYS A 129     -31.858  16.678  -3.121  1.00 57.46           H  
ATOM   1979  HG3 LYS A 129     -33.164  15.537  -3.486  1.00 57.46           H  
ATOM   1980  CD  LYS A 129     -32.838  17.022  -5.008  1.00 57.46           C  
ATOM   1981  HD2 LYS A 129     -33.305  16.434  -5.799  1.00 57.46           H  
ATOM   1982  HD3 LYS A 129     -31.998  17.580  -5.422  1.00 57.46           H  
ATOM   1983  CE  LYS A 129     -33.861  17.993  -4.412  1.00 57.46           C  
ATOM   1984  HE2 LYS A 129     -33.390  18.524  -3.584  1.00 57.46           H  
ATOM   1985  HE3 LYS A 129     -34.692  17.421  -3.999  1.00 57.46           H  
ATOM   1986  NZ  LYS A 129     -34.352  18.964  -5.422  1.00 57.46           N  
ATOM   1987  HZ1 LYS A 129     -33.581  19.510  -5.780  1.00 57.46           H  
ATOM   1988  HZ2 LYS A 129     -35.007  19.602  -4.993  1.00 57.46           H  
ATOM   1989  HZ3 LYS A 129     -34.808  18.493  -6.189  1.00 57.46           H  
ATOM   1990  N   ALA A 130     -30.880  12.199  -5.060  1.00 55.30           N  
ATOM   1991  H   ALA A 130     -31.775  12.588  -5.319  1.00 55.30           H  
ATOM   1992  CA  ALA A 130     -30.455  10.987  -5.786  1.00 55.30           C  
ATOM   1993  HA  ALA A 130     -30.485  10.150  -5.087  1.00 55.30           H  
ATOM   1994  C   ALA A 130     -29.022  11.017  -6.374  1.00 55.30           C  
ATOM   1995  CB  ALA A 130     -31.488  10.721  -6.891  1.00 55.30           C  
ATOM   1996  HB1 ALA A 130     -31.481  11.537  -7.613  1.00 55.30           H  
ATOM   1997  HB2 ALA A 130     -31.239   9.794  -7.407  1.00 55.30           H  
ATOM   1998  HB3 ALA A 130     -32.484  10.624  -6.459  1.00 55.30           H  
ATOM   1999  O   ALA A 130     -28.463   9.961  -6.662  1.00 55.30           O  
ATOM   2000  N   GLU A 131     -28.394  12.194  -6.466  1.00 59.51           N  
ATOM   2001  H   GLU A 131     -28.914  13.029  -6.240  1.00 59.51           H  
ATOM   2002  CA  GLU A 131     -26.949  12.376  -6.695  1.00 59.51           C  
ATOM   2003  HA  GLU A 131     -26.632  11.682  -7.473  1.00 59.51           H  
ATOM   2004  C   GLU A 131     -26.079  12.059  -5.458  1.00 59.51           C  
ATOM   2005  CB  GLU A 131     -26.672  13.798  -7.202  1.00 59.51           C  
ATOM   2006  HB2 GLU A 131     -27.048  14.516  -6.474  1.00 59.51           H  
ATOM   2007  HB3 GLU A 131     -25.595  13.931  -7.304  1.00 59.51           H  
ATOM   2008  O   GLU A 131     -24.899  12.400  -5.414  1.00 59.51           O  
ATOM   2009  CG  GLU A 131     -27.308  14.063  -8.573  1.00 59.51           C  
ATOM   2010  HG2 GLU A 131     -26.984  13.284  -9.263  1.00 59.51           H  
ATOM   2011  HG3 GLU A 131     -28.393  14.005  -8.480  1.00 59.51           H  
ATOM   2012  CD  GLU A 131     -26.926  15.437  -9.142  1.00 59.51           C  
ATOM   2013  OE1 GLU A 131     -27.276  15.669 -10.319  1.00 59.51           O  
ATOM   2014  OE2 GLU A 131     -26.311  16.237  -8.401  1.00 59.51           O  
ATOM   2015  N   LYS A 132     -26.639  11.360  -4.462  1.00 78.94           N  
ATOM   2016  H   LYS A 132     -27.641  11.247  -4.518  1.00 78.94           H  
ATOM   2017  CA  LYS A 132     -26.006  10.933  -3.203  1.00 78.94           C  
ATOM   2018  HA  LYS A 132     -25.647  11.822  -2.684  1.00 78.94           H  
ATOM   2019  C   LYS A 132     -24.805  10.002  -3.371  1.00 78.94           C  
ATOM   2020  CB  LYS A 132     -27.061  10.224  -2.328  1.00 78.94           C  
ATOM   2021  HB2 LYS A 132     -28.060  10.607  -2.536  1.00 78.94           H  
ATOM   2022  HB3 LYS A 132     -27.067   9.159  -2.560  1.00 78.94           H  
ATOM   2023  O   LYS A 132     -24.316   9.475  -2.380  1.00 78.94           O  
ATOM   2024  CG  LYS A 132     -26.798  10.430  -0.831  1.00 78.94           C  
ATOM   2025  HG2 LYS A 132     -26.938  11.484  -0.594  1.00 78.94           H  
ATOM   2026  HG3 LYS A 132     -25.775  10.158  -0.571  1.00 78.94           H  
ATOM   2027  CD  LYS A 132     -27.760   9.590   0.010  1.00 78.94           C  
ATOM   2028  HD2 LYS A 132     -27.604   8.533  -0.206  1.00 78.94           H  
ATOM   2029  HD3 LYS A 132     -28.785   9.873  -0.227  1.00 78.94           H  
ATOM   2030  CE  LYS A 132     -27.468   9.877   1.484  1.00 78.94           C  
ATOM   2031  HE2 LYS A 132     -27.588  10.948   1.647  1.00 78.94           H  
ATOM   2032  HE3 LYS A 132     -26.424   9.641   1.692  1.00 78.94           H  
ATOM   2033  NZ  LYS A 132     -28.367   9.118   2.385  1.00 78.94           N  
ATOM   2034  HZ1 LYS A 132     -29.327   9.377   2.207  1.00 78.94           H  
ATOM   2035  HZ2 LYS A 132     -28.250   8.124   2.253  1.00 78.94           H  
ATOM   2036  HZ3 LYS A 132     -28.157   9.350   3.345  1.00 78.94           H  
ATOM   2037  N   TYR A 133     -24.378   9.703  -4.595  1.00 87.72           N  
ATOM   2038  H   TYR A 133     -24.705  10.274  -5.361  1.00 87.72           H  
ATOM   2039  CA  TYR A 133     -23.308   8.748  -4.831  1.00 87.72           C  
ATOM   2040  HA  TYR A 133     -22.818   8.550  -3.878  1.00 87.72           H  
ATOM   2041  C   TYR A 133     -22.241   9.301  -5.756  1.00 87.72           C  
ATOM   2042  CB  TYR A 133     -23.848   7.406  -5.330  1.00 87.72           C  
ATOM   2043  HB2 TYR A 133     -23.000   6.749  -5.526  1.00 87.72           H  
ATOM   2044  HB3 TYR A 133     -24.369   7.564  -6.274  1.00 87.72           H  
ATOM   2045  O   TYR A 133     -22.499   9.638  -6.910  1.00 87.72           O  
ATOM   2046  CG  TYR A 133     -24.775   6.711  -4.351  1.00 87.72           C  
ATOM   2047  CD1 TYR A 133     -24.245   5.940  -3.298  1.00 87.72           C  
ATOM   2048  HD1 TYR A 133     -23.175   5.868  -3.167  1.00 87.72           H  
ATOM   2049  CD2 TYR A 133     -26.170   6.851  -4.488  1.00 87.72           C  
ATOM   2050  HD2 TYR A 133     -26.573   7.473  -5.273  1.00 87.72           H  
ATOM   2051  CE1 TYR A 133     -25.109   5.290  -2.398  1.00 87.72           C  
ATOM   2052  HE1 TYR A 133     -24.710   4.685  -1.597  1.00 87.72           H  
ATOM   2053  CE2 TYR A 133     -27.037   6.221  -3.575  1.00 87.72           C  
ATOM   2054  HE2 TYR A 133     -28.105   6.350  -3.672  1.00 87.72           H  
ATOM   2055  OH  TYR A 133     -27.338   4.836  -1.639  1.00 87.72           O  
ATOM   2056  HH  TYR A 133     -28.262   5.009  -1.833  1.00 87.72           H  
ATOM   2057  CZ  TYR A 133     -26.505   5.444  -2.523  1.00 87.72           C  
ATOM   2058  N   THR A 134     -21.016   9.284  -5.259  1.00 92.69           N  
ATOM   2059  H   THR A 134     -20.888   9.008  -4.296  1.00 92.69           H  
ATOM   2060  CA  THR A 134     -19.794   9.396  -6.050  1.00 92.69           C  
ATOM   2061  HA  THR A 134     -19.994   9.915  -6.987  1.00 92.69           H  
ATOM   2062  C   THR A 134     -19.282   7.993  -6.369  1.00 92.69           C  
ATOM   2063  CB  THR A 134     -18.748  10.191  -5.268  1.00 92.69           C  
ATOM   2064  HB  THR A 134     -17.793  10.146  -5.791  1.00 92.69           H  
ATOM   2065  O   THR A 134     -19.686   7.005  -5.739  1.00 92.69           O  
ATOM   2066  CG2 THR A 134     -19.174  11.647  -5.074  1.00 92.69           C  
ATOM   2067 HG21 THR A 134     -18.421  12.183  -4.495  1.00 92.69           H  
ATOM   2068 HG22 THR A 134     -19.280  12.130  -6.046  1.00 92.69           H  
ATOM   2069 HG23 THR A 134     -20.121  11.701  -4.537  1.00 92.69           H  
ATOM   2070  OG1 THR A 134     -18.609   9.558  -4.029  1.00 92.69           O  
ATOM   2071  HG1 THR A 134     -18.056  10.064  -3.429  1.00 92.69           H  
ATOM   2072  N   ALA A 135     -18.420   7.859  -7.379  1.00 94.88           N  
ATOM   2073  H   ALA A 135     -18.110   8.678  -7.882  1.00 94.88           H  
ATOM   2074  CA  ALA A 135     -17.881   6.549  -7.730  1.00 94.88           C  
ATOM   2075  HA  ALA A 135     -17.941   5.929  -6.835  1.00 94.88           H  
ATOM   2076  C   ALA A 135     -16.407   6.560  -8.119  1.00 94.88           C  
ATOM   2077  CB  ALA A 135     -18.747   5.894  -8.815  1.00 94.88           C  
ATOM   2078  HB1 ALA A 135     -18.409   4.870  -8.973  1.00 94.88           H  
ATOM   2079  HB2 ALA A 135     -19.789   5.888  -8.495  1.00 94.88           H  
ATOM   2080  HB3 ALA A 135     -18.651   6.451  -9.747  1.00 94.88           H  
ATOM   2081  O   ALA A 135     -15.931   7.433  -8.836  1.00 94.88           O  
ATOM   2082  N   VAL A 136     -15.707   5.505  -7.722  1.00 96.87           N  
ATOM   2083  H   VAL A 136     -16.174   4.810  -7.156  1.00 96.87           H  
ATOM   2084  CA  VAL A 136     -14.345   5.225  -8.171  1.00 96.87           C  
ATOM   2085  HA  VAL A 136     -14.023   6.001  -8.865  1.00 96.87           H  
ATOM   2086  C   VAL A 136     -14.342   3.910  -8.929  1.00 96.87           C  
ATOM   2087  CB  VAL A 136     -13.357   5.256  -6.997  1.00 96.87           C  
ATOM   2088  HB  VAL A 136     -13.725   4.617  -6.194  1.00 96.87           H  
ATOM   2089  O   VAL A 136     -14.814   2.884  -8.435  1.00 96.87           O  
ATOM   2090  CG1 VAL A 136     -11.964   4.768  -7.402  1.00 96.87           C  
ATOM   2091 HG11 VAL A 136     -11.602   5.346  -8.253  1.00 96.87           H  
ATOM   2092 HG12 VAL A 136     -11.283   4.899  -6.561  1.00 96.87           H  
ATOM   2093 HG13 VAL A 136     -11.989   3.709  -7.659  1.00 96.87           H  
ATOM   2094  CG2 VAL A 136     -13.235   6.700  -6.493  1.00 96.87           C  
ATOM   2095 HG21 VAL A 136     -14.212   7.117  -6.249  1.00 96.87           H  
ATOM   2096 HG22 VAL A 136     -12.769   7.324  -7.256  1.00 96.87           H  
ATOM   2097 HG23 VAL A 136     -12.626   6.743  -5.590  1.00 96.87           H  
ATOM   2098  N   PHE A 137     -13.812   3.942 -10.144  1.00 96.48           N  
ATOM   2099  H   PHE A 137     -13.443   4.822 -10.477  1.00 96.48           H  
ATOM   2100  CA  PHE A 137     -13.579   2.763 -10.960  1.00 96.48           C  
ATOM   2101  HA  PHE A 137     -14.198   1.943 -10.599  1.00 96.48           H  
ATOM   2102  C   PHE A 137     -12.115   2.369 -10.848  1.00 96.48           C  
ATOM   2103  CB  PHE A 137     -13.967   3.034 -12.413  1.00 96.48           C  
ATOM   2104  HB2 PHE A 137     -13.703   2.164 -13.014  1.00 96.48           H  
ATOM   2105  HB3 PHE A 137     -13.381   3.875 -12.781  1.00 96.48           H  
ATOM   2106  O   PHE A 137     -11.238   3.170 -11.145  1.00 96.48           O  
ATOM   2107  CG  PHE A 137     -15.437   3.335 -12.604  1.00 96.48           C  
ATOM   2108  CD1 PHE A 137     -16.338   2.298 -12.907  1.00 96.48           C  
ATOM   2109  HD1 PHE A 137     -15.977   1.283 -12.990  1.00 96.48           H  
ATOM   2110  CD2 PHE A 137     -15.902   4.658 -12.493  1.00 96.48           C  
ATOM   2111  HD2 PHE A 137     -15.213   5.458 -12.266  1.00 96.48           H  
ATOM   2112  CE1 PHE A 137     -17.695   2.588 -13.138  1.00 96.48           C  
ATOM   2113  HE1 PHE A 137     -18.371   1.797 -13.428  1.00 96.48           H  
ATOM   2114  CE2 PHE A 137     -17.260   4.945 -12.705  1.00 96.48           C  
ATOM   2115  HE2 PHE A 137     -17.599   5.969 -12.659  1.00 96.48           H  
ATOM   2116  CZ  PHE A 137     -18.154   3.915 -13.040  1.00 96.48           C  
ATOM   2117  HZ  PHE A 137     -19.181   4.161 -13.265  1.00 96.48           H  
ATOM   2118  N   VAL A 138     -11.839   1.132 -10.461  1.00 96.34           N  
ATOM   2119  H   VAL A 138     -12.609   0.521 -10.225  1.00 96.34           H  
ATOM   2120  CA  VAL A 138     -10.483   0.580 -10.450  1.00 96.34           C  
ATOM   2121  HA  VAL A 138      -9.762   1.387 -10.580  1.00 96.34           H  
ATOM   2122  C   VAL A 138     -10.353  -0.375 -11.624  1.00 96.34           C  
ATOM   2123  CB  VAL A 138     -10.158  -0.096  -9.110  1.00 96.34           C  
ATOM   2124  HB  VAL A 138     -10.789  -0.975  -8.978  1.00 96.34           H  
ATOM   2125  O   VAL A 138     -11.165  -1.290 -11.748  1.00 96.34           O  
ATOM   2126  CG1 VAL A 138      -8.689  -0.529  -9.087  1.00 96.34           C  
ATOM   2127 HG11 VAL A 138      -8.469  -1.012  -8.135  1.00 96.34           H  
ATOM   2128 HG12 VAL A 138      -8.497  -1.242  -9.889  1.00 96.34           H  
ATOM   2129 HG13 VAL A 138      -8.040   0.337  -9.214  1.00 96.34           H  
ATOM   2130  CG2 VAL A 138     -10.399   0.864  -7.938  1.00 96.34           C  
ATOM   2131 HG21 VAL A 138      -9.849   1.792  -8.090  1.00 96.34           H  
ATOM   2132 HG22 VAL A 138     -11.461   1.096  -7.851  1.00 96.34           H  
ATOM   2133 HG23 VAL A 138     -10.078   0.404  -7.003  1.00 96.34           H  
ATOM   2134  N   ALA A 139      -9.361  -0.168 -12.486  1.00 93.08           N  
ATOM   2135  H   ALA A 139      -8.751   0.622 -12.329  1.00 93.08           H  
ATOM   2136  CA  ALA A 139      -9.155  -0.954 -13.700  1.00 93.08           C  
ATOM   2137  HA  ALA A 139      -9.917  -1.731 -13.755  1.00 93.08           H  
ATOM   2138  C   ALA A 139      -7.796  -1.674 -13.710  1.00 93.08           C  
ATOM   2139  CB  ALA A 139      -9.369  -0.045 -14.913  1.00 93.08           C  
ATOM   2140  HB1 ALA A 139      -8.741   0.842 -14.824  1.00 93.08           H  
ATOM   2141  HB2 ALA A 139      -9.122  -0.575 -15.833  1.00 93.08           H  
ATOM   2142  HB3 ALA A 139     -10.411   0.272 -14.956  1.00 93.08           H  
ATOM   2143  O   ALA A 139      -6.797  -1.181 -13.172  1.00 93.08           O  
ATOM   2144  N   SER A 140      -7.770  -2.870 -14.314  1.00 90.31           N  
ATOM   2145  H   SER A 140      -8.630  -3.226 -14.705  1.00 90.31           H  
ATOM   2146  CA  SER A 140      -6.607  -3.767 -14.302  1.00 90.31           C  
ATOM   2147  HA  SER A 140      -6.168  -3.728 -13.305  1.00 90.31           H  
ATOM   2148  C   SER A 140      -5.483  -3.401 -15.273  1.00 90.31           C  
ATOM   2149  CB  SER A 140      -7.045  -5.218 -14.532  1.00 90.31           C  
ATOM   2150  HB2 SER A 140      -6.174  -5.871 -14.493  1.00 90.31           H  
ATOM   2151  HB3 SER A 140      -7.710  -5.505 -13.716  1.00 90.31           H  
ATOM   2152  O   SER A 140      -4.335  -3.706 -14.950  1.00 90.31           O  
ATOM   2153  OG  SER A 140      -7.738  -5.414 -15.755  1.00 90.31           O  
ATOM   2154  HG  SER A 140      -7.199  -5.237 -16.530  1.00 90.31           H  
ATOM   2155  N   TYR A 141      -5.798  -2.790 -16.423  1.00 85.52           N  
ATOM   2156  H   TYR A 141      -6.769  -2.569 -16.592  1.00 85.52           H  
ATOM   2157  CA  TYR A 141      -4.852  -2.410 -17.492  1.00 85.52           C  
ATOM   2158  HA  TYR A 141      -5.430  -2.307 -18.411  1.00 85.52           H  
ATOM   2159  C   TYR A 141      -3.788  -3.495 -17.803  1.00 85.52           C  
ATOM   2160  CB  TYR A 141      -4.263  -1.022 -17.195  1.00 85.52           C  
ATOM   2161  HB2 TYR A 141      -3.553  -0.770 -17.983  1.00 85.52           H  
ATOM   2162  HB3 TYR A 141      -3.704  -1.066 -16.261  1.00 85.52           H  
ATOM   2163  O   TYR A 141      -2.581  -3.266 -17.765  1.00 85.52           O  
ATOM   2164  CG  TYR A 141      -5.286   0.101 -17.123  1.00 85.52           C  
ATOM   2165  CD1 TYR A 141      -5.858   0.603 -18.306  1.00 85.52           C  
ATOM   2166  HD1 TYR A 141      -5.561   0.202 -19.264  1.00 85.52           H  
ATOM   2167  CD2 TYR A 141      -5.629   0.678 -15.885  1.00 85.52           C  
ATOM   2168  HD2 TYR A 141      -5.192   0.291 -14.976  1.00 85.52           H  
ATOM   2169  CE1 TYR A 141      -6.781   1.664 -18.257  1.00 85.52           C  
ATOM   2170  HE1 TYR A 141      -7.198   2.059 -19.171  1.00 85.52           H  
ATOM   2171  CE2 TYR A 141      -6.521   1.768 -15.833  1.00 85.52           C  
ATOM   2172  HE2 TYR A 141      -6.767   2.227 -14.886  1.00 85.52           H  
ATOM   2173  OH  TYR A 141      -7.974   3.302 -16.977  1.00 85.52           O  
ATOM   2174  HH  TYR A 141      -8.067   3.671 -16.096  1.00 85.52           H  
ATOM   2175  CZ  TYR A 141      -7.112   2.252 -17.021  1.00 85.52           C  
ATOM   2176  N   LYS A 142      -4.243  -4.735 -18.019  1.00 80.62           N  
ATOM   2177  H   LYS A 142      -5.249  -4.819 -18.035  1.00 80.62           H  
ATOM   2178  CA  LYS A 142      -3.478  -5.924 -18.433  1.00 80.62           C  
ATOM   2179  HA  LYS A 142      -2.451  -5.838 -18.078  1.00 80.62           H  
ATOM   2180  C   LYS A 142      -3.390  -6.063 -19.950  1.00 80.62           C  
ATOM   2181  CB  LYS A 142      -4.154  -7.199 -17.890  1.00 80.62           C  
ATOM   2182  HB2 LYS A 142      -3.646  -8.073 -18.298  1.00 80.62           H  
ATOM   2183  HB3 LYS A 142      -5.184  -7.230 -18.245  1.00 80.62           H  
ATOM   2184  O   LYS A 142      -2.443  -6.687 -20.430  1.00 80.62           O  
ATOM   2185  CG  LYS A 142      -4.170  -7.322 -16.365  1.00 80.62           C  
ATOM   2186  HG2 LYS A 142      -4.666  -6.451 -15.937  1.00 80.62           H  
ATOM   2187  HG3 LYS A 142      -4.741  -8.212 -16.102  1.00 80.62           H  
ATOM   2188  CD  LYS A 142      -2.764  -7.447 -15.779  1.00 80.62           C  
ATOM   2189  HD2 LYS A 142      -2.223  -6.514 -15.937  1.00 80.62           H  
ATOM   2190  HD3 LYS A 142      -2.239  -8.267 -16.271  1.00 80.62           H  
ATOM   2191  CE  LYS A 142      -2.888  -7.730 -14.284  1.00 80.62           C  
ATOM   2192  HE2 LYS A 142      -3.455  -6.918 -13.827  1.00 80.62           H  
ATOM   2193  HE3 LYS A 142      -3.455  -8.651 -14.147  1.00 80.62           H  
ATOM   2194  NZ  LYS A 142      -1.552  -7.842 -13.662  1.00 80.62           N  
ATOM   2195  HZ1 LYS A 142      -1.050  -8.610 -14.086  1.00 80.62           H  
ATOM   2196  HZ2 LYS A 142      -1.655  -8.012 -12.672  1.00 80.62           H  
ATOM   2197  HZ3 LYS A 142      -1.040  -6.984 -13.811  1.00 80.62           H  
ATOM   2198  N   THR A 143      -4.384  -5.549 -20.672  1.00 77.44           N  
ATOM   2199  H   THR A 143      -5.157  -5.126 -20.177  1.00 77.44           H  
ATOM   2200  CA  THR A 143      -4.448  -5.581 -22.143  1.00 77.44           C  
ATOM   2201  HA  THR A 143      -3.567  -6.086 -22.540  1.00 77.44           H  
ATOM   2202  C   THR A 143      -4.429  -4.197 -22.774  1.00 77.44           C  
ATOM   2203  CB  THR A 143      -5.679  -6.352 -22.641  1.00 77.44           C  
ATOM   2204  HB  THR A 143      -5.788  -6.194 -23.714  1.00 77.44           H  
ATOM   2205  O   THR A 143      -4.020  -4.072 -23.920  1.00 77.44           O  
ATOM   2206  CG2 THR A 143      -5.495  -7.851 -22.402  1.00 77.44           C  
ATOM   2207 HG21 THR A 143      -5.453  -8.055 -21.333  1.00 77.44           H  
ATOM   2208 HG22 THR A 143      -6.336  -8.387 -22.841  1.00 77.44           H  
ATOM   2209 HG23 THR A 143      -4.577  -8.190 -22.884  1.00 77.44           H  
ATOM   2210  OG1 THR A 143      -6.877  -5.975 -21.989  1.00 77.44           O  
ATOM   2211  HG1 THR A 143      -6.796  -5.108 -21.585  1.00 77.44           H  
ATOM   2212  N   SER A 144      -4.833  -3.174 -22.026  1.00 77.78           N  
ATOM   2213  H   SER A 144      -5.199  -3.365 -21.104  1.00 77.78           H  
ATOM   2214  CA  SER A 144      -4.800  -1.769 -22.428  1.00 77.78           C  
ATOM   2215  HA  SER A 144      -4.556  -1.703 -23.488  1.00 77.78           H  
ATOM   2216  C   SER A 144      -3.728  -0.992 -21.666  1.00 77.78           C  
ATOM   2217  CB  SER A 144      -6.185  -1.143 -22.234  1.00 77.78           C  
ATOM   2218  HB2 SER A 144      -6.885  -1.609 -22.927  1.00 77.78           H  
ATOM   2219  HB3 SER A 144      -6.137  -0.076 -22.454  1.00 77.78           H  
ATOM   2220  O   SER A 144      -3.315  -1.383 -20.570  1.00 77.78           O  
ATOM   2221  OG  SER A 144      -6.660  -1.339 -20.913  1.00 77.78           O  
ATOM   2222  HG  SER A 144      -6.850  -2.272 -20.787  1.00 77.78           H  
ATOM   2223  N   GLU A 145      -3.277   0.117 -22.250  1.00 79.40           N  
ATOM   2224  H   GLU A 145      -3.644   0.401 -23.147  1.00 79.40           H  
ATOM   2225  CA  GLU A 145      -2.322   1.012 -21.605  1.00 79.40           C  
ATOM   2226  HA  GLU A 145      -1.538   0.390 -21.173  1.00 79.40           H  
ATOM   2227  C   GLU A 145      -3.006   1.817 -20.487  1.00 79.40           C  
ATOM   2228  CB  GLU A 145      -1.648   1.937 -22.626  1.00 79.40           C  
ATOM   2229  HB2 GLU A 145      -1.011   2.634 -22.082  1.00 79.40           H  
ATOM   2230  HB3 GLU A 145      -2.408   2.499 -23.168  1.00 79.40           H  
ATOM   2231  O   GLU A 145      -4.081   2.386 -20.702  1.00 79.40           O  
ATOM   2232  CG  GLU A 145      -0.781   1.136 -23.611  1.00 79.40           C  
ATOM   2233  HG2 GLU A 145      -0.116   0.492 -23.036  1.00 79.40           H  
ATOM   2234  HG3 GLU A 145      -1.426   0.496 -24.214  1.00 79.40           H  
ATOM   2235  CD  GLU A 145       0.063   2.016 -24.543  1.00 79.40           C  
ATOM   2236  OE1 GLU A 145       0.974   1.438 -25.176  1.00 79.40           O  
ATOM   2237  OE2 GLU A 145      -0.177   3.242 -24.587  1.00 79.40           O  
ATOM   2238  N   PRO A 146      -2.424   1.867 -19.275  1.00 79.93           N  
ATOM   2239  CA  PRO A 146      -2.955   2.704 -18.211  1.00 79.93           C  
ATOM   2240  HA  PRO A 146      -4.009   2.467 -18.063  1.00 79.93           H  
ATOM   2241  C   PRO A 146      -2.791   4.192 -18.561  1.00 79.93           C  
ATOM   2242  CB  PRO A 146      -2.169   2.320 -16.957  1.00 79.93           C  
ATOM   2243  HB2 PRO A 146      -2.663   1.486 -16.459  1.00 79.93           H  
ATOM   2244  HB3 PRO A 146      -2.054   3.162 -16.275  1.00 79.93           H  
ATOM   2245  O   PRO A 146      -1.772   4.565 -19.146  1.00 79.93           O  
ATOM   2246  CG  PRO A 146      -0.823   1.857 -17.515  1.00 79.93           C  
ATOM   2247  HG2 PRO A 146      -0.183   2.722 -17.687  1.00 79.93           H  
ATOM   2248  HG3 PRO A 146      -0.334   1.144 -16.851  1.00 79.93           H  
ATOM   2249  CD  PRO A 146      -1.189   1.221 -18.855  1.00 79.93           C  
ATOM   2250  HD2 PRO A 146      -1.366   0.154 -18.728  1.00 79.93           H  
ATOM   2251  HD3 PRO A 146      -0.389   1.393 -19.575  1.00 79.93           H  
ATOM   2252  N   PRO A 147      -3.725   5.066 -18.137  1.00 76.91           N  
ATOM   2253  CA  PRO A 147      -3.563   6.506 -18.264  1.00 76.91           C  
ATOM   2254  HA  PRO A 147      -3.576   6.764 -19.323  1.00 76.91           H  
ATOM   2255  C   PRO A 147      -2.250   6.961 -17.628  1.00 76.91           C  
ATOM   2256  CB  PRO A 147      -4.772   7.139 -17.568  1.00 76.91           C  
ATOM   2257  HB2 PRO A 147      -4.542   7.354 -16.524  1.00 76.91           H  
ATOM   2258  HB3 PRO A 147      -5.100   8.046 -18.076  1.00 76.91           H  
ATOM   2259  O   PRO A 147      -1.937   6.597 -16.491  1.00 76.91           O  
ATOM   2260  CG  PRO A 147      -5.831   6.042 -17.631  1.00 76.91           C  
ATOM   2261  HG2 PRO A 147      -6.543   6.118 -16.809  1.00 76.91           H  
ATOM   2262  HG3 PRO A 147      -6.345   6.087 -18.590  1.00 76.91           H  
ATOM   2263  CD  PRO A 147      -5.014   4.755 -17.555  1.00 76.91           C  
ATOM   2264  HD2 PRO A 147      -5.513   3.984 -18.142  1.00 76.91           H  
ATOM   2265  HD3 PRO A 147      -4.888   4.444 -16.518  1.00 76.91           H  
ATOM   2266  N   MET A 148      -1.487   7.759 -18.372  1.00 70.79           N  
ATOM   2267  H   MET A 148      -1.762   7.938 -19.327  1.00 70.79           H  
ATOM   2268  CA  MET A 148      -0.229   8.333 -17.889  1.00 70.79           C  
ATOM   2269  HA  MET A 148       0.269   7.612 -17.241  1.00 70.79           H  
ATOM   2270  C   MET A 148      -0.440   9.603 -17.055  1.00 70.79           C  
ATOM   2271  CB  MET A 148       0.688   8.613 -19.081  1.00 70.79           C  
ATOM   2272  HB2 MET A 148       0.179   9.289 -19.767  1.00 70.79           H  
ATOM   2273  HB3 MET A 148       1.591   9.098 -18.710  1.00 70.79           H  
ATOM   2274  O   MET A 148       0.457  10.018 -16.328  1.00 70.79           O  
ATOM   2275  CG  MET A 148       1.083   7.345 -19.849  1.00 70.79           C  
ATOM   2276  HG2 MET A 148       0.898   6.466 -19.231  1.00 70.79           H  
ATOM   2277  HG3 MET A 148       0.448   7.265 -20.732  1.00 70.79           H  
ATOM   2278  SD  MET A 148       2.817   7.311 -20.378  1.00 70.79           S  
ATOM   2279  CE  MET A 148       3.599   6.829 -18.819  1.00 70.79           C  
ATOM   2280  HE1 MET A 148       3.206   5.864 -18.498  1.00 70.79           H  
ATOM   2281  HE2 MET A 148       3.393   7.583 -18.060  1.00 70.79           H  
ATOM   2282  HE3 MET A 148       4.676   6.756 -18.969  1.00 70.79           H  
ATOM   2283  N   THR A 149      -1.623  10.209 -17.143  1.00 72.23           N  
ATOM   2284  H   THR A 149      -2.346   9.795 -17.714  1.00 72.23           H  
ATOM   2285  CA  THR A 149      -1.992  11.422 -16.412  1.00 72.23           C  
ATOM   2286  HA  THR A 149      -1.114  12.065 -16.343  1.00 72.23           H  
ATOM   2287  C   THR A 149      -2.443  11.117 -14.982  1.00 72.23           C  
ATOM   2288  CB  THR A 149      -3.078  12.196 -17.177  1.00 72.23           C  
ATOM   2289  HB  THR A 149      -3.453  13.007 -16.552  1.00 72.23           H  
ATOM   2290  O   THR A 149      -2.935  10.025 -14.674  1.00 72.23           O  
ATOM   2291  CG2 THR A 149      -2.531  12.784 -18.478  1.00 72.23           C  
ATOM   2292 HG21 THR A 149      -2.211  11.991 -19.153  1.00 72.23           H  
ATOM   2293 HG22 THR A 149      -1.682  13.431 -18.261  1.00 72.23           H  
ATOM   2294 HG23 THR A 149      -3.303  13.380 -18.967  1.00 72.23           H  
ATOM   2295  OG1 THR A 149      -4.146  11.346 -17.538  1.00 72.23           O  
ATOM   2296  HG1 THR A 149      -4.834  11.903 -17.910  1.00 72.23           H  
ATOM   2297  N   THR A 150      -2.290  12.099 -14.087  1.00 76.78           N  
ATOM   2298  H   THR A 150      -1.820  12.952 -14.351  1.00 76.78           H  
ATOM   2299  CA  THR A 150      -2.879  12.041 -12.742  1.00 76.78           C  
ATOM   2300  HA  THR A 150      -2.437  11.191 -12.221  1.00 76.78           H  
ATOM   2301  C   THR A 150      -4.399  11.876 -12.867  1.00 76.78           C  
ATOM   2302  CB  THR A 150      -2.554  13.296 -11.916  1.00 76.78           C  
ATOM   2303  HB  THR A 150      -2.970  14.177 -12.403  1.00 76.78           H  
ATOM   2304  O   THR A 150      -5.024  12.634 -13.613  1.00 76.78           O  
ATOM   2305  CG2 THR A 150      -3.073  13.211 -10.479  1.00 76.78           C  
ATOM   2306 HG21 THR A 150      -2.677  12.325  -9.983  1.00 76.78           H  
ATOM   2307 HG22 THR A 150      -2.757  14.097  -9.928  1.00 76.78           H  
ATOM   2308 HG23 THR A 150      -4.163  13.183 -10.469  1.00 76.78           H  
ATOM   2309  OG1 THR A 150      -1.156  13.433 -11.815  1.00 76.78           O  
ATOM   2310  HG1 THR A 150      -0.996  14.253 -11.344  1.00 76.78           H  
ATOM   2311  N   PRO A 151      -5.019  10.904 -12.172  1.00 83.94           N  
ATOM   2312  CA  PRO A 151      -6.464  10.728 -12.201  1.00 83.94           C  
ATOM   2313  HA  PRO A 151      -6.762  10.458 -13.214  1.00 83.94           H  
ATOM   2314  C   PRO A 151      -7.198  11.992 -11.760  1.00 83.94           C  
ATOM   2315  CB  PRO A 151      -6.759   9.564 -11.255  1.00 83.94           C  
ATOM   2316  HB2 PRO A 151      -7.629   8.996 -11.586  1.00 83.94           H  
ATOM   2317  HB3 PRO A 151      -6.906   9.922 -10.236  1.00 83.94           H  
ATOM   2318  O   PRO A 151      -6.919  12.533 -10.694  1.00 83.94           O  
ATOM   2319  CG  PRO A 151      -5.473   8.748 -11.318  1.00 83.94           C  
ATOM   2320  HG2 PRO A 151      -5.342   8.127 -10.432  1.00 83.94           H  
ATOM   2321  HG3 PRO A 151      -5.471   8.138 -12.222  1.00 83.94           H  
ATOM   2322  CD  PRO A 151      -4.401   9.829 -11.419  1.00 83.94           C  
ATOM   2323  HD2 PRO A 151      -3.527   9.434 -11.938  1.00 83.94           H  
ATOM   2324  HD3 PRO A 151      -4.132  10.190 -10.426  1.00 83.94           H  
ATOM   2325  N   THR A 152      -8.167  12.429 -12.557  1.00 85.13           N  
ATOM   2326  H   THR A 152      -8.325  11.972 -13.444  1.00 85.13           H  
ATOM   2327  CA  THR A 152      -9.017  13.582 -12.251  1.00 85.13           C  
ATOM   2328  HA  THR A 152      -8.663  14.055 -11.335  1.00 85.13           H  
ATOM   2329  C   THR A 152     -10.455  13.147 -12.001  1.00 85.13           C  
ATOM   2330  CB  THR A 152      -8.947  14.645 -13.357  1.00 85.13           C  
ATOM   2331  HB  THR A 152      -9.649  15.447 -13.126  1.00 85.13           H  
ATOM   2332  O   THR A 152     -10.893  12.071 -12.422  1.00 85.13           O  
ATOM   2333  CG2 THR A 152      -7.551  15.252 -13.483  1.00 85.13           C  
ATOM   2334 HG21 THR A 152      -7.222  15.623 -12.512  1.00 85.13           H  
ATOM   2335 HG22 THR A 152      -6.841  14.502 -13.831  1.00 85.13           H  
ATOM   2336 HG23 THR A 152      -7.570  16.083 -14.187  1.00 85.13           H  
ATOM   2337  OG1 THR A 152      -9.280  14.089 -14.606  1.00 85.13           O  
ATOM   2338  HG1 THR A 152      -8.944  14.685 -15.279  1.00 85.13           H  
ATOM   2339  N   VAL A 153     -11.197  13.987 -11.279  1.00 90.57           N  
ATOM   2340  H   VAL A 153     -10.786  14.854 -10.963  1.00 90.57           H  
ATOM   2341  CA  VAL A 153     -12.623  13.779 -11.030  1.00 90.57           C  
ATOM   2342  HA  VAL A 153     -12.824  12.708 -11.034  1.00 90.57           H  
ATOM   2343  C   VAL A 153     -13.439  14.421 -12.144  1.00 90.57           C  
ATOM   2344  CB  VAL A 153     -13.038  14.314  -9.652  1.00 90.57           C  
ATOM   2345  HB  VAL A 153     -12.776  15.369  -9.570  1.00 90.57           H  
ATOM   2346  O   VAL A 153     -13.348  15.623 -12.377  1.00 90.57           O  
ATOM   2347  CG1 VAL A 153     -14.549  14.168  -9.441  1.00 90.57           C  
ATOM   2348 HG11 VAL A 153     -14.855  13.145  -9.660  1.00 90.57           H  
ATOM   2349 HG12 VAL A 153     -14.797  14.433  -8.413  1.00 90.57           H  
ATOM   2350 HG13 VAL A 153     -15.083  14.856 -10.097  1.00 90.57           H  
ATOM   2351  CG2 VAL A 153     -12.294  13.538  -8.563  1.00 90.57           C  
ATOM   2352 HG21 VAL A 153     -11.233  13.788  -8.586  1.00 90.57           H  
ATOM   2353 HG22 VAL A 153     -12.426  12.464  -8.699  1.00 90.57           H  
ATOM   2354 HG23 VAL A 153     -12.682  13.814  -7.583  1.00 90.57           H  
ATOM   2355  N   VAL A 154     -14.285  13.627 -12.798  1.00 90.36           N  
ATOM   2356  H   VAL A 154     -14.294  12.648 -12.552  1.00 90.36           H  
ATOM   2357  CA  VAL A 154     -15.226  14.082 -13.827  1.00 90.36           C  
ATOM   2358  HA  VAL A 154     -15.237  15.172 -13.851  1.00 90.36           H  
ATOM   2359  C   VAL A 154     -16.620  13.595 -13.451  1.00 90.36           C  
ATOM   2360  CB  VAL A 154     -14.805  13.588 -15.226  1.00 90.36           C  
ATOM   2361  HB  VAL A 154     -14.830  12.499 -15.250  1.00 90.36           H  
ATOM   2362  O   VAL A 154     -16.831  12.401 -13.261  1.00 90.36           O  
ATOM   2363  CG1 VAL A 154     -15.760  14.123 -16.302  1.00 90.36           C  
ATOM   2364 HG11 VAL A 154     -15.425  13.794 -17.286  1.00 90.36           H  
ATOM   2365 HG12 VAL A 154     -16.766  13.735 -16.142  1.00 90.36           H  
ATOM   2366 HG13 VAL A 154     -15.781  15.212 -16.279  1.00 90.36           H  
ATOM   2367  CG2 VAL A 154     -13.386  14.050 -15.588  1.00 90.36           C  
ATOM   2368 HG21 VAL A 154     -13.136  13.737 -16.602  1.00 90.36           H  
ATOM   2369 HG22 VAL A 154     -13.312  15.135 -15.515  1.00 90.36           H  
ATOM   2370 HG23 VAL A 154     -12.659  13.600 -14.911  1.00 90.36           H  
ATOM   2371  N   ASN A 155     -17.581  14.515 -13.320  1.00 89.04           N  
ATOM   2372  H   ASN A 155     -17.355  15.475 -13.538  1.00 89.04           H  
ATOM   2373  CA  ASN A 155     -18.981  14.211 -12.982  1.00 89.04           C  
ATOM   2374  HA  ASN A 155     -19.465  15.155 -12.732  1.00 89.04           H  
ATOM   2375  C   ASN A 155     -19.144  13.323 -11.727  1.00 89.04           C  
ATOM   2376  CB  ASN A 155     -19.695  13.654 -14.230  1.00 89.04           C  
ATOM   2377  HB2 ASN A 155     -20.737  13.448 -13.986  1.00 89.04           H  
ATOM   2378  HB3 ASN A 155     -19.225  12.715 -14.523  1.00 89.04           H  
ATOM   2379  O   ASN A 155     -19.926  12.374 -11.722  1.00 89.04           O  
ATOM   2380  CG  ASN A 155     -19.683  14.612 -15.404  1.00 89.04           C  
ATOM   2381  ND2 ASN A 155     -19.803  14.109 -16.609  1.00 89.04           N  
ATOM   2382 HD21 ASN A 155     -19.818  14.774 -17.369  1.00 89.04           H  
ATOM   2383 HD22 ASN A 155     -19.915  13.113 -16.741  1.00 89.04           H  
ATOM   2384  OD1 ASN A 155     -19.560  15.817 -15.267  1.00 89.04           O  
ATOM   2385  N   GLY A 156     -18.372  13.600 -10.667  1.00 89.88           N  
ATOM   2386  H   GLY A 156     -17.735  14.381 -10.728  1.00 89.88           H  
ATOM   2387  CA  GLY A 156     -18.406  12.817  -9.423  1.00 89.88           C  
ATOM   2388  HA2 GLY A 156     -17.820  13.336  -8.664  1.00 89.88           H  
ATOM   2389  HA3 GLY A 156     -19.436  12.739  -9.075  1.00 89.88           H  
ATOM   2390  C   GLY A 156     -17.842  11.399  -9.562  1.00 89.88           C  
ATOM   2391  O   GLY A 156     -18.180  10.516  -8.768  1.00 89.88           O  
ATOM   2392  N   GLN A 157     -17.018  11.162 -10.587  1.00 93.20           N  
ATOM   2393  H   GLN A 157     -16.845  11.895 -11.260  1.00 93.20           H  
ATOM   2394  CA  GLN A 157     -16.400   9.873 -10.862  1.00 93.20           C  
ATOM   2395  HA  GLN A 157     -16.526   9.256  -9.972  1.00 93.20           H  
ATOM   2396  C   GLN A 157     -14.901  10.007 -11.123  1.00 93.20           C  
ATOM   2397  CB  GLN A 157     -17.094   9.167 -12.035  1.00 93.20           C  
ATOM   2398  HB2 GLN A 157     -16.630   8.192 -12.180  1.00 93.20           H  
ATOM   2399  HB3 GLN A 157     -16.956   9.753 -12.944  1.00 93.20           H  
ATOM   2400  O   GLN A 157     -14.443  11.016 -11.651  1.00 93.20           O  
ATOM   2401  CG  GLN A 157     -18.596   8.971 -11.781  1.00 93.20           C  
ATOM   2402  HG2 GLN A 157     -18.733   8.424 -10.848  1.00 93.20           H  
ATOM   2403  HG3 GLN A 157     -19.079   9.942 -11.674  1.00 93.20           H  
ATOM   2404  CD  GLN A 157     -19.318   8.236 -12.900  1.00 93.20           C  
ATOM   2405  NE2 GLN A 157     -20.579   7.919 -12.713  1.00 93.20           N  
ATOM   2406 HE21 GLN A 157     -21.055   8.391 -11.957  1.00 93.20           H  
ATOM   2407 HE22 GLN A 157     -21.055   7.670 -13.568  1.00 93.20           H  
ATOM   2408  OE1 GLN A 157     -18.799   7.909 -13.951  1.00 93.20           O  
ATOM   2409  N   MET A 158     -14.143   8.968 -10.784  1.00 94.38           N  
ATOM   2410  H   MET A 158     -14.580   8.201 -10.294  1.00 94.38           H  
ATOM   2411  CA  MET A 158     -12.706   8.877 -11.055  1.00 94.38           C  
ATOM   2412  HA  MET A 158     -12.439   9.563 -11.860  1.00 94.38           H  
ATOM   2413  C   MET A 158     -12.336   7.462 -11.494  1.00 94.38           C  
ATOM   2414  CB  MET A 158     -11.941   9.303  -9.799  1.00 94.38           C  
ATOM   2415  HB2 MET A 158     -12.311   8.722  -8.954  1.00 94.38           H  
ATOM   2416  HB3 MET A 158     -12.146  10.358  -9.619  1.00 94.38           H  
ATOM   2417  O   MET A 158     -12.919   6.484 -11.021  1.00 94.38           O  
ATOM   2418  CG  MET A 158     -10.425   9.118  -9.866  1.00 94.38           C  
ATOM   2419  HG2 MET A 158     -10.200   8.062 -10.017  1.00 94.38           H  
ATOM   2420  HG3 MET A 158     -10.017   9.686 -10.702  1.00 94.38           H  
ATOM   2421  SD  MET A 158      -9.623   9.631  -8.333  1.00 94.38           S  
ATOM   2422  CE  MET A 158      -9.547  11.408  -8.622  1.00 94.38           C  
ATOM   2423  HE1 MET A 158      -8.512  11.702  -8.793  1.00 94.38           H  
ATOM   2424  HE2 MET A 158     -10.145  11.685  -9.490  1.00 94.38           H  
ATOM   2425  HE3 MET A 158      -9.941  11.912  -7.739  1.00 94.38           H  
ATOM   2426  N   ILE A 159     -11.348   7.347 -12.384  1.00 93.62           N  
ATOM   2427  H   ILE A 159     -10.892   8.189 -12.706  1.00 93.62           H  
ATOM   2428  CA  ILE A 159     -10.785   6.067 -12.823  1.00 93.62           C  
ATOM   2429  HA  ILE A 159     -11.376   5.256 -12.398  1.00 93.62           H  
ATOM   2430  C   ILE A 159      -9.361   5.943 -12.286  1.00 93.62           C  
ATOM   2431  CB  ILE A 159     -10.836   5.907 -14.358  1.00 93.62           C  
ATOM   2432  HB  ILE A 159     -10.217   6.683 -14.808  1.00 93.62           H  
ATOM   2433  O   ILE A 159      -8.525   6.808 -12.523  1.00 93.62           O  
ATOM   2434  CG1 ILE A 159     -12.283   6.071 -14.883  1.00 93.62           C  
ATOM   2435 HG12 ILE A 159     -12.920   5.294 -14.460  1.00 93.62           H  
ATOM   2436 HG13 ILE A 159     -12.676   7.037 -14.564  1.00 93.62           H  
ATOM   2437  CG2 ILE A 159     -10.261   4.530 -14.752  1.00 93.62           C  
ATOM   2438 HG21 ILE A 159     -10.268   4.416 -15.836  1.00 93.62           H  
ATOM   2439 HG22 ILE A 159     -10.853   3.733 -14.301  1.00 93.62           H  
ATOM   2440 HG23 ILE A 159      -9.226   4.441 -14.423  1.00 93.62           H  
ATOM   2441  CD1 ILE A 159     -12.407   6.030 -16.410  1.00 93.62           C  
ATOM   2442 HD11 ILE A 159     -12.201   5.028 -16.787  1.00 93.62           H  
ATOM   2443 HD12 ILE A 159     -11.715   6.742 -16.859  1.00 93.62           H  
ATOM   2444 HD13 ILE A 159     -13.424   6.300 -16.694  1.00 93.62           H  
ATOM   2445  N   LEU A 160      -9.085   4.842 -11.596  1.00 94.34           N  
ATOM   2446  H   LEU A 160      -9.832   4.175 -11.466  1.00 94.34           H  
ATOM   2447  CA  LEU A 160      -7.797   4.518 -11.002  1.00 94.34           C  
ATOM   2448  HA  LEU A 160      -7.089   5.322 -11.203  1.00 94.34           H  
ATOM   2449  C   LEU A 160      -7.220   3.242 -11.603  1.00 94.34           C  
ATOM   2450  CB  LEU A 160      -7.950   4.360  -9.480  1.00 94.34           C  
ATOM   2451  HB2 LEU A 160      -8.646   3.543  -9.286  1.00 94.34           H  
ATOM   2452  HB3 LEU A 160      -6.982   4.079  -9.067  1.00 94.34           H  
ATOM   2453  O   LEU A 160      -7.922   2.269 -11.882  1.00 94.34           O  
ATOM   2454  CG  LEU A 160      -8.452   5.610  -8.743  1.00 94.34           C  
ATOM   2455  HG  LEU A 160      -9.471   5.843  -9.053  1.00 94.34           H  
ATOM   2456  CD1 LEU A 160      -8.436   5.335  -7.242  1.00 94.34           C  
ATOM   2457 HD11 LEU A 160      -8.847   6.192  -6.709  1.00 94.34           H  
ATOM   2458 HD12 LEU A 160      -9.036   4.454  -7.015  1.00 94.34           H  
ATOM   2459 HD13 LEU A 160      -7.410   5.168  -6.914  1.00 94.34           H  
ATOM   2460  CD2 LEU A 160      -7.556   6.806  -9.019  1.00 94.34           C  
ATOM   2461 HD21 LEU A 160      -7.833   7.621  -8.350  1.00 94.34           H  
ATOM   2462 HD22 LEU A 160      -7.702   7.151 -10.042  1.00 94.34           H  
ATOM   2463 HD23 LEU A 160      -6.509   6.546  -8.863  1.00 94.34           H  
ATOM   2464  N   THR A 161      -5.900   3.208 -11.716  1.00 92.75           N  
ATOM   2465  H   THR A 161      -5.393   4.057 -11.512  1.00 92.75           H  
ATOM   2466  CA  THR A 161      -5.159   1.955 -11.881  1.00 92.75           C  
ATOM   2467  HA  THR A 161      -5.650   1.355 -12.647  1.00 92.75           H  
ATOM   2468  C   THR A 161      -5.163   1.156 -10.573  1.00 92.75           C  
ATOM   2469  CB  THR A 161      -3.710   2.207 -12.325  1.00 92.75           C  
ATOM   2470  HB  THR A 161      -3.230   1.246 -12.506  1.00 92.75           H  
ATOM   2471  O   THR A 161      -5.276   1.718  -9.480  1.00 92.75           O  
ATOM   2472  CG2 THR A 161      -3.597   3.056 -13.590  1.00 92.75           C  
ATOM   2473 HG21 THR A 161      -4.096   2.554 -14.419  1.00 92.75           H  
ATOM   2474 HG22 THR A 161      -2.546   3.188 -13.849  1.00 92.75           H  
ATOM   2475 HG23 THR A 161      -4.048   4.039 -13.455  1.00 92.75           H  
ATOM   2476  OG1 THR A 161      -3.000   2.877 -11.309  1.00 92.75           O  
ATOM   2477  HG1 THR A 161      -3.295   3.788 -11.385  1.00 92.75           H  
ATOM   2478  N   MET A 162      -4.937  -0.160 -10.661  1.00 92.84           N  
ATOM   2479  H   MET A 162      -5.018  -0.593 -11.570  1.00 92.84           H  
ATOM   2480  CA  MET A 162      -4.740  -1.017  -9.480  1.00 92.84           C  
ATOM   2481  HA  MET A 162      -5.678  -1.089  -8.930  1.00 92.84           H  
ATOM   2482  C   MET A 162      -3.685  -0.468  -8.511  1.00 92.84           C  
ATOM   2483  CB  MET A 162      -4.291  -2.418  -9.919  1.00 92.84           C  
ATOM   2484  HB2 MET A 162      -3.928  -2.968  -9.051  1.00 92.84           H  
ATOM   2485  HB3 MET A 162      -3.463  -2.328 -10.621  1.00 92.84           H  
ATOM   2486  O   MET A 162      -3.875  -0.528  -7.299  1.00 92.84           O  
ATOM   2487  CG  MET A 162      -5.410  -3.228 -10.577  1.00 92.84           C  
ATOM   2488  HG2 MET A 162      -5.737  -2.696 -11.470  1.00 92.84           H  
ATOM   2489  HG3 MET A 162      -4.993  -4.184 -10.895  1.00 92.84           H  
ATOM   2490  SD  MET A 162      -6.873  -3.566  -9.560  1.00 92.84           S  
ATOM   2491  CE  MET A 162      -6.114  -4.270  -8.074  1.00 92.84           C  
ATOM   2492  HE1 MET A 162      -6.835  -4.896  -7.549  1.00 92.84           H  
ATOM   2493  HE2 MET A 162      -5.785  -3.465  -7.415  1.00 92.84           H  
ATOM   2494  HE3 MET A 162      -5.252  -4.878  -8.350  1.00 92.84           H  
ATOM   2495  N   LYS A 163      -2.581   0.082  -9.036  1.00 92.37           N  
ATOM   2496  H   LYS A 163      -2.531   0.171 -10.040  1.00 92.37           H  
ATOM   2497  CA  LYS A 163      -1.499   0.640  -8.217  1.00 92.37           C  
ATOM   2498  HA  LYS A 163      -1.196  -0.108  -7.483  1.00 92.37           H  
ATOM   2499  C   LYS A 163      -1.981   1.856  -7.426  1.00 92.37           C  
ATOM   2500  CB  LYS A 163      -0.293   0.973  -9.105  1.00 92.37           C  
ATOM   2501  HB2 LYS A 163      -0.575   1.751  -9.814  1.00 92.37           H  
ATOM   2502  HB3 LYS A 163      -0.005   0.083  -9.666  1.00 92.37           H  
ATOM   2503  O   LYS A 163      -1.805   1.882  -6.214  1.00 92.37           O  
ATOM   2504  CG  LYS A 163       0.910   1.447  -8.273  1.00 92.37           C  
ATOM   2505  HG2 LYS A 163       0.618   2.289  -7.646  1.00 92.37           H  
ATOM   2506  HG3 LYS A 163       1.256   0.635  -7.633  1.00 92.37           H  
ATOM   2507  CD  LYS A 163       2.046   1.903  -9.191  1.00 92.37           C  
ATOM   2508  HD2 LYS A 163       1.665   2.680  -9.852  1.00 92.37           H  
ATOM   2509  HD3 LYS A 163       2.397   1.062  -9.789  1.00 92.37           H  
ATOM   2510  CE  LYS A 163       3.195   2.467  -8.350  1.00 92.37           C  
ATOM   2511  HE2 LYS A 163       2.776   3.144  -7.606  1.00 92.37           H  
ATOM   2512  HE3 LYS A 163       3.677   1.648  -7.816  1.00 92.37           H  
ATOM   2513  NZ  LYS A 163       4.161   3.201  -9.203  1.00 92.37           N  
ATOM   2514  HZ1 LYS A 163       4.508   2.616  -9.950  1.00 92.37           H  
ATOM   2515  HZ2 LYS A 163       4.929   3.551  -8.649  1.00 92.37           H  
ATOM   2516  HZ3 LYS A 163       3.704   4.001  -9.617  1.00 92.37           H  
ATOM   2517  N   GLN A 164      -2.618   2.818  -8.092  1.00 94.04           N  
ATOM   2518  H   GLN A 164      -2.791   2.687  -9.078  1.00 94.04           H  
ATOM   2519  CA  GLN A 164      -3.140   4.037  -7.462  1.00 94.04           C  
ATOM   2520  HA  GLN A 164      -2.328   4.595  -6.995  1.00 94.04           H  
ATOM   2521  C   GLN A 164      -4.160   3.710  -6.368  1.00 94.04           C  
ATOM   2522  CB  GLN A 164      -3.786   4.905  -8.548  1.00 94.04           C  
ATOM   2523  HB2 GLN A 164      -4.384   5.690  -8.087  1.00 94.04           H  
ATOM   2524  HB3 GLN A 164      -4.458   4.275  -9.131  1.00 94.04           H  
ATOM   2525  O   GLN A 164      -3.998   4.139  -5.229  1.00 94.04           O  
ATOM   2526  CG  GLN A 164      -2.737   5.564  -9.461  1.00 94.04           C  
ATOM   2527  HG2 GLN A 164      -1.938   4.862  -9.697  1.00 94.04           H  
ATOM   2528  HG3 GLN A 164      -2.295   6.403  -8.925  1.00 94.04           H  
ATOM   2529  CD  GLN A 164      -3.325   6.054 -10.777  1.00 94.04           C  
ATOM   2530  NE2 GLN A 164      -2.679   6.964 -11.468  1.00 94.04           N  
ATOM   2531 HE21 GLN A 164      -1.854   7.424 -11.111  1.00 94.04           H  
ATOM   2532 HE22 GLN A 164      -3.076   7.246 -12.352  1.00 94.04           H  
ATOM   2533  OE1 GLN A 164      -4.321   5.533 -11.250  1.00 94.04           O  
ATOM   2534  N   ALA A 165      -5.145   2.865  -6.684  1.00 96.53           N  
ATOM   2535  H   ALA A 165      -5.226   2.540  -7.637  1.00 96.53           H  
ATOM   2536  CA  ALA A 165      -6.148   2.427  -5.718  1.00 96.53           C  
ATOM   2537  HA  ALA A 165      -6.659   3.301  -5.314  1.00 96.53           H  
ATOM   2538  C   ALA A 165      -5.524   1.670  -4.533  1.00 96.53           C  
ATOM   2539  CB  ALA A 165      -7.169   1.568  -6.467  1.00 96.53           C  
ATOM   2540  HB1 ALA A 165      -7.945   1.236  -5.778  1.00 96.53           H  
ATOM   2541  HB2 ALA A 165      -6.681   0.698  -6.907  1.00 96.53           H  
ATOM   2542  HB3 ALA A 165      -7.629   2.157  -7.259  1.00 96.53           H  
ATOM   2543  O   ALA A 165      -5.934   1.859  -3.392  1.00 96.53           O  
ATOM   2544  N   SER A 166      -4.501   0.843  -4.781  1.00 96.58           N  
ATOM   2545  H   SER A 166      -4.235   0.674  -5.741  1.00 96.58           H  
ATOM   2546  CA  SER A 166      -3.811   0.116  -3.712  1.00 96.58           C  
ATOM   2547  HA  SER A 166      -4.571  -0.366  -3.097  1.00 96.58           H  
ATOM   2548  C   SER A 166      -3.003   1.020  -2.777  1.00 96.58           C  
ATOM   2549  CB  SER A 166      -2.931  -0.993  -4.287  1.00 96.58           C  
ATOM   2550  HB2 SER A 166      -2.651  -1.659  -3.471  1.00 96.58           H  
ATOM   2551  HB3 SER A 166      -3.511  -1.575  -5.003  1.00 96.58           H  
ATOM   2552  O   SER A 166      -2.925   0.723  -1.591  1.00 96.58           O  
ATOM   2553  OG  SER A 166      -1.751  -0.505  -4.910  1.00 96.58           O  
ATOM   2554  HG  SER A 166      -1.920   0.362  -5.288  1.00 96.58           H  
ATOM   2555  N   LEU A 167      -2.429   2.122  -3.273  1.00 96.71           N  
ATOM   2556  H   LEU A 167      -2.558   2.349  -4.249  1.00 96.71           H  
ATOM   2557  CA  LEU A 167      -1.701   3.080  -2.433  1.00 96.71           C  
ATOM   2558  HA  LEU A 167      -1.031   2.534  -1.770  1.00 96.71           H  
ATOM   2559  C   LEU A 167      -2.659   3.846  -1.515  1.00 96.71           C  
ATOM   2560  CB  LEU A 167      -0.875   4.036  -3.312  1.00 96.71           C  
ATOM   2561  HB2 LEU A 167      -1.528   4.473  -4.068  1.00 96.71           H  
ATOM   2562  HB3 LEU A 167      -0.507   4.847  -2.684  1.00 96.71           H  
ATOM   2563  O   LEU A 167      -2.406   3.922  -0.315  1.00 96.71           O  
ATOM   2564  CG  LEU A 167       0.338   3.385  -3.997  1.00 96.71           C  
ATOM   2565  HG  LEU A 167       0.026   2.490  -4.534  1.00 96.71           H  
ATOM   2566  CD1 LEU A 167       0.954   4.360  -5.002  1.00 96.71           C  
ATOM   2567 HD11 LEU A 167       1.283   5.255  -4.474  1.00 96.71           H  
ATOM   2568 HD12 LEU A 167       1.810   3.894  -5.491  1.00 96.71           H  
ATOM   2569 HD13 LEU A 167       0.209   4.638  -5.748  1.00 96.71           H  
ATOM   2570  CD2 LEU A 167       1.426   2.991  -2.999  1.00 96.71           C  
ATOM   2571 HD21 LEU A 167       2.251   2.512  -3.526  1.00 96.71           H  
ATOM   2572 HD22 LEU A 167       1.794   3.873  -2.475  1.00 96.71           H  
ATOM   2573 HD23 LEU A 167       1.040   2.279  -2.269  1.00 96.71           H  
ATOM   2574  N   LEU A 168      -3.793   4.313  -2.054  1.00 97.61           N  
ATOM   2575  H   LEU A 168      -3.920   4.231  -3.052  1.00 97.61           H  
ATOM   2576  CA  LEU A 168      -4.874   4.920  -1.264  1.00 97.61           C  
ATOM   2577  HA  LEU A 168      -4.503   5.806  -0.748  1.00 97.61           H  
ATOM   2578  C   LEU A 168      -5.389   3.954  -0.186  1.00 97.61           C  
ATOM   2579  CB  LEU A 168      -6.029   5.312  -2.203  1.00 97.61           C  
ATOM   2580  HB2 LEU A 168      -6.328   4.430  -2.769  1.00 97.61           H  
ATOM   2581  HB3 LEU A 168      -6.881   5.618  -1.597  1.00 97.61           H  
ATOM   2582  O   LEU A 168      -5.545   4.324   0.974  1.00 97.61           O  
ATOM   2583  CG  LEU A 168      -5.711   6.448  -3.191  1.00 97.61           C  
ATOM   2584  HG  LEU A 168      -4.786   6.232  -3.726  1.00 97.61           H  
ATOM   2585  CD1 LEU A 168      -6.842   6.538  -4.209  1.00 97.61           C  
ATOM   2586 HD11 LEU A 168      -6.669   7.370  -4.892  1.00 97.61           H  
ATOM   2587 HD12 LEU A 168      -7.783   6.697  -3.683  1.00 97.61           H  
ATOM   2588 HD13 LEU A 168      -6.897   5.605  -4.771  1.00 97.61           H  
ATOM   2589  CD2 LEU A 168      -5.574   7.788  -2.483  1.00 97.61           C  
ATOM   2590 HD21 LEU A 168      -4.722   7.756  -1.804  1.00 97.61           H  
ATOM   2591 HD22 LEU A 168      -5.405   8.589  -3.202  1.00 97.61           H  
ATOM   2592 HD23 LEU A 168      -6.475   8.012  -1.913  1.00 97.61           H  
ATOM   2593  N   ALA A 169      -5.600   2.686  -0.553  1.00 98.19           N  
ATOM   2594  H   ALA A 169      -5.506   2.445  -1.529  1.00 98.19           H  
ATOM   2595  CA  ALA A 169      -6.027   1.652   0.383  1.00 98.19           C  
ATOM   2596  HA  ALA A 169      -6.963   1.968   0.845  1.00 98.19           H  
ATOM   2597  C   ALA A 169      -5.010   1.427   1.512  1.00 98.19           C  
ATOM   2598  CB  ALA A 169      -6.276   0.361  -0.403  1.00 98.19           C  
ATOM   2599  HB1 ALA A 169      -5.369   0.057  -0.926  1.00 98.19           H  
ATOM   2600  HB2 ALA A 169      -6.560  -0.437   0.284  1.00 98.19           H  
ATOM   2601  HB3 ALA A 169      -7.075   0.526  -1.125  1.00 98.19           H  
ATOM   2602  O   ALA A 169      -5.397   1.339   2.674  1.00 98.19           O  
ATOM   2603  N   VAL A 170      -3.712   1.356   1.197  1.00 97.93           N  
ATOM   2604  H   VAL A 170      -3.439   1.440   0.229  1.00 97.93           H  
ATOM   2605  CA  VAL A 170      -2.670   1.155   2.216  1.00 97.93           C  
ATOM   2606  HA  VAL A 170      -2.953   0.296   2.824  1.00 97.93           H  
ATOM   2607  C   VAL A 170      -2.594   2.333   3.184  1.00 97.93           C  
ATOM   2608  CB  VAL A 170      -1.305   0.838   1.579  1.00 97.93           C  
ATOM   2609  HB  VAL A 170      -1.095   1.536   0.769  1.00 97.93           H  
ATOM   2610  O   VAL A 170      -2.439   2.097   4.380  1.00 97.93           O  
ATOM   2611  CG1 VAL A 170      -0.158   0.896   2.594  1.00 97.93           C  
ATOM   2612 HG11 VAL A 170       0.765   0.520   2.153  1.00 97.93           H  
ATOM   2613 HG12 VAL A 170      -0.413   0.303   3.472  1.00 97.93           H  
ATOM   2614 HG13 VAL A 170       0.007   1.925   2.915  1.00 97.93           H  
ATOM   2615  CG2 VAL A 170      -1.328  -0.595   1.028  1.00 97.93           C  
ATOM   2616 HG21 VAL A 170      -0.359  -0.844   0.595  1.00 97.93           H  
ATOM   2617 HG22 VAL A 170      -2.102  -0.702   0.267  1.00 97.93           H  
ATOM   2618 HG23 VAL A 170      -1.535  -1.297   1.836  1.00 97.93           H  
ATOM   2619  N   ARG A 171      -2.777   3.576   2.717  1.00 97.03           N  
ATOM   2620  H   ARG A 171      -2.903   3.710   1.724  1.00 97.03           H  
ATOM   2621  CA  ARG A 171      -2.809   4.753   3.598  1.00 97.03           C  
ATOM   2622  HA  ARG A 171      -1.847   4.823   4.107  1.00 97.03           H  
ATOM   2623  C   ARG A 171      -3.868   4.611   4.693  1.00 97.03           C  
ATOM   2624  CB  ARG A 171      -3.045   6.020   2.757  1.00 97.03           C  
ATOM   2625  HB2 ARG A 171      -2.282   6.092   1.982  1.00 97.03           H  
ATOM   2626  HB3 ARG A 171      -4.014   5.949   2.263  1.00 97.03           H  
ATOM   2627  O   ARG A 171      -3.550   4.742   5.871  1.00 97.03           O  
ATOM   2628  CG  ARG A 171      -3.034   7.312   3.589  1.00 97.03           C  
ATOM   2629  HG2 ARG A 171      -3.754   7.250   4.405  1.00 97.03           H  
ATOM   2630  HG3 ARG A 171      -3.337   8.139   2.948  1.00 97.03           H  
ATOM   2631  CD  ARG A 171      -1.641   7.608   4.149  1.00 97.03           C  
ATOM   2632  HD2 ARG A 171      -0.931   7.651   3.323  1.00 97.03           H  
ATOM   2633  HD3 ARG A 171      -1.355   6.796   4.817  1.00 97.03           H  
ATOM   2634  NE  ARG A 171      -1.614   8.895   4.862  1.00 97.03           N  
ATOM   2635  HE  ARG A 171      -2.055   9.671   4.388  1.00 97.03           H  
ATOM   2636  NH1 ARG A 171      -0.322   8.225   6.638  1.00 97.03           N  
ATOM   2637 HH11 ARG A 171      -0.192   7.322   6.206  1.00 97.03           H  
ATOM   2638 HH12 ARG A 171       0.386   8.428   7.330  1.00 97.03           H  
ATOM   2639  NH2 ARG A 171      -0.967  10.353   6.488  1.00 97.03           N  
ATOM   2640 HH21 ARG A 171      -1.418  11.111   5.995  1.00 97.03           H  
ATOM   2641 HH22 ARG A 171      -0.399  10.532   7.303  1.00 97.03           H  
ATOM   2642  CZ  ARG A 171      -0.978   9.150   5.995  1.00 97.03           C  
ATOM   2643  N   VAL A 172      -5.098   4.275   4.309  1.00 98.01           N  
ATOM   2644  H   VAL A 172      -5.281   4.204   3.318  1.00 98.01           H  
ATOM   2645  CA  VAL A 172      -6.207   4.082   5.259  1.00 98.01           C  
ATOM   2646  HA  VAL A 172      -6.250   4.938   5.932  1.00 98.01           H  
ATOM   2647  C   VAL A 172      -5.993   2.834   6.115  1.00 98.01           C  
ATOM   2648  CB  VAL A 172      -7.548   3.982   4.519  1.00 98.01           C  
ATOM   2649  HB  VAL A 172      -7.522   3.107   3.870  1.00 98.01           H  
ATOM   2650  O   VAL A 172      -6.252   2.845   7.316  1.00 98.01           O  
ATOM   2651  CG1 VAL A 172      -8.706   3.842   5.508  1.00 98.01           C  
ATOM   2652 HG11 VAL A 172      -9.653   3.937   4.977  1.00 98.01           H  
ATOM   2653 HG12 VAL A 172      -8.675   2.872   6.004  1.00 98.01           H  
ATOM   2654 HG13 VAL A 172      -8.656   4.631   6.258  1.00 98.01           H  
ATOM   2655  CG2 VAL A 172      -7.818   5.213   3.652  1.00 98.01           C  
ATOM   2656 HG21 VAL A 172      -8.730   5.059   3.075  1.00 98.01           H  
ATOM   2657 HG22 VAL A 172      -7.924   6.099   4.278  1.00 98.01           H  
ATOM   2658 HG23 VAL A 172      -6.995   5.368   2.955  1.00 98.01           H  
ATOM   2659  N   PHE A 173      -5.465   1.756   5.533  1.00 98.10           N  
ATOM   2660  H   PHE A 173      -5.281   1.777   4.541  1.00 98.10           H  
ATOM   2661  CA  PHE A 173      -5.171   0.534   6.280  1.00 98.10           C  
ATOM   2662  HA  PHE A 173      -6.086   0.211   6.775  1.00 98.10           H  
ATOM   2663  C   PHE A 173      -4.123   0.765   7.378  1.00 98.10           C  
ATOM   2664  CB  PHE A 173      -4.738  -0.560   5.303  1.00 98.10           C  
ATOM   2665  HB2 PHE A 173      -3.758  -0.313   4.894  1.00 98.10           H  
ATOM   2666  HB3 PHE A 173      -5.451  -0.587   4.479  1.00 98.10           H  
ATOM   2667  O   PHE A 173      -4.239   0.191   8.456  1.00 98.10           O  
ATOM   2668  CG  PHE A 173      -4.696  -1.939   5.924  1.00 98.10           C  
ATOM   2669  CD1 PHE A 173      -3.475  -2.493   6.346  1.00 98.10           C  
ATOM   2670  HD1 PHE A 173      -2.565  -1.919   6.250  1.00 98.10           H  
ATOM   2671  CD2 PHE A 173      -5.891  -2.658   6.108  1.00 98.10           C  
ATOM   2672  HD2 PHE A 173      -6.834  -2.219   5.817  1.00 98.10           H  
ATOM   2673  CE1 PHE A 173      -3.444  -3.772   6.929  1.00 98.10           C  
ATOM   2674  HE1 PHE A 173      -2.507  -4.183   7.276  1.00 98.10           H  
ATOM   2675  CE2 PHE A 173      -5.863  -3.931   6.703  1.00 98.10           C  
ATOM   2676  HE2 PHE A 173      -6.790  -4.454   6.886  1.00 98.10           H  
ATOM   2677  CZ  PHE A 173      -4.637  -4.493   7.102  1.00 98.10           C  
ATOM   2678  HZ  PHE A 173      -4.604  -5.463   7.575  1.00 98.10           H  
ATOM   2679  N   CYS A 174      -3.147   1.650   7.161  1.00 97.62           N  
ATOM   2680  H   CYS A 174      -3.052   2.056   6.241  1.00 97.62           H  
ATOM   2681  CA  CYS A 174      -2.197   2.059   8.196  1.00 97.62           C  
ATOM   2682  HA  CYS A 174      -1.739   1.168   8.625  1.00 97.62           H  
ATOM   2683  C   CYS A 174      -2.865   2.789   9.369  1.00 97.62           C  
ATOM   2684  CB  CYS A 174      -1.093   2.906   7.557  1.00 97.62           C  
ATOM   2685  HB2 CYS A 174      -1.525   3.638   6.874  1.00 97.62           H  
ATOM   2686  HB3 CYS A 174      -0.539   3.435   8.333  1.00 97.62           H  
ATOM   2687  O   CYS A 174      -2.448   2.591  10.508  1.00 97.62           O  
ATOM   2688  SG  CYS A 174       0.038   1.799   6.668  1.00 97.62           S  
ATOM   2689  HG  CYS A 174       0.824   2.740   6.137  1.00 97.62           H  
ATOM   2690  N   MET A 175      -3.922   3.569   9.127  1.00 97.09           N  
ATOM   2691  H   MET A 175      -4.238   3.690   8.175  1.00 97.09           H  
ATOM   2692  CA  MET A 175      -4.717   4.168  10.207  1.00 97.09           C  
ATOM   2693  HA  MET A 175      -4.051   4.690  10.894  1.00 97.09           H  
ATOM   2694  C   MET A 175      -5.441   3.080  11.013  1.00 97.09           C  
ATOM   2695  CB  MET A 175      -5.718   5.189   9.642  1.00 97.09           C  
ATOM   2696  HB2 MET A 175      -6.439   4.685   8.997  1.00 97.09           H  
ATOM   2697  HB3 MET A 175      -6.265   5.637  10.471  1.00 97.09           H  
ATOM   2698  O   MET A 175      -5.457   3.119  12.240  1.00 97.09           O  
ATOM   2699  CG  MET A 175      -5.039   6.301   8.836  1.00 97.09           C  
ATOM   2700  HG2 MET A 175      -4.387   6.872   9.497  1.00 97.09           H  
ATOM   2701  HG3 MET A 175      -4.420   5.852   8.059  1.00 97.09           H  
ATOM   2702  SD  MET A 175      -6.181   7.440   8.013  1.00 97.09           S  
ATOM   2703  CE  MET A 175      -6.854   8.289   9.468  1.00 97.09           C  
ATOM   2704  HE1 MET A 175      -6.057   8.523  10.173  1.00 97.09           H  
ATOM   2705  HE2 MET A 175      -7.601   7.662   9.956  1.00 97.09           H  
ATOM   2706  HE3 MET A 175      -7.314   9.226   9.154  1.00 97.09           H  
ATOM   2707  N   ALA A 176      -5.969   2.052  10.338  1.00 97.93           N  
ATOM   2708  H   ALA A 176      -5.959   2.080   9.329  1.00 97.93           H  
ATOM   2709  CA  ALA A 176      -6.601   0.917  11.011  1.00 97.93           C  
ATOM   2710  HA  ALA A 176      -7.331   1.302  11.723  1.00 97.93           H  
ATOM   2711  C   ALA A 176      -5.598   0.072  11.811  1.00 97.93           C  
ATOM   2712  CB  ALA A 176      -7.349   0.075   9.978  1.00 97.93           C  
ATOM   2713  HB1 ALA A 176      -6.657  -0.346   9.249  1.00 97.93           H  
ATOM   2714  HB2 ALA A 176      -7.875  -0.734  10.483  1.00 97.93           H  
ATOM   2715  HB3 ALA A 176      -8.076   0.711   9.474  1.00 97.93           H  
ATOM   2716  O   ALA A 176      -5.927  -0.369  12.907  1.00 97.93           O  
ATOM   2717  N   ILE A 177      -4.369  -0.119  11.312  1.00 97.66           N  
ATOM   2718  H   ILE A 177      -4.181   0.224  10.381  1.00 97.66           H  
ATOM   2719  CA  ILE A 177      -3.284  -0.777  12.062  1.00 97.66           C  
ATOM   2720  HA  ILE A 177      -3.581  -1.803  12.282  1.00 97.66           H  
ATOM   2721  C   ILE A 177      -3.071  -0.086  13.410  1.00 97.66           C  
ATOM   2722  CB  ILE A 177      -1.970  -0.807  11.239  1.00 97.66           C  
ATOM   2723  HB  ILE A 177      -1.820   0.174  10.789  1.00 97.66           H  
ATOM   2724  O   ILE A 177      -2.914  -0.769  14.415  1.00 97.66           O  
ATOM   2725  CG1 ILE A 177      -2.065  -1.857  10.109  1.00 97.66           C  
ATOM   2726 HG12 ILE A 177      -2.073  -2.852  10.553  1.00 97.66           H  
ATOM   2727 HG13 ILE A 177      -3.005  -1.730   9.572  1.00 97.66           H  
ATOM   2728  CG2 ILE A 177      -0.735  -1.108  12.113  1.00 97.66           C  
ATOM   2729 HG21 ILE A 177      -0.843  -2.076  12.601  1.00 97.66           H  
ATOM   2730 HG22 ILE A 177       0.171  -1.099  11.506  1.00 97.66           H  
ATOM   2731 HG23 ILE A 177      -0.597  -0.338  12.872  1.00 97.66           H  
ATOM   2732  CD1 ILE A 177      -0.924  -1.795   9.083  1.00 97.66           C  
ATOM   2733 HD11 ILE A 177       0.027  -2.072   9.540  1.00 97.66           H  
ATOM   2734 HD12 ILE A 177      -0.844  -0.795   8.658  1.00 97.66           H  
ATOM   2735 HD13 ILE A 177      -1.126  -2.503   8.279  1.00 97.66           H  
ATOM   2736  N   GLU A 178      -3.073   1.245  13.445  1.00 95.78           N  
ATOM   2737  H   GLU A 178      -3.242   1.757  12.591  1.00 95.78           H  
ATOM   2738  CA  GLU A 178      -2.848   2.005  14.675  1.00 95.78           C  
ATOM   2739  HA  GLU A 178      -1.948   1.626  15.160  1.00 95.78           H  
ATOM   2740  C   GLU A 178      -3.985   1.833  15.687  1.00 95.78           C  
ATOM   2741  CB  GLU A 178      -2.597   3.465  14.285  1.00 95.78           C  
ATOM   2742  HB2 GLU A 178      -1.750   3.451  13.599  1.00 95.78           H  
ATOM   2743  HB3 GLU A 178      -3.460   3.869  13.756  1.00 95.78           H  
ATOM   2744  O   GLU A 178      -3.723   1.503  16.844  1.00 95.78           O  
ATOM   2745  CG  GLU A 178      -2.271   4.375  15.478  1.00 95.78           C  
ATOM   2746  HG2 GLU A 178      -1.620   3.827  16.159  1.00 95.78           H  
ATOM   2747  HG3 GLU A 178      -3.193   4.620  16.005  1.00 95.78           H  
ATOM   2748  CD  GLU A 178      -1.547   5.665  15.055  1.00 95.78           C  
ATOM   2749  OE1 GLU A 178      -1.069   6.383  15.959  1.00 95.78           O  
ATOM   2750  OE2 GLU A 178      -1.269   5.840  13.841  1.00 95.78           O  
ATOM   2751  N   VAL A 179      -5.239   1.963  15.239  1.00 96.71           N  
ATOM   2752  H   VAL A 179      -5.376   2.241  14.278  1.00 96.71           H  
ATOM   2753  CA  VAL A 179      -6.421   1.745  16.090  1.00 96.71           C  
ATOM   2754  HA  VAL A 179      -6.355   2.400  16.958  1.00 96.71           H  
ATOM   2755  C   VAL A 179      -6.466   0.308  16.609  1.00 96.71           C  
ATOM   2756  CB  VAL A 179      -7.715   2.081  15.323  1.00 96.71           C  
ATOM   2757  HB  VAL A 179      -7.750   1.493  14.406  1.00 96.71           H  
ATOM   2758  O   VAL A 179      -6.688   0.083  17.797  1.00 96.71           O  
ATOM   2759  CG1 VAL A 179      -8.981   1.779  16.137  1.00 96.71           C  
ATOM   2760 HG11 VAL A 179      -8.957   2.319  17.083  1.00 96.71           H  
ATOM   2761 HG12 VAL A 179      -9.064   0.710  16.335  1.00 96.71           H  
ATOM   2762 HG13 VAL A 179      -9.862   2.084  15.572  1.00 96.71           H  
ATOM   2763  CG2 VAL A 179      -7.757   3.565  14.949  1.00 96.71           C  
ATOM   2764 HG21 VAL A 179      -6.915   3.830  14.310  1.00 96.71           H  
ATOM   2765 HG22 VAL A 179      -7.729   4.184  15.846  1.00 96.71           H  
ATOM   2766 HG23 VAL A 179      -8.679   3.778  14.407  1.00 96.71           H  
ATOM   2767  N   CYS A 180      -6.232  -0.680  15.745  1.00 97.14           N  
ATOM   2768  H   CYS A 180      -6.069  -0.451  14.775  1.00 97.14           H  
ATOM   2769  CA  CYS A 180      -6.274  -2.086  16.128  1.00 97.14           C  
ATOM   2770  HA  CYS A 180      -7.186  -2.270  16.694  1.00 97.14           H  
ATOM   2771  C   CYS A 180      -5.114  -2.470  17.055  1.00 97.14           C  
ATOM   2772  CB  CYS A 180      -6.308  -2.945  14.860  1.00 97.14           C  
ATOM   2773  HB2 CYS A 180      -6.158  -3.991  15.126  1.00 97.14           H  
ATOM   2774  HB3 CYS A 180      -5.511  -2.641  14.182  1.00 97.14           H  
ATOM   2775  O   CYS A 180      -5.351  -3.167  18.038  1.00 97.14           O  
ATOM   2776  SG  CYS A 180      -7.924  -2.783  14.050  1.00 97.14           S  
ATOM   2777  HG  CYS A 180      -8.677  -3.006  15.131  1.00 97.14           H  
ATOM   2778  N   ALA A 181      -3.894  -1.984  16.806  1.00 95.90           N  
ATOM   2779  H   ALA A 181      -3.746  -1.406  15.990  1.00 95.90           H  
ATOM   2780  CA  ALA A 181      -2.745  -2.271  17.663  1.00 95.90           C  
ATOM   2781  HA  ALA A 181      -2.632  -3.352  17.744  1.00 95.90           H  
ATOM   2782  C   ALA A 181      -2.956  -1.730  19.082  1.00 95.90           C  
ATOM   2783  CB  ALA A 181      -1.474  -1.700  17.026  1.00 95.90           C  
ATOM   2784  HB1 ALA A 181      -1.313  -2.157  16.050  1.00 95.90           H  
ATOM   2785  HB2 ALA A 181      -1.565  -0.619  16.915  1.00 95.90           H  
ATOM   2786  HB3 ALA A 181      -0.621  -1.925  17.666  1.00 95.90           H  
ATOM   2787  O   ALA A 181      -2.693  -2.448  20.037  1.00 95.90           O  
ATOM   2788  N   ALA A 182      -3.534  -0.531  19.232  1.00 94.10           N  
ATOM   2789  H   ALA A 182      -3.739   0.020  18.411  1.00 94.10           H  
ATOM   2790  CA  ALA A 182      -3.913   0.016  20.541  1.00 94.10           C  
ATOM   2791  HA  ALA A 182      -3.024   0.047  21.171  1.00 94.10           H  
ATOM   2792  C   ALA A 182      -4.962  -0.830  21.298  1.00 94.10           C  
ATOM   2793  CB  ALA A 182      -4.412   1.449  20.325  1.00 94.10           C  
ATOM   2794  HB1 ALA A 182      -5.315   1.442  19.714  1.00 94.10           H  
ATOM   2795  HB2 ALA A 182      -4.641   1.904  21.289  1.00 94.10           H  
ATOM   2796  HB3 ALA A 182      -3.645   2.039  19.824  1.00 94.10           H  
ATOM   2797  O   ALA A 182      -5.176  -0.620  22.487  1.00 94.10           O  
ATOM   2798  N   ASN A 183      -5.608  -1.777  20.613  1.00 94.30           N  
ATOM   2799  H   ASN A 183      -5.352  -1.907  19.645  1.00 94.30           H  
ATOM   2800  CA  ASN A 183      -6.580  -2.722  21.161  1.00 94.30           C  
ATOM   2801  HA  ASN A 183      -6.753  -2.489  22.212  1.00 94.30           H  
ATOM   2802  C   ASN A 183      -6.061  -4.178  21.136  1.00 94.30           C  
ATOM   2803  CB  ASN A 183      -7.915  -2.539  20.411  1.00 94.30           C  
ATOM   2804  HB2 ASN A 183      -8.599  -3.338  20.697  1.00 94.30           H  
ATOM   2805  HB3 ASN A 183      -7.753  -2.600  19.335  1.00 94.30           H  
ATOM   2806  O   ASN A 183      -6.859  -5.113  21.165  1.00 94.30           O  
ATOM   2807  CG  ASN A 183      -8.604  -1.234  20.758  1.00 94.30           C  
ATOM   2808  ND2 ASN A 183      -8.383  -0.175  20.016  1.00 94.30           N  
ATOM   2809 HD21 ASN A 183      -7.713  -0.194  19.262  1.00 94.30           H  
ATOM   2810 HD22 ASN A 183      -8.837   0.672  20.325  1.00 94.30           H  
ATOM   2811  OD1 ASN A 183      -9.367  -1.146  21.701  1.00 94.30           O  
ATOM   2812  N   GLY A 184      -4.743  -4.395  21.031  1.00 93.07           N  
ATOM   2813  H   GLY A 184      -4.117  -3.603  21.031  1.00 93.07           H  
ATOM   2814  CA  GLY A 184      -4.130  -5.731  21.019  1.00 93.07           C  
ATOM   2815  HA2 GLY A 184      -3.052  -5.615  21.127  1.00 93.07           H  
ATOM   2816  HA3 GLY A 184      -4.494  -6.299  21.875  1.00 93.07           H  
ATOM   2817  C   GLY A 184      -4.396  -6.552  19.747  1.00 93.07           C  
ATOM   2818  O   GLY A 184      -4.227  -7.772  19.740  1.00 93.07           O  
ATOM   2819  N   ILE A 185      -4.839  -5.914  18.657  1.00 95.57           N  
ATOM   2820  H   ILE A 185      -4.971  -4.915  18.727  1.00 95.57           H  
ATOM   2821  CA  ILE A 185      -5.165  -6.566  17.383  1.00 95.57           C  
ATOM   2822  HA  ILE A 185      -5.113  -7.646  17.520  1.00 95.57           H  
ATOM   2823  C   ILE A 185      -4.130  -6.182  16.321  1.00 95.57           C  
ATOM   2824  CB  ILE A 185      -6.614  -6.248  16.944  1.00 95.57           C  
ATOM   2825  HB  ILE A 185      -6.717  -5.166  16.862  1.00 95.57           H  
ATOM   2826  O   ILE A 185      -4.084  -5.056  15.827  1.00 95.57           O  
ATOM   2827  CG1 ILE A 185      -7.647  -6.743  17.981  1.00 95.57           C  
ATOM   2828 HG12 ILE A 185      -7.693  -7.832  17.965  1.00 95.57           H  
ATOM   2829 HG13 ILE A 185      -7.338  -6.442  18.982  1.00 95.57           H  
ATOM   2830  CG2 ILE A 185      -6.907  -6.885  15.567  1.00 95.57           C  
ATOM   2831 HG21 ILE A 185      -6.809  -7.968  15.629  1.00 95.57           H  
ATOM   2832 HG22 ILE A 185      -6.226  -6.496  14.809  1.00 95.57           H  
ATOM   2833 HG23 ILE A 185      -7.918  -6.634  15.245  1.00 95.57           H  
ATOM   2834  CD1 ILE A 185      -9.055  -6.172  17.764  1.00 95.57           C  
ATOM   2835 HD11 ILE A 185      -9.015  -5.082  17.756  1.00 95.57           H  
ATOM   2836 HD12 ILE A 185      -9.699  -6.491  18.584  1.00 95.57           H  
ATOM   2837 HD13 ILE A 185      -9.483  -6.531  16.828  1.00 95.57           H  
ATOM   2838  N   PHE A 186      -3.329  -7.155  15.887  1.00 95.57           N  
ATOM   2839  H   PHE A 186      -3.335  -8.021  16.407  1.00 95.57           H  
ATOM   2840  CA  PHE A 186      -2.256  -6.930  14.915  1.00 95.57           C  
ATOM   2841  HA  PHE A 186      -2.018  -5.866  14.902  1.00 95.57           H  
ATOM   2842  C   PHE A 186      -2.668  -7.304  13.486  1.00 95.57           C  
ATOM   2843  CB  PHE A 186      -0.988  -7.639  15.395  1.00 95.57           C  
ATOM   2844  HB2 PHE A 186      -1.162  -8.715  15.372  1.00 95.57           H  
ATOM   2845  HB3 PHE A 186      -0.171  -7.428  14.704  1.00 95.57           H  
ATOM   2846  O   PHE A 186      -2.719  -8.485  13.099  1.00 95.57           O  
ATOM   2847  CG  PHE A 186      -0.564  -7.236  16.798  1.00 95.57           C  
ATOM   2848  CD1 PHE A 186      -0.498  -5.877  17.178  1.00 95.57           C  
ATOM   2849  HD1 PHE A 186      -0.716  -5.089  16.472  1.00 95.57           H  
ATOM   2850  CD2 PHE A 186      -0.277  -8.235  17.746  1.00 95.57           C  
ATOM   2851  HD2 PHE A 186      -0.320  -9.281  17.479  1.00 95.57           H  
ATOM   2852  CE1 PHE A 186      -0.166  -5.528  18.499  1.00 95.57           C  
ATOM   2853  HE1 PHE A 186      -0.130  -4.493  18.807  1.00 95.57           H  
ATOM   2854  CE2 PHE A 186       0.066  -7.882  19.062  1.00 95.57           C  
ATOM   2855  HE2 PHE A 186       0.289  -8.643  19.796  1.00 95.57           H  
ATOM   2856  CZ  PHE A 186       0.117  -6.531  19.440  1.00 95.57           C  
ATOM   2857  HZ  PHE A 186       0.373  -6.264  20.455  1.00 95.57           H  
ATOM   2858  N   LEU A 187      -2.955  -6.267  12.694  1.00 96.16           N  
ATOM   2859  H   LEU A 187      -2.901  -5.345  13.103  1.00 96.16           H  
ATOM   2860  CA  LEU A 187      -3.327  -6.361  11.284  1.00 96.16           C  
ATOM   2861  HA  LEU A 187      -3.837  -7.310  11.121  1.00 96.16           H  
ATOM   2862  C   LEU A 187      -2.098  -6.330  10.367  1.00 96.16           C  
ATOM   2863  CB  LEU A 187      -4.296  -5.223  10.918  1.00 96.16           C  
ATOM   2864  HB2 LEU A 187      -4.515  -5.300   9.853  1.00 96.16           H  
ATOM   2865  HB3 LEU A 187      -3.789  -4.271  11.081  1.00 96.16           H  
ATOM   2866  O   LEU A 187      -1.187  -5.528  10.543  1.00 96.16           O  
ATOM   2867  CG  LEU A 187      -5.630  -5.183  11.683  1.00 96.16           C  
ATOM   2868  HG  LEU A 187      -5.444  -4.981  12.737  1.00 96.16           H  
ATOM   2869  CD1 LEU A 187      -6.476  -4.052  11.100  1.00 96.16           C  
ATOM   2870 HD11 LEU A 187      -6.611  -4.180  10.026  1.00 96.16           H  
ATOM   2871 HD12 LEU A 187      -7.456  -4.038  11.578  1.00 96.16           H  
ATOM   2872 HD13 LEU A 187      -5.992  -3.094  11.293  1.00 96.16           H  
ATOM   2873  CD2 LEU A 187      -6.414  -6.492  11.560  1.00 96.16           C  
ATOM   2874 HD21 LEU A 187      -7.381  -6.375  12.050  1.00 96.16           H  
ATOM   2875 HD22 LEU A 187      -6.571  -6.744  10.511  1.00 96.16           H  
ATOM   2876 HD23 LEU A 187      -5.880  -7.295  12.067  1.00 96.16           H  
ATOM   2877  N   MET A 188      -2.110  -7.174   9.335  1.00 94.47           N  
ATOM   2878  H   MET A 188      -2.915  -7.769   9.210  1.00 94.47           H  
ATOM   2879  CA  MET A 188      -1.100  -7.199   8.275  1.00 94.47           C  
ATOM   2880  HA  MET A 188      -0.547  -6.259   8.263  1.00 94.47           H  
ATOM   2881  C   MET A 188      -1.790  -7.371   6.931  1.00 94.47           C  
ATOM   2882  CB  MET A 188      -0.110  -8.357   8.477  1.00 94.47           C  
ATOM   2883  HB2 MET A 188      -0.662  -9.290   8.595  1.00 94.47           H  
ATOM   2884  HB3 MET A 188       0.521  -8.444   7.592  1.00 94.47           H  
ATOM   2885  O   MET A 188      -2.756  -8.125   6.819  1.00 94.47           O  
ATOM   2886  CG  MET A 188       0.794  -8.152   9.690  1.00 94.47           C  
ATOM   2887  HG2 MET A 188       1.387  -7.251   9.532  1.00 94.47           H  
ATOM   2888  HG3 MET A 188       0.177  -8.011  10.577  1.00 94.47           H  
ATOM   2889  SD  MET A 188       1.917  -9.534  10.009  1.00 94.47           S  
ATOM   2890  CE  MET A 188       3.259  -9.128   8.866  1.00 94.47           C  
ATOM   2891  HE1 MET A 188       3.696  -8.169   9.144  1.00 94.47           H  
ATOM   2892  HE2 MET A 188       2.874  -9.083   7.848  1.00 94.47           H  
ATOM   2893  HE3 MET A 188       4.029  -9.898   8.928  1.00 94.47           H  
ATOM   2894  N   THR A 189      -1.265  -6.730   5.889  1.00 95.95           N  
ATOM   2895  H   THR A 189      -0.462  -6.132   6.023  1.00 95.95           H  
ATOM   2896  CA  THR A 189      -1.694  -7.059   4.526  1.00 95.95           C  
ATOM   2897  HA  THR A 189      -2.784  -7.052   4.519  1.00 95.95           H  
ATOM   2898  C   THR A 189      -1.206  -8.460   4.142  1.00 95.95           C  
ATOM   2899  CB  THR A 189      -1.216  -6.035   3.491  1.00 95.95           C  
ATOM   2900  HB  THR A 189      -1.591  -6.327   2.510  1.00 95.95           H  
ATOM   2901  O   THR A 189      -0.158  -8.897   4.632  1.00 95.95           O  
ATOM   2902  CG2 THR A 189      -1.741  -4.638   3.801  1.00 95.95           C  
ATOM   2903 HG21 THR A 189      -1.376  -4.299   4.771  1.00 95.95           H  
ATOM   2904 HG22 THR A 189      -2.830  -4.661   3.843  1.00 95.95           H  
ATOM   2905 HG23 THR A 189      -1.433  -3.939   3.024  1.00 95.95           H  
ATOM   2906  OG1 THR A 189       0.191  -5.985   3.430  1.00 95.95           O  
ATOM   2907  HG1 THR A 189       0.436  -5.059   3.508  1.00 95.95           H  
ATOM   2908  N   PRO A 190      -1.885  -9.162   3.212  1.00 94.43           N  
ATOM   2909  CA  PRO A 190      -1.433 -10.473   2.746  1.00 94.43           C  
ATOM   2910  HA  PRO A 190      -1.488 -11.177   3.576  1.00 94.43           H  
ATOM   2911  C   PRO A 190       0.001 -10.465   2.199  1.00 94.43           C  
ATOM   2912  CB  PRO A 190      -2.439 -10.883   1.666  1.00 94.43           C  
ATOM   2913  HB2 PRO A 190      -2.580 -11.963   1.639  1.00 94.43           H  
ATOM   2914  HB3 PRO A 190      -2.118 -10.516   0.690  1.00 94.43           H  
ATOM   2915  O   PRO A 190       0.733 -11.431   2.375  1.00 94.43           O  
ATOM   2916  CG  PRO A 190      -3.718 -10.157   2.079  1.00 94.43           C  
ATOM   2917  HG2 PRO A 190      -4.221 -10.720   2.865  1.00 94.43           H  
ATOM   2918  HG3 PRO A 190      -4.387  -9.992   1.234  1.00 94.43           H  
ATOM   2919  CD  PRO A 190      -3.191  -8.842   2.647  1.00 94.43           C  
ATOM   2920  HD2 PRO A 190      -3.076  -8.114   1.845  1.00 94.43           H  
ATOM   2921  HD3 PRO A 190      -3.881  -8.468   3.403  1.00 94.43           H  
ATOM   2922  N   LEU A 191       0.427  -9.365   1.563  1.00 93.06           N  
ATOM   2923  H   LEU A 191      -0.196  -8.572   1.504  1.00 93.06           H  
ATOM   2924  CA  LEU A 191       1.803  -9.222   1.082  1.00 93.06           C  
ATOM   2925  HA  LEU A 191       2.088 -10.129   0.549  1.00 93.06           H  
ATOM   2926  C   LEU A 191       2.801  -9.098   2.230  1.00 93.06           C  
ATOM   2927  CB  LEU A 191       1.925  -8.010   0.146  1.00 93.06           C  
ATOM   2928  HB2 LEU A 191       2.984  -7.819  -0.032  1.00 93.06           H  
ATOM   2929  HB3 LEU A 191       1.516  -7.134   0.649  1.00 93.06           H  
ATOM   2930  O   LEU A 191       3.837  -9.744   2.182  1.00 93.06           O  
ATOM   2931  CG  LEU A 191       1.235  -8.183  -1.215  1.00 93.06           C  
ATOM   2932  HG  LEU A 191       0.170  -8.363  -1.067  1.00 93.06           H  
ATOM   2933  CD1 LEU A 191       1.400  -6.895  -2.022  1.00 93.06           C  
ATOM   2934 HD11 LEU A 191       2.457  -6.696  -2.198  1.00 93.06           H  
ATOM   2935 HD12 LEU A 191       0.864  -6.960  -2.969  1.00 93.06           H  
ATOM   2936 HD13 LEU A 191       0.989  -6.062  -1.452  1.00 93.06           H  
ATOM   2937  CD2 LEU A 191       1.826  -9.338  -2.030  1.00 93.06           C  
ATOM   2938 HD21 LEU A 191       1.631 -10.286  -1.530  1.00 93.06           H  
ATOM   2939 HD22 LEU A 191       2.904  -9.206  -2.130  1.00 93.06           H  
ATOM   2940 HD23 LEU A 191       1.363  -9.383  -3.016  1.00 93.06           H  
ATOM   2941  N   CYS A 192       2.490  -8.315   3.262  1.00 96.14           N  
ATOM   2942  H   CYS A 192       1.599  -7.840   3.277  1.00 96.14           H  
ATOM   2943  CA  CYS A 192       3.352  -8.190   4.433  1.00 96.14           C  
ATOM   2944  HA  CYS A 192       4.354  -7.905   4.112  1.00 96.14           H  
ATOM   2945  C   CYS A 192       3.478  -9.531   5.174  1.00 96.14           C  
ATOM   2946  CB  CYS A 192       2.773  -7.074   5.309  1.00 96.14           C  
ATOM   2947  HB2 CYS A 192       1.811  -7.381   5.718  1.00 96.14           H  
ATOM   2948  HB3 CYS A 192       2.632  -6.173   4.712  1.00 96.14           H  
ATOM   2949  O   CYS A 192       4.588  -9.977   5.463  1.00 96.14           O  
ATOM   2950  SG  CYS A 192       3.908  -6.695   6.660  1.00 96.14           S  
ATOM   2951  HG  CYS A 192       4.954  -6.327   5.915  1.00 96.14           H  
ATOM   2952  N   GLY A 193       2.351 -10.223   5.380  1.00 95.41           N  
ATOM   2953  H   GLY A 193       1.474  -9.802   5.107  1.00 95.41           H  
ATOM   2954  CA  GLY A 193       2.315 -11.545   6.013  1.00 95.41           C  
ATOM   2955  HA2 GLY A 193       1.275 -11.829   6.178  1.00 95.41           H  
ATOM   2956  HA3 GLY A 193       2.816 -11.495   6.980  1.00 95.41           H  
ATOM   2957  C   GLY A 193       2.981 -12.654   5.194  1.00 95.41           C  
ATOM   2958  O   GLY A 193       3.357 -13.674   5.752  1.00 95.41           O  
ATOM   2959  N   ALA A 194       3.176 -12.466   3.884  1.00 93.86           N  
ATOM   2960  H   ALA A 194       2.787 -11.640   3.451  1.00 93.86           H  
ATOM   2961  CA  ALA A 194       3.940 -13.389   3.044  1.00 93.86           C  
ATOM   2962  HA  ALA A 194       3.726 -14.409   3.363  1.00 93.86           H  
ATOM   2963  C   ALA A 194       5.464 -13.200   3.159  1.00 93.86           C  
ATOM   2964  CB  ALA A 194       3.467 -13.237   1.594  1.00 93.86           C  
ATOM   2965  HB1 ALA A 194       3.685 -12.231   1.234  1.00 93.86           H  
ATOM   2966  HB2 ALA A 194       3.983 -13.962   0.965  1.00 93.86           H  
ATOM   2967  HB3 ALA A 194       2.394 -13.420   1.537  1.00 93.86           H  
ATOM   2968  O   ALA A 194       6.221 -13.995   2.600  1.00 93.86           O  
ATOM   2969  N   ILE A 195       5.921 -12.150   3.849  1.00 96.02           N  
ATOM   2970  H   ILE A 195       5.241 -11.536   4.274  1.00 96.02           H  
ATOM   2971  CA  ILE A 195       7.340 -11.837   4.052  1.00 96.02           C  
ATOM   2972  HA  ILE A 195       7.957 -12.528   3.478  1.00 96.02           H  
ATOM   2973  C   ILE A 195       7.718 -12.043   5.516  1.00 96.02           C  
ATOM   2974  CB  ILE A 195       7.658 -10.405   3.567  1.00 96.02           C  
ATOM   2975  HB  ILE A 195       7.089  -9.704   4.178  1.00 96.02           H  
ATOM   2976  O   ILE A 195       8.657 -12.790   5.794  1.00 96.02           O  
ATOM   2977  CG1 ILE A 195       7.246 -10.161   2.098  1.00 96.02           C  
ATOM   2978 HG12 ILE A 195       7.484  -9.131   1.832  1.00 96.02           H  
ATOM   2979 HG13 ILE A 195       6.164 -10.266   2.018  1.00 96.02           H  
ATOM   2980  CG2 ILE A 195       9.148 -10.076   3.752  1.00 96.02           C  
ATOM   2981 HG21 ILE A 195       9.342  -9.055   3.425  1.00 96.02           H  
ATOM   2982 HG22 ILE A 195       9.772 -10.771   3.190  1.00 96.02           H  
ATOM   2983 HG23 ILE A 195       9.423 -10.138   4.805  1.00 96.02           H  
ATOM   2984  CD1 ILE A 195       7.866 -11.091   1.049  1.00 96.02           C  
ATOM   2985 HD11 ILE A 195       7.673 -12.137   1.289  1.00 96.02           H  
ATOM   2986 HD12 ILE A 195       7.412 -10.874   0.082  1.00 96.02           H  
ATOM   2987 HD13 ILE A 195       8.940 -10.921   0.982  1.00 96.02           H  
ATOM   2988  N   PHE A 196       6.962 -11.441   6.434  1.00 95.57           N  
ATOM   2989  H   PHE A 196       6.159 -10.911   6.129  1.00 95.57           H  
ATOM   2990  CA  PHE A 196       7.241 -11.435   7.868  1.00 95.57           C  
ATOM   2991  HA  PHE A 196       8.220 -11.880   8.051  1.00 95.57           H  
ATOM   2992  C   PHE A 196       6.201 -12.253   8.632  1.00 95.57           C  
ATOM   2993  CB  PHE A 196       7.292  -9.987   8.371  1.00 95.57           C  
ATOM   2994  HB2 PHE A 196       7.507  -9.993   9.440  1.00 95.57           H  
ATOM   2995  HB3 PHE A 196       6.312  -9.528   8.237  1.00 95.57           H  
ATOM   2996  O   PHE A 196       5.004 -12.165   8.360  1.00 95.57           O  
ATOM   2997  CG  PHE A 196       8.338  -9.141   7.672  1.00 95.57           C  
ATOM   2998  CD1 PHE A 196       9.694  -9.276   8.023  1.00 95.57           C  
ATOM   2999  HD1 PHE A 196       9.985  -9.961   8.805  1.00 95.57           H  
ATOM   3000  CD2 PHE A 196       7.965  -8.243   6.654  1.00 95.57           C  
ATOM   3001  HD2 PHE A 196       6.926  -8.142   6.379  1.00 95.57           H  
ATOM   3002  CE1 PHE A 196      10.674  -8.513   7.365  1.00 95.57           C  
ATOM   3003  HE1 PHE A 196      11.710  -8.608   7.654  1.00 95.57           H  
ATOM   3004  CE2 PHE A 196       8.947  -7.485   5.989  1.00 95.57           C  
ATOM   3005  HE2 PHE A 196       8.665  -6.793   5.210  1.00 95.57           H  
ATOM   3006  CZ  PHE A 196      10.301  -7.620   6.345  1.00 95.57           C  
ATOM   3007  HZ  PHE A 196      11.056  -7.032   5.844  1.00 95.57           H  
ATOM   3008  N   SER A 197       6.663 -13.045   9.598  1.00 93.58           N  
ATOM   3009  H   SER A 197       7.651 -13.027   9.805  1.00 93.58           H  
ATOM   3010  CA  SER A 197       5.784 -13.784  10.505  1.00 93.58           C  
ATOM   3011  HA  SER A 197       4.940 -14.182   9.941  1.00 93.58           H  
ATOM   3012  C   SER A 197       5.252 -12.876  11.613  1.00 93.58           C  
ATOM   3013  CB  SER A 197       6.541 -14.963  11.114  1.00 93.58           C  
ATOM   3014  HB2 SER A 197       7.421 -14.599  11.643  1.00 93.58           H  
ATOM   3015  HB3 SER A 197       6.853 -15.643  10.322  1.00 93.58           H  
ATOM   3016  O   SER A 197       5.982 -12.023  12.121  1.00 93.58           O  
ATOM   3017  OG  SER A 197       5.698 -15.645  12.021  1.00 93.58           O  
ATOM   3018  HG  SER A 197       6.184 -16.396  12.369  1.00 93.58           H  
ATOM   3019  N   LYS A 198       4.011 -13.116  12.062  1.00 92.30           N  
ATOM   3020  H   LYS A 198       3.496 -13.872  11.634  1.00 92.30           H  
ATOM   3021  CA  LYS A 198       3.453 -12.446  13.249  1.00 92.30           C  
ATOM   3022  HA  LYS A 198       3.488 -11.368  13.088  1.00 92.30           H  
ATOM   3023  C   LYS A 198       4.279 -12.706  14.514  1.00 92.30           C  
ATOM   3024  CB  LYS A 198       1.994 -12.855  13.489  1.00 92.30           C  
ATOM   3025  HB2 LYS A 198       1.700 -12.479  14.469  1.00 92.30           H  
ATOM   3026  HB3 LYS A 198       1.907 -13.941  13.502  1.00 92.30           H  
ATOM   3027  O   LYS A 198       4.379 -11.825  15.356  1.00 92.30           O  
ATOM   3028  CG  LYS A 198       1.046 -12.261  12.439  1.00 92.30           C  
ATOM   3029  HG2 LYS A 198       1.193 -12.760  11.482  1.00 92.30           H  
ATOM   3030  HG3 LYS A 198       1.264 -11.199  12.327  1.00 92.30           H  
ATOM   3031  CD  LYS A 198      -0.412 -12.408  12.892  1.00 92.30           C  
ATOM   3032  HD2 LYS A 198      -0.526 -11.889  13.844  1.00 92.30           H  
ATOM   3033  HD3 LYS A 198      -0.651 -13.462  13.033  1.00 92.30           H  
ATOM   3034  CE  LYS A 198      -1.357 -11.791  11.856  1.00 92.30           C  
ATOM   3035  HE2 LYS A 198      -1.450 -12.480  11.016  1.00 92.30           H  
ATOM   3036  HE3 LYS A 198      -0.910 -10.867  11.489  1.00 92.30           H  
ATOM   3037  NZ  LYS A 198      -2.685 -11.489  12.449  1.00 92.30           N  
ATOM   3038  HZ1 LYS A 198      -3.038 -12.270  12.985  1.00 92.30           H  
ATOM   3039  HZ2 LYS A 198      -2.607 -10.689  13.061  1.00 92.30           H  
ATOM   3040  HZ3 LYS A 198      -3.354 -11.231  11.738  1.00 92.30           H  
ATOM   3041  N   ASN A 199       4.920 -13.872  14.612  1.00 92.37           N  
ATOM   3042  H   ASN A 199       4.786 -14.556  13.881  1.00 92.37           H  
ATOM   3043  CA  ASN A 199       5.742 -14.239  15.771  1.00 92.37           C  
ATOM   3044  HA  ASN A 199       5.171 -14.064  16.684  1.00 92.37           H  
ATOM   3045  C   ASN A 199       7.021 -13.400  15.887  1.00 92.37           C  
ATOM   3046  CB  ASN A 199       6.108 -15.732  15.699  1.00 92.37           C  
ATOM   3047  HB2 ASN A 199       6.653 -15.934  14.777  1.00 92.37           H  
ATOM   3048  HB3 ASN A 199       6.773 -15.959  16.532  1.00 92.37           H  
ATOM   3049  O   ASN A 199       7.633 -13.377  16.942  1.00 92.37           O  
ATOM   3050  CG  ASN A 199       4.928 -16.679  15.801  1.00 92.37           C  
ATOM   3051  ND2 ASN A 199       5.185 -17.965  15.783  1.00 92.37           N  
ATOM   3052 HD21 ASN A 199       6.137 -18.291  15.867  1.00 92.37           H  
ATOM   3053 HD22 ASN A 199       4.396 -18.572  15.953  1.00 92.37           H  
ATOM   3054  OD1 ASN A 199       3.771 -16.300  15.849  1.00 92.37           O  
ATOM   3055  N   SER A 200       7.441 -12.728  14.813  1.00 94.25           N  
ATOM   3056  H   SER A 200       6.891 -12.760  13.967  1.00 94.25           H  
ATOM   3057  CA  SER A 200       8.642 -11.887  14.813  1.00 94.25           C  
ATOM   3058  HA  SER A 200       9.311 -12.204  15.613  1.00 94.25           H  
ATOM   3059  C   SER A 200       8.337 -10.413  15.076  1.00 94.25           C  
ATOM   3060  CB  SER A 200       9.391 -12.049  13.487  1.00 94.25           C  
ATOM   3061  HB2 SER A 200       8.765 -11.702  12.665  1.00 94.25           H  
ATOM   3062  HB3 SER A 200      10.299 -11.447  13.514  1.00 94.25           H  
ATOM   3063  O   SER A 200       9.240  -9.589  14.982  1.00 94.25           O  
ATOM   3064  OG  SER A 200       9.732 -13.411  13.285  1.00 94.25           O  
ATOM   3065  HG  SER A 200      10.018 -13.758  14.133  1.00 94.25           H  
ATOM   3066  N   LEU A 201       7.078 -10.042  15.343  1.00 94.98           N  
ATOM   3067  H   LEU A 201       6.370 -10.751  15.467  1.00 94.98           H  
ATOM   3068  CA  LEU A 201       6.687  -8.634  15.440  1.00 94.98           C  
ATOM   3069  HA  LEU A 201       7.068  -8.110  14.564  1.00 94.98           H  
ATOM   3070  C   LEU A 201       7.313  -7.913  16.635  1.00 94.98           C  
ATOM   3071  CB  LEU A 201       5.157  -8.504  15.472  1.00 94.98           C  
ATOM   3072  HB2 LEU A 201       4.765  -9.171  16.240  1.00 94.98           H  
ATOM   3073  HB3 LEU A 201       4.903  -7.485  15.763  1.00 94.98           H  
ATOM   3074  O   LEU A 201       7.679  -6.752  16.485  1.00 94.98           O  
ATOM   3075  CG  LEU A 201       4.474  -8.805  14.129  1.00 94.98           C  
ATOM   3076  HG  LEU A 201       4.759  -9.804  13.797  1.00 94.98           H  
ATOM   3077  CD1 LEU A 201       2.954  -8.752  14.311  1.00 94.98           C  
ATOM   3078 HD11 LEU A 201       2.457  -8.991  13.371  1.00 94.98           H  
ATOM   3079 HD12 LEU A 201       2.660  -9.480  15.067  1.00 94.98           H  
ATOM   3080 HD13 LEU A 201       2.657  -7.759  14.648  1.00 94.98           H  
ATOM   3081  CD2 LEU A 201       4.861  -7.824  13.019  1.00 94.98           C  
ATOM   3082 HD21 LEU A 201       4.671  -6.802  13.347  1.00 94.98           H  
ATOM   3083 HD22 LEU A 201       4.283  -8.042  12.121  1.00 94.98           H  
ATOM   3084 HD23 LEU A 201       5.917  -7.935  12.772  1.00 94.98           H  
ATOM   3085  N   GLU A 202       7.474  -8.582  17.776  1.00 95.55           N  
ATOM   3086  H   GLU A 202       7.136  -9.531  17.850  1.00 95.55           H  
ATOM   3087  CA  GLU A 202       8.128  -7.998  18.955  1.00 95.55           C  
ATOM   3088  HA  GLU A 202       7.651  -7.051  19.205  1.00 95.55           H  
ATOM   3089  C   GLU A 202       9.609  -7.701  18.680  1.00 95.55           C  
ATOM   3090  CB  GLU A 202       7.982  -8.941  20.156  1.00 95.55           C  
ATOM   3091  HB2 GLU A 202       8.590  -8.552  20.972  1.00 95.55           H  
ATOM   3092  HB3 GLU A 202       8.352  -9.929  19.881  1.00 95.55           H  
ATOM   3093  O   GLU A 202      10.067  -6.580  18.907  1.00 95.55           O  
ATOM   3094  CG  GLU A 202       6.524  -9.050  20.634  1.00 95.55           C  
ATOM   3095  HG2 GLU A 202       6.187  -8.059  20.938  1.00 95.55           H  
ATOM   3096  HG3 GLU A 202       5.902  -9.379  19.802  1.00 95.55           H  
ATOM   3097  CD  GLU A 202       6.347 -10.027  21.807  1.00 95.55           C  
ATOM   3098  OE1 GLU A 202       5.177 -10.375  22.082  1.00 95.55           O  
ATOM   3099  OE2 GLU A 202       7.368 -10.430  22.408  1.00 95.55           O  
ATOM   3100  N   ASP A 203      10.334  -8.658  18.091  1.00 96.22           N  
ATOM   3101  H   ASP A 203       9.936  -9.584  18.020  1.00 96.22           H  
ATOM   3102  CA  ASP A 203      11.737  -8.481  17.698  1.00 96.22           C  
ATOM   3103  HA  ASP A 203      12.326  -8.210  18.574  1.00 96.22           H  
ATOM   3104  C   ASP A 203      11.889  -7.375  16.646  1.00 96.22           C  
ATOM   3105  CB  ASP A 203      12.297  -9.783  17.108  1.00 96.22           C  
ATOM   3106  HB2 ASP A 203      11.695 -10.069  16.245  1.00 96.22           H  
ATOM   3107  HB3 ASP A 203      13.310  -9.585  16.756  1.00 96.22           H  
ATOM   3108  O   ASP A 203      12.722  -6.474  16.774  1.00 96.22           O  
ATOM   3109  CG  ASP A 203      12.364 -10.958  18.080  1.00 96.22           C  
ATOM   3110  OD1 ASP A 203      12.528 -10.713  19.294  1.00 96.22           O  
ATOM   3111  OD2 ASP A 203      12.279 -12.096  17.561  1.00 96.22           O  
ATOM   3112  N   LEU A 204      11.039  -7.397  15.614  1.00 97.19           N  
ATOM   3113  H   LEU A 204      10.378  -8.160  15.570  1.00 97.19           H  
ATOM   3114  CA  LEU A 204      11.012  -6.370  14.573  1.00 97.19           C  
ATOM   3115  HA  LEU A 204      11.999  -6.312  14.114  1.00 97.19           H  
ATOM   3116  C   LEU A 204      10.722  -4.986  15.165  1.00 97.19           C  
ATOM   3117  CB  LEU A 204       9.963  -6.745  13.509  1.00 97.19           C  
ATOM   3118  HB2 LEU A 204       9.039  -7.015  14.021  1.00 97.19           H  
ATOM   3119  HB3 LEU A 204       9.752  -5.870  12.896  1.00 97.19           H  
ATOM   3120  O   LEU A 204      11.318  -4.001  14.723  1.00 97.19           O  
ATOM   3121  CG  LEU A 204      10.396  -7.898  12.583  1.00 97.19           C  
ATOM   3122  HG  LEU A 204      10.804  -8.725  13.163  1.00 97.19           H  
ATOM   3123  CD1 LEU A 204       9.209  -8.415  11.766  1.00 97.19           C  
ATOM   3124 HD11 LEU A 204       9.512  -9.307  11.218  1.00 97.19           H  
ATOM   3125 HD12 LEU A 204       8.875  -7.653  11.061  1.00 97.19           H  
ATOM   3126 HD13 LEU A 204       8.394  -8.684  12.439  1.00 97.19           H  
ATOM   3127  CD2 LEU A 204      11.459  -7.426  11.592  1.00 97.19           C  
ATOM   3128 HD21 LEU A 204      12.395  -7.258  12.125  1.00 97.19           H  
ATOM   3129 HD22 LEU A 204      11.626  -8.185  10.828  1.00 97.19           H  
ATOM   3130 HD23 LEU A 204      11.135  -6.505  11.108  1.00 97.19           H  
ATOM   3131  N   ALA A 205       9.848  -4.901  16.172  1.00 97.53           N  
ATOM   3132  H   ALA A 205       9.390  -5.740  16.496  1.00 97.53           H  
ATOM   3133  CA  ALA A 205       9.535  -3.652  16.852  1.00 97.53           C  
ATOM   3134  HA  ALA A 205       9.377  -2.891  16.087  1.00 97.53           H  
ATOM   3135  C   ALA A 205      10.710  -3.138  17.685  1.00 97.53           C  
ATOM   3136  CB  ALA A 205       8.243  -3.814  17.660  1.00 97.53           C  
ATOM   3137  HB1 ALA A 205       7.440  -4.154  17.007  1.00 97.53           H  
ATOM   3138  HB2 ALA A 205       7.958  -2.857  18.097  1.00 97.53           H  
ATOM   3139  HB3 ALA A 205       8.388  -4.542  18.459  1.00 97.53           H  
ATOM   3140  O   ALA A 205      11.050  -1.952  17.585  1.00 97.53           O  
ATOM   3141  N   MET A 206      11.410  -4.020  18.398  1.00 97.75           N  
ATOM   3142  H   MET A 206      11.071  -4.969  18.460  1.00 97.75           H  
ATOM   3143  CA  MET A 206      12.654  -3.665  19.079  1.00 97.75           C  
ATOM   3144  HA  MET A 206      12.442  -2.860  19.783  1.00 97.75           H  
ATOM   3145  C   MET A 206      13.706  -3.127  18.106  1.00 97.75           C  
ATOM   3146  CB  MET A 206      13.208  -4.874  19.849  1.00 97.75           C  
ATOM   3147  HB2 MET A 206      14.248  -4.686  20.117  1.00 97.75           H  
ATOM   3148  HB3 MET A 206      13.183  -5.764  19.221  1.00 97.75           H  
ATOM   3149  O   MET A 206      14.324  -2.101  18.390  1.00 97.75           O  
ATOM   3150  CG  MET A 206      12.417  -5.143  21.130  1.00 97.75           C  
ATOM   3151  HG2 MET A 206      12.854  -6.005  21.634  1.00 97.75           H  
ATOM   3152  HG3 MET A 206      11.403  -5.415  20.837  1.00 97.75           H  
ATOM   3153  SD  MET A 206      12.339  -3.758  22.310  1.00 97.75           S  
ATOM   3154  CE  MET A 206      14.091  -3.560  22.724  1.00 97.75           C  
ATOM   3155  HE1 MET A 206      14.190  -2.807  23.506  1.00 97.75           H  
ATOM   3156  HE2 MET A 206      14.490  -4.508  23.085  1.00 97.75           H  
ATOM   3157  HE3 MET A 206      14.648  -3.236  21.845  1.00 97.75           H  
ATOM   3158  N   ILE A 207      13.871  -3.750  16.936  1.00 96.95           N  
ATOM   3159  H   ILE A 207      13.361  -4.608  16.782  1.00 96.95           H  
ATOM   3160  CA  ILE A 207      14.853  -3.316  15.930  1.00 96.95           C  
ATOM   3161  HA  ILE A 207      15.813  -3.177  16.427  1.00 96.95           H  
ATOM   3162  C   ILE A 207      14.470  -1.956  15.321  1.00 96.95           C  
ATOM   3163  CB  ILE A 207      15.033  -4.412  14.851  1.00 96.95           C  
ATOM   3164  HB  ILE A 207      14.054  -4.654  14.436  1.00 96.95           H  
ATOM   3165  O   ILE A 207      15.309  -1.058  15.235  1.00 96.95           O  
ATOM   3166  CG1 ILE A 207      15.653  -5.695  15.452  1.00 96.95           C  
ATOM   3167 HG12 ILE A 207      16.716  -5.536  15.634  1.00 96.95           H  
ATOM   3168 HG13 ILE A 207      15.193  -5.920  16.414  1.00 96.95           H  
ATOM   3169  CG2 ILE A 207      15.936  -3.904  13.710  1.00 96.95           C  
ATOM   3170 HG21 ILE A 207      15.451  -3.082  13.183  1.00 96.95           H  
ATOM   3171 HG22 ILE A 207      16.126  -4.695  12.984  1.00 96.95           H  
ATOM   3172 HG23 ILE A 207      16.889  -3.559  14.112  1.00 96.95           H  
ATOM   3173  CD1 ILE A 207      15.475  -6.932  14.563  1.00 96.95           C  
ATOM   3174 HD11 ILE A 207      15.880  -7.804  15.076  1.00 96.95           H  
ATOM   3175 HD12 ILE A 207      16.001  -6.813  13.616  1.00 96.95           H  
ATOM   3176 HD13 ILE A 207      14.416  -7.103  14.370  1.00 96.95           H  
ATOM   3177  N   LEU A 208      13.214  -1.781  14.896  1.00 96.37           N  
ATOM   3178  H   LEU A 208      12.574  -2.556  14.989  1.00 96.37           H  
ATOM   3179  CA  LEU A 208      12.778  -0.597  14.138  1.00 96.37           C  
ATOM   3180  HA  LEU A 208      13.600  -0.266  13.503  1.00 96.37           H  
ATOM   3181  C   LEU A 208      12.417   0.606  15.009  1.00 96.37           C  
ATOM   3182  CB  LEU A 208      11.577  -0.982  13.254  1.00 96.37           C  
ATOM   3183  HB2 LEU A 208      10.864  -1.547  13.854  1.00 96.37           H  
ATOM   3184  HB3 LEU A 208      11.072  -0.078  12.914  1.00 96.37           H  
ATOM   3185  O   LEU A 208      12.493   1.747  14.552  1.00 96.37           O  
ATOM   3186  CG  LEU A 208      11.984  -1.803  12.022  1.00 96.37           C  
ATOM   3187  HG  LEU A 208      12.650  -2.608  12.330  1.00 96.37           H  
ATOM   3188  CD1 LEU A 208      10.756  -2.423  11.362  1.00 96.37           C  
ATOM   3189 HD11 LEU A 208      10.357  -3.170  12.048  1.00 96.37           H  
ATOM   3190 HD12 LEU A 208      11.042  -2.929  10.440  1.00 96.37           H  
ATOM   3191 HD13 LEU A 208      10.006  -1.660  11.154  1.00 96.37           H  
ATOM   3192  CD2 LEU A 208      12.692  -0.933  10.980  1.00 96.37           C  
ATOM   3193 HD21 LEU A 208      13.665  -0.615  11.354  1.00 96.37           H  
ATOM   3194 HD22 LEU A 208      12.090  -0.053  10.754  1.00 96.37           H  
ATOM   3195 HD23 LEU A 208      12.840  -1.497  10.059  1.00 96.37           H  
ATOM   3196  N   THR A 209      11.978   0.369  16.243  1.00 95.91           N  
ATOM   3197  H   THR A 209      11.895  -0.594  16.535  1.00 95.91           H  
ATOM   3198  CA  THR A 209      11.389   1.414  17.093  1.00 95.91           C  
ATOM   3199  HA  THR A 209      11.614   2.390  16.663  1.00 95.91           H  
ATOM   3200  C   THR A 209      11.962   1.460  18.504  1.00 95.91           C  
ATOM   3201  CB  THR A 209       9.861   1.300  17.141  1.00 95.91           C  
ATOM   3202  HB  THR A 209       9.468   2.194  17.625  1.00 95.91           H  
ATOM   3203  O   THR A 209      11.663   2.405  19.231  1.00 95.91           O  
ATOM   3204  CG2 THR A 209       9.192   1.180  15.771  1.00 95.91           C  
ATOM   3205 HG21 THR A 209       9.484   2.020  15.141  1.00 95.91           H  
ATOM   3206 HG22 THR A 209       8.109   1.173  15.899  1.00 95.91           H  
ATOM   3207 HG23 THR A 209       9.486   0.247  15.290  1.00 95.91           H  
ATOM   3208  OG1 THR A 209       9.459   0.192  17.889  1.00 95.91           O  
ATOM   3209  HG1 THR A 209       9.973  -0.587  17.668  1.00 95.91           H  
ATOM   3210  N   ARG A 210      12.831   0.504  18.874  1.00 95.98           N  
ATOM   3211  H   ARG A 210      13.030  -0.235  18.215  1.00 95.98           H  
ATOM   3212  CA  ARG A 210      13.455   0.390  20.207  1.00 95.98           C  
ATOM   3213  HA  ARG A 210      14.053  -0.521  20.211  1.00 95.98           H  
ATOM   3214  C   ARG A 210      12.452   0.181  21.348  1.00 95.98           C  
ATOM   3215  CB  ARG A 210      14.415   1.562  20.475  1.00 95.98           C  
ATOM   3216  HB2 ARG A 210      13.835   2.469  20.640  1.00 95.98           H  
ATOM   3217  HB3 ARG A 210      14.968   1.351  21.391  1.00 95.98           H  
ATOM   3218  O   ARG A 210      12.751   0.509  22.492  1.00 95.98           O  
ATOM   3219  CG  ARG A 210      15.424   1.807  19.346  1.00 95.98           C  
ATOM   3220  HG2 ARG A 210      14.904   2.030  18.415  1.00 95.98           H  
ATOM   3221  HG3 ARG A 210      16.042   0.919  19.210  1.00 95.98           H  
ATOM   3222  CD  ARG A 210      16.301   3.003  19.719  1.00 95.98           C  
ATOM   3223  HD2 ARG A 210      15.657   3.868  19.880  1.00 95.98           H  
ATOM   3224  HD3 ARG A 210      16.825   2.773  20.646  1.00 95.98           H  
ATOM   3225  NE  ARG A 210      17.277   3.303  18.657  1.00 95.98           N  
ATOM   3226  HE  ARG A 210      17.255   2.700  17.847  1.00 95.98           H  
ATOM   3227  NH1 ARG A 210      18.297   5.067  19.708  1.00 95.98           N  
ATOM   3228 HH11 ARG A 210      19.016   5.776  19.737  1.00 95.98           H  
ATOM   3229 HH12 ARG A 210      17.668   4.940  20.488  1.00 95.98           H  
ATOM   3230  NH2 ARG A 210      19.019   4.406  17.699  1.00 95.98           N  
ATOM   3231 HH21 ARG A 210      18.982   3.769  16.916  1.00 95.98           H  
ATOM   3232 HH22 ARG A 210      19.738   5.115  17.735  1.00 95.98           H  
ATOM   3233  CZ  ARG A 210      18.189   4.255  18.692  1.00 95.98           C  
ATOM   3234  N   SER A 211      11.273  -0.344  21.030  1.00 95.55           N  
ATOM   3235  H   SER A 211      11.101  -0.589  20.066  1.00 95.55           H  
ATOM   3236  CA  SER A 211      10.229  -0.727  21.980  1.00 95.55           C  
ATOM   3237  HA  SER A 211      10.686  -1.070  22.908  1.00 95.55           H  
ATOM   3238  C   SER A 211       9.415  -1.882  21.391  1.00 95.55           C  
ATOM   3239  CB  SER A 211       9.343   0.486  22.297  1.00 95.55           C  
ATOM   3240  HB2 SER A 211       9.928   1.214  22.859  1.00 95.55           H  
ATOM   3241  HB3 SER A 211       9.007   0.947  21.368  1.00 95.55           H  
ATOM   3242  O   SER A 211       9.251  -1.962  20.174  1.00 95.55           O  
ATOM   3243  OG  SER A 211       8.217   0.096  23.060  1.00 95.55           O  
ATOM   3244  HG  SER A 211       8.012   0.760  23.722  1.00 95.55           H  
ATOM   3245  N   ASN A 212       8.915  -2.772  22.246  1.00 92.99           N  
ATOM   3246  H   ASN A 212       9.113  -2.667  23.230  1.00 92.99           H  
ATOM   3247  CA  ASN A 212       8.012  -3.873  21.898  1.00 92.99           C  
ATOM   3248  HA  ASN A 212       7.895  -3.906  20.814  1.00 92.99           H  
ATOM   3249  C   ASN A 212       6.594  -3.676  22.459  1.00 92.99           C  
ATOM   3250  CB  ASN A 212       8.624  -5.214  22.334  1.00 92.99           C  
ATOM   3251  HB2 ASN A 212       9.588  -5.354  21.846  1.00 92.99           H  
ATOM   3252  HB3 ASN A 212       7.969  -6.022  22.006  1.00 92.99           H  
ATOM   3253  O   ASN A 212       5.801  -4.609  22.448  1.00 92.99           O  
ATOM   3254  CG  ASN A 212       8.821  -5.348  23.834  1.00 92.99           C  
ATOM   3255  ND2 ASN A 212       9.091  -6.542  24.303  1.00 92.99           N  
ATOM   3256 HD21 ASN A 212       9.138  -6.625  25.308  1.00 92.99           H  
ATOM   3257 HD22 ASN A 212       9.024  -7.351  23.702  1.00 92.99           H  
ATOM   3258  OD1 ASN A 212       8.776  -4.395  24.598  1.00 92.99           O  
ATOM   3259  N   GLU A 213       6.259  -2.476  22.937  1.00 94.35           N  
ATOM   3260  H   GLU A 213       6.960  -1.750  22.965  1.00 94.35           H  
ATOM   3261  CA  GLU A 213       4.891  -2.141  23.339  1.00 94.35           C  
ATOM   3262  HA  GLU A 213       4.540  -2.876  24.063  1.00 94.35           H  
ATOM   3263  C   GLU A 213       3.939  -2.160  22.132  1.00 94.35           C  
ATOM   3264  CB  GLU A 213       4.864  -0.746  23.981  1.00 94.35           C  
ATOM   3265  HB2 GLU A 213       5.284  -0.037  23.268  1.00 94.35           H  
ATOM   3266  HB3 GLU A 213       3.827  -0.467  24.168  1.00 94.35           H  
ATOM   3267  O   GLU A 213       4.345  -1.899  20.997  1.00 94.35           O  
ATOM   3268  CG  GLU A 213       5.636  -0.657  25.309  1.00 94.35           C  
ATOM   3269  HG2 GLU A 213       5.140  -1.292  26.044  1.00 94.35           H  
ATOM   3270  HG3 GLU A 213       6.648  -1.034  25.163  1.00 94.35           H  
ATOM   3271  CD  GLU A 213       5.724   0.782  25.847  1.00 94.35           C  
ATOM   3272  OE1 GLU A 213       6.397   0.970  26.883  1.00 94.35           O  
ATOM   3273  OE2 GLU A 213       5.179   1.706  25.193  1.00 94.35           O  
ATOM   3274  N   ASP A 214       2.642  -2.361  22.365  1.00 93.44           N  
ATOM   3275  H   ASP A 214       2.370  -2.713  23.272  1.00 93.44           H  
ATOM   3276  CA  ASP A 214       1.622  -2.440  21.308  1.00 93.44           C  
ATOM   3277  HA  ASP A 214       1.771  -3.357  20.737  1.00 93.44           H  
ATOM   3278  C   ASP A 214       1.663  -1.262  20.320  1.00 93.44           C  
ATOM   3279  CB  ASP A 214       0.234  -2.489  21.963  1.00 93.44           C  
ATOM   3280  HB2 ASP A 214       0.148  -1.682  22.691  1.00 93.44           H  
ATOM   3281  HB3 ASP A 214      -0.509  -2.314  21.185  1.00 93.44           H  
ATOM   3282  O   ASP A 214       1.546  -1.439  19.105  1.00 93.44           O  
ATOM   3283  CG  ASP A 214      -0.093  -3.825  22.635  1.00 93.44           C  
ATOM   3284  OD1 ASP A 214       0.714  -4.767  22.487  1.00 93.44           O  
ATOM   3285  OD2 ASP A 214      -1.155  -3.883  23.287  1.00 93.44           O  
ATOM   3286  N   LYS A 215       1.912  -0.042  20.812  1.00 93.87           N  
ATOM   3287  H   LYS A 215       2.023   0.027  21.814  1.00 93.87           H  
ATOM   3288  CA  LYS A 215       2.066   1.154  19.966  1.00 93.87           C  
ATOM   3289  HA  LYS A 215       1.193   1.222  19.316  1.00 93.87           H  
ATOM   3290  C   LYS A 215       3.298   1.070  19.055  1.00 93.87           C  
ATOM   3291  CB  LYS A 215       2.118   2.389  20.876  1.00 93.87           C  
ATOM   3292  HB2 LYS A 215       3.016   2.352  21.492  1.00 93.87           H  
ATOM   3293  HB3 LYS A 215       1.249   2.370  21.535  1.00 93.87           H  
ATOM   3294  O   LYS A 215       3.261   1.512  17.902  1.00 93.87           O  
ATOM   3295  CG  LYS A 215       2.097   3.694  20.069  1.00 93.87           C  
ATOM   3296  HG2 LYS A 215       2.990   3.762  19.448  1.00 93.87           H  
ATOM   3297  HG3 LYS A 215       1.215   3.704  19.427  1.00 93.87           H  
ATOM   3298  CD  LYS A 215       2.053   4.903  21.006  1.00 93.87           C  
ATOM   3299  HD2 LYS A 215       2.953   4.916  21.621  1.00 93.87           H  
ATOM   3300  HD3 LYS A 215       1.182   4.814  21.656  1.00 93.87           H  
ATOM   3301  CE  LYS A 215       1.953   6.192  20.186  1.00 93.87           C  
ATOM   3302  HE2 LYS A 215       1.086   6.117  19.531  1.00 93.87           H  
ATOM   3303  HE3 LYS A 215       2.841   6.281  19.560  1.00 93.87           H  
ATOM   3304  NZ  LYS A 215       1.815   7.374  21.072  1.00 93.87           N  
ATOM   3305  HZ1 LYS A 215       2.604   7.447  21.698  1.00 93.87           H  
ATOM   3306  HZ2 LYS A 215       0.980   7.279  21.632  1.00 93.87           H  
ATOM   3307  HZ3 LYS A 215       1.729   8.220  20.527  1.00 93.87           H  
ATOM   3308  N   ALA A 216       4.388   0.509  19.566  1.00 96.39           N  
ATOM   3309  H   ALA A 216       4.299   0.044  20.458  1.00 96.39           H  
ATOM   3310  CA  ALA A 216       5.638   0.300  18.849  1.00 96.39           C  
ATOM   3311  HA  ALA A 216       5.918   1.220  18.336  1.00 96.39           H  
ATOM   3312  C   ALA A 216       5.495  -0.813  17.793  1.00 96.39           C  
ATOM   3313  CB  ALA A 216       6.701  -0.005  19.906  1.00 96.39           C  
ATOM   3314  HB1 ALA A 216       7.695   0.028  19.460  1.00 96.39           H  
ATOM   3315  HB2 ALA A 216       6.559  -1.000  20.328  1.00 96.39           H  
ATOM   3316  HB3 ALA A 216       6.660   0.731  20.708  1.00 96.39           H  
ATOM   3317  O   ALA A 216       5.925  -0.646  16.644  1.00 96.39           O  
ATOM   3318  N   ILE A 217       4.768  -1.884  18.128  1.00 96.96           N  
ATOM   3319  H   ILE A 217       4.491  -1.982  19.094  1.00 96.96           H  
ATOM   3320  CA  ILE A 217       4.345  -2.925  17.182  1.00 96.96           C  
ATOM   3321  HA  ILE A 217       5.231  -3.328  16.690  1.00 96.96           H  
ATOM   3322  C   ILE A 217       3.451  -2.323  16.089  1.00 96.96           C  
ATOM   3323  CB  ILE A 217       3.651  -4.092  17.924  1.00 96.96           C  
ATOM   3324  HB  ILE A 217       2.828  -3.695  18.518  1.00 96.96           H  
ATOM   3325  O   ILE A 217       3.688  -2.560  14.906  1.00 96.96           O  
ATOM   3326  CG1 ILE A 217       4.651  -4.793  18.873  1.00 96.96           C  
ATOM   3327 HG12 ILE A 217       5.117  -4.054  19.525  1.00 96.96           H  
ATOM   3328 HG13 ILE A 217       5.441  -5.267  18.289  1.00 96.96           H  
ATOM   3329  CG2 ILE A 217       3.070  -5.095  16.906  1.00 96.96           C  
ATOM   3330 HG21 ILE A 217       3.859  -5.454  16.246  1.00 96.96           H  
ATOM   3331 HG22 ILE A 217       2.277  -4.631  16.319  1.00 96.96           H  
ATOM   3332 HG23 ILE A 217       2.620  -5.942  17.424  1.00 96.96           H  
ATOM   3333  CD1 ILE A 217       4.008  -5.848  19.781  1.00 96.96           C  
ATOM   3334 HD11 ILE A 217       4.744  -6.190  20.509  1.00 96.96           H  
ATOM   3335 HD12 ILE A 217       3.677  -6.711  19.204  1.00 96.96           H  
ATOM   3336 HD13 ILE A 217       3.163  -5.416  20.318  1.00 96.96           H  
ATOM   3337  N   GLY A 218       2.487  -1.468  16.441  1.00 97.17           N  
ATOM   3338  H   GLY A 218       2.282  -1.373  17.425  1.00 97.17           H  
ATOM   3339  CA  GLY A 218       1.645  -0.751  15.478  1.00 97.17           C  
ATOM   3340  HA2 GLY A 218       0.967  -0.098  16.027  1.00 97.17           H  
ATOM   3341  HA3 GLY A 218       1.051  -1.468  14.912  1.00 97.17           H  
ATOM   3342  C   GLY A 218       2.458   0.105  14.499  1.00 97.17           C  
ATOM   3343  O   GLY A 218       2.262   0.028  13.283  1.00 97.17           O  
ATOM   3344  N   ARG A 219       3.438   0.876  14.992  1.00 97.35           N  
ATOM   3345  H   ARG A 219       3.546   0.906  15.996  1.00 97.35           H  
ATOM   3346  CA  ARG A 219       4.366   1.639  14.135  1.00 97.35           C  
ATOM   3347  HA  ARG A 219       3.779   2.280  13.478  1.00 97.35           H  
ATOM   3348  C   ARG A 219       5.179   0.724  13.219  1.00 97.35           C  
ATOM   3349  CB  ARG A 219       5.275   2.514  15.012  1.00 97.35           C  
ATOM   3350  HB2 ARG A 219       5.862   1.880  15.677  1.00 97.35           H  
ATOM   3351  HB3 ARG A 219       4.649   3.161  15.625  1.00 97.35           H  
ATOM   3352  O   ARG A 219       5.329   1.025  12.036  1.00 97.35           O  
ATOM   3353  CG  ARG A 219       6.220   3.381  14.165  1.00 97.35           C  
ATOM   3354  HG2 ARG A 219       5.631   3.972  13.464  1.00 97.35           H  
ATOM   3355  HG3 ARG A 219       6.907   2.746  13.605  1.00 97.35           H  
ATOM   3356  CD  ARG A 219       7.038   4.323  15.052  1.00 97.35           C  
ATOM   3357  HD2 ARG A 219       6.345   4.893  15.671  1.00 97.35           H  
ATOM   3358  HD3 ARG A 219       7.675   3.730  15.709  1.00 97.35           H  
ATOM   3359  NE  ARG A 219       7.875   5.226  14.235  1.00 97.35           N  
ATOM   3360  HE  ARG A 219       8.355   4.802  13.454  1.00 97.35           H  
ATOM   3361  NH1 ARG A 219       7.558   7.164  15.433  1.00 97.35           N  
ATOM   3362 HH11 ARG A 219       7.048   6.641  16.130  1.00 97.35           H  
ATOM   3363 HH12 ARG A 219       7.724   8.153  15.552  1.00 97.35           H  
ATOM   3364  NH2 ARG A 219       8.787   7.205  13.575  1.00 97.35           N  
ATOM   3365 HH21 ARG A 219       9.200   6.749  12.773  1.00 97.35           H  
ATOM   3366 HH22 ARG A 219       8.916   8.199  13.699  1.00 97.35           H  
ATOM   3367  CZ  ARG A 219       8.069   6.521  14.419  1.00 97.35           C  
ATOM   3368  N   THR A 220       5.657  -0.394  13.747  1.00 97.97           N  
ATOM   3369  H   THR A 220       5.511  -0.554  14.733  1.00 97.97           H  
ATOM   3370  CA  THR A 220       6.398  -1.406  12.989  1.00 97.97           C  
ATOM   3371  HA  THR A 220       7.269  -0.942  12.527  1.00 97.97           H  
ATOM   3372  C   THR A 220       5.548  -1.995  11.870  1.00 97.97           C  
ATOM   3373  CB  THR A 220       6.900  -2.487  13.946  1.00 97.97           C  
ATOM   3374  HB  THR A 220       6.083  -2.895  14.540  1.00 97.97           H  
ATOM   3375  O   THR A 220       5.967  -1.999  10.717  1.00 97.97           O  
ATOM   3376  CG2 THR A 220       7.603  -3.638  13.236  1.00 97.97           C  
ATOM   3377 HG21 THR A 220       6.861  -4.307  12.800  1.00 97.97           H  
ATOM   3378 HG22 THR A 220       8.194  -4.201  13.958  1.00 97.97           H  
ATOM   3379 HG23 THR A 220       8.246  -3.250  12.446  1.00 97.97           H  
ATOM   3380  OG1 THR A 220       7.802  -1.838  14.799  1.00 97.97           O  
ATOM   3381  HG1 THR A 220       7.319  -1.545  15.575  1.00 97.97           H  
ATOM   3382  N   LEU A 221       4.311  -2.391  12.162  1.00 98.10           N  
ATOM   3383  H   LEU A 221       4.018  -2.361  13.128  1.00 98.10           H  
ATOM   3384  CA  LEU A 221       3.364  -2.907  11.175  1.00 98.10           C  
ATOM   3385  HA  LEU A 221       3.797  -3.789  10.702  1.00 98.10           H  
ATOM   3386  C   LEU A 221       3.076  -1.905  10.052  1.00 98.10           C  
ATOM   3387  CB  LEU A 221       2.067  -3.294  11.899  1.00 98.10           C  
ATOM   3388  HB2 LEU A 221       1.791  -2.481  12.570  1.00 98.10           H  
ATOM   3389  HB3 LEU A 221       1.267  -3.407  11.167  1.00 98.10           H  
ATOM   3390  O   LEU A 221       2.985  -2.324   8.895  1.00 98.10           O  
ATOM   3391  CG  LEU A 221       2.162  -4.593  12.712  1.00 98.10           C  
ATOM   3392  HG  LEU A 221       3.036  -4.574  13.363  1.00 98.10           H  
ATOM   3393  CD1 LEU A 221       0.906  -4.739  13.569  1.00 98.10           C  
ATOM   3394 HD11 LEU A 221       1.016  -5.614  14.209  1.00 98.10           H  
ATOM   3395 HD12 LEU A 221       0.023  -4.841  12.939  1.00 98.10           H  
ATOM   3396 HD13 LEU A 221       0.797  -3.866  14.212  1.00 98.10           H  
ATOM   3397  CD2 LEU A 221       2.252  -5.804  11.787  1.00 98.10           C  
ATOM   3398 HD21 LEU A 221       1.428  -5.763  11.076  1.00 98.10           H  
ATOM   3399 HD22 LEU A 221       2.172  -6.718  12.374  1.00 98.10           H  
ATOM   3400 HD23 LEU A 221       3.205  -5.812  11.258  1.00 98.10           H  
ATOM   3401  N   LYS A 222       2.990  -0.599  10.351  1.00 98.18           N  
ATOM   3402  H   LYS A 222       3.016  -0.337  11.326  1.00 98.18           H  
ATOM   3403  CA  LYS A 222       2.881   0.454   9.322  1.00 98.18           C  
ATOM   3404  HA  LYS A 222       2.038   0.222   8.672  1.00 98.18           H  
ATOM   3405  C   LYS A 222       4.113   0.476   8.415  1.00 98.18           C  
ATOM   3406  CB  LYS A 222       2.634   1.840   9.950  1.00 98.18           C  
ATOM   3407  HB2 LYS A 222       2.722   2.588   9.162  1.00 98.18           H  
ATOM   3408  HB3 LYS A 222       3.391   2.052  10.705  1.00 98.18           H  
ATOM   3409  O   LYS A 222       3.961   0.421   7.195  1.00 98.18           O  
ATOM   3410  CG  LYS A 222       1.232   1.966  10.569  1.00 98.18           C  
ATOM   3411  HG2 LYS A 222       0.501   1.638   9.831  1.00 98.18           H  
ATOM   3412  HG3 LYS A 222       1.144   1.309  11.434  1.00 98.18           H  
ATOM   3413  CD  LYS A 222       0.865   3.400  10.991  1.00 98.18           C  
ATOM   3414  HD2 LYS A 222      -0.193   3.403  11.254  1.00 98.18           H  
ATOM   3415  HD3 LYS A 222       0.998   4.069  10.140  1.00 98.18           H  
ATOM   3416  CE  LYS A 222       1.644   3.944  12.195  1.00 98.18           C  
ATOM   3417  HE2 LYS A 222       2.694   4.048  11.922  1.00 98.18           H  
ATOM   3418  HE3 LYS A 222       1.561   3.221  13.007  1.00 98.18           H  
ATOM   3419  NZ  LYS A 222       1.081   5.253  12.638  1.00 98.18           N  
ATOM   3420  HZ1 LYS A 222       1.088   5.950  11.906  1.00 98.18           H  
ATOM   3421  HZ2 LYS A 222       1.524   5.629  13.464  1.00 98.18           H  
ATOM   3422  HZ3 LYS A 222       0.111   5.192  12.916  1.00 98.18           H  
ATOM   3423  N   ILE A 223       5.320   0.468   8.991  1.00 98.14           N  
ATOM   3424  H   ILE A 223       5.365   0.483   9.999  1.00 98.14           H  
ATOM   3425  CA  ILE A 223       6.579   0.436   8.225  1.00 98.14           C  
ATOM   3426  HA  ILE A 223       6.606   1.311   7.575  1.00 98.14           H  
ATOM   3427  C   ILE A 223       6.616  -0.793   7.311  1.00 98.14           C  
ATOM   3428  CB  ILE A 223       7.815   0.488   9.159  1.00 98.14           C  
ATOM   3429  HB  ILE A 223       7.735  -0.317   9.889  1.00 98.14           H  
ATOM   3430  O   ILE A 223       6.827  -0.663   6.102  1.00 98.14           O  
ATOM   3431  CG1 ILE A 223       7.889   1.833   9.920  1.00 98.14           C  
ATOM   3432 HG12 ILE A 223       6.902   2.097  10.301  1.00 98.14           H  
ATOM   3433 HG13 ILE A 223       8.196   2.624   9.236  1.00 98.14           H  
ATOM   3434  CG2 ILE A 223       9.113   0.277   8.356  1.00 98.14           C  
ATOM   3435 HG21 ILE A 223       9.985   0.334   9.009  1.00 98.14           H  
ATOM   3436 HG22 ILE A 223       9.125  -0.709   7.892  1.00 98.14           H  
ATOM   3437 HG23 ILE A 223       9.202   1.043   7.585  1.00 98.14           H  
ATOM   3438  CD1 ILE A 223       8.852   1.811  11.115  1.00 98.14           C  
ATOM   3439 HD11 ILE A 223       8.586   1.001  11.793  1.00 98.14           H  
ATOM   3440 HD12 ILE A 223       8.780   2.757  11.651  1.00 98.14           H  
ATOM   3441 HD13 ILE A 223       9.881   1.681  10.780  1.00 98.14           H  
ATOM   3442  N   LEU A 224       6.367  -1.986   7.858  1.00 98.17           N  
ATOM   3443  H   LEU A 224       6.201  -2.025   8.853  1.00 98.17           H  
ATOM   3444  CA  LEU A 224       6.402  -3.236   7.098  1.00 98.17           C  
ATOM   3445  HA  LEU A 224       7.371  -3.322   6.605  1.00 98.17           H  
ATOM   3446  C   LEU A 224       5.335  -3.256   5.996  1.00 98.17           C  
ATOM   3447  CB  LEU A 224       6.227  -4.435   8.045  1.00 98.17           C  
ATOM   3448  HB2 LEU A 224       6.247  -5.341   7.439  1.00 98.17           H  
ATOM   3449  HB3 LEU A 224       5.246  -4.363   8.515  1.00 98.17           H  
ATOM   3450  O   LEU A 224       5.632  -3.606   4.852  1.00 98.17           O  
ATOM   3451  CG  LEU A 224       7.284  -4.606   9.151  1.00 98.17           C  
ATOM   3452  HG  LEU A 224       7.298  -3.729   9.799  1.00 98.17           H  
ATOM   3453  CD1 LEU A 224       6.911  -5.815  10.003  1.00 98.17           C  
ATOM   3454 HD11 LEU A 224       5.888  -5.716  10.369  1.00 98.17           H  
ATOM   3455 HD12 LEU A 224       7.007  -6.734   9.425  1.00 98.17           H  
ATOM   3456 HD13 LEU A 224       7.572  -5.856  10.869  1.00 98.17           H  
ATOM   3457  CD2 LEU A 224       8.699  -4.782   8.611  1.00 98.17           C  
ATOM   3458 HD21 LEU A 224       8.726  -5.582   7.871  1.00 98.17           H  
ATOM   3459 HD22 LEU A 224       9.044  -3.844   8.175  1.00 98.17           H  
ATOM   3460 HD23 LEU A 224       9.371  -5.035   9.431  1.00 98.17           H  
ATOM   3461  N   THR A 225       4.109  -2.838   6.315  1.00 97.85           N  
ATOM   3462  H   THR A 225       3.938  -2.552   7.269  1.00 97.85           H  
ATOM   3463  CA  THR A 225       2.985  -2.806   5.372  1.00 97.85           C  
ATOM   3464  HA  THR A 225       2.859  -3.805   4.953  1.00 97.85           H  
ATOM   3465  C   THR A 225       3.252  -1.859   4.207  1.00 97.85           C  
ATOM   3466  CB  THR A 225       1.681  -2.430   6.088  1.00 97.85           C  
ATOM   3467  HB  THR A 225       1.816  -1.516   6.665  1.00 97.85           H  
ATOM   3468  O   THR A 225       3.122  -2.272   3.052  1.00 97.85           O  
ATOM   3469  CG2 THR A 225       0.523  -2.228   5.119  1.00 97.85           C  
ATOM   3470 HG21 THR A 225      -0.414  -2.203   5.675  1.00 97.85           H  
ATOM   3471 HG22 THR A 225       0.645  -1.271   4.611  1.00 97.85           H  
ATOM   3472 HG23 THR A 225       0.510  -3.030   4.381  1.00 97.85           H  
ATOM   3473  OG1 THR A 225       1.319  -3.483   6.950  1.00 97.85           O  
ATOM   3474  HG1 THR A 225       1.774  -3.302   7.775  1.00 97.85           H  
ATOM   3475  N   CYS A 226       3.675  -0.622   4.484  1.00 98.07           N  
ATOM   3476  H   CYS A 226       3.744  -0.326   5.447  1.00 98.07           H  
ATOM   3477  CA  CYS A 226       4.004   0.356   3.449  1.00 98.07           C  
ATOM   3478  HA  CYS A 226       3.144   0.483   2.792  1.00 98.07           H  
ATOM   3479  C   CYS A 226       5.178  -0.109   2.574  1.00 98.07           C  
ATOM   3480  CB  CYS A 226       4.313   1.707   4.115  1.00 98.07           C  
ATOM   3481  HB2 CYS A 226       4.733   2.386   3.374  1.00 98.07           H  
ATOM   3482  HB3 CYS A 226       5.025   1.577   4.930  1.00 98.07           H  
ATOM   3483  O   CYS A 226       5.166   0.101   1.364  1.00 98.07           O  
ATOM   3484  SG  CYS A 226       2.784   2.449   4.746  1.00 98.07           S  
ATOM   3485  HG  CYS A 226       3.287   3.599   5.205  1.00 98.07           H  
ATOM   3486  N   SER A 227       6.173  -0.776   3.164  1.00 98.22           N  
ATOM   3487  H   SER A 227       6.132  -0.901   4.165  1.00 98.22           H  
ATOM   3488  CA  SER A 227       7.391  -1.207   2.461  1.00 98.22           C  
ATOM   3489  HA  SER A 227       7.715  -0.406   1.797  1.00 98.22           H  
ATOM   3490  C   SER A 227       7.202  -2.457   1.597  1.00 98.22           C  
ATOM   3491  CB  SER A 227       8.510  -1.454   3.467  1.00 98.22           C  
ATOM   3492  HB2 SER A 227       8.249  -2.310   4.090  1.00 98.22           H  
ATOM   3493  HB3 SER A 227       9.438  -1.659   2.933  1.00 98.22           H  
ATOM   3494  O   SER A 227       7.879  -2.613   0.584  1.00 98.22           O  
ATOM   3495  OG  SER A 227       8.675  -0.318   4.287  1.00 98.22           O  
ATOM   3496  HG  SER A 227       8.068  -0.406   5.025  1.00 98.22           H  
ATOM   3497  N   CYS A 228       6.271  -3.348   1.957  1.00 96.67           N  
ATOM   3498  H   CYS A 228       5.780  -3.202   2.828  1.00 96.67           H  
ATOM   3499  CA  CYS A 228       5.971  -4.556   1.176  1.00 96.67           C  
ATOM   3500  HA  CYS A 228       6.904  -4.960   0.783  1.00 96.67           H  
ATOM   3501  C   CYS A 228       5.064  -4.287  -0.042  1.00 96.67           C  
ATOM   3502  CB  CYS A 228       5.345  -5.615   2.097  1.00 96.67           C  
ATOM   3503  HB2 CYS A 228       5.042  -6.474   1.499  1.00 96.67           H  
ATOM   3504  HB3 CYS A 228       4.468  -5.202   2.595  1.00 96.67           H  
ATOM   3505  O   CYS A 228       4.852  -5.180  -0.867  1.00 96.67           O  
ATOM   3506  SG  CYS A 228       6.547  -6.174   3.335  1.00 96.67           S  
ATOM   3507  HG  CYS A 228       6.570  -5.034   4.031  1.00 96.67           H  
ATOM   3508  N   GLN A 229       4.501  -3.081  -0.162  1.00 93.87           N  
ATOM   3509  H   GLN A 229       4.725  -2.379   0.529  1.00 93.87           H  
ATOM   3510  CA  GLN A 229       3.571  -2.718  -1.227  1.00 93.87           C  
ATOM   3511  HA  GLN A 229       3.021  -3.617  -1.507  1.00 93.87           H  
ATOM   3512  C   GLN A 229       4.299  -2.201  -2.478  1.00 93.87           C  
ATOM   3513  CB  GLN A 229       2.549  -1.703  -0.681  1.00 93.87           C  
ATOM   3514  HB2 GLN A 229       3.082  -0.804  -0.370  1.00 93.87           H  
ATOM   3515  HB3 GLN A 229       2.067  -2.123   0.201  1.00 93.87           H  
ATOM   3516  O   GLN A 229       5.272  -1.450  -2.415  1.00 93.87           O  
ATOM   3517  CG  GLN A 229       1.461  -1.292  -1.691  1.00 93.87           C  
ATOM   3518  HG2 GLN A 229       1.927  -0.825  -2.558  1.00 93.87           H  
ATOM   3519  HG3 GLN A 229       0.831  -0.525  -1.239  1.00 93.87           H  
ATOM   3520  CD  GLN A 229       0.562  -2.437  -2.153  1.00 93.87           C  
ATOM   3521  NE2 GLN A 229      -0.106  -2.306  -3.275  1.00 93.87           N  
ATOM   3522 HE21 GLN A 229      -0.777  -3.038  -3.457  1.00 93.87           H  
ATOM   3523 HE22 GLN A 229      -0.180  -1.408  -3.731  1.00 93.87           H  
ATOM   3524  OE1 GLN A 229       0.461  -3.500  -1.567  1.00 93.87           O  
ATOM   3525  N   SER A 230       3.773  -2.528  -3.663  1.00 90.37           N  
ATOM   3526  H   SER A 230       2.937  -3.096  -3.674  1.00 90.37           H  
ATOM   3527  CA  SER A 230       4.256  -1.913  -4.903  1.00 90.37           C  
ATOM   3528  HA  SER A 230       5.337  -2.052  -4.944  1.00 90.37           H  
ATOM   3529  C   SER A 230       3.951  -0.413  -4.926  1.00 90.37           C  
ATOM   3530  CB  SER A 230       3.638  -2.573  -6.133  1.00 90.37           C  
ATOM   3531  HB2 SER A 230       2.578  -2.325  -6.190  1.00 90.37           H  
ATOM   3532  HB3 SER A 230       3.747  -3.655  -6.059  1.00 90.37           H  
ATOM   3533  O   SER A 230       2.798  -0.007  -4.812  1.00 90.37           O  
ATOM   3534  OG  SER A 230       4.305  -2.114  -7.296  1.00 90.37           O  
ATOM   3535  HG  SER A 230       5.177  -2.517  -7.304  1.00 90.37           H  
ATOM   3536  N   GLY A 231       4.981   0.410  -5.132  1.00 91.67           N  
ATOM   3537  H   GLY A 231       5.911   0.016  -5.144  1.00 91.67           H  
ATOM   3538  CA  GLY A 231       4.859   1.864  -5.019  1.00 91.67           C  
ATOM   3539  HA2 GLY A 231       3.882   2.188  -5.379  1.00 91.67           H  
ATOM   3540  HA3 GLY A 231       5.631   2.331  -5.630  1.00 91.67           H  
ATOM   3541  C   GLY A 231       5.024   2.392  -3.594  1.00 91.67           C  
ATOM   3542  O   GLY A 231       4.777   3.574  -3.382  1.00 91.67           O  
ATOM   3543  N   GLY A 232       5.452   1.552  -2.645  1.00 95.65           N  
ATOM   3544  H   GLY A 232       5.566   0.570  -2.851  1.00 95.65           H  
ATOM   3545  CA  GLY A 232       5.681   1.943  -1.256  1.00 95.65           C  
ATOM   3546  HA2 GLY A 232       6.141   1.104  -0.734  1.00 95.65           H  
ATOM   3547  HA3 GLY A 232       4.726   2.162  -0.779  1.00 95.65           H  
ATOM   3548  C   GLY A 232       6.596   3.157  -1.084  1.00 95.65           C  
ATOM   3549  O   GLY A 232       6.414   3.904  -0.136  1.00 95.65           O  
ATOM   3550  N   HIS A 233       7.493   3.444  -2.037  1.00 95.50           N  
ATOM   3551  H   HIS A 233       7.580   2.817  -2.824  1.00 95.50           H  
ATOM   3552  CA  HIS A 233       8.358   4.631  -2.010  1.00 95.50           C  
ATOM   3553  HA  HIS A 233       8.951   4.591  -1.097  1.00 95.50           H  
ATOM   3554  C   HIS A 233       7.595   5.966  -1.964  1.00 95.50           C  
ATOM   3555  CB  HIS A 233       9.320   4.584  -3.207  1.00 95.50           C  
ATOM   3556  HB2 HIS A 233       9.921   3.677  -3.140  1.00 95.50           H  
ATOM   3557  HB3 HIS A 233      10.005   5.429  -3.141  1.00 95.50           H  
ATOM   3558  O   HIS A 233       8.174   6.960  -1.530  1.00 95.50           O  
ATOM   3559  CG  HIS A 233       8.654   4.598  -4.561  1.00 95.50           C  
ATOM   3560  CD2 HIS A 233       8.606   5.664  -5.408  1.00 95.50           C  
ATOM   3561  HD2 HIS A 233       8.989   6.656  -5.221  1.00 95.50           H  
ATOM   3562  ND1 HIS A 233       8.043   3.502  -5.186  1.00 95.50           N  
ATOM   3563  CE1 HIS A 233       7.659   3.947  -6.388  1.00 95.50           C  
ATOM   3564  HE1 HIS A 233       7.159   3.339  -7.127  1.00 95.50           H  
ATOM   3565  NE2 HIS A 233       7.988   5.237  -6.553  1.00 95.50           N  
ATOM   3566  HE2 HIS A 233       7.755   5.836  -7.331  1.00 95.50           H  
ATOM   3567  N   TYR A 234       6.313   5.991  -2.353  1.00 94.87           N  
ATOM   3568  H   TYR A 234       5.901   5.134  -2.693  1.00 94.87           H  
ATOM   3569  CA  TYR A 234       5.430   7.158  -2.215  1.00 94.87           C  
ATOM   3570  HA  TYR A 234       6.012   8.065  -2.384  1.00 94.87           H  
ATOM   3571  C   TYR A 234       4.787   7.305  -0.827  1.00 94.87           C  
ATOM   3572  CB  TYR A 234       4.321   7.094  -3.276  1.00 94.87           C  
ATOM   3573  HB2 TYR A 234       3.646   7.936  -3.122  1.00 94.87           H  
ATOM   3574  HB3 TYR A 234       3.738   6.185  -3.125  1.00 94.87           H  
ATOM   3575  O   TYR A 234       4.258   8.368  -0.524  1.00 94.87           O  
ATOM   3576  CG  TYR A 234       4.813   7.159  -4.706  1.00 94.87           C  
ATOM   3577  CD1 TYR A 234       5.438   8.330  -5.175  1.00 94.87           C  
ATOM   3578  HD1 TYR A 234       5.552   9.181  -4.520  1.00 94.87           H  
ATOM   3579  CD2 TYR A 234       4.640   6.060  -5.567  1.00 94.87           C  
ATOM   3580  HD2 TYR A 234       4.139   5.177  -5.197  1.00 94.87           H  
ATOM   3581  CE1 TYR A 234       5.934   8.394  -6.489  1.00 94.87           C  
ATOM   3582  HE1 TYR A 234       6.433   9.290  -6.827  1.00 94.87           H  
ATOM   3583  CE2 TYR A 234       5.115   6.127  -6.889  1.00 94.87           C  
ATOM   3584  HE2 TYR A 234       4.990   5.290  -7.560  1.00 94.87           H  
ATOM   3585  OH  TYR A 234       6.314   7.301  -8.591  1.00 94.87           O  
ATOM   3586  HH  TYR A 234       6.730   8.154  -8.735  1.00 94.87           H  
ATOM   3587  CZ  TYR A 234       5.781   7.285  -7.343  1.00 94.87           C  
ATOM   3588  N   LEU A 235       4.799   6.261   0.005  1.00 95.76           N  
ATOM   3589  H   LEU A 235       5.332   5.442  -0.249  1.00 95.76           H  
ATOM   3590  CA  LEU A 235       4.139   6.242   1.314  1.00 95.76           C  
ATOM   3591  HA  LEU A 235       3.287   6.922   1.312  1.00 95.76           H  
ATOM   3592  C   LEU A 235       5.109   6.700   2.390  1.00 95.76           C  
ATOM   3593  CB  LEU A 235       3.651   4.819   1.633  1.00 95.76           C  
ATOM   3594  HB2 LEU A 235       3.184   4.827   2.617  1.00 95.76           H  
ATOM   3595  HB3 LEU A 235       4.517   4.159   1.684  1.00 95.76           H  
ATOM   3596  O   LEU A 235       6.190   6.133   2.493  1.00 95.76           O  
ATOM   3597  CG  LEU A 235       2.659   4.239   0.617  1.00 95.76           C  
ATOM   3598  HG  LEU A 235       3.099   4.242  -0.381  1.00 95.76           H  
ATOM   3599  CD1 LEU A 235       2.346   2.793   0.987  1.00 95.76           C  
ATOM   3600 HD11 LEU A 235       3.261   2.200   0.976  1.00 95.76           H  
ATOM   3601 HD12 LEU A 235       1.635   2.371   0.276  1.00 95.76           H  
ATOM   3602 HD13 LEU A 235       1.917   2.767   1.989  1.00 95.76           H  
ATOM   3603  CD2 LEU A 235       1.353   5.029   0.589  1.00 95.76           C  
ATOM   3604 HD21 LEU A 235       0.633   4.551  -0.075  1.00 95.76           H  
ATOM   3605 HD22 LEU A 235       0.926   5.092   1.591  1.00 95.76           H  
ATOM   3606 HD23 LEU A 235       1.547   6.034   0.216  1.00 95.76           H  
ATOM   3607  N   GLU A 236       4.748   7.691   3.197  1.00 94.06           N  
ATOM   3608  H   GLU A 236       3.819   8.078   3.112  1.00 94.06           H  
ATOM   3609  CA  GLU A 236       5.639   8.314   4.183  1.00 94.06           C  
ATOM   3610  HA  GLU A 236       6.424   8.861   3.659  1.00 94.06           H  
ATOM   3611  C   GLU A 236       6.326   7.291   5.100  1.00 94.06           C  
ATOM   3612  CB  GLU A 236       4.819   9.335   4.979  1.00 94.06           C  
ATOM   3613  HB2 GLU A 236       4.337  10.004   4.266  1.00 94.06           H  
ATOM   3614  HB3 GLU A 236       4.048   8.818   5.550  1.00 94.06           H  
ATOM   3615  O   GLU A 236       7.553   7.278   5.190  1.00 94.06           O  
ATOM   3616  CG  GLU A 236       5.688  10.169   5.928  1.00 94.06           C  
ATOM   3617  HG2 GLU A 236       6.131   9.511   6.675  1.00 94.06           H  
ATOM   3618  HG3 GLU A 236       6.497  10.619   5.352  1.00 94.06           H  
ATOM   3619  CD  GLU A 236       4.899  11.279   6.640  1.00 94.06           C  
ATOM   3620  OE1 GLU A 236       5.531  11.961   7.476  1.00 94.06           O  
ATOM   3621  OE2 GLU A 236       3.696  11.455   6.337  1.00 94.06           O  
ATOM   3622  N   GLU A 237       5.558   6.359   5.666  1.00 96.03           N  
ATOM   3623  H   GLU A 237       4.560   6.427   5.527  1.00 96.03           H  
ATOM   3624  CA  GLU A 237       6.023   5.394   6.667  1.00 96.03           C  
ATOM   3625  HA  GLU A 237       6.652   5.927   7.381  1.00 96.03           H  
ATOM   3626  C   GLU A 237       6.885   4.257   6.097  1.00 96.03           C  
ATOM   3627  CB  GLU A 237       4.825   4.801   7.436  1.00 96.03           C  
ATOM   3628  HB2 GLU A 237       4.233   4.169   6.774  1.00 96.03           H  
ATOM   3629  HB3 GLU A 237       5.223   4.154   8.217  1.00 96.03           H  
ATOM   3630  O   GLU A 237       7.404   3.442   6.856  1.00 96.03           O  
ATOM   3631  CG  GLU A 237       3.918   5.837   8.129  1.00 96.03           C  
ATOM   3632  HG2 GLU A 237       4.542   6.613   8.573  1.00 96.03           H  
ATOM   3633  HG3 GLU A 237       3.409   5.326   8.946  1.00 96.03           H  
ATOM   3634  CD  GLU A 237       2.842   6.476   7.228  1.00 96.03           C  
ATOM   3635  OE1 GLU A 237       2.003   7.224   7.781  1.00 96.03           O  
ATOM   3636  OE2 GLU A 237       2.803   6.174   6.010  1.00 96.03           O  
ATOM   3637  N   SER A 238       7.036   4.152   4.775  1.00 97.75           N  
ATOM   3638  H   SER A 238       6.641   4.875   4.191  1.00 97.75           H  
ATOM   3639  CA  SER A 238       7.830   3.078   4.175  1.00 97.75           C  
ATOM   3640  HA  SER A 238       7.528   2.135   4.631  1.00 97.75           H  
ATOM   3641  C   SER A 238       9.333   3.270   4.410  1.00 97.75           C  
ATOM   3642  CB  SER A 238       7.561   2.992   2.674  1.00 97.75           C  
ATOM   3643  HB2 SER A 238       6.502   3.137   2.461  1.00 97.75           H  
ATOM   3644  HB3 SER A 238       7.863   2.004   2.326  1.00 97.75           H  
ATOM   3645  O   SER A 238       9.840   4.382   4.234  1.00 97.75           O  
ATOM   3646  OG  SER A 238       8.331   3.982   2.021  1.00 97.75           O  
ATOM   3647  HG  SER A 238       8.982   4.249   2.674  1.00 97.75           H  
ATOM   3648  N   ASP A 239      10.062   2.173   4.573  1.00 98.16           N  
ATOM   3649  H   ASP A 239       9.595   1.279   4.609  1.00 98.16           H  
ATOM   3650  CA  ASP A 239      11.516   2.134   4.702  1.00 98.16           C  
ATOM   3651  HA  ASP A 239      11.907   3.151   4.741  1.00 98.16           H  
ATOM   3652  C   ASP A 239      12.170   1.418   3.502  1.00 98.16           C  
ATOM   3653  CB  ASP A 239      11.863   1.475   6.038  1.00 98.16           C  
ATOM   3654  HB2 ASP A 239      11.416   2.047   6.852  1.00 98.16           H  
ATOM   3655  HB3 ASP A 239      11.457   0.464   6.065  1.00 98.16           H  
ATOM   3656  O   ASP A 239      11.679   0.392   3.019  1.00 98.16           O  
ATOM   3657  CG  ASP A 239      13.373   1.433   6.215  1.00 98.16           C  
ATOM   3658  OD1 ASP A 239      13.973   0.456   5.715  1.00 98.16           O  
ATOM   3659  OD2 ASP A 239      13.932   2.427   6.712  1.00 98.16           O  
ATOM   3660  N   ALA A 240      13.279   1.968   2.993  1.00 98.26           N  
ATOM   3661  H   ALA A 240      13.717   2.726   3.496  1.00 98.26           H  
ATOM   3662  CA  ALA A 240      13.959   1.424   1.814  1.00 98.26           C  
ATOM   3663  HA  ALA A 240      13.225   1.267   1.024  1.00 98.26           H  
ATOM   3664  C   ALA A 240      14.613   0.065   2.085  1.00 98.26           C  
ATOM   3665  CB  ALA A 240      15.012   2.428   1.333  1.00 98.26           C  
ATOM   3666  HB1 ALA A 240      14.590   3.431   1.265  1.00 98.26           H  
ATOM   3667  HB2 ALA A 240      15.391   2.122   0.358  1.00 98.26           H  
ATOM   3668  HB3 ALA A 240      15.846   2.441   2.035  1.00 98.26           H  
ATOM   3669  O   ALA A 240      14.584  -0.820   1.228  1.00 98.26           O  
ATOM   3670  N   THR A 241      15.177  -0.113   3.277  1.00 98.31           N  
ATOM   3671  H   THR A 241      15.030   0.588   3.989  1.00 98.31           H  
ATOM   3672  CA  THR A 241      15.833  -1.348   3.710  1.00 98.31           C  
ATOM   3673  HA  THR A 241      16.594  -1.627   2.981  1.00 98.31           H  
ATOM   3674  C   THR A 241      14.816  -2.479   3.791  1.00 98.31           C  
ATOM   3675  CB  THR A 241      16.516  -1.149   5.071  1.00 98.31           C  
ATOM   3676  HB  THR A 241      15.776  -1.118   5.870  1.00 98.31           H  
ATOM   3677  O   THR A 241      15.009  -3.532   3.179  1.00 98.31           O  
ATOM   3678  CG2 THR A 241      17.471  -2.288   5.364  1.00 98.31           C  
ATOM   3679 HG21 THR A 241      17.924  -2.116   6.341  1.00 98.31           H  
ATOM   3680 HG22 THR A 241      16.942  -3.241   5.383  1.00 98.31           H  
ATOM   3681 HG23 THR A 241      18.253  -2.305   4.604  1.00 98.31           H  
ATOM   3682  OG1 THR A 241      17.250   0.057   5.076  1.00 98.31           O  
ATOM   3683  HG1 THR A 241      16.687   0.694   5.522  1.00 98.31           H  
ATOM   3684  N   VAL A 242      13.677  -2.229   4.443  1.00 98.31           N  
ATOM   3685  H   VAL A 242      13.599  -1.338   4.913  1.00 98.31           H  
ATOM   3686  CA  VAL A 242      12.561  -3.186   4.531  1.00 98.31           C  
ATOM   3687  HA  VAL A 242      12.920  -4.100   5.005  1.00 98.31           H  
ATOM   3688  C   VAL A 242      12.035  -3.552   3.142  1.00 98.31           C  
ATOM   3689  CB  VAL A 242      11.416  -2.614   5.386  1.00 98.31           C  
ATOM   3690  HB  VAL A 242      11.065  -1.688   4.931  1.00 98.31           H  
ATOM   3691  O   VAL A 242      11.802  -4.729   2.862  1.00 98.31           O  
ATOM   3692  CG1 VAL A 242      10.240  -3.595   5.495  1.00 98.31           C  
ATOM   3693 HG11 VAL A 242       9.848  -3.855   4.511  1.00 98.31           H  
ATOM   3694 HG12 VAL A 242      10.557  -4.506   6.002  1.00 98.31           H  
ATOM   3695 HG13 VAL A 242       9.445  -3.116   6.066  1.00 98.31           H  
ATOM   3696  CG2 VAL A 242      11.861  -2.315   6.820  1.00 98.31           C  
ATOM   3697 HG21 VAL A 242      11.062  -1.809   7.362  1.00 98.31           H  
ATOM   3698 HG22 VAL A 242      12.087  -3.250   7.332  1.00 98.31           H  
ATOM   3699 HG23 VAL A 242      12.740  -1.670   6.838  1.00 98.31           H  
ATOM   3700  N   ALA A 243      11.869  -2.574   2.247  1.00 98.36           N  
ATOM   3701  H   ALA A 243      12.043  -1.621   2.533  1.00 98.36           H  
ATOM   3702  CA  ALA A 243      11.363  -2.819   0.897  1.00 98.36           C  
ATOM   3703  HA  ALA A 243      10.412  -3.347   0.971  1.00 98.36           H  
ATOM   3704  C   ALA A 243      12.314  -3.692   0.060  1.00 98.36           C  
ATOM   3705  CB  ALA A 243      11.111  -1.468   0.226  1.00 98.36           C  
ATOM   3706  HB1 ALA A 243      10.660  -1.624  -0.754  1.00 98.36           H  
ATOM   3707  HB2 ALA A 243      12.044  -0.915   0.116  1.00 98.36           H  
ATOM   3708  HB3 ALA A 243      10.423  -0.886   0.839  1.00 98.36           H  
ATOM   3709  O   ALA A 243      11.870  -4.581  -0.673  1.00 98.36           O  
ATOM   3710  N   VAL A 244      13.628  -3.478   0.181  1.00 98.16           N  
ATOM   3711  H   VAL A 244      13.938  -2.727   0.781  1.00 98.16           H  
ATOM   3712  CA  VAL A 244      14.640  -4.307  -0.491  1.00 98.16           C  
ATOM   3713  HA  VAL A 244      14.370  -4.399  -1.543  1.00 98.16           H  
ATOM   3714  C   VAL A 244      14.653  -5.724   0.084  1.00 98.16           C  
ATOM   3715  CB  VAL A 244      16.026  -3.642  -0.423  1.00 98.16           C  
ATOM   3716  HB  VAL A 244      16.234  -3.372   0.613  1.00 98.16           H  
ATOM   3717  O   VAL A 244      14.644  -6.678  -0.696  1.00 98.16           O  
ATOM   3718  CG1 VAL A 244      17.146  -4.555  -0.939  1.00 98.16           C  
ATOM   3719 HG11 VAL A 244      18.096  -4.021  -0.911  1.00 98.16           H  
ATOM   3720 HG12 VAL A 244      17.246  -5.436  -0.304  1.00 98.16           H  
ATOM   3721 HG13 VAL A 244      16.938  -4.870  -1.961  1.00 98.16           H  
ATOM   3722  CG2 VAL A 244      16.059  -2.377  -1.293  1.00 98.16           C  
ATOM   3723 HG21 VAL A 244      17.012  -1.868  -1.152  1.00 98.16           H  
ATOM   3724 HG22 VAL A 244      15.939  -2.640  -2.345  1.00 98.16           H  
ATOM   3725 HG23 VAL A 244      15.260  -1.692  -1.009  1.00 98.16           H  
ATOM   3726  N   ILE A 245      14.585  -5.888   1.410  1.00 98.04           N  
ATOM   3727  H   ILE A 245      14.610  -5.068   2.000  1.00 98.04           H  
ATOM   3728  CA  ILE A 245      14.443  -7.206   2.055  1.00 98.04           C  
ATOM   3729  HA  ILE A 245      15.309  -7.820   1.807  1.00 98.04           H  
ATOM   3730  C   ILE A 245      13.201  -7.928   1.529  1.00 98.04           C  
ATOM   3731  CB  ILE A 245      14.371  -7.057   3.590  1.00 98.04           C  
ATOM   3732  HB  ILE A 245      13.649  -6.279   3.838  1.00 98.04           H  
ATOM   3733  O   ILE A 245      13.286  -9.084   1.109  1.00 98.04           O  
ATOM   3734  CG1 ILE A 245      15.745  -6.652   4.146  1.00 98.04           C  
ATOM   3735 HG12 ILE A 245      16.135  -5.814   3.569  1.00 98.04           H  
ATOM   3736 HG13 ILE A 245      16.441  -7.486   4.058  1.00 98.04           H  
ATOM   3737  CG2 ILE A 245      13.911  -8.365   4.256  1.00 98.04           C  
ATOM   3738 HG21 ILE A 245      14.585  -9.180   3.993  1.00 98.04           H  
ATOM   3739 HG22 ILE A 245      12.893  -8.615   3.957  1.00 98.04           H  
ATOM   3740 HG23 ILE A 245      13.891  -8.260   5.340  1.00 98.04           H  
ATOM   3741  CD1 ILE A 245      15.679  -6.209   5.605  1.00 98.04           C  
ATOM   3742 HD11 ILE A 245      16.682  -5.930   5.929  1.00 98.04           H  
ATOM   3743 HD12 ILE A 245      15.015  -5.351   5.712  1.00 98.04           H  
ATOM   3744 HD13 ILE A 245      15.346  -7.022   6.249  1.00 98.04           H  
ATOM   3745  N   ALA A 246      12.056  -7.244   1.495  1.00 97.73           N  
ATOM   3746  H   ALA A 246      12.039  -6.314   1.886  1.00 97.73           H  
ATOM   3747  CA  ALA A 246      10.812  -7.805   0.984  1.00 97.73           C  
ATOM   3748  HA  ALA A 246      10.576  -8.701   1.558  1.00 97.73           H  
ATOM   3749  C   ALA A 246      10.948  -8.227  -0.487  1.00 97.73           C  
ATOM   3750  CB  ALA A 246       9.688  -6.784   1.194  1.00 97.73           C  
ATOM   3751  HB1 ALA A 246       9.897  -5.868   0.642  1.00 97.73           H  
ATOM   3752  HB2 ALA A 246       8.742  -7.202   0.849  1.00 97.73           H  
ATOM   3753  HB3 ALA A 246       9.601  -6.546   2.254  1.00 97.73           H  
ATOM   3754  O   ALA A 246      10.508  -9.316  -0.852  1.00 97.73           O  
ATOM   3755  N   ALA A 247      11.616  -7.429  -1.326  1.00 97.45           N  
ATOM   3756  H   ALA A 247      11.940  -6.537  -0.979  1.00 97.45           H  
ATOM   3757  CA  ALA A 247      11.877  -7.778  -2.722  1.00 97.45           C  
ATOM   3758  HA  ALA A 247      10.925  -8.024  -3.193  1.00 97.45           H  
ATOM   3759  C   ALA A 247      12.787  -9.012  -2.857  1.00 97.45           C  
ATOM   3760  CB  ALA A 247      12.464  -6.557  -3.441  1.00 97.45           C  
ATOM   3761  HB1 ALA A 247      13.427  -6.289  -3.006  1.00 97.45           H  
ATOM   3762  HB2 ALA A 247      11.782  -5.712  -3.339  1.00 97.45           H  
ATOM   3763  HB3 ALA A 247      12.600  -6.783  -4.498  1.00 97.45           H  
ATOM   3764  O   ALA A 247      12.500  -9.902  -3.660  1.00 97.45           O  
ATOM   3765  N   VAL A 248      13.856  -9.115  -2.063  1.00 96.72           N  
ATOM   3766  H   VAL A 248      14.050  -8.357  -1.424  1.00 96.72           H  
ATOM   3767  CA  VAL A 248      14.743 -10.292  -2.048  1.00 96.72           C  
ATOM   3768  HA  VAL A 248      15.093 -10.482  -3.062  1.00 96.72           H  
ATOM   3769  C   VAL A 248      13.980 -11.534  -1.588  1.00 96.72           C  
ATOM   3770  CB  VAL A 248      15.975 -10.038  -1.153  1.00 96.72           C  
ATOM   3771  HB  VAL A 248      15.645  -9.694  -0.173  1.00 96.72           H  
ATOM   3772  O   VAL A 248      14.050 -12.575  -2.244  1.00 96.72           O  
ATOM   3773  CG1 VAL A 248      16.829 -11.302  -0.967  1.00 96.72           C  
ATOM   3774 HG11 VAL A 248      16.276 -12.057  -0.409  1.00 96.72           H  
ATOM   3775 HG12 VAL A 248      17.134 -11.697  -1.936  1.00 96.72           H  
ATOM   3776 HG13 VAL A 248      17.716 -11.050  -0.386  1.00 96.72           H  
ATOM   3777  CG2 VAL A 248      16.886  -8.971  -1.771  1.00 96.72           C  
ATOM   3778 HG21 VAL A 248      16.327  -8.062  -1.994  1.00 96.72           H  
ATOM   3779 HG22 VAL A 248      17.673  -8.712  -1.063  1.00 96.72           H  
ATOM   3780 HG23 VAL A 248      17.344  -9.342  -2.688  1.00 96.72           H  
ATOM   3781  N   CYS A 249      13.215 -11.417  -0.502  1.00 95.34           N  
ATOM   3782  H   CYS A 249      13.224 -10.534  -0.011  1.00 95.34           H  
ATOM   3783  CA  CYS A 249      12.419 -12.497   0.067  1.00 95.34           C  
ATOM   3784  HA  CYS A 249      13.073 -13.345   0.272  1.00 95.34           H  
ATOM   3785  C   CYS A 249      11.327 -12.974  -0.905  1.00 95.34           C  
ATOM   3786  CB  CYS A 249      11.845 -12.000   1.398  1.00 95.34           C  
ATOM   3787  HB2 CYS A 249      12.657 -11.699   2.060  1.00 95.34           H  
ATOM   3788  HB3 CYS A 249      11.208 -11.133   1.227  1.00 95.34           H  
ATOM   3789  O   CYS A 249      11.198 -14.179  -1.130  1.00 95.34           O  
ATOM   3790  SG  CYS A 249      10.888 -13.314   2.197  1.00 95.34           S  
ATOM   3791  HG  CYS A 249      11.682 -13.472   3.259  1.00 95.34           H  
ATOM   3792  N   ALA A 250      10.592 -12.055  -1.539  1.00 94.14           N  
ATOM   3793  H   ALA A 250      10.721 -11.086  -1.283  1.00 94.14           H  
ATOM   3794  CA  ALA A 250       9.523 -12.361  -2.493  1.00 94.14           C  
ATOM   3795  HA  ALA A 250       8.817 -13.046  -2.024  1.00 94.14           H  
ATOM   3796  C   ALA A 250      10.035 -13.020  -3.783  1.00 94.14           C  
ATOM   3797  CB  ALA A 250       8.793 -11.057  -2.836  1.00 94.14           C  
ATOM   3798  HB1 ALA A 250       9.480 -10.358  -3.313  1.00 94.14           H  
ATOM   3799  HB2 ALA A 250       8.396 -10.599  -1.930  1.00 94.14           H  
ATOM   3800  HB3 ALA A 250       7.966 -11.268  -3.514  1.00 94.14           H  
ATOM   3801  O   ALA A 250       9.312 -13.778  -4.425  1.00 94.14           O  
ATOM   3802  N   THR A 251      11.281 -12.738  -4.171  1.00 94.87           N  
ATOM   3803  H   THR A 251      11.811 -12.083  -3.615  1.00 94.87           H  
ATOM   3804  CA  THR A 251      11.885 -13.248  -5.411  1.00 94.87           C  
ATOM   3805  HA  THR A 251      11.088 -13.607  -6.062  1.00 94.87           H  
ATOM   3806  C   THR A 251      12.817 -14.443  -5.187  1.00 94.87           C  
ATOM   3807  CB  THR A 251      12.603 -12.134  -6.182  1.00 94.87           C  
ATOM   3808  HB  THR A 251      13.021 -12.561  -7.094  1.00 94.87           H  
ATOM   3809  O   THR A 251      13.416 -14.940  -6.140  1.00 94.87           O  
ATOM   3810  CG2 THR A 251      11.681 -10.980  -6.584  1.00 94.87           C  
ATOM   3811 HG21 THR A 251      10.854 -11.352  -7.189  1.00 94.87           H  
ATOM   3812 HG22 THR A 251      11.256 -10.490  -5.708  1.00 94.87           H  
ATOM   3813 HG23 THR A 251      12.247 -10.253  -7.166  1.00 94.87           H  
ATOM   3814  OG1 THR A 251      13.650 -11.597  -5.404  1.00 94.87           O  
ATOM   3815  HG1 THR A 251      13.251 -10.979  -4.788  1.00 94.87           H  
ATOM   3816  N   ARG A 252      12.948 -14.943  -3.947  1.00 91.48           N  
ATOM   3817  H   ARG A 252      12.451 -14.472  -3.205  1.00 91.48           H  
ATOM   3818  CA  ARG A 252      13.944 -15.968  -3.575  1.00 91.48           C  
ATOM   3819  HA  ARG A 252      14.926 -15.576  -3.840  1.00 91.48           H  
ATOM   3820  C   ARG A 252      13.812 -17.288  -4.341  1.00 91.48           C  
ATOM   3821  CB  ARG A 252      13.933 -16.180  -2.049  1.00 91.48           C  
ATOM   3822  HB2 ARG A 252      13.957 -15.206  -1.561  1.00 91.48           H  
ATOM   3823  HB3 ARG A 252      14.842 -16.712  -1.767  1.00 91.48           H  
ATOM   3824  O   ARG A 252      14.823 -17.937  -4.585  1.00 91.48           O  
ATOM   3825  CG  ARG A 252      12.726 -16.979  -1.528  1.00 91.48           C  
ATOM   3826  HG2 ARG A 252      11.800 -16.559  -1.921  1.00 91.48           H  
ATOM   3827  HG3 ARG A 252      12.816 -18.013  -1.860  1.00 91.48           H  
ATOM   3828  CD  ARG A 252      12.684 -16.966   0.005  1.00 91.48           C  
ATOM   3829  HD2 ARG A 252      13.600 -17.417   0.386  1.00 91.48           H  
ATOM   3830  HD3 ARG A 252      12.656 -15.936   0.358  1.00 91.48           H  
ATOM   3831  NE  ARG A 252      11.528 -17.718   0.535  1.00 91.48           N  
ATOM   3832  HE  ARG A 252      11.669 -18.702   0.713  1.00 91.48           H  
ATOM   3833  NH1 ARG A 252      10.065 -15.960   0.796  1.00 91.48           N  
ATOM   3834 HH11 ARG A 252      10.681 -15.345   0.284  1.00 91.48           H  
ATOM   3835 HH12 ARG A 252       9.232 -15.572   1.215  1.00 91.48           H  
ATOM   3836  NH2 ARG A 252       9.481 -17.981   1.494  1.00 91.48           N  
ATOM   3837 HH21 ARG A 252       9.718 -18.921   1.780  1.00 91.48           H  
ATOM   3838 HH22 ARG A 252       8.608 -17.590   1.816  1.00 91.48           H  
ATOM   3839  CZ  ARG A 252      10.374 -17.213   0.941  1.00 91.48           C  
ATOM   3840  N   THR A 253      12.592 -17.655  -4.737  1.00 90.41           N  
ATOM   3841  H   THR A 253      11.812 -17.064  -4.490  1.00 90.41           H  
ATOM   3842  CA  THR A 253      12.276 -18.884  -5.488  1.00 90.41           C  
ATOM   3843  HA  THR A 253      13.077 -19.608  -5.344  1.00 90.41           H  
ATOM   3844  C   THR A 253      12.168 -18.664  -7.000  1.00 90.41           C  
ATOM   3845  CB  THR A 253      10.975 -19.519  -4.971  1.00 90.41           C  
ATOM   3846  HB  THR A 253      10.725 -20.388  -5.580  1.00 90.41           H  
ATOM   3847  O   THR A 253      11.810 -19.585  -7.730  1.00 90.41           O  
ATOM   3848  CG2 THR A 253      11.068 -19.959  -3.510  1.00 90.41           C  
ATOM   3849 HG21 THR A 253      11.082 -19.089  -2.853  1.00 90.41           H  
ATOM   3850 HG22 THR A 253      10.201 -20.572  -3.264  1.00 90.41           H  
ATOM   3851 HG23 THR A 253      11.970 -20.552  -3.360  1.00 90.41           H  
ATOM   3852  OG1 THR A 253       9.933 -18.572  -5.044  1.00 90.41           O  
ATOM   3853  HG1 THR A 253       9.106 -19.045  -4.928  1.00 90.41           H  
ATOM   3854  N   MET A 254      12.451 -17.457  -7.503  1.00 93.45           N  
ATOM   3855  H   MET A 254      12.791 -16.732  -6.888  1.00 93.45           H  
ATOM   3856  CA  MET A 254      12.392 -17.183  -8.940  1.00 93.45           C  
ATOM   3857  HA  MET A 254      11.472 -17.615  -9.334  1.00 93.45           H  
ATOM   3858  C   MET A 254      13.570 -17.828  -9.675  1.00 93.45           C  
ATOM   3859  CB  MET A 254      12.363 -15.676  -9.220  1.00 93.45           C  
ATOM   3860  HB2 MET A 254      12.451 -15.529 -10.297  1.00 93.45           H  
ATOM   3861  HB3 MET A 254      13.215 -15.192  -8.743  1.00 93.45           H  
ATOM   3862  O   MET A 254      14.728 -17.528  -9.384  1.00 93.45           O  
ATOM   3863  CG  MET A 254      11.062 -15.029  -8.743  1.00 93.45           C  
ATOM   3864  HG2 MET A 254      10.992 -15.140  -7.661  1.00 93.45           H  
ATOM   3865  HG3 MET A 254      10.219 -15.556  -9.188  1.00 93.45           H  
ATOM   3866  SD  MET A 254      10.919 -13.269  -9.152  1.00 93.45           S  
ATOM   3867  CE  MET A 254      10.757 -13.350 -10.953  1.00 93.45           C  
ATOM   3868  HE1 MET A 254      11.722 -13.584 -11.403  1.00 93.45           H  
ATOM   3869  HE2 MET A 254      10.030 -14.116 -11.224  1.00 93.45           H  
ATOM   3870  HE3 MET A 254      10.407 -12.386 -11.321  1.00 93.45           H  
ATOM   3871  N   ASN A 255      13.262 -18.649 -10.682  1.00 95.35           N  
ATOM   3872  H   ASN A 255      12.302 -18.953 -10.765  1.00 95.35           H  
ATOM   3873  CA  ASN A 255      14.265 -19.299 -11.532  1.00 95.35           C  
ATOM   3874  HA  ASN A 255      15.010 -19.781 -10.898  1.00 95.35           H  
ATOM   3875  C   ASN A 255      15.016 -18.298 -12.425  1.00 95.35           C  
ATOM   3876  CB  ASN A 255      13.565 -20.373 -12.386  1.00 95.35           C  
ATOM   3877  HB2 ASN A 255      14.284 -20.787 -13.094  1.00 95.35           H  
ATOM   3878  HB3 ASN A 255      12.751 -19.921 -12.953  1.00 95.35           H  
ATOM   3879  O   ASN A 255      16.220 -18.432 -12.643  1.00 95.35           O  
ATOM   3880  CG  ASN A 255      13.031 -21.533 -11.565  1.00 95.35           C  
ATOM   3881  ND2 ASN A 255      12.051 -22.248 -12.063  1.00 95.35           N  
ATOM   3882 HD21 ASN A 255      11.759 -23.032 -11.496  1.00 95.35           H  
ATOM   3883 HD22 ASN A 255      11.706 -22.092 -12.999  1.00 95.35           H  
ATOM   3884  OD1 ASN A 255      13.484 -21.816 -10.473  1.00 95.35           O  
ATOM   3885  N   ASP A 256      14.317 -17.277 -12.930  1.00 95.43           N  
ATOM   3886  H   ASP A 256      13.334 -17.200 -12.710  1.00 95.43           H  
ATOM   3887  CA  ASP A 256      14.927 -16.241 -13.761  1.00 95.43           C  
ATOM   3888  HA  ASP A 256      15.633 -16.719 -14.439  1.00 95.43           H  
ATOM   3889  C   ASP A 256      15.712 -15.244 -12.894  1.00 95.43           C  
ATOM   3890  CB  ASP A 256      13.875 -15.567 -14.649  1.00 95.43           C  
ATOM   3891  HB2 ASP A 256      13.307 -16.342 -15.164  1.00 95.43           H  
ATOM   3892  HB3 ASP A 256      13.181 -14.995 -14.032  1.00 95.43           H  
ATOM   3893  O   ASP A 256      15.169 -14.287 -12.328  1.00 95.43           O  
ATOM   3894  CG  ASP A 256      14.518 -14.649 -15.698  1.00 95.43           C  
ATOM   3895  OD1 ASP A 256      15.611 -14.090 -15.426  1.00 95.43           O  
ATOM   3896  OD2 ASP A 256      13.899 -14.476 -16.764  1.00 95.43           O  
ATOM   3897  N   LYS A 257      17.028 -15.474 -12.810  1.00 94.76           N  
ATOM   3898  H   LYS A 257      17.361 -16.333 -13.223  1.00 94.76           H  
ATOM   3899  CA  LYS A 257      17.966 -14.621 -12.067  1.00 94.76           C  
ATOM   3900  HA  LYS A 257      17.631 -14.556 -11.032  1.00 94.76           H  
ATOM   3901  C   LYS A 257      18.007 -13.186 -12.600  1.00 94.76           C  
ATOM   3902  CB  LYS A 257      19.380 -15.226 -12.097  1.00 94.76           C  
ATOM   3903  HB2 LYS A 257      19.696 -15.354 -13.132  1.00 94.76           H  
ATOM   3904  HB3 LYS A 257      20.062 -14.523 -11.618  1.00 94.76           H  
ATOM   3905  O   LYS A 257      18.203 -12.263 -11.814  1.00 94.76           O  
ATOM   3906  CG  LYS A 257      19.481 -16.573 -11.362  1.00 94.76           C  
ATOM   3907  HG2 LYS A 257      19.120 -16.453 -10.341  1.00 94.76           H  
ATOM   3908  HG3 LYS A 257      18.862 -17.314 -11.870  1.00 94.76           H  
ATOM   3909  CD  LYS A 257      20.936 -17.067 -11.330  1.00 94.76           C  
ATOM   3910  HD2 LYS A 257      21.297 -17.172 -12.353  1.00 94.76           H  
ATOM   3911  HD3 LYS A 257      21.552 -16.333 -10.810  1.00 94.76           H  
ATOM   3912  CE  LYS A 257      21.030 -18.421 -10.613  1.00 94.76           C  
ATOM   3913  HE2 LYS A 257      20.645 -18.306  -9.599  1.00 94.76           H  
ATOM   3914  HE3 LYS A 257      20.385 -19.131 -11.131  1.00 94.76           H  
ATOM   3915  NZ  LYS A 257      22.425 -18.935 -10.575  1.00 94.76           N  
ATOM   3916  HZ1 LYS A 257      22.782 -19.069 -11.510  1.00 94.76           H  
ATOM   3917  HZ2 LYS A 257      23.036 -18.298 -10.085  1.00 94.76           H  
ATOM   3918  HZ3 LYS A 257      22.460 -19.828 -10.104  1.00 94.76           H  
ATOM   3919  N   LYS A 258      17.814 -12.973 -13.907  1.00 96.12           N  
ATOM   3920  H   LYS A 258      17.446 -13.734 -14.461  1.00 96.12           H  
ATOM   3921  CA  LYS A 258      17.856 -11.637 -14.519  1.00 96.12           C  
ATOM   3922  HA  LYS A 258      18.730 -11.104 -14.144  1.00 96.12           H  
ATOM   3923  C   LYS A 258      16.633 -10.829 -14.102  1.00 96.12           C  
ATOM   3924  CB  LYS A 258      17.974 -11.774 -16.044  1.00 96.12           C  
ATOM   3925  HB2 LYS A 258      17.095 -12.290 -16.433  1.00 96.12           H  
ATOM   3926  HB3 LYS A 258      18.851 -12.379 -16.274  1.00 96.12           H  
ATOM   3927  O   LYS A 258      16.788  -9.700 -13.640  1.00 96.12           O  
ATOM   3928  CG  LYS A 258      18.104 -10.418 -16.755  1.00 96.12           C  
ATOM   3929  HG2 LYS A 258      17.224  -9.808 -16.551  1.00 96.12           H  
ATOM   3930  HG3 LYS A 258      18.991  -9.900 -16.391  1.00 96.12           H  
ATOM   3931  CD  LYS A 258      18.219 -10.633 -18.270  1.00 96.12           C  
ATOM   3932  HD2 LYS A 258      19.104 -11.234 -18.478  1.00 96.12           H  
ATOM   3933  HD3 LYS A 258      17.338 -11.173 -18.617  1.00 96.12           H  
ATOM   3934  CE  LYS A 258      18.320  -9.293 -19.008  1.00 96.12           C  
ATOM   3935  HE2 LYS A 258      17.436  -8.702 -18.770  1.00 96.12           H  
ATOM   3936  HE3 LYS A 258      19.196  -8.759 -18.641  1.00 96.12           H  
ATOM   3937  NZ  LYS A 258      18.422  -9.495 -20.478  1.00 96.12           N  
ATOM   3938  HZ1 LYS A 258      18.485  -8.613 -20.966  1.00 96.12           H  
ATOM   3939  HZ2 LYS A 258      17.614  -9.993 -20.825  1.00 96.12           H  
ATOM   3940  HZ3 LYS A 258      19.240 -10.040 -20.707  1.00 96.12           H  
ATOM   3941  N   VAL A 259      15.441 -11.418 -14.196  1.00 95.58           N  
ATOM   3942  H   VAL A 259      15.403 -12.342 -14.602  1.00 95.58           H  
ATOM   3943  CA  VAL A 259      14.193 -10.776 -13.749  1.00 95.58           C  
ATOM   3944  HA  VAL A 259      14.104  -9.805 -14.235  1.00 95.58           H  
ATOM   3945  C   VAL A 259      14.224 -10.527 -12.241  1.00 95.58           C  
ATOM   3946  CB  VAL A 259      12.968 -11.615 -14.150  1.00 95.58           C  
ATOM   3947  HB  VAL A 259      13.086 -12.630 -13.771  1.00 95.58           H  
ATOM   3948  O   VAL A 259      13.867  -9.437 -11.795  1.00 95.58           O  
ATOM   3949  CG1 VAL A 259      11.660 -11.033 -13.596  1.00 95.58           C  
ATOM   3950 HG11 VAL A 259      10.819 -11.642 -13.928  1.00 95.58           H  
ATOM   3951 HG12 VAL A 259      11.528 -10.011 -13.954  1.00 95.58           H  
ATOM   3952 HG13 VAL A 259      11.677 -11.026 -12.507  1.00 95.58           H  
ATOM   3953  CG2 VAL A 259      12.825 -11.650 -15.675  1.00 95.58           C  
ATOM   3954 HG21 VAL A 259      12.027 -12.337 -15.958  1.00 95.58           H  
ATOM   3955 HG22 VAL A 259      12.602 -10.654 -16.059  1.00 95.58           H  
ATOM   3956 HG23 VAL A 259      13.746 -11.997 -16.141  1.00 95.58           H  
ATOM   3957  N   ARG A 260      14.723 -11.487 -11.452  1.00 96.64           N  
ATOM   3958  H   ARG A 260      14.958 -12.376 -11.871  1.00 96.64           H  
ATOM   3959  CA  ARG A 260      14.934 -11.310 -10.008  1.00 96.64           C  
ATOM   3960  HA  ARG A 260      13.971 -11.130  -9.531  1.00 96.64           H  
ATOM   3961  C   ARG A 260      15.794 -10.079  -9.706  1.00 96.64           C  
ATOM   3962  CB  ARG A 260      15.530 -12.600  -9.428  1.00 96.64           C  
ATOM   3963  HB2 ARG A 260      16.402 -12.901 -10.009  1.00 96.64           H  
ATOM   3964  HB3 ARG A 260      14.782 -13.390  -9.493  1.00 96.64           H  
ATOM   3965  O   ARG A 260      15.364  -9.206  -8.953  1.00 96.64           O  
ATOM   3966  CG  ARG A 260      15.957 -12.418  -7.968  1.00 96.64           C  
ATOM   3967  HG2 ARG A 260      15.141 -11.955  -7.414  1.00 96.64           H  
ATOM   3968  HG3 ARG A 260      16.826 -11.762  -7.919  1.00 96.64           H  
ATOM   3969  CD  ARG A 260      16.328 -13.751  -7.324  1.00 96.64           C  
ATOM   3970  HD2 ARG A 260      15.495 -14.446  -7.436  1.00 96.64           H  
ATOM   3971  HD3 ARG A 260      17.197 -14.157  -7.842  1.00 96.64           H  
ATOM   3972  NE  ARG A 260      16.628 -13.564  -5.894  1.00 96.64           N  
ATOM   3973  HE  ARG A 260      16.247 -12.734  -5.463  1.00 96.64           H  
ATOM   3974  NH1 ARG A 260      17.635 -15.592  -5.541  1.00 96.64           N  
ATOM   3975 HH11 ARG A 260      17.285 -15.893  -6.440  1.00 96.64           H  
ATOM   3976 HH12 ARG A 260      18.017 -16.272  -4.900  1.00 96.64           H  
ATOM   3977  NH2 ARG A 260      17.523 -14.110  -3.875  1.00 96.64           N  
ATOM   3978 HH21 ARG A 260      17.196 -13.232  -3.497  1.00 96.64           H  
ATOM   3979 HH22 ARG A 260      18.038 -14.745  -3.283  1.00 96.64           H  
ATOM   3980  CZ  ARG A 260      17.266 -14.416  -5.114  1.00 96.64           C  
ATOM   3981  N   SER A 261      16.974  -9.978 -10.318  1.00 96.75           N  
ATOM   3982  H   SER A 261      17.304 -10.752 -10.877  1.00 96.75           H  
ATOM   3983  CA  SER A 261      17.865  -8.828 -10.132  1.00 96.75           C  
ATOM   3984  HA  SER A 261      18.105  -8.736  -9.073  1.00 96.75           H  
ATOM   3985  C   SER A 261      17.214  -7.516 -10.572  1.00 96.75           C  
ATOM   3986  CB  SER A 261      19.172  -9.038 -10.898  1.00 96.75           C  
ATOM   3987  HB2 SER A 261      18.960  -9.245 -11.947  1.00 96.75           H  
ATOM   3988  HB3 SER A 261      19.782  -8.138 -10.824  1.00 96.75           H  
ATOM   3989  O   SER A 261      17.346  -6.509  -9.882  1.00 96.75           O  
ATOM   3990  OG  SER A 261      19.877 -10.121 -10.327  1.00 96.75           O  
ATOM   3991  HG  SER A 261      20.701 -10.249 -10.802  1.00 96.75           H  
ATOM   3992  N   GLN A 262      16.461  -7.515 -11.677  1.00 97.18           N  
ATOM   3993  H   GLN A 262      16.378  -8.370 -12.209  1.00 97.18           H  
ATOM   3994  CA  GLN A 262      15.736  -6.329 -12.141  1.00 97.18           C  
ATOM   3995  HA  GLN A 262      16.445  -5.513 -12.280  1.00 97.18           H  
ATOM   3996  C   GLN A 262      14.694  -5.845 -11.128  1.00 97.18           C  
ATOM   3997  CB  GLN A 262      15.046  -6.621 -13.478  1.00 97.18           C  
ATOM   3998  HB2 GLN A 262      14.308  -5.844 -13.675  1.00 97.18           H  
ATOM   3999  HB3 GLN A 262      14.522  -7.574 -13.411  1.00 97.18           H  
ATOM   4000  O   GLN A 262      14.598  -4.641 -10.907  1.00 97.18           O  
ATOM   4001  CG  GLN A 262      16.026  -6.647 -14.658  1.00 97.18           C  
ATOM   4002  HG2 GLN A 262      16.855  -7.325 -14.454  1.00 97.18           H  
ATOM   4003  HG3 GLN A 262      16.439  -5.647 -14.790  1.00 97.18           H  
ATOM   4004  CD  GLN A 262      15.349  -7.081 -15.954  1.00 97.18           C  
ATOM   4005  NE2 GLN A 262      15.904  -6.741 -17.097  1.00 97.18           N  
ATOM   4006 HE21 GLN A 262      15.339  -6.948 -17.909  1.00 97.18           H  
ATOM   4007 HE22 GLN A 262      16.709  -6.131 -17.115  1.00 97.18           H  
ATOM   4008  OE1 GLN A 262      14.306  -7.707 -15.986  1.00 97.18           O  
ATOM   4009  N   ILE A 263      13.938  -6.752 -10.501  1.00 96.30           N  
ATOM   4010  H   ILE A 263      14.056  -7.725 -10.743  1.00 96.30           H  
ATOM   4011  CA  ILE A 263      12.950  -6.396  -9.472  1.00 96.30           C  
ATOM   4012  HA  ILE A 263      12.279  -5.640  -9.879  1.00 96.30           H  
ATOM   4013  C   ILE A 263      13.648  -5.760  -8.266  1.00 96.30           C  
ATOM   4014  CB  ILE A 263      12.102  -7.628  -9.077  1.00 96.30           C  
ATOM   4015  HB  ILE A 263      12.775  -8.453  -8.845  1.00 96.30           H  
ATOM   4016  O   ILE A 263      13.278  -4.658  -7.870  1.00 96.30           O  
ATOM   4017  CG1 ILE A 263      11.190  -8.044 -10.255  1.00 96.30           C  
ATOM   4018 HG12 ILE A 263      10.391  -7.313 -10.373  1.00 96.30           H  
ATOM   4019 HG13 ILE A 263      11.764  -8.052 -11.182  1.00 96.30           H  
ATOM   4020  CG2 ILE A 263      11.245  -7.338  -7.828  1.00 96.30           C  
ATOM   4021 HG21 ILE A 263      11.881  -7.158  -6.961  1.00 96.30           H  
ATOM   4022 HG22 ILE A 263      10.616  -6.463  -7.994  1.00 96.30           H  
ATOM   4023 HG23 ILE A 263      10.615  -8.193  -7.583  1.00 96.30           H  
ATOM   4024  CD1 ILE A 263      10.574  -9.440 -10.092  1.00 96.30           C  
ATOM   4025 HD11 ILE A 263      11.362 -10.176  -9.937  1.00 96.30           H  
ATOM   4026 HD12 ILE A 263       9.882  -9.464  -9.249  1.00 96.30           H  
ATOM   4027 HD13 ILE A 263      10.024  -9.697 -10.997  1.00 96.30           H  
ATOM   4028  N   ILE A 264      14.682  -6.412  -7.726  1.00 97.27           N  
ATOM   4029  H   ILE A 264      14.945  -7.302  -8.124  1.00 97.27           H  
ATOM   4030  CA  ILE A 264      15.403  -5.937  -6.533  1.00 97.27           C  
ATOM   4031  HA  ILE A 264      14.691  -5.807  -5.718  1.00 97.27           H  
ATOM   4032  C   ILE A 264      16.042  -4.566  -6.793  1.00 97.27           C  
ATOM   4033  CB  ILE A 264      16.452  -6.988  -6.096  1.00 97.27           C  
ATOM   4034  HB  ILE A 264      17.100  -7.197  -6.947  1.00 97.27           H  
ATOM   4035  O   ILE A 264      15.824  -3.618  -6.037  1.00 97.27           O  
ATOM   4036  CG1 ILE A 264      15.771  -8.307  -5.654  1.00 97.27           C  
ATOM   4037 HG12 ILE A 264      15.348  -8.184  -4.657  1.00 97.27           H  
ATOM   4038 HG13 ILE A 264      14.951  -8.556  -6.328  1.00 97.27           H  
ATOM   4039  CG2 ILE A 264      17.321  -6.448  -4.944  1.00 97.27           C  
ATOM   4040 HG21 ILE A 264      18.041  -7.197  -4.615  1.00 97.27           H  
ATOM   4041 HG22 ILE A 264      17.893  -5.575  -5.259  1.00 97.27           H  
ATOM   4042 HG23 ILE A 264      16.694  -6.173  -4.097  1.00 97.27           H  
ATOM   4043  CD1 ILE A 264      16.730  -9.505  -5.654  1.00 97.27           C  
ATOM   4044 HD11 ILE A 264      16.191 -10.399  -5.341  1.00 97.27           H  
ATOM   4045 HD12 ILE A 264      17.121  -9.660  -6.660  1.00 97.27           H  
ATOM   4046 HD13 ILE A 264      17.563  -9.341  -4.972  1.00 97.27           H  
ATOM   4047  N   VAL A 265      16.776  -4.428  -7.903  1.00 97.52           N  
ATOM   4048  H   VAL A 265      16.914  -5.238  -8.491  1.00 97.52           H  
ATOM   4049  CA  VAL A 265      17.436  -3.168  -8.278  1.00 97.52           C  
ATOM   4050  HA  VAL A 265      18.050  -2.834  -7.441  1.00 97.52           H  
ATOM   4051  C   VAL A 265      16.411  -2.067  -8.545  1.00 97.52           C  
ATOM   4052  CB  VAL A 265      18.352  -3.376  -9.500  1.00 97.52           C  
ATOM   4053  HB  VAL A 265      17.784  -3.860 -10.295  1.00 97.52           H  
ATOM   4054  O   VAL A 265      16.641  -0.915  -8.178  1.00 97.52           O  
ATOM   4055  CG1 VAL A 265      18.913  -2.059 -10.058  1.00 97.52           C  
ATOM   4056 HG11 VAL A 265      19.408  -1.506  -9.259  1.00 97.52           H  
ATOM   4057 HG12 VAL A 265      18.108  -1.456 -10.478  1.00 97.52           H  
ATOM   4058 HG13 VAL A 265      19.635  -2.273 -10.846  1.00 97.52           H  
ATOM   4059  CG2 VAL A 265      19.552  -4.259  -9.134  1.00 97.52           C  
ATOM   4060 HG21 VAL A 265      19.220  -5.209  -8.714  1.00 97.52           H  
ATOM   4061 HG22 VAL A 265      20.149  -4.468 -10.021  1.00 97.52           H  
ATOM   4062 HG23 VAL A 265      20.174  -3.757  -8.393  1.00 97.52           H  
ATOM   4063  N   LYS A 266      15.268  -2.391  -9.164  1.00 96.69           N  
ATOM   4064  H   LYS A 266      15.119  -3.351  -9.438  1.00 96.69           H  
ATOM   4065  CA  LYS A 266      14.194  -1.418  -9.394  1.00 96.69           C  
ATOM   4066  HA  LYS A 266      14.616  -0.550  -9.899  1.00 96.69           H  
ATOM   4067  C   LYS A 266      13.620  -0.905  -8.077  1.00 96.69           C  
ATOM   4068  CB  LYS A 266      13.115  -2.033 -10.291  1.00 96.69           C  
ATOM   4069  HB2 LYS A 266      13.579  -2.327 -11.233  1.00 96.69           H  
ATOM   4070  HB3 LYS A 266      12.700  -2.919  -9.811  1.00 96.69           H  
ATOM   4071  O   LYS A 266      13.466   0.306  -7.952  1.00 96.69           O  
ATOM   4072  CG  LYS A 266      11.981  -1.047 -10.598  1.00 96.69           C  
ATOM   4073  HG2 LYS A 266      12.397  -0.144 -11.044  1.00 96.69           H  
ATOM   4074  HG3 LYS A 266      11.457  -0.785  -9.678  1.00 96.69           H  
ATOM   4075  CD  LYS A 266      10.987  -1.686 -11.570  1.00 96.69           C  
ATOM   4076  HD2 LYS A 266      10.568  -2.584 -11.115  1.00 96.69           H  
ATOM   4077  HD3 LYS A 266      11.511  -1.961 -12.485  1.00 96.69           H  
ATOM   4078  CE  LYS A 266       9.868  -0.693 -11.892  1.00 96.69           C  
ATOM   4079  HE2 LYS A 266      10.320   0.225 -12.267  1.00 96.69           H  
ATOM   4080  HE3 LYS A 266       9.344  -0.454 -10.966  1.00 96.69           H  
ATOM   4081  NZ  LYS A 266       8.931  -1.250 -12.901  1.00 96.69           N  
ATOM   4082  HZ1 LYS A 266       8.503  -2.099 -12.560  1.00 96.69           H  
ATOM   4083  HZ2 LYS A 266       8.209  -0.583 -13.132  1.00 96.69           H  
ATOM   4084  HZ3 LYS A 266       9.428  -1.468 -13.752  1.00 96.69           H  
ATOM   4085  N   THR A 267      13.356  -1.784  -7.110  1.00 97.23           N  
ATOM   4086  H   THR A 267      13.461  -2.771  -7.295  1.00 97.23           H  
ATOM   4087  CA  THR A 267      12.885  -1.383  -5.777  1.00 97.23           C  
ATOM   4088  HA  THR A 267      11.939  -0.852  -5.881  1.00 97.23           H  
ATOM   4089  C   THR A 267      13.878  -0.428  -5.118  1.00 97.23           C  
ATOM   4090  CB  THR A 267      12.644  -2.607  -4.883  1.00 97.23           C  
ATOM   4091  HB  THR A 267      13.568  -3.174  -4.767  1.00 97.23           H  
ATOM   4092  O   THR A 267      13.490   0.674  -4.737  1.00 97.23           O  
ATOM   4093  CG2 THR A 267      12.112  -2.233  -3.501  1.00 97.23           C  
ATOM   4094 HG21 THR A 267      12.869  -1.687  -2.938  1.00 97.23           H  
ATOM   4095 HG22 THR A 267      11.863  -3.135  -2.942  1.00 97.23           H  
ATOM   4096 HG23 THR A 267      11.221  -1.613  -3.595  1.00 97.23           H  
ATOM   4097  OG1 THR A 267      11.669  -3.434  -5.475  1.00 97.23           O  
ATOM   4098  HG1 THR A 267      11.482  -4.127  -4.838  1.00 97.23           H  
ATOM   4099  N   TYR A 268      15.167  -0.783  -5.079  1.00 97.76           N  
ATOM   4100  H   TYR A 268      15.434  -1.701  -5.405  1.00 97.76           H  
ATOM   4101  CA  TYR A 268      16.206   0.093  -4.526  1.00 97.76           C  
ATOM   4102  HA  TYR A 268      16.001   0.262  -3.469  1.00 97.76           H  
ATOM   4103  C   TYR A 268      16.227   1.472  -5.210  1.00 97.76           C  
ATOM   4104  CB  TYR A 268      17.568  -0.601  -4.644  1.00 97.76           C  
ATOM   4105  HB2 TYR A 268      17.565  -1.498  -4.024  1.00 97.76           H  
ATOM   4106  HB3 TYR A 268      17.728  -0.916  -5.675  1.00 97.76           H  
ATOM   4107  O   TYR A 268      16.152   2.502  -4.542  1.00 97.76           O  
ATOM   4108  CG  TYR A 268      18.722   0.285  -4.220  1.00 97.76           C  
ATOM   4109  CD1 TYR A 268      19.441   1.017  -5.186  1.00 97.76           C  
ATOM   4110  HD1 TYR A 268      19.191   0.929  -6.233  1.00 97.76           H  
ATOM   4111  CD2 TYR A 268      19.052   0.407  -2.856  1.00 97.76           C  
ATOM   4112  HD2 TYR A 268      18.510  -0.154  -2.108  1.00 97.76           H  
ATOM   4113  CE1 TYR A 268      20.484   1.875  -4.787  1.00 97.76           C  
ATOM   4114  HE1 TYR A 268      21.048   2.446  -5.509  1.00 97.76           H  
ATOM   4115  CE2 TYR A 268      20.105   1.251  -2.457  1.00 97.76           C  
ATOM   4116  HE2 TYR A 268      20.374   1.322  -1.413  1.00 97.76           H  
ATOM   4117  OH  TYR A 268      21.837   2.809  -3.053  1.00 97.76           O  
ATOM   4118  HH  TYR A 268      22.028   2.752  -2.114  1.00 97.76           H  
ATOM   4119  CZ  TYR A 268      20.820   1.990  -3.422  1.00 97.76           C  
ATOM   4120  N   LYS A 269      16.247   1.511  -6.552  1.00 96.47           N  
ATOM   4121  H   LYS A 269      16.288   0.630  -7.044  1.00 96.47           H  
ATOM   4122  CA  LYS A 269      16.274   2.768  -7.322  1.00 96.47           C  
ATOM   4123  HA  LYS A 269      17.128   3.361  -6.993  1.00 96.47           H  
ATOM   4124  C   LYS A 269      15.047   3.646  -7.075  1.00 96.47           C  
ATOM   4125  CB  LYS A 269      16.410   2.474  -8.823  1.00 96.47           C  
ATOM   4126  HB2 LYS A 269      15.699   1.700  -9.112  1.00 96.47           H  
ATOM   4127  HB3 LYS A 269      16.172   3.382  -9.377  1.00 96.47           H  
ATOM   4128  O   LYS A 269      15.179   4.864  -7.019  1.00 96.47           O  
ATOM   4129  CG  LYS A 269      17.834   2.046  -9.202  1.00 96.47           C  
ATOM   4130  HG2 LYS A 269      18.528   2.834  -8.908  1.00 96.47           H  
ATOM   4131  HG3 LYS A 269      18.108   1.133  -8.674  1.00 96.47           H  
ATOM   4132  CD  LYS A 269      17.948   1.820 -10.715  1.00 96.47           C  
ATOM   4133  HD2 LYS A 269      17.655   2.734 -11.231  1.00 96.47           H  
ATOM   4134  HD3 LYS A 269      17.283   1.008 -11.010  1.00 96.47           H  
ATOM   4135  CE  LYS A 269      19.397   1.469 -11.071  1.00 96.47           C  
ATOM   4136  HE2 LYS A 269      20.048   2.233 -10.646  1.00 96.47           H  
ATOM   4137  HE3 LYS A 269      19.655   0.522 -10.597  1.00 96.47           H  
ATOM   4138  NZ  LYS A 269      19.610   1.393 -12.539  1.00 96.47           N  
ATOM   4139  HZ1 LYS A 269      19.402   2.283 -12.969  1.00 96.47           H  
ATOM   4140  HZ2 LYS A 269      20.577   1.179 -12.736  1.00 96.47           H  
ATOM   4141  HZ3 LYS A 269      19.027   0.680 -12.954  1.00 96.47           H  
ATOM   4142  N   GLN A 270      13.865   3.048  -6.929  1.00 94.34           N  
ATOM   4143  H   GLN A 270      13.828   2.040  -6.970  1.00 94.34           H  
ATOM   4144  CA  GLN A 270      12.633   3.787  -6.646  1.00 94.34           C  
ATOM   4145  HA  GLN A 270      12.503   4.566  -7.397  1.00 94.34           H  
ATOM   4146  C   GLN A 270      12.706   4.498  -5.289  1.00 94.34           C  
ATOM   4147  CB  GLN A 270      11.433   2.833  -6.712  1.00 94.34           C  
ATOM   4148  HB2 GLN A 270      11.655   1.914  -6.169  1.00 94.34           H  
ATOM   4149  HB3 GLN A 270      10.575   3.311  -6.239  1.00 94.34           H  
ATOM   4150  O   GLN A 270      12.408   5.688  -5.210  1.00 94.34           O  
ATOM   4151  CG  GLN A 270      11.062   2.515  -8.165  1.00 94.34           C  
ATOM   4152  HG2 GLN A 270      11.926   2.126  -8.704  1.00 94.34           H  
ATOM   4153  HG3 GLN A 270      10.768   3.446  -8.648  1.00 94.34           H  
ATOM   4154  CD  GLN A 270       9.922   1.511  -8.292  1.00 94.34           C  
ATOM   4155  NE2 GLN A 270       9.072   1.662  -9.285  1.00 94.34           N  
ATOM   4156 HE21 GLN A 270       8.277   1.041  -9.235  1.00 94.34           H  
ATOM   4157 HE22 GLN A 270       9.144   2.486  -9.864  1.00 94.34           H  
ATOM   4158  OE1 GLN A 270       9.744   0.561  -7.553  1.00 94.34           O  
ATOM   4159  N   TYR A 271      13.177   3.814  -4.248  1.00 97.12           N  
ATOM   4160  H   TYR A 271      13.440   2.846  -4.372  1.00 97.12           H  
ATOM   4161  CA  TYR A 271      13.357   4.416  -2.925  1.00 97.12           C  
ATOM   4162  HA  TYR A 271      12.444   4.939  -2.643  1.00 97.12           H  
ATOM   4163  C   TYR A 271      14.479   5.458  -2.896  1.00 97.12           C  
ATOM   4164  CB  TYR A 271      13.599   3.309  -1.901  1.00 97.12           C  
ATOM   4165  HB2 TYR A 271      14.226   2.525  -2.327  1.00 97.12           H  
ATOM   4166  HB3 TYR A 271      14.144   3.735  -1.058  1.00 97.12           H  
ATOM   4167  O   TYR A 271      14.285   6.545  -2.349  1.00 97.12           O  
ATOM   4168  CG  TYR A 271      12.310   2.710  -1.384  1.00 97.12           C  
ATOM   4169  CD1 TYR A 271      11.838   3.081  -0.114  1.00 97.12           C  
ATOM   4170  HD1 TYR A 271      12.414   3.750   0.508  1.00 97.12           H  
ATOM   4171  CD2 TYR A 271      11.574   1.798  -2.164  1.00 97.12           C  
ATOM   4172  HD2 TYR A 271      11.930   1.507  -3.142  1.00 97.12           H  
ATOM   4173  CE1 TYR A 271      10.654   2.523   0.389  1.00 97.12           C  
ATOM   4174  HE1 TYR A 271      10.346   2.744   1.400  1.00 97.12           H  
ATOM   4175  CE2 TYR A 271      10.364   1.271  -1.683  1.00 97.12           C  
ATOM   4176  HE2 TYR A 271       9.787   0.572  -2.272  1.00 97.12           H  
ATOM   4177  OH  TYR A 271       8.731   1.137   0.051  1.00 97.12           O  
ATOM   4178  HH  TYR A 271       8.544   1.474   0.930  1.00 97.12           H  
ATOM   4179  CZ  TYR A 271       9.902   1.636  -0.405  1.00 97.12           C  
ATOM   4180  N   ALA A 272      15.604   5.185  -3.563  1.00 95.84           N  
ATOM   4181  H   ALA A 272      15.737   4.254  -3.931  1.00 95.84           H  
ATOM   4182  CA  ALA A 272      16.694   6.147  -3.707  1.00 95.84           C  
ATOM   4183  HA  ALA A 272      17.046   6.422  -2.713  1.00 95.84           H  
ATOM   4184  C   ALA A 272      16.230   7.436  -4.414  1.00 95.84           C  
ATOM   4185  CB  ALA A 272      17.846   5.471  -4.460  1.00 95.84           C  
ATOM   4186  HB1 ALA A 272      18.686   6.162  -4.530  1.00 95.84           H  
ATOM   4187  HB2 ALA A 272      18.168   4.581  -3.921  1.00 95.84           H  
ATOM   4188  HB3 ALA A 272      17.528   5.191  -5.464  1.00 95.84           H  
ATOM   4189  O   ALA A 272      16.591   8.534  -3.993  1.00 95.84           O  
ATOM   4190  N   SER A 273      15.360   7.327  -5.429  1.00 92.73           N  
ATOM   4191  H   SER A 273      15.130   6.404  -5.768  1.00 92.73           H  
ATOM   4192  CA  SER A 273      14.790   8.497  -6.120  1.00 92.73           C  
ATOM   4193  HA  SER A 273      15.620   9.129  -6.435  1.00 92.73           H  
ATOM   4194  C   SER A 273      13.901   9.367  -5.221  1.00 92.73           C  
ATOM   4195  CB  SER A 273      14.038   8.072  -7.387  1.00 92.73           C  
ATOM   4196  HB2 SER A 273      14.629   7.331  -7.925  1.00 92.73           H  
ATOM   4197  HB3 SER A 273      13.920   8.948  -8.025  1.00 92.73           H  
ATOM   4198  O   SER A 273      13.798  10.569  -5.447  1.00 92.73           O  
ATOM   4199  OG  SER A 273      12.750   7.540  -7.138  1.00 92.73           O  
ATOM   4200  HG  SER A 273      12.755   6.958  -6.375  1.00 92.73           H  
ATOM   4201  N   MET A 274      13.326   8.779  -4.167  1.00 92.48           N  
ATOM   4202  H   MET A 274      13.487   7.791  -4.030  1.00 92.48           H  
ATOM   4203  CA  MET A 274      12.551   9.474  -3.132  1.00 92.48           C  
ATOM   4204  HA  MET A 274      12.167  10.406  -3.546  1.00 92.48           H  
ATOM   4205  C   MET A 274      13.404   9.871  -1.923  1.00 92.48           C  
ATOM   4206  CB  MET A 274      11.353   8.610  -2.707  1.00 92.48           C  
ATOM   4207  HB2 MET A 274      10.814   9.099  -1.896  1.00 92.48           H  
ATOM   4208  HB3 MET A 274      11.711   7.647  -2.343  1.00 92.48           H  
ATOM   4209  O   MET A 274      12.859  10.253  -0.891  1.00 92.48           O  
ATOM   4210  CG  MET A 274      10.376   8.376  -3.858  1.00 92.48           C  
ATOM   4211  HG2 MET A 274      10.883   7.806  -4.637  1.00 92.48           H  
ATOM   4212  HG3 MET A 274       9.553   7.772  -3.477  1.00 92.48           H  
ATOM   4213  SD  MET A 274       9.672   9.862  -4.618  1.00 92.48           S  
ATOM   4214  CE  MET A 274       8.646  10.486  -3.261  1.00 92.48           C  
ATOM   4215  HE1 MET A 274       7.954   9.710  -2.935  1.00 92.48           H  
ATOM   4216  HE2 MET A 274       9.277  10.785  -2.423  1.00 92.48           H  
ATOM   4217  HE3 MET A 274       8.081  11.352  -3.606  1.00 92.48           H  
ATOM   4218  N   LYS A 275      14.738   9.772  -2.031  1.00 95.04           N  
ATOM   4219  H   LYS A 275      15.112   9.434  -2.905  1.00 95.04           H  
ATOM   4220  CA  LYS A 275      15.704  10.091  -0.966  1.00 95.04           C  
ATOM   4221  HA  LYS A 275      16.687   9.778  -1.316  1.00 95.04           H  
ATOM   4222  C   LYS A 275      15.473   9.304   0.331  1.00 95.04           C  
ATOM   4223  CB  LYS A 275      15.761  11.610  -0.719  1.00 95.04           C  
ATOM   4224  HB2 LYS A 275      16.559  11.816  -0.006  1.00 95.04           H  
ATOM   4225  HB3 LYS A 275      14.821  11.933  -0.272  1.00 95.04           H  
ATOM   4226  O   LYS A 275      15.818   9.777   1.410  1.00 95.04           O  
ATOM   4227  CG  LYS A 275      16.023  12.430  -1.989  1.00 95.04           C  
ATOM   4228  HG2 LYS A 275      16.978  12.132  -2.423  1.00 95.04           H  
ATOM   4229  HG3 LYS A 275      15.229  12.262  -2.716  1.00 95.04           H  
ATOM   4230  CD  LYS A 275      16.058  13.920  -1.635  1.00 95.04           C  
ATOM   4231  HD2 LYS A 275      15.111  14.197  -1.173  1.00 95.04           H  
ATOM   4232  HD3 LYS A 275      16.867  14.102  -0.927  1.00 95.04           H  
ATOM   4233  CE  LYS A 275      16.276  14.751  -2.901  1.00 95.04           C  
ATOM   4234  HE2 LYS A 275      17.222  14.453  -3.354  1.00 95.04           H  
ATOM   4235  HE3 LYS A 275      15.480  14.519  -3.608  1.00 95.04           H  
ATOM   4236  NZ  LYS A 275      16.282  16.204  -2.595  1.00 95.04           N  
ATOM   4237  HZ1 LYS A 275      15.399  16.480  -2.190  1.00 95.04           H  
ATOM   4238  HZ2 LYS A 275      17.016  16.424  -1.938  1.00 95.04           H  
ATOM   4239  HZ3 LYS A 275      16.429  16.743  -3.436  1.00 95.04           H  
ATOM   4240  N   LYS A 276      14.909   8.098   0.232  1.00 96.65           N  
ATOM   4241  H   LYS A 276      14.680   7.751  -0.688  1.00 96.65           H  
ATOM   4242  CA  LYS A 276      14.755   7.194   1.376  1.00 96.65           C  
ATOM   4243  HA  LYS A 276      14.617   7.796   2.274  1.00 96.65           H  
ATOM   4244  C   LYS A 276      16.031   6.362   1.522  1.00 96.65           C  
ATOM   4245  CB  LYS A 276      13.505   6.329   1.218  1.00 96.65           C  
ATOM   4246  HB2 LYS A 276      13.442   5.655   2.072  1.00 96.65           H  
ATOM   4247  HB3 LYS A 276      13.574   5.742   0.302  1.00 96.65           H  
ATOM   4248  O   LYS A 276      16.352   5.623   0.588  1.00 96.65           O  
ATOM   4249  CG  LYS A 276      12.253   7.213   1.171  1.00 96.65           C  
ATOM   4250  HG2 LYS A 276      12.310   7.955   1.967  1.00 96.65           H  
ATOM   4251  HG3 LYS A 276      12.204   7.728   0.212  1.00 96.65           H  
ATOM   4252  CD  LYS A 276      10.985   6.388   1.368  1.00 96.65           C  
ATOM   4253  HD2 LYS A 276      11.047   5.880   2.330  1.00 96.65           H  
ATOM   4254  HD3 LYS A 276      10.875   5.654   0.569  1.00 96.65           H  
ATOM   4255  CE  LYS A 276       9.795   7.343   1.355  1.00 96.65           C  
ATOM   4256  HE2 LYS A 276       9.523   7.566   0.323  1.00 96.65           H  
ATOM   4257  HE3 LYS A 276      10.082   8.275   1.841  1.00 96.65           H  
ATOM   4258  NZ  LYS A 276       8.657   6.757   2.079  1.00 96.65           N  
ATOM   4259  HZ1 LYS A 276       8.365   5.864   1.710  1.00 96.65           H  
ATOM   4260  HZ2 LYS A 276       8.838   6.639   3.065  1.00 96.65           H  
ATOM   4261  HZ3 LYS A 276       7.823   7.323   2.021  1.00 96.65           H  
ATOM   4262  N   PRO A 277      16.783   6.504   2.627  1.00 96.33           N  
ATOM   4263  CA  PRO A 277      18.088   5.876   2.765  1.00 96.33           C  
ATOM   4264  HA  PRO A 277      18.690   6.076   1.878  1.00 96.33           H  
ATOM   4265  C   PRO A 277      17.957   4.363   2.944  1.00 96.33           C  
ATOM   4266  CB  PRO A 277      18.744   6.547   3.974  1.00 96.33           C  
ATOM   4267  HB2 PRO A 277      19.429   5.881   4.497  1.00 96.33           H  
ATOM   4268  HB3 PRO A 277      19.263   7.450   3.652  1.00 96.33           H  
ATOM   4269  O   PRO A 277      17.057   3.880   3.626  1.00 96.33           O  
ATOM   4270  CG  PRO A 277      17.548   6.931   4.845  1.00 96.33           C  
ATOM   4271  HG2 PRO A 277      17.777   7.772   5.500  1.00 96.33           H  
ATOM   4272  HG3 PRO A 277      17.225   6.069   5.427  1.00 96.33           H  
ATOM   4273  CD  PRO A 277      16.475   7.289   3.818  1.00 96.33           C  
ATOM   4274  HD2 PRO A 277      15.489   7.044   4.212  1.00 96.33           H  
ATOM   4275  HD3 PRO A 277      16.536   8.352   3.581  1.00 96.33           H  
ATOM   4276  N   PHE A 278      18.886   3.628   2.343  1.00 97.67           N  
ATOM   4277  H   PHE A 278      19.635   4.110   1.866  1.00 97.67           H  
ATOM   4278  CA  PHE A 278      19.107   2.214   2.621  1.00 97.67           C  
ATOM   4279  HA  PHE A 278      18.188   1.753   2.982  1.00 97.67           H  
ATOM   4280  C   PHE A 278      20.173   2.087   3.715  1.00 97.67           C  
ATOM   4281  CB  PHE A 278      19.526   1.526   1.320  1.00 97.67           C  
ATOM   4282  HB2 PHE A 278      20.427   2.008   0.941  1.00 97.67           H  
ATOM   4283  HB3 PHE A 278      18.737   1.663   0.581  1.00 97.67           H  
ATOM   4284  O   PHE A 278      21.146   2.840   3.698  1.00 97.67           O  
ATOM   4285  CG  PHE A 278      19.792   0.046   1.474  1.00 97.67           C  
ATOM   4286  CD1 PHE A 278      21.100  -0.413   1.713  1.00 97.67           C  
ATOM   4287  HD1 PHE A 278      21.929   0.275   1.790  1.00 97.67           H  
ATOM   4288  CD2 PHE A 278      18.727  -0.871   1.412  1.00 97.67           C  
ATOM   4289  HD2 PHE A 278      17.719  -0.519   1.252  1.00 97.67           H  
ATOM   4290  CE1 PHE A 278      21.334  -1.785   1.874  1.00 97.67           C  
ATOM   4291  HE1 PHE A 278      22.338  -2.140   2.054  1.00 97.67           H  
ATOM   4292  CE2 PHE A 278      18.970  -2.245   1.594  1.00 97.67           C  
ATOM   4293  HE2 PHE A 278      18.154  -2.952   1.586  1.00 97.67           H  
ATOM   4294  CZ  PHE A 278      20.277  -2.703   1.822  1.00 97.67           C  
ATOM   4295  HZ  PHE A 278      20.478  -3.753   1.975  1.00 97.67           H  
ATOM   4296  N   ASN A 279      19.987   1.163   4.656  1.00 97.88           N  
ATOM   4297  H   ASN A 279      19.168   0.574   4.617  1.00 97.88           H  
ATOM   4298  CA  ASN A 279      20.886   0.960   5.788  1.00 97.88           C  
ATOM   4299  HA  ASN A 279      21.785   1.564   5.666  1.00 97.88           H  
ATOM   4300  C   ASN A 279      21.334  -0.510   5.845  1.00 97.88           C  
ATOM   4301  CB  ASN A 279      20.152   1.458   7.049  1.00 97.88           C  
ATOM   4302  HB2 ASN A 279      19.214   0.915   7.166  1.00 97.88           H  
ATOM   4303  HB3 ASN A 279      19.914   2.513   6.912  1.00 97.88           H  
ATOM   4304  O   ASN A 279      20.517  -1.396   6.091  1.00 97.88           O  
ATOM   4305  CG  ASN A 279      20.961   1.307   8.325  1.00 97.88           C  
ATOM   4306  ND2 ASN A 279      20.767   2.168   9.294  1.00 97.88           N  
ATOM   4307 HD21 ASN A 279      20.102   2.922   9.199  1.00 97.88           H  
ATOM   4308 HD22 ASN A 279      21.361   2.035  10.100  1.00 97.88           H  
ATOM   4309  OD1 ASN A 279      21.764   0.415   8.494  1.00 97.88           O  
ATOM   4310  N   ASP A 280      22.629  -0.755   5.626  1.00 96.98           N  
ATOM   4311  H   ASP A 280      23.246   0.013   5.406  1.00 96.98           H  
ATOM   4312  CA  ASP A 280      23.223  -2.098   5.612  1.00 96.98           C  
ATOM   4313  HA  ASP A 280      22.689  -2.719   4.893  1.00 96.98           H  
ATOM   4314  C   ASP A 280      23.142  -2.809   6.974  1.00 96.98           C  
ATOM   4315  CB  ASP A 280      24.690  -2.000   5.162  1.00 96.98           C  
ATOM   4316  HB2 ASP A 280      25.180  -2.955   5.352  1.00 96.98           H  
ATOM   4317  HB3 ASP A 280      25.204  -1.239   5.751  1.00 96.98           H  
ATOM   4318  O   ASP A 280      22.800  -3.991   7.034  1.00 96.98           O  
ATOM   4319  CG  ASP A 280      24.824  -1.692   3.669  1.00 96.98           C  
ATOM   4320  OD1 ASP A 280      24.444  -2.568   2.862  1.00 96.98           O  
ATOM   4321  OD2 ASP A 280      25.280  -0.577   3.332  1.00 96.98           O  
ATOM   4322  N   ASP A 281      23.378  -2.103   8.082  1.00 96.98           N  
ATOM   4323  H   ASP A 281      23.636  -1.129   8.001  1.00 96.98           H  
ATOM   4324  CA  ASP A 281      23.300  -2.692   9.425  1.00 96.98           C  
ATOM   4325  HA  ASP A 281      23.938  -3.575   9.469  1.00 96.98           H  
ATOM   4326  C   ASP A 281      21.864  -3.122   9.743  1.00 96.98           C  
ATOM   4327  CB  ASP A 281      23.777  -1.686  10.485  1.00 96.98           C  
ATOM   4328  HB2 ASP A 281      23.639  -2.133  11.469  1.00 96.98           H  
ATOM   4329  HB3 ASP A 281      23.158  -0.790  10.440  1.00 96.98           H  
ATOM   4330  O   ASP A 281      21.603  -4.236  10.207  1.00 96.98           O  
ATOM   4331  CG  ASP A 281      25.249  -1.294  10.347  1.00 96.98           C  
ATOM   4332  OD1 ASP A 281      26.054  -2.163   9.946  1.00 96.98           O  
ATOM   4333  OD2 ASP A 281      25.550  -0.124  10.675  1.00 96.98           O  
ATOM   4334  N   LEU A 282      20.903  -2.254   9.416  1.00 96.66           N  
ATOM   4335  H   LEU A 282      21.194  -1.377   9.006  1.00 96.66           H  
ATOM   4336  CA  LEU A 282      19.484  -2.554   9.557  1.00 96.66           C  
ATOM   4337  HA  LEU A 282      19.320  -2.885  10.582  1.00 96.66           H  
ATOM   4338  C   LEU A 282      19.066  -3.703   8.628  1.00 96.66           C  
ATOM   4339  CB  LEU A 282      18.683  -1.269   9.300  1.00 96.66           C  
ATOM   4340  HB2 LEU A 282      18.817  -0.990   8.255  1.00 96.66           H  
ATOM   4341  HB3 LEU A 282      19.085  -0.470   9.923  1.00 96.66           H  
ATOM   4342  O   LEU A 282      18.222  -4.514   9.006  1.00 96.66           O  
ATOM   4343  CG  LEU A 282      17.180  -1.402   9.583  1.00 96.66           C  
ATOM   4344  HG  LEU A 282      16.780  -2.194   8.950  1.00 96.66           H  
ATOM   4345  CD1 LEU A 282      16.894  -1.723  11.051  1.00 96.66           C  
ATOM   4346 HD11 LEU A 282      17.364  -0.982  11.697  1.00 96.66           H  
ATOM   4347 HD12 LEU A 282      17.275  -2.714  11.300  1.00 96.66           H  
ATOM   4348 HD13 LEU A 282      15.818  -1.719  11.228  1.00 96.66           H  
ATOM   4349  CD2 LEU A 282      16.454  -0.106   9.223  1.00 96.66           C  
ATOM   4350 HD21 LEU A 282      16.814   0.711   9.849  1.00 96.66           H  
ATOM   4351 HD22 LEU A 282      15.381  -0.228   9.371  1.00 96.66           H  
ATOM   4352 HD23 LEU A 282      16.629   0.138   8.175  1.00 96.66           H  
ATOM   4353  N   TYR A 283      19.674  -3.815   7.442  1.00 97.68           N  
ATOM   4354  H   TYR A 283      20.351  -3.114   7.178  1.00 97.68           H  
ATOM   4355  CA  TYR A 283      19.417  -4.918   6.521  1.00 97.68           C  
ATOM   4356  HA  TYR A 283      18.348  -4.918   6.311  1.00 97.68           H  
ATOM   4357  C   TYR A 283      19.779  -6.263   7.154  1.00 97.68           C  
ATOM   4358  CB  TYR A 283      20.162  -4.721   5.192  1.00 97.68           C  
ATOM   4359  HB2 TYR A 283      21.238  -4.710   5.368  1.00 97.68           H  
ATOM   4360  HB3 TYR A 283      19.905  -3.753   4.762  1.00 97.68           H  
ATOM   4361  O   TYR A 283      18.988  -7.207   7.102  1.00 97.68           O  
ATOM   4362  CG  TYR A 283      19.881  -5.807   4.174  1.00 97.68           C  
ATOM   4363  CD1 TYR A 283      20.654  -6.984   4.180  1.00 97.68           C  
ATOM   4364  HD1 TYR A 283      21.454  -7.095   4.897  1.00 97.68           H  
ATOM   4365  CD2 TYR A 283      18.846  -5.651   3.235  1.00 97.68           C  
ATOM   4366  HD2 TYR A 283      18.254  -4.747   3.245  1.00 97.68           H  
ATOM   4367  CE1 TYR A 283      20.387  -8.011   3.259  1.00 97.68           C  
ATOM   4368  HE1 TYR A 283      20.986  -8.910   3.283  1.00 97.68           H  
ATOM   4369  CE2 TYR A 283      18.581  -6.672   2.301  1.00 97.68           C  
ATOM   4370  HE2 TYR A 283      17.777  -6.570   1.587  1.00 97.68           H  
ATOM   4371  OH  TYR A 283      19.094  -8.850   1.427  1.00 97.68           O  
ATOM   4372  HH  TYR A 283      19.700  -9.577   1.590  1.00 97.68           H  
ATOM   4373  CZ  TYR A 283      19.350  -7.854   2.316  1.00 97.68           C  
ATOM   4374  N   MET A 284      20.953  -6.337   7.784  1.00 96.35           N  
ATOM   4375  H   MET A 284      21.545  -5.518   7.786  1.00 96.35           H  
ATOM   4376  CA  MET A 284      21.431  -7.546   8.454  1.00 96.35           C  
ATOM   4377  HA  MET A 284      21.373  -8.380   7.754  1.00 96.35           H  
ATOM   4378  C   MET A 284      20.556  -7.925   9.652  1.00 96.35           C  
ATOM   4379  CB  MET A 284      22.895  -7.355   8.879  1.00 96.35           C  
ATOM   4380  HB2 MET A 284      23.202  -8.200   9.496  1.00 96.35           H  
ATOM   4381  HB3 MET A 284      22.988  -6.453   9.484  1.00 96.35           H  
ATOM   4382  O   MET A 284      20.236  -9.103   9.816  1.00 96.35           O  
ATOM   4383  CG  MET A 284      23.842  -7.247   7.676  1.00 96.35           C  
ATOM   4384  HG2 MET A 284      23.594  -6.345   7.116  1.00 96.35           H  
ATOM   4385  HG3 MET A 284      24.859  -7.123   8.050  1.00 96.35           H  
ATOM   4386  SD  MET A 284      23.820  -8.648   6.514  1.00 96.35           S  
ATOM   4387  CE  MET A 284      24.430  -9.970   7.593  1.00 96.35           C  
ATOM   4388  HE1 MET A 284      25.384  -9.673   8.030  1.00 96.35           H  
ATOM   4389  HE2 MET A 284      24.567 -10.880   7.010  1.00 96.35           H  
ATOM   4390  HE3 MET A 284      23.709 -10.160   8.388  1.00 96.35           H  
ATOM   4391  N   LEU A 285      20.122  -6.940  10.445  1.00 96.32           N  
ATOM   4392  H   LEU A 285      20.459  -6.005  10.267  1.00 96.32           H  
ATOM   4393  CA  LEU A 285      19.252  -7.165  11.605  1.00 96.32           C  
ATOM   4394  HA  LEU A 285      19.667  -7.971  12.211  1.00 96.32           H  
ATOM   4395  C   LEU A 285      17.842  -7.615  11.208  1.00 96.32           C  
ATOM   4396  CB  LEU A 285      19.179  -5.878  12.445  1.00 96.32           C  
ATOM   4397  HB2 LEU A 285      18.905  -5.051  11.791  1.00 96.32           H  
ATOM   4398  HB3 LEU A 285      18.388  -5.991  13.187  1.00 96.32           H  
ATOM   4399  O   LEU A 285      17.290  -8.524  11.813  1.00 96.32           O  
ATOM   4400  CG  LEU A 285      20.481  -5.524  13.185  1.00 96.32           C  
ATOM   4401  HG  LEU A 285      21.314  -5.488  12.483  1.00 96.32           H  
ATOM   4402  CD1 LEU A 285      20.329  -4.147  13.834  1.00 96.32           C  
ATOM   4403 HD11 LEU A 285      21.255  -3.881  14.343  1.00 96.32           H  
ATOM   4404 HD12 LEU A 285      20.135  -3.403  13.062  1.00 96.32           H  
ATOM   4405 HD13 LEU A 285      19.508  -4.157  14.550  1.00 96.32           H  
ATOM   4406  CD2 LEU A 285      20.813  -6.538  14.283  1.00 96.32           C  
ATOM   4407 HD21 LEU A 285      19.974  -6.633  14.974  1.00 96.32           H  
ATOM   4408 HD22 LEU A 285      21.695  -6.208  14.831  1.00 96.32           H  
ATOM   4409 HD23 LEU A 285      21.032  -7.511  13.844  1.00 96.32           H  
ATOM   4410  N   LEU A 286      17.246  -7.005  10.184  1.00 96.38           N  
ATOM   4411  H   LEU A 286      17.730  -6.240   9.736  1.00 96.38           H  
ATOM   4412  CA  LEU A 286      15.876  -7.322   9.769  1.00 96.38           C  
ATOM   4413  HA  LEU A 286      15.270  -7.533  10.651  1.00 96.38           H  
ATOM   4414  C   LEU A 286      15.792  -8.560   8.874  1.00 96.38           C  
ATOM   4415  CB  LEU A 286      15.297  -6.116   9.029  1.00 96.38           C  
ATOM   4416  HB2 LEU A 286      15.993  -5.854   8.231  1.00 96.38           H  
ATOM   4417  HB3 LEU A 286      14.346  -6.403   8.579  1.00 96.38           H  
ATOM   4418  O   LEU A 286      14.775  -9.258   8.877  1.00 96.38           O  
ATOM   4419  CG  LEU A 286      15.074  -4.869   9.889  1.00 96.38           C  
ATOM   4420  HG  LEU A 286      16.005  -4.559  10.364  1.00 96.38           H  
ATOM   4421  CD1 LEU A 286      14.583  -3.764   8.961  1.00 96.38           C  
ATOM   4422 HD11 LEU A 286      14.517  -2.828   9.516  1.00 96.38           H  
ATOM   4423 HD12 LEU A 286      13.600  -4.037   8.577  1.00 96.38           H  
ATOM   4424 HD13 LEU A 286      15.275  -3.637   8.129  1.00 96.38           H  
ATOM   4425  CD2 LEU A 286      14.010  -5.085  10.960  1.00 96.38           C  
ATOM   4426 HD21 LEU A 286      13.061  -5.359  10.500  1.00 96.38           H  
ATOM   4427 HD22 LEU A 286      14.326  -5.862  11.656  1.00 96.38           H  
ATOM   4428 HD23 LEU A 286      13.889  -4.163  11.529  1.00 96.38           H  
ATOM   4429  N   GLY A 287      16.835  -8.831   8.086  1.00 93.01           N  
ATOM   4430  H   GLY A 287      17.630  -8.208   8.116  1.00 93.01           H  
ATOM   4431  CA  GLY A 287      16.839  -9.886   7.074  1.00 93.01           C  
ATOM   4432  HA2 GLY A 287      17.823  -9.907   6.606  1.00 93.01           H  
ATOM   4433  HA3 GLY A 287      16.093  -9.656   6.313  1.00 93.01           H  
ATOM   4434  C   GLY A 287      16.548 -11.276   7.643  1.00 93.01           C  
ATOM   4435  O   GLY A 287      15.887 -12.074   6.978  1.00 93.01           O  
ATOM   4436  N   VAL A 288      16.956 -11.544   8.888  1.00 92.27           N  
ATOM   4437  H   VAL A 288      17.465 -10.829   9.388  1.00 92.27           H  
ATOM   4438  CA  VAL A 288      16.712 -12.827   9.574  1.00 92.27           C  
ATOM   4439  HA  VAL A 288      17.047 -13.627   8.915  1.00 92.27           H  
ATOM   4440  C   VAL A 288      15.226 -13.094   9.847  1.00 92.27           C  
ATOM   4441  CB  VAL A 288      17.528 -12.941  10.879  1.00 92.27           C  
ATOM   4442  HB  VAL A 288      17.405 -13.952  11.266  1.00 92.27           H  
ATOM   4443  O   VAL A 288      14.826 -14.251   9.946  1.00 92.27           O  
ATOM   4444  CG1 VAL A 288      19.026 -12.725  10.621  1.00 92.27           C  
ATOM   4445 HG11 VAL A 288      19.225 -11.690  10.342  1.00 92.27           H  
ATOM   4446 HG12 VAL A 288      19.367 -13.390   9.828  1.00 92.27           H  
ATOM   4447 HG13 VAL A 288      19.584 -12.947  11.531  1.00 92.27           H  
ATOM   4448  CG2 VAL A 288      17.069 -11.963  11.962  1.00 92.27           C  
ATOM   4449 HG21 VAL A 288      17.728 -12.023  12.828  1.00 92.27           H  
ATOM   4450 HG22 VAL A 288      17.082 -10.941  11.584  1.00 92.27           H  
ATOM   4451 HG23 VAL A 288      16.062 -12.212  12.296  1.00 92.27           H  
ATOM   4452  N   HIS A 289      14.395 -12.049   9.899  1.00 94.08           N  
ATOM   4453  H   HIS A 289      14.791 -11.124   9.806  1.00 94.08           H  
ATOM   4454  CA  HIS A 289      12.953 -12.143  10.153  1.00 94.08           C  
ATOM   4455  HA  HIS A 289      12.750 -13.053  10.718  1.00 94.08           H  
ATOM   4456  C   HIS A 289      12.111 -12.212   8.866  1.00 94.08           C  
ATOM   4457  CB  HIS A 289      12.533 -10.952  11.019  1.00 94.08           C  
ATOM   4458  HB2 HIS A 289      11.457 -10.997  11.193  1.00 94.08           H  
ATOM   4459  HB3 HIS A 289      12.754 -10.034  10.474  1.00 94.08           H  
ATOM   4460  O   HIS A 289      10.909 -12.481   8.919  1.00 94.08           O  
ATOM   4461  CG  HIS A 289      13.223 -10.901  12.358  1.00 94.08           C  
ATOM   4462  CD2 HIS A 289      14.237 -10.056  12.725  1.00 94.08           C  
ATOM   4463  HD2 HIS A 289      14.702  -9.303  12.106  1.00 94.08           H  
ATOM   4464  ND1 HIS A 289      12.949 -11.698  13.448  1.00 94.08           N  
ATOM   4465  HD1 HIS A 289      12.231 -12.405  13.523  1.00 94.08           H  
ATOM   4466  CE1 HIS A 289      13.766 -11.337  14.451  1.00 94.08           C  
ATOM   4467  HE1 HIS A 289      13.762 -11.763  15.444  1.00 94.08           H  
ATOM   4468  NE2 HIS A 289      14.575 -10.346  14.047  1.00 94.08           N  
ATOM   4469  N   ALA A 290      12.714 -11.992   7.692  1.00 92.83           N  
ATOM   4470  H   ALA A 290      13.706 -11.804   7.702  1.00 92.83           H  
ATOM   4471  CA  ALA A 290      12.043 -12.083   6.394  1.00 92.83           C  
ATOM   4472  HA  ALA A 290      11.005 -11.776   6.524  1.00 92.83           H  
ATOM   4473  C   ALA A 290      12.017 -13.527   5.873  1.00 92.83           C  
ATOM   4474  CB  ALA A 290      12.686 -11.091   5.432  1.00 92.83           C  
ATOM   4475  HB1 ALA A 290      12.619 -10.098   5.876  1.00 92.83           H  
ATOM   4476  HB2 ALA A 290      12.153 -11.098   4.481  1.00 92.83           H  
ATOM   4477  HB3 ALA A 290      13.732 -11.351   5.272  1.00 92.83           H  
ATOM   4478  O   ALA A 290      12.552 -13.860   4.812  1.00 92.83           O  
ATOM   4479  N   THR A 291      11.380 -14.405   6.638  1.00 89.88           N  
ATOM   4480  H   THR A 291      10.964 -14.064   7.493  1.00 89.88           H  
ATOM   4481  CA  THR A 291      11.375 -15.861   6.450  1.00 89.88           C  
ATOM   4482  HA  THR A 291      12.343 -16.170   6.056  1.00 89.88           H  
ATOM   4483  C   THR A 291      10.306 -16.355   5.471  1.00 89.88           C  
ATOM   4484  CB  THR A 291      11.180 -16.528   7.808  1.00 89.88           C  
ATOM   4485  HB  THR A 291      11.082 -17.605   7.675  1.00 89.88           H  
ATOM   4486  O   THR A 291      10.169 -17.554   5.225  1.00 89.88           O  
ATOM   4487  CG2 THR A 291      12.330 -16.253   8.773  1.00 89.88           C  
ATOM   4488 HG21 THR A 291      12.420 -15.186   8.974  1.00 89.88           H  
ATOM   4489 HG22 THR A 291      12.134 -16.764   9.715  1.00 89.88           H  
ATOM   4490 HG23 THR A 291      13.269 -16.621   8.358  1.00 89.88           H  
ATOM   4491  OG1 THR A 291      10.005 -16.005   8.378  1.00 89.88           O  
ATOM   4492  HG1 THR A 291       9.556 -16.771   8.742  1.00 89.88           H  
ATOM   4493  N   GLY A 292       9.544 -15.440   4.871  1.00 87.32           N  
ATOM   4494  H   GLY A 292       9.658 -14.478   5.159  1.00 87.32           H  
ATOM   4495  CA  GLY A 292       8.440 -15.774   3.984  1.00 87.32           C  
ATOM   4496  HA2 GLY A 292       8.286 -14.938   3.302  1.00 87.32           H  
ATOM   4497  HA3 GLY A 292       8.695 -16.666   3.412  1.00 87.32           H  
ATOM   4498  C   GLY A 292       7.139 -16.066   4.721  1.00 87.32           C  
ATOM   4499  O   GLY A 292       6.409 -16.967   4.314  1.00 87.32           O  
ATOM   4500  N   GLY A 293       6.894 -15.357   5.826  1.00 85.55           N  
ATOM   4501  H   GLY A 293       7.569 -14.657   6.100  1.00 85.55           H  
ATOM   4502  CA  GLY A 293       5.664 -15.462   6.614  1.00 85.55           C  
ATOM   4503  HA2 GLY A 293       5.508 -14.540   7.173  1.00 85.55           H  
ATOM   4504  HA3 GLY A 293       4.826 -15.588   5.927  1.00 85.55           H  
ATOM   4505  C   GLY A 293       5.606 -16.635   7.591  1.00 85.55           C  
ATOM   4506  O   GLY A 293       4.706 -16.693   8.423  1.00 85.55           O  
ATOM   4507  N   VAL A 294       6.564 -17.558   7.521  1.00 85.89           N  
ATOM   4508  H   VAL A 294       7.291 -17.440   6.830  1.00 85.89           H  
ATOM   4509  CA  VAL A 294       6.631 -18.738   8.390  1.00 85.89           C  
ATOM   4510  HA  VAL A 294       5.694 -18.831   8.938  1.00 85.89           H  
ATOM   4511  C   VAL A 294       7.789 -18.561   9.365  1.00 85.89           C  
ATOM   4512  CB  VAL A 294       6.801 -20.025   7.566  1.00 85.89           C  
ATOM   4513  HB  VAL A 294       7.748 -19.994   7.028  1.00 85.89           H  
ATOM   4514  O   VAL A 294       8.884 -18.248   8.904  1.00 85.89           O  
ATOM   4515  CG1 VAL A 294       6.780 -21.263   8.464  1.00 85.89           C  
ATOM   4516 HG11 VAL A 294       7.640 -21.259   9.135  1.00 85.89           H  
ATOM   4517 HG12 VAL A 294       5.862 -21.296   9.051  1.00 85.89           H  
ATOM   4518 HG13 VAL A 294       6.837 -22.162   7.851  1.00 85.89           H  
ATOM   4519  CG2 VAL A 294       5.667 -20.180   6.544  1.00 85.89           C  
ATOM   4520 HG21 VAL A 294       5.703 -19.372   5.814  1.00 85.89           H  
ATOM   4521 HG22 VAL A 294       4.703 -20.160   7.053  1.00 85.89           H  
ATOM   4522 HG23 VAL A 294       5.772 -21.127   6.014  1.00 85.89           H  
ATOM   4523  N   PRO A 295       7.605 -18.748  10.682  1.00 83.80           N  
ATOM   4524  CA  PRO A 295       8.717 -18.717  11.630  1.00 83.80           C  
ATOM   4525  HA  PRO A 295       9.068 -17.691  11.738  1.00 83.80           H  
ATOM   4526  C   PRO A 295       9.885 -19.620  11.195  1.00 83.80           C  
ATOM   4527  CB  PRO A 295       8.118 -19.189  12.946  1.00 83.80           C  
ATOM   4528  HB2 PRO A 295       8.570 -18.670  13.792  1.00 83.80           H  
ATOM   4529  HB3 PRO A 295       8.243 -20.269  13.023  1.00 83.80           H  
ATOM   4530  O   PRO A 295       9.667 -20.665  10.578  1.00 83.80           O  
ATOM   4531  CG  PRO A 295       6.629 -18.888  12.843  1.00 83.80           C  
ATOM   4532  HG2 PRO A 295       6.037 -19.579  13.444  1.00 83.80           H  
ATOM   4533  HG3 PRO A 295       6.448 -17.859  13.153  1.00 83.80           H  
ATOM   4534  CD  PRO A 295       6.349 -19.052  11.354  1.00 83.80           C  
ATOM   4535  HD2 PRO A 295       6.068 -20.085  11.149  1.00 83.80           H  
ATOM   4536  HD3 PRO A 295       5.552 -18.374  11.050  1.00 83.80           H  
ATOM   4537  N   ILE A 296      11.127 -19.224  11.484  1.00 82.52           N  
ATOM   4538  H   ILE A 296      11.251 -18.457  12.129  1.00 82.52           H  
ATOM   4539  CA  ILE A 296      12.328 -19.905  10.965  1.00 82.52           C  
ATOM   4540  HA  ILE A 296      12.259 -19.893   9.878  1.00 82.52           H  
ATOM   4541  C   ILE A 296      12.391 -21.381  11.390  1.00 82.52           C  
ATOM   4542  CB  ILE A 296      13.596 -19.120  11.372  1.00 82.52           C  
ATOM   4543  HB  ILE A 296      13.440 -18.082  11.078  1.00 82.52           H  
ATOM   4544  O   ILE A 296      12.716 -22.257  10.582  1.00 82.52           O  
ATOM   4545  CG1 ILE A 296      14.813 -19.642  10.580  1.00 82.52           C  
ATOM   4546 HG12 ILE A 296      14.543 -19.715   9.527  1.00 82.52           H  
ATOM   4547 HG13 ILE A 296      15.082 -20.639  10.932  1.00 82.52           H  
ATOM   4548  CG2 ILE A 296      13.854 -19.131  12.890  1.00 82.52           C  
ATOM   4549 HG21 ILE A 296      14.630 -18.408  13.144  1.00 82.52           H  
ATOM   4550 HG22 ILE A 296      14.175 -20.118  13.224  1.00 82.52           H  
ATOM   4551 HG23 ILE A 296      12.955 -18.849  13.439  1.00 82.52           H  
ATOM   4552  CD1 ILE A 296      16.044 -18.732  10.681  1.00 82.52           C  
ATOM   4553 HD11 ILE A 296      16.828 -19.113  10.027  1.00 82.52           H  
ATOM   4554 HD12 ILE A 296      15.785 -17.720  10.371  1.00 82.52           H  
ATOM   4555 HD13 ILE A 296      16.421 -18.714  11.703  1.00 82.52           H  
ATOM   4556  N   GLU A 297      11.977 -21.663  12.622  1.00 82.70           N  
ATOM   4557  H   GLU A 297      11.699 -20.885  13.203  1.00 82.70           H  
ATOM   4558  CA  GLU A 297      11.897 -22.984  13.240  1.00 82.70           C  
ATOM   4559  HA  GLU A 297      12.834 -23.501  13.033  1.00 82.70           H  
ATOM   4560  C   GLU A 297      10.785 -23.869  12.650  1.00 82.70           C  
ATOM   4561  CB  GLU A 297      11.803 -22.816  14.772  1.00 82.70           C  
ATOM   4562  HB2 GLU A 297      12.597 -22.148  15.104  1.00 82.70           H  
ATOM   4563  HB3 GLU A 297      12.018 -23.792  15.208  1.00 82.70           H  
ATOM   4564  O   GLU A 297      10.791 -25.085  12.827  1.00 82.70           O  
ATOM   4565  CG  GLU A 297      10.470 -22.342  15.381  1.00 82.70           C  
ATOM   4566  HG2 GLU A 297      10.550 -22.464  16.461  1.00 82.70           H  
ATOM   4567  HG3 GLU A 297       9.697 -23.035  15.050  1.00 82.70           H  
ATOM   4568  CD  GLU A 297      10.036 -20.890  15.108  1.00 82.70           C  
ATOM   4569  OE1 GLU A 297       8.857 -20.606  15.417  1.00 82.70           O  
ATOM   4570  OE2 GLU A 297      10.801 -20.106  14.500  1.00 82.70           O  
ATOM   4571  N   HIS A 298       9.875 -23.266  11.881  1.00 83.48           N  
ATOM   4572  H   HIS A 298       9.953 -22.264  11.774  1.00 83.48           H  
ATOM   4573  CA  HIS A 298       8.801 -23.927  11.141  1.00 83.48           C  
ATOM   4574  HA  HIS A 298       8.797 -24.987  11.394  1.00 83.48           H  
ATOM   4575  C   HIS A 298       8.996 -23.849   9.619  1.00 83.48           C  
ATOM   4576  CB  HIS A 298       7.458 -23.333  11.582  1.00 83.48           C  
ATOM   4577  HB2 HIS A 298       6.659 -23.754  10.973  1.00 83.48           H  
ATOM   4578  HB3 HIS A 298       7.469 -22.255  11.423  1.00 83.48           H  
ATOM   4579  O   HIS A 298       8.091 -24.192   8.857  1.00 83.48           O  
ATOM   4580  CG  HIS A 298       7.140 -23.615  13.026  1.00 83.48           C  
ATOM   4581  CD2 HIS A 298       6.626 -24.785  13.517  1.00 83.48           C  
ATOM   4582  HD2 HIS A 298       6.363 -25.654  12.933  1.00 83.48           H  
ATOM   4583  ND1 HIS A 298       7.332 -22.775  14.103  1.00 83.48           N  
ATOM   4584  HD1 HIS A 298       7.790 -21.876  14.135  1.00 83.48           H  
ATOM   4585  CE1 HIS A 298       6.960 -23.435  15.209  1.00 83.48           C  
ATOM   4586  HE1 HIS A 298       7.043 -23.038  16.210  1.00 83.48           H  
ATOM   4587  NE2 HIS A 298       6.517 -24.667  14.905  1.00 83.48           N  
ATOM   4588  N   SER A 299      10.166 -23.407   9.148  1.00 82.80           N  
ATOM   4589  H   SER A 299      10.866 -23.104   9.810  1.00 82.80           H  
ATOM   4590  CA  SER A 299      10.487 -23.434   7.719  1.00 82.80           C  
ATOM   4591  HA  SER A 299       9.754 -22.810   7.207  1.00 82.80           H  
ATOM   4592  C   SER A 299      10.374 -24.858   7.159  1.00 82.80           C  
ATOM   4593  CB  SER A 299      11.875 -22.842   7.456  1.00 82.80           C  
ATOM   4594  HB2 SER A 299      11.925 -21.836   7.873  1.00 82.80           H  
ATOM   4595  HB3 SER A 299      12.033 -22.779   6.379  1.00 82.80           H  
ATOM   4596  O   SER A 299      10.579 -25.838   7.875  1.00 82.80           O  
ATOM   4597  OG  SER A 299      12.899 -23.635   8.024  1.00 82.80           O  
ATOM   4598  HG  SER A 299      12.978 -23.372   8.944  1.00 82.80           H  
ATOM   4599  N   SER A 300      10.081 -24.996   5.859  1.00 83.05           N  
ATOM   4600  H   SER A 300       9.925 -24.174   5.295  1.00 83.05           H  
ATOM   4601  CA  SER A 300       9.946 -26.317   5.221  1.00 83.05           C  
ATOM   4602  HA  SER A 300       9.084 -26.825   5.655  1.00 83.05           H  
ATOM   4603  C   SER A 300      11.165 -27.209   5.469  1.00 83.05           C  
ATOM   4604  CB  SER A 300       9.715 -26.175   3.714  1.00 83.05           C  
ATOM   4605  HB2 SER A 300       9.684 -27.169   3.266  1.00 83.05           H  
ATOM   4606  HB3 SER A 300       8.756 -25.687   3.543  1.00 83.05           H  
ATOM   4607  O   SER A 300      11.009 -28.383   5.783  1.00 83.05           O  
ATOM   4608  OG  SER A 300      10.743 -25.409   3.105  1.00 83.05           O  
ATOM   4609  HG  SER A 300      10.752 -25.621   2.169  1.00 83.05           H  
ATOM   4610  N   LYS A 301      12.371 -26.632   5.408  1.00 85.30           N  
ATOM   4611  H   LYS A 301      12.395 -25.656   5.148  1.00 85.30           H  
ATOM   4612  CA  LYS A 301      13.629 -27.309   5.735  1.00 85.30           C  
ATOM   4613  HA  LYS A 301      13.712 -28.209   5.124  1.00 85.30           H  
ATOM   4614  C   LYS A 301      13.663 -27.790   7.191  1.00 85.30           C  
ATOM   4615  CB  LYS A 301      14.800 -26.374   5.401  1.00 85.30           C  
ATOM   4616  HB2 LYS A 301      14.753 -26.107   4.345  1.00 85.30           H  
ATOM   4617  HB3 LYS A 301      14.719 -25.465   5.997  1.00 85.30           H  
ATOM   4618  O   LYS A 301      13.928 -28.964   7.411  1.00 85.30           O  
ATOM   4619  CG  LYS A 301      16.148 -27.045   5.686  1.00 85.30           C  
ATOM   4620  HG2 LYS A 301      16.222 -27.972   5.116  1.00 85.30           H  
ATOM   4621  HG3 LYS A 301      16.204 -27.285   6.747  1.00 85.30           H  
ATOM   4622  CD  LYS A 301      17.331 -26.138   5.334  1.00 85.30           C  
ATOM   4623  HD2 LYS A 301      17.404 -26.021   4.253  1.00 85.30           H  
ATOM   4624  HD3 LYS A 301      17.205 -25.168   5.814  1.00 85.30           H  
ATOM   4625  CE  LYS A 301      18.573 -26.832   5.891  1.00 85.30           C  
ATOM   4626  HE2 LYS A 301      18.651 -27.835   5.469  1.00 85.30           H  
ATOM   4627  HE3 LYS A 301      18.414 -26.976   6.960  1.00 85.30           H  
ATOM   4628  NZ  LYS A 301      19.826 -26.076   5.697  1.00 85.30           N  
ATOM   4629  HZ1 LYS A 301      19.759 -25.180   6.158  1.00 85.30           H  
ATOM   4630  HZ2 LYS A 301      20.561 -26.601   6.147  1.00 85.30           H  
ATOM   4631  HZ3 LYS A 301      20.038 -25.972   4.715  1.00 85.30           H  
ATOM   4632  N   ALA A 302      13.351 -26.925   8.159  1.00 86.06           N  
ATOM   4633  H   ALA A 302      13.079 -25.983   7.914  1.00 86.06           H  
ATOM   4634  CA  ALA A 302      13.351 -27.289   9.579  1.00 86.06           C  
ATOM   4635  HA  ALA A 302      14.336 -27.671   9.846  1.00 86.06           H  
ATOM   4636  C   ALA A 302      12.325 -28.392   9.897  1.00 86.06           C  
ATOM   4637  CB  ALA A 302      13.076 -26.026  10.407  1.00 86.06           C  
ATOM   4638  HB1 ALA A 302      12.097 -25.614  10.163  1.00 86.06           H  
ATOM   4639  HB2 ALA A 302      13.846 -25.279  10.213  1.00 86.06           H  
ATOM   4640  HB3 ALA A 302      13.094 -26.276  11.468  1.00 86.06           H  
ATOM   4641  O   ALA A 302      12.613 -29.316  10.655  1.00 86.06           O  
ATOM   4642  N   LEU A 303      11.142 -28.338   9.276  1.00 89.80           N  
ATOM   4643  H   LEU A 303      10.947 -27.535   8.694  1.00 89.80           H  
ATOM   4644  CA  LEU A 303      10.115 -29.369   9.431  1.00 89.80           C  
ATOM   4645  HA  LEU A 303       9.973 -29.563  10.494  1.00 89.80           H  
ATOM   4646  C   LEU A 303      10.539 -30.708   8.811  1.00 89.80           C  
ATOM   4647  CB  LEU A 303       8.789 -28.880   8.828  1.00 89.80           C  
ATOM   4648  HB2 LEU A 303       8.086 -29.713   8.824  1.00 89.80           H  
ATOM   4649  HB3 LEU A 303       8.965 -28.589   7.792  1.00 89.80           H  
ATOM   4650  O   LEU A 303      10.323 -31.748   9.431  1.00 89.80           O  
ATOM   4651  CG  LEU A 303       8.138 -27.701   9.573  1.00 89.80           C  
ATOM   4652  HG  LEU A 303       8.821 -26.852   9.589  1.00 89.80           H  
ATOM   4653  CD1 LEU A 303       6.864 -27.289   8.835  1.00 89.80           C  
ATOM   4654 HD11 LEU A 303       6.416 -26.430   9.335  1.00 89.80           H  
ATOM   4655 HD12 LEU A 303       6.152 -28.114   8.816  1.00 89.80           H  
ATOM   4656 HD13 LEU A 303       7.115 -26.992   7.817  1.00 89.80           H  
ATOM   4657  CD2 LEU A 303       7.765 -28.053  11.016  1.00 89.80           C  
ATOM   4658 HD21 LEU A 303       8.669 -28.196  11.607  1.00 89.80           H  
ATOM   4659 HD22 LEU A 303       7.157 -28.958  11.036  1.00 89.80           H  
ATOM   4660 HD23 LEU A 303       7.204 -27.229  11.455  1.00 89.80           H  
ATOM   4661  N   ILE A 304      11.169 -30.690   7.632  1.00 88.75           N  
ATOM   4662  H   ILE A 304      11.302 -29.803   7.167  1.00 88.75           H  
ATOM   4663  CA  ILE A 304      11.725 -31.895   6.997  1.00 88.75           C  
ATOM   4664  HA  ILE A 304      10.942 -32.651   6.939  1.00 88.75           H  
ATOM   4665  C   ILE A 304      12.836 -32.488   7.870  1.00 88.75           C  
ATOM   4666  CB  ILE A 304      12.200 -31.593   5.556  1.00 88.75           C  
ATOM   4667  HB  ILE A 304      12.822 -30.698   5.576  1.00 88.75           H  
ATOM   4668  O   ILE A 304      12.784 -33.671   8.179  1.00 88.75           O  
ATOM   4669  CG1 ILE A 304      10.982 -31.344   4.634  1.00 88.75           C  
ATOM   4670 HG12 ILE A 304      10.485 -32.292   4.428  1.00 88.75           H  
ATOM   4671 HG13 ILE A 304      10.255 -30.710   5.141  1.00 88.75           H  
ATOM   4672  CG2 ILE A 304      13.045 -32.749   4.986  1.00 88.75           C  
ATOM   4673 HG21 ILE A 304      13.340 -32.557   3.954  1.00 88.75           H  
ATOM   4674 HG22 ILE A 304      12.491 -33.687   5.023  1.00 88.75           H  
ATOM   4675 HG23 ILE A 304      13.968 -32.875   5.552  1.00 88.75           H  
ATOM   4676  CD1 ILE A 304      11.346 -30.676   3.300  1.00 88.75           C  
ATOM   4677 HD11 ILE A 304      10.432 -30.438   2.756  1.00 88.75           H  
ATOM   4678 HD12 ILE A 304      11.946 -31.351   2.691  1.00 88.75           H  
ATOM   4679 HD13 ILE A 304      11.901 -29.755   3.478  1.00 88.75           H  
ATOM   4680  N   GLU A 305      13.782 -31.682   8.356  1.00 89.61           N  
ATOM   4681  H   GLU A 305      13.795 -30.717   8.060  1.00 89.61           H  
ATOM   4682  CA  GLU A 305      14.857 -32.144   9.249  1.00 89.61           C  
ATOM   4683  HA  GLU A 305      15.421 -32.935   8.753  1.00 89.61           H  
ATOM   4684  C   GLU A 305      14.308 -32.726  10.564  1.00 89.61           C  
ATOM   4685  CB  GLU A 305      15.806 -30.973   9.555  1.00 89.61           C  
ATOM   4686  HB2 GLU A 305      15.212 -30.107   9.848  1.00 89.61           H  
ATOM   4687  HB3 GLU A 305      16.447 -31.249  10.393  1.00 89.61           H  
ATOM   4688  O   GLU A 305      14.798 -33.744  11.066  1.00 89.61           O  
ATOM   4689  CG  GLU A 305      16.709 -30.612   8.363  1.00 89.61           C  
ATOM   4690  HG2 GLU A 305      17.370 -31.456   8.167  1.00 89.61           H  
ATOM   4691  HG3 GLU A 305      16.095 -30.464   7.474  1.00 89.61           H  
ATOM   4692  CD  GLU A 305      17.561 -29.348   8.586  1.00 89.61           C  
ATOM   4693  OE1 GLU A 305      18.347 -29.007   7.668  1.00 89.61           O  
ATOM   4694  OE2 GLU A 305      17.425 -28.683   9.636  1.00 89.61           O  
ATOM   4695  N   LYS A 306      13.245 -32.129  11.118  1.00 88.80           N  
ATOM   4696  H   LYS A 306      12.927 -31.266  10.702  1.00 88.80           H  
ATOM   4697  CA  LYS A 306      12.540 -32.653  12.297  1.00 88.80           C  
ATOM   4698  HA  LYS A 306      13.272 -32.840  13.082  1.00 88.80           H  
ATOM   4699  C   LYS A 306      11.847 -33.989  12.002  1.00 88.80           C  
ATOM   4700  CB  LYS A 306      11.566 -31.580  12.802  1.00 88.80           C  
ATOM   4701  HB2 LYS A 306      10.760 -31.446  12.081  1.00 88.80           H  
ATOM   4702  HB3 LYS A 306      12.108 -30.639  12.893  1.00 88.80           H  
ATOM   4703  O   LYS A 306      11.889 -34.902  12.826  1.00 88.80           O  
ATOM   4704  CG  LYS A 306      10.979 -31.929  14.177  1.00 88.80           C  
ATOM   4705  HG2 LYS A 306      10.365 -32.826  14.101  1.00 88.80           H  
ATOM   4706  HG3 LYS A 306      11.793 -32.111  14.879  1.00 88.80           H  
ATOM   4707  CD  LYS A 306      10.121 -30.766  14.689  1.00 88.80           C  
ATOM   4708  HD2 LYS A 306      10.731 -29.863  14.718  1.00 88.80           H  
ATOM   4709  HD3 LYS A 306       9.289 -30.607  14.002  1.00 88.80           H  
ATOM   4710  CE  LYS A 306       9.587 -31.065  16.094  1.00 88.80           C  
ATOM   4711  HE2 LYS A 306       8.971 -31.964  16.050  1.00 88.80           H  
ATOM   4712  HE3 LYS A 306      10.434 -31.271  16.748  1.00 88.80           H  
ATOM   4713  NZ  LYS A 306       8.799 -29.921  16.621  1.00 88.80           N  
ATOM   4714  HZ1 LYS A 306       8.008 -29.725  16.025  1.00 88.80           H  
ATOM   4715  HZ2 LYS A 306       8.460 -30.115  17.553  1.00 88.80           H  
ATOM   4716  HZ3 LYS A 306       9.368 -29.088  16.658  1.00 88.80           H  
ATOM   4717  N   TYR A 307      11.244 -34.143  10.825  1.00 88.65           N  
ATOM   4718  H   TYR A 307      11.234 -33.364  10.182  1.00 88.65           H  
ATOM   4719  CA  TYR A 307      10.652 -35.410  10.395  1.00 88.65           C  
ATOM   4720  HA  TYR A 307       9.985 -35.774  11.176  1.00 88.65           H  
ATOM   4721  C   TYR A 307      11.725 -36.486  10.167  1.00 88.65           C  
ATOM   4722  CB  TYR A 307       9.808 -35.180   9.137  1.00 88.65           C  
ATOM   4723  HB2 TYR A 307      10.438 -34.793   8.336  1.00 88.65           H  
ATOM   4724  HB3 TYR A 307       9.050 -34.427   9.351  1.00 88.65           H  
ATOM   4725  O   TYR A 307      11.620 -37.595  10.680  1.00 88.65           O  
ATOM   4726  CG  TYR A 307       9.123 -36.440   8.654  1.00 88.65           C  
ATOM   4727  CD1 TYR A 307       9.765 -37.275   7.719  1.00 88.65           C  
ATOM   4728  HD1 TYR A 307      10.737 -37.006   7.331  1.00 88.65           H  
ATOM   4729  CD2 TYR A 307       7.862 -36.796   9.170  1.00 88.65           C  
ATOM   4730  HD2 TYR A 307       7.375 -36.162   9.896  1.00 88.65           H  
ATOM   4731  CE1 TYR A 307       9.149 -38.469   7.299  1.00 88.65           C  
ATOM   4732  HE1 TYR A 307       9.647 -39.113   6.590  1.00 88.65           H  
ATOM   4733  CE2 TYR A 307       7.236 -37.981   8.740  1.00 88.65           C  
ATOM   4734  HE2 TYR A 307       6.271 -38.272   9.127  1.00 88.65           H  
ATOM   4735  OH  TYR A 307       7.267 -39.959   7.393  1.00 88.65           O  
ATOM   4736  HH  TYR A 307       7.841 -40.486   6.832  1.00 88.65           H  
ATOM   4737  CZ  TYR A 307       7.880 -38.820   7.808  1.00 88.65           C  
ATOM   4738  N   GLU A 308      12.806 -36.163   9.465  1.00 89.27           N  
ATOM   4739  H   GLU A 308      12.849 -35.251   9.033  1.00 89.27           H  
ATOM   4740  CA  GLU A 308      13.889 -37.108   9.189  1.00 89.27           C  
ATOM   4741  HA  GLU A 308      13.475 -38.013   8.743  1.00 89.27           H  
ATOM   4742  C   GLU A 308      14.624 -37.527  10.464  1.00 89.27           C  
ATOM   4743  CB  GLU A 308      14.879 -36.486   8.202  1.00 89.27           C  
ATOM   4744  HB2 GLU A 308      15.166 -35.498   8.563  1.00 89.27           H  
ATOM   4745  HB3 GLU A 308      15.769 -37.114   8.164  1.00 89.27           H  
ATOM   4746  O   GLU A 308      14.931 -38.702  10.632  1.00 89.27           O  
ATOM   4747  CG  GLU A 308      14.301 -36.380   6.782  1.00 89.27           C  
ATOM   4748  HG2 GLU A 308      14.066 -37.385   6.432  1.00 89.27           H  
ATOM   4749  HG3 GLU A 308      13.372 -35.811   6.802  1.00 89.27           H  
ATOM   4750  CD  GLU A 308      15.279 -35.719   5.798  1.00 89.27           C  
ATOM   4751  OE1 GLU A 308      14.907 -35.625   4.607  1.00 89.27           O  
ATOM   4752  OE2 GLU A 308      16.391 -35.330   6.228  1.00 89.27           O  
ATOM   4753  N   SER A 309      14.871 -36.608  11.401  1.00 86.99           N  
ATOM   4754  H   SER A 309      14.622 -35.649  11.204  1.00 86.99           H  
ATOM   4755  CA  SER A 309      15.508 -36.938  12.686  1.00 86.99           C  
ATOM   4756  HA  SER A 309      16.413 -37.509  12.475  1.00 86.99           H  
ATOM   4757  C   SER A 309      14.639 -37.822  13.581  1.00 86.99           C  
ATOM   4758  CB  SER A 309      15.927 -35.679  13.448  1.00 86.99           C  
ATOM   4759  HB2 SER A 309      16.702 -35.158  12.885  1.00 86.99           H  
ATOM   4760  HB3 SER A 309      16.333 -35.965  14.418  1.00 86.99           H  
ATOM   4761  O   SER A 309      15.184 -38.676  14.276  1.00 86.99           O  
ATOM   4762  OG  SER A 309      14.837 -34.808  13.636  1.00 86.99           O  
ATOM   4763  HG  SER A 309      14.709 -34.343  12.806  1.00 86.99           H  
ATOM   4764  N   THR A 310      13.311 -37.674  13.530  1.00 86.63           N  
ATOM   4765  H   THR A 310      12.936 -36.937  12.951  1.00 86.63           H  
ATOM   4766  CA  THR A 310      12.373 -38.555  14.254  1.00 86.63           C  
ATOM   4767  HA  THR A 310      12.767 -38.725  15.256  1.00 86.63           H  
ATOM   4768  C   THR A 310      12.244 -39.940  13.621  1.00 86.63           C  
ATOM   4769  CB  THR A 310      10.981 -37.921  14.410  1.00 86.63           C  
ATOM   4770  HB  THR A 310      10.283 -38.675  14.774  1.00 86.63           H  
ATOM   4771  O   THR A 310      11.906 -40.890  14.322  1.00 86.63           O  
ATOM   4772  CG2 THR A 310      10.996 -36.759  15.402  1.00 86.63           C  
ATOM   4773 HG21 THR A 310      10.014 -36.288  15.431  1.00 86.63           H  
ATOM   4774 HG22 THR A 310      11.750 -36.022  15.124  1.00 86.63           H  
ATOM   4775 HG23 THR A 310      11.231 -37.142  16.395  1.00 86.63           H  
ATOM   4776  OG1 THR A 310      10.487 -37.389  13.208  1.00 86.63           O  
ATOM   4777  HG1 THR A 310      10.961 -36.568  13.054  1.00 86.63           H  
ATOM   4778  N   HIS A 311      12.564 -40.075  12.330  1.00 80.93           N  
ATOM   4779  H   HIS A 311      12.776 -39.237  11.808  1.00 80.93           H  
ATOM   4780  CA  HIS A 311      12.486 -41.335  11.582  1.00 80.93           C  
ATOM   4781  HA  HIS A 311      11.984 -42.080  12.199  1.00 80.93           H  
ATOM   4782  C   HIS A 311      13.854 -41.937  11.239  1.00 80.93           C  
ATOM   4783  CB  HIS A 311      11.626 -41.139  10.327  1.00 80.93           C  
ATOM   4784  HB2 HIS A 311      11.648 -42.048   9.726  1.00 80.93           H  
ATOM   4785  HB3 HIS A 311      12.040 -40.329   9.727  1.00 80.93           H  
ATOM   4786  O   HIS A 311      13.912 -42.960  10.552  1.00 80.93           O  
ATOM   4787  CG  HIS A 311      10.191 -40.832  10.651  1.00 80.93           C  
ATOM   4788  CD2 HIS A 311       9.135 -41.702  10.623  1.00 80.93           C  
ATOM   4789  HD2 HIS A 311       9.180 -42.746  10.349  1.00 80.93           H  
ATOM   4790  ND1 HIS A 311       9.704 -39.619  11.071  1.00 80.93           N  
ATOM   4791  HD1 HIS A 311      10.246 -38.776  11.194  1.00 80.93           H  
ATOM   4792  CE1 HIS A 311       8.390 -39.750  11.290  1.00 80.93           C  
ATOM   4793  HE1 HIS A 311       7.740 -38.957  11.628  1.00 80.93           H  
ATOM   4794  NE2 HIS A 311       7.992 -41.004  11.025  1.00 80.93           N  
ATOM   4795  N   LYS A 312      14.965 -41.357  11.717  1.00 69.99           N  
ATOM   4796  H   LYS A 312      14.873 -40.495  12.236  1.00 69.99           H  
ATOM   4797  CA  LYS A 312      16.271 -42.015  11.619  1.00 69.99           C  
ATOM   4798  HA  LYS A 312      16.463 -42.187  10.560  1.00 69.99           H  
ATOM   4799  C   LYS A 312      16.159 -43.357  12.343  1.00 69.99           C  
ATOM   4800  CB  LYS A 312      17.407 -41.163  12.208  1.00 69.99           C  
ATOM   4801  HB2 LYS A 312      17.041 -40.591  13.060  1.00 69.99           H  
ATOM   4802  HB3 LYS A 312      18.202 -41.824  12.553  1.00 69.99           H  
ATOM   4803  O   LYS A 312      15.828 -43.358  13.531  1.00 69.99           O  
ATOM   4804  CG  LYS A 312      17.998 -40.226  11.147  1.00 69.99           C  
ATOM   4805  HG2 LYS A 312      18.352 -40.818  10.303  1.00 69.99           H  
ATOM   4806  HG3 LYS A 312      17.223 -39.547  10.790  1.00 69.99           H  
ATOM   4807  CD  LYS A 312      19.163 -39.400  11.698  1.00 69.99           C  
ATOM   4808  HD2 LYS A 312      19.976 -40.067  11.983  1.00 69.99           H  
ATOM   4809  HD3 LYS A 312      18.824 -38.844  12.572  1.00 69.99           H  
ATOM   4810  CE  LYS A 312      19.627 -38.427  10.608  1.00 69.99           C  
ATOM   4811  HE2 LYS A 312      19.922 -39.001   9.729  1.00 69.99           H  
ATOM   4812  HE3 LYS A 312      18.778 -37.807  10.319  1.00 69.99           H  
ATOM   4813  NZ  LYS A 312      20.748 -37.571  11.067  1.00 69.99           N  
ATOM   4814  HZ1 LYS A 312      20.468 -37.035  11.875  1.00 69.99           H  
ATOM   4815  HZ2 LYS A 312      21.004 -36.924  10.335  1.00 69.99           H  
ATOM   4816  HZ3 LYS A 312      21.553 -38.134  11.304  1.00 69.99           H  
ATOM   4817  N   PRO A 313      16.429 -44.492  11.670  1.00 62.86           N  
ATOM   4818  CA  PRO A 313      16.466 -45.772  12.350  1.00 62.86           C  
ATOM   4819  HA  PRO A 313      15.489 -46.001  12.776  1.00 62.86           H  
ATOM   4820  C   PRO A 313      17.502 -45.653  13.462  1.00 62.86           C  
ATOM   4821  CB  PRO A 313      16.819 -46.813  11.282  1.00 62.86           C  
ATOM   4822  HB2 PRO A 313      15.899 -47.242  10.883  1.00 62.86           H  
ATOM   4823  HB3 PRO A 313      17.463 -47.601  11.671  1.00 62.86           H  
ATOM   4824  O   PRO A 313      18.666 -45.337  13.204  1.00 62.86           O  
ATOM   4825  CG  PRO A 313      17.512 -46.002  10.188  1.00 62.86           C  
ATOM   4826  HG2 PRO A 313      18.574 -45.914  10.419  1.00 62.86           H  
ATOM   4827  HG3 PRO A 313      17.371 -46.446   9.203  1.00 62.86           H  
ATOM   4828  CD  PRO A 313      16.857 -44.628  10.287  1.00 62.86           C  
ATOM   4829  HD2 PRO A 313      15.986 -44.582   9.634  1.00 62.86           H  
ATOM   4830  HD3 PRO A 313      17.584 -43.864  10.009  1.00 62.86           H  
ATOM   4831  N   MET A 314      17.050 -45.820  14.706  1.00 60.10           N  
ATOM   4832  H   MET A 314      16.061 -45.975  14.841  1.00 60.10           H  
ATOM   4833  CA  MET A 314      17.930 -45.842  15.865  1.00 60.10           C  
ATOM   4834  HA  MET A 314      18.326 -44.836  16.002  1.00 60.10           H  
ATOM   4835  C   MET A 314      19.060 -46.833  15.548  1.00 60.10           C  
ATOM   4836  CB  MET A 314      17.141 -46.271  17.117  1.00 60.10           C  
ATOM   4837  HB2 MET A 314      17.534 -47.216  17.493  1.00 60.10           H  
ATOM   4838  HB3 MET A 314      16.092 -46.430  16.869  1.00 60.10           H  
ATOM   4839  O   MET A 314      18.756 -47.978  15.195  1.00 60.10           O  
ATOM   4840  CG  MET A 314      17.225 -45.223  18.231  1.00 60.10           C  
ATOM   4841  HG2 MET A 314      18.270 -44.949  18.376  1.00 60.10           H  
ATOM   4842  HG3 MET A 314      16.689 -44.327  17.918  1.00 60.10           H  
ATOM   4843  SD  MET A 314      16.555 -45.790  19.822  1.00 60.10           S  
ATOM   4844  CE  MET A 314      14.778 -45.674  19.485  1.00 60.10           C  
ATOM   4845  HE1 MET A 314      14.222 -45.952  20.380  1.00 60.10           H  
ATOM   4846  HE2 MET A 314      14.508 -46.349  18.673  1.00 60.10           H  
ATOM   4847  HE3 MET A 314      14.520 -44.651  19.209  1.00 60.10           H  
ATOM   4848  N   PRO A 315      20.341 -46.423  15.581  1.00 59.02           N  
ATOM   4849  CA  PRO A 315      21.422 -47.340  15.264  1.00 59.02           C  
ATOM   4850  HA  PRO A 315      21.310 -47.646  14.225  1.00 59.02           H  
ATOM   4851  C   PRO A 315      21.324 -48.555  16.200  1.00 59.02           C  
ATOM   4852  CB  PRO A 315      22.722 -46.544  15.421  1.00 59.02           C  
ATOM   4853  HB2 PRO A 315      23.040 -46.184  14.442  1.00 59.02           H  
ATOM   4854  HB3 PRO A 315      23.514 -47.134  15.882  1.00 59.02           H  
ATOM   4855  O   PRO A 315      21.046 -48.369  17.384  1.00 59.02           O  
ATOM   4856  CG  PRO A 315      22.327 -45.351  16.292  1.00 59.02           C  
ATOM   4857  HG2 PRO A 315      22.423 -45.625  17.343  1.00 59.02           H  
ATOM   4858  HG3 PRO A 315      22.930 -44.470  16.072  1.00 59.02           H  
ATOM   4859  CD  PRO A 315      20.853 -45.123  15.968  1.00 59.02           C  
ATOM   4860  HD2 PRO A 315      20.755 -44.433  15.129  1.00 59.02           H  
ATOM   4861  HD3 PRO A 315      20.339 -44.733  16.846  1.00 59.02           H  
ATOM   4862  N   PRO A 316      21.550 -49.789  15.713  1.00 58.51           N  
ATOM   4863  CA  PRO A 316      21.256 -51.028  16.448  1.00 58.51           C  
ATOM   4864  HA  PRO A 316      20.175 -51.105  16.555  1.00 58.51           H  
ATOM   4865  C   PRO A 316      21.858 -51.104  17.868  1.00 58.51           C  
ATOM   4866  CB  PRO A 316      21.734 -52.171  15.536  1.00 58.51           C  
ATOM   4867  HB2 PRO A 316      20.868 -52.727  15.177  1.00 58.51           H  
ATOM   4868  HB3 PRO A 316      22.412 -52.847  16.058  1.00 58.51           H  
ATOM   4869  O   PRO A 316      21.340 -51.812  18.729  1.00 58.51           O  
ATOM   4870  CG  PRO A 316      22.445 -51.509  14.352  1.00 58.51           C  
ATOM   4871  HG2 PRO A 316      22.217 -52.016  13.415  1.00 58.51           H  
ATOM   4872  HG3 PRO A 316      23.521 -51.507  14.530  1.00 58.51           H  
ATOM   4873  CD  PRO A 316      21.934 -50.077  14.345  1.00 58.51           C  
ATOM   4874  HD2 PRO A 316      22.719 -49.408  13.993  1.00 58.51           H  
ATOM   4875  HD3 PRO A 316      21.056 -50.003  13.704  1.00 58.51           H  
ATOM   4876  N   MET A 317      22.894 -50.312  18.156  1.00 52.55           N  
ATOM   4877  H   MET A 317      23.237 -49.720  17.413  1.00 52.55           H  
ATOM   4878  CA  MET A 317      23.491 -50.150  19.487  1.00 52.55           C  
ATOM   4879  HA  MET A 317      23.726 -51.137  19.885  1.00 52.55           H  
ATOM   4880  C   MET A 317      22.582 -49.493  20.541  1.00 52.55           C  
ATOM   4881  CB  MET A 317      24.795 -49.348  19.334  1.00 52.55           C  
ATOM   4882  HB2 MET A 317      24.759 -48.737  18.433  1.00 52.55           H  
ATOM   4883  HB3 MET A 317      24.918 -48.670  20.179  1.00 52.55           H  
ATOM   4884  O   MET A 317      22.703 -49.816  21.721  1.00 52.55           O  
ATOM   4885  CG  MET A 317      26.016 -50.271  19.273  1.00 52.55           C  
ATOM   4886  HG2 MET A 317      26.670 -49.933  18.469  1.00 52.55           H  
ATOM   4887  HG3 MET A 317      25.705 -51.288  19.031  1.00 52.55           H  
ATOM   4888  SD  MET A 317      26.966 -50.298  20.815  1.00 52.55           S  
ATOM   4889  CE  MET A 317      28.334 -49.204  20.349  1.00 52.55           C  
ATOM   4890  HE1 MET A 317      28.876 -49.633  19.506  1.00 52.55           H  
ATOM   4891  HE2 MET A 317      27.946 -48.223  20.076  1.00 52.55           H  
ATOM   4892  HE3 MET A 317      29.014 -49.100  21.195  1.00 52.55           H  
ATOM   4893  N   SER A 318      21.645 -48.613  20.171  1.00 52.55           N  
ATOM   4894  H   SER A 318      21.500 -48.401  19.194  1.00 52.55           H  
ATOM   4895  CA  SER A 318      20.701 -48.050  21.149  1.00 52.55           C  
ATOM   4896  HA  SER A 318      21.243 -47.822  22.067  1.00 52.55           H  
ATOM   4897  C   SER A 318      19.596 -49.038  21.519  1.00 52.55           C  
ATOM   4898  CB  SER A 318      20.103 -46.738  20.651  1.00 52.55           C  
ATOM   4899  HB2 SER A 318      20.902 -46.027  20.443  1.00 52.55           H  
ATOM   4900  HB3 SER A 318      19.446 -46.323  21.417  1.00 52.55           H  
ATOM   4901  O   SER A 318      19.089 -48.979  22.636  1.00 52.55           O  
ATOM   4902  OG  SER A 318      19.368 -46.976  19.478  1.00 52.55           O  
ATOM   4903  HG  SER A 318      18.458 -46.711  19.632  1.00 52.55           H  
ATOM   4904  N   MET A 319      19.279 -49.995  20.638  1.00 49.96           N  
ATOM   4905  H   MET A 319      19.729 -49.984  19.734  1.00 49.96           H  
ATOM   4906  CA  MET A 319      18.390 -51.109  20.974  1.00 49.96           C  
ATOM   4907  HA  MET A 319      17.501 -50.694  21.450  1.00 49.96           H  
ATOM   4908  C   MET A 319      19.061 -52.042  21.992  1.00 49.96           C  
ATOM   4909  CB  MET A 319      17.961 -51.842  19.692  1.00 49.96           C  
ATOM   4910  HB2 MET A 319      18.650 -52.660  19.479  1.00 49.96           H  
ATOM   4911  HB3 MET A 319      17.982 -51.148  18.852  1.00 49.96           H  
ATOM   4912  O   MET A 319      18.406 -52.492  22.929  1.00 49.96           O  
ATOM   4913  CG  MET A 319      16.532 -52.382  19.821  1.00 49.96           C  
ATOM   4914  HG2 MET A 319      16.486 -53.012  20.709  1.00 49.96           H  
ATOM   4915  HG3 MET A 319      15.846 -51.547  19.966  1.00 49.96           H  
ATOM   4916  SD  MET A 319      15.950 -53.373  18.415  1.00 49.96           S  
ATOM   4917  CE  MET A 319      15.777 -52.119  17.117  1.00 49.96           C  
ATOM   4918  HE1 MET A 319      16.748 -51.675  16.898  1.00 49.96           H  
ATOM   4919  HE2 MET A 319      15.386 -52.587  16.214  1.00 49.96           H  
ATOM   4920  HE3 MET A 319      15.087 -51.342  17.448  1.00 49.96           H  
ATOM   4921  N   TYR A 320      20.382 -52.237  21.883  1.00 48.57           N  
ATOM   4922  H   TYR A 320      20.864 -51.874  21.073  1.00 48.57           H  
ATOM   4923  CA  TYR A 320      21.140 -53.010  22.867  1.00 48.57           C  
ATOM   4924  HA  TYR A 320      20.606 -53.949  23.013  1.00 48.57           H  
ATOM   4925  C   TYR A 320      21.174 -52.321  24.237  1.00 48.57           C  
ATOM   4926  CB  TYR A 320      22.540 -53.359  22.336  1.00 48.57           C  
ATOM   4927  HB2 TYR A 320      23.297 -52.794  22.880  1.00 48.57           H  
ATOM   4928  HB3 TYR A 320      22.622 -53.072  21.287  1.00 48.57           H  
ATOM   4929  O   TYR A 320      20.874 -52.971  25.229  1.00 48.57           O  
ATOM   4930  CG  TYR A 320      22.839 -54.844  22.443  1.00 48.57           C  
ATOM   4931  CD1 TYR A 320      23.450 -55.369  23.599  1.00 48.57           C  
ATOM   4932  HD1 TYR A 320      23.726 -54.710  24.409  1.00 48.57           H  
ATOM   4933  CD2 TYR A 320      22.457 -55.708  21.397  1.00 48.57           C  
ATOM   4934  HD2 TYR A 320      21.973 -55.311  20.517  1.00 48.57           H  
ATOM   4935  CE1 TYR A 320      23.694 -56.753  23.704  1.00 48.57           C  
ATOM   4936  HE1 TYR A 320      24.165 -57.150  24.591  1.00 48.57           H  
ATOM   4937  CE2 TYR A 320      22.697 -57.092  21.500  1.00 48.57           C  
ATOM   4938  HE2 TYR A 320      22.406 -57.763  20.706  1.00 48.57           H
[truncated: 36,216 more chars]
