# Supplementary material for: Using structure prediction of negative sense RNA virus nucleoproteins to assess evolutionary relationships
Source: bioRxiv. 2024 May 22:2024.02.16.580771. Originally published 2024 Feb 17. Preprint. [Version 2] doi: 10.1101/2024.02.16.580771 (PMC10888975; doi:10.1101/2024.02.16.580771)
Supplement: Supplement 2 — Supplementary File 2: Full NSV Dataset NP AlphaFold PDBs (.pdb files) [file media-2.zip › Full NSV Dataset NP AlphaFold PDBs/NuoV.pdb]

ATOM      1  N   MET A   1     -48.876  28.920 -81.954  1.00 36.63           N  
ATOM      2  H   MET A   1     -48.151  29.359 -81.405  1.00 36.63           H  
ATOM      3  H2  MET A   1     -49.329  29.606 -82.542  1.00 36.63           H  
ATOM      4  H3  MET A   1     -48.436  28.217 -82.531  1.00 36.63           H  
ATOM      5  CA  MET A   1     -49.854  28.251 -81.066  1.00 36.63           C  
ATOM      6  HA  MET A   1     -50.238  28.977 -80.350  1.00 36.63           H  
ATOM      7  C   MET A   1     -49.115  27.186 -80.266  1.00 36.63           C  
ATOM      8  CB  MET A   1     -51.043  27.677 -81.850  1.00 36.63           C  
ATOM      9  HB2 MET A   1     -50.706  27.299 -82.815  1.00 36.63           H  
ATOM     10  HB3 MET A   1     -51.480  26.849 -81.292  1.00 36.63           H  
ATOM     11  O   MET A   1     -48.162  26.627 -80.785  1.00 36.63           O  
ATOM     12  CG  MET A   1     -52.137  28.735 -82.051  1.00 36.63           C  
ATOM     13  HG2 MET A   1     -52.563  28.981 -81.078  1.00 36.63           H  
ATOM     14  HG3 MET A   1     -51.701  29.639 -82.476  1.00 36.63           H  
ATOM     15  SD  MET A   1     -53.468  28.181 -83.144  1.00 36.63           S  
ATOM     16  CE  MET A   1     -54.793  29.341 -82.706  1.00 36.63           C  
ATOM     17  HE1 MET A   1     -55.675  29.125 -83.308  1.00 36.63           H  
ATOM     18  HE2 MET A   1     -55.046  29.232 -81.651  1.00 36.63           H  
ATOM     19  HE3 MET A   1     -54.470  30.364 -82.901  1.00 36.63           H  
ATOM     20  N   ASN A   2     -49.492  27.044 -78.997  1.00 39.04           N  
ATOM     21  H   ASN A   2     -50.379  27.455 -78.742  1.00 39.04           H  
ATOM     22  CA  ASN A   2     -48.690  26.628 -77.836  1.00 39.04           C  
ATOM     23  HA  ASN A   2     -47.927  27.388 -77.665  1.00 39.04           H  
ATOM     24  C   ASN A   2     -47.967  25.269 -77.844  1.00 39.04           C  
ATOM     25  CB  ASN A   2     -49.656  26.607 -76.632  1.00 39.04           C  
ATOM     26  HB2 ASN A   2     -50.556  26.048 -76.890  1.00 39.04           H  
ATOM     27  HB3 ASN A   2     -49.188  26.090 -75.794  1.00 39.04           H  
ATOM     28  O   ASN A   2     -48.478  24.301 -78.396  1.00 39.04           O  
ATOM     29  CG  ASN A   2     -50.028  27.979 -76.122  1.00 39.04           C  
ATOM     30  ND2 ASN A   2     -51.107  28.095 -75.388  1.00 39.04           N  
ATOM     31 HD21 ASN A   2     -51.640  27.282 -75.114  1.00 39.04           H  
ATOM     32 HD22 ASN A   2     -51.302  29.015 -75.020  1.00 39.04           H  
ATOM     33  OD1 ASN A   2     -49.359  28.959 -76.390  1.00 39.04           O  
ATOM     34  N   ALA A   3     -46.883  25.255 -77.046  1.00 36.04           N  
ATOM     35  H   ALA A   3     -46.506  26.171 -76.845  1.00 36.04           H  
ATOM     36  CA  ALA A   3     -46.258  24.191 -76.225  1.00 36.04           C  
ATOM     37  HA  ALA A   3     -46.442  24.413 -75.174  1.00 36.04           H  
ATOM     38  C   ALA A   3     -44.731  24.234 -76.456  1.00 36.04           C  
ATOM     39  CB  ALA A   3     -46.838  22.800 -76.519  1.00 36.04           C  
ATOM     40  HB1 ALA A   3     -46.349  22.053 -75.894  1.00 36.04           H  
ATOM     41  HB2 ALA A   3     -46.668  22.541 -77.564  1.00 36.04           H  
ATOM     42  HB3 ALA A   3     -47.908  22.783 -76.309  1.00 36.04           H  
ATOM     43  O   ALA A   3     -44.308  24.349 -77.595  1.00 36.04           O  
ATOM     44  N   ASN A   4     -43.804  24.162 -75.502  1.00 39.27           N  
ATOM     45  H   ASN A   4     -42.875  24.287 -75.879  1.00 39.27           H  
ATOM     46  CA  ASN A   4     -43.775  23.738 -74.103  1.00 39.27           C  
ATOM     47  HA  ASN A   4     -44.573  24.194 -73.517  1.00 39.27           H  
ATOM     48  C   ASN A   4     -42.389  24.146 -73.548  1.00 39.27           C  
ATOM     49  CB  ASN A   4     -43.822  22.187 -74.093  1.00 39.27           C  
ATOM     50  HB2 ASN A   4     -42.981  21.793 -73.523  1.00 39.27           H  
ATOM     51  HB3 ASN A   4     -43.712  21.796 -75.105  1.00 39.27           H  
ATOM     52  O   ASN A   4     -41.426  24.060 -74.304  1.00 39.27           O  
ATOM     53  CG  ASN A   4     -45.064  21.585 -73.481  1.00 39.27           C  
ATOM     54  ND2 ASN A   4     -45.300  20.317 -73.719  1.00 39.27           N  
ATOM     55 HD21 ASN A   4     -46.133  19.928 -73.300  1.00 39.27           H  
ATOM     56 HD22 ASN A   4     -44.684  19.777 -74.309  1.00 39.27           H  
ATOM     57  OD1 ASN A   4     -45.818  22.230 -72.777  1.00 39.27           O  
ATOM     58  N   ALA A   5     -42.264  24.474 -72.254  1.00 40.79           N  
ATOM     59  H   ALA A   5     -43.113  24.714 -71.763  1.00 40.79           H  
ATOM     60  CA  ALA A   5     -41.157  24.012 -71.391  1.00 40.79           C  
ATOM     61  HA  ALA A   5     -41.211  22.925 -71.331  1.00 40.79           H  
ATOM     62  C   ALA A   5     -41.297  24.569 -69.961  1.00 40.79           C  
ATOM     63  CB  ALA A   5     -39.763  24.351 -71.939  1.00 40.79           C  
ATOM     64  HB1 ALA A   5     -39.523  23.734 -72.805  1.00 40.79           H  
ATOM     65  HB2 ALA A   5     -39.718  25.404 -72.215  1.00 40.79           H  
ATOM     66  HB3 ALA A   5     -39.010  24.157 -71.176  1.00 40.79           H  
ATOM     67  O   ALA A   5     -41.014  25.732 -69.686  1.00 40.79           O  
ATOM     68  N   ASN A   6     -41.737  23.684 -69.066  1.00 40.04           N  
ATOM     69  H   ASN A   6     -41.927  22.755 -69.412  1.00 40.04           H  
ATOM     70  CA  ASN A   6     -41.814  23.843 -67.617  1.00 40.04           C  
ATOM     71  HA  ASN A   6     -42.426  24.711 -67.372  1.00 40.04           H  
ATOM     72  C   ASN A   6     -40.430  24.021 -66.974  1.00 40.04           C  
ATOM     73  CB  ASN A   6     -42.453  22.560 -67.041  1.00 40.04           C  
ATOM     74  HB2 ASN A   6     -42.172  22.467 -65.992  1.00 40.04           H  
ATOM     75  HB3 ASN A   6     -42.062  21.683 -67.556  1.00 40.04           H  
ATOM     76  O   ASN A   6     -39.537  23.200 -67.181  1.00 40.04           O  
ATOM     77  CG  ASN A   6     -43.965  22.550 -67.062  1.00 40.04           C  
ATOM     78  ND2 ASN A   6     -44.577  21.396 -67.191  1.00 40.04           N  
ATOM     79 HD21 ASN A   6     -44.057  20.533 -67.245  1.00 40.04           H  
ATOM     80 HD22 ASN A   6     -45.586  21.430 -67.160  1.00 40.04           H  
ATOM     81  OD1 ASN A   6     -44.616  23.567 -66.929  1.00 40.04           O  
ATOM     82  N   ALA A   7     -40.311  25.013 -66.092  1.00 41.00           N  
ATOM     83  H   ALA A   7     -41.088  25.649 -65.985  1.00 41.00           H  
ATOM     84  CA  ALA A   7     -39.264  25.089 -65.081  1.00 41.00           C  
ATOM     85  HA  ALA A   7     -38.336  24.686 -65.488  1.00 41.00           H  
ATOM     86  C   ALA A   7     -39.679  24.252 -63.856  1.00 41.00           C  
ATOM     87  CB  ALA A   7     -39.036  26.566 -64.731  1.00 41.00           C  
ATOM     88  HB1 ALA A   7     -39.952  27.005 -64.338  1.00 41.00           H  
ATOM     89  HB2 ALA A   7     -38.253  26.646 -63.976  1.00 41.00           H  
ATOM     90  HB3 ALA A   7     -38.727  27.113 -65.621  1.00 41.00           H  
ATOM     91  O   ALA A   7     -40.646  24.586 -63.172  1.00 41.00           O  
ATOM     92  N   ALA A   8     -38.958  23.163 -63.583  1.00 42.72           N  
ATOM     93  H   ALA A   8     -38.194  22.925 -64.199  1.00 42.72           H  
ATOM     94  CA  ALA A   8     -39.101  22.375 -62.362  1.00 42.72           C  
ATOM     95  HA  ALA A   8     -40.074  22.575 -61.913  1.00 42.72           H  
ATOM     96  C   ALA A   8     -38.014  22.783 -61.355  1.00 42.72           C  
ATOM     97  CB  ALA A   8     -39.062  20.881 -62.709  1.00 42.72           C  
ATOM     98  HB1 ALA A   8     -39.869  20.641 -63.402  1.00 42.72           H  
ATOM     99  HB2 ALA A   8     -39.187  20.292 -61.800  1.00 42.72           H  
ATOM    100  HB3 ALA A   8     -38.106  20.628 -63.166  1.00 42.72           H  
ATOM    101  O   ALA A   8     -36.825  22.572 -61.586  1.00 42.72           O  
ATOM    102  N   ALA A   9     -38.436  23.371 -60.235  1.00 44.51           N  
ATOM    103  H   ALA A   9     -39.428  23.533 -60.132  1.00 44.51           H  
ATOM    104  CA  ALA A   9     -37.605  23.618 -59.065  1.00 44.51           C  
ATOM    105  HA  ALA A   9     -36.633  23.991 -59.388  1.00 44.51           H  
ATOM    106  C   ALA A   9     -37.403  22.303 -58.287  1.00 44.51           C  
ATOM    107  CB  ALA A   9     -38.287  24.701 -58.216  1.00 44.51           C  
ATOM    108  HB1 ALA A   9     -39.269  24.359 -57.889  1.00 44.51           H  
ATOM    109  HB2 ALA A   9     -37.678  24.913 -57.338  1.00 44.51           H  
ATOM    110  HB3 ALA A   9     -38.398  25.615 -58.799  1.00 44.51           H  
ATOM    111  O   ALA A   9     -38.365  21.715 -57.793  1.00 44.51           O  
ATOM    112  N   GLY A  10     -36.158  21.833 -58.186  1.00 39.08           N  
ATOM    113  H   GLY A  10     -35.417  22.338 -58.650  1.00 39.08           H  
ATOM    114  CA  GLY A  10     -35.786  20.679 -57.365  1.00 39.08           C  
ATOM    115  HA2 GLY A  10     -34.827  20.287 -57.703  1.00 39.08           H  
ATOM    116  HA3 GLY A  10     -36.533  19.892 -57.468  1.00 39.08           H  
ATOM    117  C   GLY A  10     -35.651  21.068 -55.892  1.00 39.08           C  
ATOM    118  O   GLY A  10     -34.683  21.724 -55.513  1.00 39.08           O  
ATOM    119  N   GLY A  11     -36.622  20.675 -55.065  1.00 41.85           N  
ATOM    120  H   GLY A  11     -37.405  20.177 -55.464  1.00 41.85           H  
ATOM    121  CA  GLY A  11     -36.562  20.803 -53.607  1.00 41.85           C  
ATOM    122  HA2 GLY A  11     -37.549  20.625 -53.181  1.00 41.85           H  
ATOM    123  HA3 GLY A  11     -36.255  21.817 -53.351  1.00 41.85           H  
ATOM    124  C   GLY A  11     -35.581  19.805 -52.981  1.00 41.85           C  
ATOM    125  O   GLY A  11     -35.503  18.651 -53.401  1.00 41.85           O  
ATOM    126  N   ALA A  12     -34.830  20.253 -51.972  1.00 47.23           N  
ATOM    127  H   ALA A  12     -34.946  21.213 -51.679  1.00 47.23           H  
ATOM    128  CA  ALA A  12     -33.928  19.410 -51.189  1.00 47.23           C  
ATOM    129  HA  ALA A  12     -33.225  18.948 -51.882  1.00 47.23           H  
ATOM    130  C   ALA A  12     -34.699  18.299 -50.439  1.00 47.23           C  
ATOM    131  CB  ALA A  12     -33.146  20.306 -50.218  1.00 47.23           C  
ATOM    132  HB1 ALA A  12     -33.835  20.800 -49.533  1.00 47.23           H  
ATOM    133  HB2 ALA A  12     -32.586  21.057 -50.775  1.00 47.23           H  
ATOM    134  HB3 ALA A  12     -32.448  19.702 -49.639  1.00 47.23           H  
ATOM    135  O   ALA A  12     -35.824  18.538 -49.989  1.00 47.23           O  
ATOM    136  N   PRO A  13     -34.115  17.096 -50.271  1.00 48.70           N  
ATOM    137  CA  PRO A  13     -34.785  15.994 -49.592  1.00 48.70           C  
ATOM    138  HA  PRO A  13     -35.753  15.837 -50.069  1.00 48.70           H  
ATOM    139  C   PRO A  13     -34.988  16.297 -48.096  1.00 48.70           C  
ATOM    140  CB  PRO A  13     -33.906  14.762 -49.833  1.00 48.70           C  
ATOM    141  HB2 PRO A  13     -34.222  14.268 -50.751  1.00 48.70           H  
ATOM    142  HB3 PRO A  13     -33.936  14.063 -48.997  1.00 48.70           H  
ATOM    143  O   PRO A  13     -34.140  16.949 -47.477  1.00 48.70           O  
ATOM    144  CG  PRO A  13     -32.511  15.353 -50.030  1.00 48.70           C  
ATOM    145  HG2 PRO A  13     -32.044  15.513 -49.058  1.00 48.70           H  
ATOM    146  HG3 PRO A  13     -31.885  14.715 -50.654  1.00 48.70           H  
ATOM    147  CD  PRO A  13     -32.779  16.704 -50.692  1.00 48.70           C  
ATOM    148  HD2 PRO A  13     -32.030  17.430 -50.377  1.00 48.70           H  
ATOM    149  HD3 PRO A  13     -32.764  16.590 -51.776  1.00 48.70           H  
ATOM    150  N   PRO A  14     -36.091  15.821 -47.488  1.00 55.49           N  
ATOM    151  CA  PRO A  14     -36.367  16.043 -46.074  1.00 55.49           C  
ATOM    152  HA  PRO A  14     -36.339  17.111 -45.860  1.00 55.49           H  
ATOM    153  C   PRO A  14     -35.321  15.331 -45.210  1.00 55.49           C  
ATOM    154  CB  PRO A  14     -37.789  15.521 -45.844  1.00 55.49           C  
ATOM    155  HB2 PRO A  14     -37.917  15.097 -44.848  1.00 55.49           H  
ATOM    156  HB3 PRO A  14     -38.500  16.332 -46.003  1.00 55.49           H  
ATOM    157  O   PRO A  14     -34.986  14.168 -45.445  1.00 55.49           O  
ATOM    158  CG  PRO A  14     -37.973  14.466 -46.936  1.00 55.49           C  
ATOM    159  HG2 PRO A  14     -37.577  13.512 -46.589  1.00 55.49           H  
ATOM    160  HG3 PRO A  14     -39.018  14.362 -47.226  1.00 55.49           H  
ATOM    161  CD  PRO A  14     -37.115  14.982 -48.089  1.00 55.49           C  
ATOM    162  HD2 PRO A  14     -36.676  14.144 -48.630  1.00 55.49           H  
ATOM    163  HD3 PRO A  14     -37.727  15.586 -48.760  1.00 55.49           H  
ATOM    164  N   GLN A  15     -34.800  16.027 -44.195  1.00 51.73           N  
ATOM    165  H   GLN A  15     -35.115  16.973 -44.037  1.00 51.73           H  
ATOM    166  CA  GLN A  15     -33.893  15.408 -43.231  1.00 51.73           C  
ATOM    167  HA  GLN A  15     -33.092  14.939 -43.802  1.00 51.73           H  
ATOM    168  C   GLN A  15     -34.615  14.315 -42.427  1.00 51.73           C  
ATOM    169  CB  GLN A  15     -33.274  16.437 -42.276  1.00 51.73           C  
ATOM    170  HB2 GLN A  15     -34.045  17.087 -41.863  1.00 51.73           H  
ATOM    171  HB3 GLN A  15     -32.841  15.872 -41.450  1.00 51.73           H  
ATOM    172  O   GLN A  15     -35.774  14.502 -42.045  1.00 51.73           O  
ATOM    173  CG  GLN A  15     -32.175  17.280 -42.947  1.00 51.73           C  
ATOM    174  HG2 GLN A  15     -31.740  16.723 -43.776  1.00 51.73           H  
ATOM    175  HG3 GLN A  15     -32.621  18.187 -43.356  1.00 51.73           H  
ATOM    176  CD  GLN A  15     -31.025  17.655 -42.011  1.00 51.73           C  
ATOM    177  NE2 GLN A  15     -30.102  18.474 -42.463  1.00 51.73           N  
ATOM    178 HE21 GLN A  15     -30.169  18.866 -43.391  1.00 51.73           H  
ATOM    179 HE22 GLN A  15     -29.361  18.706 -41.817  1.00 51.73           H  
ATOM    180  OE1 GLN A  15     -30.895  17.207 -40.883  1.00 51.73           O  
ATOM    181  N   PRO A  16     -33.944  13.188 -42.126  1.00 47.97           N  
ATOM    182  CA  PRO A  16     -34.549  12.116 -41.354  1.00 47.97           C  
ATOM    183  HA  PRO A  16     -35.485  11.814 -41.824  1.00 47.97           H  
ATOM    184  C   PRO A  16     -34.835  12.588 -39.925  1.00 47.97           C  
ATOM    185  CB  PRO A  16     -33.562  10.946 -41.423  1.00 47.97           C  
ATOM    186  HB2 PRO A  16     -33.812  10.317 -42.277  1.00 47.97           H  
ATOM    187  HB3 PRO A  16     -33.558  10.355 -40.508  1.00 47.97           H  
ATOM    188  O   PRO A  16     -33.933  12.985 -39.184  1.00 47.97           O  
ATOM    189  CG  PRO A  16     -32.213  11.620 -41.672  1.00 47.97           C  
ATOM    190  HG2 PRO A  16     -31.777  11.925 -40.721  1.00 47.97           H  
ATOM    191  HG3 PRO A  16     -31.529  10.967 -42.214  1.00 47.97           H  
ATOM    192  CD  PRO A  16     -32.574  12.860 -42.485  1.00 47.97           C  
ATOM    193  HD2 PRO A  16     -31.891  13.675 -42.245  1.00 47.97           H  
ATOM    194  HD3 PRO A  16     -32.527  12.629 -43.549  1.00 47.97           H  
ATOM    195  N   VAL A  17     -36.106  12.515 -39.531  1.00 56.34           N  
ATOM    196  H   VAL A  17     -36.798  12.238 -40.212  1.00 56.34           H  
ATOM    197  CA  VAL A  17     -36.552  12.742 -38.154  1.00 56.34           C  
ATOM    198  HA  VAL A  17     -36.183  13.711 -37.818  1.00 56.34           H  
ATOM    199  C   VAL A  17     -35.941  11.643 -37.282  1.00 56.34           C  
ATOM    200  CB  VAL A  17     -38.094  12.753 -38.073  1.00 56.34           C  
ATOM    201  HB  VAL A  17     -38.480  11.784 -38.390  1.00 56.34           H  
ATOM    202  O   VAL A  17     -36.281  10.469 -37.420  1.00 56.34           O  
ATOM    203  CG1 VAL A  17     -38.583  13.033 -36.646  1.00 56.34           C  
ATOM    204 HG11 VAL A  17     -38.243  12.249 -35.970  1.00 56.34           H  
ATOM    205 HG12 VAL A  17     -39.673  13.047 -36.626  1.00 56.34           H  
ATOM    206 HG13 VAL A  17     -38.207  13.996 -36.299  1.00 56.34           H  
ATOM    207  CG2 VAL A  17     -38.691  13.831 -38.991  1.00 56.34           C  
ATOM    208 HG21 VAL A  17     -38.449  13.627 -40.034  1.00 56.34           H  
ATOM    209 HG22 VAL A  17     -38.301  14.813 -38.722  1.00 56.34           H  
ATOM    210 HG23 VAL A  17     -39.777  13.840 -38.893  1.00 56.34           H  
ATOM    211  N   ARG A  18     -34.993  12.004 -36.407  1.00 56.14           N  
ATOM    212  H   ARG A  18     -34.724  12.977 -36.379  1.00 56.14           H  
ATOM    213  CA  ARG A  18     -34.417  11.065 -35.433  1.00 56.14           C  
ATOM    214  HA  ARG A  18     -34.039  10.195 -35.969  1.00 56.14           H  
ATOM    215  C   ARG A  18     -35.524  10.577 -34.501  1.00 56.14           C  
ATOM    216  CB  ARG A  18     -33.279  11.713 -34.627  1.00 56.14           C  
ATOM    217  HB2 ARG A  18     -33.178  11.176 -33.683  1.00 56.14           H  
ATOM    218  HB3 ARG A  18     -33.531  12.748 -34.398  1.00 56.14           H  
ATOM    219  O   ARG A  18     -36.211  11.391 -33.889  1.00 56.14           O  
ATOM    220  CG  ARG A  18     -31.931  11.642 -35.356  1.00 56.14           C  
ATOM    221  HG2 ARG A  18     -31.993  12.184 -36.299  1.00 56.14           H  
ATOM    222  HG3 ARG A  18     -31.693  10.597 -35.560  1.00 56.14           H  
ATOM    223  CD  ARG A  18     -30.830  12.252 -34.480  1.00 56.14           C  
ATOM    224  HD2 ARG A  18     -31.017  13.321 -34.385  1.00 56.14           H  
ATOM    225  HD3 ARG A  18     -30.879  11.797 -33.491  1.00 56.14           H  
ATOM    226  NE  ARG A  18     -29.488  12.021 -35.049  1.00 56.14           N  
ATOM    227  HE  ARG A  18     -29.448  11.466 -35.892  1.00 56.14           H  
ATOM    228  NH1 ARG A  18     -28.306  13.243 -33.508  1.00 56.14           N  
ATOM    229 HH11 ARG A  18     -27.434  13.623 -33.167  1.00 56.14           H  
ATOM    230 HH12 ARG A  18     -29.179  13.490 -33.064  1.00 56.14           H  
ATOM    231  NH2 ARG A  18     -27.219  12.189 -35.151  1.00 56.14           N  
ATOM    232 HH21 ARG A  18     -27.222  11.624 -35.989  1.00 56.14           H  
ATOM    233 HH22 ARG A  18     -26.353  12.577 -34.807  1.00 56.14           H  
ATOM    234  CZ  ARG A  18     -28.348  12.483 -34.568  1.00 56.14           C  
ATOM    235  N   ALA A  19     -35.670   9.257 -34.390  1.00 61.18           N  
ATOM    236  H   ALA A  19     -35.105   8.653 -34.969  1.00 61.18           H  
ATOM    237  CA  ALA A  19     -36.593   8.639 -33.447  1.00 61.18           C  
ATOM    238  HA  ALA A  19     -37.602   8.909 -33.757  1.00 61.18           H  
ATOM    239  C   ALA A  19     -36.327   9.151 -32.013  1.00 61.18           C  
ATOM    240  CB  ALA A  19     -36.449   7.114 -33.538  1.00 61.18           C  
ATOM    241  HB1 ALA A  19     -35.443   6.816 -33.245  1.00 61.18           H  
ATOM    242  HB2 ALA A  19     -37.165   6.641 -32.866  1.00 61.18           H  
ATOM    243  HB3 ALA A  19     -36.648   6.780 -34.556  1.00 61.18           H  
ATOM    244  O   ALA A  19     -35.159   9.364 -31.660  1.00 61.18           O  
ATOM    245  N   PRO A  20     -37.370   9.347 -31.182  1.00 61.96           N  
ATOM    246  CA  PRO A  20     -37.188   9.725 -29.787  1.00 61.96           C  
ATOM    247  HA  PRO A  20     -36.680  10.689 -29.742  1.00 61.96           H  
ATOM    248  C   PRO A  20     -36.355   8.656 -29.075  1.00 61.96           C  
ATOM    249  CB  PRO A  20     -38.590   9.854 -29.176  1.00 61.96           C  
ATOM    250  HB2 PRO A  20     -38.686  10.774 -28.599  1.00 61.96           H  
ATOM    251  HB3 PRO A  20     -38.809   8.995 -28.542  1.00 61.96           H  
ATOM    252  O   PRO A  20     -36.648   7.464 -29.179  1.00 61.96           O  
ATOM    253  CG  PRO A  20     -39.543   9.851 -30.371  1.00 61.96           C  
ATOM    254  HG2 PRO A  20     -40.478   9.344 -30.137  1.00 61.96           H  
ATOM    255  HG3 PRO A  20     -39.736  10.878 -30.682  1.00 61.96           H  
ATOM    256  CD  PRO A  20     -38.776   9.129 -31.473  1.00 61.96           C  
ATOM    257  HD2 PRO A  20     -38.990   8.061 -31.433  1.00 61.96           H  
ATOM    258  HD3 PRO A  20     -39.065   9.540 -32.440  1.00 61.96           H  
ATOM    259  N   LEU A  21     -35.300   9.075 -28.375  1.00 59.35           N  
ATOM    260  H   LEU A  21     -35.123  10.067 -28.304  1.00 59.35           H  
ATOM    261  CA  LEU A  21     -34.489   8.158 -27.579  1.00 59.35           C  
ATOM    262  HA  LEU A  21     -34.193   7.338 -28.234  1.00 59.35           H  
ATOM    263  C   LEU A  21     -35.333   7.584 -26.422  1.00 59.35           C  
ATOM    264  CB  LEU A  21     -33.228   8.878 -27.071  1.00 59.35           C  
ATOM    265  HB2 LEU A  21     -32.784   8.286 -26.270  1.00 59.35           H  
ATOM    266  HB3 LEU A  21     -33.527   9.830 -26.633  1.00 59.35           H  
ATOM    267  O   LEU A  21     -36.150   8.317 -25.857  1.00 59.35           O  
ATOM    268  CG  LEU A  21     -32.160   9.121 -28.154  1.00 59.35           C  
ATOM    269  HG  LEU A  21     -32.622   9.581 -29.027  1.00 59.35           H  
ATOM    270  CD1 LEU A  21     -31.086  10.075 -27.630  1.00 59.35           C  
ATOM    271 HD11 LEU A  21     -30.345  10.269 -28.406  1.00 59.35           H  
ATOM    272 HD12 LEU A  21     -31.547  11.018 -27.336  1.00 59.35           H  
ATOM    273 HD13 LEU A  21     -30.599   9.642 -26.756  1.00 59.35           H  
ATOM    274  CD2 LEU A  21     -31.461   7.826 -28.583  1.00 59.35           C  
ATOM    275 HD21 LEU A  21     -31.032   7.327 -27.714  1.00 59.35           H  
ATOM    276 HD22 LEU A  21     -32.177   7.158 -29.062  1.00 59.35           H  
ATOM    277 HD23 LEU A  21     -30.672   8.050 -29.301  1.00 59.35           H  
ATOM    278  N   PRO A  22     -35.149   6.302 -26.047  1.00 58.20           N  
ATOM    279  CA  PRO A  22     -35.853   5.707 -24.916  1.00 58.20           C  
ATOM    280  HA  PRO A  22     -36.913   5.676 -25.169  1.00 58.20           H  
ATOM    281  C   PRO A  22     -35.621   6.502 -23.617  1.00 58.20           C  
ATOM    282  CB  PRO A  22     -35.317   4.278 -24.778  1.00 58.20           C  
ATOM    283  HB2 PRO A  22     -36.108   3.576 -24.514  1.00 58.20           H  
ATOM    284  HB3 PRO A  22     -34.522   4.246 -24.032  1.00 58.20           H  
ATOM    285  O   PRO A  22     -34.539   7.078 -23.442  1.00 58.20           O  
ATOM    286  CG  PRO A  22     -34.722   3.968 -26.148  1.00 58.20           C  
ATOM    287  HG2 PRO A  22     -33.893   3.264 -26.080  1.00 58.20           H  
ATOM    288  HG3 PRO A  22     -35.503   3.577 -26.801  1.00 58.20           H  
ATOM    289  CD  PRO A  22     -34.266   5.328 -26.667  1.00 58.20           C  
ATOM    290  HD2 PRO A  22     -33.239   5.520 -26.356  1.00 58.20           H  
ATOM    291  HD3 PRO A  22     -34.346   5.339 -27.754  1.00 58.20           H  
ATOM    292  N   PRO A  23     -36.577   6.502 -22.670  1.00 53.51           N  
ATOM    293  CA  PRO A  23     -36.386   7.120 -21.360  1.00 53.51           C  
ATOM    294  HA  PRO A  23     -36.320   8.200 -21.494  1.00 53.51           H  
ATOM    295  C   PRO A  23     -35.109   6.595 -20.682  1.00 53.51           C  
ATOM    296  CB  PRO A  23     -37.648   6.784 -20.554  1.00 53.51           C  
ATOM    297  HB2 PRO A  23     -37.487   5.887 -19.956  1.00 53.51           H  
ATOM    298  HB3 PRO A  23     -37.949   7.613 -19.914  1.00 53.51           H  
ATOM    299  O   PRO A  23     -34.922   5.388 -20.557  1.00 53.51           O  
ATOM    300  CG  PRO A  23     -38.701   6.484 -21.620  1.00 53.51           C  
ATOM    301  HG2 PRO A  23     -39.160   7.416 -21.950  1.00 53.51           H  
ATOM    302  HG3 PRO A  23     -39.460   5.791 -21.258  1.00 53.51           H  
ATOM    303  CD  PRO A  23     -37.890   5.886 -22.764  1.00 53.51           C  
ATOM    304  HD2 PRO A  23     -37.795   4.809 -22.629  1.00 53.51           H  
ATOM    305  HD3 PRO A  23     -38.378   6.112 -23.712  1.00 53.51           H  
ATOM    306  N   GLY A  24     -34.217   7.502 -20.267  1.00 61.28           N  
ATOM    307  H   GLY A  24     -34.428   8.476 -20.428  1.00 61.28           H  
ATOM    308  CA  GLY A  24     -32.927   7.172 -19.638  1.00 61.28           C  
ATOM    309  HA2 GLY A  24     -32.715   7.912 -18.867  1.00 61.28           H  
ATOM    310  HA3 GLY A  24     -33.001   6.199 -19.152  1.00 61.28           H  
ATOM    311  C   GLY A  24     -31.718   7.124 -20.585  1.00 61.28           C  
ATOM    312  O   GLY A  24     -30.586   7.028 -20.114  1.00 61.28           O  
ATOM    313  N   PHE A  25     -31.911   7.248 -21.901  1.00 56.00           N  
ATOM    314  H   PHE A  25     -32.856   7.291 -22.256  1.00 56.00           H  
ATOM    315  CA  PHE A  25     -30.816   7.289 -22.875  1.00 56.00           C  
ATOM    316  HA  PHE A  25     -29.955   6.782 -22.440  1.00 56.00           H  
ATOM    317  C   PHE A  25     -30.391   8.744 -23.147  1.00 56.00           C  
ATOM    318  CB  PHE A  25     -31.214   6.481 -24.125  1.00 56.00           C  
ATOM    319  HB2 PHE A  25     -32.100   5.884 -23.908  1.00 56.00           H  
ATOM    320  HB3 PHE A  25     -31.486   7.147 -24.944  1.00 56.00           H  
ATOM    321  O   PHE A  25     -30.845   9.378 -24.096  1.00 56.00           O  
ATOM    322  CG  PHE A  25     -30.136   5.531 -24.600  1.00 56.00           C  
ATOM    323  CD1 PHE A  25     -29.192   5.937 -25.562  1.00 56.00           C  
ATOM    324  HD1 PHE A  25     -29.230   6.938 -25.964  1.00 56.00           H  
ATOM    325  CD2 PHE A  25     -30.082   4.228 -24.070  1.00 56.00           C  
ATOM    326  HD2 PHE A  25     -30.802   3.916 -23.328  1.00 56.00           H  
ATOM    327  CE1 PHE A  25     -28.206   5.033 -26.001  1.00 56.00           C  
ATOM    328  HE1 PHE A  25     -27.482   5.336 -26.743  1.00 56.00           H  
ATOM    329  CE2 PHE A  25     -29.096   3.328 -24.509  1.00 56.00           C  
ATOM    330  HE2 PHE A  25     -29.062   2.327 -24.104  1.00 56.00           H  
ATOM    331  CZ  PHE A  25     -28.160   3.730 -25.476  1.00 56.00           C  
ATOM    332  HZ  PHE A  25     -27.405   3.035 -25.814  1.00 56.00           H  
ATOM    333  N   TRP A  26     -29.541   9.304 -22.278  1.00 64.36           N  
ATOM    334  H   TRP A  26     -29.270   8.762 -21.470  1.00 64.36           H  
ATOM    335  CA  TRP A  26     -29.154  10.726 -22.329  1.00 64.36           C  
ATOM    336  HA  TRP A  26     -30.064  11.320 -22.411  1.00 64.36           H  
ATOM    337  C   TRP A  26     -28.287  11.055 -23.559  1.00 64.36           C  
ATOM    338  CB  TRP A  26     -28.458  11.106 -21.008  1.00 64.36           C  
ATOM    339  HB2 TRP A  26     -28.847  10.466 -20.216  1.00 64.36           H  
ATOM    340  HB3 TRP A  26     -27.391  10.896 -21.082  1.00 64.36           H  
ATOM    341  O   TRP A  26     -28.501  12.063 -24.231  1.00 64.36           O  
ATOM    342  CG  TRP A  26     -28.640  12.522 -20.540  1.00 64.36           C  
ATOM    343  CD1 TRP A  26     -28.434  13.643 -21.270  1.00 64.36           C  
ATOM    344  HD1 TRP A  26     -28.111  13.658 -22.301  1.00 64.36           H  
ATOM    345  CD2 TRP A  26     -29.072  12.985 -19.221  1.00 64.36           C  
ATOM    346  CE2 TRP A  26     -29.107  14.412 -19.230  1.00 64.36           C  
ATOM    347  CE3 TRP A  26     -29.443  12.345 -18.017  1.00 64.36           C  
ATOM    348  HE3 TRP A  26     -29.420  11.266 -17.967  1.00 64.36           H  
ATOM    349  NE1 TRP A  26     -28.708  14.758 -20.502  1.00 64.36           N  
ATOM    350  HE1 TRP A  26     -28.631  15.706 -20.843  1.00 64.36           H  
ATOM    351  CH2 TRP A  26     -29.857  14.496 -16.931  1.00 64.36           C  
ATOM    352  HH2 TRP A  26     -30.157  15.057 -16.059  1.00 64.36           H  
ATOM    353  CZ2 TRP A  26     -29.492  15.165 -18.111  1.00 64.36           C  
ATOM    354  HZ2 TRP A  26     -29.507  16.244 -18.156  1.00 64.36           H  
ATOM    355  CZ3 TRP A  26     -29.832  13.090 -16.886  1.00 64.36           C  
ATOM    356  HZ3 TRP A  26     -30.110  12.579 -15.976  1.00 64.36           H  
ATOM    357  N   ASN A  27     -27.316  10.195 -23.887  1.00 74.14           N  
ATOM    358  H   ASN A  27     -27.159   9.415 -23.264  1.00 74.14           H  
ATOM    359  CA  ASN A  27     -26.456  10.294 -25.070  1.00 74.14           C  
ATOM    360  HA  ASN A  27     -27.078  10.517 -25.936  1.00 74.14           H  
ATOM    361  C   ASN A  27     -25.708   8.955 -25.258  1.00 74.14           C  
ATOM    362  CB  ASN A  27     -25.466  11.459 -24.837  1.00 74.14           C  
ATOM    363  HB2 ASN A  27     -26.027  12.351 -24.558  1.00 74.14           H  
ATOM    364  HB3 ASN A  27     -24.813  11.218 -23.998  1.00 74.14           H  
ATOM    365  O   ASN A  27     -25.158   8.457 -24.280  1.00 74.14           O  
ATOM    366  CG  ASN A  27     -24.587  11.822 -26.018  1.00 74.14           C  
ATOM    367  ND2 ASN A  27     -24.284  13.087 -26.178  1.00 74.14           N  
ATOM    368 HD21 ASN A  27     -24.644  13.769 -25.526  1.00 74.14           H  
ATOM    369 HD22 ASN A  27     -23.699  13.338 -26.962  1.00 74.14           H  
ATOM    370  OD1 ASN A  27     -24.135  10.997 -26.797  1.00 74.14           O  
ATOM    371  N   PRO A  28     -25.590   8.381 -26.473  1.00 69.27           N  
ATOM    372  CA  PRO A  28     -24.786   7.171 -26.705  1.00 69.27           C  
ATOM    373  HA  PRO A  28     -25.235   6.340 -26.160  1.00 69.27           H  
ATOM    374  C   PRO A  28     -23.312   7.297 -26.283  1.00 69.27           C  
ATOM    375  CB  PRO A  28     -24.881   6.909 -28.212  1.00 69.27           C  
ATOM    376  HB2 PRO A  28     -24.053   7.392 -28.730  1.00 69.27           H  
ATOM    377  HB3 PRO A  28     -24.892   5.841 -28.432  1.00 69.27           H  
ATOM    378  O   PRO A  28     -22.644   6.299 -26.028  1.00 69.27           O  
ATOM    379  CG  PRO A  28     -26.187   7.584 -28.624  1.00 69.27           C  
ATOM    380  HG2 PRO A  28     -27.024   6.909 -28.440  1.00 69.27           H  
ATOM    381  HG3 PRO A  28     -26.172   7.891 -29.669  1.00 69.27           H  
ATOM    382  CD  PRO A  28     -26.285   8.782 -27.685  1.00 69.27           C  
ATOM    383  HD2 PRO A  28     -25.787   9.641 -28.134  1.00 69.27           H  
ATOM    384  HD3 PRO A  28     -27.332   9.010 -27.490  1.00 69.27           H  
ATOM    385  N   ARG A  29     -22.793   8.529 -26.219  1.00 74.02           N  
ATOM    386  H   ARG A  29     -23.395   9.303 -26.461  1.00 74.02           H  
ATOM    387  CA  ARG A  29     -21.443   8.835 -25.731  1.00 74.02           C  
ATOM    388  HA  ARG A  29     -20.795   7.984 -25.939  1.00 74.02           H  
ATOM    389  C   ARG A  29     -21.384   9.020 -24.214  1.00 74.02           C  
ATOM    390  CB  ARG A  29     -20.883  10.063 -26.464  1.00 74.02           C  
ATOM    391  HB2 ARG A  29     -19.888  10.276 -26.072  1.00 74.02           H  
ATOM    392  HB3 ARG A  29     -21.517  10.926 -26.263  1.00 74.02           H  
ATOM    393  O   ARG A  29     -20.294   8.960 -23.663  1.00 74.02           O  
ATOM    394  CG  ARG A  29     -20.776   9.837 -27.980  1.00 74.02           C  
ATOM    395  HG2 ARG A  29     -21.766   9.660 -28.400  1.00 74.02           H  
ATOM    396  HG3 ARG A  29     -20.148   8.966 -28.169  1.00 74.02           H  
ATOM    397  CD  ARG A  29     -20.163  11.065 -28.659  1.00 74.02           C  
ATOM    398  HD2 ARG A  29     -19.186  11.260 -28.218  1.00 74.02           H  
ATOM    399  HD3 ARG A  29     -20.812  11.919 -28.470  1.00 74.02           H  
ATOM    400  NE  ARG A  29     -20.011  10.858 -30.113  1.00 74.02           N  
ATOM    401  HE  ARG A  29     -20.071   9.905 -30.441  1.00 74.02           H  
ATOM    402  NH1 ARG A  29     -19.650  13.051 -30.694  1.00 74.02           N  
ATOM    403 HH11 ARG A  29     -19.425  13.747 -31.391  1.00 74.02           H  
ATOM    404 HH12 ARG A  29     -19.702  13.310 -29.719  1.00 74.02           H  
ATOM    405  NH2 ARG A  29     -19.632  11.475 -32.273  1.00 74.02           N  
ATOM    406 HH21 ARG A  29     -19.403  12.185 -32.954  1.00 74.02           H  
ATOM    407 HH22 ARG A  29     -19.670  10.508 -32.561  1.00 74.02           H  
ATOM    408  CZ  ARG A  29     -19.768  11.792 -31.016  1.00 74.02           C  
ATOM    409  N   ASP A  30     -22.513   9.194 -23.529  1.00 76.47           N  
ATOM    410  H   ASP A  30     -23.393   9.082 -24.012  1.00 76.47           H  
ATOM    411  CA  ASP A  30     -22.583   9.267 -22.065  1.00 76.47           C  
ATOM    412  HA  ASP A  30     -21.690   9.777 -21.704  1.00 76.47           H  
ATOM    413  C   ASP A  30     -22.557   7.854 -21.456  1.00 76.47           C  
ATOM    414  CB  ASP A  30     -23.775  10.127 -21.622  1.00 76.47           C  
ATOM    415  HB2 ASP A  30     -23.676  11.118 -22.065  1.00 76.47           H  
ATOM    416  HB3 ASP A  30     -24.705   9.676 -21.969  1.00 76.47           H  
ATOM    417  O   ASP A  30     -23.539   7.309 -20.943  1.00 76.47           O  
ATOM    418  CG  ASP A  30     -23.823  10.291 -20.104  1.00 76.47           C  
ATOM    419  OD1 ASP A  30     -22.756  10.184 -19.452  1.00 76.47           O  
ATOM    420  OD2 ASP A  30     -24.934  10.437 -19.565  1.00 76.47           O  
ATOM    421  N   THR A  31     -21.392   7.222 -21.581  1.00 72.23           N  
ATOM    422  H   THR A  31     -20.638   7.734 -22.017  1.00 72.23           H  
ATOM    423  CA  THR A  31     -21.142   5.864 -21.096  1.00 72.23           C  
ATOM    424  HA  THR A  31     -22.087   5.321 -21.135  1.00 72.23           H  
ATOM    425  C   THR A  31     -20.641   5.879 -19.647  1.00 72.23           C  
ATOM    426  CB  THR A  31     -20.151   5.108 -21.995  1.00 72.23           C  
ATOM    427  HB  THR A  31     -20.039   4.092 -21.616  1.00 72.23           H  
ATOM    428  O   THR A  31     -20.004   6.844 -19.214  1.00 72.23           O  
ATOM    429  CG2 THR A  31     -20.593   5.039 -23.455  1.00 72.23           C  
ATOM    430 HG21 THR A  31     -21.579   4.577 -23.518  1.00 72.23           H  
ATOM    431 HG22 THR A  31     -19.890   4.431 -24.023  1.00 72.23           H  
ATOM    432 HG23 THR A  31     -20.647   6.034 -23.897  1.00 72.23           H  
ATOM    433  OG1 THR A  31     -18.893   5.736 -21.971  1.00 72.23           O  
ATOM    434  HG1 THR A  31     -18.893   6.339 -22.718  1.00 72.23           H  
ATOM    435  N   PRO A  32     -20.816   4.779 -18.889  1.00 64.95           N  
ATOM    436  CA  PRO A  32     -20.155   4.608 -17.594  1.00 64.95           C  
ATOM    437  HA  PRO A  32     -20.567   5.332 -16.890  1.00 64.95           H  
ATOM    438  C   PRO A  32     -18.630   4.781 -17.655  1.00 64.95           C  
ATOM    439  CB  PRO A  32     -20.517   3.188 -17.144  1.00 64.95           C  
ATOM    440  HB2 PRO A  32     -20.617   3.122 -16.060  1.00 64.95           H  
ATOM    441  HB3 PRO A  32     -19.770   2.477 -17.499  1.00 64.95           H  
ATOM    442  O   PRO A  32     -18.017   5.152 -16.659  1.00 64.95           O  
ATOM    443  CG  PRO A  32     -21.841   2.909 -17.850  1.00 64.95           C  
ATOM    444  HG2 PRO A  32     -22.660   3.351 -17.283  1.00 64.95           H  
ATOM    445  HG3 PRO A  32     -22.008   1.842 -17.996  1.00 64.95           H  
ATOM    446  CD  PRO A  32     -21.681   3.643 -19.179  1.00 64.95           C  
ATOM    447  HD2 PRO A  32     -22.658   3.962 -19.544  1.00 64.95           H  
ATOM    448  HD3 PRO A  32     -21.201   2.988 -19.906  1.00 64.95           H  
ATOM    449  N   PHE A  33     -18.010   4.513 -18.810  1.00 59.60           N  
ATOM    450  H   PHE A  33     -18.566   4.225 -19.603  1.00 59.60           H  
ATOM    451  CA  PHE A  33     -16.593   4.781 -19.048  1.00 59.60           C  
ATOM    452  HA  PHE A  33     -16.002   4.366 -18.231  1.00 59.60           H  
ATOM    453  C   PHE A  33     -16.303   6.287 -19.091  1.00 59.60           C  
ATOM    454  CB  PHE A  33     -16.162   4.083 -20.344  1.00 59.60           C  
ATOM    455  HB2 PHE A  33     -16.805   4.400 -21.165  1.00 59.60           H  
ATOM    456  HB3 PHE A  33     -16.289   3.007 -20.227  1.00 59.60           H  
ATOM    457  O   PHE A  33     -15.431   6.752 -18.367  1.00 59.60           O  
ATOM    458  CG  PHE A  33     -14.723   4.365 -20.721  1.00 59.60           C  
ATOM    459  CD1 PHE A  33     -14.416   5.413 -21.611  1.00 59.60           C  
ATOM    460  HD1 PHE A  33     -15.206   6.008 -22.045  1.00 59.60           H  
ATOM    461  CD2 PHE A  33     -13.687   3.602 -20.152  1.00 59.60           C  
ATOM    462  HD2 PHE A  33     -13.910   2.797 -19.468  1.00 59.60           H  
ATOM    463  CE1 PHE A  33     -13.076   5.698 -21.927  1.00 59.60           C  
ATOM    464  HE1 PHE A  33     -12.835   6.507 -22.600  1.00 59.60           H  
ATOM    465  CE2 PHE A  33     -12.349   3.888 -20.470  1.00 59.60           C  
ATOM    466  HE2 PHE A  33     -11.551   3.307 -20.030  1.00 59.60           H  
ATOM    467  CZ  PHE A  33     -12.043   4.935 -21.355  1.00 59.60           C  
ATOM    468  HZ  PHE A  33     -11.012   5.157 -21.587  1.00 59.60           H  
ATOM    469  N   GLN A  34     -17.071   7.067 -19.859  1.00 69.41           N  
ATOM    470  H   GLN A  34     -17.811   6.641 -20.399  1.00 69.41           H  
ATOM    471  CA  GLN A  34     -16.899   8.524 -19.937  1.00 69.41           C  
ATOM    472  HA  GLN A  34     -15.861   8.741 -20.190  1.00 69.41           H  
ATOM    473  C   GLN A  34     -17.161   9.210 -18.592  1.00 69.41           C  
ATOM    474  CB  GLN A  34     -17.801   9.103 -21.038  1.00 69.41           C  
ATOM    475  HB2 GLN A  34     -18.814   8.717 -20.921  1.00 69.41           H  
ATOM    476  HB3 GLN A  34     -17.844  10.187 -20.939  1.00 69.41           H  
ATOM    477  O   GLN A  34     -16.398  10.085 -18.196  1.00 69.41           O  
ATOM    478  CG  GLN A  34     -17.282   8.753 -22.443  1.00 69.41           C  
ATOM    479  HG2 GLN A  34     -17.996   9.102 -23.189  1.00 69.41           H  
ATOM    480  HG3 GLN A  34     -17.180   7.673 -22.545  1.00 69.41           H  
ATOM    481  CD  GLN A  34     -15.960   9.415 -22.804  1.00 69.41           C  
ATOM    482  NE2 GLN A  34     -15.229   8.874 -23.752  1.00 69.41           N  
ATOM    483 HE21 GLN A  34     -15.515   8.029 -24.226  1.00 69.41           H  
ATOM    484 HE22 GLN A  34     -14.359   9.349 -23.944  1.00 69.41           H  
ATOM    485  OE1 GLN A  34     -15.562  10.429 -22.266  1.00 69.41           O  
ATOM    486  N   ARG A  35     -18.163   8.761 -17.825  1.00 73.54           N  
ATOM    487  H   ARG A  35     -18.797   8.082 -18.221  1.00 73.54           H  
ATOM    488  CA  ARG A  35     -18.392   9.271 -16.461  1.00 73.54           C  
ATOM    489  HA  ARG A  35     -18.371  10.360 -16.495  1.00 73.54           H  
ATOM    490  C   ARG A  35     -17.275   8.883 -15.490  1.00 73.54           C  
ATOM    491  CB  ARG A  35     -19.768   8.838 -15.941  1.00 73.54           C  
ATOM    492  HB2 ARG A  35     -19.866   7.754 -16.009  1.00 73.54           H  
ATOM    493  HB3 ARG A  35     -19.849   9.129 -14.894  1.00 73.54           H  
ATOM    494  O   ARG A  35     -16.903   9.699 -14.654  1.00 73.54           O  
ATOM    495  CG  ARG A  35     -20.900   9.520 -16.726  1.00 73.54           C  
ATOM    496  HG2 ARG A  35     -20.926   9.137 -17.746  1.00 73.54           H  
ATOM    497  HG3 ARG A  35     -20.706  10.592 -16.770  1.00 73.54           H  
ATOM    498  CD  ARG A  35     -22.270   9.319 -16.066  1.00 73.54           C  
ATOM    499  HD2 ARG A  35     -22.223   9.664 -15.033  1.00 73.54           H  
ATOM    500  HD3 ARG A  35     -22.994   9.949 -16.583  1.00 73.54           H  
ATOM    501  NE  ARG A  35     -22.721   7.911 -16.098  1.00 73.54           N  
ATOM    502  HE  ARG A  35     -22.587   7.368 -15.257  1.00 73.54           H  
ATOM    503  NH1 ARG A  35     -23.651   7.964 -18.197  1.00 73.54           N  
ATOM    504 HH11 ARG A  35     -23.374   8.925 -18.337  1.00 73.54           H  
ATOM    505 HH12 ARG A  35     -24.052   7.534 -19.018  1.00 73.54           H  
ATOM    506  NH2 ARG A  35     -23.789   6.112 -17.016  1.00 73.54           N  
ATOM    507 HH21 ARG A  35     -23.740   5.617 -16.137  1.00 73.54           H  
ATOM    508 HH22 ARG A  35     -24.389   5.786 -17.761  1.00 73.54           H  
ATOM    509  CZ  ARG A  35     -23.377   7.344 -17.097  1.00 73.54           C  
ATOM    510  N   ARG A  36     -16.689   7.686 -15.614  1.00 64.42           N  
ATOM    511  H   ARG A  36     -17.044   7.048 -16.313  1.00 64.42           H  
ATOM    512  CA  ARG A  36     -15.484   7.308 -14.852  1.00 64.42           C  
ATOM    513  HA  ARG A  36     -15.649   7.525 -13.796  1.00 64.42           H  
ATOM    514  C   ARG A  36     -14.273   8.153 -15.238  1.00 64.42           C  
ATOM    515  CB  ARG A  36     -15.174   5.812 -15.009  1.00 64.42           C  
ATOM    516  HB2 ARG A  36     -14.113   5.654 -14.813  1.00 64.42           H  
ATOM    517  HB3 ARG A  36     -15.381   5.481 -16.027  1.00 64.42           H  
ATOM    518  O   ARG A  36     -13.566   8.608 -14.352  1.00 64.42           O  
ATOM    519  CG  ARG A  36     -15.968   4.975 -13.999  1.00 64.42           C  
ATOM    520  HG2 ARG A  36     -15.729   5.338 -12.998  1.00 64.42           H  
ATOM    521  HG3 ARG A  36     -17.039   5.096 -14.157  1.00 64.42           H  
ATOM    522  CD  ARG A  36     -15.585   3.491 -14.062  1.00 64.42           C  
ATOM    523  HD2 ARG A  36     -15.819   3.046 -13.095  1.00 64.42           H  
ATOM    524  HD3 ARG A  36     -14.510   3.403 -14.223  1.00 64.42           H  
ATOM    525  NE  ARG A  36     -16.325   2.754 -15.104  1.00 64.42           N  
ATOM    526  HE  ARG A  36     -17.000   3.285 -15.636  1.00 64.42           H  
ATOM    527  NH1 ARG A  36     -15.305   0.716 -14.764  1.00 64.42           N  
ATOM    528 HH11 ARG A  36     -14.645   1.145 -14.132  1.00 64.42           H  
ATOM    529 HH12 ARG A  36     -15.243  -0.276 -14.942  1.00 64.42           H  
ATOM    530  NH2 ARG A  36     -17.017   0.850 -16.170  1.00 64.42           N  
ATOM    531 HH21 ARG A  36     -17.763   1.355 -16.628  1.00 64.42           H  
ATOM    532 HH22 ARG A  36     -16.909  -0.143 -16.322  1.00 64.42           H  
ATOM    533  CZ  ARG A  36     -16.213   1.454 -15.342  1.00 64.42           C  
ATOM    534  N   MET A  37     -14.081   8.440 -16.520  1.00 64.78           N  
ATOM    535  H   MET A  37     -14.663   7.990 -17.212  1.00 64.78           H  
ATOM    536  CA  MET A  37     -13.022   9.346 -16.970  1.00 64.78           C  
ATOM    537  HA  MET A  37     -12.069   9.014 -16.558  1.00 64.78           H  
ATOM    538  C   MET A  37     -13.236  10.781 -16.467  1.00 64.78           C  
ATOM    539  CB  MET A  37     -12.940   9.315 -18.503  1.00 64.78           C  
ATOM    540  HB2 MET A  37     -13.937   9.430 -18.928  1.00 64.78           H  
ATOM    541  HB3 MET A  37     -12.338  10.156 -18.847  1.00 64.78           H  
ATOM    542  O   MET A  37     -12.277  11.435 -16.074  1.00 64.78           O  
ATOM    543  CG  MET A  37     -12.320   8.014 -19.030  1.00 64.78           C  
ATOM    544  HG2 MET A  37     -12.914   7.170 -18.679  1.00 64.78           H  
ATOM    545  HG3 MET A  37     -12.378   8.026 -20.118  1.00 64.78           H  
ATOM    546  SD  MET A  37     -10.592   7.721 -18.556  1.00 64.78           S  
ATOM    547  CE  MET A  37      -9.767   9.118 -19.366  1.00 64.78           C  
ATOM    548  HE1 MET A  37      -8.688   9.010 -19.258  1.00 64.78           H  
ATOM    549  HE2 MET A  37     -10.024   9.134 -20.425  1.00 64.78           H  
ATOM    550  HE3 MET A  37     -10.073  10.053 -18.897  1.00 64.78           H  
ATOM    551  N   ALA A  38     -14.483  11.261 -16.442  1.00 68.98           N  
ATOM    552  H   ALA A  38     -15.215  10.713 -16.872  1.00 68.98           H  
ATOM    553  CA  ALA A  38     -14.815  12.619 -16.015  1.00 68.98           C  
ATOM    554  HA  ALA A  38     -14.076  13.305 -16.429  1.00 68.98           H  
ATOM    555  C   ALA A  38     -14.795  12.812 -14.486  1.00 68.98           C  
ATOM    556  CB  ALA A  38     -16.183  12.982 -16.606  1.00 68.98           C  
ATOM    557  HB1 ALA A  38     -16.949  12.309 -16.220  1.00 68.98           H  
ATOM    558  HB2 ALA A  38     -16.149  12.906 -17.693  1.00 68.98           H  
ATOM    559  HB3 ALA A  38     -16.438  14.004 -16.330  1.00 68.98           H  
ATOM    560  O   ALA A  38     -14.366  13.860 -14.013  1.00 68.98           O  
ATOM    561  N   PHE A  39     -15.256  11.821 -13.712  1.00 70.08           N  
ATOM    562  H   PHE A  39     -15.659  11.021 -14.178  1.00 70.08           H  
ATOM    563  CA  PHE A  39     -15.479  11.952 -12.262  1.00 70.08           C  
ATOM    564  HA  PHE A  39     -15.094  12.910 -11.913  1.00 70.08           H  
ATOM    565  C   PHE A  39     -14.802  10.873 -11.411  1.00 70.08           C  
ATOM    566  CB  PHE A  39     -16.988  11.912 -11.982  1.00 70.08           C  
ATOM    567  HB2 PHE A  39     -17.372  10.928 -12.249  1.00 70.08           H  
ATOM    568  HB3 PHE A  39     -17.146  12.038 -10.911  1.00 70.08           H  
ATOM    569  O   PHE A  39     -14.613  11.064 -10.214  1.00 70.08           O  
ATOM    570  CG  PHE A  39     -17.797  12.973 -12.697  1.00 70.08           C  
ATOM    571  CD1 PHE A  39     -17.694  14.317 -12.295  1.00 70.08           C  
ATOM    572  HD1 PHE A  39     -17.029  14.592 -11.490  1.00 70.08           H  
ATOM    573  CD2 PHE A  39     -18.654  12.622 -13.757  1.00 70.08           C  
ATOM    574  HD2 PHE A  39     -18.730  11.591 -14.069  1.00 70.08           H  
ATOM    575  CE1 PHE A  39     -18.449  15.307 -12.948  1.00 70.08           C  
ATOM    576  HE1 PHE A  39     -18.364  16.339 -12.642  1.00 70.08           H  
ATOM    577  CE2 PHE A  39     -19.408  13.612 -14.411  1.00 70.08           C  
ATOM    578  HE2 PHE A  39     -20.064  13.345 -15.227  1.00 70.08           H  
ATOM    579  CZ  PHE A  39     -19.306  14.954 -14.005  1.00 70.08           C  
ATOM    580  HZ  PHE A  39     -19.883  15.716 -14.507  1.00 70.08           H  
ATOM    581  N   GLY A  40     -14.465   9.725 -11.999  1.00 57.42           N  
ATOM    582  H   GLY A  40     -14.550   9.654 -13.003  1.00 57.42           H  
ATOM    583  CA  GLY A  40     -13.865   8.586 -11.295  1.00 57.42           C  
ATOM    584  HA2 GLY A  40     -14.331   8.476 -10.316  1.00 57.42           H  
ATOM    585  HA3 GLY A  40     -14.047   7.679 -11.871  1.00 57.42           H  
ATOM    586  C   GLY A  40     -12.354   8.701 -11.088  1.00 57.42           C  
ATOM    587  O   GLY A  40     -11.792   7.917 -10.324  1.00 57.42           O  
ATOM    588  N   GLY A  41     -11.707   9.673 -11.740  1.00 59.77           N  
ATOM    589  H   GLY A  41     -12.248  10.240 -12.378  1.00 59.77           H  
ATOM    590  CA  GLY A  41     -10.252   9.793 -11.786  1.00 59.77           C  
ATOM    591  HA2 GLY A  41      -9.851   9.771 -10.773  1.00 59.77           H  
ATOM    592  HA3 GLY A  41      -9.987  10.746 -12.243  1.00 59.77           H  
ATOM    593  C   GLY A  41      -9.596   8.666 -12.594  1.00 59.77           C  
ATOM    594  O   GLY A  41     -10.223   7.670 -12.954  1.00 59.77           O  
ATOM    595  N   THR A  42      -8.307   8.811 -12.894  1.00 58.07           N  
ATOM    596  H   THR A  42      -7.830   9.678 -12.690  1.00 58.07           H  
ATOM    597  CA  THR A  42      -7.528   7.745 -13.535  1.00 58.07           C  
ATOM    598  HA  THR A  42      -8.129   7.308 -14.333  1.00 58.07           H  
ATOM    599  C   THR A  42      -7.234   6.670 -12.491  1.00 58.07           C  
ATOM    600  CB  THR A  42      -6.218   8.278 -14.153  1.00 58.07           C  
ATOM    601  HB  THR A  42      -5.405   8.192 -13.432  1.00 58.07           H  
ATOM    602  O   THR A  42      -6.503   6.927 -11.530  1.00 58.07           O  
ATOM    603  CG2 THR A  42      -5.846   7.509 -15.419  1.00 58.07           C  
ATOM    604 HG21 THR A  42      -6.623   7.632 -16.173  1.00 58.07           H  
ATOM    605 HG22 THR A  42      -4.898   7.877 -15.811  1.00 58.07           H  
ATOM    606 HG23 THR A  42      -5.740   6.449 -15.186  1.00 58.07           H  
ATOM    607  OG1 THR A  42      -6.331   9.638 -14.516  1.00 58.07           O  
ATOM    608  HG1 THR A  42      -5.551   9.869 -15.025  1.00 58.07           H  
ATOM    609  N   SER A  43      -7.797   5.465 -12.640  1.00 73.56           N  
ATOM    610  H   SER A  43      -8.386   5.291 -13.442  1.00 73.56           H  
ATOM    611  CA  SER A  43      -7.356   4.340 -11.812  1.00 73.56           C  
ATOM    612  HA  SER A  43      -7.404   4.646 -10.767  1.00 73.56           H  
ATOM    613  C   SER A  43      -5.907   4.040 -12.172  1.00 73.56           C  
ATOM    614  CB  SER A  43      -8.234   3.099 -11.986  1.00 73.56           C  
ATOM    615  HB2 SER A  43      -9.274   3.372 -11.812  1.00 73.56           H  
ATOM    616  HB3 SER A  43      -8.131   2.719 -13.002  1.00 73.56           H  
ATOM    617  O   SER A  43      -5.574   3.875 -13.342  1.00 73.56           O  
ATOM    618  OG  SER A  43      -7.852   2.102 -11.045  1.00 73.56           O  
ATOM    619  HG  SER A  43      -7.559   2.537 -10.241  1.00 73.56           H  
ATOM    620  N   ALA A  44      -5.029   3.992 -11.171  1.00 76.91           N  
ATOM    621  H   ALA A  44      -5.340   4.126 -10.219  1.00 76.91           H  
ATOM    622  CA  ALA A  44      -3.626   3.693 -11.422  1.00 76.91           C  
ATOM    623  HA  ALA A  44      -3.225   4.416 -12.133  1.00 76.91           H  
ATOM    624  C   ALA A  44      -3.453   2.300 -12.016  1.00 76.91           C  
ATOM    625  CB  ALA A  44      -2.850   3.775 -10.110  1.00 76.91           C  
ATOM    626  HB1 ALA A  44      -2.951   4.775  -9.689  1.00 76.91           H  
ATOM    627  HB2 ALA A  44      -1.796   3.561 -10.285  1.00 76.91           H  
ATOM    628  HB3 ALA A  44      -3.243   3.048  -9.399  1.00 76.91           H  
ATOM    629  O   ALA A  44      -2.526   2.079 -12.776  1.00 76.91           O  
ATOM    630  N   ILE A  45      -4.335   1.373 -11.659  1.00 84.79           N  
ATOM    631  H   ILE A  45      -5.119   1.655 -11.088  1.00 84.79           H  
ATOM    632  CA  ILE A  45      -4.119  -0.055 -11.845  1.00 84.79           C  
ATOM    633  HA  ILE A  45      -3.113  -0.213 -12.234  1.00 84.79           H  
ATOM    634  C   ILE A  45      -5.048  -0.672 -12.890  1.00 84.79           C  
ATOM    635  CB  ILE A  45      -4.185  -0.780 -10.483  1.00 84.79           C  
ATOM    636  HB  ILE A  45      -3.973  -1.835 -10.659  1.00 84.79           H  
ATOM    637  O   ILE A  45      -5.220  -1.867 -12.866  1.00 84.79           O  
ATOM    638  CG1 ILE A  45      -5.581  -0.654  -9.837  1.00 84.79           C  
ATOM    639 HG12 ILE A  45      -6.359  -0.762 -10.592  1.00 84.79           H  
ATOM    640 HG13 ILE A  45      -5.693   0.324  -9.371  1.00 84.79           H  
ATOM    641  CG2 ILE A  45      -3.098  -0.255  -9.525  1.00 84.79           C  
ATOM    642 HG21 ILE A  45      -2.126  -0.296 -10.017  1.00 84.79           H  
ATOM    643 HG22 ILE A  45      -3.306   0.771  -9.224  1.00 84.79           H  
ATOM    644 HG23 ILE A  45      -3.054  -0.878  -8.631  1.00 84.79           H  
ATOM    645  CD1 ILE A  45      -5.802  -1.744  -8.791  1.00 84.79           C  
ATOM    646 HD11 ILE A  45      -5.047  -1.701  -8.005  1.00 84.79           H  
ATOM    647 HD12 ILE A  45      -6.783  -1.596  -8.340  1.00 84.79           H  
ATOM    648 HD13 ILE A  45      -5.787  -2.722  -9.272  1.00 84.79           H  
ATOM    649  N   ASP A  46      -5.672   0.081 -13.794  1.00 80.03           N  
ATOM    650  H   ASP A  46      -5.437   1.060 -13.872  1.00 80.03           H  
ATOM    651  CA  ASP A  46      -6.626  -0.449 -14.793  1.00 80.03           C  
ATOM    652  HA  ASP A  46      -7.248  -1.195 -14.299  1.00 80.03           H  
ATOM    653  C   ASP A  46      -5.987  -1.183 -15.994  1.00 80.03           C  
ATOM    654  CB  ASP A  46      -7.562   0.688 -15.254  1.00 80.03           C  
ATOM    655  HB2 ASP A  46      -8.097   1.066 -14.383  1.00 80.03           H  
ATOM    656  HB3 ASP A  46      -8.309   0.278 -15.934  1.00 80.03           H  
ATOM    657  O   ASP A  46      -6.699  -1.593 -16.908  1.00 80.03           O  
ATOM    658  CG  ASP A  46      -6.849   1.858 -15.948  1.00 80.03           C  
ATOM    659  OD1 ASP A  46      -5.599   1.918 -15.910  1.00 80.03           O  
ATOM    660  OD2 ASP A  46      -7.545   2.737 -16.497  1.00 80.03           O  
ATOM    661  N   GLN A  47      -4.656  -1.324 -16.023  1.00 83.81           N  
ATOM    662  H   GLN A  47      -4.150  -0.997 -15.212  1.00 83.81           H  
ATOM    663  CA  GLN A  47      -3.886  -1.910 -17.131  1.00 83.81           C  
ATOM    664  HA  GLN A  47      -4.512  -2.635 -17.651  1.00 83.81           H  
ATOM    665  C   GLN A  47      -2.666  -2.679 -16.606  1.00 83.81           C  
ATOM    666  CB  GLN A  47      -3.474  -0.803 -18.122  1.00 83.81           C  
ATOM    667  HB2 GLN A  47      -2.796  -1.219 -18.867  1.00 83.81           H  
ATOM    668  HB3 GLN A  47      -2.950  -0.012 -17.586  1.00 83.81           H  
ATOM    669  O   GLN A  47      -1.517  -2.304 -16.854  1.00 83.81           O  
ATOM    670  CG  GLN A  47      -4.686  -0.216 -18.853  1.00 83.81           C  
ATOM    671  HG2 GLN A  47      -5.238  -1.028 -19.326  1.00 83.81           H  
ATOM    672  HG3 GLN A  47      -5.350   0.277 -18.143  1.00 83.81           H  
ATOM    673  CD  GLN A  47      -4.323   0.822 -19.898  1.00 83.81           C  
ATOM    674  NE2 GLN A  47      -5.035   0.845 -21.004  1.00 83.81           N  
ATOM    675 HE21 GLN A  47      -4.920   1.636 -21.621  1.00 83.81           H  
ATOM    676 HE22 GLN A  47      -5.793   0.184 -21.096  1.00 83.81           H  
ATOM    677  OE1 GLN A  47      -3.441   1.658 -19.743  1.00 83.81           O  
ATOM    678  N   ILE A  48      -2.910  -3.728 -15.824  1.00 89.00           N  
ATOM    679  H   ILE A  48      -3.867  -4.029 -15.704  1.00 89.00           H  
ATOM    680  CA  ILE A  48      -1.855  -4.542 -15.216  1.00 89.00           C  
ATOM    681  HA  ILE A  48      -1.049  -3.882 -14.895  1.00 89.00           H  
ATOM    682  C   ILE A  48      -1.289  -5.493 -16.264  1.00 89.00           C  
ATOM    683  CB  ILE A  48      -2.371  -5.278 -13.967  1.00 89.00           C  
ATOM    684  HB  ILE A  48      -3.243  -5.872 -14.241  1.00 89.00           H  
ATOM    685  O   ILE A  48      -2.014  -6.270 -16.879  1.00 89.00           O  
ATOM    686  CG1 ILE A  48      -2.797  -4.227 -12.928  1.00 89.00           C  
ATOM    687 HG12 ILE A  48      -3.522  -3.553 -13.383  1.00 89.00           H  
ATOM    688 HG13 ILE A  48      -1.937  -3.641 -12.603  1.00 89.00           H  
ATOM    689  CG2 ILE A  48      -1.306  -6.221 -13.383  1.00 89.00           C  
ATOM    690 HG21 ILE A  48      -1.700  -6.759 -12.520  1.00 89.00           H  
ATOM    691 HG22 ILE A  48      -1.007  -6.972 -14.115  1.00 89.00           H  
ATOM    692 HG23 ILE A  48      -0.439  -5.640 -13.070  1.00 89.00           H  
ATOM    693  CD1 ILE A  48      -3.468  -4.854 -11.717  1.00 89.00           C  
ATOM    694 HD11 ILE A  48      -3.986  -4.071 -11.164  1.00 89.00           H  
ATOM    695 HD12 ILE A  48      -4.195  -5.598 -12.041  1.00 89.00           H  
ATOM    696 HD13 ILE A  48      -2.712  -5.325 -11.089  1.00 89.00           H  
ATOM    697  N   THR A  49       0.022  -5.422 -16.459  1.00 89.73           N  
ATOM    698  H   THR A  49       0.556  -4.781 -15.889  1.00 89.73           H  
ATOM    699  CA  THR A  49       0.759  -6.176 -17.477  1.00 89.73           C  
ATOM    700  HA  THR A  49       0.065  -6.559 -18.225  1.00 89.73           H  
ATOM    701  C   THR A  49       1.496  -7.383 -16.907  1.00 89.73           C  
ATOM    702  CB  THR A  49       1.767  -5.253 -18.183  1.00 89.73           C  
ATOM    703  HB  THR A  49       2.431  -5.850 -18.809  1.00 89.73           H  
ATOM    704  O   THR A  49       1.738  -8.332 -17.638  1.00 89.73           O  
ATOM    705  CG2 THR A  49       1.067  -4.220 -19.058  1.00 89.73           C  
ATOM    706 HG21 THR A  49       0.436  -3.569 -18.453  1.00 89.73           H  
ATOM    707 HG22 THR A  49       0.454  -4.741 -19.793  1.00 89.73           H  
ATOM    708 HG23 THR A  49       1.820  -3.626 -19.576  1.00 89.73           H  
ATOM    709  OG1 THR A  49       2.531  -4.504 -17.260  1.00 89.73           O  
ATOM    710  HG1 THR A  49       2.949  -5.108 -16.641  1.00 89.73           H  
ATOM    711  N   GLY A  50       1.872  -7.355 -15.625  1.00 82.51           N  
ATOM    712  H   GLY A  50       1.587  -6.557 -15.075  1.00 82.51           H  
ATOM    713  CA  GLY A  50       2.894  -8.230 -15.040  1.00 82.51           C  
ATOM    714  HA2 GLY A  50       3.864  -7.981 -15.470  1.00 82.51           H  
ATOM    715  HA3 GLY A  50       2.941  -8.042 -13.967  1.00 82.51           H  
ATOM    716  C   GLY A  50       2.666  -9.733 -15.224  1.00 82.51           C  
ATOM    717  O   GLY A  50       3.624 -10.452 -15.471  1.00 82.51           O  
ATOM    718  N   VAL A  51       1.414 -10.194 -15.164  1.00 83.45           N  
ATOM    719  H   VAL A  51       0.675  -9.532 -14.976  1.00 83.45           H  
ATOM    720  CA  VAL A  51       1.068 -11.629 -15.186  1.00 83.45           C  
ATOM    721  HA  VAL A  51       1.769 -12.166 -14.546  1.00 83.45           H  
ATOM    722  C   VAL A  51       1.178 -12.258 -16.581  1.00 83.45           C  
ATOM    723  CB  VAL A  51      -0.354 -11.841 -14.620  1.00 83.45           C  
ATOM    724  HB  VAL A  51      -1.069 -11.344 -15.276  1.00 83.45           H  
ATOM    725  O   VAL A  51       1.529 -13.427 -16.700  1.00 83.45           O  
ATOM    726  CG1 VAL A  51      -0.738 -13.321 -14.517  1.00 83.45           C  
ATOM    727 HG11 VAL A  51      -0.747 -13.783 -15.504  1.00 83.45           H  
ATOM    728 HG12 VAL A  51      -1.739 -13.420 -14.095  1.00 83.45           H  
ATOM    729 HG13 VAL A  51      -0.025 -13.851 -13.886  1.00 83.45           H  
ATOM    730  CG2 VAL A  51      -0.498 -11.243 -13.211  1.00 83.45           C  
ATOM    731 HG21 VAL A  51      -0.361 -10.162 -13.232  1.00 83.45           H  
ATOM    732 HG22 VAL A  51      -1.495 -11.447 -12.822  1.00 83.45           H  
ATOM    733 HG23 VAL A  51       0.241 -11.685 -12.543  1.00 83.45           H  
ATOM    734  N   HIS A  52       0.869 -11.506 -17.640  1.00 87.31           N  
ATOM    735  H   HIS A  52       0.656 -10.530 -17.487  1.00 87.31           H  
ATOM    736  CA  HIS A  52       0.752 -12.030 -19.010  1.00 87.31           C  
ATOM    737  HA  HIS A  52       1.058 -13.076 -19.022  1.00 87.31           H  
ATOM    738  C   HIS A  52       1.699 -11.335 -20.000  1.00 87.31           C  
ATOM    739  CB  HIS A  52      -0.719 -11.974 -19.462  1.00 87.31           C  
ATOM    740  HB2 HIS A  52      -0.784 -12.367 -20.477  1.00 87.31           H  
ATOM    741  HB3 HIS A  52      -1.057 -10.938 -19.472  1.00 87.31           H  
ATOM    742  O   HIS A  52       1.449 -11.330 -21.202  1.00 87.31           O  
ATOM    743  CG  HIS A  52      -1.660 -12.805 -18.628  1.00 87.31           C  
ATOM    744  CD2 HIS A  52      -2.908 -12.452 -18.192  1.00 87.31           C  
ATOM    745  HD2 HIS A  52      -3.407 -11.511 -18.374  1.00 87.31           H  
ATOM    746  ND1 HIS A  52      -1.443 -14.097 -18.213  1.00 87.31           N  
ATOM    747  HD1 HIS A  52      -0.583 -14.617 -18.321  1.00 87.31           H  
ATOM    748  CE1 HIS A  52      -2.530 -14.507 -17.540  1.00 87.31           C  
ATOM    749  HE1 HIS A  52      -2.639 -15.473 -17.070  1.00 87.31           H  
ATOM    750  NE2 HIS A  52      -3.449 -13.532 -17.492  1.00 87.31           N  
ATOM    751  N   CYS A  53       2.754 -10.683 -19.506  1.00 91.99           N  
ATOM    752  H   CYS A  53       2.947 -10.765 -18.518  1.00 91.99           H  
ATOM    753  CA  CYS A  53       3.713  -9.979 -20.348  1.00 91.99           C  
ATOM    754  HA  CYS A  53       3.280  -9.805 -21.333  1.00 91.99           H  
ATOM    755  C   CYS A  53       4.974 -10.817 -20.548  1.00 91.99           C  
ATOM    756  CB  CYS A  53       4.011  -8.611 -19.728  1.00 91.99           C  
ATOM    757  HB2 CYS A  53       3.067  -8.084 -19.586  1.00 91.99           H  
ATOM    758  HB3 CYS A  53       4.503  -8.751 -18.765  1.00 91.99           H  
ATOM    759  O   CYS A  53       5.841 -10.856 -19.675  1.00 91.99           O  
ATOM    760  SG  CYS A  53       5.052  -7.623 -20.837  1.00 91.99           S  
ATOM    761  HG  CYS A  53       5.210  -6.596 -19.997  1.00 91.99           H  
ATOM    762  N   ASP A  54       5.121 -11.379 -21.744  1.00 94.62           N  
ATOM    763  H   ASP A  54       4.309 -11.442 -22.342  1.00 94.62           H  
ATOM    764  CA  ASP A  54       6.244 -12.231 -22.139  1.00 94.62           C  
ATOM    765  HA  ASP A  54       6.215 -13.127 -21.519  1.00 94.62           H  
ATOM    766  C   ASP A  54       7.598 -11.528 -21.957  1.00 94.62           C  
ATOM    767  CB  ASP A  54       6.132 -12.645 -23.620  1.00 94.62           C  
ATOM    768  HB2 ASP A  54       6.305 -11.763 -24.236  1.00 94.62           H  
ATOM    769  HB3 ASP A  54       6.938 -13.346 -23.838  1.00 94.62           H  
ATOM    770  O   ASP A  54       8.635 -12.163 -21.792  1.00 94.62           O  
ATOM    771  CG  ASP A  54       4.816 -13.283 -24.077  1.00 94.62           C  
ATOM    772  OD1 ASP A  54       3.830 -13.277 -23.309  1.00 94.62           O  
ATOM    773  OD2 ASP A  54       4.749 -13.602 -25.283  1.00 94.62           O  
ATOM    774  N   ILE A  55       7.650 -10.193 -21.961  1.00 94.40           N  
ATOM    775  H   ILE A  55       6.772  -9.708 -22.076  1.00 94.40           H  
ATOM    776  CA  ILE A  55       8.888  -9.439 -21.686  1.00 94.40           C  
ATOM    777  HA  ILE A  55       9.625  -9.705 -22.443  1.00 94.40           H  
ATOM    778  C   ILE A  55       9.490  -9.814 -20.313  1.00 94.40           C  
ATOM    779  CB  ILE A  55       8.626  -7.920 -21.773  1.00 94.40           C  
ATOM    780  HB  ILE A  55       7.919  -7.654 -20.987  1.00 94.40           H  
ATOM    781  O   ILE A  55      10.700  -9.699 -20.113  1.00 94.40           O  
ATOM    782  CG1 ILE A  55       8.022  -7.516 -23.138  1.00 94.40           C  
ATOM    783 HG12 ILE A  55       8.752  -7.678 -23.931  1.00 94.40           H  
ATOM    784 HG13 ILE A  55       7.148  -8.133 -23.348  1.00 94.40           H  
ATOM    785  CG2 ILE A  55       9.924  -7.132 -21.526  1.00 94.40           C  
ATOM    786 HG21 ILE A  55      10.233  -7.245 -20.487  1.00 94.40           H  
ATOM    787 HG22 ILE A  55      10.717  -7.492 -22.182  1.00 94.40           H  
ATOM    788 HG23 ILE A  55       9.767  -6.067 -21.698  1.00 94.40           H  
ATOM    789  CD1 ILE A  55       7.550  -6.059 -23.188  1.00 94.40           C  
ATOM    790 HD11 ILE A  55       8.386  -5.393 -23.402  1.00 94.40           H  
ATOM    791 HD12 ILE A  55       6.804  -5.963 -23.977  1.00 94.40           H  
ATOM    792 HD13 ILE A  55       7.087  -5.777 -22.242  1.00 94.40           H  
ATOM    793  N   LEU A  56       8.668 -10.276 -19.372  1.00 93.54           N  
ATOM    794  H   LEU A  56       7.696 -10.424 -19.605  1.00 93.54           H  
ATOM    795  CA  LEU A  56       9.100 -10.694 -18.042  1.00 93.54           C  
ATOM    796  HA  LEU A  56      10.008 -10.153 -17.775  1.00 93.54           H  
ATOM    797  C   LEU A  56       9.484 -12.179 -17.961  1.00 93.54           C  
ATOM    798  CB  LEU A  56       8.008 -10.315 -17.030  1.00 93.54           C  
ATOM    799  HB2 LEU A  56       8.302 -10.674 -16.044  1.00 93.54           H  
ATOM    800  HB3 LEU A  56       7.087 -10.830 -17.302  1.00 93.54           H  
ATOM    801  O   LEU A  56      10.111 -12.568 -16.975  1.00 93.54           O  
ATOM    802  CG  LEU A  56       7.737  -8.800 -16.945  1.00 93.54           C  
ATOM    803  HG  LEU A  56       7.464  -8.410 -17.926  1.00 93.54           H  
ATOM    804  CD1 LEU A  56       6.566  -8.540 -16.004  1.00 93.54           C  
ATOM    805 HD11 LEU A  56       6.342  -7.474 -15.970  1.00 93.54           H  
ATOM    806 HD12 LEU A  56       6.800  -8.908 -15.005  1.00 93.54           H  
ATOM    807 HD13 LEU A  56       5.695  -9.079 -16.376  1.00 93.54           H  
ATOM    808  CD2 LEU A  56       8.957  -8.026 -16.430  1.00 93.54           C  
ATOM    809 HD21 LEU A  56       9.741  -8.031 -17.187  1.00 93.54           H  
ATOM    810 HD22 LEU A  56       9.323  -8.488 -15.513  1.00 93.54           H  
ATOM    811 HD23 LEU A  56       8.680  -6.993 -16.220  1.00 93.54           H  
ATOM    812  N   ASP A  57       9.194 -12.990 -18.982  1.00 90.08           N  
ATOM    813  H   ASP A  57       8.637 -12.644 -19.751  1.00 90.08           H  
ATOM    814  CA  ASP A  57       9.517 -14.420 -18.958  1.00 90.08           C  
ATOM    815  HA  ASP A  57       8.991 -14.868 -18.115  1.00 90.08           H  
ATOM    816  C   ASP A  57      11.018 -14.662 -18.805  1.00 90.08           C  
ATOM    817  CB  ASP A  57       9.091 -15.161 -20.225  1.00 90.08           C  
ATOM    818  HB2 ASP A  57       9.369 -16.209 -20.120  1.00 90.08           H  
ATOM    819  HB3 ASP A  57       9.666 -14.757 -21.059  1.00 90.08           H  
ATOM    820  O   ASP A  57      11.859 -13.996 -19.424  1.00 90.08           O  
ATOM    821  CG  ASP A  57       7.610 -15.109 -20.553  1.00 90.08           C  
ATOM    822  OD1 ASP A  57       6.807 -14.869 -19.629  1.00 90.08           O  
ATOM    823  OD2 ASP A  57       7.340 -15.298 -21.759  1.00 90.08           O  
ATOM    824  N   GLY A  58      11.354 -15.668 -17.996  1.00 82.73           N  
ATOM    825  H   GLY A  58      10.613 -16.164 -17.521  1.00 82.73           H  
ATOM    826  CA  GLY A  58      12.736 -16.057 -17.729  1.00 82.73           C  
ATOM    827  HA2 GLY A  58      12.738 -17.003 -17.188  1.00 82.73           H  
ATOM    828  HA3 GLY A  58      13.259 -16.196 -18.675  1.00 82.73           H  
ATOM    829  C   GLY A  58      13.525 -15.042 -16.895  1.00 82.73           C  
ATOM    830  O   GLY A  58      14.728 -15.228 -16.717  1.00 82.73           O  
ATOM    831  N   ALA A  59      12.892 -13.980 -16.381  1.00 85.70           N  
ATOM    832  H   ALA A  59      11.907 -13.854 -16.568  1.00 85.70           H  
ATOM    833  CA  ALA A  59      13.510 -13.127 -15.373  1.00 85.70           C  
ATOM    834  HA  ALA A  59      14.456 -12.752 -15.765  1.00 85.70           H  
ATOM    835  C   ALA A  59      13.796 -13.941 -14.102  1.00 85.70           C  
ATOM    836  CB  ALA A  59      12.600 -11.933 -15.069  1.00 85.70           C  
ATOM    837  HB1 ALA A  59      11.670 -12.291 -14.628  1.00 85.70           H  
ATOM    838  HB2 ALA A  59      12.368 -11.393 -15.987  1.00 85.70           H  
ATOM    839  HB3 ALA A  59      13.093 -11.266 -14.362  1.00 85.70           H  
ATOM    840  O   ALA A  59      12.948 -14.700 -13.635  1.00 85.70           O  
ATOM    841  N   SER A  60      14.983 -13.761 -13.521  1.00 86.51           N  
ATOM    842  H   SER A  60      15.634 -13.105 -13.928  1.00 86.51           H  
ATOM    843  CA  SER A  60      15.270 -14.309 -12.194  1.00 86.51           C  
ATOM    844  HA  SER A  60      15.040 -15.375 -12.203  1.00 86.51           H  
ATOM    845  C   SER A  60      14.390 -13.638 -11.139  1.00 86.51           C  
ATOM    846  CB  SER A  60      16.748 -14.134 -11.828  1.00 86.51           C  
ATOM    847  HB2 SER A  60      17.371 -14.566 -12.612  1.00 86.51           H  
ATOM    848  HB3 SER A  60      16.946 -14.664 -10.896  1.00 86.51           H  
ATOM    849  O   SER A  60      14.054 -12.458 -11.269  1.00 86.51           O  
ATOM    850  OG  SER A  60      17.075 -12.762 -11.658  1.00 86.51           O  
ATOM    851  HG  SER A  60      17.554 -12.658 -10.833  1.00 86.51           H  
ATOM    852  N   GLU A  61      14.110 -14.333 -10.037  1.00 77.77           N  
ATOM    853  H   GLU A  61      14.318 -15.321 -10.003  1.00 77.77           H  
ATOM    854  CA  GLU A  61      13.376 -13.760  -8.897  1.00 77.77           C  
ATOM    855  HA  GLU A  61      12.353 -13.530  -9.196  1.00 77.77           H  
ATOM    856  C   GLU A  61      14.016 -12.456  -8.389  1.00 77.77           C  
ATOM    857  CB  GLU A  61      13.336 -14.781  -7.754  1.00 77.77           C  
ATOM    858  HB2 GLU A  61      12.847 -14.315  -6.899  1.00 77.77           H  
ATOM    859  HB3 GLU A  61      14.358 -15.037  -7.475  1.00 77.77           H  
ATOM    860  O   GLU A  61      13.328 -11.503  -8.028  1.00 77.77           O  
ATOM    861  CG  GLU A  61      12.567 -16.058  -8.128  1.00 77.77           C  
ATOM    862  HG2 GLU A  61      11.573 -15.775  -8.473  1.00 77.77           H  
ATOM    863  HG3 GLU A  61      13.082 -16.557  -8.949  1.00 77.77           H  
ATOM    864  CD  GLU A  61      12.442 -17.037  -6.951  1.00 77.77           C  
ATOM    865  OE1 GLU A  61      11.641 -17.985  -7.090  1.00 77.77           O  
ATOM    866  OE2 GLU A  61      13.169 -16.845  -5.949  1.00 77.77           O  
ATOM    867  N   THR A  62      15.348 -12.370  -8.450  1.00 78.12           N  
ATOM    868  H   THR A  62      15.856 -13.187  -8.757  1.00 78.12           H  
ATOM    869  CA  THR A  62      16.124 -11.192  -8.041  1.00 78.12           C  
ATOM    870  HA  THR A  62      15.748 -10.847  -7.077  1.00 78.12           H  
ATOM    871  C   THR A  62      16.018 -10.004  -9.001  1.00 78.12           C  
ATOM    872  CB  THR A  62      17.604 -11.563  -7.874  1.00 78.12           C  
ATOM    873  HB  THR A  62      18.177 -10.660  -7.661  1.00 78.12           H  
ATOM    874  O   THR A  62      16.189  -8.865  -8.575  1.00 78.12           O  
ATOM    875  CG2 THR A  62      17.814 -12.553  -6.729  1.00 78.12           C  
ATOM    876 HG21 THR A  62      17.407 -12.138  -5.807  1.00 78.12           H  
ATOM    877 HG22 THR A  62      18.880 -12.734  -6.586  1.00 78.12           H  
ATOM    878 HG23 THR A  62      17.315 -13.499  -6.939  1.00 78.12           H  
ATOM    879  OG1 THR A  62      18.116 -12.175  -9.046  1.00 78.12           O  
ATOM    880  HG1 THR A  62      19.033 -12.383  -8.851  1.00 78.12           H  
ATOM    881  N   SER A  63      15.737 -10.235 -10.287  1.00 89.48           N  
ATOM    882  H   SER A  63      15.524 -11.183 -10.562  1.00 89.48           H  
ATOM    883  CA  SER A  63      15.637  -9.175 -11.303  1.00 89.48           C  
ATOM    884  HA  SER A  63      16.123  -8.275 -10.926  1.00 89.48           H  
ATOM    885  C   SER A  63      14.193  -8.785 -11.622  1.00 89.48           C  
ATOM    886  CB  SER A  63      16.384  -9.574 -12.580  1.00 89.48           C  
ATOM    887  HB2 SER A  63      17.435  -9.742 -12.348  1.00 89.48           H  
ATOM    888  HB3 SER A  63      16.312  -8.759 -13.300  1.00 89.48           H  
ATOM    889  O   SER A  63      13.950  -7.670 -12.090  1.00 89.48           O  
ATOM    890  OG  SER A  63      15.842 -10.737 -13.168  1.00 89.48           O  
ATOM    891  HG  SER A  63      16.121 -11.483 -12.633  1.00 89.48           H  
ATOM    892  N   LEU A  64      13.228  -9.663 -11.333  1.00 93.66           N  
ATOM    893  H   LEU A  64      13.509 -10.574 -11.000  1.00 93.66           H  
ATOM    894  CA  LEU A  64      11.819  -9.489 -11.674  1.00 93.66           C  
ATOM    895  HA  LEU A  64      11.742  -9.456 -12.761  1.00 93.66           H  
ATOM    896  C   LEU A  64      11.238  -8.176 -11.129  1.00 93.66           C  
ATOM    897  CB  LEU A  64      11.050 -10.721 -11.164  1.00 93.66           C  
ATOM    898  HB2 LEU A  64      11.184 -10.798 -10.085  1.00 93.66           H  
ATOM    899  HB3 LEU A  64      11.479 -11.615 -11.616  1.00 93.66           H  
ATOM    900  O   LEU A  64      10.672  -7.393 -11.894  1.00 93.66           O  
ATOM    901  CG  LEU A  64       9.541 -10.696 -11.470  1.00 93.66           C  
ATOM    902  HG  LEU A  64       9.093  -9.814 -11.011  1.00 93.66           H  
ATOM    903  CD1 LEU A  64       9.259 -10.667 -12.975  1.00 93.66           C  
ATOM    904 HD11 LEU A  64       8.186 -10.750 -13.147  1.00 93.66           H  
ATOM    905 HD12 LEU A  64       9.750 -11.509 -13.463  1.00 93.66           H  
ATOM    906 HD13 LEU A  64       9.605  -9.729 -13.409  1.00 93.66           H  
ATOM    907  CD2 LEU A  64       8.876 -11.930 -10.870  1.00 93.66           C  
ATOM    908 HD21 LEU A  64       9.283 -12.835 -11.320  1.00 93.66           H  
ATOM    909 HD22 LEU A  64       9.048 -11.960  -9.794  1.00 93.66           H  
ATOM    910 HD23 LEU A  64       7.801 -11.897 -11.048  1.00 93.66           H  
ATOM    911  N   TYR A  65      11.434  -7.878  -9.841  1.00 95.21           N  
ATOM    912  H   TYR A  65      11.869  -8.570  -9.248  1.00 95.21           H  
ATOM    913  CA  TYR A  65      10.910  -6.645  -9.237  1.00 95.21           C  
ATOM    914  HA  TYR A  65       9.836  -6.604  -9.416  1.00 95.21           H  
ATOM    915  C   TYR A  65      11.511  -5.383  -9.855  1.00 95.21           C  
ATOM    916  CB  TYR A  65      11.154  -6.645  -7.724  1.00 95.21           C  
ATOM    917  HB2 TYR A  65      12.225  -6.708  -7.531  1.00 95.21           H  
ATOM    918  HB3 TYR A  65      10.798  -5.700  -7.314  1.00 95.21           H  
ATOM    919  O   TYR A  65      10.802  -4.402 -10.072  1.00 95.21           O  
ATOM    920  CG  TYR A  65      10.435  -7.758  -6.998  1.00 95.21           C  
ATOM    921  CD1 TYR A  65       9.031  -7.843  -7.081  1.00 95.21           C  
ATOM    922  HD1 TYR A  65       8.469  -7.106  -7.634  1.00 95.21           H  
ATOM    923  CD2 TYR A  65      11.162  -8.720  -6.270  1.00 95.21           C  
ATOM    924  HD2 TYR A  65      12.240  -8.676  -6.222  1.00 95.21           H  
ATOM    925  CE1 TYR A  65       8.357  -8.905  -6.454  1.00 95.21           C  
ATOM    926  HE1 TYR A  65       7.284  -9.010  -6.516  1.00 95.21           H  
ATOM    927  CE2 TYR A  65      10.486  -9.780  -5.637  1.00 95.21           C  
ATOM    928  HE2 TYR A  65      11.040 -10.542  -5.109  1.00 95.21           H  
ATOM    929  OH  TYR A  65       8.408 -10.909  -5.185  1.00 95.21           O  
ATOM    930  HH  TYR A  65       8.963 -11.544  -4.727  1.00 95.21           H  
ATOM    931  CZ  TYR A  65       9.083  -9.878  -5.743  1.00 95.21           C  
ATOM    932  N   ALA A  66      12.800  -5.414 -10.197  1.00 96.52           N  
ATOM    933  H   ALA A  66      13.323  -6.266 -10.049  1.00 96.52           H  
ATOM    934  CA  ALA A  66      13.464  -4.293 -10.844  1.00 96.52           C  
ATOM    935  HA  ALA A  66      13.248  -3.386 -10.278  1.00 96.52           H  
ATOM    936  C   ALA A  66      12.936  -4.069 -12.272  1.00 96.52           C  
ATOM    937  CB  ALA A  66      14.973  -4.534 -10.785  1.00 96.52           C  
ATOM    938  HB1 ALA A  66      15.244  -5.414 -11.368  1.00 96.52           H  
ATOM    939  HB2 ALA A  66      15.490  -3.661 -11.182  1.00 96.52           H  
ATOM    940  HB3 ALA A  66      15.286  -4.677  -9.751  1.00 96.52           H  
ATOM    941  O   ALA A  66      12.645  -2.932 -12.651  1.00 96.52           O  
ATOM    942  N   ARG A  67      12.714  -5.147 -13.041  1.00 97.12           N  
ATOM    943  H   ARG A  67      12.963  -6.051 -12.667  1.00 97.12           H  
ATOM    944  CA  ARG A  67      12.077  -5.072 -14.369  1.00 97.12           C  
ATOM    945  HA  ARG A  67      12.647  -4.392 -15.002  1.00 97.12           H  
ATOM    946  C   ARG A  67      10.665  -4.495 -14.284  1.00 97.12           C  
ATOM    947  CB  ARG A  67      12.033  -6.459 -15.028  1.00 97.12           C  
ATOM    948  HB2 ARG A  67      11.542  -7.170 -14.363  1.00 97.12           H  
ATOM    949  HB3 ARG A  67      11.431  -6.384 -15.934  1.00 97.12           H  
ATOM    950  O   ARG A  67      10.334  -3.564 -15.020  1.00 97.12           O  
ATOM    951  CG  ARG A  67      13.418  -7.001 -15.404  1.00 97.12           C  
ATOM    952  HG2 ARG A  67      13.988  -7.211 -14.498  1.00 97.12           H  
ATOM    953  HG3 ARG A  67      13.953  -6.264 -16.003  1.00 97.12           H  
ATOM    954  CD  ARG A  67      13.266  -8.303 -16.193  1.00 97.12           C  
ATOM    955  HD2 ARG A  67      12.671  -8.100 -17.084  1.00 97.12           H  
ATOM    956  HD3 ARG A  67      12.728  -9.021 -15.574  1.00 97.12           H  
ATOM    957  NE  ARG A  67      14.560  -8.888 -16.592  1.00 97.12           N  
ATOM    958  HE  ARG A  67      15.391  -8.632 -16.078  1.00 97.12           H  
ATOM    959  NH1 ARG A  67      13.712 -10.357 -18.152  1.00 97.12           N  
ATOM    960 HH11 ARG A  67      12.783  -9.972 -18.052  1.00 97.12           H  
ATOM    961 HH12 ARG A  67      13.833 -11.199 -18.696  1.00 97.12           H  
ATOM    962  NH2 ARG A  67      15.848 -10.454 -17.636  1.00 97.12           N  
ATOM    963 HH21 ARG A  67      15.949 -11.162 -18.349  1.00 97.12           H  
ATOM    964 HH22 ARG A  67      16.699  -9.922 -17.519  1.00 97.12           H  
ATOM    965  CZ  ARG A  67      14.705  -9.880 -17.454  1.00 97.12           C  
ATOM    966  N   ILE A  68       9.857  -4.993 -13.347  1.00 96.63           N  
ATOM    967  H   ILE A  68      10.192  -5.769 -12.794  1.00 96.63           H  
ATOM    968  CA  ILE A  68       8.492  -4.507 -13.127  1.00 96.63           C  
ATOM    969  HA  ILE A  68       7.960  -4.542 -14.078  1.00 96.63           H  
ATOM    970  C   ILE A  68       8.498  -3.039 -12.686  1.00 96.63           C  
ATOM    971  CB  ILE A  68       7.739  -5.424 -12.137  1.00 96.63           C  
ATOM    972  HB  ILE A  68       8.357  -5.577 -11.251  1.00 96.63           H  
ATOM    973  O   ILE A  68       7.676  -2.266 -13.169  1.00 96.63           O  
ATOM    974  CG1 ILE A  68       7.472  -6.790 -12.809  1.00 96.63           C  
ATOM    975 HG12 ILE A  68       6.793  -6.649 -13.650  1.00 96.63           H  
ATOM    976 HG13 ILE A  68       8.406  -7.191 -13.204  1.00 96.63           H  
ATOM    977  CG2 ILE A  68       6.418  -4.763 -11.701  1.00 96.63           C  
ATOM    978 HG21 ILE A  68       5.821  -5.443 -11.094  1.00 96.63           H  
ATOM    979 HG22 ILE A  68       6.630  -3.887 -11.088  1.00 96.63           H  
ATOM    980 HG23 ILE A  68       5.839  -4.472 -12.578  1.00 96.63           H  
ATOM    981  CD1 ILE A  68       6.882  -7.853 -11.878  1.00 96.63           C  
ATOM    982 HD11 ILE A  68       6.901  -8.820 -12.380  1.00 96.63           H  
ATOM    983 HD12 ILE A  68       5.842  -7.620 -11.648  1.00 96.63           H  
ATOM    984 HD13 ILE A  68       7.469  -7.918 -10.962  1.00 96.63           H  
ATOM    985  N   ALA A  69       9.434  -2.614 -11.836  1.00 97.16           N  
ATOM    986  H   ALA A  69      10.056  -3.291 -11.418  1.00 97.16           H  
ATOM    987  CA  ALA A  69       9.549  -1.219 -11.415  1.00 97.16           C  
ATOM    988  HA  ALA A  69       8.588  -0.902 -11.010  1.00 97.16           H  
ATOM    989  C   ALA A  69       9.892  -0.272 -12.579  1.00 97.16           C  
ATOM    990  CB  ALA A  69      10.585  -1.131 -10.294  1.00 97.16           C  
ATOM    991  HB1 ALA A  69      10.659  -0.101  -9.945  1.00 97.16           H  
ATOM    992  HB2 ALA A  69      10.278  -1.769  -9.466  1.00 97.16           H  
ATOM    993  HB3 ALA A  69      11.560  -1.458 -10.654  1.00 97.16           H  
ATOM    994  O   ALA A  69       9.321   0.816 -12.671  1.00 97.16           O  
ATOM    995  N   ILE A  70      10.771  -0.687 -13.498  1.00 98.23           N  
ATOM    996  H   ILE A  70      11.234  -1.572 -13.348  1.00 98.23           H  
ATOM    997  CA  ILE A  70      11.077   0.065 -14.727  1.00 98.23           C  
ATOM    998  HA  ILE A  70      11.385   1.076 -14.458  1.00 98.23           H  
ATOM    999  C   ILE A  70       9.821   0.201 -15.602  1.00 98.23           C  
ATOM   1000  CB  ILE A  70      12.247  -0.611 -15.482  1.00 98.23           C  
ATOM   1001  HB  ILE A  70      12.056  -1.682 -15.542  1.00 98.23           H  
ATOM   1002  O   ILE A  70       9.473   1.305 -16.032  1.00 98.23           O  
ATOM   1003  CG1 ILE A  70      13.572  -0.386 -14.716  1.00 98.23           C  
ATOM   1004 HG12 ILE A  70      13.425  -0.604 -13.658  1.00 98.23           H  
ATOM   1005 HG13 ILE A  70      13.867   0.660 -14.798  1.00 98.23           H  
ATOM   1006  CG2 ILE A  70      12.371  -0.072 -16.919  1.00 98.23           C  
ATOM   1007 HG21 ILE A  70      12.484   1.012 -16.886  1.00 98.23           H  
ATOM   1008 HG22 ILE A  70      13.237  -0.502 -17.423  1.00 98.23           H  
ATOM   1009 HG23 ILE A  70      11.493  -0.332 -17.511  1.00 98.23           H  
ATOM   1010  CD1 ILE A  70      14.726  -1.271 -15.209  1.00 98.23           C  
ATOM   1011 HD11 ILE A  70      15.598  -1.111 -14.576  1.00 98.23           H  
ATOM   1012 HD12 ILE A  70      15.002  -1.022 -16.234  1.00 98.23           H  
ATOM   1013 HD13 ILE A  70      14.439  -2.321 -15.153  1.00 98.23           H  
ATOM   1014  N   MET A  71       9.098  -0.899 -15.822  1.00 97.86           N  
ATOM   1015  H   MET A  71       9.432  -1.777 -15.450  1.00 97.86           H  
ATOM   1016  CA  MET A  71       7.841  -0.890 -16.578  1.00 97.86           C  
ATOM   1017  HA  MET A  71       8.023  -0.472 -17.568  1.00 97.86           H  
ATOM   1018  C   MET A  71       6.773  -0.012 -15.905  1.00 97.86           C  
ATOM   1019  CB  MET A  71       7.337  -2.328 -16.740  1.00 97.86           C  
ATOM   1020  HB2 MET A  71       7.349  -2.837 -15.776  1.00 97.86           H  
ATOM   1021  HB3 MET A  71       6.307  -2.297 -17.095  1.00 97.86           H  
ATOM   1022  O   MET A  71       6.147   0.824 -16.557  1.00 97.86           O  
ATOM   1023  CG  MET A  71       8.184  -3.118 -17.743  1.00 97.86           C  
ATOM   1024  HG2 MET A  71       8.075  -2.659 -18.725  1.00 97.86           H  
ATOM   1025  HG3 MET A  71       9.232  -3.056 -17.451  1.00 97.86           H  
ATOM   1026  SD  MET A  71       7.754  -4.872 -17.881  1.00 97.86           S  
ATOM   1027  CE  MET A  71       6.049  -4.770 -18.481  1.00 97.86           C  
ATOM   1028  HE1 MET A  71       6.031  -4.236 -19.431  1.00 97.86           H  
ATOM   1029  HE2 MET A  71       5.425  -4.249 -17.755  1.00 97.86           H  
ATOM   1030  HE3 MET A  71       5.658  -5.779 -18.610  1.00 97.86           H  
ATOM   1031  N   ALA A  72       6.621  -0.118 -14.586  1.00 97.34           N  
ATOM   1032  H   ALA A  72       7.143  -0.838 -14.107  1.00 97.34           H  
ATOM   1033  CA  ALA A  72       5.705   0.691 -13.789  1.00 97.34           C  
ATOM   1034  HA  ALA A  72       4.693   0.560 -14.172  1.00 97.34           H  
ATOM   1035  C   ALA A  72       6.044   2.189 -13.844  1.00 97.34           C  
ATOM   1036  CB  ALA A  72       5.757   0.171 -12.352  1.00 97.34           C  
ATOM   1037  HB1 ALA A  72       6.774   0.230 -11.965  1.00 97.34           H  
ATOM   1038  HB2 ALA A  72       5.418  -0.864 -12.319  1.00 97.34           H  
ATOM   1039  HB3 ALA A  72       5.112   0.781 -11.718  1.00 97.34           H  
ATOM   1040  O   ALA A  72       5.145   3.030 -13.884  1.00 97.34           O  
ATOM   1041  N   ARG A  73       7.334   2.542 -13.901  1.00 97.79           N  
ATOM   1042  H   ARG A  73       8.028   1.816 -13.804  1.00 97.79           H  
ATOM   1043  CA  ARG A  73       7.780   3.928 -14.084  1.00 97.79           C  
ATOM   1044  HA  ARG A  73       7.276   4.543 -13.338  1.00 97.79           H  
ATOM   1045  C   ARG A  73       7.354   4.469 -15.446  1.00 97.79           C  
ATOM   1046  CB  ARG A  73       9.302   3.995 -13.862  1.00 97.79           C  
ATOM   1047  HB2 ARG A  73       9.529   3.654 -12.853  1.00 97.79           H  
ATOM   1048  HB3 ARG A  73       9.795   3.306 -14.547  1.00 97.79           H  
ATOM   1049  O   ARG A  73       6.830   5.579 -15.524  1.00 97.79           O  
ATOM   1050  CG  ARG A  73       9.910   5.390 -14.066  1.00 97.79           C  
ATOM   1051  HG2 ARG A  73      10.990   5.331 -13.931  1.00 97.79           H  
ATOM   1052  HG3 ARG A  73       9.720   5.719 -15.087  1.00 97.79           H  
ATOM   1053  CD  ARG A  73       9.358   6.437 -13.102  1.00 97.79           C  
ATOM   1054  HD2 ARG A  73       8.270   6.434 -13.156  1.00 97.79           H  
ATOM   1055  HD3 ARG A  73       9.690   7.417 -13.447  1.00 97.79           H  
ATOM   1056  NE  ARG A  73       9.788   6.193 -11.710  1.00 97.79           N  
ATOM   1057  HE  ARG A  73       9.399   5.364 -11.283  1.00 97.79           H  
ATOM   1058  NH1 ARG A  73      10.693   8.253 -11.299  1.00 97.79           N  
ATOM   1059 HH11 ARG A  73      11.289   8.794 -10.689  1.00 97.79           H  
ATOM   1060 HH12 ARG A  73      10.834   8.404 -12.288  1.00 97.79           H  
ATOM   1061  NH2 ARG A  73      10.698   6.773  -9.682  1.00 97.79           N  
ATOM   1062 HH21 ARG A  73      10.591   5.834  -9.326  1.00 97.79           H  
ATOM   1063 HH22 ARG A  73      11.286   7.459  -9.230  1.00 97.79           H  
ATOM   1064  CZ  ARG A  73      10.374   7.061 -10.908  1.00 97.79           C  
ATOM   1065  N   GLY A  74       7.524   3.676 -16.502  1.00 97.46           N  
ATOM   1066  H   GLY A  74       7.968   2.782 -16.354  1.00 97.46           H  
ATOM   1067  CA  GLY A  74       7.006   3.991 -17.833  1.00 97.46           C  
ATOM   1068  HA2 GLY A  74       7.248   3.149 -18.483  1.00 97.46           H  
ATOM   1069  HA3 GLY A  74       7.478   4.893 -18.222  1.00 97.46           H  
ATOM   1070  C   GLY A  74       5.485   4.159 -17.857  1.00 97.46           C  
ATOM   1071  O   GLY A  74       4.966   5.119 -18.423  1.00 97.46           O  
ATOM   1072  N   GLU A  75       4.760   3.273 -17.177  1.00 96.46           N  
ATOM   1073  H   GLU A  75       5.237   2.481 -16.770  1.00 96.46           H  
ATOM   1074  CA  GLU A  75       3.302   3.334 -17.055  1.00 96.46           C  
ATOM   1075  HA  GLU A  75       2.874   3.341 -18.057  1.00 96.46           H  
ATOM   1076  C   GLU A  75       2.826   4.608 -16.340  1.00 96.46           C  
ATOM   1077  CB  GLU A  75       2.825   2.068 -16.327  1.00 96.46           C  
ATOM   1078  HB2 GLU A  75       3.220   1.187 -16.832  1.00 96.46           H  
ATOM   1079  HB3 GLU A  75       3.248   2.051 -15.323  1.00 96.46           H  
ATOM   1080  O   GLU A  75       1.878   5.251 -16.794  1.00 96.46           O  
ATOM   1081  CG  GLU A  75       1.300   1.937 -16.229  1.00 96.46           C  
ATOM   1082  HG2 GLU A  75       0.898   2.776 -15.660  1.00 96.46           H  
ATOM   1083  HG3 GLU A  75       1.070   1.023 -15.682  1.00 96.46           H  
ATOM   1084  CD  GLU A  75       0.625   1.868 -17.598  1.00 96.46           C  
ATOM   1085  OE1 GLU A  75      -0.541   2.293 -17.722  1.00 96.46           O  
ATOM   1086  OE2 GLU A  75       1.248   1.435 -18.591  1.00 96.46           O  
ATOM   1087  N   ALA A  76       3.511   5.028 -15.272  1.00 96.02           N  
ATOM   1088  H   ALA A  76       4.252   4.442 -14.915  1.00 96.02           H  
ATOM   1089  CA  ALA A  76       3.198   6.267 -14.562  1.00 96.02           C  
ATOM   1090  HA  ALA A  76       2.171   6.203 -14.203  1.00 96.02           H  
ATOM   1091  C   ALA A  76       3.292   7.501 -15.480  1.00 96.02           C  
ATOM   1092  CB  ALA A  76       4.130   6.384 -13.350  1.00 96.02           C  
ATOM   1093  HB1 ALA A  76       4.008   5.513 -12.705  1.00 96.02           H  
ATOM   1094  HB2 ALA A  76       3.884   7.281 -12.782  1.00 96.02           H  
ATOM   1095  HB3 ALA A  76       5.168   6.437 -13.678  1.00 96.02           H  
ATOM   1096  O   ALA A  76       2.445   8.397 -15.404  1.00 96.02           O  
ATOM   1097  N   TYR A  77       4.270   7.527 -16.393  1.00 95.93           N  
ATOM   1098  H   TYR A  77       4.938   6.770 -16.401  1.00 95.93           H  
ATOM   1099  CA  TYR A  77       4.377   8.567 -17.419  1.00 95.93           C  
ATOM   1100  HA  TYR A  77       4.274   9.541 -16.942  1.00 95.93           H  
ATOM   1101  C   TYR A  77       3.275   8.473 -18.476  1.00 95.93           C  
ATOM   1102  CB  TYR A  77       5.743   8.493 -18.102  1.00 95.93           C  
ATOM   1103  HB2 TYR A  77       5.715   9.095 -19.010  1.00 95.93           H  
ATOM   1104  HB3 TYR A  77       5.933   7.458 -18.386  1.00 95.93           H  
ATOM   1105  O   TYR A  77       2.678   9.497 -18.811  1.00 95.93           O  
ATOM   1106  CG  TYR A  77       6.898   8.984 -17.269  1.00 95.93           C  
ATOM   1107  CD1 TYR A  77       6.915  10.319 -16.824  1.00 95.93           C  
ATOM   1108  HD1 TYR A  77       6.097  10.979 -17.068  1.00 95.93           H  
ATOM   1109  CD2 TYR A  77       7.962   8.120 -16.959  1.00 95.93           C  
ATOM   1110  HD2 TYR A  77       7.948   7.096 -17.303  1.00 95.93           H  
ATOM   1111  CE1 TYR A  77       7.995  10.787 -16.056  1.00 95.93           C  
ATOM   1112  HE1 TYR A  77       8.005  11.806 -15.698  1.00 95.93           H  
ATOM   1113  CE2 TYR A  77       9.029   8.580 -16.171  1.00 95.93           C  
ATOM   1114  HE2 TYR A  77       9.823   7.904 -15.889  1.00 95.93           H  
ATOM   1115  OH  TYR A  77      10.056  10.382 -14.945  1.00 95.93           O  
ATOM   1116  HH  TYR A  77      10.655   9.676 -14.692  1.00 95.93           H  
ATOM   1117  CZ  TYR A  77       9.050   9.916 -15.725  1.00 95.93           C  
ATOM   1118  N   LEU A  78       2.961   7.269 -18.969  1.00 93.98           N  
ATOM   1119  H   LEU A  78       3.506   6.473 -18.668  1.00 93.98           H  
ATOM   1120  CA  LEU A  78       1.879   7.059 -19.941  1.00 93.98           C  
ATOM   1121  HA  LEU A  78       2.071   7.672 -20.822  1.00 93.98           H  
ATOM   1122  C   LEU A  78       0.517   7.496 -19.392  1.00 93.98           C  
ATOM   1123  CB  LEU A  78       1.801   5.575 -20.343  1.00 93.98           C  
ATOM   1124  HB2 LEU A  78       0.865   5.417 -20.878  1.00 93.98           H  
ATOM   1125  HB3 LEU A  78       1.769   4.970 -19.437  1.00 93.98           H  
ATOM   1126  O   LEU A  78      -0.304   8.027 -20.136  1.00 93.98           O  
ATOM   1127  CG  LEU A  78       2.938   5.067 -21.240  1.00 93.98           C  
ATOM   1128  HG  LEU A  78       3.900   5.254 -20.761  1.00 93.98           H  
ATOM   1129  CD1 LEU A  78       2.792   3.559 -21.439  1.00 93.98           C  
ATOM   1130 HD11 LEU A  78       3.642   3.194 -22.015  1.00 93.98           H  
ATOM   1131 HD12 LEU A  78       2.792   3.058 -20.471  1.00 93.98           H  
ATOM   1132 HD13 LEU A  78       1.863   3.330 -21.962  1.00 93.98           H  
ATOM   1133  CD2 LEU A  78       2.921   5.732 -22.619  1.00 93.98           C  
ATOM   1134 HD21 LEU A  78       1.948   5.605 -23.095  1.00 93.98           H  
ATOM   1135 HD22 LEU A  78       3.699   5.289 -23.242  1.00 93.98           H  
ATOM   1136 HD23 LEU A  78       3.150   6.793 -22.520  1.00 93.98           H  
ATOM   1137  N   LYS A  79       0.283   7.290 -18.093  1.00 91.35           N  
ATOM   1138  H   LYS A  79       0.976   6.769 -17.574  1.00 91.35           H  
ATOM   1139  CA  LYS A  79      -0.924   7.739 -17.387  1.00 91.35           C  
ATOM   1140  HA  LYS A  79      -1.769   7.694 -18.074  1.00 91.35           H  
ATOM   1141  C   LYS A  79      -0.858   9.201 -16.939  1.00 91.35           C  
ATOM   1142  CB  LYS A  79      -1.214   6.800 -16.205  1.00 91.35           C  
ATOM   1143  HB2 LYS A  79      -2.038   7.214 -15.624  1.00 91.35           H  
ATOM   1144  HB3 LYS A  79      -0.336   6.744 -15.562  1.00 91.35           H  
ATOM   1145  O   LYS A  79      -1.800   9.682 -16.309  1.00 91.35           O  
ATOM   1146  CG  LYS A  79      -1.609   5.384 -16.651  1.00 91.35           C  
ATOM   1147  HG2 LYS A  79      -2.405   5.450 -17.393  1.00 91.35           H  
ATOM   1148  HG3 LYS A  79      -0.748   4.883 -17.094  1.00 91.35           H  
ATOM   1149  CD  LYS A  79      -2.110   4.581 -15.439  1.00 91.35           C  
ATOM   1150  HD2 LYS A  79      -1.318   4.568 -14.689  1.00 91.35           H  
ATOM   1151  HD3 LYS A  79      -2.990   5.066 -15.019  1.00 91.35           H  
ATOM   1152  CE  LYS A  79      -2.446   3.115 -15.710  1.00 91.35           C  
ATOM   1153  HE2 LYS A  79      -2.912   2.685 -14.823  1.00 91.35           H  
ATOM   1154  HE3 LYS A  79      -1.513   2.573 -15.868  1.00 91.35           H  
ATOM   1155  NZ  LYS A  79      -3.352   2.907 -16.853  1.00 91.35           N  
ATOM   1156  HZ1 LYS A  79      -3.280   3.640 -17.545  1.00 91.35           H  
ATOM   1157  HZ2 LYS A  79      -4.304   2.800 -16.532  1.00 91.35           H  
ATOM   1158  HZ3 LYS A  79      -3.114   2.039 -17.311  1.00 91.35           H  
ATOM   1159  N   THR A  80       0.228   9.916 -17.245  1.00 91.08           N  
ATOM   1160  H   THR A  80       0.946   9.469 -17.797  1.00 91.08           H  
ATOM   1161  CA  THR A  80       0.441  11.324 -16.870  1.00 91.08           C  
ATOM   1162  HA  THR A  80       1.495  11.540 -17.045  1.00 91.08           H  
ATOM   1163  C   THR A  80       0.221  11.580 -15.377  1.00 91.08           C  
ATOM   1164  CB  THR A  80      -0.363  12.287 -17.767  1.00 91.08           C  
ATOM   1165  HB  THR A  80      -0.201  13.310 -17.427  1.00 91.08           H  
ATOM   1166  O   THR A  80      -0.390  12.570 -14.979  1.00 91.08           O  
ATOM   1167  CG2 THR A  80       0.087  12.194 -19.225  1.00 91.08           C  
ATOM   1168 HG21 THR A  80       1.155  12.400 -19.297  1.00 91.08           H  
ATOM   1169 HG22 THR A  80      -0.116  11.199 -19.621  1.00 91.08           H  
ATOM   1170 HG23 THR A  80      -0.460  12.928 -19.816  1.00 91.08           H  
ATOM   1171  OG1 THR A  80      -1.745  12.012 -17.758  1.00 91.08           O  
ATOM   1172  HG1 THR A  80      -1.922  11.403 -17.038  1.00 91.08           H  
ATOM   1173  N   MET A  81       0.682  10.655 -14.531  1.00 90.07           N  
ATOM   1174  H   MET A  81       1.213   9.877 -14.897  1.00 90.07           H  
ATOM   1175  CA  MET A  81       0.499  10.767 -13.087  1.00 90.07           C  
ATOM   1176  HA  MET A  81      -0.565  10.888 -12.885  1.00 90.07           H  
ATOM   1177  C   MET A  81       1.230  11.995 -12.540  1.00 90.07           C  
ATOM   1178  CB  MET A  81       0.991   9.503 -12.376  1.00 90.07           C  
ATOM   1179  HB2 MET A  81       2.014   9.280 -12.679  1.00 90.07           H  
ATOM   1180  HB3 MET A  81       0.982   9.673 -11.299  1.00 90.07           H  
ATOM   1181  O   MET A  81       2.382  12.251 -12.878  1.00 90.07           O  
ATOM   1182  CG  MET A  81       0.105   8.298 -12.677  1.00 90.07           C  
ATOM   1183  HG2 MET A  81      -0.915   8.527 -12.368  1.00 90.07           H  
ATOM   1184  HG3 MET A  81       0.109   8.104 -13.749  1.00 90.07           H  
ATOM   1185  SD  MET A  81       0.654   6.809 -11.814  1.00 90.07           S  
ATOM   1186  CE  MET A  81      -0.792   5.771 -12.089  1.00 90.07           C  
ATOM   1187  HE1 MET A  81      -1.130   5.897 -13.118  1.00 90.07           H  
ATOM   1188  HE2 MET A  81      -0.542   4.727 -11.898  1.00 90.07           H  
ATOM   1189  HE3 MET A  81      -1.591   6.084 -11.416  1.00 90.07           H  
ATOM   1190  N   THR A  82       0.579  12.727 -11.634  1.00 89.73           N  
ATOM   1191  H   THR A  82      -0.404  12.553 -11.485  1.00 89.73           H  
ATOM   1192  CA  THR A  82       1.148  13.944 -11.033  1.00 89.73           C  
ATOM   1193  HA  THR A  82       1.432  14.630 -11.830  1.00 89.73           H  
ATOM   1194  C   THR A  82       2.402  13.658 -10.204  1.00 89.73           C  
ATOM   1195  CB  THR A  82       0.101  14.621 -10.139  1.00 89.73           C  
ATOM   1196  HB  THR A  82      -0.042  14.018  -9.243  1.00 89.73           H  
ATOM   1197  O   THR A  82       3.339  14.447 -10.209  1.00 89.73           O  
ATOM   1198  CG2 THR A  82       0.488  16.036  -9.720  1.00 89.73           C  
ATOM   1199 HG21 THR A  82       0.703  16.644 -10.598  1.00 89.73           H  
ATOM   1200 HG22 THR A  82      -0.332  16.488  -9.161  1.00 89.73           H  
ATOM   1201 HG23 THR A  82       1.370  16.010  -9.080  1.00 89.73           H  
ATOM   1202  OG1 THR A  82      -1.136  14.694 -10.810  1.00 89.73           O  
ATOM   1203  HG1 THR A  82      -1.053  15.324 -11.530  1.00 89.73           H  
ATOM   1204  N   ASN A  83       2.437  12.523  -9.499  1.00 92.69           N  
ATOM   1205  H   ASN A  83       1.664  11.881  -9.600  1.00 92.69           H  
ATOM   1206  CA  ASN A  83       3.596  12.079  -8.729  1.00 92.69           C  
ATOM   1207  HA  ASN A  83       4.413  12.791  -8.849  1.00 92.69           H  
ATOM   1208  C   ASN A  83       4.082  10.735  -9.286  1.00 92.69           C  
ATOM   1209  CB  ASN A  83       3.232  12.067  -7.235  1.00 92.69           C  
ATOM   1210  HB2 ASN A  83       2.425  11.353  -7.070  1.00 92.69           H  
ATOM   1211  HB3 ASN A  83       2.886  13.061  -6.954  1.00 92.69           H  
ATOM   1212  O   ASN A  83       3.510   9.681  -8.998  1.00 92.69           O  
ATOM   1213  CG  ASN A  83       4.402  11.693  -6.333  1.00 92.69           C  
ATOM   1214  ND2 ASN A  83       4.428  12.180  -5.115  1.00 92.69           N  
ATOM   1215 HD21 ASN A  83       3.785  12.890  -4.795  1.00 92.69           H  
ATOM   1216 HD22 ASN A  83       5.203  11.899  -4.532  1.00 92.69           H  
ATOM   1217  OD1 ASN A  83       5.278  10.926  -6.692  1.00 92.69           O  
ATOM   1218  N   ILE A  84       5.127  10.806 -10.111  1.00 94.85           N  
ATOM   1219  H   ILE A  84       5.510  11.719 -10.309  1.00 94.85           H  
ATOM   1220  CA  ILE A  84       5.679   9.662 -10.839  1.00 94.85           C  
ATOM   1221  HA  ILE A  84       4.845   9.144 -11.313  1.00 94.85           H  
ATOM   1222  C   ILE A  84       6.322   8.623  -9.900  1.00 94.85           C  
ATOM   1223  CB  ILE A  84       6.625  10.145 -11.964  1.00 94.85           C  
ATOM   1224  HB  ILE A  84       7.410  10.767 -11.533  1.00 94.85           H  
ATOM   1225  O   ILE A  84       5.992   7.443 -10.053  1.00 94.85           O  
ATOM   1226  CG1 ILE A  84       5.930  11.035 -13.018  1.00 94.85           C  
ATOM   1227 HG12 ILE A  84       5.444  11.877 -12.525  1.00 94.85           H  
ATOM   1228 HG13 ILE A  84       6.695  11.454 -13.671  1.00 94.85           H  
ATOM   1229  CG2 ILE A  84       7.318   8.948 -12.620  1.00 94.85           C  
ATOM   1230 HG21 ILE A  84       7.880   9.274 -13.494  1.00 94.85           H  
ATOM   1231 HG22 ILE A  84       8.018   8.504 -11.912  1.00 94.85           H  
ATOM   1232 HG23 ILE A  84       6.589   8.198 -12.926  1.00 94.85           H  
ATOM   1233  CD1 ILE A  84       4.891  10.325 -13.894  1.00 94.85           C  
ATOM   1234 HD11 ILE A  84       5.356   9.513 -14.454  1.00 94.85           H  
ATOM   1235 HD12 ILE A  84       4.087   9.926 -13.276  1.00 94.85           H  
ATOM   1236 HD13 ILE A  84       4.467  11.035 -14.604  1.00 94.85           H  
ATOM   1237  N   PRO A  85       7.171   8.985  -8.910  1.00 94.16           N  
ATOM   1238  CA  PRO A  85       7.720   8.007  -7.968  1.00 94.16           C  
ATOM   1239  HA  PRO A  85       8.326   7.290  -8.523  1.00 94.16           H  
ATOM   1240  C   PRO A  85       6.643   7.235  -7.199  1.00 94.16           C  
ATOM   1241  CB  PRO A  85       8.631   8.797  -7.025  1.00 94.16           C  
ATOM   1242  HB2 PRO A  85       8.067   9.170  -6.170  1.00 94.16           H  
ATOM   1243  HB3 PRO A  85       9.476   8.197  -6.688  1.00 94.16           H  
ATOM   1244  O   PRO A  85       6.696   6.006  -7.154  1.00 94.16           O  
ATOM   1245  CG  PRO A  85       9.075   9.981  -7.878  1.00 94.16           C  
ATOM   1246  HG2 PRO A  85       9.360  10.839  -7.270  1.00 94.16           H  
ATOM   1247  HG3 PRO A  85       9.896   9.683  -8.531  1.00 94.16           H  
ATOM   1248  CD  PRO A  85       7.839  10.273  -8.720  1.00 94.16           C  
ATOM   1249  HD2 PRO A  85       8.168  10.716  -9.660  1.00 94.16           H  
ATOM   1250  HD3 PRO A  85       7.190  10.969  -8.187  1.00 94.16           H  
ATOM   1251  N   LYS A  86       5.626   7.932  -6.677  1.00 93.80           N  
ATOM   1252  H   LYS A  86       5.650   8.940  -6.744  1.00 93.80           H  
ATOM   1253  CA  LYS A  86       4.484   7.307  -5.995  1.00 93.80           C  
ATOM   1254  HA  LYS A  86       4.845   6.723  -5.148  1.00 93.80           H  
ATOM   1255  C   LYS A  86       3.738   6.343  -6.914  1.00 93.80           C  
ATOM   1256  CB  LYS A  86       3.557   8.408  -5.467  1.00 93.80           C  
ATOM   1257  HB2 LYS A  86       3.274   9.071  -6.285  1.00 93.80           H  
ATOM   1258  HB3 LYS A  86       4.102   8.981  -4.717  1.00 93.80           H  
ATOM   1259  O   LYS A  86       3.517   5.188  -6.560  1.00 93.80           O  
ATOM   1260  CG  LYS A  86       2.284   7.825  -4.842  1.00 93.80           C  
ATOM   1261  HG2 LYS A  86       1.636   7.420  -5.620  1.00 93.80           H  
ATOM   1262  HG3 LYS A  86       2.566   7.005  -4.181  1.00 93.80           H  
ATOM   1263  CD  LYS A  86       1.511   8.874  -4.044  1.00 93.80           C  
ATOM   1264  HD2 LYS A  86       0.764   8.366  -3.435  1.00 93.80           H  
ATOM   1265  HD3 LYS A  86       2.198   9.383  -3.367  1.00 93.80           H  
ATOM   1266  CE  LYS A  86       0.814   9.878  -4.963  1.00 93.80           C  
ATOM   1267  HE2 LYS A  86       0.066   9.349  -5.554  1.00 93.80           H  
ATOM   1268  HE3 LYS A  86       1.559  10.299  -5.638  1.00 93.80           H  
ATOM   1269  NZ  LYS A  86       0.187  10.951  -4.155  1.00 93.80           N  
ATOM   1270  HZ1 LYS A  86      -0.274  11.646  -4.725  1.00 93.80           H  
ATOM   1271  HZ2 LYS A  86       0.878  11.408  -3.576  1.00 93.80           H  
ATOM   1272  HZ3 LYS A  86      -0.482  10.555  -3.510  1.00 93.80           H  
ATOM   1273  N   GLY A  87       3.391   6.814  -8.113  1.00 94.25           N  
ATOM   1274  H   GLY A  87       3.610   7.775  -8.333  1.00 94.25           H  
ATOM   1275  CA  GLY A  87       2.720   6.006  -9.128  1.00 94.25           C  
ATOM   1276  HA2 GLY A  87       2.644   6.605 -10.036  1.00 94.25           H  
ATOM   1277  HA3 GLY A  87       1.723   5.729  -8.788  1.00 94.25           H  
ATOM   1278  C   GLY A  87       3.498   4.739  -9.472  1.00 94.25           C  
ATOM   1279  O   GLY A  87       2.915   3.663  -9.529  1.00 94.25           O  
ATOM   1280  N   THR A  88       4.819   4.859  -9.609  1.00 96.02           N  
ATOM   1281  H   THR A  88       5.212   5.784  -9.507  1.00 96.02           H  
ATOM   1282  CA  THR A  88       5.729   3.745  -9.910  1.00 96.02           C  
ATOM   1283  HA  THR A  88       5.465   3.316 -10.877  1.00 96.02           H  
ATOM   1284  C   THR A  88       5.641   2.640  -8.869  1.00 96.02           C  
ATOM   1285  CB  THR A  88       7.181   4.224  -9.968  1.00 96.02           C  
ATOM   1286  HB  THR A  88       7.473   4.636  -9.002  1.00 96.02           H  
ATOM   1287  O   THR A  88       5.472   1.484  -9.238  1.00 96.02           O  
ATOM   1288  CG2 THR A  88       8.175   3.121 -10.327  1.00 96.02           C  
ATOM   1289 HG21 THR A  88       8.225   2.382  -9.527  1.00 96.02           H  
ATOM   1290 HG22 THR A  88       9.172   3.541 -10.461  1.00 96.02           H  
ATOM   1291 HG23 THR A  88       7.863   2.620 -11.243  1.00 96.02           H  
ATOM   1292  OG1 THR A  88       7.300   5.235 -10.932  1.00 96.02           O  
ATOM   1293  HG1 THR A  88       6.737   5.966 -10.668  1.00 96.02           H  
ATOM   1294  N   ILE A  89       5.734   2.974  -7.577  1.00 95.87           N  
ATOM   1295  H   ILE A  89       5.830   3.947  -7.324  1.00 95.87           H  
ATOM   1296  CA  ILE A  89       5.687   1.968  -6.508  1.00 95.87           C  
ATOM   1297  HA  ILE A  89       6.413   1.185  -6.729  1.00 95.87           H  
ATOM   1298  C   ILE A  89       4.321   1.280  -6.478  1.00 95.87           C  
ATOM   1299  CB  ILE A  89       6.045   2.600  -5.144  1.00 95.87           C  
ATOM   1300  HB  ILE A  89       5.362   3.431  -4.966  1.00 95.87           H  
ATOM   1301  O   ILE A  89       4.256   0.054  -6.489  1.00 95.87           O  
ATOM   1302  CG1 ILE A  89       7.480   3.169  -5.110  1.00 95.87           C  
ATOM   1303 HG12 ILE A  89       7.564   3.976  -5.837  1.00 95.87           H  
ATOM   1304 HG13 ILE A  89       7.655   3.607  -4.127  1.00 95.87           H  
ATOM   1305  CG2 ILE A  89       5.854   1.596  -3.994  1.00 95.87           C  
ATOM   1306 HG21 ILE A  89       4.793   1.390  -3.853  1.00 95.87           H  
ATOM   1307 HG22 ILE A  89       6.236   2.012  -3.062  1.00 95.87           H  
ATOM   1308 HG23 ILE A  89       6.372   0.661  -4.205  1.00 95.87           H  
ATOM   1309  CD1 ILE A  89       8.598   2.159  -5.392  1.00 95.87           C  
ATOM   1310 HD11 ILE A  89       8.520   1.779  -6.411  1.00 95.87           H  
ATOM   1311 HD12 ILE A  89       9.559   2.662  -5.279  1.00 95.87           H  
ATOM   1312 HD13 ILE A  89       8.558   1.329  -4.687  1.00 95.87           H  
ATOM   1313  N   THR A  90       3.226   2.045  -6.514  1.00 94.98           N  
ATOM   1314  H   THR A  90       3.329   3.050  -6.495  1.00 94.98           H  
ATOM   1315  CA  THR A  90       1.869   1.479  -6.489  1.00 94.98           C  
ATOM   1316  HA  THR A  90       1.770   0.852  -5.603  1.00 94.98           H  
ATOM   1317  C   THR A  90       1.595   0.584  -7.704  1.00 94.98           C  
ATOM   1318  CB  THR A  90       0.832   2.607  -6.404  1.00 94.98           C  
ATOM   1319  HB  THR A  90       0.954   3.269  -7.261  1.00 94.98           H  
ATOM   1320  O   THR A  90       1.045  -0.505  -7.551  1.00 94.98           O  
ATOM   1321  CG2 THR A  90      -0.611   2.110  -6.366  1.00 94.98           C  
ATOM   1322 HG21 THR A  90      -0.723   1.348  -5.594  1.00 94.98           H  
ATOM   1323 HG22 THR A  90      -1.276   2.947  -6.154  1.00 94.98           H  
ATOM   1324 HG23 THR A  90      -0.883   1.682  -7.331  1.00 94.98           H  
ATOM   1325  OG1 THR A  90       1.019   3.368  -5.233  1.00 94.98           O  
ATOM   1326  HG1 THR A  90       0.937   2.795  -4.468  1.00 94.98           H  
ATOM   1327  N   LEU A  91       2.011   1.001  -8.904  1.00 95.33           N  
ATOM   1328  H   LEU A  91       2.463   1.902  -8.971  1.00 95.33           H  
ATOM   1329  CA  LEU A  91       1.911   0.201 -10.127  1.00 95.33           C  
ATOM   1330  HA  LEU A  91       0.881  -0.126 -10.267  1.00 95.33           H  
ATOM   1331  C   LEU A  91       2.776  -1.059 -10.060  1.00 95.33           C  
ATOM   1332  CB  LEU A  91       2.343   1.070 -11.318  1.00 95.33           C  
ATOM   1333  HB2 LEU A  91       2.696   0.428 -12.125  1.00 95.33           H  
ATOM   1334  HB3 LEU A  91       3.194   1.682 -11.018  1.00 95.33           H  
ATOM   1335  O   LEU A  91       2.314  -2.128 -10.452  1.00 95.33           O  
ATOM   1336  CG  LEU A  91       1.229   1.977 -11.858  1.00 95.33           C  
ATOM   1337  HG  LEU A  91       0.666   2.430 -11.042  1.00 95.33           H  
ATOM   1338  CD1 LEU A  91       1.830   3.093 -12.710  1.00 95.33           C  
ATOM   1339 HD11 LEU A  91       2.393   3.776 -12.073  1.00 95.33           H  
ATOM   1340 HD12 LEU A  91       1.048   3.653 -13.222  1.00 95.33           H  
ATOM   1341 HD13 LEU A  91       2.513   2.664 -13.443  1.00 95.33           H  
ATOM   1342  CD2 LEU A  91       0.291   1.143 -12.727  1.00 95.33           C  
ATOM   1343 HD21 LEU A  91      -0.402   0.580 -12.101  1.00 95.33           H  
ATOM   1344 HD22 LEU A  91      -0.266   1.794 -13.401  1.00 95.33           H  
ATOM   1345 HD23 LEU A  91       0.853   0.448 -13.351  1.00 95.33           H  
ATOM   1346  N   ALA A  92       4.006  -0.959  -9.555  1.00 95.69           N  
ATOM   1347  H   ALA A  92       4.355  -0.056  -9.269  1.00 95.69           H  
ATOM   1348  CA  ALA A  92       4.892  -2.109  -9.419  1.00 95.69           C  
ATOM   1349  HA  ALA A  92       4.980  -2.589 -10.394  1.00 95.69           H  
ATOM   1350  C   ALA A  92       4.309  -3.143  -8.447  1.00 95.69           C  
ATOM   1351  CB  ALA A  92       6.282  -1.628  -8.988  1.00 95.69           C  
ATOM   1352  HB1 ALA A  92       6.235  -1.169  -8.000  1.00 95.69           H  
ATOM   1353  HB2 ALA A  92       6.661  -0.899  -9.704  1.00 95.69           H  
ATOM   1354  HB3 ALA A  92       6.968  -2.474  -8.956  1.00 95.69           H  
ATOM   1355  O   ALA A  92       4.271  -4.328  -8.767  1.00 95.69           O  
ATOM   1356  N   ILE A  93       3.777  -2.697  -7.303  1.00 95.17           N  
ATOM   1357  H   ILE A  93       3.860  -1.713  -7.093  1.00 95.17           H  
ATOM   1358  CA  ILE A  93       3.087  -3.562  -6.333  1.00 95.17           C  
ATOM   1359  HA  ILE A  93       3.769  -4.346  -6.005  1.00 95.17           H  
ATOM   1360  C   ILE A  93       1.892  -4.255  -6.990  1.00 95.17           C  
ATOM   1361  CB  ILE A  93       2.654  -2.742  -5.099  1.00 95.17           C  
ATOM   1362  HB  ILE A  93       2.117  -1.857  -5.440  1.00 95.17           H  
ATOM   1363  O   ILE A  93       1.748  -5.469  -6.859  1.00 95.17           O  
ATOM   1364  CG1 ILE A  93       3.889  -2.303  -4.285  1.00 95.17           C  
ATOM   1365 HG12 ILE A  93       4.316  -3.169  -3.779  1.00 95.17           H  
ATOM   1366 HG13 ILE A  93       4.655  -1.908  -4.953  1.00 95.17           H  
ATOM   1367  CG2 ILE A  93       1.726  -3.545  -4.175  1.00 95.17           C  
ATOM   1368 HG21 ILE A  93       2.254  -4.419  -3.792  1.00 95.17           H  
ATOM   1369 HG22 ILE A  93       1.406  -2.917  -3.344  1.00 95.17           H  
ATOM   1370 HG23 ILE A  93       0.830  -3.881  -4.698  1.00 95.17           H  
ATOM   1371  CD1 ILE A  93       3.580  -1.223  -3.244  1.00 95.17           C  
ATOM   1372 HD11 ILE A  93       4.525  -0.838  -2.859  1.00 95.17           H  
ATOM   1373 HD12 ILE A  93       3.027  -0.404  -3.702  1.00 95.17           H  
ATOM   1374 HD13 ILE A  93       3.008  -1.637  -2.414  1.00 95.17           H  
ATOM   1375  N   ALA A  94       1.066  -3.511  -7.730  1.00 93.26           N  
ATOM   1376  H   ALA A  94       1.224  -2.515  -7.787  1.00 93.26           H  
ATOM   1377  CA  ALA A  94      -0.090  -4.069  -8.428  1.00 93.26           C  
ATOM   1378  HA  ALA A  94      -0.737  -4.559  -7.701  1.00 93.26           H  
ATOM   1379  C   ALA A  94       0.290  -5.124  -9.483  1.00 93.26           C  
ATOM   1380  CB  ALA A  94      -0.874  -2.913  -9.054  1.00 93.26           C  
ATOM   1381  HB1 ALA A  94      -1.780  -3.299  -9.521  1.00 93.26           H  
ATOM   1382  HB2 ALA A  94      -1.147  -2.199  -8.278  1.00 93.26           H  
ATOM   1383  HB3 ALA A  94      -0.270  -2.413  -9.811  1.00 93.26           H  
ATOM   1384  O   ALA A  94      -0.461  -6.067  -9.696  1.00 93.26           O  
ATOM   1385  N   ASN A  95       1.450  -4.975 -10.130  1.00 92.35           N  
ATOM   1386  H   ASN A  95       2.021  -4.173  -9.905  1.00 92.35           H  
ATOM   1387  CA  ASN A  95       1.929  -5.908 -11.151  1.00 92.35           C  
ATOM   1388  HA  ASN A  95       1.077  -6.311 -11.698  1.00 92.35           H  
ATOM   1389  C   ASN A  95       2.645  -7.143 -10.590  1.00 92.35           C  
ATOM   1390  CB  ASN A  95       2.841  -5.155 -12.137  1.00 92.35           C  
ATOM   1391  HB2 ASN A  95       3.475  -5.875 -12.657  1.00 92.35           H  
ATOM   1392  HB3 ASN A  95       3.494  -4.470 -11.596  1.00 92.35           H  
ATOM   1393  O   ASN A  95       2.750  -8.126 -11.316  1.00 92.35           O  
ATOM   1394  CG  ASN A  95       2.069  -4.403 -13.200  1.00 92.35           C  
ATOM   1395  ND2 ASN A  95       1.734  -3.157 -12.984  1.00 92.35           N  
ATOM   1396 HD21 ASN A  95       1.940  -2.746 -12.085  1.00 92.35           H  
ATOM   1397 HD22 ASN A  95       1.214  -2.683 -13.709  1.00 92.35           H  
ATOM   1398  OD1 ASN A  95       1.743  -4.923 -14.251  1.00 92.35           O  
ATOM   1399  N   ALA A  96       3.168  -7.085  -9.361  1.00 90.39           N  
ATOM   1400  H   ALA A  96       3.088  -6.217  -8.850  1.00 90.39           H  
ATOM   1401  CA  ALA A  96       4.081  -8.108  -8.848  1.00 90.39           C  
ATOM   1402  HA  ALA A  96       4.235  -8.882  -9.600  1.00 90.39           H  
ATOM   1403  C   ALA A  96       3.611  -8.830  -7.579  1.00 90.39           C  
ATOM   1404  CB  ALA A  96       5.432  -7.435  -8.592  1.00 90.39           C  
ATOM   1405  HB1 ALA A  96       6.165  -8.195  -8.319  1.00 90.39           H  
ATOM   1406  HB2 ALA A  96       5.778  -6.919  -9.488  1.00 90.39           H  
ATOM   1407  HB3 ALA A  96       5.332  -6.706  -7.788  1.00 90.39           H  
ATOM   1408  O   ALA A  96       3.982  -9.980  -7.384  1.00 90.39           O  
ATOM   1409  N   ILE A  97       2.871  -8.156  -6.689  1.00 89.23           N  
ATOM   1410  H   ILE A  97       2.565  -7.224  -6.928  1.00 89.23           H  
ATOM   1411  CA  ILE A  97       2.633  -8.650  -5.317  1.00 89.23           C  
ATOM   1412  HA  ILE A  97       2.946  -9.692  -5.249  1.00 89.23           H  
ATOM   1413  C   ILE A  97       1.149  -8.624  -4.938  1.00 89.23           C  
ATOM   1414  CB  ILE A  97       3.465  -7.839  -4.285  1.00 89.23           C  
ATOM   1415  HB  ILE A  97       3.020  -6.848  -4.197  1.00 89.23           H  
ATOM   1416  O   ILE A  97       0.700  -9.445  -4.143  1.00 89.23           O  
ATOM   1417  CG1 ILE A  97       4.944  -7.656  -4.703  1.00 89.23           C  
ATOM   1418 HG12 ILE A  97       4.981  -7.154  -5.670  1.00 89.23           H  
ATOM   1419 HG13 ILE A  97       5.421  -8.631  -4.802  1.00 89.23           H  
ATOM   1420  CG2 ILE A  97       3.412  -8.519  -2.903  1.00 89.23           C  
ATOM   1421 HG21 ILE A  97       2.386  -8.642  -2.557  1.00 89.23           H  
ATOM   1422 HG22 ILE A  97       3.875  -9.505  -2.963  1.00 89.23           H  
ATOM   1423 HG23 ILE A  97       3.930  -7.924  -2.151  1.00 89.23           H  
ATOM   1424  CD1 ILE A  97       5.771  -6.788  -3.747  1.00 89.23           C  
ATOM   1425 HD11 ILE A  97       5.949  -7.314  -2.810  1.00 89.23           H  
ATOM   1426 HD12 ILE A  97       5.243  -5.855  -3.546  1.00 89.23           H  
ATOM   1427 HD13 ILE A  97       6.741  -6.577  -4.196  1.00 89.23           H  
ATOM   1428  N   ALA A  98       0.379  -7.661  -5.449  1.00 83.75           N  
ATOM   1429  H   ALA A  98       0.768  -7.034  -6.139  1.00 83.75           H  
ATOM   1430  CA  ALA A  98      -1.006  -7.477  -5.029  1.00 83.75           C  
ATOM   1431  HA  ALA A  98      -0.986  -7.283  -3.957  1.00 83.75           H  
ATOM   1432  C   ALA A  98      -1.876  -8.724  -5.300  1.00 83.75           C  
ATOM   1433  CB  ALA A  98      -1.579  -6.250  -5.733  1.00 83.75           C  
ATOM   1434  HB1 ALA A  98      -0.957  -5.383  -5.510  1.00 83.75           H  
ATOM   1435  HB2 ALA A  98      -2.600  -6.079  -5.393  1.00 83.75           H  
ATOM   1436  HB3 ALA A  98      -1.593  -6.432  -6.807  1.00 83.75           H  
ATOM   1437  O   ALA A  98      -1.754  -9.328  -6.368  1.00 83.75           O  
ATOM   1438  N   PRO A  99      -2.789  -9.083  -4.375  1.00 70.11           N  
ATOM   1439  CA  PRO A  99      -3.700 -10.209  -4.567  1.00 70.11           C  
ATOM   1440  HA  PRO A  99      -3.120 -11.113  -4.754  1.00 70.11           H  
ATOM   1441  C   PRO A  99      -4.632  -9.965  -5.761  1.00 70.11           C  
ATOM   1442  CB  PRO A  99      -4.455 -10.363  -3.243  1.00 70.11           C  
ATOM   1443  HB2 PRO A  99      -5.476 -10.719  -3.386  1.00 70.11           H  
ATOM   1444  HB3 PRO A  99      -3.906 -11.041  -2.590  1.00 70.11           H  
ATOM   1445  O   PRO A  99      -4.973  -8.820  -6.055  1.00 70.11           O  
ATOM   1446  CG  PRO A  99      -4.424  -8.955  -2.652  1.00 70.11           C  
ATOM   1447  HG2 PRO A  99      -5.225  -8.360  -3.092  1.00 70.11           H  
ATOM   1448  HG3 PRO A  99      -4.505  -8.969  -1.565  1.00 70.11           H  
ATOM   1449  CD  PRO A  99      -3.076  -8.409  -3.116  1.00 70.11           C  
ATOM   1450  HD2 PRO A  99      -2.305  -8.664  -2.389  1.00 70.11           H  
ATOM   1451  HD3 PRO A  99      -3.140  -7.328  -3.243  1.00 70.11           H  
ATOM   1452  N   ALA A 100      -5.019 -11.053  -6.436  1.00 61.89           N  
ATOM   1453  H   ALA A 100      -4.713 -11.940  -6.065  1.00 61.89           H  
ATOM   1454  CA  ALA A 100      -5.650 -11.101  -7.759  1.00 61.89           C  
ATOM   1455  HA  ALA A 100      -4.850 -11.135  -8.498  1.00 61.89           H  
ATOM   1456  C   ALA A 100      -6.549  -9.896  -8.108  1.00 61.89           C  
ATOM   1457  CB  ALA A 100      -6.423 -12.423  -7.865  1.00 61.89           C  
ATOM   1458  HB1 ALA A 100      -5.750 -13.265  -7.704  1.00 61.89           H  
ATOM   1459  HB2 ALA A 100      -7.218 -12.452  -7.119  1.00 61.89           H  
ATOM   1460  HB3 ALA A 100      -6.866 -12.513  -8.857  1.00 61.89           H  
ATOM   1461  O   ALA A 100      -7.727  -9.831  -7.761  1.00 61.89           O  
ATOM   1462  N   LEU A 101      -5.998  -8.970  -8.893  1.00 72.35           N  
ATOM   1463  H   LEU A 101      -5.011  -9.060  -9.086  1.00 72.35           H  
ATOM   1464  CA  LEU A 101      -6.684  -7.785  -9.414  1.00 72.35           C  
ATOM   1465  HA  LEU A 101      -7.429  -7.464  -8.687  1.00 72.35           H  
ATOM   1466  C   LEU A 101      -7.475  -8.115 -10.697  1.00 72.35           C  
ATOM   1467  CB  LEU A 101      -5.635  -6.656  -9.578  1.00 72.35           C  
ATOM   1468  HB2 LEU A 101      -6.100  -5.797 -10.063  1.00 72.35           H  
ATOM   1469  HB3 LEU A 101      -4.839  -7.020 -10.227  1.00 72.35           H  
ATOM   1470  O   LEU A 101      -7.477  -7.335 -11.634  1.00 72.35           O  
ATOM   1471  CG  LEU A 101      -5.013  -6.171  -8.250  1.00 72.35           C  
ATOM   1472  HG  LEU A 101      -4.594  -7.020  -7.711  1.00 72.35           H  
ATOM   1473  CD1 LEU A 101      -3.865  -5.186  -8.465  1.00 72.35           C  
ATOM   1474 HD11 LEU A 101      -3.056  -5.701  -8.982  1.00 72.35           H  
ATOM   1475 HD12 LEU A 101      -4.210  -4.320  -9.030  1.00 72.35           H  
ATOM   1476 HD13 LEU A 101      -3.484  -4.853  -7.500  1.00 72.35           H  
ATOM   1477  CD2 LEU A 101      -6.044  -5.467  -7.364  1.00 72.35           C  
ATOM   1478 HD21 LEU A 101      -6.787  -6.193  -7.032  1.00 72.35           H  
ATOM   1479 HD22 LEU A 101      -5.561  -5.064  -6.474  1.00 72.35           H  
ATOM   1480 HD23 LEU A 101      -6.537  -4.671  -7.921  1.00 72.35           H  
ATOM   1481  N   GLY A 102      -8.101  -9.296 -10.781  1.00 69.54           N  
ATOM   1482  H   GLY A 102      -8.141  -9.830  -9.925  1.00 69.54           H  
ATOM   1483  CA  GLY A 102      -8.486  -9.990 -12.027  1.00 69.54           C  
ATOM   1484  HA2 GLY A 102      -9.266 -10.713 -11.788  1.00 69.54           H  
ATOM   1485  HA3 GLY A 102      -7.622 -10.545 -12.393  1.00 69.54           H  
ATOM   1486  C   GLY A 102      -9.004  -9.127 -13.190  1.00 69.54           C  
ATOM   1487  O   GLY A 102      -8.472  -9.212 -14.291  1.00 69.54           O  
ATOM   1488  N   GLU A 103      -9.981  -8.245 -12.964  1.00 77.11           N  
ATOM   1489  H   GLU A 103     -10.371  -8.190 -12.034  1.00 77.11           H  
ATOM   1490  CA  GLU A 103     -10.544  -7.379 -14.022  1.00 77.11           C  
ATOM   1491  HA  GLU A 103     -10.877  -7.993 -14.858  1.00 77.11           H  
ATOM   1492  C   GLU A 103      -9.562  -6.336 -14.587  1.00 77.11           C  
ATOM   1493  CB  GLU A 103     -11.736  -6.599 -13.462  1.00 77.11           C  
ATOM   1494  HB2 GLU A 103     -12.071  -5.889 -14.218  1.00 77.11           H  
ATOM   1495  HB3 GLU A 103     -11.391  -6.040 -12.591  1.00 77.11           H  
ATOM   1496  O   GLU A 103      -9.813  -5.731 -15.626  1.00 77.11           O  
ATOM   1497  CG  GLU A 103     -12.942  -7.440 -13.040  1.00 77.11           C  
ATOM   1498  HG2 GLU A 103     -12.647  -8.112 -12.234  1.00 77.11           H  
ATOM   1499  HG3 GLU A 103     -13.267  -8.038 -13.891  1.00 77.11           H  
ATOM   1500  CD  GLU A 103     -14.098  -6.542 -12.560  1.00 77.11           C  
ATOM   1501  OE1 GLU A 103     -15.226  -7.065 -12.455  1.00 77.11           O  
ATOM   1502  OE2 GLU A 103     -13.859  -5.332 -12.305  1.00 77.11           O  
ATOM   1503  N   GLN A 104      -8.478  -6.059 -13.870  1.00 83.19           N  
ATOM   1504  H   GLN A 104      -8.314  -6.613 -13.042  1.00 83.19           H  
ATOM   1505  CA  GLN A 104      -7.452  -5.094 -14.240  1.00 83.19           C  
ATOM   1506  HA  GLN A 104      -7.884  -4.305 -14.856  1.00 83.19           H  
ATOM   1507  C   GLN A 104      -6.301  -5.711 -15.046  1.00 83.19           C  
ATOM   1508  CB  GLN A 104      -6.887  -4.483 -12.959  1.00 83.19           C  
ATOM   1509  HB2 GLN A 104      -6.515  -5.258 -12.289  1.00 83.19           H  
ATOM   1510  HB3 GLN A 104      -5.997  -3.937 -13.272  1.00 83.19           H  
ATOM   1511  O   GLN A 104      -5.478  -4.975 -15.596  1.00 83.19           O  
ATOM   1512  CG  GLN A 104      -7.829  -3.541 -12.191  1.00 83.19           C  
ATOM   1513  HG2 GLN A 104      -7.224  -2.921 -11.530  1.00 83.19           H  
ATOM   1514  HG3 GLN A 104      -8.332  -2.881 -12.898  1.00 83.19           H  
ATOM   1515  CD  GLN A 104      -8.853  -4.252 -11.310  1.00 83.19           C  
ATOM   1516  NE2 GLN A 104     -10.132  -4.082 -11.559  1.00 83.19           N  
ATOM   1517 HE21 GLN A 104     -10.389  -3.778 -12.487  1.00 83.19           H  
ATOM   1518 HE22 GLN A 104     -10.736  -4.740 -11.085  1.00 83.19           H  
ATOM   1519  OE1 GLN A 104      -8.550  -4.893 -10.323  1.00 83.19           O  
ATOM   1520  N   VAL A 105      -6.203  -7.042 -15.075  1.00 86.13           N  
ATOM   1521  H   VAL A 105      -6.954  -7.592 -14.683  1.00 86.13           H  
ATOM   1522  CA  VAL A 105      -5.115  -7.761 -15.741  1.00 86.13           C  
ATOM   1523  HA  VAL A 105      -4.190  -7.197 -15.611  1.00 86.13           H  
ATOM   1524  C   VAL A 105      -5.396  -7.831 -17.238  1.00 86.13           C  
ATOM   1525  CB  VAL A 105      -4.888  -9.150 -15.117  1.00 86.13           C  
ATOM   1526  HB  VAL A 105      -5.770  -9.771 -15.272  1.00 86.13           H  
ATOM   1527  O   VAL A 105      -6.433  -8.330 -17.673  1.00 86.13           O  
ATOM   1528  CG1 VAL A 105      -3.676  -9.839 -15.753  1.00 86.13           C  
ATOM   1529 HG11 VAL A 105      -3.537 -10.825 -15.309  1.00 86.13           H  
ATOM   1530 HG12 VAL A 105      -2.776  -9.242 -15.607  1.00 86.13           H  
ATOM   1531 HG13 VAL A 105      -3.846  -9.975 -16.821  1.00 86.13           H  
ATOM   1532  CG2 VAL A 105      -4.614  -9.045 -13.608  1.00 86.13           C  
ATOM   1533 HG21 VAL A 105      -3.756  -8.399 -13.424  1.00 86.13           H  
ATOM   1534 HG22 VAL A 105      -5.488  -8.642 -13.095  1.00 86.13           H  
ATOM   1535 HG23 VAL A 105      -4.412 -10.037 -13.203  1.00 86.13           H  
ATOM   1536  N   LEU A 106      -4.463  -7.312 -18.034  1.00 88.66           N  
ATOM   1537  H   LEU A 106      -3.615  -6.959 -17.614  1.00 88.66           H  
ATOM   1538  CA  LEU A 106      -4.546  -7.351 -19.490  1.00 88.66           C  
ATOM   1539  HA  LEU A 106      -5.553  -7.071 -19.797  1.00 88.66           H  
ATOM   1540  C   LEU A 106      -4.289  -8.764 -20.012  1.00 88.66           C  
ATOM   1541  CB  LEU A 106      -3.534  -6.366 -20.096  1.00 88.66           C  
ATOM   1542  HB2 LEU A 106      -2.545  -6.606 -19.707  1.00 88.66           H  
ATOM   1543  HB3 LEU A 106      -3.514  -6.518 -21.175  1.00 88.66           H  
ATOM   1544  O   LEU A 106      -3.424  -9.471 -19.499  1.00 88.66           O  
ATOM   1545  CG  LEU A 106      -3.827  -4.884 -19.818  1.00 88.66           C  
ATOM   1546  HG  LEU A 106      -3.809  -4.698 -18.744  1.00 88.66           H  
ATOM   1547  CD1 LEU A 106      -2.735  -4.035 -20.471  1.00 88.66           C  
ATOM   1548 HD11 LEU A 106      -1.779  -4.273 -20.005  1.00 88.66           H  
ATOM   1549 HD12 LEU A 106      -2.687  -4.252 -21.538  1.00 88.66           H  
ATOM   1550 HD13 LEU A 106      -2.951  -2.976 -20.323  1.00 88.66           H  
ATOM   1551  CD2 LEU A 106      -5.178  -4.432 -20.376  1.00 88.66           C  
ATOM   1552 HD21 LEU A 106      -5.296  -3.355 -20.259  1.00 88.66           H  
ATOM   1553 HD22 LEU A 106      -5.984  -4.917 -19.825  1.00 88.66           H  
ATOM   1554 HD23 LEU A 106      -5.264  -4.703 -21.428  1.00 88.66           H  
ATOM   1555  N   GLN A 107      -4.987  -9.141 -21.083  1.00 89.98           N  
ATOM   1556  H   GLN A 107      -5.629  -8.479 -21.496  1.00 89.98           H  
ATOM   1557  CA  GLN A 107      -4.709 -10.383 -21.809  1.00 89.98           C  
ATOM   1558  HA  GLN A 107      -4.693 -11.210 -21.098  1.00 89.98           H  
ATOM   1559  C   GLN A 107      -3.327 -10.326 -22.476  1.00 89.98           C  
ATOM   1560  CB  GLN A 107      -5.814 -10.634 -22.847  1.00 89.98           C  
ATOM   1561  HB2 GLN A 107      -5.848  -9.797 -23.544  1.00 89.98           H  
ATOM   1562  HB3 GLN A 107      -5.574 -11.534 -23.413  1.00 89.98           H  
ATOM   1563  O   GLN A 107      -2.812  -9.239 -22.730  1.00 89.98           O  
ATOM   1564  CG  GLN A 107      -7.204 -10.809 -22.213  1.00 89.98           C  
ATOM   1565  HG2 GLN A 107      -7.498  -9.886 -21.712  1.00 89.98           H  
ATOM   1566  HG3 GLN A 107      -7.932 -11.002 -23.001  1.00 89.98           H  
ATOM   1567  CD  GLN A 107      -7.251 -11.970 -21.225  1.00 89.98           C  
ATOM   1568  NE2 GLN A 107      -7.736 -11.768 -20.020  1.00 89.98           N  
ATOM   1569 HE21 GLN A 107      -7.656 -12.547 -19.382  1.00 89.98           H  
ATOM   1570 HE22 GLN A 107      -7.986 -10.840 -19.708  1.00 89.98           H  
ATOM   1571  OE1 GLN A 107      -6.824 -13.075 -21.512  1.00 89.98           O  
ATOM   1572  N   ALA A 108      -2.735 -11.481 -22.793  1.00 90.10           N  
ATOM   1573  H   ALA A 108      -3.214 -12.342 -22.572  1.00 90.10           H  
ATOM   1574  CA  ALA A 108      -1.332 -11.583 -23.215  1.00 90.10           C  
ATOM   1575  HA  ALA A 108      -0.704 -11.308 -22.367  1.00 90.10           H  
ATOM   1576  C   ALA A 108      -0.930 -10.632 -24.361  1.00 90.10           C  
ATOM   1577  CB  ALA A 108      -1.038 -13.046 -23.565  1.00 90.10           C  
ATOM   1578  HB1 ALA A 108       0.019 -13.154 -23.810  1.00 90.10           H  
ATOM   1579  HB2 ALA A 108      -1.258 -13.687 -22.712  1.00 90.10           H  
ATOM   1580  HB3 ALA A 108      -1.634 -13.361 -24.422  1.00 90.10           H  
ATOM   1581  O   ALA A 108       0.059  -9.905 -24.246  1.00 90.10           O  
ATOM   1582  N   ASP A 109      -1.714 -10.553 -25.440  1.00 89.59           N  
ATOM   1583  H   ASP A 109      -2.465 -11.220 -25.543  1.00 89.59           H  
ATOM   1584  CA  ASP A 109      -1.403  -9.666 -26.572  1.00 89.59           C  
ATOM   1585  HA  ASP A 109      -0.405  -9.900 -26.943  1.00 89.59           H  
ATOM   1586  C   ASP A 109      -1.413  -8.181 -26.172  1.00 89.59           C  
ATOM   1587  CB  ASP A 109      -2.414  -9.899 -27.707  1.00 89.59           C  
ATOM   1588  HB2 ASP A 109      -3.426  -9.821 -27.308  1.00 89.59           H  
ATOM   1589  HB3 ASP A 109      -2.287  -9.111 -28.449  1.00 89.59           H  
ATOM   1590  O   ASP A 109      -0.519  -7.405 -26.535  1.00 89.59           O  
ATOM   1591  CG  ASP A 109      -2.244 -11.241 -28.422  1.00 89.59           C  
ATOM   1592  OD1 ASP A 109      -1.124 -11.791 -28.369  1.00 89.59           O  
ATOM   1593  OD2 ASP A 109      -3.234 -11.671 -29.051  1.00 89.59           O  
ATOM   1594  N   GLU A 110      -2.406  -7.779 -25.376  1.00 91.77           N  
ATOM   1595  H   GLU A 110      -3.047  -8.482 -25.036  1.00 91.77           H  
ATOM   1596  CA  GLU A 110      -2.546  -6.414 -24.870  1.00 91.77           C  
ATOM   1597  HA  GLU A 110      -2.448  -5.715 -25.701  1.00 91.77           H  
ATOM   1598  C   GLU A 110      -1.457  -6.080 -23.847  1.00 91.77           C  
ATOM   1599  CB  GLU A 110      -3.925  -6.219 -24.229  1.00 91.77           C  
ATOM   1600  HB2 GLU A 110      -3.965  -5.215 -23.804  1.00 91.77           H  
ATOM   1601  HB3 GLU A 110      -4.045  -6.941 -23.421  1.00 91.77           H  
ATOM   1602  O   GLU A 110      -0.892  -4.983 -23.885  1.00 91.77           O  
ATOM   1603  CG  GLU A 110      -5.084  -6.374 -25.222  1.00 91.77           C  
ATOM   1604  HG2 GLU A 110      -4.909  -5.704 -26.064  1.00 91.77           H  
ATOM   1605  HG3 GLU A 110      -5.108  -7.397 -25.596  1.00 91.77           H  
ATOM   1606  CD  GLU A 110      -6.431  -6.043 -24.565  1.00 91.77           C  
ATOM   1607  OE1 GLU A 110      -7.278  -5.448 -25.269  1.00 91.77           O  
ATOM   1608  OE2 GLU A 110      -6.583  -6.340 -23.357  1.00 91.77           O  
ATOM   1609  N   ALA A 111      -1.123  -7.031 -22.972  1.00 92.97           N  
ATOM   1610  H   ALA A 111      -1.630  -7.904 -23.010  1.00 92.97           H  
ATOM   1611  CA  ALA A 111      -0.081  -6.910 -21.965  1.00 92.97           C  
ATOM   1612  HA  ALA A 111      -0.294  -6.031 -21.358  1.00 92.97           H  
ATOM   1613  C   ALA A 111       1.291  -6.722 -22.620  1.00 92.97           C  
ATOM   1614  CB  ALA A 111      -0.110  -8.147 -21.060  1.00 92.97           C  
ATOM   1615  HB1 ALA A 111      -1.090  -8.251 -20.593  1.00 92.97           H  
ATOM   1616  HB2 ALA A 111       0.088  -9.045 -21.645  1.00 92.97           H  
ATOM   1617  HB3 ALA A 111       0.648  -8.061 -20.282  1.00 92.97           H  
ATOM   1618  O   ALA A 111       2.010  -5.784 -22.274  1.00 92.97           O  
ATOM   1619  N   ASN A 112       1.618  -7.525 -23.635  1.00 92.95           N  
ATOM   1620  H   ASN A 112       1.005  -8.303 -23.836  1.00 92.95           H  
ATOM   1621  CA  ASN A 112       2.850  -7.394 -24.406  1.00 92.95           C  
ATOM   1622  HA  ASN A 112       3.698  -7.398 -23.721  1.00 92.95           H  
ATOM   1623  C   ASN A 112       2.909  -6.077 -25.187  1.00 92.95           C  
ATOM   1624  CB  ASN A 112       2.967  -8.599 -25.351  1.00 92.95           C  
ATOM   1625  HB2 ASN A 112       2.002  -8.836 -25.799  1.00 92.95           H  
ATOM   1626  HB3 ASN A 112       3.673  -8.378 -26.151  1.00 92.95           H  
ATOM   1627  O   ASN A 112       3.950  -5.418 -25.238  1.00 92.95           O  
ATOM   1628  CG  ASN A 112       3.519  -9.805 -24.622  1.00 92.95           C  
ATOM   1629  ND2 ASN A 112       2.781 -10.883 -24.550  1.00 92.95           N  
ATOM   1630 HD21 ASN A 112       1.807 -10.869 -24.818  1.00 92.95           H  
ATOM   1631 HD22 ASN A 112       3.148 -11.727 -24.133  1.00 92.95           H  
ATOM   1632  OD1 ASN A 112       4.629  -9.729 -24.123  1.00 92.95           O  
ATOM   1633  N   LEU A 113       1.807  -5.649 -25.807  1.00 93.03           N  
ATOM   1634  H   LEU A 113       0.980  -6.229 -25.785  1.00 93.03           H  
ATOM   1635  CA  LEU A 113       1.754  -4.347 -26.476  1.00 93.03           C  
ATOM   1636  HA  LEU A 113       2.571  -4.299 -27.195  1.00 93.03           H  
ATOM   1637  C   LEU A 113       1.944  -3.194 -25.479  1.00 93.03           C  
ATOM   1638  CB  LEU A 113       0.419  -4.230 -27.227  1.00 93.03           C  
ATOM   1639  HB2 LEU A 113      -0.396  -4.354 -26.514  1.00 93.03           H  
ATOM   1640  HB3 LEU A 113       0.349  -5.042 -27.950  1.00 93.03           H  
ATOM   1641  O   LEU A 113       2.643  -2.219 -25.777  1.00 93.03           O  
ATOM   1642  CG  LEU A 113       0.234  -2.888 -27.956  1.00 93.03           C  
ATOM   1643  HG  LEU A 113       0.280  -2.067 -27.241  1.00 93.03           H  
ATOM   1644  CD1 LEU A 113       1.297  -2.655 -29.032  1.00 93.03           C  
ATOM   1645 HD11 LEU A 113       2.279  -2.536 -28.573  1.00 93.03           H  
ATOM   1646 HD12 LEU A 113       1.059  -1.754 -29.597  1.00 93.03           H  
ATOM   1647 HD13 LEU A 113       1.322  -3.507 -29.711  1.00 93.03           H  
ATOM   1648  CD2 LEU A 113      -1.140  -2.831 -28.619  1.00 93.03           C  
ATOM   1649 HD21 LEU A 113      -1.289  -1.879 -29.128  1.00 93.03           H  
ATOM   1650 HD22 LEU A 113      -1.917  -2.966 -27.867  1.00 93.03           H  
ATOM   1651 HD23 LEU A 113      -1.231  -3.640 -29.343  1.00 93.03           H  
ATOM   1652  N   ARG A 114       1.327  -3.285 -24.298  1.00 94.64           N  
ATOM   1653  H   ARG A 114       0.747  -4.094 -24.124  1.00 94.64           H  
ATOM   1654  CA  ARG A 114       1.435  -2.268 -23.250  1.00 94.64           C  
ATOM   1655  HA  ARG A 114       1.292  -1.296 -23.722  1.00 94.64           H  
ATOM   1656  C   ARG A 114       2.833  -2.239 -22.640  1.00 94.64           C  
ATOM   1657  CB  ARG A 114       0.338  -2.497 -22.194  1.00 94.64           C  
ATOM   1658  HB2 ARG A 114      -0.630  -2.575 -22.689  1.00 94.64           H  
ATOM   1659  HB3 ARG A 114       0.525  -3.448 -21.696  1.00 94.64           H  
ATOM   1660  O   ARG A 114       3.399  -1.154 -22.541  1.00 94.64           O  
ATOM   1661  CG  ARG A 114       0.259  -1.380 -21.138  1.00 94.64           C  
ATOM   1662  HG2 ARG A 114       1.240  -1.217 -20.691  1.00 94.64           H  
ATOM   1663  HG3 ARG A 114      -0.432  -1.681 -20.351  1.00 94.64           H  
ATOM   1664  CD  ARG A 114      -0.244  -0.081 -21.774  1.00 94.64           C  
ATOM   1665  HD2 ARG A 114       0.410   0.192 -22.603  1.00 94.64           H  
ATOM   1666  HD3 ARG A 114      -1.250  -0.261 -22.154  1.00 94.64           H  
ATOM   1667  NE  ARG A 114      -0.269   1.048 -20.837  1.00 94.64           N  
ATOM   1668  HE  ARG A 114       0.202   0.951 -19.949  1.00 94.64           H  
ATOM   1669  NH1 ARG A 114      -1.363   2.529 -22.192  1.00 94.64           N  
ATOM   1670 HH11 ARG A 114      -1.840   3.418 -22.245  1.00 94.64           H  
ATOM   1671 HH12 ARG A 114      -1.662   1.727 -22.728  1.00 94.64           H  
ATOM   1672  NH2 ARG A 114      -0.679   3.201 -20.207  1.00 94.64           N  
ATOM   1673 HH21 ARG A 114      -0.406   2.898 -19.283  1.00 94.64           H  
ATOM   1674 HH22 ARG A 114      -1.168   4.079 -20.308  1.00 94.64           H  
ATOM   1675  CZ  ARG A 114      -0.763   2.246 -21.072  1.00 94.64           C  
ATOM   1676  N   GLY A 115       3.421  -3.393 -22.335  1.00 95.50           N  
ATOM   1677  H   GLY A 115       2.875  -4.238 -22.419  1.00 95.50           H  
ATOM   1678  CA  GLY A 115       4.774  -3.517 -21.788  1.00 95.50           C  
ATOM   1679  HA2 GLY A 115       5.011  -4.575 -21.676  1.00 95.50           H  
ATOM   1680  HA3 GLY A 115       4.813  -3.044 -20.807  1.00 95.50           H  
ATOM   1681  C   GLY A 115       5.836  -2.874 -22.678  1.00 95.50           C  
ATOM   1682  O   GLY A 115       6.690  -2.122 -22.208  1.00 95.50           O  
ATOM   1683  N   ARG A 116       5.716  -3.051 -23.997  1.00 95.82           N  
ATOM   1684  H   ARG A 116       5.027  -3.714 -24.323  1.00 95.82           H  
ATOM   1685  CA  ARG A 116       6.583  -2.374 -24.974  1.00 95.82           C  
ATOM   1686  HA  ARG A 116       7.623  -2.600 -24.739  1.00 95.82           H  
ATOM   1687  C   ARG A 116       6.464  -0.853 -24.905  1.00 95.82           C  
ATOM   1688  CB  ARG A 116       6.267  -2.902 -26.379  1.00 95.82           C  
ATOM   1689  HB2 ARG A 116       6.782  -2.290 -27.119  1.00 95.82           H  
ATOM   1690  HB3 ARG A 116       5.195  -2.852 -26.574  1.00 95.82           H  
ATOM   1691  O   ARG A 116       7.477  -0.155 -24.885  1.00 95.82           O  
ATOM   1692  CG  ARG A 116       6.752  -4.350 -26.508  1.00 95.82           C  
ATOM   1693  HG2 ARG A 116       7.801  -4.392 -26.213  1.00 95.82           H  
ATOM   1694  HG3 ARG A 116       6.225  -5.000 -25.809  1.00 95.82           H  
ATOM   1695  CD  ARG A 116       6.590  -4.906 -27.921  1.00 95.82           C  
ATOM   1696  HD2 ARG A 116       7.372  -5.648 -28.086  1.00 95.82           H  
ATOM   1697  HD3 ARG A 116       6.726  -4.104 -28.647  1.00 95.82           H  
ATOM   1698  NE  ARG A 116       5.282  -5.557 -28.093  1.00 95.82           N  
ATOM   1699  HE  ARG A 116       4.732  -5.693 -27.257  1.00 95.82           H  
ATOM   1700  NH1 ARG A 116       5.537  -6.000 -30.332  1.00 95.82           N  
ATOM   1701 HH11 ARG A 116       6.419  -5.507 -30.341  1.00 95.82           H  
ATOM   1702 HH12 ARG A 116       5.249  -6.468 -31.180  1.00 95.82           H  
ATOM   1703  NH2 ARG A 116       3.760  -6.809 -29.227  1.00 95.82           N  
ATOM   1704 HH21 ARG A 116       3.259  -6.987 -28.368  1.00 95.82           H  
ATOM   1705 HH22 ARG A 116       3.486  -7.312 -30.059  1.00 95.82           H  
ATOM   1706  CZ  ARG A 116       4.865  -6.114 -29.216  1.00 95.82           C  
ATOM   1707  N   LYS A 117       5.237  -0.323 -24.810  1.00 95.74           N  
ATOM   1708  H   LYS A 117       4.458  -0.966 -24.775  1.00 95.74           H  
ATOM   1709  CA  LYS A 117       4.996   1.123 -24.643  1.00 95.74           C  
ATOM   1710  HA  LYS A 117       5.517   1.665 -25.432  1.00 95.74           H  
ATOM   1711  C   LYS A 117       5.576   1.647 -23.330  1.00 95.74           C  
ATOM   1712  CB  LYS A 117       3.497   1.451 -24.713  1.00 95.74           C  
ATOM   1713  HB2 LYS A 117       2.955   0.841 -23.989  1.00 95.74           H  
ATOM   1714  HB3 LYS A 117       3.357   2.497 -24.438  1.00 95.74           H  
ATOM   1715  O   LYS A 117       6.170   2.718 -23.334  1.00 95.74           O  
ATOM   1716  CG  LYS A 117       2.904   1.241 -26.111  1.00 95.74           C  
ATOM   1717  HG2 LYS A 117       3.356   1.952 -26.802  1.00 95.74           H  
ATOM   1718  HG3 LYS A 117       3.120   0.231 -26.459  1.00 95.74           H  
ATOM   1719  CD  LYS A 117       1.385   1.449 -26.076  1.00 95.74           C  
ATOM   1720  HD2 LYS A 117       0.951   0.743 -25.367  1.00 95.74           H  
ATOM   1721  HD3 LYS A 117       1.167   2.466 -25.751  1.00 95.74           H  
ATOM   1722  CE  LYS A 117       0.793   1.202 -27.467  1.00 95.74           C  
ATOM   1723  HE2 LYS A 117       1.086   0.202 -27.786  1.00 95.74           H  
ATOM   1724  HE3 LYS A 117       1.230   1.919 -28.162  1.00 95.74           H  
ATOM   1725  NZ  LYS A 117      -0.688   1.319 -27.468  1.00 95.74           N  
ATOM   1726  HZ1 LYS A 117      -0.981   2.236 -27.164  1.00 95.74           H  
ATOM   1727  HZ2 LYS A 117      -1.058   1.155 -28.394  1.00 95.74           H  
ATOM   1728  HZ3 LYS A 117      -1.093   0.624 -26.858  1.00 95.74           H  
ATOM   1729  N   GLN A 118       5.430   0.901 -22.238  1.00 97.60           N  
ATOM   1730  H   GLN A 118       4.911   0.038 -22.312  1.00 97.60           H  
ATOM   1731  CA  GLN A 118       5.970   1.266 -20.927  1.00 97.60           C  
ATOM   1732  HA  GLN A 118       5.556   2.222 -20.610  1.00 97.60           H  
ATOM   1733  C   GLN A 118       7.494   1.410 -20.973  1.00 97.60           C  
ATOM   1734  CB  GLN A 118       5.581   0.191 -19.909  1.00 97.60           C  
ATOM   1735  HB2 GLN A 118       5.853  -0.787 -20.306  1.00 97.60           H  
ATOM   1736  HB3 GLN A 118       6.156   0.345 -18.996  1.00 97.60           H  
ATOM   1737  O   GLN A 118       8.027   2.428 -20.540  1.00 97.60           O  
ATOM   1738  CG  GLN A 118       4.087   0.206 -19.555  1.00 97.60           C  
ATOM   1739  HG2 GLN A 118       3.888   1.091 -18.950  1.00 97.60           H  
ATOM   1740  HG3 GLN A 118       3.478   0.284 -20.456  1.00 97.60           H  
ATOM   1741  CD  GLN A 118       3.652  -1.046 -18.797  1.00 97.60           C  
ATOM   1742  NE2 GLN A 118       2.458  -1.074 -18.261  1.00 97.60           N  
ATOM   1743 HE21 GLN A 118       1.878  -0.248 -18.305  1.00 97.60           H  
ATOM   1744 HE22 GLN A 118       2.197  -1.927 -17.787  1.00 97.60           H  
ATOM   1745  OE1 GLN A 118       4.357  -2.033 -18.709  1.00 97.60           O  
ATOM   1746  N   ILE A 119       8.203   0.443 -21.559  1.00 98.08           N  
ATOM   1747  H   ILE A 119       7.726  -0.392 -21.865  1.00 98.08           H  
ATOM   1748  CA  ILE A 119       9.669   0.498 -21.645  1.00 98.08           C  
ATOM   1749  HA  ILE A 119      10.061   0.724 -20.653  1.00 98.08           H  
ATOM   1750  C   ILE A 119      10.128   1.635 -22.564  1.00 98.08           C  
ATOM   1751  CB  ILE A 119      10.240  -0.869 -22.069  1.00 98.08           C  
ATOM   1752  HB  ILE A 119       9.760  -1.165 -23.001  1.00 98.08           H  
ATOM   1753  O   ILE A 119      11.046   2.366 -22.202  1.00 98.08           O  
ATOM   1754  CG1 ILE A 119       9.921  -1.917 -20.981  1.00 98.08           C  
ATOM   1755 HG12 ILE A 119       8.874  -1.841 -20.687  1.00 98.08           H  
ATOM   1756 HG13 ILE A 119      10.526  -1.727 -20.095  1.00 98.08           H  
ATOM   1757  CG2 ILE A 119      11.765  -0.781 -22.291  1.00 98.08           C  
ATOM   1758 HG21 ILE A 119      12.190  -1.765 -22.489  1.00 98.08           H  
ATOM   1759 HG22 ILE A 119      11.995  -0.143 -23.144  1.00 98.08           H  
ATOM   1760 HG23 ILE A 119      12.248  -0.374 -21.402  1.00 98.08           H  
ATOM   1761  CD1 ILE A 119      10.137  -3.357 -21.441  1.00 98.08           C  
ATOM   1762 HD11 ILE A 119      11.196  -3.561 -21.603  1.00 98.08           H  
ATOM   1763 HD12 ILE A 119       9.764  -4.025 -20.665  1.00 98.08           H  
ATOM   1764 HD13 ILE A 119       9.574  -3.536 -22.357  1.00 98.08           H  
ATOM   1765  N   VAL A 120       9.470   1.852 -23.711  1.00 97.55           N  
ATOM   1766  H   VAL A 120       8.722   1.224 -23.968  1.00 97.55           H  
ATOM   1767  CA  VAL A 120       9.763   3.018 -24.571  1.00 97.55           C  
ATOM   1768  HA  VAL A 120      10.817   2.991 -24.847  1.00 97.55           H  
ATOM   1769  C   VAL A 120       9.550   4.326 -23.809  1.00 97.55           C  
ATOM   1770  CB  VAL A 120       8.925   3.002 -25.867  1.00 97.55           C  
ATOM   1771  HB  VAL A 120       7.875   2.850 -25.620  1.00 97.55           H  
ATOM   1772  O   VAL A 120      10.387   5.223 -23.897  1.00 97.55           O  
ATOM   1773  CG1 VAL A 120       9.046   4.301 -26.675  1.00 97.55           C  
ATOM   1774 HG11 VAL A 120      10.096   4.524 -26.865  1.00 97.55           H  
ATOM   1775 HG12 VAL A 120       8.521   4.206 -27.626  1.00 97.55           H  
ATOM   1776 HG13 VAL A 120       8.601   5.134 -26.130  1.00 97.55           H  
ATOM   1777  CG2 VAL A 120       9.383   1.867 -26.790  1.00 97.55           C  
ATOM   1778 HG21 VAL A 120      10.440   1.981 -27.032  1.00 97.55           H  
ATOM   1779 HG22 VAL A 120       8.801   1.873 -27.712  1.00 97.55           H  
ATOM   1780 HG23 VAL A 120       9.227   0.911 -26.290  1.00 97.55           H  
ATOM   1781  N   GLU A 121       8.473   4.438 -23.027  1.00 97.81           N  
ATOM   1782  H   GLU A 121       7.798   3.688 -23.001  1.00 97.81           H  
ATOM   1783  CA  GLU A 121       8.212   5.636 -22.228  1.00 97.81           C  
ATOM   1784  HA  GLU A 121       8.258   6.491 -22.903  1.00 97.81           H  
ATOM   1785  C   GLU A 121       9.275   5.863 -21.157  1.00 97.81           C  
ATOM   1786  CB  GLU A 121       6.826   5.568 -21.559  1.00 97.81           C  
ATOM   1787  HB2 GLU A 121       6.862   4.881 -20.714  1.00 97.81           H  
ATOM   1788  HB3 GLU A 121       6.086   5.185 -22.262  1.00 97.81           H  
ATOM   1789  O   GLU A 121       9.735   6.990 -20.974  1.00 97.81           O  
ATOM   1790  CG  GLU A 121       6.386   6.960 -21.057  1.00 97.81           C  
ATOM   1791  HG2 GLU A 121       5.429   6.867 -20.544  1.00 97.81           H  
ATOM   1792  HG3 GLU A 121       7.124   7.338 -20.349  1.00 97.81           H  
ATOM   1793  CD  GLU A 121       6.221   7.954 -22.201  1.00 97.81           C  
ATOM   1794  OE1 GLU A 121       6.216   9.199 -21.993  1.00 97.81           O  
ATOM   1795  OE2 GLU A 121       6.113   7.451 -23.341  1.00 97.81           O  
ATOM   1796  N   PHE A 122       9.696   4.795 -20.481  1.00 98.44           N  
ATOM   1797  H   PHE A 122       9.264   3.902 -20.672  1.00 98.44           H  
ATOM   1798  CA  PHE A 122      10.785   4.848 -19.517  1.00 98.44           C  
ATOM   1799  HA  PHE A 122      10.530   5.557 -18.730  1.00 98.44           H  
ATOM   1800  C   PHE A 122      12.077   5.342 -20.176  1.00 98.44           C  
ATOM   1801  CB  PHE A 122      10.974   3.467 -18.885  1.00 98.44           C  
ATOM   1802  HB2 PHE A 122      11.129   2.720 -19.663  1.00 98.44           H  
ATOM   1803  HB3 PHE A 122      10.068   3.195 -18.343  1.00 98.44           H  
ATOM   1804  O   PHE A 122      12.665   6.318 -19.713  1.00 98.44           O  
ATOM   1805  CG  PHE A 122      12.151   3.432 -17.939  1.00 98.44           C  
ATOM   1806  CD1 PHE A 122      13.429   3.057 -18.397  1.00 98.44           C  
ATOM   1807  HD1 PHE A 122      13.573   2.756 -19.424  1.00 98.44           H  
ATOM   1808  CD2 PHE A 122      11.976   3.818 -16.603  1.00 98.44           C  
ATOM   1809  HD2 PHE A 122      10.995   4.117 -16.264  1.00 98.44           H  
ATOM   1810  CE1 PHE A 122      14.523   3.069 -17.515  1.00 98.44           C  
ATOM   1811  HE1 PHE A 122      15.504   2.782 -17.864  1.00 98.44           H  
ATOM   1812  CE2 PHE A 122      13.071   3.828 -15.722  1.00 98.44           C  
ATOM   1813  HE2 PHE A 122      12.947   4.157 -14.701  1.00 98.44           H  
ATOM   1814  CZ  PHE A 122      14.345   3.452 -16.176  1.00 98.44           C  
ATOM   1815  HZ  PHE A 122      15.188   3.458 -15.501  1.00 98.44           H  
ATOM   1816  N   LEU A 123      12.487   4.736 -21.296  1.00 98.17           N  
ATOM   1817  H   LEU A 123      11.949   3.955 -21.643  1.00 98.17           H  
ATOM   1818  CA  LEU A 123      13.675   5.164 -22.039  1.00 98.17           C  
ATOM   1819  HA  LEU A 123      14.553   5.072 -21.401  1.00 98.17           H  
ATOM   1820  C   LEU A 123      13.581   6.633 -22.454  1.00 98.17           C  
ATOM   1821  CB  LEU A 123      13.852   4.293 -23.292  1.00 98.17           C  
ATOM   1822  HB2 LEU A 123      12.920   4.298 -23.857  1.00 98.17           H  
ATOM   1823  HB3 LEU A 123      14.617   4.754 -23.916  1.00 98.17           H  
ATOM   1824  O   LEU A 123      14.546   7.377 -22.311  1.00 98.17           O  
ATOM   1825  CG  LEU A 123      14.264   2.835 -23.036  1.00 98.17           C  
ATOM   1826  HG  LEU A 123      13.507   2.318 -22.446  1.00 98.17           H  
ATOM   1827  CD1 LEU A 123      14.383   2.144 -24.395  1.00 98.17           C  
ATOM   1828 HD11 LEU A 123      14.721   1.116 -24.260  1.00 98.17           H  
ATOM   1829 HD12 LEU A 123      13.411   2.134 -24.888  1.00 98.17           H  
ATOM   1830 HD13 LEU A 123      15.102   2.671 -25.021  1.00 98.17           H  
ATOM   1831  CD2 LEU A 123      15.594   2.728 -22.291  1.00 98.17           C  
ATOM   1832 HD21 LEU A 123      16.348   3.343 -22.782  1.00 98.17           H  
ATOM   1833 HD22 LEU A 123      15.928   1.691 -22.274  1.00 98.17           H  
ATOM   1834 HD23 LEU A 123      15.470   3.058 -21.260  1.00 98.17           H  
ATOM   1835  N   ARG A 124      12.410   7.068 -22.917  1.00 97.63           N  
ATOM   1836  H   ARG A 124      11.670   6.390 -23.033  1.00 97.63           H  
ATOM   1837  CA  ARG A 124      12.179   8.437 -23.371  1.00 97.63           C  
ATOM   1838  HA  ARG A 124      12.969   8.698 -24.075  1.00 97.63           H  
ATOM   1839  C   ARG A 124      12.263   9.469 -22.250  1.00 97.63           C  
ATOM   1840  CB  ARG A 124      10.828   8.461 -24.094  1.00 97.63           C  
ATOM   1841  HB2 ARG A 124      10.045   8.117 -23.418  1.00 97.63           H  
ATOM   1842  HB3 ARG A 124      10.880   7.776 -24.940  1.00 97.63           H  
ATOM   1843  O   ARG A 124      12.868  10.523 -22.427  1.00 97.63           O  
ATOM   1844  CG  ARG A 124      10.470   9.857 -24.600  1.00 97.63           C  
ATOM   1845  HG2 ARG A 124      10.228  10.514 -23.764  1.00 97.63           H  
ATOM   1846  HG3 ARG A 124      11.328  10.261 -25.137  1.00 97.63           H  
ATOM   1847  CD  ARG A 124       9.289   9.795 -25.561  1.00 97.63           C  
ATOM   1848  HD2 ARG A 124       9.165  10.780 -26.010  1.00 97.63           H  
ATOM   1849  HD3 ARG A 124       9.565   9.122 -26.373  1.00 97.63           H  
ATOM   1850  NE  ARG A 124       8.029   9.304 -24.951  1.00 97.63           N  
ATOM   1851  HE  ARG A 124       7.956   8.321 -24.729  1.00 97.63           H  
ATOM   1852  NH1 ARG A 124       6.843  11.250 -25.109  1.00 97.63           N  
ATOM   1853 HH11 ARG A 124       7.730  11.719 -25.223  1.00 97.63           H  
ATOM   1854 HH12 ARG A 124       5.968  11.694 -25.348  1.00 97.63           H  
ATOM   1855  NH2 ARG A 124       5.735   9.386 -24.935  1.00 97.63           N  
ATOM   1856 HH21 ARG A 124       4.908   9.923 -24.716  1.00 97.63           H  
ATOM   1857 HH22 ARG A 124       5.757   8.439 -24.585  1.00 97.63           H  
ATOM   1858  CZ  ARG A 124       6.887   9.962 -24.973  1.00 97.63           C  
ATOM   1859  N   ARG A 125      11.621   9.195 -21.112  1.00 97.22           N  
ATOM   1860  H   ARG A 125      11.153   8.302 -21.055  1.00 97.22           H  
ATOM   1861  CA  ARG A 125      11.423  10.170 -20.025  1.00 97.22           C  
ATOM   1862  HA  ARG A 125      11.481  11.180 -20.430  1.00 97.22           H  
ATOM   1863  C   ARG A 125      12.494  10.116 -18.945  1.00 97.22           C  
ATOM   1864  CB  ARG A 125      10.046   9.945 -19.387  1.00 97.22           C  
ATOM   1865  HB2 ARG A 125       9.995   8.922 -19.014  1.00 97.22           H  
ATOM   1866  HB3 ARG A 125       9.938  10.610 -18.531  1.00 97.22           H  
ATOM   1867  O   ARG A 125      12.818  11.160 -18.383  1.00 97.22           O  
ATOM   1868  CG  ARG A 125       8.863  10.175 -20.333  1.00 97.22           C  
ATOM   1869  HG2 ARG A 125       7.953   9.909 -19.795  1.00 97.22           H  
ATOM   1870  HG3 ARG A 125       8.938   9.526 -21.206  1.00 97.22           H  
ATOM   1871  CD  ARG A 125       8.761  11.630 -20.788  1.00 97.22           C  
ATOM   1872  HD2 ARG A 125       9.557  11.839 -21.503  1.00 97.22           H  
ATOM   1873  HD3 ARG A 125       8.878  12.275 -19.917  1.00 97.22           H  
ATOM   1874  NE  ARG A 125       7.453  11.871 -21.410  1.00 97.22           N  
ATOM   1875  HE  ARG A 125       6.919  11.040 -21.621  1.00 97.22           H  
ATOM   1876  NH1 ARG A 125       7.549  14.171 -21.424  1.00 97.22           N  
ATOM   1877 HH11 ARG A 125       8.515  14.118 -21.134  1.00 97.22           H  
ATOM   1878 HH12 ARG A 125       7.116  15.065 -21.607  1.00 97.22           H  
ATOM   1879  NH2 ARG A 125       5.681  13.118 -22.064  1.00 97.22           N  
ATOM   1880 HH21 ARG A 125       5.169  12.250 -22.124  1.00 97.22           H  
ATOM   1881 HH22 ARG A 125       5.216  14.008 -22.171  1.00 97.22           H  
ATOM   1882  CZ  ARG A 125       6.906  13.051 -21.631  1.00 97.22           C  
ATOM   1883  N   GLU A 126      13.005   8.929 -18.635  1.00 96.05           N  
ATOM   1884  H   GLU A 126      12.689   8.113 -19.139  1.00 96.05           H  
ATOM   1885  CA  GLU A 126      14.058   8.746 -17.635  1.00 96.05           C  
ATOM   1886  HA  GLU A 126      14.002   9.549 -16.900  1.00 96.05           H  
ATOM   1887  C   GLU A 126      15.420   8.873 -18.305  1.00 96.05           C  
ATOM   1888  CB  GLU A 126      13.906   7.418 -16.872  1.00 96.05           C  
ATOM   1889  HB2 GLU A 126      14.785   7.255 -16.249  1.00 96.05           H  
ATOM   1890  HB3 GLU A 126      13.869   6.590 -17.580  1.00 96.05           H  
ATOM   1891  O   GLU A 126      16.120   9.852 -18.066  1.00 96.05           O  
ATOM   1892  CG  GLU A 126      12.641   7.380 -15.999  1.00 96.05           C  
ATOM   1893  HG2 GLU A 126      12.421   6.345 -15.739  1.00 96.05           H  
ATOM   1894  HG3 GLU A 126      11.803   7.742 -16.596  1.00 96.05           H  
ATOM   1895  CD  GLU A 126      12.742   8.171 -14.686  1.00 96.05           C  
ATOM   1896  OE1 GLU A 126      11.675   8.617 -14.191  1.00 96.05           O  
ATOM   1897  OE2 GLU A 126      13.852   8.330 -14.144  1.00 96.05           O  
ATOM   1898  N   ILE A 127      15.755   7.953 -19.212  1.00 97.23           N  
ATOM   1899  H   ILE A 127      15.100   7.210 -19.412  1.00 97.23           H  
ATOM   1900  CA  ILE A 127      17.100   7.894 -19.799  1.00 97.23           C  
ATOM   1901  HA  ILE A 127      17.822   7.984 -18.987  1.00 97.23           H  
ATOM   1902  C   ILE A 127      17.349   9.093 -20.724  1.00 97.23           C  
ATOM   1903  CB  ILE A 127      17.345   6.536 -20.495  1.00 97.23           C  
ATOM   1904  HB  ILE A 127      16.730   6.484 -21.393  1.00 97.23           H  
ATOM   1905  O   ILE A 127      18.268   9.873 -20.496  1.00 97.23           O  
ATOM   1906  CG1 ILE A 127      16.966   5.317 -19.617  1.00 97.23           C  
ATOM   1907 HG12 ILE A 127      17.280   4.408 -20.131  1.00 97.23           H  
ATOM   1908 HG13 ILE A 127      15.881   5.271 -19.523  1.00 97.23           H  
ATOM   1909  CG2 ILE A 127      18.809   6.441 -20.948  1.00 97.23           C  
ATOM   1910 HG21 ILE A 127      19.039   7.226 -21.669  1.00 97.23           H  
ATOM   1911 HG22 ILE A 127      18.993   5.477 -21.424  1.00 97.23           H  
ATOM   1912 HG23 ILE A 127      19.478   6.564 -20.096  1.00 97.23           H  
ATOM   1913  CD1 ILE A 127      17.561   5.302 -18.202  1.00 97.23           C  
ATOM   1914 HD11 ILE A 127      17.301   4.364 -17.710  1.00 97.23           H  
ATOM   1915 HD12 ILE A 127      17.164   6.126 -17.609  1.00 97.23           H  
ATOM   1916 HD13 ILE A 127      18.647   5.380 -18.248  1.00 97.23           H  
ATOM   1917  N   GLY A 128      16.473   9.323 -21.706  1.00 95.91           N  
ATOM   1918  H   GLY A 128      15.738   8.648 -21.856  1.00 95.91           H  
ATOM   1919  CA  GLY A 128      16.555  10.477 -22.607  1.00 95.91           C  
ATOM   1920  HA2 GLY A 128      15.773  10.385 -23.361  1.00 95.91           H  
ATOM   1921  HA3 GLY A 128      17.529  10.481 -23.097  1.00 95.91           H  
ATOM   1922  C   GLY A 128      16.373  11.825 -21.908  1.00 95.91           C  
ATOM   1923  O   GLY A 128      16.892  12.834 -22.378  1.00 95.91           O  
ATOM   1924  N   GLY A 129      15.687  11.840 -20.761  1.00 94.44           N  
ATOM   1925  H   GLY A 129      15.327  10.959 -20.422  1.00 94.44           H  
ATOM   1926  CA  GLY A 129      15.570  13.010 -19.889  1.00 94.44           C  
ATOM   1927  HA2 GLY A 129      14.695  12.883 -19.251  1.00 94.44           H  
ATOM   1928  HA3 GLY A 129      15.430  13.902 -20.498  1.00 94.44           H  
ATOM   1929  C   GLY A 129      16.782  13.241 -18.980  1.00 94.44           C  
ATOM   1930  O   GLY A 129      16.787  14.214 -18.229  1.00 94.44           O  
ATOM   1931  N   GLY A 130      17.788  12.358 -19.010  1.00 93.34           N  
ATOM   1932  H   GLY A 130      17.717  11.565 -19.631  1.00 93.34           H  
ATOM   1933  CA  GLY A 130      18.986  12.435 -18.171  1.00 93.34           C  
ATOM   1934  HA2 GLY A 130      19.705  11.703 -18.538  1.00 93.34           H  
ATOM   1935  HA3 GLY A 130      19.421  13.430 -18.258  1.00 93.34           H  
ATOM   1936  C   GLY A 130      18.743  12.145 -16.686  1.00 93.34           C  
ATOM   1937  O   GLY A 130      19.588  12.478 -15.853  1.00 93.34           O  
ATOM   1938  N   LYS A 131      17.600  11.547 -16.334  1.00 94.54           N  
ATOM   1939  H   LYS A 131      17.022  11.180 -17.077  1.00 94.54           H  
ATOM   1940  CA  LYS A 131      17.273  11.164 -14.957  1.00 94.54           C  
ATOM   1941  HA  LYS A 131      17.579  11.975 -14.296  1.00 94.54           H  
ATOM   1942  C   LYS A 131      18.041   9.912 -14.554  1.00 94.54           C  
ATOM   1943  CB  LYS A 131      15.772  10.923 -14.781  1.00 94.54           C  
ATOM   1944  HB2 LYS A 131      15.482  10.060 -15.380  1.00 94.54           H  
ATOM   1945  HB3 LYS A 131      15.583  10.681 -13.735  1.00 94.54           H  
ATOM   1946  O   LYS A 131      18.352   9.058 -15.379  1.00 94.54           O  
ATOM   1947  CG  LYS A 131      14.920  12.132 -15.176  1.00 94.54           C  
ATOM   1948  HG2 LYS A 131      15.285  13.020 -14.659  1.00 94.54           H  
ATOM   1949  HG3 LYS A 131      14.974  12.290 -16.253  1.00 94.54           H  
ATOM   1950  CD  LYS A 131      13.471  11.867 -14.769  1.00 94.54           C  
ATOM   1951  HD2 LYS A 131      13.107  10.972 -15.274  1.00 94.54           H  
ATOM   1952  HD3 LYS A 131      13.432  11.703 -13.692  1.00 94.54           H  
ATOM   1953  CE  LYS A 131      12.597  13.057 -15.148  1.00 94.54           C  
ATOM   1954  HE2 LYS A 131      12.524  13.101 -16.234  1.00 94.54           H  
ATOM   1955  HE3 LYS A 131      13.077  13.969 -14.794  1.00 94.54           H  
ATOM   1956  NZ  LYS A 131      11.264  12.903 -14.529  1.00 94.54           N  
ATOM   1957  HZ1 LYS A 131      10.658  13.680 -14.749  1.00 94.54           H  
ATOM   1958  HZ2 LYS A 131      11.368  12.820 -13.527  1.00 94.54           H  
ATOM   1959  HZ3 LYS A 131      10.844  12.038 -14.839  1.00 94.54           H  
ATOM   1960  N   ARG A 132      18.336   9.805 -13.259  1.00 93.15           N  
ATOM   1961  H   ARG A 132      18.035  10.552 -12.650  1.00 93.15           H  
ATOM   1962  CA  ARG A 132      19.131   8.707 -12.683  1.00 93.15           C  
ATOM   1963  HA  ARG A 132      19.113   7.865 -13.374  1.00 93.15           H  
ATOM   1964  C   ARG A 132      18.523   8.175 -11.389  1.00 93.15           C  
ATOM   1965  CB  ARG A 132      20.600   9.137 -12.513  1.00 93.15           C  
ATOM   1966  HB2 ARG A 132      20.649   9.962 -11.802  1.00 93.15           H  
ATOM   1967  HB3 ARG A 132      21.167   8.299 -12.108  1.00 93.15           H  
ATOM   1968  O   ARG A 132      19.242   7.856 -10.453  1.00 93.15           O  
ATOM   1969  CG  ARG A 132      21.256   9.563 -13.834  1.00 93.15           C  
ATOM   1970  HG2 ARG A 132      20.726  10.418 -14.253  1.00 93.15           H  
ATOM   1971  HG3 ARG A 132      21.223   8.737 -14.544  1.00 93.15           H  
ATOM   1972  CD  ARG A 132      22.706   9.976 -13.589  1.00 93.15           C  
ATOM   1973  HD2 ARG A 132      23.276   9.105 -13.266  1.00 93.15           H  
ATOM   1974  HD3 ARG A 132      22.718  10.723 -12.795  1.00 93.15           H  
ATOM   1975  NE  ARG A 132      23.298  10.531 -14.816  1.00 93.15           N  
ATOM   1976  HE  ARG A 132      22.895  10.208 -15.684  1.00 93.15           H  
ATOM   1977  NH1 ARG A 132      24.861  11.893 -13.820  1.00 93.15           N  
ATOM   1978 HH11 ARG A 132      24.592  11.524 -12.919  1.00 93.15           H  
ATOM   1979 HH12 ARG A 132      25.599  12.579 -13.894  1.00 93.15           H  
ATOM   1980  NH2 ARG A 132      24.636  11.900 -16.041  1.00 93.15           N  
ATOM   1981 HH21 ARG A 132      25.361  12.601 -16.098  1.00 93.15           H  
ATOM   1982 HH22 ARG A 132      24.131  11.616 -16.868  1.00 93.15           H  
ATOM   1983  CZ  ARG A 132      24.259  11.435 -14.884  1.00 93.15           C  
ATOM   1984  N   GLU A 133      17.192   8.141 -11.304  1.00 91.82           N  
ATOM   1985  H   GLU A 133      16.646   8.440 -12.099  1.00 91.82           H  
ATOM   1986  CA  GLU A 133      16.494   7.680 -10.095  1.00 91.82           C  
ATOM   1987  HA  GLU A 133      16.994   8.078  -9.211  1.00 91.82           H  
ATOM   1988  C   GLU A 133      16.505   6.150  -9.957  1.00 91.82           C  
ATOM   1989  CB  GLU A 133      15.040   8.172 -10.089  1.00 91.82           C  
ATOM   1990  HB2 GLU A 133      14.566   7.904 -11.033  1.00 91.82           H  
ATOM   1991  HB3 GLU A 133      14.521   7.646  -9.288  1.00 91.82           H  
ATOM   1992  O   GLU A 133      16.716   5.632  -8.860  1.00 91.82           O  
ATOM   1993  CG  GLU A 133      14.884   9.682  -9.848  1.00 91.82           C  
ATOM   1994  HG2 GLU A 133      15.372   9.940  -8.908  1.00 91.82           H  
ATOM   1995  HG3 GLU A 133      15.383  10.221 -10.653  1.00 91.82           H  
ATOM   1996  CD  GLU A 133      13.403  10.104  -9.782  1.00 91.82           C  
ATOM   1997  OE1 GLU A 133      13.124  11.300 -10.011  1.00 91.82           O  
ATOM   1998  OE2 GLU A 133      12.521   9.232  -9.545  1.00 91.82           O  
ATOM   1999  N   LEU A 134      16.278   5.421 -11.058  1.00 95.92           N  
ATOM   2000  H   LEU A 134      16.096   5.916 -11.920  1.00 95.92           H  
ATOM   2001  CA  LEU A 134      16.233   3.950 -11.064  1.00 95.92           C  
ATOM   2002  HA  LEU A 134      16.218   3.583 -10.038  1.00 95.92           H  
ATOM   2003  C   LEU A 134      17.486   3.315 -11.686  1.00 95.92           C  
ATOM   2004  CB  LEU A 134      14.941   3.460 -11.750  1.00 95.92           C  
ATOM   2005  HB2 LEU A 134      14.978   2.371 -11.784  1.00 95.92           H  
ATOM   2006  HB3 LEU A 134      14.927   3.817 -12.780  1.00 95.92           H  
ATOM   2007  O   LEU A 134      17.993   2.332 -11.157  1.00 95.92           O  
ATOM   2008  CG  LEU A 134      13.622   3.874 -11.063  1.00 95.92           C  
ATOM   2009  HG  LEU A 134      13.483   4.950 -11.167  1.00 95.92           H  
ATOM   2010  CD1 LEU A 134      12.439   3.168 -11.729  1.00 95.92           C  
ATOM   2011 HD11 LEU A 134      11.503   3.480 -11.266  1.00 95.92           H  
ATOM   2012 HD12 LEU A 134      12.402   3.415 -12.790  1.00 95.92           H  
ATOM   2013 HD13 LEU A 134      12.542   2.087 -11.628  1.00 95.92           H  
ATOM   2014  CD2 LEU A 134      13.572   3.518  -9.574  1.00 95.92           C  
ATOM   2015 HD21 LEU A 134      14.308   4.106  -9.026  1.00 95.92           H  
ATOM   2016 HD22 LEU A 134      13.788   2.459  -9.437  1.00 95.92           H  
ATOM   2017 HD23 LEU A 134      12.585   3.739  -9.167  1.00 95.92           H  
ATOM   2018  N   CYS A 135      18.021   3.888 -12.766  1.00 96.97           N  
ATOM   2019  H   CYS A 135      17.598   4.724 -13.144  1.00 96.97           H  
ATOM   2020  CA  CYS A 135      19.233   3.390 -13.423  1.00 96.97           C  
ATOM   2021  HA  CYS A 135      19.704   2.636 -12.793  1.00 96.97           H  
ATOM   2022  C   CYS A 135      20.246   4.524 -13.620  1.00 96.97           C  
ATOM   2023  CB  CYS A 135      18.888   2.728 -14.767  1.00 96.97           C  
ATOM   2024  HB2 CYS A 135      19.789   2.275 -15.179  1.00 96.97           H  
ATOM   2025  HB3 CYS A 135      18.527   3.486 -15.463  1.00 96.97           H  
ATOM   2026  O   CYS A 135      19.871   5.645 -13.964  1.00 96.97           O  
ATOM   2027  SG  CYS A 135      17.625   1.436 -14.584  1.00 96.97           S  
ATOM   2028  HG  CYS A 135      18.408   0.539 -13.977  1.00 96.97           H  
ATOM   2029  N   VAL A 136      21.534   4.231 -13.450  1.00 96.69           N  
ATOM   2030  H   VAL A 136      21.771   3.276 -13.223  1.00 96.69           H  
ATOM   2031  CA  VAL A 136      22.640   5.171 -13.665  1.00 96.69           C  
ATOM   2032  HA  VAL A 136      22.262   6.186 -13.537  1.00 96.69           H  
ATOM   2033  C   VAL A 136      23.135   5.045 -15.105  1.00 96.69           C  
ATOM   2034  CB  VAL A 136      23.773   4.978 -12.634  1.00 96.69           C  
ATOM   2035  HB  VAL A 136      24.271   4.023 -12.802  1.00 96.69           H  
ATOM   2036  O   VAL A 136      24.184   4.470 -15.374  1.00 96.69           O  
ATOM   2037  CG1 VAL A 136      24.803   6.114 -12.740  1.00 96.69           C  
ATOM   2038 HG11 VAL A 136      24.324   7.076 -12.561  1.00 96.69           H  
ATOM   2039 HG12 VAL A 136      25.588   5.962 -12.000  1.00 96.69           H  
ATOM   2040 HG13 VAL A 136      25.271   6.115 -13.725  1.00 96.69           H  
ATOM   2041  CG2 VAL A 136      23.238   4.990 -11.197  1.00 96.69           C  
ATOM   2042 HG21 VAL A 136      22.595   4.125 -11.034  1.00 96.69           H  
ATOM   2043 HG22 VAL A 136      24.066   4.919 -10.492  1.00 96.69           H  
ATOM   2044 HG23 VAL A 136      22.677   5.906 -11.011  1.00 96.69           H  
ATOM   2045  N   ILE A 137      22.363   5.578 -16.051  1.00 97.29           N  
ATOM   2046  H   ILE A 137      21.488   6.003 -15.777  1.00 97.29           H  
ATOM   2047  CA  ILE A 137      22.743   5.604 -17.468  1.00 97.29           C  
ATOM   2048  HA  ILE A 137      23.582   4.927 -17.629  1.00 97.29           H  
ATOM   2049  C   ILE A 137      23.215   7.009 -17.842  1.00 97.29           C  
ATOM   2050  CB  ILE A 137      21.593   5.105 -18.360  1.00 97.29           C  
ATOM   2051  HB  ILE A 137      20.772   5.813 -18.247  1.00 97.29           H  
ATOM   2052  O   ILE A 137      22.516   8.002 -17.631  1.00 97.29           O  
ATOM   2053  CG1 ILE A 137      21.071   3.704 -17.958  1.00 97.29           C  
ATOM   2054 HG12 ILE A 137      20.682   3.745 -16.940  1.00 97.29           H  
ATOM   2055 HG13 ILE A 137      20.232   3.452 -18.607  1.00 97.29           H  
ATOM   2056  CG2 ILE A 137      22.005   5.106 -19.842  1.00 97.29           C  
ATOM   2057 HG21 ILE A 137      22.176   6.126 -20.186  1.00 97.29           H  
ATOM   2058 HG22 ILE A 137      22.915   4.525 -19.993  1.00 97.29           H  
ATOM   2059 HG23 ILE A 137      21.200   4.679 -20.439  1.00 97.29           H  
ATOM   2060  CD1 ILE A 137      22.098   2.566 -18.041  1.00 97.29           C  
ATOM   2061 HD11 ILE A 137      21.622   1.634 -17.734  1.00 97.29           H  
ATOM   2062 HD12 ILE A 137      22.459   2.447 -19.062  1.00 97.29           H  
ATOM   2063 HD13 ILE A 137      22.941   2.765 -17.379  1.00 97.29           H  
ATOM   2064  N   THR A 138      24.424   7.098 -18.387  1.00 96.36           N  
ATOM   2065  H   THR A 138      24.952   6.248 -18.525  1.00 96.36           H  
ATOM   2066  CA  THR A 138      24.973   8.321 -18.984  1.00 96.36           C  
ATOM   2067  HA  THR A 138      24.337   9.164 -18.711  1.00 96.36           H  
ATOM   2068  C   THR A 138      24.962   8.209 -20.512  1.00 96.36           C  
ATOM   2069  CB  THR A 138      26.394   8.619 -18.471  1.00 96.36           C  
ATOM   2070  HB  THR A 138      26.703   9.599 -18.836  1.00 96.36           H  
ATOM   2071  O   THR A 138      24.845   7.095 -21.037  1.00 96.36           O  
ATOM   2072  CG2 THR A 138      26.484   8.636 -16.945  1.00 96.36           C  
ATOM   2073 HG21 THR A 138      27.470   8.990 -16.643  1.00 96.36           H  
ATOM   2074 HG22 THR A 138      26.334   7.633 -16.546  1.00 96.36           H  
ATOM   2075 HG23 THR A 138      25.724   9.300 -16.536  1.00 96.36           H  
ATOM   2076  OG1 THR A 138      27.300   7.663 -18.959  1.00 96.36           O  
ATOM   2077  HG1 THR A 138      28.187   7.931 -18.709  1.00 96.36           H  
ATOM   2078  N   PRO A 139      25.126   9.327 -21.248  1.00 96.70           N  
ATOM   2079  CA  PRO A 139      25.307   9.280 -22.696  1.00 96.70           C  
ATOM   2080  HA  PRO A 139      24.378   8.943 -23.156  1.00 96.70           H  
ATOM   2081  C   PRO A 139      26.417   8.322 -23.131  1.00 96.70           C  
ATOM   2082  CB  PRO A 139      25.590  10.723 -23.124  1.00 96.70           C  
ATOM   2083  HB2 PRO A 139      25.196  10.931 -24.118  1.00 96.70           H  
ATOM   2084  HB3 PRO A 139      26.661  10.924 -23.091  1.00 96.70           H  
ATOM   2085  O   PRO A 139      26.213   7.542 -24.056  1.00 96.70           O  
ATOM   2086  CG  PRO A 139      24.888  11.552 -22.051  1.00 96.70           C  
ATOM   2087  HG2 PRO A 139      23.827  11.640 -22.287  1.00 96.70           H  
ATOM   2088  HG3 PRO A 139      25.338  12.538 -21.944  1.00 96.70           H  
ATOM   2089  CD  PRO A 139      25.066  10.710 -20.790  1.00 96.70           C  
ATOM   2090  HD2 PRO A 139      24.226  10.873 -20.115  1.00 96.70           H  
ATOM   2091  HD3 PRO A 139      26.007  10.982 -20.311  1.00 96.70           H  
ATOM   2092  N   ASP A 140      27.544   8.311 -22.418  1.00 96.77           N  
ATOM   2093  H   ASP A 140      27.691   9.028 -21.722  1.00 96.77           H  
ATOM   2094  CA  ASP A 140      28.679   7.444 -22.739  1.00 96.77           C  
ATOM   2095  HA  ASP A 140      28.939   7.577 -23.790  1.00 96.77           H  
ATOM   2096  C   ASP A 140      28.354   5.963 -22.527  1.00 96.77           C  
ATOM   2097  CB  ASP A 140      29.898   7.841 -21.897  1.00 96.77           C  
ATOM   2098  HB2 ASP A 140      30.727   7.178 -22.144  1.00 96.77           H  
ATOM   2099  HB3 ASP A 140      29.660   7.706 -20.842  1.00 96.77           H  
ATOM   2100  O   ASP A 140      28.656   5.142 -23.394  1.00 96.77           O  
ATOM   2101  CG  ASP A 140      30.339   9.284 -22.140  1.00 96.77           C  
ATOM   2102  OD1 ASP A 140      30.155   9.770 -23.278  1.00 96.77           O  
ATOM   2103  OD2 ASP A 140      30.780   9.906 -21.151  1.00 96.77           O  
ATOM   2104  N   ILE A 141      27.690   5.617 -21.415  1.00 97.45           N  
ATOM   2105  H   ILE A 141      27.450   6.343 -20.756  1.00 97.45           H  
ATOM   2106  CA  ILE A 141      27.260   4.237 -21.138  1.00 97.45           C  
ATOM   2107  HA  ILE A 141      28.130   3.583 -21.186  1.00 97.45           H  
ATOM   2108  C   ILE A 141      26.285   3.766 -22.226  1.00 97.45           C  
ATOM   2109  CB  ILE A 141      26.648   4.123 -19.718  1.00 97.45           C  
ATOM   2110  HB  ILE A 141      25.864   4.872 -19.617  1.00 97.45           H  
ATOM   2111  O   ILE A 141      26.459   2.686 -22.793  1.00 97.45           O  
ATOM   2112  CG1 ILE A 141      27.718   4.365 -18.629  1.00 97.45           C  
ATOM   2113 HG12 ILE A 141      28.446   3.554 -18.648  1.00 97.45           H  
ATOM   2114 HG13 ILE A 141      28.258   5.286 -18.847  1.00 97.45           H  
ATOM   2115  CG2 ILE A 141      26.015   2.740 -19.494  1.00 97.45           C  
ATOM   2116 HG21 ILE A 141      26.761   1.955 -19.618  1.00 97.45           H  
ATOM   2117 HG22 ILE A 141      25.201   2.571 -20.199  1.00 97.45           H  
ATOM   2118 HG23 ILE A 141      25.584   2.656 -18.496  1.00 97.45           H  
ATOM   2119  CD1 ILE A 141      27.148   4.484 -17.207  1.00 97.45           C  
ATOM   2120 HD11 ILE A 141      26.336   5.210 -17.188  1.00 97.45           H  
ATOM   2121 HD12 ILE A 141      26.782   3.520 -16.853  1.00 97.45           H  
ATOM   2122 HD13 ILE A 141      27.936   4.817 -16.531  1.00 97.45           H  
ATOM   2123  N   TRP A 142      25.288   4.591 -22.565  1.00 97.76           N  
ATOM   2124  H   TRP A 142      25.224   5.484 -22.098  1.00 97.76           H  
ATOM   2125  CA  TRP A 142      24.300   4.258 -23.593  1.00 97.76           C  
ATOM   2126  HA  TRP A 142      23.825   3.311 -23.337  1.00 97.76           H  
ATOM   2127  C   TRP A 142      24.934   4.083 -24.975  1.00 97.76           C  
ATOM   2128  CB  TRP A 142      23.225   5.344 -23.649  1.00 97.76           C  
ATOM   2129  HB2 TRP A 142      22.771   5.439 -22.662  1.00 97.76           H  
ATOM   2130  HB3 TRP A 142      23.691   6.298 -23.893  1.00 97.76           H  
ATOM   2131  O   TRP A 142      24.720   3.067 -25.635  1.00 97.76           O  
ATOM   2132  CG  TRP A 142      22.144   5.051 -24.643  1.00 97.76           C  
ATOM   2133  CD1 TRP A 142      22.145   5.387 -25.955  1.00 97.76           C  
ATOM   2134  HD1 TRP A 142      22.935   5.933 -26.448  1.00 97.76           H  
ATOM   2135  CD2 TRP A 142      20.941   4.257 -24.439  1.00 97.76           C  
ATOM   2136  CE2 TRP A 142      20.263   4.135 -25.688  1.00 97.76           C  
ATOM   2137  CE3 TRP A 142      20.368   3.608 -23.325  1.00 97.76           C  
ATOM   2138  HE3 TRP A 142      20.874   3.664 -22.372  1.00 97.76           H  
ATOM   2139  NE1 TRP A 142      21.014   4.881 -26.572  1.00 97.76           N  
ATOM   2140  HE1 TRP A 142      20.796   5.019 -27.548  1.00 97.76           H  
ATOM   2141  CH2 TRP A 142      18.523   2.779 -24.688  1.00 97.76           C  
ATOM   2142  HH2 TRP A 142      17.611   2.206 -24.776  1.00 97.76           H  
ATOM   2143  CZ2 TRP A 142      19.083   3.394 -25.822  1.00 97.76           C  
ATOM   2144  HZ2 TRP A 142      18.611   3.311 -26.790  1.00 97.76           H  
ATOM   2145  CZ3 TRP A 142      19.166   2.887 -23.442  1.00 97.76           C  
ATOM   2146  HZ3 TRP A 142      18.748   2.393 -22.577  1.00 97.76           H  
ATOM   2147  N   ASN A 143      25.741   5.051 -25.411  1.00 96.04           N  
ATOM   2148  H   ASN A 143      25.894   5.860 -24.826  1.00 96.04           H  
ATOM   2149  CA  ASN A 143      26.361   5.019 -26.733  1.00 96.04           C  
ATOM   2150  HA  ASN A 143      25.591   4.839 -27.483  1.00 96.04           H  
ATOM   2151  C   ASN A 143      27.366   3.858 -26.841  1.00 96.04           C  
ATOM   2152  CB  ASN A 143      26.997   6.387 -27.020  1.00 96.04           C  
ATOM   2153  HB2 ASN A 143      27.552   6.325 -27.956  1.00 96.04           H  
ATOM   2154  HB3 ASN A 143      27.700   6.633 -26.224  1.00 96.04           H  
ATOM   2155  O   ASN A 143      27.403   3.171 -27.860  1.00 96.04           O  
ATOM   2156  CG  ASN A 143      25.992   7.525 -27.163  1.00 96.04           C  
ATOM   2157  ND2 ASN A 143      26.465   8.746 -27.074  1.00 96.04           N  
ATOM   2158 HD21 ASN A 143      25.820   9.507 -27.233  1.00 96.04           H  
ATOM   2159 HD22 ASN A 143      27.443   8.890 -26.870  1.00 96.04           H  
ATOM   2160  OD1 ASN A 143      24.792   7.359 -27.360  1.00 96.04           O  
ATOM   2161  N   THR A 144      28.095   3.541 -25.764  1.00 96.66           N  
ATOM   2162  H   THR A 144      28.038   4.133 -24.948  1.00 96.66           H  
ATOM   2163  CA  THR A 144      28.959   2.348 -25.705  1.00 96.66           C  
ATOM   2164  HA  THR A 144      29.687   2.408 -26.514  1.00 96.66           H  
ATOM   2165  C   THR A 144      28.158   1.063 -25.907  1.00 96.66           C  
ATOM   2166  CB  THR A 144      29.735   2.280 -24.383  1.00 96.66           C  
ATOM   2167  HB  THR A 144      29.041   2.252 -23.543  1.00 96.66           H  
ATOM   2168  O   THR A 144      28.568   0.196 -26.677  1.00 96.66           O  
ATOM   2169  CG2 THR A 144      30.668   1.070 -24.306  1.00 96.66           C  
ATOM   2170 HG21 THR A 144      30.090   0.147 -24.256  1.00 96.66           H  
ATOM   2171 HG22 THR A 144      31.322   1.047 -25.177  1.00 96.66           H  
ATOM   2172 HG23 THR A 144      31.276   1.143 -23.404  1.00 96.66           H  
ATOM   2173  OG1 THR A 144      30.548   3.420 -24.275  1.00 96.66           O  
ATOM   2174  HG1 THR A 144      29.988   4.130 -23.954  1.00 96.66           H  
ATOM   2175  N   ALA A 145      26.981   0.953 -25.289  1.00 97.08           N  
ATOM   2176  H   ALA A 145      26.687   1.682 -24.655  1.00 97.08           H  
ATOM   2177  CA  ALA A 145      26.098  -0.195 -25.472  1.00 97.08           C  
ATOM   2178  HA  ALA A 145      26.684  -1.100 -25.310  1.00 97.08           H  
ATOM   2179  C   ALA A 145      25.492  -0.290 -26.886  1.00 97.08           C  
ATOM   2180  CB  ALA A 145      25.017  -0.136 -24.394  1.00 97.08           C  
ATOM   2181  HB1 ALA A 145      24.440  -1.060 -24.395  1.00 97.08           H  
ATOM   2182  HB2 ALA A 145      25.495  -0.017 -23.422  1.00 97.08           H  
ATOM   2183  HB3 ALA A 145      24.348   0.707 -24.566  1.00 97.08           H  
ATOM   2184  O   ALA A 145      25.056  -1.371 -27.285  1.00 97.08           O  
ATOM   2185  N   ARG A 146      25.470   0.806 -27.658  1.00 95.86           N  
ATOM   2186  H   ARG A 146      25.805   1.665 -27.246  1.00 95.86           H  
ATOM   2187  CA  ARG A 146      24.981   0.855 -29.051  1.00 95.86           C  
ATOM   2188  HA  ARG A 146      24.261   0.050 -29.203  1.00 95.86           H  
ATOM   2189  C   ARG A 146      26.065   0.602 -30.107  1.00 95.86           C  
ATOM   2190  CB  ARG A 146      24.283   2.207 -29.293  1.00 95.86           C  
ATOM   2191  HB2 ARG A 146      24.087   2.324 -30.359  1.00 95.86           H  
ATOM   2192  HB3 ARG A 146      24.959   3.011 -29.005  1.00 95.86           H  
ATOM   2193  O   ARG A 146      25.722   0.241 -31.239  1.00 95.86           O  
ATOM   2194  CG  ARG A 146      22.958   2.382 -28.526  1.00 95.86           C  
ATOM   2195  HG2 ARG A 146      22.621   3.411 -28.651  1.00 95.86           H  
ATOM   2196  HG3 ARG A 146      23.126   2.216 -27.462  1.00 95.86           H  
ATOM   2197  CD  ARG A 146      21.839   1.440 -28.993  1.00 95.86           C  
ATOM   2198  HD2 ARG A 146      22.167   0.407 -28.873  1.00 95.86           H  
ATOM   2199  HD3 ARG A 146      20.975   1.593 -28.346  1.00 95.86           H  
ATOM   2200  NE  ARG A 146      21.436   1.706 -30.389  1.00 95.86           N  
ATOM   2201  HE  ARG A 146      21.204   2.663 -30.617  1.00 95.86           H  
ATOM   2202  NH1 ARG A 146      21.618  -0.416 -31.272  1.00 95.86           N  
ATOM   2203 HH11 ARG A 146      21.564  -1.036 -32.067  1.00 95.86           H  
ATOM   2204 HH12 ARG A 146      21.626  -0.835 -30.353  1.00 95.86           H  
ATOM   2205  NH2 ARG A 146      21.019   1.234 -32.577  1.00 95.86           N  
ATOM   2206 HH21 ARG A 146      20.555   2.129 -32.631  1.00 95.86           H  
ATOM   2207 HH22 ARG A 146      20.767   0.532 -33.258  1.00 95.86           H  
ATOM   2208  CZ  ARG A 146      21.373   0.849 -31.393  1.00 95.86           C  
ATOM   2209  N   ASN A 147      27.345   0.736 -29.752  1.00 94.30           N  
ATOM   2210  H   ASN A 147      27.533   1.108 -28.832  1.00 94.30           H  
ATOM   2211  CA  ASN A 147      28.483   0.445 -30.635  1.00 94.30           C  
ATOM   2212  HA  ASN A 147      28.424   1.109 -31.497  1.00 94.30           H  
ATOM   2213  C   ASN A 147      28.455  -0.999 -31.166  1.00 94.30           C  
ATOM   2214  CB  ASN A 147      29.794   0.728 -29.877  1.00 94.30           C  
ATOM   2215  HB2 ASN A 147      30.641   0.341 -30.444  1.00 94.30           H  
ATOM   2216  HB3 ASN A 147      29.777   0.222 -28.912  1.00 94.30           H  
ATOM   2217  O   ASN A 147      27.745  -1.838 -30.630  1.00 94.30           O  
ATOM   2218  CG  ASN A 147      30.050   2.209 -29.668  1.00 94.30           C  
ATOM   2219  ND2 ASN A 147      30.961   2.558 -28.791  1.00 94.30           N  
ATOM   2220 HD21 ASN A 147      31.090   3.552 -28.670  1.00 94.30           H  
ATOM   2221 HD22 ASN A 147      31.418   1.872 -28.207  1.00 94.30           H  
ATOM   2222  OD1 ASN A 147      29.494   3.062 -30.331  1.00 94.30           O  
ATOM   2223  N   ALA A 148      29.250  -1.313 -32.198  1.00 91.76           N  
ATOM   2224  H   ALA A 148      29.828  -0.582 -32.588  1.00 91.76           H  
ATOM   2225  CA  ALA A 148      29.223  -2.602 -32.916  1.00 91.76           C  
ATOM   2226  HA  ALA A 148      28.306  -2.659 -33.502  1.00 91.76           H  
ATOM   2227  C   ALA A 148      29.243  -3.865 -32.027  1.00 91.76           C  
ATOM   2228  CB  ALA A 148      30.396  -2.615 -33.903  1.00 91.76           C  
ATOM   2229  HB1 ALA A 148      30.323  -1.769 -34.586  1.00 91.76           H  
ATOM   2230  HB2 ALA A 148      31.342  -2.570 -33.365  1.00 91.76           H  
ATOM   2231  HB3 ALA A 148      30.367  -3.537 -34.483  1.00 91.76           H  
ATOM   2232  O   ALA A 148      28.603  -4.856 -32.363  1.00 91.76           O  
ATOM   2233  N   ASN A 149      29.931  -3.803 -30.882  1.00 90.60           N  
ATOM   2234  H   ASN A 149      30.400  -2.935 -30.666  1.00 90.60           H  
ATOM   2235  CA  ASN A 149      30.067  -4.914 -29.932  1.00 90.60           C  
ATOM   2236  HA  ASN A 149      29.734  -5.836 -30.407  1.00 90.60           H  
ATOM   2237  C   ASN A 149      29.207  -4.744 -28.664  1.00 90.60           C  
ATOM   2238  CB  ASN A 149      31.558  -5.066 -29.585  1.00 90.60           C  
ATOM   2239  HB2 ASN A 149      31.905  -4.161 -29.087  1.00 90.60           H  
ATOM   2240  HB3 ASN A 149      31.682  -5.900 -28.895  1.00 90.60           H  
ATOM   2241  O   ASN A 149      29.344  -5.513 -27.716  1.00 90.60           O  
ATOM   2242  CG  ASN A 149      32.432  -5.346 -30.794  1.00 90.60           C  
ATOM   2243  ND2 ASN A 149      33.678  -4.937 -30.757  1.00 90.60           N  
ATOM   2244 HD21 ASN A 149      34.238  -5.179 -31.562  1.00 90.60           H  
ATOM   2245 HD22 ASN A 149      34.060  -4.521 -29.920  1.00 90.60           H  
ATOM   2246  OD1 ASN A 149      32.025  -5.915 -31.789  1.00 90.60           O  
ATOM   2247  N   GLY A 150      28.379  -3.702 -28.601  1.00 94.01           N  
ATOM   2248  H   GLY A 150      28.235  -3.149 -29.433  1.00 94.01           H  
ATOM   2249  CA  GLY A 150      27.578  -3.374 -27.430  1.00 94.01           C  
ATOM   2250  HA2 GLY A 150      27.308  -2.319 -27.478  1.00 94.01           H  
ATOM   2251  HA3 GLY A 150      28.178  -3.525 -26.532  1.00 94.01           H  
ATOM   2252  C   GLY A 150      26.306  -4.217 -27.325  1.00 94.01           C  
ATOM   2253  O   GLY A 150      25.735  -4.646 -28.330  1.00 94.01           O  
ATOM   2254  N   ALA A 151      25.827  -4.415 -26.094  1.00 95.31           N  
ATOM   2255  H   ALA A 151      26.352  -4.051 -25.312  1.00 95.31           H  
ATOM   2256  CA  ALA A 151      24.667  -5.261 -25.793  1.00 95.31           C  
ATOM   2257  HA  ALA A 151      24.886  -6.281 -26.108  1.00 95.31           H  
ATOM   2258  C   ALA A 151      23.375  -4.828 -26.509  1.00 95.31           C  
ATOM   2259  CB  ALA A 151      24.462  -5.250 -24.272  1.00 95.31           C  
ATOM   2260  HB1 ALA A 151      25.358  -5.617 -23.771  1.00 95.31           H  
ATOM   2261  HB2 ALA A 151      24.242  -4.240 -23.926  1.00 95.31           H  
ATOM   2262  HB3 ALA A 151      23.627  -5.900 -24.013  1.00 95.31           H  
ATOM   2263  O   ALA A 151      22.511  -5.653 -26.791  1.00 95.31           O  
ATOM   2264  N   LEU A 152      23.239  -3.539 -26.831  1.00 97.08           N  
ATOM   2265  H   LEU A 152      24.009  -2.913 -26.645  1.00 97.08           H  
ATOM   2266  CA  LEU A 152      22.064  -2.999 -27.506  1.00 97.08           C  
ATOM   2267  HA  LEU A 152      21.223  -3.673 -27.347  1.00 97.08           H  
ATOM   2268  C   LEU A 152      22.238  -2.909 -29.023  1.00 97.08           C  
ATOM   2269  CB  LEU A 152      21.692  -1.635 -26.895  1.00 97.08           C  
ATOM   2270  HB2 LEU A 152      20.809  -1.261 -27.413  1.00 97.08           H  
ATOM   2271  HB3 LEU A 152      22.508  -0.935 -27.077  1.00 97.08           H  
ATOM   2272  O   LEU A 152      21.280  -2.524 -29.688  1.00 97.08           O  
ATOM   2273  CG  LEU A 152      21.393  -1.639 -25.386  1.00 97.08           C  
ATOM   2274  HG  LEU A 152      22.289  -1.916 -24.830  1.00 97.08           H  
ATOM   2275  CD1 LEU A 152      20.981  -0.223 -24.985  1.00 97.08           C  
ATOM   2276 HD11 LEU A 152      20.731  -0.195 -23.925  1.00 97.08           H  
ATOM   2277 HD12 LEU A 152      21.805   0.469 -25.160  1.00 97.08           H  
ATOM   2278 HD13 LEU A 152      20.109   0.100 -25.554  1.00 97.08           H  
ATOM   2279  CD2 LEU A 152      20.265  -2.598 -25.012  1.00 97.08           C  
ATOM   2280 HD21 LEU A 152      19.360  -2.359 -25.570  1.00 97.08           H  
ATOM   2281 HD22 LEU A 152      20.062  -2.512 -23.944  1.00 97.08           H  
ATOM   2282 HD23 LEU A 152      20.569  -3.626 -25.210  1.00 97.08           H  
ATOM   2283  N   HIS A 153      23.407  -3.232 -29.598  1.00 95.52           N  
ATOM   2284  H   HIS A 153      24.147  -3.579 -29.004  1.00 95.52           H  
ATOM   2285  CA  HIS A 153      23.739  -2.975 -31.009  1.00 95.52           C  
ATOM   2286  HA  HIS A 153      23.835  -1.899 -31.150  1.00 95.52           H  
ATOM   2287  C   HIS A 153      22.692  -3.504 -32.002  1.00 95.52           C  
ATOM   2288  CB  HIS A 153      25.091  -3.613 -31.347  1.00 95.52           C  
ATOM   2289  HB2 HIS A 153      25.029  -4.696 -31.244  1.00 95.52           H  
ATOM   2290  HB3 HIS A 153      25.837  -3.262 -30.634  1.00 95.52           H  
ATOM   2291  O   HIS A 153      22.278  -2.788 -32.923  1.00 95.52           O  
ATOM   2292  CG  HIS A 153      25.522  -3.268 -32.752  1.00 95.52           C  
ATOM   2293  CD2 HIS A 153      25.612  -4.121 -33.820  1.00 95.52           C  
ATOM   2294  HD2 HIS A 153      25.448  -5.189 -33.788  1.00 95.52           H  
ATOM   2295  ND1 HIS A 153      25.786  -2.002 -33.217  1.00 95.52           N  
ATOM   2296  HD1 HIS A 153      25.847  -1.177 -32.638  1.00 95.52           H  
ATOM   2297  CE1 HIS A 153      26.057  -2.089 -34.529  1.00 95.52           C  
ATOM   2298  HE1 HIS A 153      26.347  -1.256 -35.152  1.00 95.52           H  
ATOM   2299  NE2 HIS A 153      25.901  -3.355 -34.962  1.00 95.52           N  
ATOM   2300  N   ALA A 154      22.231  -4.738 -31.780  1.00 93.81           N  
ATOM   2301  H   ALA A 154      22.604  -5.241 -30.988  1.00 93.81           H  
ATOM   2302  CA  ALA A 154      21.286  -5.440 -32.648  1.00 93.81           C  
ATOM   2303  HA  ALA A 154      21.693  -5.464 -33.659  1.00 93.81           H  
ATOM   2304  C   ALA A 154      19.905  -4.763 -32.731  1.00 93.81           C  
ATOM   2305  CB  ALA A 154      21.170  -6.882 -32.139  1.00 93.81           C  
ATOM   2306  HB1 ALA A 154      20.502  -7.447 -32.789  1.00 93.81           H  
ATOM   2307  HB2 ALA A 154      22.149  -7.361 -32.142  1.00 93.81           H  
ATOM   2308  HB3 ALA A 154      20.767  -6.893 -31.126  1.00 93.81           H  
ATOM   2309  O   ALA A 154      19.175  -4.959 -33.701  1.00 93.81           O  
ATOM   2310  N   ILE A 155      19.555  -3.921 -31.755  1.00 96.09           N  
ATOM   2311  H   ILE A 155      20.213  -3.746 -31.010  1.00 96.09           H  
ATOM   2312  CA  ILE A 155      18.256  -3.254 -31.679  1.00 96.09           C  
ATOM   2313  HA  ILE A 155      17.503  -3.925 -32.093  1.00 96.09           H  
ATOM   2314  C   ILE A 155      18.292  -1.985 -32.540  1.00 96.09           C  
ATOM   2315  CB  ILE A 155      17.873  -2.984 -30.210  1.00 96.09           C  
ATOM   2316  HB  ILE A 155      18.520  -2.199 -29.818  1.00 96.09           H  
ATOM   2317  O   ILE A 155      18.641  -0.897 -32.082  1.00 96.09           O  
ATOM   2318  CG1 ILE A 155      18.050  -4.243 -29.328  1.00 96.09           C  
ATOM   2319 HG12 ILE A 155      19.085  -4.582 -29.370  1.00 96.09           H  
ATOM   2320 HG13 ILE A 155      17.414  -5.047 -29.699  1.00 96.09           H  
ATOM   2321  CG2 ILE A 155      16.414  -2.505 -30.182  1.00 96.09           C  
ATOM   2322 HG21 ILE A 155      15.766  -3.309 -30.529  1.00 96.09           H  
ATOM   2323 HG22 ILE A 155      16.123  -2.220 -29.171  1.00 96.09           H  
ATOM   2324 HG23 ILE A 155      16.280  -1.632 -30.820  1.00 96.09           H  
ATOM   2325  CD1 ILE A 155      17.741  -4.002 -27.851  1.00 96.09           C  
ATOM   2326 HD11 ILE A 155      18.037  -4.877 -27.273  1.00 96.09           H  
ATOM   2327 HD12 ILE A 155      16.672  -3.836 -27.711  1.00 96.09           H  
ATOM   2328 HD13 ILE A 155      18.298  -3.136 -27.495  1.00 96.09           H  
ATOM   2329  N   ARG A 156      17.975  -2.126 -33.831  1.00 92.28           N  
ATOM   2330  H   ARG A 156      17.772  -3.064 -34.145  1.00 92.28           H  
ATOM   2331  CA  ARG A 156      18.178  -1.065 -34.839  1.00 92.28           C  
ATOM   2332  HA  ARG A 156      19.188  -0.669 -34.733  1.00 92.28           H  
ATOM   2333  C   ARG A 156      17.296   0.168 -34.664  1.00 92.28           C  
ATOM   2334  CB  ARG A 156      18.010  -1.641 -36.255  1.00 92.28           C  
ATOM   2335  HB2 ARG A 156      18.124  -0.832 -36.977  1.00 92.28           H  
ATOM   2336  HB3 ARG A 156      17.001  -2.040 -36.363  1.00 92.28           H  
ATOM   2337  O   ARG A 156      17.714   1.249 -35.054  1.00 92.28           O  
ATOM   2338  CG  ARG A 156      19.018  -2.746 -36.613  1.00 92.28           C  
ATOM   2339  HG2 ARG A 156      18.853  -3.039 -37.650  1.00 92.28           H  
ATOM   2340  HG3 ARG A 156      18.846  -3.619 -35.983  1.00 92.28           H  
ATOM   2341  CD  ARG A 156      20.470  -2.277 -36.450  1.00 92.28           C  
ATOM   2342  HD2 ARG A 156      20.621  -1.376 -37.044  1.00 92.28           H  
ATOM   2343  HD3 ARG A 156      20.645  -2.047 -35.399  1.00 92.28           H  
ATOM   2344  NE  ARG A 156      21.438  -3.307 -36.866  1.00 92.28           N  
ATOM   2345  HE  ARG A 156      21.074  -4.120 -37.343  1.00 92.28           H  
ATOM   2346  NH1 ARG A 156      23.299  -2.296 -35.980  1.00 92.28           N  
ATOM   2347 HH11 ARG A 156      24.236  -2.442 -35.634  1.00 92.28           H  
ATOM   2348 HH12 ARG A 156      22.728  -1.552 -35.604  1.00 92.28           H  
ATOM   2349  NH2 ARG A 156      23.518  -4.268 -36.934  1.00 92.28           N  
ATOM   2350 HH21 ARG A 156      23.166  -5.080 -37.419  1.00 92.28           H  
ATOM   2351 HH22 ARG A 156      24.486  -4.222 -36.647  1.00 92.28           H  
ATOM   2352  CZ  ARG A 156      22.734  -3.284 -36.604  1.00 92.28           C  
ATOM   2353  N   TRP A 157      16.124   0.020 -34.057  1.00 94.03           N  
ATOM   2354  H   TRP A 157      15.843  -0.901 -33.753  1.00 94.03           H  
ATOM   2355  CA  TRP A 157      15.207   1.136 -33.824  1.00 94.03           C  
ATOM   2356  HA  TRP A 157      15.218   1.790 -34.695  1.00 94.03           H  
ATOM   2357  C   TRP A 157      15.594   2.018 -32.626  1.00 94.03           C  
ATOM   2358  CB  TRP A 157      13.791   0.583 -33.678  1.00 94.03           C  
ATOM   2359  HB2 TRP A 157      13.132   1.437 -33.519  1.00 94.03           H  
ATOM   2360  HB3 TRP A 157      13.496   0.101 -34.610  1.00 94.03           H  
ATOM   2361  O   TRP A 157      15.022   3.094 -32.459  1.00 94.03           O  
ATOM   2362  CG  TRP A 157      13.594  -0.377 -32.546  1.00 94.03           C  
ATOM   2363  CD1 TRP A 157      13.617  -1.727 -32.631  1.00 94.03           C  
ATOM   2364  HD1 TRP A 157      13.753  -2.287 -33.545  1.00 94.03           H  
ATOM   2365  CD2 TRP A 157      13.322  -0.067 -31.146  1.00 94.03           C  
ATOM   2366  CE2 TRP A 157      13.243  -1.292 -30.421  1.00 94.03           C  
ATOM   2367  CE3 TRP A 157      13.118   1.125 -30.421  1.00 94.03           C  
ATOM   2368  HE3 TRP A 157      13.146   2.070 -30.943  1.00 94.03           H  
ATOM   2369  NE1 TRP A 157      13.440  -2.267 -31.373  1.00 94.03           N  
ATOM   2370  HE1 TRP A 157      13.521  -3.255 -31.178  1.00 94.03           H  
ATOM   2371  CH2 TRP A 157      12.824  -0.130 -28.343  1.00 94.03           C  
ATOM   2372  HH2 TRP A 157      12.638  -0.144 -27.279  1.00 94.03           H  
ATOM   2373  CZ2 TRP A 157      13.014  -1.335 -29.038  1.00 94.03           C  
ATOM   2374  HZ2 TRP A 157      12.965  -2.281 -28.519  1.00 94.03           H  
ATOM   2375  CZ3 TRP A 157      12.860   1.092 -29.038  1.00 94.03           C  
ATOM   2376  HZ3 TRP A 157      12.691   2.016 -28.506  1.00 94.03           H  
ATOM   2377  N   LEU A 158      16.557   1.601 -31.794  1.00 94.42           N  
ATOM   2378  H   LEU A 158      17.035   0.734 -31.995  1.00 94.42           H  
ATOM   2379  CA  LEU A 158      17.124   2.473 -30.766  1.00 94.42           C  
ATOM   2380  HA  LEU A 158      16.325   3.063 -30.318  1.00 94.42           H  
ATOM   2381  C   LEU A 158      18.115   3.452 -31.401  1.00 94.42           C  
ATOM   2382  CB  LEU A 158      17.817   1.650 -29.666  1.00 94.42           C  
ATOM   2383  HB2 LEU A 158      18.511   0.956 -30.140  1.00 94.42           H  
ATOM   2384  HB3 LEU A 158      18.405   2.331 -29.051  1.00 94.42           H  
ATOM   2385  O   LEU A 158      19.063   3.041 -32.069  1.00 94.42           O  
ATOM   2386  CG  LEU A 158      16.876   0.863 -28.742  1.00 94.42           C  
ATOM   2387  HG  LEU A 158      16.268   0.180 -29.335  1.00 94.42           H  
ATOM   2388  CD1 LEU A 158      17.729   0.060 -27.760  1.00 94.42           C  
ATOM   2389 HD11 LEU A 158      18.443  -0.561 -28.302  1.00 94.42           H  
ATOM   2390 HD12 LEU A 158      17.089  -0.586 -27.160  1.00 94.42           H  
ATOM   2391 HD13 LEU A 158      18.278   0.733 -27.100  1.00 94.42           H  
ATOM   2392  CD2 LEU A 158      15.950   1.767 -27.925  1.00 94.42           C  
ATOM   2393 HD21 LEU A 158      15.348   1.154 -27.253  1.00 94.42           H  
ATOM   2394 HD22 LEU A 158      15.276   2.309 -28.588  1.00 94.42           H  
ATOM   2395 HD23 LEU A 158      16.529   2.481 -27.339  1.00 94.42           H  
ATOM   2396  N   GLY A 159      17.935   4.744 -31.149  1.00 89.71           N  
ATOM   2397  H   GLY A 159      17.127   5.032 -30.616  1.00 89.71           H  
ATOM   2398  CA  GLY A 159      18.916   5.762 -31.520  1.00 89.71           C  
ATOM   2399  HA2 GLY A 159      19.388   5.500 -32.467  1.00 89.71           H  
ATOM   2400  HA3 GLY A 159      18.398   6.709 -31.670  1.00 89.71           H  
ATOM   2401  C   GLY A 159      20.017   5.953 -30.471  1.00 89.71           C  
ATOM   2402  O   GLY A 159      20.092   5.240 -29.462  1.00 89.71           O  
ATOM   2403  N   ASP A 160      20.863   6.951 -30.711  1.00 92.21           N  
ATOM   2404  H   ASP A 160      20.800   7.444 -31.590  1.00 92.21           H  
ATOM   2405  CA  ASP A 160      21.849   7.428 -29.740  1.00 92.21           C  
ATOM   2406  HA  ASP A 160      22.424   6.582 -29.363  1.00 92.21           H  
ATOM   2407  C   ASP A 160      21.160   8.116 -28.561  1.00 92.21           C  
ATOM   2408  CB  ASP A 160      22.821   8.414 -30.402  1.00 92.21           C  
ATOM   2409  HB2 ASP A 160      23.519   8.787 -29.653  1.00 92.21           H  
ATOM   2410  HB3 ASP A 160      22.254   9.263 -30.786  1.00 92.21           H  
ATOM   2411  O   ASP A 160      20.002   8.542 -28.662  1.00 92.21           O  
ATOM   2412  CG  ASP A 160      23.629   7.782 -31.534  1.00 92.21           C  
ATOM   2413  OD1 ASP A 160      23.877   6.558 -31.462  1.00 92.21           O  
ATOM   2414  OD2 ASP A 160      23.958   8.542 -32.467  1.00 92.21           O  
ATOM   2415  N   HIS A 161      21.890   8.303 -27.460  1.00 95.77           N  
ATOM   2416  H   HIS A 161      22.840   7.962 -27.447  1.00 95.77           H  
ATOM   2417  CA  HIS A 161      21.335   8.896 -26.241  1.00 95.77           C  
ATOM   2418  HA  HIS A 161      20.596   8.209 -25.828  1.00 95.77           H  
ATOM   2419  C   HIS A 161      20.636  10.243 -26.503  1.00 95.77           C  
ATOM   2420  CB  HIS A 161      22.457   9.068 -25.214  1.00 95.77           C  
ATOM   2421  HB2 HIS A 161      22.961   8.112 -25.074  1.00 95.77           H  
ATOM   2422  HB3 HIS A 161      23.193   9.778 -25.591  1.00 95.77           H  
ATOM   2423  O   HIS A 161      19.568  10.511 -25.956  1.00 95.77           O  
ATOM   2424  CG  HIS A 161      21.950   9.552 -23.879  1.00 95.77           C  
ATOM   2425  CD2 HIS A 161      21.801   8.802 -22.744  1.00 95.77           C  
ATOM   2426  HD2 HIS A 161      22.034   7.752 -22.637  1.00 95.77           H  
ATOM   2427  ND1 HIS A 161      21.533  10.830 -23.575  1.00 95.77           N  
ATOM   2428  HD1 HIS A 161      21.388  11.584 -24.231  1.00 95.77           H  
ATOM   2429  CE1 HIS A 161      21.137  10.844 -22.292  1.00 95.77           C  
ATOM   2430  HE1 HIS A 161      20.696  11.688 -21.783  1.00 95.77           H  
ATOM   2431  NE2 HIS A 161      21.317   9.639 -21.737  1.00 95.77           N  
ATOM   2432  N   ALA A 162      21.202  11.079 -27.382  1.00 94.35           N  
ATOM   2433  H   ALA A 162      22.049  10.778 -27.842  1.00 94.35           H  
ATOM   2434  CA  ALA A 162      20.657  12.395 -27.731  1.00 94.35           C  
ATOM   2435  HA  ALA A 162      20.576  12.994 -26.824  1.00 94.35           H  
ATOM   2436  C   ALA A 162      19.252  12.342 -28.363  1.00 94.35           C  
ATOM   2437  CB  ALA A 162      21.653  13.076 -28.677  1.00 94.35           C  
ATOM   2438  HB1 ALA A 162      21.294  14.074 -28.928  1.00 94.35           H  
ATOM   2439  HB2 ALA A 162      21.756  12.498 -29.596  1.00 94.35           H  
ATOM   2440  HB3 ALA A 162      22.627  13.165 -28.196  1.00 94.35           H  
ATOM   2441  O   ALA A 162      18.504  13.312 -28.288  1.00 94.35           O  
ATOM   2442  N   THR A 163      18.879  11.210 -28.963  1.00 94.61           N  
ATOM   2443  H   THR A 163      19.519  10.429 -28.938  1.00 94.61           H  
ATOM   2444  CA  THR A 163      17.584  11.022 -29.640  1.00 94.61           C  
ATOM   2445  HA  THR A 163      17.168  11.998 -29.888  1.00 94.61           H  
ATOM   2446  C   THR A 163      16.540  10.330 -28.765  1.00 94.61           C  
ATOM   2447  CB  THR A 163      17.757  10.265 -30.961  1.00 94.61           C  
ATOM   2448  HB  THR A 163      16.789  10.215 -31.461  1.00 94.61           H  
ATOM   2449  O   THR A 163      15.369  10.263 -29.133  1.00 94.61           O  
ATOM   2450  CG2 THR A 163      18.742  10.956 -31.905  1.00 94.61           C  
ATOM   2451 HG21 THR A 163      18.741  10.438 -32.864  1.00 94.61           H  
ATOM   2452 HG22 THR A 163      19.752  10.930 -31.496  1.00 94.61           H  
ATOM   2453 HG23 THR A 163      18.439  11.991 -32.063  1.00 94.61           H  
ATOM   2454  OG1 THR A 163      18.212   8.949 -30.740  1.00 94.61           O  
ATOM   2455  HG1 THR A 163      18.893   8.937 -30.062  1.00 94.61           H  
ATOM   2456  N   LEU A 164      16.918   9.846 -27.575  1.00 95.43           N  
ATOM   2457  H   LEU A 164      17.883   9.938 -27.292  1.00 95.43           H  
ATOM   2458  CA  LEU A 164      15.994   9.114 -26.708  1.00 95.43           C  
ATOM   2459  HA  LEU A 164      15.561   8.297 -27.286  1.00 95.43           H  
ATOM   2460  C   LEU A 164      14.815   9.963 -26.235  1.00 95.43           C  
ATOM   2461  CB  LEU A 164      16.741   8.544 -25.499  1.00 95.43           C  
ATOM   2462  HB2 LEU A 164      17.332   9.343 -25.051  1.00 95.43           H  
ATOM   2463  HB3 LEU A 164      16.006   8.215 -24.763  1.00 95.43           H  
ATOM   2464  O   LEU A 164      13.707   9.446 -26.123  1.00 95.43           O  
ATOM   2465  CG  LEU A 164      17.663   7.361 -25.808  1.00 95.43           C  
ATOM   2466  HG  LEU A 164      18.433   7.665 -26.517  1.00 95.43           H  
ATOM   2467  CD1 LEU A 164      18.322   6.956 -24.492  1.00 95.43           C  
ATOM   2468 HD11 LEU A 164      18.859   7.805 -24.069  1.00 95.43           H  
ATOM   2469 HD12 LEU A 164      19.039   6.154 -24.669  1.00 95.43           H  
ATOM   2470 HD13 LEU A 164      17.571   6.610 -23.782  1.00 95.43           H  
ATOM   2471  CD2 LEU A 164      16.895   6.166 -26.375  1.00 95.43           C  
ATOM   2472 HD21 LEU A 164      17.591   5.340 -26.525  1.00 95.43           H  
ATOM   2473 HD22 LEU A 164      16.470   6.407 -27.349  1.00 95.43           H  
ATOM   2474 HD23 LEU A 164      16.112   5.861 -25.680  1.00 95.43           H  
ATOM   2475  N   GLY A 165      15.009  11.267 -26.018  1.00 94.30           N  
ATOM   2476  H   GLY A 165      15.940  11.637 -26.144  1.00 94.30           H  
ATOM   2477  CA  GLY A 165      13.934  12.174 -25.595  1.00 94.30           C  
ATOM   2478  HA2 GLY A 165      13.552  11.848 -24.628  1.00 94.30           H  
ATOM   2479  HA3 GLY A 165      14.346  13.177 -25.484  1.00 94.30           H  
ATOM   2480  C   GLY A 165      12.755  12.250 -26.579  1.00 94.30           C  
ATOM   2481  O   GLY A 165      11.642  12.603 -26.183  1.00 94.30           O  
ATOM   2482  N   THR A 166      12.970  11.869 -27.841  1.00 94.83           N  
ATOM   2483  H   THR A 166      13.902  11.590 -28.113  1.00 94.83           H  
ATOM   2484  CA  THR A 166      11.952  11.811 -28.900  1.00 94.83           C  
ATOM   2485  HA  THR A 166      11.004  12.178 -28.504  1.00 94.83           H  
ATOM   2486  C   THR A 166      11.673  10.387 -29.385  1.00 94.83           C  
ATOM   2487  CB  THR A 166      12.332  12.719 -30.078  1.00 94.83           C  
ATOM   2488  HB  THR A 166      11.582  12.629 -30.864  1.00 94.83           H  
ATOM   2489  O   THR A 166      10.973  10.212 -30.382  1.00 94.83           O  
ATOM   2490  CG2 THR A 166      12.426  14.187 -29.662  1.00 94.83           C  
ATOM   2491 HG21 THR A 166      11.490  14.499 -29.200  1.00 94.83           H  
ATOM   2492 HG22 THR A 166      12.609  14.803 -30.543  1.00 94.83           H  
ATOM   2493 HG23 THR A 166      13.244  14.329 -28.956  1.00 94.83           H  
ATOM   2494  OG1 THR A 166      13.590  12.355 -30.590  1.00 94.83           O  
ATOM   2495  HG1 THR A 166      13.642  12.646 -31.503  1.00 94.83           H  
ATOM   2496  N   LEU A 167      12.176   9.366 -28.679  1.00 95.13           N  
ATOM   2497  H   LEU A 167      12.742   9.574 -27.869  1.00 95.13           H  
ATOM   2498  CA  LEU A 167      12.010   7.963 -29.047  1.00 95.13           C  
ATOM   2499  HA  LEU A 167      12.507   7.815 -30.006  1.00 95.13           H  
ATOM   2500  C   LEU A 167      10.529   7.601 -29.195  1.00 95.13           C  
ATOM   2501  CB  LEU A 167      12.694   7.076 -27.993  1.00 95.13           C  
ATOM   2502  HB2 LEU A 167      13.737   7.382 -27.905  1.00 95.13           H  
ATOM   2503  HB3 LEU A 167      12.210   7.255 -27.033  1.00 95.13           H  
ATOM   2504  O   LEU A 167       9.724   7.788 -28.281  1.00 95.13           O  
ATOM   2505  CG  LEU A 167      12.660   5.565 -28.289  1.00 95.13           C  
ATOM   2506  HG  LEU A 167      11.636   5.244 -28.477  1.00 95.13           H  
ATOM   2507  CD1 LEU A 167      13.521   5.200 -29.500  1.00 95.13           C  
ATOM   2508 HD11 LEU A 167      13.110   5.646 -30.406  1.00 95.13           H  
ATOM   2509 HD12 LEU A 167      13.532   4.119 -29.636  1.00 95.13           H  
ATOM   2510 HD13 LEU A 167      14.543   5.552 -29.358  1.00 95.13           H  
ATOM   2511  CD2 LEU A 167      13.181   4.810 -27.065  1.00 95.13           C  
ATOM   2512 HD21 LEU A 167      14.212   5.100 -26.861  1.00 95.13           H  
ATOM   2513 HD22 LEU A 167      12.564   5.048 -26.199  1.00 95.13           H  
ATOM   2514 HD23 LEU A 167      13.143   3.735 -27.238  1.00 95.13           H  
ATOM   2515  N   ALA A 168      10.188   7.020 -30.338  1.00 91.82           N  
ATOM   2516  H   ALA A 168      10.900   6.885 -31.042  1.00 91.82           H  
ATOM   2517  CA  ALA A 168       8.878   6.456 -30.600  1.00 91.82           C  
ATOM   2518  HA  ALA A 168       8.250   6.565 -29.715  1.00 91.82           H  
ATOM   2519  C   ALA A 168       9.011   4.963 -30.892  1.00 91.82           C  
ATOM   2520  CB  ALA A 168       8.210   7.228 -31.741  1.00 91.82           C  
ATOM   2521  HB1 ALA A 168       8.135   8.283 -31.477  1.00 91.82           H  
ATOM   2522  HB2 ALA A 168       7.212   6.831 -31.927  1.00 91.82           H  
ATOM   2523  HB3 ALA A 168       8.805   7.130 -32.650  1.00 91.82           H  
ATOM   2524  O   ALA A 168      10.016   4.500 -31.433  1.00 91.82           O  
ATOM   2525  N   ARG A 169       7.972   4.205 -30.542  1.00 91.10           N  
ATOM   2526  H   ARG A 169       7.160   4.661 -30.152  1.00 91.10           H  
ATOM   2527  CA  ARG A 169       7.883   2.797 -30.919  1.00 91.10           C  
ATOM   2528  HA  ARG A 169       8.797   2.302 -30.590  1.00 91.10           H  
ATOM   2529  C   ARG A 169       7.765   2.688 -32.453  1.00 91.10           C  
ATOM   2530  CB  ARG A 169       6.693   2.160 -30.195  1.00 91.10           C  
ATOM   2531  HB2 ARG A 169       6.820   2.282 -29.120  1.00 91.10           H  
ATOM   2532  HB3 ARG A 169       5.780   2.670 -30.501  1.00 91.10           H  
ATOM   2533  O   ARG A 169       6.945   3.416 -33.019  1.00 91.10           O  
ATOM   2534  CG  ARG A 169       6.570   0.670 -30.515  1.00 91.10           C  
ATOM   2535  HG2 ARG A 169       6.446   0.544 -31.591  1.00 91.10           H  
ATOM   2536  HG3 ARG A 169       7.469   0.139 -30.201  1.00 91.10           H  
ATOM   2537  CD  ARG A 169       5.350   0.075 -29.811  1.00 91.10           C  
ATOM   2538  HD2 ARG A 169       5.628  -0.199 -28.793  1.00 91.10           H  
ATOM   2539  HD3 ARG A 169       4.552   0.815 -29.772  1.00 91.10           H  
ATOM   2540  NE  ARG A 169       4.917  -1.118 -30.539  1.00 91.10           N  
ATOM   2541  HE  ARG A 169       5.640  -1.816 -30.640  1.00 91.10           H  
ATOM   2542  NH1 ARG A 169       2.827  -0.473 -31.219  1.00 91.10           N  
ATOM   2543 HH11 ARG A 169       3.003   0.418 -30.777  1.00 91.10           H  
ATOM   2544 HH12 ARG A 169       2.091  -0.598 -31.900  1.00 91.10           H  
ATOM   2545  NH2 ARG A 169       3.780  -2.326 -32.053  1.00 91.10           N  
ATOM   2546 HH21 ARG A 169       4.653  -2.813 -32.199  1.00 91.10           H  
ATOM   2547 HH22 ARG A 169       3.031  -2.463 -32.717  1.00 91.10           H  
ATOM   2548  CZ  ARG A 169       3.834  -1.303 -31.257  1.00 91.10           C  
ATOM   2549  N   PRO A 170       8.509   1.782 -33.111  1.00 90.31           N  
ATOM   2550  CA  PRO A 170       8.356   1.515 -34.538  1.00 90.31           C  
ATOM   2551  HA  PRO A 170       8.664   2.402 -35.091  1.00 90.31           H  
ATOM   2552  C   PRO A 170       6.917   1.147 -34.913  1.00 90.31           C  
ATOM   2553  CB  PRO A 170       9.319   0.370 -34.859  1.00 90.31           C  
ATOM   2554  HB2 PRO A 170       9.746   0.476 -35.856  1.00 90.31           H  
ATOM   2555  HB3 PRO A 170       8.824  -0.595 -34.750  1.00 90.31           H  
ATOM   2556  O   PRO A 170       6.264   0.353 -34.234  1.00 90.31           O  
ATOM   2557  CG  PRO A 170      10.385   0.513 -33.786  1.00 90.31           C  
ATOM   2558  HG2 PRO A 170      10.904  -0.427 -33.599  1.00 90.31           H  
ATOM   2559  HG3 PRO A 170      11.074   1.296 -34.102  1.00 90.31           H  
ATOM   2560  CD  PRO A 170       9.607   0.997 -32.569  1.00 90.31           C  
ATOM   2561  HD2 PRO A 170      10.263   1.596 -31.938  1.00 90.31           H  
ATOM   2562  HD3 PRO A 170       9.204   0.152 -32.010  1.00 90.31           H  
ATOM   2563  N   ALA A 171       6.413   1.733 -35.999  1.00 85.66           N  
ATOM   2564  H   ALA A 171       6.991   2.382 -36.513  1.00 85.66           H  
ATOM   2565  CA  ALA A 171       5.067   1.450 -36.503  1.00 85.66           C  
ATOM   2566  HA  ALA A 171       4.393   1.313 -35.658  1.00 85.66           H  
ATOM   2567  C   ALA A 171       5.004   0.162 -37.343  1.00 85.66           C  
ATOM   2568  CB  ALA A 171       4.588   2.668 -37.302  1.00 85.66           C  
ATOM   2569  HB1 ALA A 171       3.569   2.494 -37.650  1.00 85.66           H  
ATOM   2570  HB2 ALA A 171       4.602   3.557 -36.672  1.00 85.66           H  
ATOM   2571  HB3 ALA A 171       5.233   2.824 -38.167  1.00 85.66           H  
ATOM   2572  O   ALA A 171       3.927  -0.399 -37.520  1.00 85.66           O  
ATOM   2573  N   ASP A 172       6.151  -0.303 -37.839  1.00 87.36           N  
ATOM   2574  H   ASP A 172       7.015   0.141 -37.562  1.00 87.36           H  
ATOM   2575  CA  ASP A 172       6.305  -1.457 -38.730  1.00 87.36           C  
ATOM   2576  HA  ASP A 172       5.447  -1.494 -39.402  1.00 87.36           H  
ATOM   2577  C   ASP A 172       6.344  -2.812 -37.998  1.00 87.36           C  
ATOM   2578  CB  ASP A 172       7.565  -1.243 -39.589  1.00 87.36           C  
ATOM   2579  HB2 ASP A 172       7.470  -0.296 -40.121  1.00 87.36           H  
ATOM   2580  HB3 ASP A 172       7.617  -2.035 -40.335  1.00 87.36           H  
ATOM   2581  O   ASP A 172       6.402  -3.856 -38.640  1.00 87.36           O  
ATOM   2582  CG  ASP A 172       8.880  -1.227 -38.794  1.00 87.36           C  
ATOM   2583  OD1 ASP A 172       8.846  -1.284 -37.539  1.00 87.36           O  
ATOM   2584  OD2 ASP A 172       9.943  -1.115 -39.431  1.00 87.36           O  
ATOM   2585  N   GLY A 173       6.306  -2.810 -36.661  1.00 81.27           N  
ATOM   2586  H   GLY A 173       6.316  -1.916 -36.191  1.00 81.27           H  
ATOM   2587  CA  GLY A 173       6.349  -4.028 -35.851  1.00 81.27           C  
ATOM   2588  HA2 GLY A 173       5.676  -4.771 -36.281  1.00 81.27           H  
ATOM   2589  HA3 GLY A 173       6.006  -3.788 -34.844  1.00 81.27           H  
ATOM   2590  C   GLY A 173       7.738  -4.660 -35.729  1.00 81.27           C  
ATOM   2591  O   GLY A 173       7.849  -5.780 -35.231  1.00 81.27           O  
ATOM   2592  N   SER A 174       8.804  -3.956 -36.126  1.00 89.14           N  
ATOM   2593  H   SER A 174       8.656  -3.056 -36.561  1.00 89.14           H  
ATOM   2594  CA  SER A 174      10.196  -4.405 -35.944  1.00 89.14           C  
ATOM   2595  HA  SER A 174      10.284  -5.408 -36.362  1.00 89.14           H  
ATOM   2596  C   SER A 174      10.628  -4.498 -34.466  1.00 89.14           C  
ATOM   2597  CB  SER A 174      11.138  -3.483 -36.728  1.00 89.14           C  
ATOM   2598  HB2 SER A 174      10.891  -3.526 -37.789  1.00 89.14           H  
ATOM   2599  HB3 SER A 174      12.164  -3.827 -36.597  1.00 89.14           H  
ATOM   2600  O   SER A 174      11.703  -5.007 -34.138  1.00 89.14           O  
ATOM   2601  OG  SER A 174      11.031  -2.145 -36.284  1.00 89.14           O  
ATOM   2602  HG  SER A 174      10.333  -1.738 -36.803  1.00 89.14           H  
ATOM   2603  N   ASP A 175       9.789  -4.037 -33.538  1.00 91.95           N  
ATOM   2604  H   ASP A 175       8.895  -3.687 -33.852  1.00 91.95           H  
ATOM   2605  CA  ASP A 175      10.003  -4.048 -32.098  1.00 91.95           C  
ATOM   2606  HA  ASP A 175      11.070  -3.914 -31.923  1.00 91.95           H  
ATOM   2607  C   ASP A 175       9.600  -5.388 -31.442  1.00 91.95           C  
ATOM   2608  CB  ASP A 175       9.326  -2.811 -31.500  1.00 91.95           C  
ATOM   2609  HB2 ASP A 175       9.690  -2.694 -30.479  1.00 91.95           H  
ATOM   2610  HB3 ASP A 175       9.659  -1.937 -32.060  1.00 91.95           H  
ATOM   2611  O   ASP A 175       8.550  -5.540 -30.811  1.00 91.95           O  
ATOM   2612  CG  ASP A 175       7.789  -2.850 -31.504  1.00 91.95           C  
ATOM   2613  OD1 ASP A 175       7.159  -3.091 -32.557  1.00 91.95           O  
ATOM   2614  OD2 ASP A 175       7.182  -2.594 -30.442  1.00 91.95           O  
ATOM   2615  N   LEU A 176      10.476  -6.384 -31.589  1.00 93.51           N  
ATOM   2616  H   LEU A 176      11.221  -6.242 -32.256  1.00 93.51           H  
ATOM   2617  CA  LEU A 176      10.313  -7.730 -31.023  1.00 93.51           C  
ATOM   2618  HA  LEU A 176       9.316  -8.088 -31.280  1.00 93.51           H  
ATOM   2619  C   LEU A 176      10.441  -7.762 -29.489  1.00 93.51           C  
ATOM   2620  CB  LEU A 176      11.357  -8.673 -31.650  1.00 93.51           C  
ATOM   2621  HB2 LEU A 176      12.346  -8.364 -31.312  1.00 93.51           H  
ATOM   2622  HB3 LEU A 176      11.180  -9.682 -31.278  1.00 93.51           H  
ATOM   2623  O   LEU A 176      11.259  -7.041 -28.921  1.00 93.51           O  
ATOM   2624  CG  LEU A 176      11.370  -8.713 -33.190  1.00 93.51           C  
ATOM   2625  HG  LEU A 176      11.618  -7.725 -33.579  1.00 93.51           H  
ATOM   2626  CD1 LEU A 176      12.451  -9.685 -33.658  1.00 93.51           C  
ATOM   2627 HD11 LEU A 176      12.496  -9.683 -34.747  1.00 93.51           H  
ATOM   2628 HD12 LEU A 176      13.422  -9.372 -33.273  1.00 93.51           H  
ATOM   2629 HD13 LEU A 176      12.230 -10.695 -33.313  1.00 93.51           H  
ATOM   2630  CD2 LEU A 176      10.025  -9.147 -33.770  1.00 93.51           C  
ATOM   2631 HD21 LEU A 176      10.106  -9.231 -34.854  1.00 93.51           H  
ATOM   2632 HD22 LEU A 176       9.725 -10.112 -33.360  1.00 93.51           H  
ATOM   2633 HD23 LEU A 176       9.262  -8.399 -33.555  1.00 93.51           H  
ATOM   2634  N   VAL A 177       9.724  -8.679 -28.823  1.00 93.22           N  
ATOM   2635  H   VAL A 177       9.071  -9.239 -29.352  1.00 93.22           H  
ATOM   2636  CA  VAL A 177       9.790  -8.911 -27.358  1.00 93.22           C  
ATOM   2637  HA  VAL A 177       9.387  -8.042 -26.838  1.00 93.22           H  
ATOM   2638  C   VAL A 177      11.232  -9.098 -26.866  1.00 93.22           C  
ATOM   2639  CB  VAL A 177       8.935 -10.141 -26.971  1.00 93.22           C  
ATOM   2640  HB  VAL A 177       9.222 -10.977 -27.609  1.00 93.22           H  
ATOM   2641  O   VAL A 177      11.622  -8.510 -25.858  1.00 93.22           O  
ATOM   2642  CG1 VAL A 177       9.110 -10.581 -25.511  1.00 93.22           C  
ATOM   2643 HG11 VAL A 177       8.459 -11.431 -25.307  1.00 93.22           H  
ATOM   2644 HG12 VAL A 177       8.839  -9.770 -24.835  1.00 93.22           H  
ATOM   2645 HG13 VAL A 177      10.134 -10.898 -25.314  1.00 93.22           H  
ATOM   2646  CG2 VAL A 177       7.446  -9.846 -27.197  1.00 93.22           C  
ATOM   2647 HG21 VAL A 177       7.126  -9.019 -26.563  1.00 93.22           H  
ATOM   2648 HG22 VAL A 177       7.250  -9.607 -28.242  1.00 93.22           H  
ATOM   2649 HG23 VAL A 177       6.856 -10.724 -26.934  1.00 93.22           H  
ATOM   2650  N   GLY A 178      12.052  -9.846 -27.614  1.00 94.95           N  
ATOM   2651  H   GLY A 178      11.669 -10.306 -28.428  1.00 94.95           H  
ATOM   2652  CA  GLY A 178      13.462 -10.071 -27.283  1.00 94.95           C  
ATOM   2653  HA2 GLY A 178      13.529 -10.607 -26.336  1.00 94.95           H  
ATOM   2654  HA3 GLY A 178      13.917 -10.685 -28.060  1.00 94.95           H  
ATOM   2655  C   GLY A 178      14.279  -8.780 -27.161  1.00 94.95           C  
ATOM   2656  O   GLY A 178      15.119  -8.686 -26.273  1.00 94.95           O  
ATOM   2657  N   HIS A 179      13.978  -7.749 -27.962  1.00 96.33           N  
ATOM   2658  H   HIS A 179      13.200  -7.830 -28.601  1.00 96.33           H  
ATOM   2659  CA  HIS A 179      14.642  -6.446 -27.846  1.00 96.33           C  
ATOM   2660  HA  HIS A 179      15.717  -6.581 -27.960  1.00 96.33           H  
ATOM   2661  C   HIS A 179      14.408  -5.820 -26.469  1.00 96.33           C  
ATOM   2662  CB  HIS A 179      14.131  -5.486 -28.935  1.00 96.33           C  
ATOM   2663  HB2 HIS A 179      13.064  -5.310 -28.797  1.00 96.33           H  
ATOM   2664  HB3 HIS A 179      14.627  -4.525 -28.796  1.00 96.33           H  
ATOM   2665  O   HIS A 179      15.331  -5.299 -25.851  1.00 96.33           O  
ATOM   2666  CG  HIS A 179      14.376  -5.927 -30.357  1.00 96.33           C  
ATOM   2667  CD2 HIS A 179      15.388  -6.734 -30.805  1.00 96.33           C  
ATOM   2668  HD2 HIS A 179      16.151  -7.199 -30.200  1.00 96.33           H  
ATOM   2669  ND1 HIS A 179      13.652  -5.538 -31.465  1.00 96.33           N  
ATOM   2670  HD1 HIS A 179      12.756  -5.073 -31.467  1.00 96.33           H  
ATOM   2671  CE1 HIS A 179      14.222  -6.088 -32.550  1.00 96.33           C  
ATOM   2672  HE1 HIS A 179      13.855  -6.002 -33.562  1.00 96.33           H  
ATOM   2673  NE2 HIS A 179      15.281  -6.825 -32.193  1.00 96.33           N  
ATOM   2674  N   TYR A 180      13.177  -5.898 -25.966  1.00 96.86           N  
ATOM   2675  H   TYR A 180      12.475  -6.398 -26.493  1.00 96.86           H  
ATOM   2676  CA  TYR A 180      12.799  -5.329 -24.677  1.00 96.86           C  
ATOM   2677  HA  TYR A 180      13.169  -4.306 -24.618  1.00 96.86           H  
ATOM   2678  C   TYR A 180      13.414  -6.083 -23.501  1.00 96.86           C  
ATOM   2679  CB  TYR A 180      11.277  -5.284 -24.589  1.00 96.86           C  
ATOM   2680  HB2 TYR A 180      10.860  -6.277 -24.757  1.00 96.86           H  
ATOM   2681  HB3 TYR A 180      10.995  -4.980 -23.581  1.00 96.86           H  
ATOM   2682  O   TYR A 180      13.845  -5.445 -22.542  1.00 96.86           O  
ATOM   2683  CG  TYR A 180      10.688  -4.305 -25.577  1.00 96.86           C  
ATOM   2684  CD1 TYR A 180      10.644  -2.944 -25.241  1.00 96.86           C  
ATOM   2685  HD1 TYR A 180      11.018  -2.622 -24.281  1.00 96.86           H  
ATOM   2686  CD2 TYR A 180      10.247  -4.733 -26.841  1.00 96.86           C  
ATOM   2687  HD2 TYR A 180      10.286  -5.781 -27.098  1.00 96.86           H  
ATOM   2688  CE1 TYR A 180      10.124  -2.009 -26.147  1.00 96.86           C  
ATOM   2689  HE1 TYR A 180      10.085  -0.967 -25.866  1.00 96.86           H  
ATOM   2690  CE2 TYR A 180       9.736  -3.798 -27.763  1.00 96.86           C  
ATOM   2691  HE2 TYR A 180       9.377  -4.117 -28.730  1.00 96.86           H  
ATOM   2692  OH  TYR A 180       9.126  -1.522 -28.257  1.00 96.86           O  
ATOM   2693  HH  TYR A 180       9.224  -0.627 -27.923  1.00 96.86           H  
ATOM   2694  CZ  TYR A 180       9.657  -2.434 -27.407  1.00 96.86           C  
ATOM   2695  N   ARG A 181      13.531  -7.413 -23.602  1.00 96.18           N  
ATOM   2696  H   ARG A 181      13.142  -7.864 -24.418  1.00 96.18           H  
ATOM   2697  CA  ARG A 181      14.272  -8.226 -22.625  1.00 96.18           C  
ATOM   2698  HA  ARG A 181      13.861  -8.057 -21.630  1.00 96.18           H  
ATOM   2699  C   ARG A 181      15.736  -7.778 -22.547  1.00 96.18           C  
ATOM   2700  CB  ARG A 181      14.145  -9.724 -22.956  1.00 96.18           C  
ATOM   2701  HB2 ARG A 181      14.805 -10.278 -22.288  1.00 96.18           H  
ATOM   2702  HB3 ARG A 181      14.474  -9.903 -23.979  1.00 96.18           H  
ATOM   2703  O   ARG A 181      16.197  -7.417 -21.470  1.00 96.18           O  
ATOM   2704  CG  ARG A 181      12.713 -10.266 -22.777  1.00 96.18           C  
ATOM   2705  HG2 ARG A 181      12.408 -10.084 -21.747  1.00 96.18           H  
ATOM   2706  HG3 ARG A 181      12.030  -9.752 -23.454  1.00 96.18           H  
ATOM   2707  CD  ARG A 181      12.659 -11.778 -23.047  1.00 96.18           C  
ATOM   2708  HD2 ARG A 181      13.078 -11.955 -24.038  1.00 96.18           H  
ATOM   2709  HD3 ARG A 181      13.287 -12.281 -22.312  1.00 96.18           H  
ATOM   2710  NE  ARG A 181      11.295 -12.358 -22.984  1.00 96.18           N  
ATOM   2711  HE  ARG A 181      10.595 -11.919 -22.404  1.00 96.18           H  
ATOM   2712  NH1 ARG A 181      11.763 -14.306 -24.107  1.00 96.18           N  
ATOM   2713 HH11 ARG A 181      11.431 -15.209 -24.414  1.00 96.18           H  
ATOM   2714 HH12 ARG A 181      12.749 -14.095 -24.038  1.00 96.18           H  
ATOM   2715  NH2 ARG A 181       9.695 -13.950 -23.440  1.00 96.18           N  
ATOM   2716 HH21 ARG A 181       9.043 -13.463 -22.842  1.00 96.18           H  
ATOM   2717 HH22 ARG A 181       9.398 -14.883 -23.687  1.00 96.18           H  
ATOM   2718  CZ  ARG A 181      10.920 -13.523 -23.500  1.00 96.18           C  
ATOM   2719  N   THR A 182      16.416  -7.663 -23.692  1.00 96.90           N  
ATOM   2720  H   THR A 182      15.990  -7.997 -24.545  1.00 96.90           H  
ATOM   2721  CA  THR A 182      17.810  -7.186 -23.761  1.00 96.90           C  
ATOM   2722  HA  THR A 182      18.429  -7.836 -23.142  1.00 96.90           H  
ATOM   2723  C   THR A 182      17.980  -5.760 -23.226  1.00 96.90           C  
ATOM   2724  CB  THR A 182      18.320  -7.251 -25.208  1.00 96.90           C  
ATOM   2725  HB  THR A 182      17.721  -6.585 -25.829  1.00 96.90           H  
ATOM   2726  O   THR A 182      18.962  -5.476 -22.544  1.00 96.90           O  
ATOM   2727  CG2 THR A 182      19.792  -6.875 -25.352  1.00 96.90           C  
ATOM   2728 HG21 THR A 182      20.402  -7.469 -24.671  1.00 96.90           H  
ATOM   2729 HG22 THR A 182      20.118  -7.053 -26.376  1.00 96.90           H  
ATOM   2730 HG23 THR A 182      19.934  -5.819 -25.125  1.00 96.90           H  
ATOM   2731  OG1 THR A 182      18.192  -8.558 -25.712  1.00 96.90           O  
ATOM   2732  HG1 THR A 182      18.670  -9.145 -25.122  1.00 96.90           H  
ATOM   2733  N   ILE A 183      17.025  -4.860 -23.493  1.00 97.76           N  
ATOM   2734  H   ILE A 183      16.267  -5.132 -24.102  1.00 97.76           H  
ATOM   2735  CA  ILE A 183      17.030  -3.500 -22.928  1.00 97.76           C  
ATOM   2736  HA  ILE A 183      17.970  -3.014 -23.186  1.00 97.76           H  
ATOM   2737  C   ILE A 183      16.970  -3.550 -21.401  1.00 97.76           C  
ATOM   2738  CB  ILE A 183      15.869  -2.657 -23.505  1.00 97.76           C  
ATOM   2739  HB  ILE A 183      14.958  -3.255 -23.464  1.00 97.76           H  
ATOM   2740  O   ILE A 183      17.763  -2.880 -20.743  1.00 97.76           O  
ATOM   2741  CG1 ILE A 183      16.160  -2.288 -24.974  1.00 97.76           C  
ATOM   2742 HG12 ILE A 183      16.601  -3.148 -25.479  1.00 97.76           H  
ATOM   2743 HG13 ILE A 183      16.896  -1.485 -25.005  1.00 97.76           H  
ATOM   2744  CG2 ILE A 183      15.624  -1.366 -22.698  1.00 97.76           C  
ATOM   2745 HG21 ILE A 183      16.528  -0.756 -22.678  1.00 97.76           H  
ATOM   2746 HG22 ILE A 183      15.328  -1.599 -21.675  1.00 97.76           H  
ATOM   2747 HG23 ILE A 183      14.803  -0.799 -23.137  1.00 97.76           H  
ATOM   2748  CD1 ILE A 183      14.911  -1.868 -25.763  1.00 97.76           C  
ATOM   2749 HD11 ILE A 183      14.510  -0.928 -25.383  1.00 97.76           H  
ATOM   2750 HD12 ILE A 183      15.168  -1.739 -26.814  1.00 97.76           H  
ATOM   2751 HD13 ILE A 183      14.145  -2.640 -25.694  1.00 97.76           H  
ATOM   2752  N   LEU A 184      16.045  -4.326 -20.833  1.00 97.55           N  
ATOM   2753  H   LEU A 184      15.444  -4.885 -21.421  1.00 97.55           H  
ATOM   2754  CA  LEU A 184      15.919  -4.454 -19.383  1.00 97.55           C  
ATOM   2755  HA  LEU A 184      15.817  -3.460 -18.946  1.00 97.55           H  
ATOM   2756  C   LEU A 184      17.184  -5.059 -18.767  1.00 97.55           C  
ATOM   2757  CB  LEU A 184      14.678  -5.290 -19.041  1.00 97.55           C  
ATOM   2758  HB2 LEU A 184      14.715  -6.218 -19.612  1.00 97.55           H  
ATOM   2759  HB3 LEU A 184      14.729  -5.554 -17.985  1.00 97.55           H  
ATOM   2760  O   LEU A 184      17.680  -4.518 -17.785  1.00 97.55           O  
ATOM   2761  CG  LEU A 184      13.335  -4.586 -19.304  1.00 97.55           C  
ATOM   2762  HG  LEU A 184      13.288  -4.236 -20.335  1.00 97.55           H  
ATOM   2763  CD1 LEU A 184      12.207  -5.588 -19.074  1.00 97.55           C  
ATOM   2764 HD11 LEU A 184      12.326  -6.428 -19.759  1.00 97.55           H  
ATOM   2765 HD12 LEU A 184      12.236  -5.954 -18.048  1.00 97.55           H  
ATOM   2766 HD13 LEU A 184      11.240  -5.118 -19.255  1.00 97.55           H  
ATOM   2767  CD2 LEU A 184      13.107  -3.389 -18.377  1.00 97.55           C  
ATOM   2768 HD21 LEU A 184      13.829  -2.604 -18.599  1.00 97.55           H  
ATOM   2769 HD22 LEU A 184      12.104  -2.991 -18.530  1.00 97.55           H  
ATOM   2770 HD23 LEU A 184      13.213  -3.695 -17.336  1.00 97.55           H  
ATOM   2771  N   ASP A 185      17.745  -6.107 -19.371  1.00 96.26           N  
ATOM   2772  H   ASP A 185      17.271  -6.530 -20.156  1.00 96.26           H  
ATOM   2773  CA  ASP A 185      18.995  -6.721 -18.907  1.00 96.26           C  
ATOM   2774  HA  ASP A 185      18.862  -7.075 -17.885  1.00 96.26           H  
ATOM   2775  C   ASP A 185      20.152  -5.726 -18.869  1.00 96.26           C  
ATOM   2776  CB  ASP A 185      19.364  -7.908 -19.810  1.00 96.26           C  
ATOM   2777  HB2 ASP A 185      20.387  -8.214 -19.591  1.00 96.26           H  
ATOM   2778  HB3 ASP A 185      19.317  -7.607 -20.856  1.00 96.26           H  
ATOM   2779  O   ASP A 185      20.884  -5.664 -17.884  1.00 96.26           O  
ATOM   2780  CG  ASP A 185      18.456  -9.106 -19.566  1.00 96.26           C  
ATOM   2781  OD1 ASP A 185      18.017  -9.256 -18.403  1.00 96.26           O  
ATOM   2782  OD2 ASP A 185      18.199  -9.871 -20.521  1.00 96.26           O  
ATOM   2783  N   PHE A 186      20.286  -4.902 -19.907  1.00 97.45           N  
ATOM   2784  H   PHE A 186      19.666  -5.015 -20.696  1.00 97.45           H  
ATOM   2785  CA  PHE A 186      21.280  -3.835 -19.935  1.00 97.45           C  
ATOM   2786  HA  PHE A 186      22.267  -4.261 -19.760  1.00 97.45           H  
ATOM   2787  C   PHE A 186      21.043  -2.791 -18.833  1.00 97.45           C  
ATOM   2788  CB  PHE A 186      21.264  -3.194 -21.323  1.00 97.45           C  
ATOM   2789  HB2 PHE A 186      21.714  -3.881 -22.039  1.00 97.45           H  
ATOM   2790  HB3 PHE A 186      20.231  -3.029 -21.629  1.00 97.45           H  
ATOM   2791  O   PHE A 186      21.976  -2.420 -18.125  1.00 97.45           O  
ATOM   2792  CG  PHE A 186      21.999  -1.875 -21.366  1.00 97.45           C  
ATOM   2793  CD1 PHE A 186      21.272  -0.671 -21.419  1.00 97.45           C  
ATOM   2794  HD1 PHE A 186      20.193  -0.694 -21.451  1.00 97.45           H  
ATOM   2795  CD2 PHE A 186      23.401  -1.847 -21.258  1.00 97.45           C  
ATOM   2796  HD2 PHE A 186      23.959  -2.765 -21.142  1.00 97.45           H  
ATOM   2797  CE1 PHE A 186      21.950   0.558 -21.446  1.00 97.45           C  
ATOM   2798  HE1 PHE A 186      21.393   1.480 -21.515  1.00 97.45           H  
ATOM   2799  CE2 PHE A 186      24.075  -0.616 -21.251  1.00 97.45           C  
ATOM   2800  HE2 PHE A 186      25.148  -0.590 -21.133  1.00 97.45           H  
ATOM   2801  CZ  PHE A 186      23.352   0.581 -21.386  1.00 97.45           C  
ATOM   2802  HZ  PHE A 186      23.873   1.526 -21.434  1.00 97.45           H  
ATOM   2803  N   LEU A 187      19.804  -2.329 -18.643  1.00 97.73           N  
ATOM   2804  H   LEU A 187      19.063  -2.691 -19.226  1.00 97.73           H  
ATOM   2805  CA  LEU A 187      19.484  -1.341 -17.605  1.00 97.73           C  
ATOM   2806  HA  LEU A 187      20.102  -0.456 -17.757  1.00 97.73           H  
ATOM   2807  C   LEU A 187      19.811  -1.858 -16.195  1.00 97.73           C  
ATOM   2808  CB  LEU A 187      17.997  -0.960 -17.703  1.00 97.73           C  
ATOM   2809  HB2 LEU A 187      17.405  -1.875 -17.698  1.00 97.73           H  
ATOM   2810  HB3 LEU A 187      17.725  -0.394 -16.812  1.00 97.73           H  
ATOM   2811  O   LEU A 187      20.276  -1.092 -15.348  1.00 97.73           O  
ATOM   2812  CG  LEU A 187      17.618  -0.124 -18.938  1.00 97.73           C  
ATOM   2813  HG  LEU A 187      17.953  -0.617 -19.851  1.00 97.73           H  
ATOM   2814  CD1 LEU A 187      16.096   0.021 -18.992  1.00 97.73           C  
ATOM   2815 HD11 LEU A 187      15.650  -0.967 -19.105  1.00 97.73           H  
ATOM   2816 HD12 LEU A 187      15.732   0.473 -18.069  1.00 97.73           H  
ATOM   2817 HD13 LEU A 187      15.809   0.634 -19.846  1.00 97.73           H  
ATOM   2818  CD2 LEU A 187      18.242   1.272 -18.918  1.00 97.73           C  
ATOM   2819 HD21 LEU A 187      19.325   1.188 -19.002  1.00 97.73           H  
ATOM   2820 HD22 LEU A 187      17.988   1.781 -17.989  1.00 97.73           H  
ATOM   2821 HD23 LEU A 187      17.878   1.852 -19.767  1.00 97.73           H  
ATOM   2822  N   LEU A 188      19.615  -3.155 -15.953  1.00 96.50           N  
ATOM   2823  H   LEU A 188      19.228  -3.724 -16.693  1.00 96.50           H  
ATOM   2824  CA  LEU A 188      19.922  -3.804 -14.677  1.00 96.50           C  
ATOM   2825  HA  LEU A 188      19.623  -3.135 -13.870  1.00 96.50           H  
ATOM   2826  C   LEU A 188      21.417  -4.048 -14.433  1.00 96.50           C  
ATOM   2827  CB  LEU A 188      19.122  -5.109 -14.553  1.00 96.50           C  
ATOM   2828  HB2 LEU A 188      19.442  -5.612 -13.640  1.00 96.50           H  
ATOM   2829  HB3 LEU A 188      19.372  -5.758 -15.392  1.00 96.50           H  
ATOM   2830  O   LEU A 188      21.781  -4.404 -13.316  1.00 96.50           O  
ATOM   2831  CG  LEU A 188      17.594  -4.941 -14.491  1.00 96.50           C  
ATOM   2832  HG  LEU A 188      17.207  -4.593 -15.449  1.00 96.50           H  
ATOM   2833  CD1 LEU A 188      16.961  -6.294 -14.184  1.00 96.50           C  
ATOM   2834 HD11 LEU A 188      17.199  -6.995 -14.984  1.00 96.50           H  
ATOM   2835 HD12 LEU A 188      15.880  -6.178 -14.106  1.00 96.50           H  
ATOM   2836 HD13 LEU A 188      17.347  -6.672 -13.238  1.00 96.50           H  
ATOM   2837  CD2 LEU A 188      17.130  -3.941 -13.436  1.00 96.50           C  
ATOM   2838 HD21 LEU A 188      17.524  -4.220 -12.459  1.00 96.50           H  
ATOM   2839 HD22 LEU A 188      16.040  -3.922 -13.416  1.00 96.50           H  
ATOM   2840 HD23 LEU A 188      17.475  -2.943 -13.703  1.00 96.50           H  
ATOM   2841  N   GLN A 189      22.292  -3.803 -15.413  1.00 96.55           N  
ATOM   2842  H   GLN A 189      21.944  -3.563 -16.330  1.00 96.55           H  
ATOM   2843  CA  GLN A 189      23.744  -3.725 -15.182  1.00 96.55           C  
ATOM   2844  HA  GLN A 189      24.038  -4.516 -14.492  1.00 96.55           H  
ATOM   2845  C   GLN A 189      24.155  -2.394 -14.534  1.00 96.55           C  
ATOM   2846  CB  GLN A 189      24.506  -3.931 -16.499  1.00 96.55           C  
ATOM   2847  HB2 GLN A 189      24.187  -3.186 -17.228  1.00 96.55           H  
ATOM   2848  HB3 GLN A 189      25.572  -3.790 -16.323  1.00 96.55           H  
ATOM   2849  O   GLN A 189      25.266  -2.267 -14.023  1.00 96.55           O  
ATOM   2850  CG  GLN A 189      24.292  -5.342 -17.061  1.00 96.55           C  
ATOM   2851  HG2 GLN A 189      24.779  -6.067 -16.409  1.00 96.55           H  
ATOM   2852  HG3 GLN A 189      23.228  -5.576 -17.077  1.00 96.55           H  
ATOM   2853  CD  GLN A 189      24.832  -5.519 -18.474  1.00 96.55           C  
ATOM   2854  NE2 GLN A 189      24.377  -6.532 -19.177  1.00 96.55           N  
ATOM   2855 HE21 GLN A 189      23.640  -7.110 -18.798  1.00 96.55           H  
ATOM   2856 HE22 GLN A 189      24.760  -6.645 -20.104  1.00 96.55           H  
ATOM   2857  OE1 GLN A 189      25.665  -4.785 -18.981  1.00 96.55           O  
ATOM   2858  N   HIS A 190      23.254  -1.407 -14.525  1.00 97.11           N  
ATOM   2859  H   HIS A 190      22.359  -1.579 -14.961  1.00 97.11           H  
ATOM   2860  CA  HIS A 190      23.494  -0.072 -13.987  1.00 97.11           C  
ATOM   2861  HA  HIS A 190      24.425  -0.074 -13.420  1.00 97.11           H  
ATOM   2862  C   HIS A 190      22.389   0.374 -13.009  1.00 97.11           C  
ATOM   2863  CB  HIS A 190      23.663   0.891 -15.171  1.00 97.11           C  
ATOM   2864  HB2 HIS A 190      23.910   1.883 -14.790  1.00 97.11           H  
ATOM   2865  HB3 HIS A 190      22.714   0.956 -15.702  1.00 97.11           H  
ATOM   2866  O   HIS A 190      21.831   1.463 -13.179  1.00 97.11           O  
ATOM   2867  CG  HIS A 190      24.738   0.477 -16.144  1.00 97.11           C  
ATOM   2868  CD2 HIS A 190      24.558  -0.059 -17.392  1.00 97.11           C  
ATOM   2869  HD2 HIS A 190      23.611  -0.256 -17.873  1.00 97.11           H  
ATOM   2870  ND1 HIS A 190      26.092   0.511 -15.908  1.00 97.11           N  
ATOM   2871  HD1 HIS A 190      26.534   0.745 -15.031  1.00 97.11           H  
ATOM   2872  CE1 HIS A 190      26.714   0.016 -16.989  1.00 97.11           C  
ATOM   2873  HE1 HIS A 190      27.781  -0.123 -17.084  1.00 97.11           H  
ATOM   2874  NE2 HIS A 190      25.822  -0.325 -17.929  1.00 97.11           N  
ATOM   2875  N   PRO A 191      22.021  -0.430 -11.994  1.00 96.24           N  
ATOM   2876  CA  PRO A 191      20.952  -0.069 -11.074  1.00 96.24           C  
ATOM   2877  HA  PRO A 191      20.078   0.280 -11.623  1.00 96.24           H  
ATOM   2878  C   PRO A 191      21.415   1.031 -10.110  1.00 96.24           C  
ATOM   2879  CB  PRO A 191      20.609  -1.369 -10.344  1.00 96.24           C  
ATOM   2880  HB2 PRO A 191      20.166  -1.191  -9.365  1.00 96.24           H  
ATOM   2881  HB3 PRO A 191      19.939  -1.968 -10.961  1.00 96.24           H  
ATOM   2882  O   PRO A 191      22.589   1.123  -9.750  1.00 96.24           O  
ATOM   2883  CG  PRO A 191      21.966  -2.066 -10.243  1.00 96.24           C  
ATOM   2884  HG2 PRO A 191      22.517  -1.678  -9.387  1.00 96.24           H  
ATOM   2885  HG3 PRO A 191      21.858  -3.148 -10.169  1.00 96.24           H  
ATOM   2886  CD  PRO A 191      22.670  -1.656 -11.539  1.00 96.24           C  
ATOM   2887  HD2 PRO A 191      23.733  -1.497 -11.359  1.00 96.24           H  
ATOM   2888  HD3 PRO A 191      22.531  -2.443 -12.281  1.00 96.24           H  
ATOM   2889  N   THR A 192      20.484   1.859  -9.644  1.00 95.12           N  
ATOM   2890  H   THR A 192      19.536   1.779  -9.985  1.00 95.12           H  
ATOM   2891  CA  THR A 192      20.699   2.630  -8.412  1.00 95.12           C  
ATOM   2892  HA  THR A 192      21.730   2.982  -8.384  1.00 95.12           H  
ATOM   2893  C   THR A 192      20.472   1.740  -7.194  1.00 95.12           C  
ATOM   2894  CB  THR A 192      19.779   3.854  -8.329  1.00 95.12           C  
ATOM   2895  HB  THR A 192      20.003   4.395  -7.409  1.00 95.12           H  
ATOM   2896  O   THR A 192      19.785   0.721  -7.285  1.00 95.12           O  
ATOM   2897  CG2 THR A 192      19.997   4.811  -9.493  1.00 95.12           C  
ATOM   2898 HG21 THR A 192      19.845   4.311 -10.450  1.00 95.12           H  
ATOM   2899 HG22 THR A 192      21.011   5.209  -9.444  1.00 95.12           H  
ATOM   2900 HG23 THR A 192      19.298   5.642  -9.399  1.00 95.12           H  
ATOM   2901  OG1 THR A 192      18.418   3.487  -8.293  1.00 95.12           O  
ATOM   2902  HG1 THR A 192      17.901   4.273  -8.481  1.00 95.12           H  
ATOM   2903  N   SER A 193      20.954   2.158  -6.018  1.00 91.52           N  
ATOM   2904  H   SER A 193      21.616   2.920  -5.979  1.00 91.52           H  
ATOM   2905  CA  SER A 193      20.645   1.465  -4.756  1.00 91.52           C  
ATOM   2906  HA  SER A 193      21.095   0.473  -4.780  1.00 91.52           H  
ATOM   2907  C   SER A 193      19.138   1.292  -4.555  1.00 91.52           C  
ATOM   2908  CB  SER A 193      21.218   2.228  -3.557  1.00 91.52           C  
ATOM   2909  HB2 SER A 193      20.680   3.165  -3.421  1.00 91.52           H  
ATOM   2910  HB3 SER A 193      21.103   1.619  -2.660  1.00 91.52           H  
ATOM   2911  O   SER A 193      18.695   0.232  -4.128  1.00 91.52           O  
ATOM   2912  OG  SER A 193      22.588   2.505  -3.770  1.00 91.52           O  
ATOM   2913  HG  SER A 193      22.990   2.729  -2.928  1.00 91.52           H  
ATOM   2914  N   ARG A 194      18.344   2.299  -4.949  1.00 91.19           N  
ATOM   2915  H   ARG A 194      18.789   3.118  -5.337  1.00 91.19           H  
ATOM   2916  CA  ARG A 194      16.879   2.263  -4.889  1.00 91.19           C  
ATOM   2917  HA  ARG A 194      16.576   2.045  -3.865  1.00 91.19           H  
ATOM   2918  C   ARG A 194      16.281   1.151  -5.748  1.00 91.19           C  
ATOM   2919  CB  ARG A 194      16.331   3.636  -5.308  1.00 91.19           C  
ATOM   2920  HB2 ARG A 194      16.742   4.394  -4.642  1.00 91.19           H  
ATOM   2921  HB3 ARG A 194      16.643   3.861  -6.327  1.00 91.19           H  
ATOM   2922  O   ARG A 194      15.324   0.512  -5.325  1.00 91.19           O  
ATOM   2923  CG  ARG A 194      14.799   3.686  -5.234  1.00 91.19           C  
ATOM   2924  HG2 ARG A 194      14.364   2.967  -5.929  1.00 91.19           H  
ATOM   2925  HG3 ARG A 194      14.484   3.437  -4.220  1.00 91.19           H  
ATOM   2926  CD  ARG A 194      14.284   5.079  -5.597  1.00 91.19           C  
ATOM   2927  HD2 ARG A 194      14.550   5.299  -6.631  1.00 91.19           H  
ATOM   2928  HD3 ARG A 194      14.782   5.803  -4.952  1.00 91.19           H  
ATOM   2929  NE  ARG A 194      12.818   5.141  -5.434  1.00 91.19           N  
ATOM   2930  HE  ARG A 194      12.306   4.323  -5.732  1.00 91.19           H  
ATOM   2931  NH1 ARG A 194      12.696   7.130  -4.276  1.00 91.19           N  
ATOM   2932 HH11 ARG A 194      13.703   7.201  -4.293  1.00 91.19           H  
ATOM   2933 HH12 ARG A 194      12.191   7.732  -3.641  1.00 91.19           H  
ATOM   2934  NH2 ARG A 194      10.850   5.932  -4.609  1.00 91.19           N  
ATOM   2935 HH21 ARG A 194      10.404   5.052  -4.829  1.00 91.19           H  
ATOM   2936 HH22 ARG A 194      10.384   6.570  -3.980  1.00 91.19           H  
ATOM   2937  CZ  ARG A 194      12.135   6.068  -4.783  1.00 91.19           C  
ATOM   2938  N   LEU A 195      16.791   0.945  -6.963  1.00 94.53           N  
ATOM   2939  H   LEU A 195      17.601   1.473  -7.255  1.00 94.53           H  
ATOM   2940  CA  LEU A 195      16.291  -0.121  -7.831  1.00 94.53           C  
ATOM   2941  HA  LEU A 195      15.202  -0.086  -7.807  1.00 94.53           H  
ATOM   2942  C   LEU A 195      16.713  -1.499  -7.312  1.00 94.53           C  
ATOM   2943  CB  LEU A 195      16.749   0.131  -9.273  1.00 94.53           C  
ATOM   2944  HB2 LEU A 195      16.440   1.137  -9.556  1.00 94.53           H  
ATOM   2945  HB3 LEU A 195      17.837   0.081  -9.312  1.00 94.53           H  
ATOM   2946  O   LEU A 195      15.904  -2.422  -7.330  1.00 94.53           O  
ATOM   2947  CG  LEU A 195      16.161  -0.868 -10.285  1.00 94.53           C  
ATOM   2948  HG  LEU A 195      16.424  -1.884  -9.991  1.00 94.53           H  
ATOM   2949  CD1 LEU A 195      14.636  -0.747 -10.390  1.00 94.53           C  
ATOM   2950 HD11 LEU A 195      14.353   0.289 -10.578  1.00 94.53           H  
ATOM   2951 HD12 LEU A 195      14.275  -1.367 -11.210  1.00 94.53           H  
ATOM   2952 HD13 LEU A 195      14.173  -1.097  -9.468  1.00 94.53           H  
ATOM   2953  CD2 LEU A 195      16.737  -0.619 -11.675  1.00 94.53           C  
ATOM   2954 HD21 LEU A 195      16.454   0.373 -12.026  1.00 94.53           H  
ATOM   2955 HD22 LEU A 195      16.350  -1.368 -12.365  1.00 94.53           H  
ATOM   2956 HD23 LEU A 195      17.823  -0.696 -11.644  1.00 94.53           H  
ATOM   2957  N   SER A 196      17.935  -1.622  -6.789  1.00 92.42           N  
ATOM   2958  H   SER A 196      18.578  -0.846  -6.857  1.00 92.42           H  
ATOM   2959  CA  SER A 196      18.434  -2.869  -6.197  1.00 92.42           C  
ATOM   2960  HA  SER A 196      18.375  -3.662  -6.942  1.00 92.42           H  
ATOM   2961  C   SER A 196      17.623  -3.322  -4.979  1.00 92.42           C  
ATOM   2962  CB  SER A 196      19.898  -2.705  -5.788  1.00 92.42           C  
ATOM   2963  HB2 SER A 196      20.258  -3.642  -5.363  1.00 92.42           H  
ATOM   2964  HB3 SER A 196      19.985  -1.919  -5.037  1.00 92.42           H  
ATOM   2965  O   SER A 196      17.493  -4.519  -4.744  1.00 92.42           O  
ATOM   2966  OG  SER A 196      20.684  -2.372  -6.917  1.00 92.42           O  
ATOM   2967  HG  SER A 196      21.603  -2.307  -6.646  1.00 92.42           H  
ATOM   2968  N   THR A 197      17.044  -2.390  -4.217  1.00 91.79           N  
ATOM   2969  H   THR A 197      17.256  -1.419  -4.396  1.00 91.79           H  
ATOM   2970  CA  THR A 197      16.243  -2.683  -3.015  1.00 91.79           C  
ATOM   2971  HA  THR A 197      16.415  -3.717  -2.717  1.00 91.79           H  
ATOM   2972  C   THR A 197      14.733  -2.558  -3.241  1.00 91.79           C  
ATOM   2973  CB  THR A 197      16.689  -1.809  -1.839  1.00 91.79           C  
ATOM   2974  HB  THR A 197      16.096  -2.078  -0.965  1.00 91.79           H  
ATOM   2975  O   THR A 197      13.943  -2.636  -2.295  1.00 91.79           O  
ATOM   2976  CG2 THR A 197      18.170  -2.008  -1.507  1.00 91.79           C  
ATOM   2977 HG21 THR A 197      18.449  -1.372  -0.667  1.00 91.79           H  
ATOM   2978 HG22 THR A 197      18.799  -1.751  -2.360  1.00 91.79           H  
ATOM   2979 HG23 THR A 197      18.344  -3.048  -1.231  1.00 91.79           H  
ATOM   2980  OG1 THR A 197      16.479  -0.446  -2.127  1.00 91.79           O  
ATOM   2981  HG1 THR A 197      16.789   0.054  -1.369  1.00 91.79           H  
ATOM   2982  N   ILE A 198      14.299  -2.388  -4.495  1.00 93.43           N  
ATOM   2983  H   ILE A 198      14.989  -2.336  -5.230  1.00 93.43           H  
ATOM   2984  CA  ILE A 198      12.915  -2.023  -4.817  1.00 93.43           C  
ATOM   2985  HA  ILE A 198      12.706  -1.108  -4.263  1.00 93.43           H  
ATOM   2986  C   ILE A 198      11.896  -3.067  -4.356  1.00 93.43           C  
ATOM   2987  CB  ILE A 198      12.785  -1.726  -6.324  1.00 93.43           C  
ATOM   2988  HB  ILE A 198      13.657  -1.144  -6.623  1.00 93.43           H  
ATOM   2989  O   ILE A 198      10.811  -2.697  -3.918  1.00 93.43           O  
ATOM   2990  CG1 ILE A 198      11.547  -0.881  -6.669  1.00 93.43           C  
ATOM   2991 HG12 ILE A 198      11.530  -0.743  -7.751  1.00 93.43           H  
ATOM   2992 HG13 ILE A 198      10.634  -1.399  -6.375  1.00 93.43           H  
ATOM   2993  CG2 ILE A 198      12.766  -2.998  -7.189  1.00 93.43           C  
ATOM   2994 HG21 ILE A 198      12.844  -2.718  -8.240  1.00 93.43           H  
ATOM   2995 HG22 ILE A 198      13.613  -3.640  -6.945  1.00 93.43           H  
ATOM   2996 HG23 ILE A 198      11.835  -3.547  -7.050  1.00 93.43           H  
ATOM   2997  CD1 ILE A 198      11.570   0.516  -6.043  1.00 93.43           C  
ATOM   2998 HD11 ILE A 198      12.559   0.960  -6.154  1.00 93.43           H  
ATOM   2999 HD12 ILE A 198      11.307   0.464  -4.986  1.00 93.43           H  
ATOM   3000 HD13 ILE A 198      10.849   1.144  -6.567  1.00 93.43           H  
ATOM   3001  N   GLY A 199      12.252  -4.356  -4.388  1.00 93.04           N  
ATOM   3002  H   GLY A 199      13.169  -4.588  -4.741  1.00 93.04           H  
ATOM   3003  CA  GLY A 199      11.383  -5.430  -3.904  1.00 93.04           C  
ATOM   3004  HA2 GLY A 199      10.462  -5.448  -4.486  1.00 93.04           H  
ATOM   3005  HA3 GLY A 199      11.890  -6.388  -4.021  1.00 93.04           H  
ATOM   3006  C   GLY A 199      11.029  -5.247  -2.427  1.00 93.04           C  
ATOM   3007  O   GLY A 199       9.859  -5.317  -2.054  1.00 93.04           O  
ATOM   3008  N   THR A 200      12.012  -4.901  -1.591  1.00 92.63           N  
ATOM   3009  H   THR A 200      12.953  -4.800  -1.943  1.00 92.63           H  
ATOM   3010  CA  THR A 200      11.790  -4.623  -0.166  1.00 92.63           C  
ATOM   3011  HA  THR A 200      11.288  -5.480   0.283  1.00 92.63           H  
ATOM   3012  C   THR A 200      10.894  -3.404   0.034  1.00 92.63           C  
ATOM   3013  CB  THR A 200      13.120  -4.394   0.562  1.00 92.63           C  
ATOM   3014  HB  THR A 200      13.538  -3.432   0.265  1.00 92.63           H  
ATOM   3015  O   THR A 200       9.966  -3.453   0.841  1.00 92.63           O  
ATOM   3016  CG2 THR A 200      12.942  -4.429   2.075  1.00 92.63           C  
ATOM   3017 HG21 THR A 200      12.315  -3.600   2.405  1.00 92.63           H  
ATOM   3018 HG22 THR A 200      13.922  -4.341   2.544  1.00 92.63           H  
ATOM   3019 HG23 THR A 200      12.482  -5.368   2.382  1.00 92.63           H  
ATOM   3020  OG1 THR A 200      14.046  -5.403   0.234  1.00 92.63           O  
ATOM   3021  HG1 THR A 200      13.831  -6.190   0.740  1.00 92.63           H  
ATOM   3022  N   VAL A 201      11.114  -2.334  -0.740  1.00 93.74           N  
ATOM   3023  H   VAL A 201      11.894  -2.362  -1.380  1.00 93.74           H  
ATOM   3024  CA  VAL A 201      10.256  -1.136  -0.717  1.00 93.74           C  
ATOM   3025  HA  VAL A 201      10.242  -0.733   0.296  1.00 93.74           H  
ATOM   3026  C   VAL A 201       8.815  -1.497  -1.085  1.00 93.74           C  
ATOM   3027  CB  VAL A 201      10.797  -0.042  -1.663  1.00 93.74           C  
ATOM   3028  HB  VAL A 201      10.863  -0.442  -2.674  1.00 93.74           H  
ATOM   3029  O   VAL A 201       7.882  -1.042  -0.422  1.00 93.74           O  
ATOM   3030  CG1 VAL A 201       9.885   1.193  -1.706  1.00 93.74           C  
ATOM   3031 HG11 VAL A 201      10.334   1.959  -2.337  1.00 93.74           H  
ATOM   3032 HG12 VAL A 201       8.907   0.939  -2.116  1.00 93.74           H  
ATOM   3033 HG13 VAL A 201       9.763   1.598  -0.701  1.00 93.74           H  
ATOM   3034  CG2 VAL A 201      12.193   0.436  -1.247  1.00 93.74           C  
ATOM   3035 HG21 VAL A 201      12.152   0.911  -0.266  1.00 93.74           H  
ATOM   3036 HG22 VAL A 201      12.568   1.164  -1.966  1.00 93.74           H  
ATOM   3037 HG23 VAL A 201      12.896  -0.396  -1.217  1.00 93.74           H  
ATOM   3038  N   MET A 202       8.617  -2.334  -2.106  1.00 94.83           N  
ATOM   3039  H   MET A 202       9.427  -2.674  -2.604  1.00 94.83           H  
ATOM   3040  CA  MET A 202       7.297  -2.772  -2.563  1.00 94.83           C  
ATOM   3041  HA  MET A 202       6.690  -1.891  -2.774  1.00 94.83           H  
ATOM   3042  C   MET A 202       6.557  -3.576  -1.485  1.00 94.83           C  
ATOM   3043  CB  MET A 202       7.438  -3.581  -3.862  1.00 94.83           C  
ATOM   3044  HB2 MET A 202       6.480  -4.045  -4.094  1.00 94.83           H  
ATOM   3045  HB3 MET A 202       8.178  -4.370  -3.728  1.00 94.83           H  
ATOM   3046  O   MET A 202       5.419  -3.231  -1.158  1.00 94.83           O  
ATOM   3047  CG  MET A 202       7.836  -2.715  -5.063  1.00 94.83           C  
ATOM   3048  HG2 MET A 202       6.984  -2.096  -5.343  1.00 94.83           H  
ATOM   3049  HG3 MET A 202       8.642  -2.041  -4.775  1.00 94.83           H  
ATOM   3050  SD  MET A 202       8.381  -3.644  -6.524  1.00 94.83           S  
ATOM   3051  CE  MET A 202       6.920  -4.665  -6.828  1.00 94.83           C  
ATOM   3052  HE1 MET A 202       6.019  -4.083  -6.637  1.00 94.83           H  
ATOM   3053  HE2 MET A 202       6.929  -5.004  -7.864  1.00 94.83           H  
ATOM   3054  HE3 MET A 202       6.938  -5.532  -6.168  1.00 94.83           H  
ATOM   3055  N   TYR A 203       7.199  -4.585  -0.885  1.00 94.56           N  
ATOM   3056  H   TYR A 203       8.124  -4.832  -1.207  1.00 94.56           H  
ATOM   3057  CA  TYR A 203       6.601  -5.379   0.197  1.00 94.56           C  
ATOM   3058  HA  TYR A 203       5.658  -5.797  -0.154  1.00 94.56           H  
ATOM   3059  C   TYR A 203       6.278  -4.531   1.427  1.00 94.56           C  
ATOM   3060  CB  TYR A 203       7.526  -6.537   0.596  1.00 94.56           C  
ATOM   3061  HB2 TYR A 203       8.561  -6.197   0.609  1.00 94.56           H  
ATOM   3062  HB3 TYR A 203       7.277  -6.852   1.609  1.00 94.56           H  
ATOM   3063  O   TYR A 203       5.144  -4.558   1.907  1.00 94.56           O  
ATOM   3064  CG  TYR A 203       7.388  -7.756  -0.286  1.00 94.56           C  
ATOM   3065  CD1 TYR A 203       6.213  -8.530  -0.215  1.00 94.56           C  
ATOM   3066  HD1 TYR A 203       5.420  -8.254   0.463  1.00 94.56           H  
ATOM   3067  CD2 TYR A 203       8.432  -8.137  -1.149  1.00 94.56           C  
ATOM   3068  HD2 TYR A 203       9.346  -7.563  -1.189  1.00 94.56           H  
ATOM   3069  CE1 TYR A 203       6.079  -9.685  -1.007  1.00 94.56           C  
ATOM   3070  HE1 TYR A 203       5.189 -10.292  -0.935  1.00 94.56           H  
ATOM   3071  CE2 TYR A 203       8.296  -9.283  -1.952  1.00 94.56           C  
ATOM   3072  HE2 TYR A 203       9.088  -9.591  -2.619  1.00 94.56           H  
ATOM   3073  OH  TYR A 203       7.021 -11.191  -2.621  1.00 94.56           O  
ATOM   3074  HH  TYR A 203       6.192 -11.659  -2.495  1.00 94.56           H  
ATOM   3075  CZ  TYR A 203       7.123 -10.063  -1.877  1.00 94.56           C  
ATOM   3076  N   ALA A 204       7.235  -3.731   1.908  1.00 94.46           N  
ATOM   3077  H   ALA A 204       8.146  -3.735   1.471  1.00 94.46           H  
ATOM   3078  CA  ALA A 204       7.028  -2.881   3.077  1.00 94.46           C  
ATOM   3079  HA  ALA A 204       6.742  -3.510   3.920  1.00 94.46           H  
ATOM   3080  C   ALA A 204       5.888  -1.877   2.843  1.00 94.46           C  
ATOM   3081  CB  ALA A 204       8.348  -2.183   3.419  1.00 94.46           C  
ATOM   3082  HB1 ALA A 204       8.665  -1.546   2.593  1.00 94.46           H  
ATOM   3083  HB2 ALA A 204       9.121  -2.929   3.607  1.00 94.46           H  
ATOM   3084  HB3 ALA A 204       8.219  -1.581   4.318  1.00 94.46           H  
ATOM   3085  O   ALA A 204       5.000  -1.728   3.686  1.00 94.46           O  
ATOM   3086  N   THR A 205       5.854  -1.246   1.664  1.00 95.51           N  
ATOM   3087  H   THR A 205       6.605  -1.414   1.009  1.00 95.51           H  
ATOM   3088  CA  THR A 205       4.775  -0.328   1.281  1.00 95.51           C  
ATOM   3089  HA  THR A 205       4.724   0.476   2.015  1.00 95.51           H  
ATOM   3090  C   THR A 205       3.429  -1.041   1.275  1.00 95.51           C  
ATOM   3091  CB  THR A 205       5.022   0.300  -0.095  1.00 95.51           C  
ATOM   3092  HB  THR A 205       5.102  -0.491  -0.841  1.00 95.51           H  
ATOM   3093  O   THR A 205       2.490  -0.538   1.891  1.00 95.51           O  
ATOM   3094  CG2 THR A 205       3.925   1.285  -0.504  1.00 95.51           C  
ATOM   3095 HG21 THR A 205       3.832   2.067   0.250  1.00 95.51           H  
ATOM   3096 HG22 THR A 205       2.969   0.776  -0.628  1.00 95.51           H  
ATOM   3097 HG23 THR A 205       4.196   1.735  -1.459  1.00 95.51           H  
ATOM   3098  OG1 THR A 205       6.216   1.037  -0.088  1.00 95.51           O  
ATOM   3099  HG1 THR A 205       6.931   0.401  -0.154  1.00 95.51           H  
ATOM   3100  N   LEU A 206       3.310  -2.203   0.621  1.00 94.96           N  
ATOM   3101  H   LEU A 206       4.119  -2.594   0.161  1.00 94.96           H  
ATOM   3102  CA  LEU A 206       2.050  -2.948   0.561  1.00 94.96           C  
ATOM   3103  HA  LEU A 206       1.292  -2.293   0.131  1.00 94.96           H  
ATOM   3104  C   LEU A 206       1.576  -3.346   1.962  1.00 94.96           C  
ATOM   3105  CB  LEU A 206       2.210  -4.183  -0.345  1.00 94.96           C  
ATOM   3106  HB2 LEU A 206       2.487  -3.856  -1.348  1.00 94.96           H  
ATOM   3107  HB3 LEU A 206       3.027  -4.792   0.039  1.00 94.96           H  
ATOM   3108  O   LEU A 206       0.442  -3.045   2.330  1.00 94.96           O  
ATOM   3109  CG  LEU A 206       0.945  -5.067  -0.428  1.00 94.96           C  
ATOM   3110  HG  LEU A 206       0.677  -5.408   0.572  1.00 94.96           H  
ATOM   3111  CD1 LEU A 206      -0.262  -4.334  -1.025  1.00 94.96           C  
ATOM   3112 HD11 LEU A 206      -1.105  -5.022  -1.090  1.00 94.96           H  
ATOM   3113 HD12 LEU A 206      -0.032  -3.978  -2.029  1.00 94.96           H  
ATOM   3114 HD13 LEU A 206      -0.547  -3.496  -0.389  1.00 94.96           H  
ATOM   3115  CD2 LEU A 206       1.226  -6.305  -1.271  1.00 94.96           C  
ATOM   3116 HD21 LEU A 206       2.058  -6.858  -0.835  1.00 94.96           H  
ATOM   3117 HD22 LEU A 206       0.355  -6.959  -1.281  1.00 94.96           H  
ATOM   3118 HD23 LEU A 206       1.476  -6.029  -2.296  1.00 94.96           H  
ATOM   3119  N   TYR A 207       2.441  -3.969   2.760  1.00 94.87           N  
ATOM   3120  H   TYR A 207       3.365  -4.177   2.410  1.00 94.87           H  
ATOM   3121  CA  TYR A 207       2.082  -4.484   4.081  1.00 94.87           C  
ATOM   3122  HA  TYR A 207       1.223  -5.150   3.994  1.00 94.87           H  
ATOM   3123  C   TYR A 207       1.655  -3.377   5.035  1.00 94.87           C  
ATOM   3124  CB  TYR A 207       3.261  -5.278   4.649  1.00 94.87           C  
ATOM   3125  HB2 TYR A 207       4.157  -4.658   4.615  1.00 94.87           H  
ATOM   3126  HB3 TYR A 207       3.056  -5.493   5.698  1.00 94.87           H  
ATOM   3127  O   TYR A 207       0.625  -3.504   5.695  1.00 94.87           O  
ATOM   3128  CG  TYR A 207       3.557  -6.602   3.966  1.00 94.87           C  
ATOM   3129  CD1 TYR A 207       2.734  -7.130   2.943  1.00 94.87           C  
ATOM   3130  HD1 TYR A 207       1.863  -6.605   2.582  1.00 94.87           H  
ATOM   3131  CD2 TYR A 207       4.669  -7.341   4.408  1.00 94.87           C  
ATOM   3132  HD2 TYR A 207       5.309  -6.944   5.182  1.00 94.87           H  
ATOM   3133  CE1 TYR A 207       3.013  -8.388   2.385  1.00 94.87           C  
ATOM   3134  HE1 TYR A 207       2.375  -8.810   1.623  1.00 94.87           H  
ATOM   3135  CE2 TYR A 207       4.941  -8.604   3.853  1.00 94.87           C  
ATOM   3136  HE2 TYR A 207       5.795  -9.171   4.194  1.00 94.87           H  
ATOM   3137  OH  TYR A 207       4.353 -10.360   2.317  1.00 94.87           O  
ATOM   3138  HH  TYR A 207       5.081 -10.814   2.748  1.00 94.87           H  
ATOM   3139  CZ  TYR A 207       4.108  -9.136   2.849  1.00 94.87           C  
ATOM   3140  N   ILE A 208       2.374  -2.253   5.062  1.00 94.85           N  
ATOM   3141  H   ILE A 208       3.213  -2.196   4.503  1.00 94.85           H  
ATOM   3142  CA  ILE A 208       1.980  -1.104   5.883  1.00 94.85           C  
ATOM   3143  HA  ILE A 208       1.783  -1.458   6.896  1.00 94.85           H  
ATOM   3144  C   ILE A 208       0.671  -0.495   5.362  1.00 94.85           C  
ATOM   3145  CB  ILE A 208       3.122  -0.070   5.954  1.00 94.85           C  
ATOM   3146  HB  ILE A 208       3.401   0.213   4.939  1.00 94.85           H  
ATOM   3147  O   ILE A 208      -0.205  -0.159   6.162  1.00 94.85           O  
ATOM   3148  CG1 ILE A 208       4.353  -0.667   6.678  1.00 94.85           C  
ATOM   3149 HG12 ILE A 208       4.531  -1.689   6.346  1.00 94.85           H  
ATOM   3150 HG13 ILE A 208       4.170  -0.694   7.752  1.00 94.85           H  
ATOM   3151  CG2 ILE A 208       2.652   1.188   6.711  1.00 94.85           C  
ATOM   3152 HG21 ILE A 208       3.481   1.882   6.851  1.00 94.85           H  
ATOM   3153 HG22 ILE A 208       2.252   0.910   7.686  1.00 94.85           H  
ATOM   3154 HG23 ILE A 208       1.880   1.705   6.140  1.00 94.85           H  
ATOM   3155  CD1 ILE A 208       5.638   0.121   6.413  1.00 94.85           C  
ATOM   3156 HD11 ILE A 208       6.479  -0.381   6.890  1.00 94.85           H  
ATOM   3157 HD12 ILE A 208       5.812   0.156   5.337  1.00 94.85           H  
ATOM   3158 HD13 ILE A 208       5.568   1.137   6.803  1.00 94.85           H  
ATOM   3159  N   SER A 209       0.504  -0.392   4.039  1.00 94.81           N  
ATOM   3160  H   SER A 209       1.250  -0.708   3.435  1.00 94.81           H  
ATOM   3161  CA  SER A 209      -0.728   0.121   3.421  1.00 94.81           C  
ATOM   3162  HA  SER A 209      -0.915   1.137   3.768  1.00 94.81           H  
ATOM   3163  C   SER A 209      -1.945  -0.698   3.820  1.00 94.81           C  
ATOM   3164  CB  SER A 209      -0.632   0.146   1.893  1.00 94.81           C  
ATOM   3165  HB2 SER A 209      -1.561   0.542   1.482  1.00 94.81           H  
ATOM   3166  HB3 SER A 209      -0.485  -0.862   1.505  1.00 94.81           H  
ATOM   3167  O   SER A 209      -2.952  -0.120   4.226  1.00 94.81           O  
ATOM   3168  OG  SER A 209       0.429   0.966   1.474  1.00 94.81           O  
ATOM   3169  HG  SER A 209       1.241   0.477   1.630  1.00 94.81           H  
ATOM   3170  N   LEU A 210      -1.850  -2.026   3.752  1.00 93.76           N  
ATOM   3171  H   LEU A 210      -0.988  -2.431   3.417  1.00 93.76           H  
ATOM   3172  CA  LEU A 210      -2.930  -2.929   4.137  1.00 93.76           C  
ATOM   3173  HA  LEU A 210      -3.863  -2.585   3.690  1.00 93.76           H  
ATOM   3174  C   LEU A 210      -3.155  -2.906   5.651  1.00 93.76           C  
ATOM   3175  CB  LEU A 210      -2.628  -4.348   3.621  1.00 93.76           C  
ATOM   3176  HB2 LEU A 210      -1.670  -4.676   4.025  1.00 93.76           H  
ATOM   3177  HB3 LEU A 210      -3.394  -5.022   4.004  1.00 93.76           H  
ATOM   3178  O   LEU A 210      -4.255  -2.593   6.099  1.00 93.76           O  
ATOM   3179  CG  LEU A 210      -2.587  -4.491   2.087  1.00 93.76           C  
ATOM   3180  HG  LEU A 210      -1.791  -3.871   1.675  1.00 93.76           H  
ATOM   3181  CD1 LEU A 210      -2.300  -5.945   1.723  1.00 93.76           C  
ATOM   3182 HD11 LEU A 210      -1.342  -6.251   2.143  1.00 93.76           H  
ATOM   3183 HD12 LEU A 210      -2.263  -6.068   0.641  1.00 93.76           H  
ATOM   3184 HD13 LEU A 210      -3.080  -6.596   2.119  1.00 93.76           H  
ATOM   3185  CD2 LEU A 210      -3.895  -4.058   1.423  1.00 93.76           C  
ATOM   3186 HD21 LEU A 210      -3.857  -4.298   0.360  1.00 93.76           H  
ATOM   3187 HD22 LEU A 210      -4.730  -4.587   1.883  1.00 93.76           H  
ATOM   3188 HD23 LEU A 210      -4.032  -2.982   1.529  1.00 93.76           H  
ATOM   3189  N   ALA A 211      -2.111  -3.137   6.448  1.00 93.53           N  
ATOM   3190  H   ALA A 211      -1.216  -3.350   6.030  1.00 93.53           H  
ATOM   3191  CA  ALA A 211      -2.226  -3.253   7.901  1.00 93.53           C  
ATOM   3192  HA  ALA A 211      -2.970  -4.017   8.124  1.00 93.53           H  
ATOM   3193  C   ALA A 211      -2.674  -1.962   8.601  1.00 93.53           C  
ATOM   3194  CB  ALA A 211      -0.875  -3.705   8.458  1.00 93.53           C  
ATOM   3195  HB1 ALA A 211      -0.972  -3.859   9.532  1.00 93.53           H  
ATOM   3196  HB2 ALA A 211      -0.579  -4.647   7.996  1.00 93.53           H  
ATOM   3197  HB3 ALA A 211      -0.114  -2.950   8.263  1.00 93.53           H  
ATOM   3198  O   ALA A 211      -3.132  -2.006   9.743  1.00 93.53           O  
ATOM   3199  N   LYS A 212      -2.507  -0.799   7.958  1.00 92.19           N  
ATOM   3200  H   LYS A 212      -2.024  -0.825   7.072  1.00 92.19           H  
ATOM   3201  CA  LYS A 212      -2.919   0.507   8.497  1.00 92.19           C  
ATOM   3202  HA  LYS A 212      -3.420   0.346   9.452  1.00 92.19           H  
ATOM   3203  C   LYS A 212      -4.016   1.185   7.692  1.00 92.19           C  
ATOM   3204  CB  LYS A 212      -1.689   1.412   8.730  1.00 92.19           C  
ATOM   3205  HB2 LYS A 212      -2.016   2.344   9.190  1.00 92.19           H  
ATOM   3206  HB3 LYS A 212      -1.241   1.658   7.767  1.00 92.19           H  
ATOM   3207  O   LYS A 212      -4.326   2.340   7.969  1.00 92.19           O  
ATOM   3208  CG  LYS A 212      -0.611   0.784   9.634  1.00 92.19           C  
ATOM   3209  HG2 LYS A 212      -0.243  -0.129   9.165  1.00 92.19           H  
ATOM   3210  HG3 LYS A 212       0.229   1.474   9.715  1.00 92.19           H  
ATOM   3211  CD  LYS A 212      -1.131   0.464  11.050  1.00 92.19           C  
ATOM   3212  HD2 LYS A 212      -1.230   1.385  11.625  1.00 92.19           H  
ATOM   3213  HD3 LYS A 212      -2.119   0.008  10.984  1.00 92.19           H  
ATOM   3214  CE  LYS A 212      -0.217  -0.534  11.769  1.00 92.19           C  
ATOM   3215  HE2 LYS A 212       0.243  -1.169  11.012  1.00 92.19           H  
ATOM   3216  HE3 LYS A 212       0.586  -0.008  12.286  1.00 92.19           H  
ATOM   3217  NZ  LYS A 212      -0.990  -1.417  12.687  1.00 92.19           N  
ATOM   3218  HZ1 LYS A 212      -0.405  -2.096  13.152  1.00 92.19           H  
ATOM   3219  HZ2 LYS A 212      -1.639  -1.979  12.155  1.00 92.19           H  
ATOM   3220  HZ3 LYS A 212      -1.570  -0.938  13.361  1.00 92.19           H  
ATOM   3221  N   GLN A 213      -4.622   0.498   6.726  1.00 91.78           N  
ATOM   3222  H   GLN A 213      -4.342  -0.459   6.564  1.00 91.78           H  
ATOM   3223  CA  GLN A 213      -5.685   1.048   5.879  1.00 91.78           C  
ATOM   3224  HA  GLN A 213      -5.842   0.322   5.082  1.00 91.78           H  
ATOM   3225  C   GLN A 213      -5.294   2.372   5.196  1.00 91.78           C  
ATOM   3226  CB  GLN A 213      -6.995   1.166   6.672  1.00 91.78           C  
ATOM   3227  HB2 GLN A 213      -7.779   1.533   6.010  1.00 91.78           H  
ATOM   3228  HB3 GLN A 213      -6.862   1.893   7.472  1.00 91.78           H  
ATOM   3229  O   GLN A 213      -6.090   3.308   5.096  1.00 91.78           O  
ATOM   3230  CG  GLN A 213      -7.462  -0.166   7.266  1.00 91.78           C  
ATOM   3231  HG2 GLN A 213      -7.655  -0.862   6.450  1.00 91.78           H  
ATOM   3232  HG3 GLN A 213      -6.699  -0.596   7.915  1.00 91.78           H  
ATOM   3233  CD  GLN A 213      -8.728   0.022   8.085  1.00 91.78           C  
ATOM   3234  NE2 GLN A 213      -9.632  -0.919   8.031  1.00 91.78           N  
ATOM   3235 HE21 GLN A 213      -9.435  -1.792   7.562  1.00 91.78           H  
ATOM   3236 HE22 GLN A 213     -10.509  -0.760   8.506  1.00 91.78           H  
ATOM   3237  OE1 GLN A 213      -8.920   1.015   8.774  1.00 91.78           O  
ATOM   3238  N   GLY A 214      -4.024   2.492   4.805  1.00 91.67           N  
ATOM   3239  H   GLY A 214      -3.457   1.657   4.826  1.00 91.67           H  
ATOM   3240  CA  GLY A 214      -3.442   3.723   4.267  1.00 91.67           C  
ATOM   3241  HA2 GLY A 214      -2.490   3.484   3.794  1.00 91.67           H  
ATOM   3242  HA3 GLY A 214      -4.110   4.116   3.501  1.00 91.67           H  
ATOM   3243  C   GLY A 214      -3.214   4.840   5.296  1.00 91.67           C  
ATOM   3244  O   GLY A 214      -2.670   5.876   4.942  1.00 91.67           O  
ATOM   3245  N   ASN A 215      -3.587   4.659   6.564  1.00 89.29           N  
ATOM   3246  H   ASN A 215      -4.004   3.774   6.816  1.00 89.29           H  
ATOM   3247  CA  ASN A 215      -3.527   5.687   7.602  1.00 89.29           C  
ATOM   3248  HA  ASN A 215      -3.393   6.661   7.132  1.00 89.29           H  
ATOM   3249  C   ASN A 215      -2.338   5.469   8.547  1.00 89.29           C  
ATOM   3250  CB  ASN A 215      -4.867   5.721   8.353  1.00 89.29           C  
ATOM   3251  HB2 ASN A 215      -4.803   6.432   9.176  1.00 89.29           H  
ATOM   3252  HB3 ASN A 215      -5.071   4.736   8.774  1.00 89.29           H  
ATOM   3253  O   ASN A 215      -2.468   4.886   9.626  1.00 89.29           O  
ATOM   3254  CG  ASN A 215      -6.019   6.150   7.469  1.00 89.29           C  
ATOM   3255  ND2 ASN A 215      -7.073   5.374   7.412  1.00 89.29           N  
ATOM   3256 HD21 ASN A 215      -7.759   5.614   6.710  1.00 89.29           H  
ATOM   3257 HD22 ASN A 215      -7.026   4.440   7.795  1.00 89.29           H  
ATOM   3258  OD1 ASN A 215      -6.003   7.204   6.856  1.00 89.29           O  
ATOM   3259  N   VAL A 216      -1.172   5.996   8.176  1.00 89.00           N  
ATOM   3260  H   VAL A 216      -1.120   6.456   7.278  1.00 89.00           H  
ATOM   3261  CA  VAL A 216       0.024   6.023   9.032  1.00 89.00           C  
ATOM   3262  HA  VAL A 216      -0.214   5.523   9.971  1.00 89.00           H  
ATOM   3263  C   VAL A 216       0.396   7.467   9.382  1.00 89.00           C  
ATOM   3264  CB  VAL A 216       1.168   5.215   8.392  1.00 89.00           C  
ATOM   3265  HB  VAL A 216       0.767   4.242   8.106  1.00 89.00           H  
ATOM   3266  O   VAL A 216       0.313   8.360   8.545  1.00 89.00           O  
ATOM   3267  CG1 VAL A 216       1.740   5.872   7.133  1.00 89.00           C  
ATOM   3268 HG11 VAL A 216       2.191   6.836   7.369  1.00 89.00           H  
ATOM   3269 HG12 VAL A 216       2.513   5.231   6.707  1.00 89.00           H  
ATOM   3270 HG13 VAL A 216       0.957   6.015   6.388  1.00 89.00           H  
ATOM   3271  CG2 VAL A 216       2.296   4.953   9.397  1.00 89.00           C  
ATOM   3272 HG21 VAL A 216       3.042   4.304   8.939  1.00 89.00           H  
ATOM   3273 HG22 VAL A 216       2.781   5.889   9.675  1.00 89.00           H  
ATOM   3274 HG23 VAL A 216       1.901   4.460  10.285  1.00 89.00           H  
ATOM   3275  N   SER A 217       0.767   7.734  10.638  1.00 86.88           N  
ATOM   3276  H   SER A 217       0.898   6.970  11.285  1.00 86.88           H  
ATOM   3277  CA  SER A 217       1.303   9.047  11.019  1.00 86.88           C  
ATOM   3278  HA  SER A 217       0.759   9.821  10.478  1.00 86.88           H  
ATOM   3279  C   SER A 217       2.775   9.157  10.628  1.00 86.88           C  
ATOM   3280  CB  SER A 217       1.125   9.311  12.520  1.00 86.88           C  
ATOM   3281  HB2 SER A 217       0.063   9.269  12.765  1.00 86.88           H  
ATOM   3282  HB3 SER A 217       1.494  10.312  12.745  1.00 86.88           H  
ATOM   3283  O   SER A 217       3.494   8.165  10.729  1.00 86.88           O  
ATOM   3284  OG  SER A 217       1.824   8.374  13.318  1.00 86.88           O  
ATOM   3285  HG  SER A 217       1.846   8.688  14.224  1.00 86.88           H  
ATOM   3286  N   SER A 218       3.243  10.360  10.277  1.00 87.49           N  
ATOM   3287  H   SER A 218       2.605  11.117  10.078  1.00 87.49           H  
ATOM   3288  CA  SER A 218       4.653  10.604   9.928  1.00 87.49           C  
ATOM   3289  HA  SER A 218       4.888  10.070   9.007  1.00 87.49           H  
ATOM   3290  C   SER A 218       5.594  10.085  11.012  1.00 87.49           C  
ATOM   3291  CB  SER A 218       4.903  12.096   9.685  1.00 87.49           C  
ATOM   3292  HB2 SER A 218       5.882  12.234   9.226  1.00 87.49           H  
ATOM   3293  HB3 SER A 218       4.885  12.630  10.636  1.00 87.49           H  
ATOM   3294  O   SER A 218       6.418   9.231  10.739  1.00 87.49           O  
ATOM   3295  OG  SER A 218       3.887  12.622   8.848  1.00 87.49           O  
ATOM   3296  HG  SER A 218       4.257  12.703   7.966  1.00 87.49           H  
ATOM   3297  N   GLN A 219       5.337  10.419  12.281  1.00 86.21           N  
ATOM   3298  H   GLN A 219       4.665  11.155  12.449  1.00 86.21           H  
ATOM   3299  CA  GLN A 219       6.149   9.933  13.401  1.00 86.21           C  
ATOM   3300  HA  GLN A 219       7.168  10.292  13.257  1.00 86.21           H  
ATOM   3301  C   GLN A 219       6.208   8.396  13.510  1.00 86.21           C  
ATOM   3302  CB  GLN A 219       5.573  10.525  14.697  1.00 86.21           C  
ATOM   3303  HB2 GLN A 219       4.592  10.089  14.888  1.00 86.21           H  
ATOM   3304  HB3 GLN A 219       5.458  11.602  14.579  1.00 86.21           H  
ATOM   3305  O   GLN A 219       7.215   7.842  13.946  1.00 86.21           O  
ATOM   3306  CG  GLN A 219       6.495  10.268  15.897  1.00 86.21           C  
ATOM   3307  HG2 GLN A 219       6.657   9.198  16.028  1.00 86.21           H  
ATOM   3308  HG3 GLN A 219       7.460  10.735  15.700  1.00 86.21           H  
ATOM   3309  CD  GLN A 219       5.927  10.800  17.204  1.00 86.21           C  
ATOM   3310  NE2 GLN A 219       6.742  11.415  18.033  1.00 86.21           N  
ATOM   3311 HE21 GLN A 219       6.320  11.863  18.834  1.00 86.21           H  
ATOM   3312 HE22 GLN A 219       7.667  11.668  17.716  1.00 86.21           H  
ATOM   3313  OE1 GLN A 219       4.769  10.612  17.546  1.00 86.21           O  
ATOM   3314  N   LYS A 220       5.122   7.683  13.179  1.00 85.55           N  
ATOM   3315  H   LYS A 220       4.368   8.158  12.703  1.00 85.55           H  
ATOM   3316  CA  LYS A 220       5.126   6.212  13.192  1.00 85.55           C  
ATOM   3317  HA  LYS A 220       5.678   5.870  14.067  1.00 85.55           H  
ATOM   3318  C   LYS A 220       5.884   5.659  11.989  1.00 85.55           C  
ATOM   3319  CB  LYS A 220       3.687   5.673  13.269  1.00 85.55           C  
ATOM   3320  HB2 LYS A 220       3.129   5.979  12.385  1.00 85.55           H  
ATOM   3321  HB3 LYS A 220       3.211   6.099  14.151  1.00 85.55           H  
ATOM   3322  O   LYS A 220       6.534   4.626  12.124  1.00 85.55           O  
ATOM   3323  CG  LYS A 220       3.662   4.139  13.383  1.00 85.55           C  
ATOM   3324  HG2 LYS A 220       4.375   3.832  14.148  1.00 85.55           H  
ATOM   3325  HG3 LYS A 220       3.964   3.701  12.432  1.00 85.55           H  
ATOM   3326  CD  LYS A 220       2.276   3.595  13.762  1.00 85.55           C  
ATOM   3327  HD2 LYS A 220       1.971   4.039  14.710  1.00 85.55           H  
ATOM   3328  HD3 LYS A 220       1.554   3.855  12.989  1.00 85.55           H  
ATOM   3329  CE  LYS A 220       2.369   2.068  13.908  1.00 85.55           C  
ATOM   3330  HE2 LYS A 220       3.261   1.834  14.488  1.00 85.55           H  
ATOM   3331  HE3 LYS A 220       2.510   1.632  12.919  1.00 85.55           H  
ATOM   3332  NZ  LYS A 220       1.185   1.473  14.581  1.00 85.55           N  
ATOM   3333  HZ1 LYS A 220       0.332   1.669  14.076  1.00 85.55           H  
ATOM   3334  HZ2 LYS A 220       1.307   0.475  14.678  1.00 85.55           H  
ATOM   3335  HZ3 LYS A 220       1.096   1.836  15.520  1.00 85.55           H  
ATOM   3336  N   LEU A 221       5.783   6.333  10.848  1.00 90.76           N  
ATOM   3337  H   LEU A 221       5.263   7.199  10.836  1.00 90.76           H  
ATOM   3338  CA  LEU A 221       6.493   5.971   9.634  1.00 90.76           C  
ATOM   3339  HA  LEU A 221       6.341   4.904   9.471  1.00 90.76           H  
ATOM   3340  C   LEU A 221       8.001   6.203   9.767  1.00 90.76           C  
ATOM   3341  CB  LEU A 221       5.881   6.744   8.460  1.00 90.76           C  
ATOM   3342  HB2 LEU A 221       4.797   6.638   8.494  1.00 90.76           H  
ATOM   3343  HB3 LEU A 221       6.124   7.801   8.562  1.00 90.76           H  
ATOM   3344  O   LEU A 221       8.759   5.311   9.416  1.00 90.76           O  
ATOM   3345  CG  LEU A 221       6.380   6.260   7.090  1.00 90.76           C  
ATOM   3346  HG  LEU A 221       7.451   6.437   6.996  1.00 90.76           H  
ATOM   3347  CD1 LEU A 221       6.089   4.774   6.861  1.00 90.76           C  
ATOM   3348 HD11 LEU A 221       6.304   4.527   5.821  1.00 90.76           H  
ATOM   3349 HD12 LEU A 221       6.754   4.167   7.476  1.00 90.76           H  
ATOM   3350 HD13 LEU A 221       5.047   4.546   7.082  1.00 90.76           H  
ATOM   3351  CD2 LEU A 221       5.648   7.064   6.021  1.00 90.76           C  
ATOM   3352 HD21 LEU A 221       5.919   8.116   6.110  1.00 90.76           H  
ATOM   3353 HD22 LEU A 221       5.965   6.711   5.040  1.00 90.76           H  
ATOM   3354 HD23 LEU A 221       4.569   6.943   6.114  1.00 90.76           H  
ATOM   3355  N   ASP A 222       8.424   7.314  10.372  1.00 91.02           N  
ATOM   3356  H   ASP A 222       7.765   8.069  10.498  1.00 91.02           H  
ATOM   3357  CA  ASP A 222       9.834   7.619  10.646  1.00 91.02           C  
ATOM   3358  HA  ASP A 222      10.384   7.662   9.706  1.00 91.02           H  
ATOM   3359  C   ASP A 222      10.461   6.520  11.510  1.00 91.02           C  
ATOM   3360  CB  ASP A 222       9.960   8.987  11.341  1.00 91.02           C  
ATOM   3361  HB2 ASP A 222       9.431   8.948  12.293  1.00 91.02           H  
ATOM   3362  HB3 ASP A 222      11.013   9.175  11.551  1.00 91.02           H  
ATOM   3363  O   ASP A 222      11.454   5.914  11.127  1.00 91.02           O  
ATOM   3364  CG  ASP A 222       9.415  10.160  10.517  1.00 91.02           C  
ATOM   3365  OD1 ASP A 222       9.406  10.062   9.271  1.00 91.02           O  
ATOM   3366  OD2 ASP A 222       8.930  11.125  11.158  1.00 91.02           O  
ATOM   3367  N   ARG A 223       9.794   6.138  12.610  1.00 89.29           N  
ATOM   3368  H   ARG A 223       8.985   6.682  12.873  1.00 89.29           H  
ATOM   3369  CA  ARG A 223      10.241   5.010  13.447  1.00 89.29           C  
ATOM   3370  HA  ARG A 223      11.267   5.194  13.766  1.00 89.29           H  
ATOM   3371  C   ARG A 223      10.278   3.684  12.687  1.00 89.29           C  
ATOM   3372  CB  ARG A 223       9.332   4.845  14.664  1.00 89.29           C  
ATOM   3373  HB2 ARG A 223       8.300   4.762  14.322  1.00 89.29           H  
ATOM   3374  HB3 ARG A 223       9.601   3.919  15.173  1.00 89.29           H  
ATOM   3375  O   ARG A 223      11.132   2.851  12.952  1.00 89.29           O  
ATOM   3376  CG  ARG A 223       9.455   5.994  15.667  1.00 89.29           C  
ATOM   3377  HG2 ARG A 223       9.220   6.941  15.182  1.00 89.29           H  
ATOM   3378  HG3 ARG A 223      10.471   6.039  16.059  1.00 89.29           H  
ATOM   3379  CD  ARG A 223       8.467   5.723  16.804  1.00 89.29           C  
ATOM   3380  HD2 ARG A 223       8.847   4.899  17.409  1.00 89.29           H  
ATOM   3381  HD3 ARG A 223       7.521   5.420  16.356  1.00 89.29           H  
ATOM   3382  NE  ARG A 223       8.265   6.913  17.647  1.00 89.29           N  
ATOM   3383  HE  ARG A 223       9.079   7.497  17.773  1.00 89.29           H  
ATOM   3384  NH1 ARG A 223       6.029   6.598  18.078  1.00 89.29           N  
ATOM   3385 HH11 ARG A 223       5.182   6.890  18.544  1.00 89.29           H  
ATOM   3386 HH12 ARG A 223       6.096   5.713  17.595  1.00 89.29           H  
ATOM   3387  NH2 ARG A 223       7.059   8.402  18.872  1.00 89.29           N  
ATOM   3388 HH21 ARG A 223       7.893   8.960  18.983  1.00 89.29           H  
ATOM   3389 HH22 ARG A 223       6.168   8.759  19.187  1.00 89.29           H  
ATOM   3390  CZ  ARG A 223       7.126   7.296  18.192  1.00 89.29           C  
ATOM   3391  N   LEU A 224       9.320   3.443  11.789  1.00 89.85           N  
ATOM   3392  H   LEU A 224       8.687   4.197  11.566  1.00 89.85           H  
ATOM   3393  CA  LEU A 224       9.324   2.250  10.936  1.00 89.85           C  
ATOM   3394  HA  LEU A 224       9.456   1.367  11.562  1.00 89.85           H  
ATOM   3395  C   LEU A 224      10.521   2.253   9.980  1.00 89.85           C  
ATOM   3396  CB  LEU A 224       7.994   2.148  10.161  1.00 89.85           C  
ATOM   3397  HB2 LEU A 224       7.615   3.153   9.973  1.00 89.85           H  
ATOM   3398  HB3 LEU A 224       8.177   1.697   9.186  1.00 89.85           H  
ATOM   3399  O   LEU A 224      11.159   1.215   9.844  1.00 89.85           O  
ATOM   3400  CG  LEU A 224       6.915   1.331  10.883  1.00 89.85           C  
ATOM   3401  HG  LEU A 224       6.932   1.558  11.949  1.00 89.85           H  
ATOM   3402  CD1 LEU A 224       5.523   1.653  10.339  1.00 89.85           C  
ATOM   3403 HD11 LEU A 224       5.497   1.466   9.265  1.00 89.85           H  
ATOM   3404 HD12 LEU A 224       4.777   1.029  10.831  1.00 89.85           H  
ATOM   3405 HD13 LEU A 224       5.301   2.705  10.516  1.00 89.85           H  
ATOM   3406  CD2 LEU A 224       7.158  -0.165  10.678  1.00 89.85           C  
ATOM   3407 HD21 LEU A 224       8.190  -0.421  10.919  1.00 89.85           H  
ATOM   3408 HD22 LEU A 224       6.449  -0.753  11.260  1.00 89.85           H  
ATOM   3409 HD23 LEU A 224       7.011  -0.407   9.626  1.00 89.85           H  
ATOM   3410  N   ASN A 225      10.828   3.393   9.358  1.00 91.26           N  
ATOM   3411  H   ASN A 225      10.260   4.210   9.530  1.00 91.26           H  
ATOM   3412  CA  ASN A 225      11.998   3.559   8.499  1.00 91.26           C  
ATOM   3413  HA  ASN A 225      11.988   2.787   7.730  1.00 91.26           H  
ATOM   3414  C   ASN A 225      13.299   3.357   9.288  1.00 91.26           C  
ATOM   3415  CB  ASN A 225      11.947   4.940   7.816  1.00 91.26           C  
ATOM   3416  HB2 ASN A 225      11.660   5.704   8.539  1.00 91.26           H  
ATOM   3417  HB3 ASN A 225      12.944   5.194   7.456  1.00 91.26           H  
ATOM   3418  O   ASN A 225      14.156   2.616   8.819  1.00 91.26           O  
ATOM   3419  CG  ASN A 225      11.023   4.995   6.609  1.00 91.26           C  
ATOM   3420  ND2 ASN A 225      10.388   6.121   6.365  1.00 91.26           N  
ATOM   3421 HD21 ASN A 225      10.541   6.921   6.961  1.00 91.26           H  
ATOM   3422 HD22 ASN A 225       9.816   6.197   5.536  1.00 91.26           H  
ATOM   3423  OD1 ASN A 225      10.886   4.043   5.854  1.00 91.26           O  
ATOM   3424  N   ASP A 226      13.420   3.924  10.493  1.00 91.31           N  
ATOM   3425  H   ASP A 226      12.730   4.604  10.775  1.00 91.31           H  
ATOM   3426  CA  ASP A 226      14.596   3.752  11.358  1.00 91.31           C  
ATOM   3427  HA  ASP A 226      15.487   4.068  10.816  1.00 91.31           H  
ATOM   3428  C   ASP A 226      14.798   2.284  11.765  1.00 91.31           C  
ATOM   3429  CB  ASP A 226      14.460   4.619  12.623  1.00 91.31           C  
ATOM   3430  HB2 ASP A 226      13.499   4.412  13.096  1.00 91.31           H  
ATOM   3431  HB3 ASP A 226      15.241   4.326  13.323  1.00 91.31           H  
ATOM   3432  O   ASP A 226      15.889   1.733  11.612  1.00 91.31           O  
ATOM   3433  CG  ASP A 226      14.596   6.126  12.385  1.00 91.31           C  
ATOM   3434  OD1 ASP A 226      15.228   6.513  11.377  1.00 91.31           O  
ATOM   3435  OD2 ASP A 226      14.107   6.877  13.263  1.00 91.31           O  
ATOM   3436  N   ASP A 227      13.736   1.618  12.231  1.00 88.46           N  
ATOM   3437  H   ASP A 227      12.884   2.136  12.387  1.00 88.46           H  
ATOM   3438  CA  ASP A 227      13.786   0.208  12.635  1.00 88.46           C  
ATOM   3439  HA  ASP A 227      14.544   0.083  13.408  1.00 88.46           H  
ATOM   3440  C   ASP A 227      14.173  -0.696  11.450  1.00 88.46           C  
ATOM   3441  CB  ASP A 227      12.419  -0.231  13.205  1.00 88.46           C  
ATOM   3442  HB2 ASP A 227      12.426  -1.316  13.305  1.00 88.46           H  
ATOM   3443  HB3 ASP A 227      11.637   0.024  12.491  1.00 88.46           H  
ATOM   3444  O   ASP A 227      15.005  -1.600  11.582  1.00 88.46           O  
ATOM   3445  CG  ASP A 227      12.054   0.352  14.582  1.00 88.46           C  
ATOM   3446  OD1 ASP A 227      12.956   0.797  15.317  1.00 88.46           O  
ATOM   3447  OD2 ASP A 227      10.842   0.290  14.935  1.00 88.46           O  
ATOM   3448  N   LEU A 228      13.593  -0.444  10.271  1.00 88.38           N  
ATOM   3449  H   LEU A 228      12.948   0.331  10.215  1.00 88.38           H  
ATOM   3450  CA  LEU A 228      13.906  -1.184   9.050  1.00 88.38           C  
ATOM   3451  HA  LEU A 228      13.869  -2.251   9.268  1.00 88.38           H  
ATOM   3452  C   LEU A 228      15.330  -0.911   8.570  1.00 88.38           C  
ATOM   3453  CB  LEU A 228      12.880  -0.848   7.956  1.00 88.38           C  
ATOM   3454  HB2 LEU A 228      13.275  -1.179   6.996  1.00 88.38           H  
ATOM   3455  HB3 LEU A 228      12.762   0.234   7.905  1.00 88.38           H  
ATOM   3456  O   LEU A 228      16.026  -1.860   8.223  1.00 88.38           O  
ATOM   3457  CG  LEU A 228      11.508  -1.511   8.171  1.00 88.38           C  
ATOM   3458  HG  LEU A 228      11.123  -1.265   9.161  1.00 88.38           H  
ATOM   3459  CD1 LEU A 228      10.502  -1.011   7.133  1.00 88.38           C  
ATOM   3460 HD11 LEU A 228       9.494  -1.313   7.418  1.00 88.38           H  
ATOM   3461 HD12 LEU A 228      10.730  -1.434   6.155  1.00 88.38           H  
ATOM   3462 HD13 LEU A 228      10.538   0.077   7.079  1.00 88.38           H  
ATOM   3463  CD2 LEU A 228      11.611  -3.037   8.063  1.00 88.38           C  
ATOM   3464 HD21 LEU A 228      12.089  -3.441   8.955  1.00 88.38           H  
ATOM   3465 HD22 LEU A 228      12.197  -3.306   7.184  1.00 88.38           H  
ATOM   3466 HD23 LEU A 228      10.623  -3.488   7.968  1.00 88.38           H  
ATOM   3467  N   LYS A 229      15.795   0.340   8.616  1.00 90.77           N  
ATOM   3468  H   LYS A 229      15.168   1.074   8.911  1.00 90.77           H  
ATOM   3469  CA  LYS A 229      17.172   0.705   8.272  1.00 90.77           C  
ATOM   3470  HA  LYS A 229      17.373   0.393   7.247  1.00 90.77           H  
ATOM   3471  C   LYS A 229      18.175  -0.022   9.157  1.00 90.77           C  
ATOM   3472  CB  LYS A 229      17.325   2.228   8.378  1.00 90.77           C  
ATOM   3473  HB2 LYS A 229      16.628   2.703   7.688  1.00 90.77           H  
ATOM   3474  HB3 LYS A 229      17.071   2.543   9.390  1.00 90.77           H  
ATOM   3475  O   LYS A 229      19.129  -0.601   8.644  1.00 90.77           O  
ATOM   3476  CG  LYS A 229      18.747   2.703   8.048  1.00 90.77           C  
ATOM   3477  HG2 LYS A 229      18.955   2.516   6.995  1.00 90.77           H  
ATOM   3478  HG3 LYS A 229      19.478   2.173   8.657  1.00 90.77           H  
ATOM   3479  CD  LYS A 229      18.873   4.197   8.348  1.00 90.77           C  
ATOM   3480  HD2 LYS A 229      18.136   4.749   7.764  1.00 90.77           H  
ATOM   3481  HD3 LYS A 229      18.669   4.370   9.405  1.00 90.77           H  
ATOM   3482  CE  LYS A 229      20.283   4.685   8.016  1.00 90.77           C  
ATOM   3483  HE2 LYS A 229      20.988   4.211   8.700  1.00 90.77           H  
ATOM   3484  HE3 LYS A 229      20.527   4.383   6.998  1.00 90.77           H  
ATOM   3485  NZ  LYS A 229      20.357   6.159   8.121  1.00 90.77           N  
ATOM   3486  HZ1 LYS A 229      19.972   6.500   8.990  1.00 90.77           H  
ATOM   3487  HZ2 LYS A 229      21.293   6.505   7.963  1.00 90.77           H  
ATOM   3488  HZ3 LYS A 229      19.812   6.565   7.374  1.00 90.77           H  
ATOM   3489  N   ASN A 230      17.938  -0.041  10.466  1.00 89.19           N  
ATOM   3490  H   ASN A 230      17.153   0.491  10.814  1.00 89.19           H  
ATOM   3491  CA  ASN A 230      18.810  -0.723  11.423  1.00 89.19           C  
ATOM   3492  HA  ASN A 230      19.833  -0.373  11.288  1.00 89.19           H  
ATOM   3493  C   ASN A 230      18.832  -2.243  11.209  1.00 89.19           C  
ATOM   3494  CB  ASN A 230      18.341  -0.368  12.842  1.00 89.19           C  
ATOM   3495  HB2 ASN A 230      18.881  -0.982  13.563  1.00 89.19           H  
ATOM   3496  HB3 ASN A 230      17.277  -0.584  12.939  1.00 89.19           H  
ATOM   3497  O   ASN A 230      19.867  -2.872  11.403  1.00 89.19           O  
ATOM   3498  CG  ASN A 230      18.597   1.085  13.203  1.00 89.19           C  
ATOM   3499  ND2 ASN A 230      17.813   1.642  14.094  1.00 89.19           N  
ATOM   3500 HD21 ASN A 230      17.938   2.636  14.222  1.00 89.19           H  
ATOM   3501 HD22 ASN A 230      16.972   1.167  14.391  1.00 89.19           H  
ATOM   3502  OD1 ASN A 230      19.509   1.733  12.714  1.00 89.19           O  
ATOM   3503  N   THR A 231      17.707  -2.827  10.788  1.00 87.20           N  
ATOM   3504  H   THR A 231      16.888  -2.247  10.673  1.00 87.20           H  
ATOM   3505  CA  THR A 231      17.589  -4.275  10.556  1.00 87.20           C  
ATOM   3506  HA  THR A 231      18.138  -4.807  11.334  1.00 87.20           H  
ATOM   3507  C   THR A 231      18.179  -4.701   9.209  1.00 87.20           C  
ATOM   3508  CB  THR A 231      16.116  -4.709  10.631  1.00 87.20           C  
ATOM   3509  HB  THR A 231      15.568  -4.260   9.803  1.00 87.20           H  
ATOM   3510  O   THR A 231      18.808  -5.748   9.112  1.00 87.20           O  
ATOM   3511  CG2 THR A 231      15.943  -6.227  10.567  1.00 87.20           C  
ATOM   3512 HG21 THR A 231      16.547  -6.701  11.340  1.00 87.20           H  
ATOM   3513 HG22 THR A 231      16.254  -6.602   9.592  1.00 87.20           H  
ATOM   3514 HG23 THR A 231      14.895  -6.485  10.721  1.00 87.20           H  
ATOM   3515  OG1 THR A 231      15.518  -4.285  11.837  1.00 87.20           O  
ATOM   3516  HG1 THR A 231      15.425  -3.330  11.806  1.00 87.20           H  
ATOM   3517  N   LEU A 232      17.954  -3.911   8.157  1.00 87.51           N  
ATOM   3518  H   LEU A 232      17.425  -3.063   8.304  1.00 87.51           H  
ATOM   3519  CA  LEU A 232      18.281  -4.265   6.772  1.00 87.51           C  
ATOM   3520  HA  LEU A 232      18.360  -5.349   6.682  1.00 87.51           H  
ATOM   3521  C   LEU A 232      19.629  -3.697   6.305  1.00 87.51           C  
ATOM   3522  CB  LEU A 232      17.143  -3.773   5.862  1.00 87.51           C  
ATOM   3523  HB2 LEU A 232      17.088  -2.687   5.939  1.00 87.51           H  
ATOM   3524  HB3 LEU A 232      17.405  -4.011   4.831  1.00 87.51           H  
ATOM   3525  O   LEU A 232      20.175  -4.160   5.308  1.00 87.51           O  
ATOM   3526  CG  LEU A 232      15.754  -4.371   6.154  1.00 87.51           C  
ATOM   3527  HG  LEU A 232      15.486  -4.239   7.202  1.00 87.51           H  
ATOM   3528  CD1 LEU A 232      14.723  -3.635   5.303  1.00 87.51           C  
ATOM   3529 HD11 LEU A 232      14.668  -2.599   5.638  1.00 87.51           H  
ATOM   3530 HD12 LEU A 232      13.742  -4.101   5.399  1.00 87.51           H  
ATOM   3531 HD13 LEU A 232      15.045  -3.641   4.262  1.00 87.51           H  
ATOM   3532  CD2 LEU A 232      15.687  -5.864   5.826  1.00 87.51           C  
ATOM   3533 HD21 LEU A 232      16.362  -6.416   6.479  1.00 87.51           H  
ATOM   3534 HD22 LEU A 232      15.979  -6.030   4.789  1.00 87.51           H  
ATOM   3535 HD23 LEU A 232      14.673  -6.235   5.978  1.00 87.51           H  
ATOM   3536  N   GLY A 233      20.160  -2.689   7.000  1.00 86.37           N  
ATOM   3537  H   GLY A 233      19.654  -2.339   7.801  1.00 86.37           H  
ATOM   3538  CA  GLY A 233      21.419  -2.021   6.662  1.00 86.37           C  
ATOM   3539  HA2 GLY A 233      22.144  -2.766   6.336  1.00 86.37           H  
ATOM   3540  HA3 GLY A 233      21.804  -1.539   7.561  1.00 86.37           H  
ATOM   3541  C   GLY A 233      21.310  -0.952   5.568  1.00 86.37           C  
ATOM   3542  O   GLY A 233      22.335  -0.430   5.135  1.00 86.37           O  
ATOM   3543  N   PHE A 234      20.101  -0.605   5.112  1.00 86.63           N  
ATOM   3544  H   PHE A 234      19.290  -1.056   5.510  1.00 86.63           H  
ATOM   3545  CA  PHE A 234      19.872   0.417   4.084  1.00 86.63           C  
ATOM   3546  HA  PHE A 234      20.665   1.162   4.157  1.00 86.63           H  
ATOM   3547  C   PHE A 234      18.542   1.159   4.273  1.00 86.63           C  
ATOM   3548  CB  PHE A 234      19.952  -0.215   2.688  1.00 86.63           C  
ATOM   3549  HB2 PHE A 234      20.946  -0.645   2.558  1.00 86.63           H  
ATOM   3550  HB3 PHE A 234      19.847   0.570   1.939  1.00 86.63           H  
ATOM   3551  O   PHE A 234      17.617   0.663   4.913  1.00 86.63           O  
ATOM   3552  CG  PHE A 234      18.917  -1.288   2.413  1.00 86.63           C  
ATOM   3553  CD1 PHE A 234      19.229  -2.642   2.634  1.00 86.63           C  
ATOM   3554  HD1 PHE A 234      20.198  -2.916   3.026  1.00 86.63           H  
ATOM   3555  CD2 PHE A 234      17.650  -0.942   1.913  1.00 86.63           C  
ATOM   3556  HD2 PHE A 234      17.400   0.093   1.732  1.00 86.63           H  
ATOM   3557  CE1 PHE A 234      18.287  -3.645   2.351  1.00 86.63           C  
ATOM   3558  HE1 PHE A 234      18.539  -4.680   2.529  1.00 86.63           H  
ATOM   3559  CE2 PHE A 234      16.717  -1.949   1.619  1.00 86.63           C  
ATOM   3560  HE2 PHE A 234      15.768  -1.684   1.177  1.00 86.63           H  
ATOM   3561  CZ  PHE A 234      17.026  -3.299   1.841  1.00 86.63           C  
ATOM   3562  HZ  PHE A 234      16.308  -4.070   1.602  1.00 86.63           H  
ATOM   3563  N   GLU A 235      18.446   2.358   3.700  1.00 86.73           N  
ATOM   3564  H   GLU A 235      19.215   2.697   3.140  1.00 86.73           H  
ATOM   3565  CA  GLU A 235      17.246   3.201   3.754  1.00 86.73           C  
ATOM   3566  HA  GLU A 235      16.790   3.095   4.738  1.00 86.73           H  
ATOM   3567  C   GLU A 235      16.196   2.765   2.719  1.00 86.73           C  
ATOM   3568  CB  GLU A 235      17.639   4.680   3.579  1.00 86.73           C  
ATOM   3569  HB2 GLU A 235      18.291   4.781   2.712  1.00 86.73           H  
ATOM   3570  HB3 GLU A 235      16.739   5.274   3.421  1.00 86.73           H  
ATOM   3571  O   GLU A 235      16.521   2.478   1.565  1.00 86.73           O  
ATOM   3572  CG  GLU A 235      18.347   5.187   4.844  1.00 86.73           C  
ATOM   3573  HG2 GLU A 235      19.169   4.515   5.091  1.00 86.73           H  
ATOM   3574  HG3 GLU A 235      17.626   5.142   5.660  1.00 86.73           H  
ATOM   3575  CD  GLU A 235      18.910   6.614   4.765  1.00 86.73           C  
ATOM   3576  OE1 GLU A 235      19.387   7.067   5.836  1.00 86.73           O  
ATOM   3577  OE2 GLU A 235      18.990   7.195   3.669  1.00 86.73           O  
ATOM   3578  N   LEU A 236      14.928   2.706   3.144  1.00 83.39           N  
ATOM   3579  H   LEU A 236      14.744   2.927   4.112  1.00 83.39           H  
ATOM   3580  CA  LEU A 236      13.780   2.375   2.286  1.00 83.39           C  
ATOM   3581  HA  LEU A 236      14.137   1.904   1.371  1.00 83.39           H  
ATOM   3582  C   LEU A 236      12.976   3.602   1.831  1.00 83.39           C  
ATOM   3583  CB  LEU A 236      12.848   1.400   3.032  1.00 83.39           C  
ATOM   3584  HB2 LEU A 236      11.901   1.346   2.496  1.00 83.39           H  
ATOM   3585  HB3 LEU A 236      12.640   1.813   4.020  1.00 83.39           H  
ATOM   3586  O   LEU A 236      12.207   3.484   0.878  1.00 83.39           O  
ATOM   3587  CG  LEU A 236      13.386  -0.030   3.183  1.00 83.39           C  
ATOM   3588  HG  LEU A 236      14.373  -0.019   3.645  1.00 83.39           H  
ATOM   3589  CD1 LEU A 236      12.426  -0.825   4.062  1.00 83.39           C  
ATOM   3590 HD11 LEU A 236      11.435  -0.861   3.611  1.00 83.39           H  
ATOM   3591 HD12 LEU A 236      12.364  -0.329   5.031  1.00 83.39           H  
ATOM   3592 HD13 LEU A 236      12.802  -1.838   4.205  1.00 83.39           H  
ATOM   3593  CD2 LEU A 236      13.447  -0.758   1.845  1.00 83.39           C  
ATOM   3594 HD21 LEU A 236      12.452  -0.807   1.401  1.00 83.39           H  
ATOM   3595 HD22 LEU A 236      13.809  -1.772   2.016  1.00 83.39           H  
ATOM   3596 HD23 LEU A 236      14.121  -0.238   1.165  1.00 83.39           H  
ATOM   3597  N   ASP A 237      13.123   4.742   2.515  1.00 84.69           N  
ATOM   3598  H   ASP A 237      13.887   4.803   3.172  1.00 84.69           H  
ATOM   3599  CA  ASP A 237      12.405   5.999   2.257  1.00 84.69           C  
ATOM   3600  HA  ASP A 237      12.494   6.605   3.159  1.00 84.69           H  
ATOM   3601  C   ASP A 237      10.895   5.822   2.032  1.00 84.69           C  
ATOM   3602  CB  ASP A 237      13.089   6.789   1.131  1.00 84.69           C  
ATOM   3603  HB2 ASP A 237      12.535   7.712   0.959  1.00 84.69           H  
ATOM   3604  HB3 ASP A 237      13.065   6.202   0.213  1.00 84.69           H  
ATOM   3605  O   ASP A 237      10.320   6.300   1.048  1.00 84.69           O  
ATOM   3606  CG  ASP A 237      14.531   7.170   1.458  1.00 84.69           C  
ATOM   3607  OD1 ASP A 237      14.833   7.301   2.665  1.00 84.69           O  
ATOM   3608  OD2 ASP A 237      15.285   7.347   0.473  1.00 84.69           O  
ATOM   3609  N   LEU A 238      10.231   5.100   2.942  1.00 91.34           N  
ATOM   3610  H   LEU A 238      10.738   4.718   3.727  1.00 91.34           H  
ATOM   3611  CA  LEU A 238       8.785   4.912   2.868  1.00 91.34           C  
ATOM   3612  HA  LEU A 238       8.539   4.592   1.855  1.00 91.34           H  
ATOM   3613  C   LEU A 238       8.064   6.237   3.132  1.00 91.34           C  
ATOM   3614  CB  LEU A 238       8.318   3.830   3.852  1.00 91.34           C  
ATOM   3615  HB2 LEU A 238       7.242   3.700   3.738  1.00 91.34           H  
ATOM   3616  HB3 LEU A 238       8.505   4.189   4.864  1.00 91.34           H  
ATOM   3617  O   LEU A 238       8.382   6.948   4.085  1.00 91.34           O  
ATOM   3618  CG  LEU A 238       9.001   2.463   3.678  1.00 91.34           C  
ATOM   3619  HG  LEU A 238      10.085   2.569   3.728  1.00 91.34           H  
ATOM   3620  CD1 LEU A 238       8.559   1.550   4.816  1.00 91.34           C  
ATOM   3621 HD11 LEU A 238       7.476   1.427   4.778  1.00 91.34           H  
ATOM   3622 HD12 LEU A 238       8.850   1.995   5.768  1.00 91.34           H  
ATOM   3623 HD13 LEU A 238       9.055   0.584   4.722  1.00 91.34           H  
ATOM   3624  CD2 LEU A 238       8.630   1.797   2.351  1.00 91.34           C  
ATOM   3625 HD21 LEU A 238       8.995   2.406   1.524  1.00 91.34           H  
ATOM   3626 HD22 LEU A 238       9.111   0.821   2.285  1.00 91.34           H  
ATOM   3627 HD23 LEU A 238       7.549   1.680   2.272  1.00 91.34           H  
ATOM   3628  N   ASP A 239       7.048   6.521   2.318  1.00 91.15           N  
ATOM   3629  H   ASP A 239       6.862   5.874   1.565  1.00 91.15           H  
ATOM   3630  CA  ASP A 239       6.286   7.770   2.321  1.00 91.15           C  
ATOM   3631  HA  ASP A 239       6.656   8.412   3.121  1.00 91.15           H  
ATOM   3632  C   ASP A 239       4.790   7.520   2.599  1.00 91.15           C  
ATOM   3633  CB  ASP A 239       6.549   8.516   1.001  1.00 91.15           C  
ATOM   3634  HB2 ASP A 239       6.802   7.795   0.223  1.00 91.15           H  
ATOM   3635  HB3 ASP A 239       7.404   9.180   1.128  1.00 91.15           H  
ATOM   3636  O   ASP A 239       4.171   6.592   2.065  1.00 91.15           O  
ATOM   3637  CG  ASP A 239       5.341   9.318   0.527  1.00 91.15           C  
ATOM   3638  OD1 ASP A 239       4.886  10.214   1.268  1.00 91.15           O  
ATOM   3639  OD2 ASP A 239       4.789   8.945  -0.534  1.00 91.15           O  
ATOM   3640  N   GLY A 240       4.195   8.381   3.429  1.00 93.48           N  
ATOM   3641  H   GLY A 240       4.730   9.193   3.704  1.00 93.48           H  
ATOM   3642  CA  GLY A 240       2.794   8.296   3.836  1.00 93.48           C  
ATOM   3643  HA2 GLY A 240       2.606   7.317   4.277  1.00 93.48           H  
ATOM   3644  HA3 GLY A 240       2.600   9.062   4.586  1.00 93.48           H  
ATOM   3645  C   GLY A 240       1.809   8.507   2.684  1.00 93.48           C  
ATOM   3646  O   GLY A 240       0.762   7.852   2.652  1.00 93.48           O  
ATOM   3647  N   ASP A 241       2.145   9.352   1.707  1.00 93.14           N  
ATOM   3648  H   ASP A 241       3.044   9.811   1.732  1.00 93.14           H  
ATOM   3649  CA  ASP A 241       1.299   9.582   0.533  1.00 93.14           C  
ATOM   3650  HA  ASP A 241       0.285   9.809   0.861  1.00 93.14           H  
ATOM   3651  C   ASP A 241       1.232   8.335  -0.351  1.00 93.14           C  
ATOM   3652  CB  ASP A 241       1.826  10.761  -0.302  1.00 93.14           C  
ATOM   3653  HB2 ASP A 241       1.401  10.675  -1.303  1.00 93.14           H  
ATOM   3654  HB3 ASP A 241       2.909  10.701  -0.410  1.00 93.14           H  
ATOM   3655  O   ASP A 241       0.162   7.978  -0.851  1.00 93.14           O  
ATOM   3656  CG  ASP A 241       1.446  12.147   0.215  1.00 93.14           C  
ATOM   3657  OD1 ASP A 241       0.702  12.239   1.217  1.00 93.14           O  
ATOM   3658  OD2 ASP A 241       1.772  13.102  -0.527  1.00 93.14           O  
ATOM   3659  N   THR A 242       2.361   7.651  -0.533  1.00 94.92           N  
ATOM   3660  H   THR A 242       3.211   8.066  -0.180  1.00 94.92           H  
ATOM   3661  CA  THR A 242       2.463   6.398  -1.287  1.00 94.92           C  
ATOM   3662  HA  THR A 242       1.963   6.529  -2.246  1.00 94.92           H  
ATOM   3663  C   THR A 242       1.731   5.269  -0.579  1.00 94.92           C  
ATOM   3664  CB  THR A 242       3.931   6.029  -1.559  1.00 94.92           C  
ATOM   3665  HB  THR A 242       4.463   5.891  -0.618  1.00 94.92           H  
ATOM   3666  O   THR A 242       1.000   4.525  -1.233  1.00 94.92           O  
ATOM   3667  CG2 THR A 242       4.067   4.764  -2.409  1.00 94.92           C  
ATOM   3668 HG21 THR A 242       3.662   3.906  -1.872  1.00 94.92           H  
ATOM   3669 HG22 THR A 242       3.536   4.883  -3.353  1.00 94.92           H  
ATOM   3670 HG23 THR A 242       5.122   4.579  -2.608  1.00 94.92           H  
ATOM   3671  OG1 THR A 242       4.541   7.061  -2.298  1.00 94.92           O  
ATOM   3672  HG1 THR A 242       4.689   7.783  -1.683  1.00 94.92           H  
ATOM   3673  N   ILE A 243       1.836   5.180   0.748  1.00 96.08           N  
ATOM   3674  H   ILE A 243       2.486   5.796   1.214  1.00 96.08           H  
ATOM   3675  CA  ILE A 243       1.081   4.215   1.562  1.00 96.08           C  
ATOM   3676  HA  ILE A 243       1.290   3.213   1.188  1.00 96.08           H  
ATOM   3677  C   ILE A 243      -0.432   4.447   1.423  1.00 96.08           C  
ATOM   3678  CB  ILE A 243       1.575   4.309   3.024  1.00 96.08           C  
ATOM   3679  HB  ILE A 243       1.654   5.362   3.295  1.00 96.08           H  
ATOM   3680  O   ILE A 243      -1.202   3.530   1.124  1.00 96.08           O  
ATOM   3681  CG1 ILE A 243       2.973   3.659   3.119  1.00 96.08           C  
ATOM   3682 HG12 ILE A 243       3.598   4.003   2.295  1.00 96.08           H  
ATOM   3683 HG13 ILE A 243       2.880   2.577   3.026  1.00 96.08           H  
ATOM   3684  CG2 ILE A 243       0.623   3.639   4.029  1.00 96.08           C  
ATOM   3685 HG21 ILE A 243       0.571   2.573   3.807  1.00 96.08           H  
ATOM   3686 HG22 ILE A 243      -0.367   4.092   3.985  1.00 96.08           H  
ATOM   3687 HG23 ILE A 243       0.992   3.772   5.046  1.00 96.08           H  
ATOM   3688  CD1 ILE A 243       3.719   3.986   4.413  1.00 96.08           C  
ATOM   3689 HD11 ILE A 243       4.713   3.542   4.365  1.00 96.08           H  
ATOM   3690 HD12 ILE A 243       3.197   3.571   5.275  1.00 96.08           H  
ATOM   3691 HD13 ILE A 243       3.816   5.066   4.523  1.00 96.08           H  
ATOM   3692  N   THR A 244      -0.865   5.701   1.567  1.00 95.26           N  
ATOM   3693  H   THR A 244      -0.192   6.409   1.823  1.00 95.26           H  
ATOM   3694  CA  THR A 244      -2.275   6.088   1.421  1.00 95.26           C  
ATOM   3695  HA  THR A 244      -2.872   5.546   2.154  1.00 95.26           H  
ATOM   3696  C   THR A 244      -2.792   5.742   0.027  1.00 95.26           C  
ATOM   3697  CB  THR A 244      -2.463   7.593   1.663  1.00 95.26           C  
ATOM   3698  HB  THR A 244      -1.913   8.160   0.912  1.00 95.26           H  
ATOM   3699  O   THR A 244      -3.844   5.116  -0.125  1.00 95.26           O  
ATOM   3700  CG2 THR A 244      -3.938   7.992   1.608  1.00 95.26           C  
ATOM   3701 HG21 THR A 244      -4.035   9.040   1.891  1.00 95.26           H  
ATOM   3702 HG22 THR A 244      -4.321   7.867   0.595  1.00 95.26           H  
ATOM   3703 HG23 THR A 244      -4.510   7.379   2.304  1.00 95.26           H  
ATOM   3704  OG1 THR A 244      -2.001   7.968   2.933  1.00 95.26           O  
ATOM   3705  HG1 THR A 244      -1.041   7.954   2.925  1.00 95.26           H  
ATOM   3706  N   TYR A 245      -2.042   6.130  -1.005  1.00 93.41           N  
ATOM   3707  H   TYR A 245      -1.184   6.629  -0.819  1.00 93.41           H  
ATOM   3708  CA  TYR A 245      -2.428   5.918  -2.394  1.00 93.41           C  
ATOM   3709  HA  TYR A 245      -3.431   6.320  -2.539  1.00 93.41           H  
ATOM   3710  C   TYR A 245      -2.471   4.432  -2.758  1.00 93.41           C  
ATOM   3711  CB  TYR A 245      -1.456   6.686  -3.289  1.00 93.41           C  
ATOM   3712  HB2 TYR A 245      -0.457   6.263  -3.181  1.00 93.41           H  
ATOM   3713  HB3 TYR A 245      -1.427   7.721  -2.949  1.00 93.41           H  
ATOM   3714  O   TYR A 245      -3.420   3.982  -3.399  1.00 93.41           O  
ATOM   3715  CG  TYR A 245      -1.852   6.700  -4.747  1.00 93.41           C  
ATOM   3716  CD1 TYR A 245      -1.044   6.075  -5.715  1.00 93.41           C  
ATOM   3717  HD1 TYR A 245      -0.141   5.561  -5.419  1.00 93.41           H  
ATOM   3718  CD2 TYR A 245      -3.035   7.359  -5.130  1.00 93.41           C  
ATOM   3719  HD2 TYR A 245      -3.664   7.821  -4.383  1.00 93.41           H  
ATOM   3720  CE1 TYR A 245      -1.406   6.130  -7.074  1.00 93.41           C  
ATOM   3721  HE1 TYR A 245      -0.787   5.666  -7.827  1.00 93.41           H  
ATOM   3722  CE2 TYR A 245      -3.401   7.416  -6.486  1.00 93.41           C  
ATOM   3723  HE2 TYR A 245      -4.302   7.934  -6.782  1.00 93.41           H  
ATOM   3724  OH  TYR A 245      -2.896   6.946  -8.770  1.00 93.41           O  
ATOM   3725  HH  TYR A 245      -3.728   7.402  -8.912  1.00 93.41           H  
ATOM   3726  CZ  TYR A 245      -2.577   6.817  -7.459  1.00 93.41           C  
ATOM   3727  N   THR A 246      -1.506   3.646  -2.281  1.00 94.22           N  
ATOM   3728  H   THR A 246      -0.755   4.071  -1.756  1.00 94.22           H  
ATOM   3729  CA  THR A 246      -1.460   2.195  -2.497  1.00 94.22           C  
ATOM   3730  HA  THR A 246      -1.497   2.001  -3.569  1.00 94.22           H  
ATOM   3731  C   THR A 246      -2.675   1.508  -1.880  1.00 94.22           C  
ATOM   3732  CB  THR A 246      -0.145   1.614  -1.960  1.00 94.22           C  
ATOM   3733  HB  THR A 246      -0.051   1.836  -0.897  1.00 94.22           H  
ATOM   3734  O   THR A 246      -3.334   0.720  -2.558  1.00 94.22           O  
ATOM   3735  CG2 THR A 246      -0.007   0.110  -2.183  1.00 94.22           C  
ATOM   3736 HG21 THR A 246       0.937  -0.227  -1.755  1.00 94.22           H  
ATOM   3737 HG22 THR A 246      -0.006  -0.103  -3.252  1.00 94.22           H  
ATOM   3738 HG23 THR A 246      -0.817  -0.432  -1.696  1.00 94.22           H  
ATOM   3739  OG1 THR A 246       0.919   2.218  -2.660  1.00 94.22           O  
ATOM   3740  HG1 THR A 246       1.137   3.013  -2.168  1.00 94.22           H  
ATOM   3741  N   TYR A 247      -3.063   1.859  -0.648  1.00 93.62           N  
ATOM   3742  H   TYR A 247      -2.492   2.499  -0.114  1.00 93.62           H  
ATOM   3743  CA  TYR A 247      -4.289   1.323  -0.048  1.00 93.62           C  
ATOM   3744  HA  TYR A 247      -4.224   0.235  -0.045  1.00 93.62           H  
ATOM   3745  C   TYR A 247      -5.552   1.706  -0.837  1.00 93.62           C  
ATOM   3746  CB  TYR A 247      -4.421   1.796   1.401  1.00 93.62           C  
ATOM   3747  HB2 TYR A 247      -3.538   1.490   1.962  1.00 93.62           H  
ATOM   3748  HB3 TYR A 247      -4.467   2.885   1.423  1.00 93.62           H  
ATOM   3749  O   TYR A 247      -6.436   0.875  -1.044  1.00 93.62           O  
ATOM   3750  CG  TYR A 247      -5.650   1.220   2.076  1.00 93.62           C  
ATOM   3751  CD1 TYR A 247      -6.782   2.025   2.314  1.00 93.62           C  
ATOM   3752  HD1 TYR A 247      -6.755   3.075   2.063  1.00 93.62           H  
ATOM   3753  CD2 TYR A 247      -5.668  -0.140   2.437  1.00 93.62           C  
ATOM   3754  HD2 TYR A 247      -4.798  -0.758   2.266  1.00 93.62           H  
ATOM   3755  CE1 TYR A 247      -7.920   1.476   2.940  1.00 93.62           C  
ATOM   3756  HE1 TYR A 247      -8.768   2.102   3.178  1.00 93.62           H  
ATOM   3757  CE2 TYR A 247      -6.811  -0.698   3.036  1.00 93.62           C  
ATOM   3758  HE2 TYR A 247      -6.832  -1.738   3.326  1.00 93.62           H  
ATOM   3759  OH  TYR A 247      -8.994  -0.425   3.960  1.00 93.62           O  
ATOM   3760  HH  TYR A 247      -9.718   0.185   4.117  1.00 93.62           H  
ATOM   3761  CZ  TYR A 247      -7.932   0.112   3.307  1.00 93.62           C  
ATOM   3762  N   GLN A 248      -5.641   2.950  -1.317  1.00 91.18           N  
ATOM   3763  H   GLN A 248      -4.888   3.595  -1.124  1.00 91.18           H  
ATOM   3764  CA  GLN A 248      -6.787   3.406  -2.108  1.00 91.18           C  
ATOM   3765  HA  GLN A 248      -7.701   3.228  -1.541  1.00 91.18           H  
ATOM   3766  C   GLN A 248      -6.932   2.655  -3.434  1.00 91.18           C  
ATOM   3767  CB  GLN A 248      -6.662   4.904  -2.403  1.00 91.18           C  
ATOM   3768  HB2 GLN A 248      -5.666   5.109  -2.796  1.00 91.18           H  
ATOM   3769  HB3 GLN A 248      -7.388   5.176  -3.169  1.00 91.18           H  
ATOM   3770  O   GLN A 248      -8.060   2.381  -3.840  1.00 91.18           O  
ATOM   3771  CG  GLN A 248      -6.918   5.786  -1.176  1.00 91.18           C  
ATOM   3772  HG2 GLN A 248      -7.958   5.678  -0.869  1.00 91.18           H  
ATOM   3773  HG3 GLN A 248      -6.290   5.471  -0.343  1.00 91.18           H  
ATOM   3774  CD  GLN A 248      -6.644   7.259  -1.467  1.00 91.18           C  
ATOM   3775  NE2 GLN A 248      -6.841   8.130  -0.503  1.00 91.18           N  
ATOM   3776 HE21 GLN A 248      -6.999   7.825   0.447  1.00 91.18           H  
ATOM   3777 HE22 GLN A 248      -6.603   9.086  -0.727  1.00 91.18           H  
ATOM   3778  OE1 GLN A 248      -6.281   7.665  -2.559  1.00 91.18           O  
ATOM   3779  N   GLN A 249      -5.819   2.352  -4.109  1.00 88.44           N  
ATOM   3780  H   GLN A 249      -4.928   2.642  -3.730  1.00 88.44           H  
ATOM   3781  CA  GLN A 249      -5.840   1.664  -5.400  1.00 88.44           C  
ATOM   3782  HA  GLN A 249      -6.701   2.012  -5.971  1.00 88.44           H  
ATOM   3783  C   GLN A 249      -6.016   0.148  -5.252  1.00 88.44           C  
ATOM   3784  CB  GLN A 249      -4.567   1.993  -6.201  1.00 88.44           C  
ATOM   3785  HB2 GLN A 249      -4.574   1.406  -7.119  1.00 88.44           H  
ATOM   3786  HB3 GLN A 249      -3.692   1.700  -5.622  1.00 88.44           H  
ATOM   3787  O   GLN A 249      -6.751  -0.441  -6.041  1.00 88.44           O  
ATOM   3788  CG  GLN A 249      -4.435   3.479  -6.580  1.00 88.44           C  
ATOM   3789  HG2 GLN A 249      -4.322   4.078  -5.677  1.00 88.44           H  
ATOM   3790  HG3 GLN A 249      -3.528   3.618  -7.168  1.00 88.44           H  
ATOM   3791  CD  GLN A 249      -5.621   4.015  -7.377  1.00 88.44           C  
ATOM   3792  NE2 GLN A 249      -6.275   5.048  -6.892  1.00 88.44           N  
ATOM   3793 HE21 GLN A 249      -5.984   5.461  -6.017  1.00 88.44           H  
ATOM   3794 HE22 GLN A 249      -7.060   5.391  -7.428  1.00 88.44           H  
ATOM   3795  OE1 GLN A 249      -5.986   3.529  -8.441  1.00 88.44           O  
ATOM   3796  N   ILE A 250      -5.368  -0.461  -4.254  1.00 90.01           N  
ATOM   3797  H   ILE A 250      -4.782   0.107  -3.659  1.00 90.01           H  
ATOM   3798  CA  ILE A 250      -5.266  -1.920  -4.098  1.00 90.01           C  
ATOM   3799  HA  ILE A 250      -5.650  -2.405  -4.996  1.00 90.01           H  
ATOM   3800  C   ILE A 250      -6.128  -2.412  -2.935  1.00 90.01           C  
ATOM   3801  CB  ILE A 250      -3.783  -2.341  -3.946  1.00 90.01           C  
ATOM   3802  HB  ILE A 250      -3.376  -1.870  -3.051  1.00 90.01           H  
ATOM   3803  O   ILE A 250      -7.043  -3.202  -3.139  1.00 90.01           O  
ATOM   3804  CG1 ILE A 250      -2.957  -1.853  -5.163  1.00 90.01           C  
ATOM   3805 HG12 ILE A 250      -3.042  -0.770  -5.247  1.00 90.01           H  
ATOM   3806 HG13 ILE A 250      -3.355  -2.295  -6.076  1.00 90.01           H  
ATOM   3807  CG2 ILE A 250      -3.668  -3.865  -3.760  1.00 90.01           C  
ATOM   3808 HG21 ILE A 250      -4.076  -4.379  -4.630  1.00 90.01           H  
ATOM   3809 HG22 ILE A 250      -2.626  -4.158  -3.627  1.00 90.01           H  
ATOM   3810 HG23 ILE A 250      -4.210  -4.196  -2.874  1.00 90.01           H  
ATOM   3811  CD1 ILE A 250      -1.462  -2.163  -5.075  1.00 90.01           C  
ATOM   3812 HD11 ILE A 250      -0.922  -1.568  -5.811  1.00 90.01           H  
ATOM   3813 HD12 ILE A 250      -1.087  -1.935  -4.077  1.00 90.01           H  
ATOM   3814 HD13 ILE A 250      -1.296  -3.218  -5.295  1.00 90.01           H  
ATOM   3815  N   GLY A 251      -5.880  -1.917  -1.719  1.00 88.98           N  
ATOM   3816  H   GLY A 251      -5.171  -1.203  -1.634  1.00 88.98           H  
ATOM   3817  CA  GLY A 251      -6.505  -2.432  -0.494  1.00 88.98           C  
ATOM   3818  HA2 GLY A 251      -6.192  -3.465  -0.341  1.00 88.98           H  
ATOM   3819  HA3 GLY A 251      -6.165  -1.838   0.354  1.00 88.98           H  
ATOM   3820  C   GLY A 251      -8.035  -2.400  -0.508  1.00 88.98           C  
ATOM   3821  O   GLY A 251      -8.669  -3.362  -0.094  1.00 88.98           O  
ATOM   3822  N   LYS A 252      -8.642  -1.348  -1.073  1.00 86.28           N  
ATOM   3823  H   LYS A 252      -8.048  -0.594  -1.390  1.00 86.28           H  
ATOM   3824  CA  LYS A 252     -10.109  -1.223  -1.200  1.00 86.28           C  
ATOM   3825  HA  LYS A 252     -10.559  -1.381  -0.220  1.00 86.28           H  
ATOM   3826  C   LYS A 252     -10.775  -2.267  -2.105  1.00 86.28           C  
ATOM   3827  CB  LYS A 252     -10.473   0.174  -1.714  1.00 86.28           C  
ATOM   3828  HB2 LYS A 252     -11.532   0.184  -1.974  1.00 86.28           H  
ATOM   3829  HB3 LYS A 252      -9.901   0.394  -2.616  1.00 86.28           H  
ATOM   3830  O   LYS A 252     -12.000  -2.336  -2.128  1.00 86.28           O  
ATOM   3831  CG  LYS A 252     -10.232   1.261  -0.664  1.00 86.28           C  
ATOM   3832  HG2 LYS A 252     -10.726   0.979   0.266  1.00 86.28           H  
ATOM   3833  HG3 LYS A 252      -9.164   1.377  -0.483  1.00 86.28           H  
ATOM   3834  CD  LYS A 252     -10.824   2.578  -1.170  1.00 86.28           C  
ATOM   3835  HD2 LYS A 252     -11.876   2.425  -1.408  1.00 86.28           H  
ATOM   3836  HD3 LYS A 252     -10.295   2.886  -2.073  1.00 86.28           H  
ATOM   3837  CE  LYS A 252     -10.699   3.653  -0.092  1.00 86.28           C  
ATOM   3838  HE2 LYS A 252      -9.641   3.832   0.100  1.00 86.28           H  
ATOM   3839  HE3 LYS A 252     -11.146   3.270   0.826  1.00 86.28           H  
ATOM   3840  NZ  LYS A 252     -11.381   4.899  -0.514  1.00 86.28           N  
ATOM   3841  HZ1 LYS A 252     -10.984   5.242  -1.377  1.00 86.28           H  
ATOM   3842  HZ2 LYS A 252     -12.361   4.713  -0.670  1.00 86.28           H  
ATOM   3843  HZ3 LYS A 252     -11.300   5.610   0.199  1.00 86.28           H  
ATOM   3844  N   ARG A 253      -9.998  -3.012  -2.894  1.00 85.14           N  
ATOM   3845  H   ARG A 253      -8.996  -2.920  -2.799  1.00 85.14           H  
ATOM   3846  CA  ARG A 253     -10.501  -4.033  -3.824  1.00 85.14           C  
ATOM   3847  HA  ARG A 253     -11.551  -3.850  -4.050  1.00 85.14           H  
ATOM   3848  C   ARG A 253     -10.465  -5.437  -3.238  1.00 85.14           C  
ATOM   3849  CB  ARG A 253      -9.696  -3.992  -5.126  1.00 85.14           C  
ATOM   3850  HB2 ARG A 253     -10.050  -4.782  -5.789  1.00 85.14           H  
ATOM   3851  HB3 ARG A 253      -8.643  -4.177  -4.914  1.00 85.14           H  
ATOM   3852  O   ARG A 253     -10.997  -6.345  -3.861  1.00 85.14           O  
ATOM   3853  CG  ARG A 253      -9.860  -2.649  -5.836  1.00 85.14           C  
ATOM   3854  HG2 ARG A 253     -10.909  -2.506  -6.097  1.00 85.14           H  
ATOM   3855  HG3 ARG A 253      -9.532  -1.832  -5.194  1.00 85.14           H  
ATOM   3856  CD  ARG A 253      -9.004  -2.652  -7.096  1.00 85.14           C  
ATOM   3857  HD2 ARG A 253      -9.224  -3.534  -7.698  1.00 85.14           H  
ATOM   3858  HD3 ARG A 253      -7.958  -2.715  -6.798  1.00 85.14           H  
ATOM   3859  NE  ARG A 253      -9.223  -1.421  -7.872  1.00 85.14           N  
ATOM   3860  HE  ARG A 253      -8.559  -0.681  -7.694  1.00 85.14           H  
ATOM   3861  NH1 ARG A 253     -11.001  -2.185  -9.097  1.00 85.14           N  
ATOM   3862 HH11 ARG A 253     -10.923  -3.062  -8.602  1.00 85.14           H  
ATOM   3863 HH12 ARG A 253     -11.569  -2.163  -9.932  1.00 85.14           H  
ATOM   3864  NH2 ARG A 253     -10.117  -0.187  -9.565  1.00 85.14           N  
ATOM   3865 HH21 ARG A 253      -9.341   0.456  -9.500  1.00 85.14           H  
ATOM   3866 HH22 ARG A 253     -10.757  -0.132 -10.345  1.00 85.14           H  
ATOM   3867  CZ  ARG A 253     -10.113  -1.267  -8.833  1.00 85.14           C  
ATOM   3868  N   ILE A 254      -9.838  -5.608  -2.078  1.00 87.18           N  
ATOM   3869  H   ILE A 254      -9.484  -4.800  -1.585  1.00 87.18           H  
ATOM   3870  CA  ILE A 254      -9.728  -6.901  -1.414  1.00 87.18           C  
ATOM   3871  HA  ILE A 254      -9.522  -7.660  -2.168  1.00 87.18           H  
ATOM   3872  C   ILE A 254     -11.069  -7.189  -0.725  1.00 87.18           C  
ATOM   3873  CB  ILE A 254      -8.536  -6.911  -0.436  1.00 87.18           C  
ATOM   3874  HB  ILE A 254      -8.705  -6.162   0.338  1.00 87.18           H  
ATOM   3875  O   ILE A 254     -11.481  -6.390   0.122  1.00 87.18           O  
ATOM   3876  CG1 ILE A 254      -7.235  -6.558  -1.200  1.00 87.18           C  
ATOM   3877 HG12 ILE A 254      -7.032  -7.327  -1.944  1.00 87.18           H  
ATOM   3878 HG13 ILE A 254      -7.357  -5.610  -1.723  1.00 87.18           H  
ATOM   3879  CG2 ILE A 254      -8.426  -8.294   0.231  1.00 87.18           C  
ATOM   3880 HG21 ILE A 254      -9.329  -8.518   0.800  1.00 87.18           H  
ATOM   3881 HG22 ILE A 254      -7.590  -8.315   0.931  1.00 87.18           H  
ATOM   3882 HG23 ILE A 254      -8.276  -9.070  -0.519  1.00 87.18           H  
ATOM   3883  CD1 ILE A 254      -6.008  -6.391  -0.304  1.00 87.18           C  
ATOM   3884 HD11 ILE A 254      -5.697  -7.360   0.087  1.00 87.18           H  
ATOM   3885 HD12 ILE A 254      -6.246  -5.719   0.520  1.00 87.18           H  
ATOM   3886 HD13 ILE A 254      -5.188  -5.977  -0.891  1.00 87.18           H  
ATOM   3887  N   PRO A 255     -11.763  -8.287  -1.079  1.00 88.21           N  
ATOM   3888  CA  PRO A 255     -13.003  -8.667  -0.413  1.00 88.21           C  
ATOM   3889  HA  PRO A 255     -13.722  -7.857  -0.533  1.00 88.21           H  
ATOM   3890  C   PRO A 255     -12.773  -8.930   1.076  1.00 88.21           C  
ATOM   3891  CB  PRO A 255     -13.526  -9.903  -1.149  1.00 88.21           C  
ATOM   3892  HB2 PRO A 255     -14.612  -9.885  -1.237  1.00 88.21           H  
ATOM   3893  HB3 PRO A 255     -13.200 -10.812  -0.644  1.00 88.21           H  
ATOM   3894  O   PRO A 255     -11.757  -9.506   1.472  1.00 88.21           O  
ATOM   3895  CG  PRO A 255     -12.858  -9.810  -2.519  1.00 88.21           C  
ATOM   3896  HG2 PRO A 255     -13.423  -9.130  -3.156  1.00 88.21           H  
ATOM   3897  HG3 PRO A 255     -12.762 -10.787  -2.993  1.00 88.21           H  
ATOM   3898  CD  PRO A 255     -11.503  -9.194  -2.188  1.00 88.21           C  
ATOM   3899  HD2 PRO A 255     -11.118  -8.682  -3.070  1.00 88.21           H  
ATOM   3900  HD3 PRO A 255     -10.804  -9.965  -1.865  1.00 88.21           H  
ATOM   3901  N   HIS A 256     -13.723  -8.501   1.907  1.00 90.57           N  
ATOM   3902  H   HIS A 256     -14.601  -8.207   1.504  1.00 90.57           H  
ATOM   3903  CA  HIS A 256     -13.601  -8.554   3.367  1.00 90.57           C  
ATOM   3904  HA  HIS A 256     -12.725  -7.985   3.677  1.00 90.57           H  
ATOM   3905  C   HIS A 256     -13.417  -9.987   3.877  1.00 90.57           C  
ATOM   3906  CB  HIS A 256     -14.847  -7.913   3.987  1.00 90.57           C  
ATOM   3907  HB2 HIS A 256     -14.920  -6.879   3.652  1.00 90.57           H  
ATOM   3908  HB3 HIS A 256     -15.736  -8.448   3.653  1.00 90.57           H  
ATOM   3909  O   HIS A 256     -12.594 -10.247   4.751  1.00 90.57           O  
ATOM   3910  CG  HIS A 256     -14.806  -7.928   5.490  1.00 90.57           C  
ATOM   3911  CD2 HIS A 256     -15.275  -8.927   6.293  1.00 90.57           C  
ATOM   3912  HD2 HIS A 256     -15.740  -9.845   5.965  1.00 90.57           H  
ATOM   3913  ND1 HIS A 256     -14.172  -6.966   6.272  1.00 90.57           N  
ATOM   3914  CE1 HIS A 256     -14.234  -7.436   7.523  1.00 90.57           C  
ATOM   3915  HE1 HIS A 256     -13.828  -6.939   8.392  1.00 90.57           H  
ATOM   3916  NE2 HIS A 256     -14.903  -8.592   7.573  1.00 90.57           N  
ATOM   3917  HE2 HIS A 256     -15.046  -9.114   8.426  1.00 90.57           H  
ATOM   3918  N   GLU A 257     -14.150 -10.926   3.288  1.00 90.17           N  
ATOM   3919  H   GLU A 257     -14.771 -10.634   2.547  1.00 90.17           H  
ATOM   3920  CA  GLU A 257     -14.127 -12.356   3.590  1.00 90.17           C  
ATOM   3921  HA  GLU A 257     -14.367 -12.489   4.645  1.00 90.17           H  
ATOM   3922  C   GLU A 257     -12.757 -13.018   3.378  1.00 90.17           C  
ATOM   3923  CB  GLU A 257     -15.218 -13.069   2.764  1.00 90.17           C  
ATOM   3924  HB2 GLU A 257     -16.197 -12.691   3.057  1.00 90.17           H  
ATOM   3925  HB3 GLU A 257     -15.195 -14.124   3.038  1.00 90.17           H  
ATOM   3926  O   GLU A 257     -12.500 -14.076   3.946  1.00 90.17           O  
ATOM   3927  CG  GLU A 257     -15.073 -12.977   1.228  1.00 90.17           C  
ATOM   3928  HG2 GLU A 257     -15.486 -13.896   0.812  1.00 90.17           H  
ATOM   3929  HG3 GLU A 257     -14.019 -12.951   0.955  1.00 90.17           H  
ATOM   3930  CD  GLU A 257     -15.801 -11.783   0.578  1.00 90.17           C  
ATOM   3931  OE1 GLU A 257     -16.294 -11.950  -0.556  1.00 90.17           O  
ATOM   3932  OE2 GLU A 257     -15.851 -10.686   1.191  1.00 90.17           O  
ATOM   3933  N   HIS A 258     -11.862 -12.397   2.606  1.00 89.53           N  
ATOM   3934  H   HIS A 258     -12.125 -11.523   2.173  1.00 89.53           H  
ATOM   3935  CA  HIS A 258     -10.514 -12.908   2.349  1.00 89.53           C  
ATOM   3936  HA  HIS A 258     -10.489 -13.979   2.552  1.00 89.53           H  
ATOM   3937  C   HIS A 258      -9.446 -12.291   3.255  1.00 89.53           C  
ATOM   3938  CB  HIS A 258     -10.175 -12.705   0.868  1.00 89.53           C  
ATOM   3939  HB2 HIS A 258     -10.214 -11.642   0.631  1.00 89.53           H  
ATOM   3940  HB3 HIS A 258      -9.159 -13.056   0.685  1.00 89.53           H  
ATOM   3941  O   HIS A 258      -8.304 -12.747   3.246  1.00 89.53           O  
ATOM   3942  CG  HIS A 258     -11.097 -13.456  -0.057  1.00 89.53           C  
ATOM   3943  CD2 HIS A 258     -11.538 -13.043  -1.282  1.00 89.53           C  
ATOM   3944  HD2 HIS A 258     -11.272 -12.116  -1.769  1.00 89.53           H  
ATOM   3945  ND1 HIS A 258     -11.644 -14.699   0.169  1.00 89.53           N  
ATOM   3946  HD1 HIS A 258     -11.537 -15.252   1.007  1.00 89.53           H  
ATOM   3947  CE1 HIS A 258     -12.404 -15.016  -0.891  1.00 89.53           C  
ATOM   3948  HE1 HIS A 258     -12.981 -15.923  -0.993  1.00 89.53           H  
ATOM   3949  NE2 HIS A 258     -12.365 -14.037  -1.807  1.00 89.53           N  
ATOM   3950  N   LEU A 259      -9.781 -11.265   4.045  1.00 91.01           N  
ATOM   3951  H   LEU A 259     -10.739 -10.945   4.047  1.00 91.01           H  
ATOM   3952  CA  LEU A 259      -8.789 -10.541   4.843  1.00 91.01           C  
ATOM   3953  HA  LEU A 259      -7.994 -10.200   4.181  1.00 91.01           H  
ATOM   3954  C   LEU A 259      -8.119 -11.432   5.887  1.00 91.01           C  
ATOM   3955  CB  LEU A 259      -9.441  -9.332   5.528  1.00 91.01           C  
ATOM   3956  HB2 LEU A 259     -10.308  -9.676   6.090  1.00 91.01           H  
ATOM   3957  HB3 LEU A 259      -8.733  -8.908   6.240  1.00 91.01           H  
ATOM   3958  O   LEU A 259      -6.910 -11.326   6.066  1.00 91.01           O  
ATOM   3959  CG  LEU A 259      -9.871  -8.227   4.553  1.00 91.01           C  
ATOM   3960  HG  LEU A 259     -10.522  -8.640   3.783  1.00 91.01           H  
ATOM   3961  CD1 LEU A 259     -10.638  -7.171   5.335  1.00 91.01           C  
ATOM   3962 HD11 LEU A 259      -9.989  -6.733   6.093  1.00 91.01           H  
ATOM   3963 HD12 LEU A 259     -11.498  -7.632   5.822  1.00 91.01           H  
ATOM   3964 HD13 LEU A 259     -10.998  -6.404   4.649  1.00 91.01           H  
ATOM   3965  CD2 LEU A 259      -8.682  -7.535   3.881  1.00 91.01           C  
ATOM   3966 HD21 LEU A 259      -8.144  -8.249   3.258  1.00 91.01           H  
ATOM   3967 HD22 LEU A 259      -9.046  -6.734   3.239  1.00 91.01           H  
ATOM   3968 HD23 LEU A 259      -8.008  -7.126   4.634  1.00 91.01           H  
ATOM   3969  N   ALA A 260      -8.877 -12.313   6.543  1.00 91.24           N  
ATOM   3970  H   ALA A 260      -9.861 -12.369   6.318  1.00 91.24           H  
ATOM   3971  CA  ALA A 260      -8.335 -13.183   7.582  1.00 91.24           C  
ATOM   3972  HA  ALA A 260      -7.819 -12.559   8.312  1.00 91.24           H  
ATOM   3973  C   ALA A 260      -7.273 -14.140   7.031  1.00 91.24           C  
ATOM   3974  CB  ALA A 260      -9.485 -13.911   8.287  1.00 91.24           C  
ATOM   3975  HB1 ALA A 260     -10.171 -13.187   8.727  1.00 91.24           H  
ATOM   3976  HB2 ALA A 260      -9.081 -14.541   9.080  1.00 91.24           H  
ATOM   3977  HB3 ALA A 260     -10.028 -14.538   7.580  1.00 91.24           H  
ATOM   3978  O   ALA A 260      -6.130 -14.095   7.479  1.00 91.24           O  
ATOM   3979  N   SER A 261      -7.622 -14.922   6.004  1.00 91.76           N  
ATOM   3980  H   SER A 261      -8.558 -14.869   5.629  1.00 91.76           H  
ATOM   3981  CA  SER A 261      -6.682 -15.844   5.360  1.00 91.76           C  
ATOM   3982  HA  SER A 261      -6.289 -16.528   6.113  1.00 91.76           H  
ATOM   3983  C   SER A 261      -5.490 -15.107   4.751  1.00 91.76           C  
ATOM   3984  CB  SER A 261      -7.406 -16.672   4.292  1.00 91.76           C  
ATOM   3985  HB2 SER A 261      -8.143 -17.307   4.785  1.00 91.76           H  
ATOM   3986  HB3 SER A 261      -6.688 -17.314   3.781  1.00 91.76           H  
ATOM   3987  O   SER A 261      -4.356 -15.550   4.889  1.00 91.76           O  
ATOM   3988  OG  SER A 261      -8.072 -15.846   3.348  1.00 91.76           O  
ATOM   3989  HG  SER A 261      -7.421 -15.526   2.718  1.00 91.76           H  
ATOM   3990  N   MET A 262      -5.723 -13.942   4.135  1.00 92.76           N  
ATOM   3991  H   MET A 262      -6.676 -13.617   4.057  1.00 92.76           H  
ATOM   3992  CA  MET A 262      -4.656 -13.131   3.548  1.00 92.76           C  
ATOM   3993  HA  MET A 262      -4.106 -13.741   2.832  1.00 92.76           H  
ATOM   3994  C   MET A 262      -3.656 -12.645   4.604  1.00 92.76           C  
ATOM   3995  CB  MET A 262      -5.282 -11.938   2.814  1.00 92.76           C  
ATOM   3996  HB2 MET A 262      -5.956 -12.303   2.039  1.00 92.76           H  
ATOM   3997  HB3 MET A 262      -5.863 -11.355   3.528  1.00 92.76           H  
ATOM   3998  O   MET A 262      -2.449 -12.758   4.403  1.00 92.76           O  
ATOM   3999  CG  MET A 262      -4.231 -11.036   2.157  1.00 92.76           C  
ATOM   4000  HG2 MET A 262      -3.823 -11.561   1.294  1.00 92.76           H  
ATOM   4001  HG3 MET A 262      -3.412 -10.847   2.851  1.00 92.76           H  
ATOM   4002  SD  MET A 262      -4.859  -9.426   1.620  1.00 92.76           S  
ATOM   4003  CE  MET A 262      -5.066  -8.608   3.228  1.00 92.76           C  
ATOM   4004  HE1 MET A 262      -5.794  -9.147   3.834  1.00 92.76           H  
ATOM   4005  HE2 MET A 262      -4.112  -8.590   3.756  1.00 92.76           H  
ATOM   4006  HE3 MET A 262      -5.416  -7.587   3.076  1.00 92.76           H  
ATOM   4007  N   PHE A 263      -4.127 -12.067   5.714  1.00 93.88           N  
ATOM   4008  H   PHE A 263      -5.124 -12.014   5.862  1.00 93.88           H  
ATOM   4009  CA  PHE A 263      -3.226 -11.572   6.754  1.00 93.88           C  
ATOM   4010  HA  PHE A 263      -2.445 -10.980   6.277  1.00 93.88           H  
ATOM   4011  C   PHE A 263      -2.505 -12.712   7.475  1.00 93.88           C  
ATOM   4012  CB  PHE A 263      -3.971 -10.672   7.749  1.00 93.88           C  
ATOM   4013  HB2 PHE A 263      -4.945 -11.110   7.964  1.00 93.88           H  
ATOM   4014  HB3 PHE A 263      -3.409 -10.657   8.683  1.00 93.88           H  
ATOM   4015  O   PHE A 263      -1.329 -12.550   7.789  1.00 93.88           O  
ATOM   4016  CG  PHE A 263      -4.127  -9.227   7.306  1.00 93.88           C  
ATOM   4017  CD1 PHE A 263      -2.987  -8.418   7.138  1.00 93.88           C  
ATOM   4018  HD1 PHE A 263      -2.006  -8.838   7.308  1.00 93.88           H  
ATOM   4019  CD2 PHE A 263      -5.403  -8.672   7.101  1.00 93.88           C  
ATOM   4020  HD2 PHE A 263      -6.285  -9.277   7.255  1.00 93.88           H  
ATOM   4021  CE1 PHE A 263      -3.121  -7.074   6.744  1.00 93.88           C  
ATOM   4022  HE1 PHE A 263      -2.238  -6.467   6.602  1.00 93.88           H  
ATOM   4023  CE2 PHE A 263      -5.541  -7.326   6.721  1.00 93.88           C  
ATOM   4024  HE2 PHE A 263      -6.527  -6.909   6.577  1.00 93.88           H  
ATOM   4025  CZ  PHE A 263      -4.400  -6.527   6.536  1.00 93.88           C  
ATOM   4026  HZ  PHE A 263      -4.512  -5.494   6.241  1.00 93.88           H  
ATOM   4027  N   GLU A 264      -3.161 -13.852   7.701  1.00 93.42           N  
ATOM   4028  H   GLU A 264      -4.133 -13.927   7.436  1.00 93.42           H  
ATOM   4029  CA  GLU A 264      -2.524 -15.049   8.261  1.00 93.42           C  
ATOM   4030  HA  GLU A 264      -2.106 -14.807   9.238  1.00 93.42           H  
ATOM   4031  C   GLU A 264      -1.366 -15.531   7.376  1.00 93.42           C  
ATOM   4032  CB  GLU A 264      -3.595 -16.133   8.454  1.00 93.42           C  
ATOM   4033  HB2 GLU A 264      -4.022 -16.398   7.486  1.00 93.42           H  
ATOM   4034  HB3 GLU A 264      -4.385 -15.719   9.081  1.00 93.42           H  
ATOM   4035  O   GLU A 264      -0.244 -15.696   7.858  1.00 93.42           O  
ATOM   4036  CG  GLU A 264      -3.044 -17.396   9.132  1.00 93.42           C  
ATOM   4037  HG2 GLU A 264      -2.305 -17.858   8.478  1.00 93.42           H  
ATOM   4038  HG3 GLU A 264      -2.543 -17.100  10.053  1.00 93.42           H  
ATOM   4039  CD  GLU A 264      -4.135 -18.429   9.462  1.00 93.42           C  
ATOM   4040  OE1 GLU A 264      -3.799 -19.394  10.185  1.00 93.42           O  
ATOM   4041  OE2 GLU A 264      -5.295 -18.251   9.020  1.00 93.42           O  
ATOM   4042  N   GLU A 265      -1.598 -15.641   6.068  1.00 93.05           N  
ATOM   4043  H   GLU A 265      -2.543 -15.526   5.731  1.00 93.05           H  
ATOM   4044  CA  GLU A 265      -0.576 -16.033   5.096  1.00 93.05           C  
ATOM   4045  HA  GLU A 265      -0.159 -16.994   5.394  1.00 93.05           H  
ATOM   4046  C   GLU A 265       0.582 -15.020   5.044  1.00 93.05           C  
ATOM   4047  CB  GLU A 265      -1.262 -16.205   3.733  1.00 93.05           C  
ATOM   4048  HB2 GLU A 265      -2.132 -16.848   3.864  1.00 93.05           H  
ATOM   4049  HB3 GLU A 265      -1.594 -15.233   3.370  1.00 93.05           H  
ATOM   4050  O   GLU A 265       1.753 -15.392   5.140  1.00 93.05           O  
ATOM   4051  CG  GLU A 265      -0.339 -16.851   2.696  1.00 93.05           C  
ATOM   4052  HG2 GLU A 265       0.549 -16.226   2.609  1.00 93.05           H  
ATOM   4053  HG3 GLU A 265      -0.036 -17.835   3.053  1.00 93.05           H  
ATOM   4054  CD  GLU A 265      -0.990 -16.986   1.309  1.00 93.05           C  
ATOM   4055  OE1 GLU A 265      -0.225 -17.144   0.332  1.00 93.05           O  
ATOM   4056  OE2 GLU A 265      -2.235 -16.879   1.210  1.00 93.05           O  
ATOM   4057  N   MET A 266       0.280 -13.717   4.992  1.00 93.81           N  
ATOM   4058  H   MET A 266      -0.696 -13.465   4.919  1.00 93.81           H  
ATOM   4059  CA  MET A 266       1.305 -12.664   4.999  1.00 93.81           C  
ATOM   4060  HA  MET A 266       1.996 -12.851   4.177  1.00 93.81           H  
ATOM   4061  C   MET A 266       2.140 -12.657   6.290  1.00 93.81           C  
ATOM   4062  CB  MET A 266       0.658 -11.286   4.798  1.00 93.81           C  
ATOM   4063  HB2 MET A 266       1.407 -10.518   4.990  1.00 93.81           H  
ATOM   4064  HB3 MET A 266      -0.158 -11.158   5.508  1.00 93.81           H  
ATOM   4065  O   MET A 266       3.348 -12.411   6.237  1.00 93.81           O  
ATOM   4066  CG  MET A 266       0.142 -11.053   3.377  1.00 93.81           C  
ATOM   4067  HG2 MET A 266      -0.579 -11.828   3.118  1.00 93.81           H  
ATOM   4068  HG3 MET A 266       0.982 -11.134   2.687  1.00 93.81           H  
ATOM   4069  SD  MET A 266      -0.635  -9.425   3.158  1.00 93.81           S  
ATOM   4070  CE  MET A 266      -1.036  -9.550   1.397  1.00 93.81           C  
ATOM   4071  HE1 MET A 266      -0.117  -9.597   0.813  1.00 93.81           H  
ATOM   4072  HE2 MET A 266      -1.623  -8.685   1.089  1.00 93.81           H  
ATOM   4073  HE3 MET A 266      -1.614 -10.457   1.219  1.00 93.81           H  
ATOM   4074  N   VAL A 267       1.525 -12.917   7.450  1.00 94.19           N  
ATOM   4075  H   VAL A 267       0.536 -13.119   7.430  1.00 94.19           H  
ATOM   4076  CA  VAL A 267       2.242 -13.074   8.728  1.00 94.19           C  
ATOM   4077  HA  VAL A 267       2.890 -12.210   8.879  1.00 94.19           H  
ATOM   4078  C   VAL A 267       3.148 -14.302   8.675  1.00 94.19           C  
ATOM   4079  CB  VAL A 267       1.256 -13.157   9.914  1.00 94.19           C  
ATOM   4080  HB  VAL A 267       0.456 -13.857   9.676  1.00 94.19           H  
ATOM   4081  O   VAL A 267       4.308 -14.209   9.082  1.00 94.19           O  
ATOM   4082  CG1 VAL A 267       1.916 -13.607  11.227  1.00 94.19           C  
ATOM   4083 HG11 VAL A 267       2.741 -12.942  11.482  1.00 94.19           H  
ATOM   4084 HG12 VAL A 267       1.174 -13.597  12.026  1.00 94.19           H  
ATOM   4085 HG13 VAL A 267       2.283 -14.629  11.132  1.00 94.19           H  
ATOM   4086  CG2 VAL A 267       0.647 -11.778  10.200  1.00 94.19           C  
ATOM   4087 HG21 VAL A 267       1.420 -11.095  10.551  1.00 94.19           H  
ATOM   4088 HG22 VAL A 267       0.200 -11.372   9.293  1.00 94.19           H  
ATOM   4089 HG23 VAL A 267      -0.134 -11.872  10.955  1.00 94.19           H  
ATOM   4090  N   GLY A 268       2.657 -15.417   8.128  1.00 94.10           N  
ATOM   4091  H   GLY A 268       1.692 -15.427   7.833  1.00 94.10           H  
ATOM   4092  CA  GLY A 268       3.444 -16.625   7.883  1.00 94.10           C  
ATOM   4093  HA2 GLY A 268       2.828 -17.341   7.338  1.00 94.10           H  
ATOM   4094  HA3 GLY A 268       3.745 -17.071   8.830  1.00 94.10           H  
ATOM   4095  C   GLY A 268       4.691 -16.333   7.049  1.00 94.10           C  
ATOM   4096  O   GLY A 268       5.797 -16.634   7.488  1.00 94.10           O  
ATOM   4097  N   HIS A 269       4.542 -15.629   5.922  1.00 92.62           N  
ATOM   4098  H   HIS A 269       3.602 -15.444   5.603  1.00 92.62           H  
ATOM   4099  CA  HIS A 269       5.662 -15.249   5.051  1.00 92.62           C  
ATOM   4100  HA  HIS A 269       6.163 -16.154   4.707  1.00 92.62           H  
ATOM   4101  C   HIS A 269       6.736 -14.402   5.746  1.00 92.62           C  
ATOM   4102  CB  HIS A 269       5.123 -14.479   3.834  1.00 92.62           C  
ATOM   4103  HB2 HIS A 269       5.970 -14.124   3.246  1.00 92.62           H  
ATOM   4104  HB3 HIS A 269       4.566 -13.607   4.178  1.00 92.62           H  
ATOM   4105  O   HIS A 269       7.900 -14.455   5.359  1.00 92.62           O  
ATOM   4106  CG  HIS A 269       4.244 -15.286   2.913  1.00 92.62           C  
ATOM   4107  CD2 HIS A 269       4.220 -16.650   2.792  1.00 92.62           C  
ATOM   4108  HD2 HIS A 269       4.812 -17.357   3.354  1.00 92.62           H  
ATOM   4109  ND1 HIS A 269       3.343 -14.787   1.995  1.00 92.62           N  
ATOM   4110  HD1 HIS A 269       3.072 -13.821   1.875  1.00 92.62           H  
ATOM   4111  CE1 HIS A 269       2.791 -15.828   1.345  1.00 92.62           C  
ATOM   4112  HE1 HIS A 269       2.010 -15.771   0.601  1.00 92.62           H  
ATOM   4113  NE2 HIS A 269       3.310 -16.978   1.793  1.00 92.62           N  
ATOM   4114  N   MET A 270       6.362 -13.590   6.740  1.00 92.92           N  
ATOM   4115  H   MET A 270       5.388 -13.590   7.008  1.00 92.92           H  
ATOM   4116  CA  MET A 270       7.299 -12.720   7.465  1.00 92.92           C  
ATOM   4117  HA  MET A 270       8.155 -12.515   6.822  1.00 92.92           H  
ATOM   4118  C   MET A 270       7.889 -13.359   8.722  1.00 92.92           C  
ATOM   4119  CB  MET A 270       6.623 -11.383   7.791  1.00 92.92           C  
ATOM   4120  HB2 MET A 270       5.676 -11.568   8.298  1.00 92.92           H  
ATOM   4121  HB3 MET A 270       7.265 -10.805   8.455  1.00 92.92           H  
ATOM   4122  O   MET A 270       8.801 -12.781   9.323  1.00 92.92           O  
ATOM   4123  CG  MET A 270       6.376 -10.544   6.535  1.00 92.92           C  
ATOM   4124  HG2 MET A 270       5.714 -11.086   5.860  1.00 92.92           H  
ATOM   4125  HG3 MET A 270       5.859  -9.635   6.843  1.00 92.92           H  
ATOM   4126  SD  MET A 270       7.886 -10.049   5.645  1.00 92.92           S  
ATOM   4127  CE  MET A 270       7.852 -11.196   4.234  1.00 92.92           C  
ATOM   4128  HE1 MET A 270       7.657 -12.211   4.580  1.00 92.92           H  
ATOM   4129  HE2 MET A 270       7.075 -10.906   3.526  1.00 92.92           H  
ATOM   4130  HE3 MET A 270       8.818 -11.180   3.729  1.00 92.92           H  
ATOM   4131  N   THR A 271       7.388 -14.529   9.117  1.00 91.29           N  
ATOM   4132  H   THR A 271       6.729 -14.994   8.510  1.00 91.29           H  
ATOM   4133  CA  THR A 271       7.905 -15.283  10.260  1.00 91.29           C  
ATOM   4134  HA  THR A 271       7.873 -14.645  11.144  1.00 91.29           H  
ATOM   4135  C   THR A 271       9.359 -15.656   9.989  1.00 91.29           C  
ATOM   4136  CB  THR A 271       7.035 -16.518  10.528  1.00 91.29           C  
ATOM   4137  HB  THR A 271       7.037 -17.176   9.659  1.00 91.29           H  
ATOM   4138  O   THR A 271       9.680 -16.122   8.904  1.00 91.29           O  
ATOM   4139  CG2 THR A 271       7.495 -17.308  11.751  1.00 91.29           C  
ATOM   4140 HG21 THR A 271       6.739 -18.049  12.009  1.00 91.29           H  
ATOM   4141 HG22 THR A 271       8.416 -17.841  11.513  1.00 91.29           H  
ATOM   4142 HG23 THR A 271       7.659 -16.644  12.599  1.00 91.29           H  
ATOM   4143  OG1 THR A 271       5.712 -16.089  10.794  1.00 91.29           O  
ATOM   4144  HG1 THR A 271       5.371 -15.708   9.982  1.00 91.29           H  
ATOM   4145  N   GLU A 272      10.249 -15.361  10.941  1.00 89.65           N  
ATOM   4146  H   GLU A 272       9.894 -14.991  11.811  1.00 89.65           H  
ATOM   4147  CA  GLU A 272      11.713 -15.537  10.829  1.00 89.65           C  
ATOM   4148  HA  GLU A 272      12.152 -15.178  11.760  1.00 89.65           H  
ATOM   4149  C   GLU A 272      12.415 -14.706   9.732  1.00 89.65           C  
ATOM   4150  CB  GLU A 272      12.077 -17.030  10.744  1.00 89.65           C  
ATOM   4151  HB2 GLU A 272      11.632 -17.467   9.851  1.00 89.65           H  
ATOM   4152  HB3 GLU A 272      13.160 -17.124  10.664  1.00 89.65           H  
ATOM   4153  O   GLU A 272      13.640 -14.631   9.715  1.00 89.65           O  
ATOM   4154  CG  GLU A 272      11.618 -17.806  11.990  1.00 89.65           C  
ATOM   4155  HG2 GLU A 272      10.554 -17.640  12.159  1.00 89.65           H  
ATOM   4156  HG3 GLU A 272      12.150 -17.409  12.854  1.00 89.65           H  
ATOM   4157  CD  GLU A 272      11.863 -19.320  11.898  1.00 89.65           C  
ATOM   4158  OE1 GLU A 272      11.511 -19.998  12.889  1.00 89.65           O  
ATOM   4159  OE2 GLU A 272      12.404 -19.789  10.872  1.00 89.65           O  
ATOM   4160  N   VAL A 273      11.670 -14.002   8.872  1.00 90.48           N  
ATOM   4161  H   VAL A 273      10.678 -14.194   8.871  1.00 90.48           H  
ATOM   4162  CA  VAL A 273      12.218 -13.127   7.823  1.00 90.48           C  
ATOM   4163  HA  VAL A 273      13.213 -13.480   7.552  1.00 90.48           H  
ATOM   4164  C   VAL A 273      12.369 -11.692   8.320  1.00 90.48           C  
ATOM   4165  CB  VAL A 273      11.341 -13.176   6.557  1.00 90.48           C  
ATOM   4166  HB  VAL A 273      10.332 -12.852   6.812  1.00 90.48           H  
ATOM   4167  O   VAL A 273      13.435 -11.087   8.203  1.00 90.48           O  
ATOM   4168  CG1 VAL A 273      11.872 -12.251   5.453  1.00 90.48           C  
ATOM   4169 HG11 VAL A 273      11.820 -11.209   5.768  1.00 90.48           H  
ATOM   4170 HG12 VAL A 273      11.262 -12.366   4.556  1.00 90.48           H  
ATOM   4171 HG13 VAL A 273      12.904 -12.510   5.219  1.00 90.48           H  
ATOM   4172  CG2 VAL A 273      11.262 -14.594   5.983  1.00 90.48           C  
ATOM   4173 HG21 VAL A 273      10.653 -14.600   5.079  1.00 90.48           H  
ATOM   4174 HG22 VAL A 273      12.260 -14.965   5.750  1.00 90.48           H  
ATOM   4175 HG23 VAL A 273      10.793 -15.269   6.698  1.00 90.48           H  
ATOM   4176  N   ASN A 274      11.297 -11.107   8.864  1.00 89.26           N  
ATOM   4177  H   ASN A 274      10.456 -11.656   8.969  1.00 89.26           H  
ATOM   4178  CA  ASN A 274      11.326  -9.739   9.371  1.00 89.26           C  
ATOM   4179  HA  ASN A 274      12.309  -9.559   9.805  1.00 89.26           H  
ATOM   4180  C   ASN A 274      10.281  -9.530  10.471  1.00 89.26           C  
ATOM   4181  CB  ASN A 274      11.138  -8.750   8.206  1.00 89.26           C  
ATOM   4182  HB2 ASN A 274      11.827  -9.005   7.401  1.00 89.26           H  
ATOM   4183  HB3 ASN A 274      10.124  -8.822   7.811  1.00 89.26           H  
ATOM   4184  O   ASN A 274       9.100  -9.293  10.202  1.00 89.26           O  
ATOM   4185  CG  ASN A 274      11.406  -7.324   8.652  1.00 89.26           C  
ATOM   4186  ND2 ASN A 274      12.517  -6.753   8.251  1.00 89.26           N  
ATOM   4187 HD21 ASN A 274      13.178  -7.284   7.701  1.00 89.26           H  
ATOM   4188 HD22 ASN A 274      12.718  -5.822   8.584  1.00 89.26           H  
ATOM   4189  OD1 ASN A 274      10.652  -6.720   9.401  1.00 89.26           O  
ATOM   4190  N   LEU A 275      10.746  -9.529  11.723  1.00 90.71           N  
ATOM   4191  H   LEU A 275      11.709  -9.795  11.870  1.00 90.71           H  
ATOM   4192  CA  LEU A 275       9.891  -9.373  12.901  1.00 90.71           C  
ATOM   4193  HA  LEU A 275       9.193 -10.211  12.923  1.00 90.71           H  
ATOM   4194  C   LEU A 275       9.070  -8.077  12.865  1.00 90.71           C  
ATOM   4195  CB  LEU A 275      10.786  -9.427  14.153  1.00 90.71           C  
ATOM   4196  HB2 LEU A 275      11.512  -8.615  14.101  1.00 90.71           H  
ATOM   4197  HB3 LEU A 275      11.335 -10.369  14.148  1.00 90.71           H  
ATOM   4198  O   LEU A 275       7.905  -8.059  13.258  1.00 90.71           O  
ATOM   4199  CG  LEU A 275      10.022  -9.316  15.487  1.00 90.71           C  
ATOM   4200  HG  LEU A 275       9.472  -8.375  15.518  1.00 90.71           H  
ATOM   4201  CD1 LEU A 275       9.042 -10.471  15.688  1.00 90.71           C  
ATOM   4202 HD11 LEU A 275       8.256 -10.445  14.933  1.00 90.71           H  
ATOM   4203 HD12 LEU A 275       8.571 -10.395  16.668  1.00 90.71           H  
ATOM   4204 HD13 LEU A 275       9.562 -11.426  15.617  1.00 90.71           H  
ATOM   4205  CD2 LEU A 275      11.014  -9.313  16.648  1.00 90.71           C  
ATOM   4206 HD21 LEU A 275      11.712  -8.482  16.542  1.00 90.71           H  
ATOM   4207 HD22 LEU A 275      10.478  -9.205  17.591  1.00 90.71           H  
ATOM   4208 HD23 LEU A 275      11.572 -10.249  16.664  1.00 90.71           H  
ATOM   4209  N   ARG A 276       9.641  -6.973  12.368  1.00 89.74           N  
ATOM   4210  H   ARG A 276      10.565  -7.048  11.966  1.00 89.74           H  
ATOM   4211  CA  ARG A 276       8.931  -5.690  12.333  1.00 89.74           C  
ATOM   4212  HA  ARG A 276       8.510  -5.541  13.327  1.00 89.74           H  
ATOM   4213  C   ARG A 276       7.746  -5.717  11.369  1.00 89.74           C  
ATOM   4214  CB  ARG A 276       9.917  -4.553  12.017  1.00 89.74           C  
ATOM   4215  HB2 ARG A 276      10.716  -4.562  12.759  1.00 89.74           H  
ATOM   4216  HB3 ARG A 276      10.369  -4.716  11.038  1.00 89.74           H  
ATOM   4217  O   ARG A 276       6.682  -5.184  11.700  1.00 89.74           O  
ATOM   4218  CG  ARG A 276       9.259  -3.165  12.022  1.00 89.74           C  
ATOM   4219  HG2 ARG A 276       8.559  -3.083  11.191  1.00 89.74           H  
ATOM   4220  HG3 ARG A 276      10.040  -2.417  11.883  1.00 89.74           H  
ATOM   4221  CD  ARG A 276       8.524  -2.892  13.342  1.00 89.74           C  
ATOM   4222  HD2 ARG A 276       7.676  -3.568  13.445  1.00 89.74           H  
ATOM   4223  HD3 ARG A 276       9.227  -3.080  14.154  1.00 89.74           H  
ATOM   4224  NE  ARG A 276       8.027  -1.510  13.396  1.00 89.74           N  
ATOM   4225  HE  ARG A 276       7.826  -1.078  12.505  1.00 89.74           H  
ATOM   4226  NH1 ARG A 276       8.416  -1.141  15.625  1.00 89.74           N  
ATOM   4227 HH11 ARG A 276       9.027  -0.543  16.164  1.00 89.74           H  
ATOM   4228 HH12 ARG A 276       8.516  -2.138  15.755  1.00 89.74           H  
ATOM   4229  NH2 ARG A 276       8.211   0.581  14.254  1.00 89.74           N  
ATOM   4230 HH21 ARG A 276       9.028   0.928  14.736  1.00 89.74           H  
ATOM   4231 HH22 ARG A 276       8.153   0.937  13.311  1.00 89.74           H  
ATOM   4232  CZ  ARG A 276       8.182  -0.705  14.424  1.00 89.74           C  
ATOM   4233  N   MET A 277       7.904  -6.325  10.196  1.00 93.09           N  
ATOM   4234  H   MET A 277       8.805  -6.730   9.988  1.00 93.09           H  
ATOM   4235  CA  MET A 277       6.809  -6.517   9.243  1.00 93.09           C  
ATOM   4236  HA  MET A 277       6.255  -5.586   9.130  1.00 93.09           H  
ATOM   4237  C   MET A 277       5.794  -7.535   9.754  1.00 93.09           C  
ATOM   4238  CB  MET A 277       7.353  -6.911   7.866  1.00 93.09           C  
ATOM   4239  HB2 MET A 277       8.004  -7.779   7.966  1.00 93.09           H  
ATOM   4240  HB3 MET A 277       6.515  -7.191   7.227  1.00 93.09           H  
ATOM   4241  O   MET A 277       4.597  -7.256   9.692  1.00 93.09           O  
ATOM   4242  CG  MET A 277       8.119  -5.773   7.179  1.00 93.09           C  
ATOM   4243  HG2 MET A 277       9.008  -5.528   7.761  1.00 93.09           H  
ATOM   4244  HG3 MET A 277       8.460  -6.153   6.216  1.00 93.09           H  
ATOM   4245  SD  MET A 277       7.175  -4.246   6.861  1.00 93.09           S  
ATOM   4246  CE  MET A 277       7.545  -3.259   8.339  1.00 93.09           C  
ATOM   4247  HE1 MET A 277       7.244  -2.227   8.160  1.00 93.09           H  
ATOM   4248  HE2 MET A 277       6.998  -3.640   9.201  1.00 93.09           H  
ATOM   4249  HE3 MET A 277       8.614  -3.289   8.553  1.00 93.09           H  
ATOM   4250  N   GLN A 278       6.251  -8.634  10.358  1.00 94.07           N  
ATOM   4251  H   GLN A 278       7.245  -8.817  10.355  1.00 94.07           H  
ATOM   4252  CA  GLN A 278       5.384  -9.629  10.991  1.00 94.07           C  
ATOM   4253  HA  GLN A 278       4.754 -10.081  10.225  1.00 94.07           H  
ATOM   4254  C   GLN A 278       4.467  -8.986  12.045  1.00 94.07           C  
ATOM   4255  CB  GLN A 278       6.266 -10.722  11.608  1.00 94.07           C  
ATOM   4256  HB2 GLN A 278       7.007 -11.048  10.879  1.00 94.07           H  
ATOM   4257  HB3 GLN A 278       6.793 -10.312  12.470  1.00 94.07           H  
ATOM   4258  O   GLN A 278       3.246  -9.092  11.953  1.00 94.07           O  
ATOM   4259  CG  GLN A 278       5.454 -11.947  12.045  1.00 94.07           C  
ATOM   4260  HG2 GLN A 278       5.037 -12.427  11.160  1.00 94.07           H  
ATOM   4261  HG3 GLN A 278       4.636 -11.643  12.697  1.00 94.07           H  
ATOM   4262  CD  GLN A 278       6.299 -12.969  12.800  1.00 94.07           C  
ATOM   4263  NE2 GLN A 278       5.769 -14.136  13.077  1.00 94.07           N  
ATOM   4264 HE21 GLN A 278       6.389 -14.806  13.508  1.00 94.07           H  
ATOM   4265 HE22 GLN A 278       4.972 -14.469  12.554  1.00 94.07           H  
ATOM   4266  OE1 GLN A 278       7.441 -12.739  13.164  1.00 94.07           O  
ATOM   4267  N   VAL A 279       5.035  -8.222  12.985  1.00 91.81           N  
ATOM   4268  H   VAL A 279       6.044  -8.215  13.040  1.00 91.81           H  
ATOM   4269  CA  VAL A 279       4.272  -7.498  14.017  1.00 91.81           C  
ATOM   4270  HA  VAL A 279       3.644  -8.211  14.551  1.00 91.81           H  
ATOM   4271  C   VAL A 279       3.344  -6.453  13.395  1.00 91.81           C  
ATOM   4272  CB  VAL A 279       5.228  -6.842  15.033  1.00 91.81           C  
ATOM   4273  HB  VAL A 279       5.982  -6.269  14.494  1.00 91.81           H  
ATOM   4274  O   VAL A 279       2.215  -6.270  13.846  1.00 91.81           O  
ATOM   4275  CG1 VAL A 279       4.512  -5.890  16.003  1.00 91.81           C  
ATOM   4276 HG11 VAL A 279       3.687  -6.414  16.485  1.00 91.81           H  
ATOM   4277 HG12 VAL A 279       4.132  -5.020  15.466  1.00 91.81           H  
ATOM   4278 HG13 VAL A 279       5.210  -5.546  16.765  1.00 91.81           H  
ATOM   4279  CG2 VAL A 279       5.931  -7.907  15.883  1.00 91.81           C  
ATOM   4280 HG21 VAL A 279       5.199  -8.449  16.482  1.00 91.81           H  
ATOM   4281 HG22 VAL A 279       6.445  -8.630  15.250  1.00 91.81           H  
ATOM   4282 HG23 VAL A 279       6.665  -7.443  16.542  1.00 91.81           H  
ATOM   4283  N   THR A 280       3.783  -5.759  12.342  1.00 92.53           N  
ATOM   4284  H   THR A 280       4.701  -5.973  11.977  1.00 92.53           H  
ATOM   4285  CA  THR A 280       2.942  -4.764  11.659  1.00 92.53           C  
ATOM   4286  HA  THR A 280       2.612  -4.033  12.397  1.00 92.53           H  
ATOM   4287  C   THR A 280       1.685  -5.403  11.068  1.00 92.53           C  
ATOM   4288  CB  THR A 280       3.730  -4.017  10.574  1.00 92.53           C  
ATOM   4289  HB  THR A 280       4.146  -4.725   9.857  1.00 92.53           H  
ATOM   4290  O   THR A 280       0.606  -4.824  11.210  1.00 92.53           O  
ATOM   4291  CG2 THR A 280       2.883  -2.991   9.819  1.00 92.53           C  
ATOM   4292 HG21 THR A 280       2.142  -3.501   9.204  1.00 92.53           H  
ATOM   4293 HG22 THR A 280       2.387  -2.323  10.523  1.00 92.53           H  
ATOM   4294 HG23 THR A 280       3.531  -2.414   9.159  1.00 92.53           H  
ATOM   4295  OG1 THR A 280       4.781  -3.297  11.183  1.00 92.53           O  
ATOM   4296  HG1 THR A 280       5.446  -3.948  11.420  1.00 92.53           H  
ATOM   4297  N   LEU A 281       1.818  -6.583  10.457  1.00 94.22           N  
ATOM   4298  H   LEU A 281       2.741  -6.989  10.394  1.00 94.22           H  
ATOM   4299  CA  LEU A 281       0.715  -7.362   9.892  1.00 94.22           C  
ATOM   4300  HA  LEU A 281       0.086  -6.713   9.282  1.00 94.22           H  
ATOM   4301  C   LEU A 281      -0.187  -7.963  10.977  1.00 94.22           C  
ATOM   4302  CB  LEU A 281       1.300  -8.470   9.004  1.00 94.22           C  
ATOM   4303  HB2 LEU A 281       2.046  -9.016   9.582  1.00 94.22           H  
ATOM   4304  HB3 LEU A 281       0.504  -9.169   8.749  1.00 94.22           H  
ATOM   4305  O   LEU A 281      -1.404  -7.872  10.859  1.00 94.22           O  
ATOM   4306  CG  LEU A 281       1.943  -7.984   7.695  1.00 94.22           C  
ATOM   4307  HG  LEU A 281       2.587  -7.124   7.881  1.00 94.22           H  
ATOM   4308  CD1 LEU A 281       2.793  -9.116   7.132  1.00 94.22           C  
ATOM   4309 HD11 LEU A 281       3.160  -8.862   6.138  1.00 94.22           H  
ATOM   4310 HD12 LEU A 281       2.197 -10.027   7.073  1.00 94.22           H  
ATOM   4311 HD13 LEU A 281       3.643  -9.301   7.790  1.00 94.22           H  
ATOM   4312  CD2 LEU A 281       0.882  -7.590   6.664  1.00 94.22           C  
ATOM   4313 HD21 LEU A 281       0.296  -6.745   7.025  1.00 94.22           H  
ATOM   4314 HD22 LEU A 281       0.224  -8.437   6.468  1.00 94.22           H  
ATOM   4315 HD23 LEU A 281       1.365  -7.314   5.727  1.00 94.22           H  
ATOM   4316  N   GLN A 282       0.375  -8.481  12.074  1.00 92.91           N  
ATOM   4317  H   GLN A 282       1.379  -8.589  12.097  1.00 92.91           H  
ATOM   4318  CA  GLN A 282      -0.408  -8.946  13.231  1.00 92.91           C  
ATOM   4319  HA  GLN A 282      -1.078  -9.747  12.919  1.00 92.91           H  
ATOM   4320  C   GLN A 282      -1.274  -7.817  13.810  1.00 92.91           C  
ATOM   4321  CB  GLN A 282       0.542  -9.480  14.311  1.00 92.91           C  
ATOM   4322  HB2 GLN A 282       1.332  -8.748  14.477  1.00 92.91           H  
ATOM   4323  HB3 GLN A 282      -0.008  -9.602  15.244  1.00 92.91           H  
ATOM   4324  O   GLN A 282      -2.455  -8.001  14.091  1.00 92.91           O  
ATOM   4325  CG  GLN A 282       1.156 -10.839  13.941  1.00 92.91           C  
ATOM   4326  HG2 GLN A 282       0.373 -11.596  13.952  1.00 92.91           H  
ATOM   4327  HG3 GLN A 282       1.577 -10.803  12.936  1.00 92.91           H  
ATOM   4328  CD  GLN A 282       2.269 -11.260  14.895  1.00 92.91           C  
ATOM   4329  NE2 GLN A 282       2.651 -12.518  14.888  1.00 92.91           N  
ATOM   4330 HE21 GLN A 282       3.387 -12.768  15.532  1.00 92.91           H  
ATOM   4331 HE22 GLN A 282       2.188 -13.202  14.306  1.00 92.91           H  
ATOM   4332  OE1 GLN A 282       2.835 -10.471  15.637  1.00 92.91           O  
ATOM   4333  N   GLN A 283      -0.722  -6.602  13.887  1.00 89.76           N  
ATOM   4334  H   GLN A 283       0.259  -6.526  13.658  1.00 89.76           H  
ATOM   4335  CA  GLN A 283      -1.440  -5.396  14.311  1.00 89.76           C  
ATOM   4336  HA  GLN A 283      -1.983  -5.624  15.228  1.00 89.76           H  
ATOM   4337  C   GLN A 283      -2.485  -4.891  13.298  1.00 89.76           C  
ATOM   4338  CB  GLN A 283      -0.433  -4.274  14.590  1.00 89.76           C  
ATOM   4339  HB2 GLN A 283      -0.972  -3.341  14.752  1.00 89.76           H  
ATOM   4340  HB3 GLN A 283       0.207  -4.152  13.716  1.00 89.76           H  
ATOM   4341  O   GLN A 283      -3.023  -3.796  13.490  1.00 89.76           O  
ATOM   4342  CG  GLN A 283       0.439  -4.480  15.827  1.00 89.76           C  
ATOM   4343  HG2 GLN A 283       0.957  -5.438  15.783  1.00 89.76           H  
ATOM   4344  HG3 GLN A 283      -0.197  -4.492  16.712  1.00 89.76           H  
ATOM   4345  CD  GLN A 283       1.463  -3.356  15.974  1.00 89.76           C  
ATOM   4346  NE2 GLN A 283       2.283  -3.428  16.997  1.00 89.76           N  
ATOM   4347 HE21 GLN A 283       3.012  -2.735  17.091  1.00 89.76           H  
ATOM   4348 HE22 GLN A 283       2.252  -4.242  17.594  1.00 89.76           H  
ATOM   4349  OE1 GLN A 283       1.511  -2.376  15.221  1.00 89.76           O  
ATOM   4350  N   ALA A 284      -2.730  -5.594  12.189  1.00 91.76           N  
ATOM   4351  H   ALA A 284      -2.228  -6.455  12.024  1.00 91.76           H  
ATOM   4352  CA  ALA A 284      -3.865  -5.298  11.321  1.00 91.76           C  
ATOM   4353  HA  ALA A 284      -3.885  -4.229  11.109  1.00 91.76           H  
ATOM   4354  C   ALA A 284      -5.188  -5.670  12.009  1.00 91.76           C  
ATOM   4355  CB  ALA A 284      -3.696  -6.037   9.993  1.00 91.76           C  
ATOM   4356  HB1 ALA A 284      -4.491  -5.742   9.308  1.00 91.76           H  
ATOM   4357  HB2 ALA A 284      -3.753  -7.114  10.150  1.00 91.76           H  
ATOM   4358  HB3 ALA A 284      -2.729  -5.801   9.551  1.00 91.76           H  
ATOM   4359  O   ALA A 284      -6.167  -4.932  11.870  1.00 91.76           O  
ATOM   4360  N   ALA A 285      -5.201  -6.743  12.808  1.00 91.44           N  
ATOM   4361  H   ALA A 285      -4.349  -7.268  12.943  1.00 91.44           H  
ATOM   4362  CA  ALA A 285      -6.345  -7.111  13.635  1.00 91.44           C  
ATOM   4363  HA  ALA A 285      -7.197  -7.301  12.983  1.00 91.44           H  
ATOM   4364  C   ALA A 285      -6.713  -5.967  14.597  1.00 91.44           C  
ATOM   4365  CB  ALA A 285      -6.020  -8.408  14.382  1.00 91.44           C  
ATOM   4366  HB1 ALA A 285      -5.822  -9.209  13.670  1.00 91.44           H  
ATOM   4367  HB2 ALA A 285      -5.144  -8.266  15.016  1.00 91.44           H  
ATOM   4368  HB3 ALA A 285      -6.864  -8.693  15.010  1.00 91.44           H  
ATOM   4369  O   ALA A 285      -5.851  -5.320  15.196  1.00 91.44           O  
ATOM   4370  N   GLY A 286      -8.007  -5.665  14.704  1.00 88.67           N  
ATOM   4371  H   GLY A 286      -8.670  -6.233  14.197  1.00 88.67           H  
ATOM   4372  CA  GLY A 286      -8.522  -4.553  15.504  1.00 88.67           C  
ATOM   4373  HA2 GLY A 286      -8.040  -4.571  16.482  1.00 88.67           H  
ATOM   4374  HA3 GLY A 286      -9.592  -4.699  15.650  1.00 88.67           H  
ATOM   4375  C   GLY A 286      -8.308  -3.160  14.894  1.00 88.67           C  
ATOM   4376  O   GLY A 286      -8.755  -2.163  15.473  1.00 88.67           O  
ATOM   4377  N   THR A 287      -7.670  -3.041  13.723  1.00 89.36           N  
ATOM   4378  H   THR A 287      -7.329  -3.876  13.268  1.00 89.36           H  
ATOM   4379  CA  THR A 287      -7.558  -1.749  13.026  1.00 89.36           C  
ATOM   4380  HA  THR A 287      -7.097  -1.045  13.720  1.00 89.36           H  
ATOM   4381  C   THR A 287      -8.950  -1.222  12.673  1.00 89.36           C  
ATOM   4382  CB  THR A 287      -6.652  -1.824  11.789  1.00 89.36           C  
ATOM   4383  HB  THR A 287      -7.011  -2.588  11.100  1.00 89.36           H  
ATOM   4384  O   THR A 287      -9.831  -1.975  12.275  1.00 89.36           O  
ATOM   4385  CG2 THR A 287      -6.529  -0.492  11.049  1.00 89.36           C  
ATOM   4386 HG21 THR A 287      -6.197   0.291  11.731  1.00 89.36           H  
ATOM   4387 HG22 THR A 287      -7.490  -0.221  10.612  1.00 89.36           H  
ATOM   4388 HG23 THR A 287      -5.804  -0.601  10.243  1.00 89.36           H  
ATOM   4389  OG1 THR A 287      -5.347  -2.123  12.219  1.00 89.36           O  
ATOM   4390  HG1 THR A 287      -5.331  -3.064  12.409  1.00 89.36           H  
ATOM   4391  N   GLY A 288      -9.174   0.081  12.872  1.00 87.86           N  
ATOM   4392  H   GLY A 288      -8.400   0.655  13.173  1.00 87.86           H  
ATOM   4393  CA  GLY A 288     -10.491   0.711  12.712  1.00 87.86           C  
ATOM   4394  HA2 GLY A 288     -10.357   1.774  12.516  1.00 87.86           H  
ATOM   4395  HA3 GLY A 288     -10.993   0.275  11.848  1.00 87.86           H  
ATOM   4396  C   GLY A 288     -11.423   0.558  13.924  1.00 87.86           C  
ATOM   4397  O   GLY A 288     -12.447   1.234  13.983  1.00 87.86           O  
ATOM   4398  N   LEU A 289     -11.050  -0.244  14.931  1.00 91.02           N  
ATOM   4399  H   LEU A 289     -10.224  -0.811  14.807  1.00 91.02           H  
ATOM   4400  CA  LEU A 289     -11.868  -0.530  16.121  1.00 91.02           C  
ATOM   4401  HA  LEU A 289     -12.857  -0.095  15.976  1.00 91.02           H  
ATOM   4402  C   LEU A 289     -11.329   0.108  17.413  1.00 91.02           C  
ATOM   4403  CB  LEU A 289     -12.062  -2.050  16.262  1.00 91.02           C  
ATOM   4404  HB2 LEU A 289     -12.711  -2.241  17.116  1.00 91.02           H  
ATOM   4405  HB3 LEU A 289     -11.097  -2.508  16.479  1.00 91.02           H  
ATOM   4406  O   LEU A 289     -11.806  -0.196  18.505  1.00 91.02           O  
ATOM   4407  CG  LEU A 289     -12.673  -2.746  15.031  1.00 91.02           C  
ATOM   4408  HG  LEU A 289     -12.016  -2.627  14.170  1.00 91.02           H  
ATOM   4409  CD1 LEU A 289     -12.805  -4.236  15.323  1.00 91.02           C  
ATOM   4410 HD11 LEU A 289     -11.842  -4.653  15.620  1.00 91.02           H  
ATOM   4411 HD12 LEU A 289     -13.526  -4.401  16.123  1.00 91.02           H  
ATOM   4412 HD13 LEU A 289     -13.132  -4.768  14.429  1.00 91.02           H  
ATOM   4413  CD2 LEU A 289     -14.059  -2.194  14.683  1.00 91.02           C  
ATOM   4414 HD21 LEU A 289     -13.973  -1.183  14.287  1.00 91.02           H  
ATOM   4415 HD22 LEU A 289     -14.520  -2.822  13.920  1.00 91.02           H  
ATOM   4416 HD23 LEU A 289     -14.697  -2.192  15.567  1.00 91.02           H  
ATOM   4417  N   THR A 290     -10.377   1.042  17.312  1.00 89.03           N  
ATOM   4418  H   THR A 290      -9.974   1.193  16.398  1.00 89.03           H  
ATOM   4419  CA  THR A 290      -9.695   1.656  18.470  1.00 89.03           C  
ATOM   4420  HA  THR A 290      -9.117   0.885  18.978  1.00 89.03           H  
ATOM   4421  C   THR A 290     -10.651   2.247  19.509  1.00 89.03           C  
ATOM   4422  CB  THR A 290      -8.729   2.751  18.001  1.00 89.03           C  
ATOM   4423  HB  THR A 290      -9.304   3.584  17.598  1.00 89.03           H  
ATOM   4424  O   THR A 290     -10.397   2.148  20.703  1.00 89.03           O  
ATOM   4425  CG2 THR A 290      -7.819   3.277  19.109  1.00 89.03           C  
ATOM   4426 HG21 THR A 290      -7.317   2.445  19.603  1.00 89.03           H  
ATOM   4427 HG22 THR A 290      -8.404   3.825  19.848  1.00 89.03           H  
ATOM   4428 HG23 THR A 290      -7.070   3.948  18.688  1.00 89.03           H  
ATOM   4429  OG1 THR A 290      -7.900   2.257  16.975  1.00 89.03           O  
ATOM   4430  HG1 THR A 290      -7.492   1.456  17.312  1.00 89.03           H  
ATOM   4431  N   GLY A 291     -11.781   2.820  19.083  1.00 90.84           N  
ATOM   4432  H   GLY A 291     -11.979   2.816  18.093  1.00 90.84           H  
ATOM   4433  CA  GLY A 291     -12.790   3.336  20.012  1.00 90.84           C  
ATOM   4434  HA2 GLY A 291     -12.348   4.106  20.644  1.00 90.84           H  
ATOM   4435  HA3 GLY A 291     -13.603   3.776  19.434  1.00 90.84           H  
ATOM   4436  C   GLY A 291     -13.392   2.253  20.917  1.00 90.84           C  
ATOM   4437  O   GLY A 291     -13.564   2.480  22.110  1.00 90.84           O  
ATOM   4438  N   LEU A 292     -13.666   1.062  20.372  1.00 92.91           N  
ATOM   4439  H   LEU A 292     -13.359   0.875  19.429  1.00 92.91           H  
ATOM   4440  CA  LEU A 292     -14.165  -0.074  21.154  1.00 92.91           C  
ATOM   4441  HA  LEU A 292     -14.940   0.272  21.838  1.00 92.91           H  
ATOM   4442  C   LEU A 292     -13.075  -0.682  22.036  1.00 92.91           C  
ATOM   4443  CB  LEU A 292     -14.753  -1.149  20.224  1.00 92.91           C  
ATOM   4444  HB2 LEU A 292     -14.024  -1.388  19.450  1.00 92.91           H  
ATOM   4445  HB3 LEU A 292     -14.920  -2.056  20.806  1.00 92.91           H  
ATOM   4446  O   LEU A 292     -13.369  -1.056  23.166  1.00 92.91           O  
ATOM   4447  CG  LEU A 292     -16.086  -0.766  19.568  1.00 92.91           C  
ATOM   4448  HG  LEU A 292     -15.958   0.178  19.037  1.00 92.91           H  
ATOM   4449  CD1 LEU A 292     -16.485  -1.837  18.557  1.00 92.91           C  
ATOM   4450 HD11 LEU A 292     -17.396  -1.542  18.034  1.00 92.91           H  
ATOM   4451 HD12 LEU A 292     -15.692  -1.970  17.821  1.00 92.91           H  
ATOM   4452 HD13 LEU A 292     -16.663  -2.786  19.063  1.00 92.91           H  
ATOM   4453  CD2 LEU A 292     -17.213  -0.613  20.592  1.00 92.91           C  
ATOM   4454 HD21 LEU A 292     -17.003   0.195  21.292  1.00 92.91           H  
ATOM   4455 HD22 LEU A 292     -18.146  -0.380  20.079  1.00 92.91           H  
ATOM   4456 HD23 LEU A 292     -17.344  -1.542  21.146  1.00 92.91           H  
ATOM   4457  N   GLN A 293     -11.823  -0.719  21.565  1.00 91.56           N  
ATOM   4458  H   GLN A 293     -11.659  -0.434  20.610  1.00 91.56           H  
ATOM   4459  CA  GLN A 293     -10.677  -1.146  22.380  1.00 91.56           C  
ATOM   4460  HA  GLN A 293     -10.847  -2.164  22.731  1.00 91.56           H  
ATOM   4461  C   GLN A 293     -10.515  -0.258  23.624  1.00 91.56           C  
ATOM   4462  CB  GLN A 293      -9.392  -1.125  21.537  1.00 91.56           C  
ATOM   4463  HB2 GLN A 293      -8.538  -1.304  22.191  1.00 91.56           H  
ATOM   4464  HB3 GLN A 293      -9.271  -0.139  21.089  1.00 91.56           H  
ATOM   4465  O   GLN A 293     -10.360  -0.775  24.727  1.00 91.56           O  
ATOM   4466  CG  GLN A 293      -9.385  -2.199  20.439  1.00 91.56           C  
ATOM   4467  HG2 GLN A 293      -9.382  -3.178  20.917  1.00 91.56           H  
ATOM   4468  HG3 GLN A 293     -10.285  -2.117  19.828  1.00 91.56           H  
ATOM   4469  CD  GLN A 293      -8.180  -2.094  19.505  1.00 91.56           C  
ATOM   4470  NE2 GLN A 293      -7.685  -3.203  19.001  1.00 91.56           N  
ATOM   4471 HE21 GLN A 293      -8.038  -4.106  19.282  1.00 91.56           H  
ATOM   4472 HE22 GLN A 293      -6.874  -3.121  18.404  1.00 91.56           H  
ATOM   4473  OE1 GLN A 293      -7.687  -1.018  19.188  1.00 91.56           O  
ATOM   4474  N   ILE A 294     -10.641   1.066  23.468  1.00 91.77           N  
ATOM   4475  H   ILE A 294     -10.730   1.425  22.528  1.00 91.77           H  
ATOM   4476  CA  ILE A 294     -10.617   2.027  24.584  1.00 91.77           C  
ATOM   4477  HA  ILE A 294      -9.678   1.914  25.127  1.00 91.77           H  
ATOM   4478  C   ILE A 294     -11.741   1.734  25.588  1.00 91.77           C  
ATOM   4479  CB  ILE A 294     -10.698   3.473  24.035  1.00 91.77           C  
ATOM   4480  HB  ILE A 294     -11.502   3.513  23.300  1.00 91.77           H  
ATOM   4481  O   ILE A 294     -11.494   1.692  26.791  1.00 91.77           O  
ATOM   4482  CG1 ILE A 294      -9.374   3.861  23.337  1.00 91.77           C  
ATOM   4483 HG12 ILE A 294      -8.596   4.002  24.087  1.00 91.77           H  
ATOM   4484 HG13 ILE A 294      -9.049   3.050  22.686  1.00 91.77           H  
ATOM   4485  CG2 ILE A 294     -11.019   4.503  25.132  1.00 91.77           C  
ATOM   4486 HG21 ILE A 294     -11.967   4.273  25.619  1.00 91.77           H  
ATOM   4487 HG22 ILE A 294     -10.223   4.516  25.877  1.00 91.77           H  
ATOM   4488 HG23 ILE A 294     -11.129   5.497  24.697  1.00 91.77           H  
ATOM   4489  CD1 ILE A 294      -9.477   5.132  22.479  1.00 91.77           C  
ATOM   4490 HD11 ILE A 294     -10.292   5.032  21.762  1.00 91.77           H  
ATOM   4491 HD12 ILE A 294      -8.544   5.272  21.933  1.00 91.77           H  
ATOM   4492 HD13 ILE A 294      -9.643   6.009  23.105  1.00 91.77           H  
ATOM   4493  N   ILE A 295     -12.974   1.520  25.112  1.00 93.56           N  
ATOM   4494  H   ILE A 295     -13.121   1.569  24.114  1.00 93.56           H  
ATOM   4495  CA  ILE A 295     -14.119   1.237  25.991  1.00 93.56           C  
ATOM   4496  HA  ILE A 295     -14.171   2.011  26.756  1.00 93.56           H  
ATOM   4497  C   ILE A 295     -13.924  -0.090  26.731  1.00 93.56           C  
ATOM   4498  CB  ILE A 295     -15.445   1.252  25.198  1.00 93.56           C  
ATOM   4499  HB  ILE A 295     -15.353   0.587  24.340  1.00 93.56           H  
ATOM   4500  O   ILE A 295     -14.103  -0.141  27.945  1.00 93.56           O  
ATOM   4501  CG1 ILE A 295     -15.741   2.684  24.699  1.00 93.56           C  
ATOM   4502 HG12 ILE A 295     -15.956   3.321  25.557  1.00 93.56           H  
ATOM   4503 HG13 ILE A 295     -14.859   3.099  24.211  1.00 93.56           H  
ATOM   4504  CG2 ILE A 295     -16.603   0.752  26.084  1.00 93.56           C  
ATOM   4505 HG21 ILE A 295     -16.679   1.362  26.984  1.00 93.56           H  
ATOM   4506 HG22 ILE A 295     -16.451  -0.288  26.374  1.00 93.56           H  
ATOM   4507 HG23 ILE A 295     -17.545   0.788  25.537  1.00 93.56           H  
ATOM   4508  CD1 ILE A 295     -16.904   2.780  23.703  1.00 93.56           C  
ATOM   4509 HD11 ILE A 295     -16.684   2.190  22.814  1.00 93.56           H  
ATOM   4510 HD12 ILE A 295     -17.835   2.437  24.154  1.00 93.56           H  
ATOM   4511 HD13 ILE A 295     -17.038   3.824  23.419  1.00 93.56           H  
ATOM   4512  N   LYS A 296     -13.539  -1.152  26.015  1.00 92.72           N  
ATOM   4513  H   LYS A 296     -13.394  -1.030  25.023  1.00 92.72           H  
ATOM   4514  CA  LYS A 296     -13.288  -2.477  26.591  1.00 92.72           C  
ATOM   4515  HA  LYS A 296     -14.202  -2.854  27.049  1.00 92.72           H  
ATOM   4516  C   LYS A 296     -12.245  -2.412  27.697  1.00 92.72           C  
ATOM   4517  CB  LYS A 296     -12.861  -3.434  25.472  1.00 92.72           C  
ATOM   4518  HB2 LYS A 296     -12.060  -2.989  24.883  1.00 92.72           H  
ATOM   4519  HB3 LYS A 296     -13.720  -3.590  24.820  1.00 92.72           H  
ATOM   4520  O   LYS A 296     -12.495  -2.915  28.788  1.00 92.72           O  
ATOM   4521  CG  LYS A 296     -12.373  -4.783  26.018  1.00 92.72           C  
ATOM   4522  HG2 LYS A 296     -13.012  -5.108  26.839  1.00 92.72           H  
ATOM   4523  HG3 LYS A 296     -11.359  -4.680  26.404  1.00 92.72           H  
ATOM   4524  CD  LYS A 296     -12.379  -5.825  24.901  1.00 92.72           C  
ATOM   4525  HD2 LYS A 296     -13.336  -5.801  24.380  1.00 92.72           H  
ATOM   4526  HD3 LYS A 296     -11.579  -5.601  24.195  1.00 92.72           H  
ATOM   4527  CE  LYS A 296     -12.180  -7.218  25.486  1.00 92.72           C  
ATOM   4528  HE2 LYS A 296     -11.210  -7.263  25.982  1.00 92.72           H  
ATOM   4529  HE3 LYS A 296     -12.957  -7.413  26.224  1.00 92.72           H  
ATOM   4530  NZ  LYS A 296     -12.250  -8.217  24.407  1.00 92.72           N  
ATOM   4531  HZ1 LYS A 296     -13.146  -8.221  23.941  1.00 92.72           H  
ATOM   4532  HZ2 LYS A 296     -12.114  -9.151  24.767  1.00 92.72           H  
ATOM   4533  HZ3 LYS A 296     -11.504  -8.065  23.745  1.00 92.72           H  
ATOM   4534  N   ARG A 297     -11.123  -1.745  27.432  1.00 91.09           N  
ATOM   4535  H   ARG A 297     -10.986  -1.380  26.501  1.00 91.09           H  
ATOM   4536  CA  ARG A 297     -10.046  -1.599  28.407  1.00 91.09           C  
ATOM   4537  HA  ARG A 297      -9.763  -2.590  28.762  1.00 91.09           H  
ATOM   4538  C   ARG A 297     -10.496  -0.815  29.639  1.00 91.09           C  
ATOM   4539  CB  ARG A 297      -8.839  -0.972  27.708  1.00 91.09           C  
ATOM   4540  HB2 ARG A 297      -9.043   0.074  27.481  1.00 91.09           H  
ATOM   4541  HB3 ARG A 297      -8.644  -1.506  26.778  1.00 91.09           H  
ATOM   4542  O   ARG A 297     -10.259  -1.260  30.751  1.00 91.09           O  
ATOM   4543  CG  ARG A 297      -7.605  -1.100  28.603  1.00 91.09           C  
ATOM   4544  HG2 ARG A 297      -7.440  -2.149  28.846  1.00 91.09           H  
ATOM   4545  HG3 ARG A 297      -7.773  -0.547  29.528  1.00 91.09           H  
ATOM   4546  CD  ARG A 297      -6.354  -0.559  27.918  1.00 91.09           C  
ATOM   4547  HD2 ARG A 297      -5.494  -0.807  28.539  1.00 91.09           H  
ATOM   4548  HD3 ARG A 297      -6.235  -1.035  26.945  1.00 91.09           H  
ATOM   4549  NE  ARG A 297      -6.445   0.897  27.778  1.00 91.09           N  
ATOM   4550  HE  ARG A 297      -7.187   1.342  28.300  1.00 91.09           H  
ATOM   4551  NH1 ARG A 297      -4.369   1.267  26.855  1.00 91.09           N  
ATOM   4552 HH11 ARG A 297      -4.179   0.288  27.014  1.00 91.09           H  
ATOM   4553 HH12 ARG A 297      -3.613   1.913  27.028  1.00 91.09           H  
ATOM   4554  NH2 ARG A 297      -5.654   2.957  27.404  1.00 91.09           N  
ATOM   4555 HH21 ARG A 297      -4.758   3.408  27.284  1.00 91.09           H  
ATOM   4556 HH22 ARG A 297      -6.049   3.223  28.295  1.00 91.09           H  
ATOM   4557  CZ  ARG A 297      -5.503   1.684  27.326  1.00 91.09           C  
ATOM   4558  N   ALA A 298     -11.237   0.281  29.463  1.00 91.41           N  
ATOM   4559  H   ALA A 298     -11.412   0.606  28.522  1.00 91.41           H  
ATOM   4560  CA  ALA A 298     -11.795   1.030  30.591  1.00 91.41           C  
ATOM   4561  HA  ALA A 298     -10.977   1.335  31.243  1.00 91.41           H  
ATOM   4562  C   ALA A 298     -12.754   0.181  31.449  1.00 91.41           C  
ATOM   4563  CB  ALA A 298     -12.484   2.289  30.055  1.00 91.41           C  
ATOM   4564  HB1 ALA A 298     -12.861   2.875  30.894  1.00 91.41           H  
ATOM   4565  HB2 ALA A 298     -11.765   2.893  29.501  1.00 91.41           H  
ATOM   4566  HB3 ALA A 298     -13.311   2.014  29.401  1.00 91.41           H  
ATOM   4567  O   ALA A 298     -12.705   0.265  32.671  1.00 91.41           O  
ATOM   4568  N   LEU A 299     -13.593  -0.660  30.829  1.00 91.12           N  
ATOM   4569  H   LEU A 299     -13.596  -0.678  29.819  1.00 91.12           H  
ATOM   4570  CA  LEU A 299     -14.472  -1.591  31.550  1.00 91.12           C  
ATOM   4571  HA  LEU A 299     -15.062  -1.034  32.279  1.00 91.12           H  
ATOM   4572  C   LEU A 299     -13.682  -2.644  32.345  1.00 91.12           C  
ATOM   4573  CB  LEU A 299     -15.419  -2.295  30.556  1.00 91.12           C  
ATOM   4574  HB2 LEU A 299     -15.911  -3.122  31.068  1.00 91.12           H  
ATOM   4575  HB3 LEU A 299     -14.817  -2.727  29.756  1.00 91.12           H  
ATOM   4576  O   LEU A 299     -14.129  -3.048  33.414  1.00 91.12           O  
ATOM   4577  CG  LEU A 299     -16.506  -1.400  29.937  1.00 91.12           C  
ATOM   4578  HG  LEU A 299     -16.074  -0.455  29.606  1.00 91.12           H  
ATOM   4579  CD1 LEU A 299     -17.126  -2.105  28.727  1.00 91.12           C  
ATOM   4580 HD11 LEU A 299     -17.575  -3.049  29.035  1.00 91.12           H  
ATOM   4581 HD12 LEU A 299     -16.352  -2.301  27.986  1.00 91.12           H  
ATOM   4582 HD13 LEU A 299     -17.885  -1.464  28.278  1.00 91.12           H  
ATOM   4583  CD2 LEU A 299     -17.630  -1.104  30.928  1.00 91.12           C  
ATOM   4584 HD21 LEU A 299     -17.221  -0.609  31.809  1.00 91.12           H  
ATOM   4585 HD22 LEU A 299     -18.368  -0.443  30.472  1.00 91.12           H  
ATOM   4586 HD23 LEU A 299     -18.110  -2.031  31.244  1.00 91.12           H  
ATOM   4587  N   GLN A 300     -12.537  -3.099  31.830  1.00 89.07           N  
ATOM   4588  H   GLN A 300     -12.232  -2.735  30.939  1.00 89.07           H  
ATOM   4589  CA  GLN A 300     -11.691  -4.104  32.483  1.00 89.07           C  
ATOM   4590  HA  GLN A 300     -12.321  -4.872  32.932  1.00 89.07           H  
ATOM   4591  C   GLN A 300     -10.846  -3.511  33.620  1.00 89.07           C  
ATOM   4592  CB  GLN A 300     -10.789  -4.765  31.429  1.00 89.07           C  
ATOM   4593  HB2 GLN A 300     -10.026  -5.358  31.933  1.00 89.07           H  
ATOM   4594  HB3 GLN A 300     -10.288  -3.989  30.851  1.00 89.07           H  
ATOM   4595  O   GLN A 300     -10.770  -4.103  34.691  1.00 89.07           O  
ATOM   4596  CG  GLN A 300     -11.574  -5.695  30.488  1.00 89.07           C  
ATOM   4597  HG2 GLN A 300     -12.433  -5.172  30.066  1.00 89.07           H  
ATOM   4598  HG3 GLN A 300     -11.949  -6.538  31.069  1.00 89.07           H  
ATOM   4599  CD  GLN A 300     -10.724  -6.218  29.334  1.00 89.07           C  
ATOM   4600  NE2 GLN A 300     -10.966  -7.423  28.862  1.00 89.07           N  
ATOM   4601 HE21 GLN A 300     -10.255  -7.775  28.238  1.00 89.07           H  
ATOM   4602 HE22 GLN A 300     -11.628  -8.029  29.326  1.00 89.07           H  
ATOM   4603  OE1 GLN A 300      -9.852  -5.559  28.797  1.00 89.07           O  
ATOM   4604  N   GLU A 301     -10.234  -2.346  33.400  1.00 88.31           N  
ATOM   4605  H   GLU A 301     -10.292  -1.941  32.477  1.00 88.31           H  
ATOM   4606  CA  GLU A 301      -9.311  -1.713  34.353  1.00 88.31           C  
ATOM   4607  HA  GLU A 301      -8.732  -2.484  34.862  1.00 88.31           H  
ATOM   4608  C   GLU A 301     -10.028  -0.916  35.454  1.00 88.31           C  
ATOM   4609  CB  GLU A 301      -8.327  -0.808  33.590  1.00 88.31           C  
ATOM   4610  HB2 GLU A 301      -8.888  -0.097  32.985  1.00 88.31           H  
ATOM   4611  HB3 GLU A 301      -7.737  -0.251  34.318  1.00 88.31           H  
ATOM   4612  O   GLU A 301      -9.485  -0.739  36.543  1.00 88.31           O  
ATOM   4613  CG  GLU A 301      -7.365  -1.610  32.692  1.00 88.31           C  
ATOM   4614  HG2 GLU A 301      -6.807  -2.307  33.316  1.00 88.31           H  
ATOM   4615  HG3 GLU A 301      -7.947  -2.195  31.979  1.00 88.31           H  
ATOM   4616  CD  GLU A 301      -6.370  -0.730  31.913  1.00 88.31           C  
ATOM   4617  OE1 GLU A 301      -5.772  -1.254  30.945  1.00 88.31           O  
ATOM   4618  OE2 GLU A 301      -6.235   0.472  32.226  1.00 88.31           O  
ATOM   4619  N   HIS A 302     -11.260  -0.457  35.204  1.00 88.48           N  
ATOM   4620  H   HIS A 302     -11.645  -0.608  34.283  1.00 88.48           H  
ATOM   4621  CA  HIS A 302     -12.033   0.360  36.146  1.00 88.48           C  
ATOM   4622  HA  HIS A 302     -11.528   0.371  37.111  1.00 88.48           H  
ATOM   4623  C   HIS A 302     -13.436  -0.220  36.402  1.00 88.48           C  
ATOM   4624  CB  HIS A 302     -12.060   1.811  35.654  1.00 88.48           C  
ATOM   4625  HB2 HIS A 302     -12.602   1.868  34.710  1.00 88.48           H  
ATOM   4626  HB3 HIS A 302     -12.592   2.418  36.387  1.00 88.48           H  
ATOM   4627  O   HIS A 302     -14.449   0.407  36.065  1.00 88.48           O  
ATOM   4628  CG  HIS A 302     -10.688   2.402  35.475  1.00 88.48           C  
ATOM   4629  CD2 HIS A 302     -10.131   2.833  34.303  1.00 88.48           C  
ATOM   4630  HD2 HIS A 302     -10.605   2.814  33.333  1.00 88.48           H  
ATOM   4631  ND1 HIS A 302      -9.741   2.561  36.458  1.00 88.48           N  
ATOM   4632  HD1 HIS A 302      -9.793   2.177  37.391  1.00 88.48           H  
ATOM   4633  CE1 HIS A 302      -8.643   3.083  35.891  1.00 88.48           C  
ATOM   4634  HE1 HIS A 302      -7.706   3.250  36.400  1.00 88.48           H  
ATOM   4635  NE2 HIS A 302      -8.848   3.307  34.582  1.00 88.48           N  
ATOM   4636  N   PRO A 303     -13.536  -1.415  37.015  1.00 85.81           N  
ATOM   4637  CA  PRO A 303     -14.822  -2.073  37.251  1.00 85.81           C  
ATOM   4638  HA  PRO A 303     -15.345  -2.194  36.303  1.00 85.81           H  
ATOM   4639  C   PRO A 303     -15.740  -1.278  38.191  1.00 85.81           C  
ATOM   4640  CB  PRO A 303     -14.465  -3.453  37.815  1.00 85.81           C  
ATOM   4641  HB2 PRO A 303     -14.370  -4.163  36.993  1.00 85.81           H  
ATOM   4642  HB3 PRO A 303     -15.203  -3.810  38.534  1.00 85.81           H  
ATOM   4643  O   PRO A 303     -16.951  -1.264  38.004  1.00 85.81           O  
ATOM   4644  CG  PRO A 303     -13.094  -3.248  38.461  1.00 85.81           C  
ATOM   4645  HG2 PRO A 303     -12.522  -4.175  38.503  1.00 85.81           H  
ATOM   4646  HG3 PRO A 303     -13.214  -2.825  39.459  1.00 85.81           H  
ATOM   4647  CD  PRO A 303     -12.440  -2.222  37.541  1.00 85.81           C  
ATOM   4648  HD2 PRO A 303     -11.940  -2.736  36.720  1.00 85.81           H  
ATOM   4649  HD3 PRO A 303     -11.722  -1.622  38.101  1.00 85.81           H  
ATOM   4650  N   THR A 304     -15.161  -0.548  39.146  1.00 85.53           N  
ATOM   4651  H   THR A 304     -14.157  -0.602  39.241  1.00 85.53           H  
ATOM   4652  CA  THR A 304     -15.873   0.252  40.158  1.00 85.53           C  
ATOM   4653  HA  THR A 304     -16.811  -0.244  40.407  1.00 85.53           H  
ATOM   4654  C   THR A 304     -16.234   1.667  39.702  1.00 85.53           C  
ATOM   4655  CB  THR A 304     -15.027   0.346  41.433  1.00 85.53           C  
ATOM   4656  HB  THR A 304     -15.512   0.998  42.160  1.00 85.53           H  
ATOM   4657  O   THR A 304     -16.774   2.449  40.484  1.00 85.53           O  
ATOM   4658  CG2 THR A 304     -14.797  -1.016  42.081  1.00 85.53           C  
ATOM   4659 HG21 THR A 304     -14.284  -0.893  43.034  1.00 85.53           H  
ATOM   4660 HG22 THR A 304     -15.762  -1.484  42.279  1.00 85.53           H  
ATOM   4661 HG23 THR A 304     -14.209  -1.668  41.434  1.00 85.53           H  
ATOM   4662  OG1 THR A 304     -13.750   0.859  41.106  1.00 85.53           O  
ATOM   4663  HG1 THR A 304     -13.195   0.644  41.859  1.00 85.53           H  
ATOM   4664  N   PHE A 305     -15.916   2.045  38.460  1.00 89.12           N  
ATOM   4665  H   PHE A 305     -15.506   1.368  37.833  1.00 89.12           H  
ATOM   4666  CA  PHE A 305     -16.327   3.342  37.925  1.00 89.12           C  
ATOM   4667  HA  PHE A 305     -15.950   4.110  38.600  1.00 89.12           H  
ATOM   4668  C   PHE A 305     -17.869   3.434  37.888  1.00 89.12           C  
ATOM   4669  CB  PHE A 305     -15.675   3.555  36.552  1.00 89.12           C  
ATOM   4670  HB2 PHE A 305     -14.594   3.491  36.672  1.00 89.12           H  
ATOM   4671  HB3 PHE A 305     -15.976   2.748  35.883  1.00 89.12           H  
ATOM   4672  O   PHE A 305     -18.524   2.428  37.619  1.00 89.12           O  
ATOM   4673  CG  PHE A 305     -15.999   4.882  35.898  1.00 89.12           C  
ATOM   4674  CD1 PHE A 305     -17.021   4.972  34.938  1.00 89.12           C  
ATOM   4675  HD1 PHE A 305     -17.559   4.083  34.644  1.00 89.12           H  
ATOM   4676  CD2 PHE A 305     -15.305   6.041  36.286  1.00 89.12           C  
ATOM   4677  HD2 PHE A 305     -14.518   5.971  37.023  1.00 89.12           H  
ATOM   4678  CE1 PHE A 305     -17.355   6.219  34.381  1.00 89.12           C  
ATOM   4679  HE1 PHE A 305     -18.153   6.279  33.655  1.00 89.12           H  
ATOM   4680  CE2 PHE A 305     -15.657   7.292  35.752  1.00 89.12           C  
ATOM   4681  HE2 PHE A 305     -15.140   8.180  36.084  1.00 89.12           H  
ATOM   4682  CZ  PHE A 305     -16.677   7.381  34.790  1.00 89.12           C  
ATOM   4683  HZ  PHE A 305     -16.940   8.342  34.373  1.00 89.12           H  
ATOM   4684  N   PRO A 306     -18.488   4.607  38.133  1.00 90.37           N  
ATOM   4685  CA  PRO A 306     -19.948   4.764  38.179  1.00 90.37           C  
ATOM   4686  HA  PRO A 306     -20.360   3.976  38.809  1.00 90.37           H  
ATOM   4687  C   PRO A 306     -20.625   4.649  36.792  1.00 90.37           C  
ATOM   4688  CB  PRO A 306     -20.173   6.102  38.895  1.00 90.37           C  
ATOM   4689  HB2 PRO A 306     -20.201   5.928  39.970  1.00 90.37           H  
ATOM   4690  HB3 PRO A 306     -21.087   6.607  38.583  1.00 90.37           H  
ATOM   4691  O   PRO A 306     -21.143   5.620  36.217  1.00 90.37           O  
ATOM   4692  CG  PRO A 306     -18.916   6.894  38.544  1.00 90.37           C  
ATOM   4693  HG2 PRO A 306     -18.728   7.704  39.248  1.00 90.37           H  
ATOM   4694  HG3 PRO A 306     -18.972   7.256  37.518  1.00 90.37           H  
ATOM   4695  CD  PRO A 306     -17.849   5.817  38.626  1.00 90.37           C  
ATOM   4696  HD2 PRO A 306     -16.980   6.113  38.039  1.00 90.37           H  
ATOM   4697  HD3 PRO A 306     -17.556   5.668  39.666  1.00 90.37           H  
ATOM   4698  N   TRP A 307     -20.623   3.440  36.223  1.00 91.72           N  
ATOM   4699  H   TRP A 307     -20.138   2.717  36.735  1.00 91.72           H  
ATOM   4700  CA  TRP A 307     -21.098   3.107  34.878  1.00 91.72           C  
ATOM   4701  HA  TRP A 307     -20.570   3.736  34.161  1.00 91.72           H  
ATOM   4702  C   TRP A 307     -22.601   3.345  34.684  1.00 91.72           C  
ATOM   4703  CB  TRP A 307     -20.754   1.639  34.579  1.00 91.72           C  
ATOM   4704  HB2 TRP A 307     -21.180   1.005  35.357  1.00 91.72           H  
ATOM   4705  HB3 TRP A 307     -21.222   1.358  33.636  1.00 91.72           H  
ATOM   4706  O   TRP A 307     -23.032   3.735  33.590  1.00 91.72           O  
ATOM   4707  CG  TRP A 307     -19.290   1.340  34.454  1.00 91.72           C  
ATOM   4708  CD1 TRP A 307     -18.537   0.647  35.340  1.00 91.72           C  
ATOM   4709  HD1 TRP A 307     -18.886   0.234  36.275  1.00 91.72           H  
ATOM   4710  CD2 TRP A 307     -18.365   1.770  33.411  1.00 91.72           C  
ATOM   4711  CE2 TRP A 307     -17.058   1.308  33.744  1.00 91.72           C  
ATOM   4712  CE3 TRP A 307     -18.494   2.549  32.239  1.00 91.72           C  
ATOM   4713  HE3 TRP A 307     -19.467   2.945  31.991  1.00 91.72           H  
ATOM   4714  NE1 TRP A 307     -17.222   0.623  34.923  1.00 91.72           N  
ATOM   4715  HE1 TRP A 307     -16.469   0.251  35.484  1.00 91.72           H  
ATOM   4716  CH2 TRP A 307     -16.101   2.351  31.785  1.00 91.72           C  
ATOM   4717  HH2 TRP A 307     -15.239   2.576  31.174  1.00 91.72           H  
ATOM   4718  CZ2 TRP A 307     -15.938   1.595  32.957  1.00 91.72           C  
ATOM   4719  HZ2 TRP A 307     -14.965   1.246  33.269  1.00 91.72           H  
ATOM   4720  CZ3 TRP A 307     -17.375   2.834  31.430  1.00 91.72           C  
ATOM   4721  HZ3 TRP A 307     -17.484   3.449  30.549  1.00 91.72           H  
ATOM   4722  N   ALA A 308     -23.425   3.163  35.716  1.00 88.63           N  
ATOM   4723  H   ALA A 308     -23.032   2.917  36.613  1.00 88.63           H  
ATOM   4724  CA  ALA A 308     -24.852   3.468  35.674  1.00 88.63           C  
ATOM   4725  HA  ALA A 308     -25.261   3.075  34.743  1.00 88.63           H  
ATOM   4726  C   ALA A 308     -25.108   4.975  35.692  1.00 88.63           C  
ATOM   4727  CB  ALA A 308     -25.581   2.775  36.827  1.00 88.63           C  
ATOM   4728  HB1 ALA A 308     -26.660   2.845  36.685  1.00 88.63           H  
ATOM   4729  HB2 ALA A 308     -25.326   3.229  37.784  1.00 88.63           H  
ATOM   4730  HB3 ALA A 308     -25.296   1.723  36.847  1.00 88.63           H  
ATOM   4731  O   ALA A 308     -26.040   5.442  35.028  1.00 88.63           O  
ATOM   4732  N   LYS A 309     -24.284   5.764  36.395  1.00 90.26           N  
ATOM   4733  H   LYS A 309     -23.541   5.322  36.918  1.00 90.26           H  
ATOM   4734  CA  LYS A 309     -24.342   7.234  36.302  1.00 90.26           C  
ATOM   4735  HA  LYS A 309     -25.376   7.550  36.442  1.00 90.26           H  
ATOM   4736  C   LYS A 309     -23.952   7.700  34.900  1.00 90.26           C  
ATOM   4737  CB  LYS A 309     -23.495   7.883  37.406  1.00 90.26           C  
ATOM   4738  HB2 LYS A 309     -23.759   7.431  38.362  1.00 90.26           H  
ATOM   4739  HB3 LYS A 309     -22.440   7.692  37.211  1.00 90.26           H  
ATOM   4740  O   LYS A 309     -24.720   8.446  34.294  1.00 90.26           O  
ATOM   4741  CG  LYS A 309     -23.711   9.405  37.493  1.00 90.26           C  
ATOM   4742  HG2 LYS A 309     -23.252   9.876  36.623  1.00 90.26           H  
ATOM   4743  HG3 LYS A 309     -24.778   9.627  37.491  1.00 90.26           H  
ATOM   4744  CD  LYS A 309     -23.088   9.986  38.775  1.00 90.26           C  
ATOM   4745  HD2 LYS A 309     -23.662   9.646  39.637  1.00 90.26           H  
ATOM   4746  HD3 LYS A 309     -22.073   9.604  38.884  1.00 90.26           H  
ATOM   4747  CE  LYS A 309     -23.065  11.524  38.744  1.00 90.26           C  
ATOM   4748  HE2 LYS A 309     -24.089  11.896  38.773  1.00 90.26           H  
ATOM   4749  HE3 LYS A 309     -22.625  11.840  37.798  1.00 90.26           H  
ATOM   4750  NZ  LYS A 309     -22.274  12.101  39.867  1.00 90.26           N  
ATOM   4751  HZ1 LYS A 309     -21.316  11.782  39.835  1.00 90.26           H  
ATOM   4752  HZ2 LYS A 309     -22.241  13.109  39.816  1.00 90.26           H  
ATOM   4753  HZ3 LYS A 309     -22.652  11.844  40.768  1.00 90.26           H  
ATOM   4754  N   LEU A 310     -22.858   7.180  34.335  1.00 92.92           N  
ATOM   4755  H   LEU A 310     -22.261   6.591  34.898  1.00 92.92           H  
ATOM   4756  CA  LEU A 310     -22.472   7.477  32.950  1.00 92.92           C  
ATOM   4757  HA  LEU A 310     -22.319   8.554  32.873  1.00 92.92           H  
ATOM   4758  C   LEU A 310     -23.579   7.095  31.955  1.00 92.92           C  
ATOM   4759  CB  LEU A 310     -21.149   6.764  32.614  1.00 92.92           C  
ATOM   4760  HB2 LEU A 310     -20.384   7.097  33.316  1.00 92.92           H  
ATOM   4761  HB3 LEU A 310     -21.279   5.690  32.745  1.00 92.92           H  
ATOM   4762  O   LEU A 310     -23.914   7.875  31.066  1.00 92.92           O  
ATOM   4763  CG  LEU A 310     -20.659   7.028  31.175  1.00 92.92           C  
ATOM   4764  HG  LEU A 310     -21.403   6.663  30.466  1.00 92.92           H  
ATOM   4765  CD1 LEU A 310     -20.430   8.520  30.920  1.00 92.92           C  
ATOM   4766 HD11 LEU A 310     -21.385   9.044  30.875  1.00 92.92           H  
ATOM   4767 HD12 LEU A 310     -19.818   8.945  31.715  1.00 92.92           H  
ATOM   4768 HD13 LEU A 310     -19.921   8.652  29.965  1.00 92.92           H  
ATOM   4769  CD2 LEU A 310     -19.359   6.278  30.897  1.00 92.92           C  
ATOM   4770 HD21 LEU A 310     -18.549   6.673  31.510  1.00 92.92           H  
ATOM   4771 HD22 LEU A 310     -19.090   6.381  29.846  1.00 92.92           H  
ATOM   4772 HD23 LEU A 310     -19.491   5.218  31.115  1.00 92.92           H  
ATOM   4773  N   SER A 311     -24.209   5.933  32.140  1.00 91.99           N  
ATOM   4774  H   SER A 311     -23.854   5.312  32.853  1.00 91.99           H  
ATOM   4775  CA  SER A 311     -25.292   5.472  31.264  1.00 91.99           C  
ATOM   4776  HA  SER A 311     -24.932   5.510  30.236  1.00 91.99           H  
ATOM   4777  C   SER A 311     -26.536   6.355  31.320  1.00 91.99           C  
ATOM   4778  CB  SER A 311     -25.676   4.034  31.602  1.00 91.99           C  
ATOM   4779  HB2 SER A 311     -25.963   3.958  32.651  1.00 91.99           H  
ATOM   4780  HB3 SER A 311     -26.520   3.733  30.980  1.00 91.99           H  
ATOM   4781  O   SER A 311     -27.192   6.552  30.301  1.00 91.99           O  
ATOM   4782  OG  SER A 311     -24.584   3.181  31.337  1.00 91.99           O  
ATOM   4783  HG  SER A 311     -23.912   3.327  32.006  1.00 91.99           H  
ATOM   4784  N   ARG A 312     -26.849   6.934  32.484  1.00 91.95           N  
ATOM   4785  H   ARG A 312     -26.280   6.719  33.291  1.00 91.95           H  
ATOM   4786  CA  ARG A 312     -27.921   7.933  32.621  1.00 91.95           C  
ATOM   4787  HA  ARG A 312     -28.811   7.586  32.096  1.00 91.95           H  
ATOM   4788  C   ARG A 312     -27.562   9.267  31.971  1.00 91.95           C  
ATOM   4789  CB  ARG A 312     -28.256   8.137  34.102  1.00 91.95           C  
ATOM   4790  HB2 ARG A 312     -28.861   9.038  34.206  1.00 91.95           H  
ATOM   4791  HB3 ARG A 312     -27.336   8.279  34.670  1.00 91.95           H  
ATOM   4792  O   ARG A 312     -28.450   9.941  31.463  1.00 91.95           O  
ATOM   4793  CG  ARG A 312     -29.055   6.959  34.674  1.00 91.95           C  
ATOM   4794  HG2 ARG A 312     -28.518   6.021  34.532  1.00 91.95           H  
ATOM   4795  HG3 ARG A 312     -30.004   6.892  34.141  1.00 91.95           H  
ATOM   4796  CD  ARG A 312     -29.348   7.167  36.164  1.00 91.95           C  
ATOM   4797  HD2 ARG A 312     -30.095   6.435  36.471  1.00 91.95           H  
ATOM   4798  HD3 ARG A 312     -29.772   8.161  36.300  1.00 91.95           H  
ATOM   4799  NE  ARG A 312     -28.141   6.980  36.996  1.00 91.95           N  
ATOM   4800  HE  ARG A 312     -27.489   6.275  36.682  1.00 91.95           H  
ATOM   4801  NH1 ARG A 312     -28.602   8.544  38.620  1.00 91.95           N  
ATOM   4802 HH11 ARG A 312     -29.425   8.830  38.109  1.00 91.95           H  
ATOM   4803 HH12 ARG A 312     -28.417   8.920  39.539  1.00 91.95           H  
ATOM   4804  NH2 ARG A 312     -26.859   7.177  38.873  1.00 91.95           N  
ATOM   4805 HH21 ARG A 312     -26.727   7.526  39.811  1.00 91.95           H  
ATOM   4806 HH22 ARG A 312     -26.317   6.367  38.605  1.00 91.95           H  
ATOM   4807  CZ  ARG A 312     -27.873   7.568  38.152  1.00 91.95           C  
ATOM   4808  N   MET A 313     -26.282   9.639  31.965  1.00 92.35           N  
ATOM   4809  H   MET A 313     -25.615   9.057  32.452  1.00 92.35           H  
ATOM   4810  CA  MET A 313     -25.792  10.844  31.282  1.00 92.35           C  
ATOM   4811  HA  MET A 313     -26.480  11.667  31.478  1.00 92.35           H  
ATOM   4812  C   MET A 313     -25.726  10.668  29.755  1.00 92.35           C  
ATOM   4813  CB  MET A 313     -24.412  11.228  31.834  1.00 92.35           C  
ATOM   4814  HB2 MET A 313     -24.030  12.072  31.258  1.00 92.35           H  
ATOM   4815  HB3 MET A 313     -23.725  10.391  31.709  1.00 92.35           H  
ATOM   4816  O   MET A 313     -25.855  11.646  29.018  1.00 92.35           O  
ATOM   4817  CG  MET A 313     -24.446  11.630  33.313  1.00 92.35           C  
ATOM   4818  HG2 MET A 313     -24.970  10.861  33.882  1.00 92.35           H  
ATOM   4819  HG3 MET A 313     -25.005  12.560  33.420  1.00 92.35           H  
ATOM   4820  SD  MET A 313     -22.805  11.835  34.051  1.00 92.35           S  
ATOM   4821  CE  MET A 313     -22.317  13.428  33.339  1.00 92.35           C  
ATOM   4822  HE1 MET A 313     -22.394  13.402  32.252  1.00 92.35           H  
ATOM   4823  HE2 MET A 313     -22.968  14.212  33.724  1.00 92.35           H  
ATOM   4824  HE3 MET A 313     -21.287  13.645  33.621  1.00 92.35           H  
ATOM   4825  N   LEU A 314     -25.549   9.433  29.269  1.00 92.56           N  
ATOM   4826  H   LEU A 314     -25.371   8.699  29.939  1.00 92.56           H  
ATOM   4827  CA  LEU A 314     -25.437   9.080  27.848  1.00 92.56           C  
ATOM   4828  HA  LEU A 314     -25.659   9.961  27.247  1.00 92.56           H  
ATOM   4829  C   LEU A 314     -26.463   8.008  27.406  1.00 92.56           C  
ATOM   4830  CB  LEU A 314     -23.984   8.654  27.555  1.00 92.56           C  
ATOM   4831  HB2 LEU A 314     -23.925   8.301  26.526  1.00 92.56           H  
ATOM   4832  HB3 LEU A 314     -23.735   7.815  28.205  1.00 92.56           H  
ATOM   4833  O   LEU A 314     -26.085   7.016  26.773  1.00 92.56           O  
ATOM   4834  CG  LEU A 314     -22.916   9.747  27.724  1.00 92.56           C  
ATOM   4835  HG  LEU A 314     -22.928  10.131  28.744  1.00 92.56           H  
ATOM   4836  CD1 LEU A 314     -21.540   9.144  27.443  1.00 92.56           C  
ATOM   4837 HD11 LEU A 314     -21.376   8.285  28.093  1.00 92.56           H  
ATOM   4838 HD12 LEU A 314     -21.473   8.818  26.405  1.00 92.56           H  
ATOM   4839 HD13 LEU A 314     -20.763   9.882  27.642  1.00 92.56           H  
ATOM   4840  CD2 LEU A 314     -23.121  10.903  26.739  1.00 92.56           C  
ATOM   4841 HD21 LEU A 314     -23.202  10.512  25.725  1.00 92.56           H  
ATOM   4842 HD22 LEU A 314     -22.266  11.577  26.791  1.00 92.56           H  
ATOM   4843 HD23 LEU A 314     -24.021  11.459  27.003  1.00 92.56           H  
ATOM   4844  N   PRO A 315     -27.776   8.209  27.639  1.00 92.51           N  
ATOM   4845  CA  PRO A 315     -28.789   7.164  27.453  1.00 92.51           C  
ATOM   4846  HA  PRO A 315     -28.535   6.293  28.058  1.00 92.51           H  
ATOM   4847  C   PRO A 315     -28.924   6.704  25.995  1.00 92.51           C  
ATOM   4848  CB  PRO A 315     -30.091   7.781  27.978  1.00 92.51           C  
ATOM   4849  HB2 PRO A 315     -30.182   7.572  29.044  1.00 92.51           H  
ATOM   4850  HB3 PRO A 315     -30.969   7.412  27.447  1.00 92.51           H  
ATOM   4851  O   PRO A 315     -29.306   5.569  25.727  1.00 92.51           O  
ATOM   4852  CG  PRO A 315     -29.892   9.284  27.775  1.00 92.51           C  
ATOM   4853  HG2 PRO A 315     -30.499   9.869  28.466  1.00 92.51           H  
ATOM   4854  HG3 PRO A 315     -30.113   9.552  26.742  1.00 92.51           H  
ATOM   4855  CD  PRO A 315     -28.402   9.457  28.049  1.00 92.51           C  
ATOM   4856  HD2 PRO A 315     -28.247   9.602  29.119  1.00 92.51           H  
ATOM   4857  HD3 PRO A 315     -28.009  10.310  27.495  1.00 92.51           H  
ATOM   4858  N   SER A 316     -28.574   7.568  25.038  1.00 92.23           N  
ATOM   4859  H   SER A 316     -28.277   8.490  25.322  1.00 92.23           H  
ATOM   4860  CA  SER A 316     -28.605   7.264  23.607  1.00 92.23           C  
ATOM   4861  HA  SER A 316     -29.459   6.619  23.403  1.00 92.23           H  
ATOM   4862  C   SER A 316     -27.355   6.547  23.085  1.00 92.23           C  
ATOM   4863  CB  SER A 316     -28.792   8.568  22.826  1.00 92.23           C  
ATOM   4864  HB2 SER A 316     -29.704   9.062  23.160  1.00 92.23           H  
ATOM   4865  HB3 SER A 316     -28.889   8.343  21.764  1.00 92.23           H  
ATOM   4866  O   SER A 316     -27.397   6.022  21.975  1.00 92.23           O  
ATOM   4867  OG  SER A 316     -27.684   9.437  23.028  1.00 92.23           O  
ATOM   4868  HG  SER A 316     -26.879   8.964  22.808  1.00 92.23           H  
ATOM   4869  N   GLU A 317     -26.225   6.595  23.801  1.00 93.56           N  
ATOM   4870  H   GLU A 317     -26.268   6.947  24.747  1.00 93.56           H  
ATOM   4871  CA  GLU A 317     -24.947   6.015  23.344  1.00 93.56           C  
ATOM   4872  HA  GLU A 317     -24.995   5.814  22.274  1.00 93.56           H  
ATOM   4873  C   GLU A 317     -24.658   4.670  24.002  1.00 93.56           C  
ATOM   4874  CB  GLU A 317     -23.763   6.970  23.562  1.00 93.56           C  
ATOM   4875  HB2 GLU A 317     -22.852   6.449  23.269  1.00 93.56           H  
ATOM   4876  HB3 GLU A 317     -23.686   7.234  24.617  1.00 93.56           H  
ATOM   4877  O   GLU A 317     -24.210   3.760  23.312  1.00 93.56           O  
ATOM   4878  CG  GLU A 317     -23.909   8.238  22.714  1.00 93.56           C  
ATOM   4879  HG2 GLU A 317     -24.749   8.816  23.099  1.00 93.56           H  
ATOM   4880  HG3 GLU A 317     -24.157   7.952  21.692  1.00 93.56           H  
ATOM   4881  CD  GLU A 317     -22.663   9.133  22.682  1.00 93.56           C  
ATOM   4882  OE1 GLU A 317     -22.856  10.300  22.275  1.00 93.56           O  
ATOM   4883  OE2 GLU A 317     -21.540   8.715  23.042  1.00 93.56           O  
ATOM   4884  N   THR A 318     -24.985   4.497  25.286  1.00 92.65           N  
ATOM   4885  H   THR A 318     -25.306   5.285  25.831  1.00 92.65           H  
ATOM   4886  CA  THR A 318     -24.804   3.223  26.000  1.00 92.65           C  
ATOM   4887  HA  THR A 318     -23.733   3.056  26.120  1.00 92.65           H  
ATOM   4888  C   THR A 318     -25.362   2.002  25.253  1.00 92.65           C  
ATOM   4889  CB  THR A 318     -25.416   3.298  27.405  1.00 92.65           C  
ATOM   4890  HB  THR A 318     -26.484   3.505  27.338  1.00 92.65           H  
ATOM   4891  O   THR A 318     -24.612   1.043  25.074  1.00 92.65           O  
ATOM   4892  CG2 THR A 318     -25.201   2.028  28.226  1.00 92.65           C  
ATOM   4893 HG21 THR A 318     -25.691   2.134  29.194  1.00 92.65           H  
ATOM   4894 HG22 THR A 318     -24.135   1.852  28.372  1.00 92.65           H  
ATOM   4895 HG23 THR A 318     -25.640   1.165  27.725  1.00 92.65           H  
ATOM   4896  OG1 THR A 318     -24.797   4.330  28.122  1.00 92.65           O  
ATOM   4897  HG1 THR A 318     -24.549   3.963  28.974  1.00 92.65           H  
ATOM   4898  N   PRO A 319     -26.622   1.982  24.761  1.00 92.18           N  
ATOM   4899  CA  PRO A 319     -27.121   0.822  24.016  1.00 92.18           C  
ATOM   4900  HA  PRO A 319     -27.004  -0.082  24.614  1.00 92.18           H  
ATOM   4901  C   PRO A 319     -26.378   0.605  22.689  1.00 92.18           C  
ATOM   4902  CB  PRO A 319     -28.615   1.087  23.800  1.00 92.18           C  
ATOM   4903  HB2 PRO A 319     -29.180   0.656  24.626  1.00 92.18           H  
ATOM   4904  HB3 PRO A 319     -28.973   0.687  22.852  1.00 92.18           H  
ATOM   4905  O   PRO A 319     -26.254  -0.528  22.232  1.00 92.18           O  
ATOM   4906  CG  PRO A 319     -28.728   2.610  23.852  1.00 92.18           C  
ATOM   4907  HG2 PRO A 319     -29.723   2.934  24.156  1.00 92.18           H  
ATOM   4908  HG3 PRO A 319     -28.465   3.034  22.883  1.00 92.18           H  
ATOM   4909  CD  PRO A 319     -27.671   2.991  24.883  1.00 92.18           C  
ATOM   4910  HD2 PRO A 319     -28.107   2.947  25.881  1.00 92.18           H  
ATOM   4911  HD3 PRO A 319     -27.320   4.001  24.672  1.00 92.18           H  
ATOM   4912  N   LYS A 320     -25.838   1.670  22.082  1.00 94.92           N  
ATOM   4913  H   LYS A 320     -25.856   2.555  22.569  1.00 94.92           H  
ATOM   4914  CA  LYS A 320     -25.068   1.585  20.833  1.00 94.92           C  
ATOM   4915  HA  LYS A 320     -25.579   0.905  20.151  1.00 94.92           H  
ATOM   4916  C   LYS A 320     -23.683   0.987  21.055  1.00 94.92           C  
ATOM   4917  CB  LYS A 320     -24.957   2.956  20.159  1.00 94.92           C  
ATOM   4918  HB2 LYS A 320     -24.395   2.838  19.232  1.00 94.92           H  
ATOM   4919  HB3 LYS A 320     -24.402   3.640  20.802  1.00 94.92           H  
ATOM   4920  O   LYS A 320     -23.191   0.310  20.166  1.00 94.92           O  
ATOM   4921  CG  LYS A 320     -26.332   3.554  19.830  1.00 94.92           C  
ATOM   4922  HG2 LYS A 320     -26.867   2.893  19.148  1.00 94.92           H  
ATOM   4923  HG3 LYS A 320     -26.914   3.674  20.743  1.00 94.92           H  
ATOM   4924  CD  LYS A 320     -26.141   4.920  19.179  1.00 94.92           C  
ATOM   4925  HD2 LYS A 320     -25.531   5.533  19.843  1.00 94.92           H  
ATOM   4926  HD3 LYS A 320     -25.640   4.781  18.221  1.00 94.92           H  
ATOM   4927  CE  LYS A 320     -27.467   5.622  18.919  1.00 94.92           C  
ATOM   4928  HE2 LYS A 320     -28.054   5.593  19.837  1.00 94.92           H  
ATOM   4929  HE3 LYS A 320     -28.014   5.079  18.149  1.00 94.92           H  
ATOM   4930  NZ  LYS A 320     -27.218   7.024  18.517  1.00 94.92           N  
ATOM   4931  HZ1 LYS A 320     -28.091   7.519  18.403  1.00 94.92           H  
ATOM   4932  HZ2 LYS A 320     -26.698   7.046  17.651  1.00 94.92           H  
ATOM   4933  HZ3 LYS A 320     -26.666   7.474  19.232  1.00 94.92           H  
ATOM   4934  N   VAL A 321     -23.084   1.184  22.231  1.00 94.21           N  
ATOM   4935  H   VAL A 321     -23.532   1.796  22.898  1.00 94.21           H  
ATOM   4936  CA  VAL A 321     -21.829   0.515  22.615  1.00 94.21           C  
ATOM   4937  HA  VAL A 321     -21.073   0.712  21.855  1.00 94.21           H  
ATOM   4938  C   VAL A 321     -22.025  -1.000  22.673  1.00 94.21           C
[truncated: 128,556 more chars]
