# Supplementary material for: Using structure prediction of negative sense RNA virus nucleoproteins to assess evolutionary relationships
Source: bioRxiv. 2024 May 22:2024.02.16.580771. Originally published 2024 Feb 17. Preprint. [Version 2] doi: 10.1101/2024.02.16.580771 (PMC10888975; doi:10.1101/2024.02.16.580771)
Supplement: Supplement 2 — Supplementary File 2: Full NSV Dataset NP AlphaFold PDBs (.pdb files) [file media-2.zip › Full NSV Dataset NP AlphaFold PDBs/SJV.pdb]

ATOM      1  N   MET A   1      43.194  64.447 -38.407  1.00 39.70           N  
ATOM      2  H   MET A   1      43.943  65.017 -38.774  1.00 39.70           H  
ATOM      3  H2  MET A   1      43.322  64.341 -37.411  1.00 39.70           H  
ATOM      4  H3  MET A   1      42.309  64.908 -38.562  1.00 39.70           H  
ATOM      5  CA  MET A   1      43.206  63.108 -39.033  1.00 39.70           C  
ATOM      6  HA  MET A   1      42.989  63.204 -40.097  1.00 39.70           H  
ATOM      7  C   MET A   1      42.114  62.247 -38.414  1.00 39.70           C  
ATOM      8  CB  MET A   1      44.577  62.431 -38.888  1.00 39.70           C  
ATOM      9  HB2 MET A   1      44.453  61.349 -38.905  1.00 39.70           H  
ATOM     10  HB3 MET A   1      45.025  62.706 -37.933  1.00 39.70           H  
ATOM     11  O   MET A   1      41.998  62.220 -37.200  1.00 39.70           O  
ATOM     12  CG  MET A   1      45.523  62.807 -40.031  1.00 39.70           C  
ATOM     13  HG2 MET A   1      45.564  63.892 -40.134  1.00 39.70           H  
ATOM     14  HG3 MET A   1      45.141  62.385 -40.961  1.00 39.70           H  
ATOM     15  SD  MET A   1      47.204  62.207 -39.745  1.00 39.70           S  
ATOM     16  CE  MET A   1      47.575  61.385 -41.319  1.00 39.70           C  
ATOM     17  HE1 MET A   1      48.591  60.991 -41.287  1.00 39.70           H  
ATOM     18  HE2 MET A   1      47.499  62.102 -42.136  1.00 39.70           H  
ATOM     19  HE3 MET A   1      46.881  60.561 -41.486  1.00 39.70           H  
ATOM     20  N   SER A   2      41.338  61.609 -39.292  1.00 45.30           N  
ATOM     21  H   SER A   2      41.578  61.738 -40.265  1.00 45.30           H  
ATOM     22  CA  SER A   2      40.349  60.533 -39.115  1.00 45.30           C  
ATOM     23  HA  SER A   2      39.898  60.464 -40.104  1.00 45.30           H  
ATOM     24  C   SER A   2      39.145  60.709 -38.185  1.00 45.30           C  
ATOM     25  CB  SER A   2      41.022  59.177 -38.935  1.00 45.30           C  
ATOM     26  HB2 SER A   2      40.349  58.495 -38.414  1.00 45.30           H  
ATOM     27  HB3 SER A   2      41.946  59.273 -38.365  1.00 45.30           H  
ATOM     28  O   SER A   2      39.207  60.628 -36.964  1.00 45.30           O  
ATOM     29  OG  SER A   2      41.273  58.673 -40.231  1.00 45.30           O  
ATOM     30  HG  SER A   2      41.664  57.800 -40.154  1.00 45.30           H  
ATOM     31  N   GLN A   3      38.009  60.858 -38.868  1.00 42.06           N  
ATOM     32  H   GLN A   3      38.097  60.803 -39.872  1.00 42.06           H  
ATOM     33  CA  GLN A   3      36.637  60.941 -38.395  1.00 42.06           C  
ATOM     34  HA  GLN A   3      36.592  61.602 -37.529  1.00 42.06           H  
ATOM     35  C   GLN A   3      36.073  59.562 -38.008  1.00 42.06           C  
ATOM     36  CB  GLN A   3      35.801  61.531 -39.544  1.00 42.06           C  
ATOM     37  HB2 GLN A   3      35.934  60.895 -40.419  1.00 42.06           H  
ATOM     38  HB3 GLN A   3      34.747  61.500 -39.268  1.00 42.06           H  
ATOM     39  O   GLN A   3      36.372  58.542 -38.630  1.00 42.06           O  
ATOM     40  CG  GLN A   3      36.159  62.987 -39.905  1.00 42.06           C  
ATOM     41  HG2 GLN A   3      35.868  63.639 -39.082  1.00 42.06           H  
ATOM     42  HG3 GLN A   3      37.235  63.086 -40.054  1.00 42.06           H  
ATOM     43  CD  GLN A   3      35.476  63.459 -41.190  1.00 42.06           C  
ATOM     44  NE2 GLN A   3      35.370  64.748 -41.424  1.00 42.06           N  
ATOM     45 HE21 GLN A   3      34.919  64.994 -42.294  1.00 42.06           H  
ATOM     46 HE22 GLN A   3      35.698  65.446 -40.772  1.00 42.06           H  
ATOM     47  OE1 GLN A   3      35.050  62.677 -42.020  1.00 42.06           O  
ATOM     48  N   ARG A   4      35.185  59.567 -37.008  1.00 45.05           N  
ATOM     49  H   ARG A   4      34.983  60.466 -36.596  1.00 45.05           H  
ATOM     50  CA  ARG A   4      34.348  58.438 -36.580  1.00 45.05           C  
ATOM     51  HA  ARG A   4      34.972  57.562 -36.405  1.00 45.05           H  
ATOM     52  C   ARG A   4      33.316  58.090 -37.664  1.00 45.05           C  
ATOM     53  CB  ARG A   4      33.616  58.832 -35.280  1.00 45.05           C  
ATOM     54  HB2 ARG A   4      33.146  59.806 -35.419  1.00 45.05           H  
ATOM     55  HB3 ARG A   4      32.823  58.106 -35.097  1.00 45.05           H  
ATOM     56  O   ARG A   4      32.466  58.921 -37.976  1.00 45.05           O  
ATOM     57  CG  ARG A   4      34.510  58.875 -34.030  1.00 45.05           C  
ATOM     58  HG2 ARG A   4      34.888  57.873 -33.830  1.00 45.05           H  
ATOM     59  HG3 ARG A   4      35.354  59.544 -34.199  1.00 45.05           H  
ATOM     60  CD  ARG A   4      33.704  59.377 -32.821  1.00 45.05           C  
ATOM     61  HD2 ARG A   4      33.430  60.418 -32.991  1.00 45.05           H  
ATOM     62  HD3 ARG A   4      32.794  58.782 -32.738  1.00 45.05           H  
ATOM     63  NE  ARG A   4      34.464  59.262 -31.561  1.00 45.05           N  
ATOM     64  HE  ARG A   4      35.388  58.860 -31.620  1.00 45.05           H  
ATOM     65  NH1 ARG A   4      32.874  60.139 -30.142  1.00 45.05           N  
ATOM     66 HH11 ARG A   4      32.589  60.386 -29.205  1.00 45.05           H  
ATOM     67 HH12 ARG A   4      32.277  60.343 -30.931  1.00 45.05           H  
ATOM     68  NH2 ARG A   4      34.792  59.379 -29.306  1.00 45.05           N  
ATOM     69 HH21 ARG A   4      35.705  58.958 -29.405  1.00 45.05           H  
ATOM     70 HH22 ARG A   4      34.473  59.636 -28.383  1.00 45.05           H  
ATOM     71  CZ  ARG A   4      34.041  59.593 -30.349  1.00 45.05           C  
ATOM     72  N   LYS A   5      33.332  56.853 -38.173  1.00 53.02           N  
ATOM     73  H   LYS A   5      34.081  56.237 -37.890  1.00 53.02           H  
ATOM     74  CA  LYS A   5      32.232  56.272 -38.966  1.00 53.02           C  
ATOM     75  HA  LYS A   5      31.688  57.078 -39.459  1.00 53.02           H  
ATOM     76  C   LYS A   5      31.239  55.555 -38.044  1.00 53.02           C  
ATOM     77  CB  LYS A   5      32.769  55.332 -40.063  1.00 53.02           C  
ATOM     78  HB2 LYS A   5      31.969  54.652 -40.354  1.00 53.02           H  
ATOM     79  HB3 LYS A   5      33.592  54.734 -39.670  1.00 53.02           H  
ATOM     80  O   LYS A   5      31.622  54.670 -37.286  1.00 53.02           O  
ATOM     81  CG  LYS A   5      33.220  56.096 -41.321  1.00 53.02           C  
ATOM     82  HG2 LYS A   5      32.384  56.691 -41.691  1.00 53.02           H  
ATOM     83  HG3 LYS A   5      34.040  56.766 -41.064  1.00 53.02           H  
ATOM     84  CD  LYS A   5      33.676  55.135 -42.432  1.00 53.02           C  
ATOM     85  HD2 LYS A   5      32.879  54.418 -42.629  1.00 53.02           H  
ATOM     86  HD3 LYS A   5      34.560  54.594 -42.094  1.00 53.02           H  
ATOM     87  CE  LYS A   5      33.998  55.900 -43.725  1.00 53.02           C  
ATOM     88  HE2 LYS A   5      33.113  56.461 -44.025  1.00 53.02           H  
ATOM     89  HE3 LYS A   5      34.790  56.619 -43.516  1.00 53.02           H  
ATOM     90  NZ  LYS A   5      34.414  54.988 -44.823  1.00 53.02           N  
ATOM     91  HZ1 LYS A   5      34.613  55.508 -45.666  1.00 53.02           H  
ATOM     92  HZ2 LYS A   5      33.681  54.326 -45.037  1.00 53.02           H  
ATOM     93  HZ3 LYS A   5      35.243  54.469 -44.571  1.00 53.02           H  
ATOM     94  N   ARG A   6      29.969  55.968 -38.111  1.00 50.50           N  
ATOM     95  H   ARG A   6      29.771  56.675 -38.804  1.00 50.50           H  
ATOM     96  CA  ARG A   6      28.804  55.278 -37.529  1.00 50.50           C  
ATOM     97  HA  ARG A   6      29.082  54.835 -36.572  1.00 50.50           H  
ATOM     98  C   ARG A   6      28.344  54.159 -38.479  1.00 50.50           C  
ATOM     99  CB  ARG A   6      27.635  56.264 -37.341  1.00 50.50           C  
ATOM    100  HB2 ARG A   6      26.758  55.697 -37.029  1.00 50.50           H  
ATOM    101  HB3 ARG A   6      27.405  56.723 -38.303  1.00 50.50           H  
ATOM    102  O   ARG A   6      28.435  54.367 -39.689  1.00 50.50           O  
ATOM    103  CG  ARG A   6      27.883  57.369 -36.304  1.00 50.50           C  
ATOM    104  HG2 ARG A   6      28.746  57.964 -36.601  1.00 50.50           H  
ATOM    105  HG3 ARG A   6      28.076  56.915 -35.332  1.00 50.50           H  
ATOM    106  CD  ARG A   6      26.647  58.278 -36.212  1.00 50.50           C  
ATOM    107  HD2 ARG A   6      26.446  58.699 -37.197  1.00 50.50           H  
ATOM    108  HD3 ARG A   6      25.793  57.669 -35.915  1.00 50.50           H  
ATOM    109  NE  ARG A   6      26.832  59.377 -35.242  1.00 50.50           N  
ATOM    110  HE  ARG A   6      27.763  59.508 -34.872  1.00 50.50           H  
ATOM    111  NH1 ARG A   6      24.665  60.151 -35.250  1.00 50.50           N  
ATOM    112 HH11 ARG A   6      24.417  59.453 -35.937  1.00 50.50           H  
ATOM    113 HH12 ARG A   6      23.968  60.810 -34.935  1.00 50.50           H  
ATOM    114  NH2 ARG A   6      26.180  61.151 -33.960  1.00 50.50           N  
ATOM    115 HH21 ARG A   6      25.456  61.787 -33.657  1.00 50.50           H  
ATOM    116 HH22 ARG A   6      27.119  61.264 -33.607  1.00 50.50           H  
ATOM    117  CZ  ARG A   6      25.896  60.216 -34.824  1.00 50.50           C  
ATOM    118  N   PRO A   7      27.811  53.032 -37.979  1.00 54.55           N  
ATOM    119  CA  PRO A   7      27.147  52.047 -38.821  1.00 54.55           C  
ATOM    120  HA  PRO A   7      27.697  51.928 -39.754  1.00 54.55           H  
ATOM    121  C   PRO A   7      25.709  52.477 -39.151  1.00 54.55           C  
ATOM    122  CB  PRO A   7      27.229  50.733 -38.048  1.00 54.55           C  
ATOM    123  HB2 PRO A   7      28.186  50.252 -38.250  1.00 54.55           H  
ATOM    124  HB3 PRO A   7      26.406  50.060 -38.289  1.00 54.55           H  
ATOM    125  O   PRO A   7      25.002  53.070 -38.332  1.00 54.55           O  
ATOM    126  CG  PRO A   7      27.188  51.189 -36.590  1.00 54.55           C  
ATOM    127  HG2 PRO A   7      26.150  51.283 -36.271  1.00 54.55           H  
ATOM    128  HG3 PRO A   7      27.720  50.495 -35.939  1.00 54.55           H  
ATOM    129  CD  PRO A   7      27.843  52.573 -36.598  1.00 54.55           C  
ATOM    130  HD2 PRO A   7      27.295  53.252 -35.945  1.00 54.55           H  
ATOM    131  HD3 PRO A   7      28.879  52.484 -36.270  1.00 54.55           H  
ATOM    132  N   ILE A   8      25.323  52.185 -40.389  1.00 55.02           N  
ATOM    133  H   ILE A   8      25.967  51.640 -40.944  1.00 55.02           H  
ATOM    134  CA  ILE A   8      24.019  52.420 -41.011  1.00 55.02           C  
ATOM    135  HA  ILE A   8      23.665  53.418 -40.755  1.00 55.02           H  
ATOM    136  C   ILE A   8      23.024  51.385 -40.459  1.00 55.02           C  
ATOM    137  CB  ILE A   8      24.218  52.330 -42.549  1.00 55.02           C  
ATOM    138  HB  ILE A   8      24.738  51.398 -42.767  1.00 55.02           H  
ATOM    139  O   ILE A   8      23.340  50.200 -40.399  1.00 55.02           O  
ATOM    140  CG1 ILE A   8      25.101  53.510 -43.038  1.00 55.02           C  
ATOM    141 HG12 ILE A   8      24.530  54.436 -42.979  1.00 55.02           H  
ATOM    142 HG13 ILE A   8      25.970  53.619 -42.388  1.00 55.02           H  
ATOM    143  CG2 ILE A   8      22.887  52.298 -43.318  1.00 55.02           C  
ATOM    144 HG21 ILE A   8      22.308  53.202 -43.128  1.00 55.02           H  
ATOM    145 HG22 ILE A   8      23.066  52.208 -44.390  1.00 55.02           H  
ATOM    146 HG23 ILE A   8      22.298  51.429 -43.026  1.00 55.02           H  
ATOM    147  CD1 ILE A   8      25.644  53.349 -44.464  1.00 55.02           C  
ATOM    148 HD11 ILE A   8      26.183  52.406 -44.553  1.00 55.02           H  
ATOM    149 HD12 ILE A   8      24.830  53.372 -45.188  1.00 55.02           H  
ATOM    150 HD13 ILE A   8      26.325  54.170 -44.685  1.00 55.02           H  
ATOM    151  N   ARG A   9      21.842  51.840 -40.024  1.00 43.56           N  
ATOM    152  H   ARG A   9      21.651  52.822 -40.162  1.00 43.56           H  
ATOM    153  CA  ARG A   9      20.696  50.987 -39.669  1.00 43.56           C  
ATOM    154  HA  ARG A   9      21.044  50.067 -39.198  1.00 43.56           H  
ATOM    155  C   ARG A   9      19.954  50.594 -40.947  1.00 43.56           C  
ATOM    156  CB  ARG A   9      19.724  51.729 -38.728  1.00 43.56           C  
ATOM    157  HB2 ARG A   9      18.736  51.285 -38.852  1.00 43.56           H  
ATOM    158  HB3 ARG A   9      19.652  52.773 -39.030  1.00 43.56           H  
ATOM    159  O   ARG A   9      19.521  51.480 -41.679  1.00 43.56           O  
ATOM    160  CG  ARG A   9      20.076  51.638 -37.237  1.00 43.56           C  
ATOM    161  HG2 ARG A   9      20.090  50.588 -36.942  1.00 43.56           H  
ATOM    162  HG3 ARG A   9      21.059  52.074 -37.060  1.00 43.56           H  
ATOM    163  CD  ARG A   9      19.014  52.389 -36.416  1.00 43.56           C  
ATOM    164  HD2 ARG A   9      19.091  53.454 -36.636  1.00 43.56           H  
ATOM    165  HD3 ARG A   9      18.031  52.040 -36.730  1.00 43.56           H  
ATOM    166  NE  ARG A   9      19.157  52.162 -34.963  1.00 43.56           N  
ATOM    167  HE  ARG A   9      19.877  51.514 -34.677  1.00 43.56           H  
ATOM    168  NH1 ARG A   9      17.366  53.441 -34.291  1.00 43.56           N  
ATOM    169 HH11 ARG A   9      17.170  53.657 -35.257  1.00 43.56           H  
ATOM    170 HH12 ARG A   9      16.722  53.736 -33.571  1.00 43.56           H  
ATOM    171  NH2 ARG A   9      18.526  52.292 -32.772  1.00 43.56           N  
ATOM    172 HH21 ARG A   9      17.875  52.614 -32.070  1.00 43.56           H  
ATOM    173 HH22 ARG A   9      19.231  51.613 -32.524  1.00 43.56           H  
ATOM    174  CZ  ARG A   9      18.355  52.633 -34.020  1.00 43.56           C  
ATOM    175  N   GLU A  10      19.783  49.298 -41.170  1.00 54.25           N  
ATOM    176  H   GLU A  10      20.212  48.630 -40.546  1.00 54.25           H  
ATOM    177  CA  GLU A  10      18.835  48.754 -42.147  1.00 54.25           C  
ATOM    178  HA  GLU A  10      18.895  49.353 -43.056  1.00 54.25           H  
ATOM    179  C   GLU A  10      17.392  48.815 -41.603  1.00 54.25           C  
ATOM    180  CB  GLU A  10      19.216  47.309 -42.504  1.00 54.25           C  
ATOM    181  HB2 GLU A  10      18.402  46.858 -43.071  1.00 54.25           H  
ATOM    182  HB3 GLU A  10      19.355  46.743 -41.583  1.00 54.25           H  
ATOM    183  O   GLU A  10      17.194  48.753 -40.383  1.00 54.25           O  
ATOM    184  CG  GLU A  10      20.492  47.255 -43.357  1.00 54.25           C  
ATOM    185  HG2 GLU A  10      21.308  47.723 -42.806  1.00 54.25           H  
ATOM    186  HG3 GLU A  10      20.325  47.839 -44.263  1.00 54.25           H  
ATOM    187  CD  GLU A  10      20.908  45.826 -43.738  1.00 54.25           C  
ATOM    188  OE1 GLU A  10      21.741  45.714 -44.665  1.00 54.25           O  
ATOM    189  OE2 GLU A  10      20.436  44.875 -43.077  1.00 54.25           O  
ATOM    190  N   PRO A  11      16.378  48.970 -42.473  1.00 47.08           N  
ATOM    191  CA  PRO A  11      14.980  49.035 -42.069  1.00 47.08           C  
ATOM    192  HA  PRO A  11      14.884  49.677 -41.192  1.00 47.08           H  
ATOM    193  C   PRO A  11      14.419  47.647 -41.729  1.00 47.08           C  
ATOM    194  CB  PRO A  11      14.250  49.698 -43.240  1.00 47.08           C  
ATOM    195  HB2 PRO A  11      14.297  50.781 -43.129  1.00 47.08           H  
ATOM    196  HB3 PRO A  11      13.214  49.369 -43.320  1.00 47.08           H  
ATOM    197  O   PRO A  11      14.556  46.690 -42.487  1.00 47.08           O  
ATOM    198  CG  PRO A  11      15.078  49.276 -44.453  1.00 47.08           C  
ATOM    199  HG2 PRO A  11      14.748  48.296 -44.795  1.00 47.08           H  
ATOM    200  HG3 PRO A  11      15.007  50.003 -45.263  1.00 47.08           H  
ATOM    201  CD  PRO A  11      16.501  49.171 -43.909  1.00 47.08           C  
ATOM    202  HD2 PRO A  11      17.031  50.104 -44.102  1.00 47.08           H  
ATOM    203  HD3 PRO A  11      17.021  48.338 -44.383  1.00 47.08           H  
ATOM    204  N   VAL A  12      13.741  47.571 -40.585  1.00 48.31           N  
ATOM    205  H   VAL A  12      13.662  48.415 -40.036  1.00 48.31           H  
ATOM    206  CA  VAL A  12      12.938  46.426 -40.143  1.00 48.31           C  
ATOM    207  HA  VAL A  12      13.523  45.511 -40.235  1.00 48.31           H  
ATOM    208  C   VAL A  12      11.705  46.322 -41.047  1.00 48.31           C  
ATOM    209  CB  VAL A  12      12.543  46.624 -38.661  1.00 48.31           C  
ATOM    210  HB  VAL A  12      12.041  47.586 -38.553  1.00 48.31           H  
ATOM    211  O   VAL A  12      10.880  47.232 -41.062  1.00 48.31           O  
ATOM    212  CG1 VAL A  12      11.601  45.535 -38.137  1.00 48.31           C  
ATOM    213 HG11 VAL A  12      11.381  45.703 -37.083  1.00 48.31           H  
ATOM    214 HG12 VAL A  12      12.053  44.551 -38.262  1.00 48.31           H  
ATOM    215 HG13 VAL A  12      10.657  45.563 -38.682  1.00 48.31           H  
ATOM    216  CG2 VAL A  12      13.791  46.641 -37.761  1.00 48.31           C  
ATOM    217 HG21 VAL A  12      14.455  47.458 -38.045  1.00 48.31           H  
ATOM    218 HG22 VAL A  12      13.494  46.781 -36.722  1.00 48.31           H  
ATOM    219 HG23 VAL A  12      14.328  45.697 -37.857  1.00 48.31           H  
ATOM    220  N   GLN A  13      11.587  45.231 -41.807  1.00 43.80           N  
ATOM    221  H   GLN A  13      12.333  44.551 -41.785  1.00 43.80           H  
ATOM    222  CA  GLN A  13      10.340  44.829 -42.463  1.00 43.80           C  
ATOM    223  HA  GLN A  13       9.800  45.717 -42.793  1.00 43.80           H  
ATOM    224  C   GLN A  13       9.457  44.094 -41.448  1.00 43.80           C  
ATOM    225  CB  GLN A  13      10.625  43.947 -43.694  1.00 43.80           C  
ATOM    226  HB2 GLN A  13      11.446  43.265 -43.474  1.00 43.80           H  
ATOM    227  HB3 GLN A  13       9.739  43.349 -43.908  1.00 43.80           H  
ATOM    228  O   GLN A  13       9.870  43.093 -40.862  1.00 43.80           O  
ATOM    229  CG  GLN A  13      10.939  44.774 -44.951  1.00 43.80           C  
ATOM    230  HG2 GLN A  13      10.086  45.418 -45.168  1.00 43.80           H  
ATOM    231  HG3 GLN A  13      11.806  45.407 -44.762  1.00 43.80           H  
ATOM    232  CD  GLN A  13      11.229  43.921 -46.187  1.00 43.80           C  
ATOM    233  NE2 GLN A  13      11.152  44.484 -47.374  1.00 43.80           N  
ATOM    234 HE21 GLN A  13      10.882  45.453 -47.471  1.00 43.80           H  
ATOM    235 HE22 GLN A  13      11.355  43.876 -48.154  1.00 43.80           H  
ATOM    236  OE1 GLN A  13      11.544  42.745 -46.129  1.00 43.80           O  
ATOM    237  N   GLU A  14       8.245  44.604 -41.241  1.00 46.62           N  
ATOM    238  H   GLU A  14       7.984  45.450 -41.727  1.00 46.62           H  
ATOM    239  CA  GLU A  14       7.191  43.951 -40.464  1.00 46.62           C  
ATOM    240  HA  GLU A  14       7.593  43.671 -39.491  1.00 46.62           H  
ATOM    241  C   GLU A  14       6.673  42.701 -41.203  1.00 46.62           C  
ATOM    242  CB  GLU A  14       6.022  44.927 -40.244  1.00 46.62           C  
ATOM    243  HB2 GLU A  14       5.204  44.379 -39.776  1.00 46.62           H  
ATOM    244  HB3 GLU A  14       5.684  45.296 -41.212  1.00 46.62           H  
ATOM    245  O   GLU A  14       6.375  42.779 -42.399  1.00 46.62           O  
ATOM    246  CG  GLU A  14       6.389  46.114 -39.339  1.00 46.62           C  
ATOM    247  HG2 GLU A  14       7.196  46.680 -39.804  1.00 46.62           H  
ATOM    248  HG3 GLU A  14       6.759  45.721 -38.392  1.00 46.62           H  
ATOM    249  CD  GLU A  14       5.205  47.061 -39.075  1.00 46.62           C  
ATOM    250  OE1 GLU A  14       5.294  47.811 -38.076  1.00 46.62           O  
ATOM    251  OE2 GLU A  14       4.249  47.061 -39.882  1.00 46.62           O  
ATOM    252  N   PRO A  15       6.528  41.543 -40.533  1.00 44.63           N  
ATOM    253  CA  PRO A  15       5.841  40.402 -41.113  1.00 44.63           C  
ATOM    254  HA  PRO A  15       6.151  40.267 -42.150  1.00 44.63           H  
ATOM    255  C   PRO A  15       4.325  40.631 -41.068  1.00 44.63           C  
ATOM    256  CB  PRO A  15       6.305  39.189 -40.307  1.00 44.63           C  
ATOM    257  HB2 PRO A  15       7.216  38.790 -40.753  1.00 44.63           H  
ATOM    258  HB3 PRO A  15       5.539  38.416 -40.248  1.00 44.63           H  
ATOM    259  O   PRO A  15       3.729  40.759 -40.000  1.00 44.63           O  
ATOM    260  CG  PRO A  15       6.633  39.774 -38.933  1.00 44.63           C  
ATOM    261  HG2 PRO A  15       5.736  39.765 -38.313  1.00 44.63           H  
ATOM    262  HG3 PRO A  15       7.434  39.221 -38.443  1.00 44.63           H  
ATOM    263  CD  PRO A  15       7.039  41.222 -39.211  1.00 44.63           C  
ATOM    264  HD2 PRO A  15       6.609  41.882 -38.457  1.00 44.63           H  
ATOM    265  HD3 PRO A  15       8.125  41.306 -39.214  1.00 44.63           H  
ATOM    266  N   GLY A  16       3.715  40.671 -42.253  1.00 39.68           N  
ATOM    267  H   GLY A  16       4.299  40.635 -43.077  1.00 39.68           H  
ATOM    268  CA  GLY A  16       2.278  40.820 -42.442  1.00 39.68           C  
ATOM    269  HA2 GLY A  16       2.046  40.829 -43.507  1.00 39.68           H  
ATOM    270  HA3 GLY A  16       1.973  41.778 -42.020  1.00 39.68           H  
ATOM    271  C   GLY A  16       1.462  39.703 -41.786  1.00 39.68           C  
ATOM    272  O   GLY A  16       1.725  38.511 -41.963  1.00 39.68           O  
ATOM    273  N   GLU A  17       0.426  40.115 -41.062  1.00 43.48           N  
ATOM    274  H   GLU A  17       0.326  41.107 -40.899  1.00 43.48           H  
ATOM    275  CA  GLU A  17      -0.638  39.260 -40.551  1.00 43.48           C  
ATOM    276  HA  GLU A  17      -0.202  38.456 -39.958  1.00 43.48           H  
ATOM    277  C   GLU A  17      -1.434  38.650 -41.717  1.00 43.48           C  
ATOM    278  CB  GLU A  17      -1.570  40.085 -39.646  1.00 43.48           C  
ATOM    279  HB2 GLU A  17      -1.897  40.968 -40.194  1.00 43.48           H  
ATOM    280  HB3 GLU A  17      -2.445  39.479 -39.413  1.00 43.48           H  
ATOM    281  O   GLU A  17      -2.206  39.325 -42.398  1.00 43.48           O  
ATOM    282  CG  GLU A  17      -0.917  40.508 -38.321  1.00 43.48           C  
ATOM    283  HG2 GLU A  17      -0.032  41.109 -38.534  1.00 43.48           H  
ATOM    284  HG3 GLU A  17      -0.596  39.609 -37.795  1.00 43.48           H  
ATOM    285  CD  GLU A  17      -1.872  41.322 -37.431  1.00 43.48           C  
ATOM    286  OE1 GLU A  17      -1.751  41.195 -36.192  1.00 43.48           O  
ATOM    287  OE2 GLU A  17      -2.736  42.037 -37.988  1.00 43.48           O  
ATOM    288  N   SER A  18      -1.278  37.342 -41.939  1.00 40.52           N  
ATOM    289  H   SER A  18      -0.593  36.846 -41.387  1.00 40.52           H  
ATOM    290  CA  SER A  18      -2.181  36.560 -42.788  1.00 40.52           C  
ATOM    291  HA  SER A  18      -2.723  37.245 -43.440  1.00 40.52           H  
ATOM    292  C   SER A  18      -3.227  35.856 -41.920  1.00 40.52           C  
ATOM    293  CB  SER A  18      -1.429  35.629 -43.746  1.00 40.52           C  
ATOM    294  HB2 SER A  18      -0.914  36.235 -44.492  1.00 40.52           H  
ATOM    295  HB3 SER A  18      -2.148  34.991 -44.260  1.00 40.52           H  
ATOM    296  O   SER A  18      -3.007  34.815 -41.305  1.00 40.52           O  
ATOM    297  OG  SER A  18      -0.478  34.821 -43.090  1.00 40.52           O  
ATOM    298  HG  SER A  18       0.271  35.372 -42.850  1.00 40.52           H  
ATOM    299  N   SER A  19      -4.407  36.472 -41.863  1.00 43.84           N  
ATOM    300  H   SER A  19      -4.461  37.377 -42.306  1.00 43.84           H  
ATOM    301  CA  SER A  19      -5.631  35.918 -41.287  1.00 43.84           C  
ATOM    302  HA  SER A  19      -5.428  35.587 -40.268  1.00 43.84           H  
ATOM    303  C   SER A  19      -6.120  34.711 -42.105  1.00 43.84           C  
ATOM    304  CB  SER A  19      -6.682  37.045 -41.230  1.00 43.84           C  
ATOM    305  HB2 SER A  19      -6.550  37.705 -42.087  1.00 43.84           H  
ATOM    306  HB3 SER A  19      -6.530  37.629 -40.322  1.00 43.84           H  
ATOM    307  O   SER A  19      -6.750  34.881 -43.149  1.00 43.84           O  
ATOM    308  OG  SER A  19      -8.012  36.555 -41.270  1.00 43.84           O  
ATOM    309  HG  SER A  19      -8.112  36.188 -42.151  1.00 43.84           H  
ATOM    310  N   SER A  20      -5.918  33.494 -41.592  1.00 42.43           N  
ATOM    311  H   SER A  20      -5.300  33.422 -40.797  1.00 42.43           H  
ATOM    312  CA  SER A  20      -6.635  32.285 -42.025  1.00 42.43           C  
ATOM    313  HA  SER A  20      -7.220  32.506 -42.918  1.00 42.43           H  
ATOM    314  C   SER A  20      -7.610  31.849 -40.928  1.00 42.43           C  
ATOM    315  CB  SER A  20      -5.661  31.170 -42.423  1.00 42.43           C  
ATOM    316  HB2 SER A  20      -5.104  31.476 -43.308  1.00 42.43           H  
ATOM    317  HB3 SER A  20      -4.959  30.983 -41.610  1.00 42.43           H  
ATOM    318  O   SER A  20      -7.284  31.044 -40.056  1.00 42.43           O  
ATOM    319  OG  SER A  20      -6.381  29.983 -42.703  1.00 42.43           O  
ATOM    320  HG  SER A  20      -6.619  29.601 -41.855  1.00 42.43           H  
ATOM    321  N   LYS A  21      -8.833  32.387 -40.973  1.00 40.28           N  
ATOM    322  H   LYS A  21      -9.018  33.044 -41.718  1.00 40.28           H  
ATOM    323  CA  LYS A  21      -9.967  31.937 -40.154  1.00 40.28           C  
ATOM    324  HA  LYS A  21      -9.645  31.809 -39.120  1.00 40.28           H  
ATOM    325  C   LYS A  21     -10.462  30.580 -40.673  1.00 40.28           C  
ATOM    326  CB  LYS A  21     -11.100  32.985 -40.205  1.00 40.28           C  
ATOM    327  HB2 LYS A  21     -11.318  33.222 -41.247  1.00 40.28           H  
ATOM    328  HB3 LYS A  21     -11.995  32.544 -39.767  1.00 40.28           H  
ATOM    329  O   LYS A  21     -11.183  30.531 -41.665  1.00 40.28           O  
ATOM    330  CG  LYS A  21     -10.787  34.285 -39.446  1.00 40.28           C  
ATOM    331  HG2 LYS A  21      -9.878  34.731 -39.848  1.00 40.28           H  
ATOM    332  HG3 LYS A  21     -10.628  34.054 -38.392  1.00 40.28           H  
ATOM    333  CD  LYS A  21     -11.942  35.290 -39.582  1.00 40.28           C  
ATOM    334  HD2 LYS A  21     -12.078  35.529 -40.636  1.00 40.28           H  
ATOM    335  HD3 LYS A  21     -12.858  34.840 -39.198  1.00 40.28           H  
ATOM    336  CE  LYS A  21     -11.630  36.573 -38.799  1.00 40.28           C  
ATOM    337  HE2 LYS A  21     -11.511  36.318 -37.746  1.00 40.28           H  
ATOM    338  HE3 LYS A  21     -10.677  36.966 -39.152  1.00 40.28           H  
ATOM    339  NZ  LYS A  21     -12.693  37.599 -38.964  1.00 40.28           N  
ATOM    340  HZ1 LYS A  21     -12.459  38.430 -38.439  1.00 40.28           H  
ATOM    341  HZ2 LYS A  21     -12.781  37.860 -39.935  1.00 40.28           H  
ATOM    342  HZ3 LYS A  21     -13.583  37.251 -38.636  1.00 40.28           H  
ATOM    343  N   ARG A  22     -10.116  29.477 -39.998  1.00 41.63           N  
ATOM    344  H   ARG A  22      -9.468  29.587 -39.231  1.00 41.63           H  
ATOM    345  CA  ARG A  22     -10.907  28.234 -40.070  1.00 41.63           C  
ATOM    346  HA  ARG A  22     -11.348  28.142 -41.063  1.00 41.63           H  
ATOM    347  C   ARG A  22     -12.059  28.359 -39.079  1.00 41.63           C  
ATOM    348  CB  ARG A  22     -10.057  26.979 -39.787  1.00 41.63           C  
ATOM    349  HB2 ARG A  22      -9.184  27.243 -39.190  1.00 41.63           H  
ATOM    350  HB3 ARG A  22     -10.655  26.272 -39.212  1.00 41.63           H  
ATOM    351  O   ARG A  22     -11.826  28.453 -37.878  1.00 41.63           O  
ATOM    352  CG  ARG A  22      -9.623  26.276 -41.081  1.00 41.63           C  
ATOM    353  HG2 ARG A  22     -10.503  26.039 -41.678  1.00 41.63           H  
ATOM    354  HG3 ARG A  22      -8.977  26.944 -41.650  1.00 41.63           H  
ATOM    355  CD  ARG A  22      -8.869  24.977 -40.768  1.00 41.63           C  
ATOM    356  HD2 ARG A  22      -9.539  24.307 -40.227  1.00 41.63           H  
ATOM    357  HD3 ARG A  22      -8.016  25.212 -40.132  1.00 41.63           H  
ATOM    358  NE  ARG A  22      -8.396  24.317 -42.001  1.00 41.63           N  
ATOM    359  HE  ARG A  22      -8.609  24.781 -42.872  1.00 41.63           H  
ATOM    360  NH1 ARG A  22      -7.412  22.491 -41.013  1.00 41.63           N  
ATOM    361 HH11 ARG A  22      -6.907  21.620 -41.090  1.00 41.63           H  
ATOM    362 HH12 ARG A  22      -7.717  22.827 -40.111  1.00 41.63           H  
ATOM    363  NH2 ARG A  22      -7.342  22.715 -43.232  1.00 41.63           N  
ATOM    364 HH21 ARG A  22      -7.568  23.213 -44.081  1.00 41.63           H  
ATOM    365 HH22 ARG A  22      -6.835  21.843 -43.287  1.00 41.63           H  
ATOM    366  CZ  ARG A  22      -7.722  23.182 -42.075  1.00 41.63           C  
ATOM    367  N   ALA A  23     -13.283  28.384 -39.593  1.00 39.70           N  
ATOM    368  H   ALA A  23     -13.391  28.324 -40.595  1.00 39.70           H  
ATOM    369  CA  ALA A  23     -14.488  28.281 -38.789  1.00 39.70           C  
ATOM    370  HA  ALA A  23     -14.461  29.025 -37.992  1.00 39.70           H  
ATOM    371  C   ALA A  23     -14.551  26.880 -38.158  1.00 39.70           C  
ATOM    372  CB  ALA A  23     -15.694  28.575 -39.694  1.00 39.70           C  
ATOM    373  HB1 ALA A  23     -16.611  28.507 -39.109  1.00 39.70           H  
ATOM    374  HB2 ALA A  23     -15.746  27.847 -40.503  1.00 39.70           H  
ATOM    375  HB3 ALA A  23     -15.614  29.578 -40.113  1.00 39.70           H  
ATOM    376  O   ALA A  23     -14.710  25.885 -38.857  1.00 39.70           O  
ATOM    377  N   THR A  24     -14.384  26.796 -36.840  1.00 45.09           N  
ATOM    378  H   THR A  24     -14.101  27.616 -36.323  1.00 45.09           H  
ATOM    379  CA  THR A  24     -14.852  25.655 -36.048  1.00 45.09           C  
ATOM    380  HA  THR A  24     -14.642  24.723 -36.573  1.00 45.09           H  
ATOM    381  C   THR A  24     -16.358  25.791 -35.896  1.00 45.09           C  
ATOM    382  CB  THR A  24     -14.189  25.605 -34.660  1.00 45.09           C  
ATOM    383  HB  THR A  24     -14.866  25.126 -33.953  1.00 45.09           H  
ATOM    384  O   THR A  24     -16.826  26.700 -35.208  1.00 45.09           O  
ATOM    385  CG2 THR A  24     -12.893  24.802 -34.685  1.00 45.09           C  
ATOM    386 HG21 THR A  24     -12.449  24.802 -33.689  1.00 45.09           H  
ATOM    387 HG22 THR A  24     -12.196  25.250 -35.392  1.00 45.09           H  
ATOM    388 HG23 THR A  24     -13.103  23.773 -34.980  1.00 45.09           H  
ATOM    389  OG1 THR A  24     -13.884  26.906 -34.201  1.00 45.09           O  
ATOM    390  HG1 THR A  24     -14.730  27.314 -34.003  1.00 45.09           H  
ATOM    391  N   GLU A  25     -17.107  24.917 -36.562  1.00 44.21           N  
ATOM    392  H   GLU A  25     -16.670  24.237 -37.168  1.00 44.21           H  
ATOM    393  CA  GLU A  25     -18.544  24.783 -36.340  1.00 44.21           C  
ATOM    394  HA  GLU A  25     -19.014  25.738 -36.576  1.00 44.21           H  
ATOM    395  C   GLU A  25     -18.799  24.419 -34.865  1.00 44.21           C  
ATOM    396  CB  GLU A  25     -19.143  23.719 -37.271  1.00 44.21           C  
ATOM    397  HB2 GLU A  25     -20.170  23.525 -36.959  1.00 44.21           H  
ATOM    398  HB3 GLU A  25     -18.568  22.798 -37.178  1.00 44.21           H  
ATOM    399  O   GLU A  25     -18.150  23.508 -34.337  1.00 44.21           O  
ATOM    400  CG  GLU A  25     -19.160  24.186 -38.735  1.00 44.21           C  
ATOM    401  HG2 GLU A  25     -19.712  25.124 -38.790  1.00 44.21           H  
ATOM    402  HG3 GLU A  25     -18.137  24.380 -39.057  1.00 44.21           H  
ATOM    403  CD  GLU A  25     -19.796  23.163 -39.691  1.00 44.21           C  
ATOM    404  OE1 GLU A  25     -20.171  23.591 -40.805  1.00 44.21           O  
ATOM    405  OE2 GLU A  25     -19.868  21.969 -39.322  1.00 44.21           O  
ATOM    406  N   PRO A  26     -19.692  25.135 -34.161  1.00 45.37           N  
ATOM    407  CA  PRO A  26     -20.063  24.779 -32.802  1.00 45.37           C  
ATOM    408  HA  PRO A  26     -19.169  24.689 -32.186  1.00 45.37           H  
ATOM    409  C   PRO A  26     -20.804  23.440 -32.818  1.00 45.37           C  
ATOM    410  CB  PRO A  26     -20.916  25.941 -32.285  1.00 45.37           C  
ATOM    411  HB2 PRO A  26     -21.696  25.605 -31.602  1.00 45.37           H  
ATOM    412  HB3 PRO A  26     -20.270  26.669 -31.795  1.00 45.37           H  
ATOM    413  O   PRO A  26     -21.798  23.275 -33.525  1.00 45.37           O  
ATOM    414  CG  PRO A  26     -21.500  26.562 -33.554  1.00 45.37           C  
ATOM    415  HG2 PRO A  26     -21.689  27.629 -33.433  1.00 45.37           H  
ATOM    416  HG3 PRO A  26     -22.419  26.042 -33.823  1.00 45.37           H  
ATOM    417  CD  PRO A  26     -20.440  26.295 -34.619  1.00 45.37           C  
ATOM    418  HD2 PRO A  26     -20.924  26.103 -35.576  1.00 45.37           H  
ATOM    419  HD3 PRO A  26     -19.768  27.150 -34.696  1.00 45.37           H  
ATOM    420  N   LEU A  27     -20.313  22.485 -32.023  1.00 45.09           N  
ATOM    421  H   LEU A  27     -19.461  22.680 -31.517  1.00 45.09           H  
ATOM    422  CA  LEU A  27     -21.012  21.228 -31.761  1.00 45.09           C  
ATOM    423  HA  LEU A  27     -21.042  20.663 -32.692  1.00 45.09           H  
ATOM    424  C   LEU A  27     -22.449  21.533 -31.304  1.00 45.09           C  
ATOM    425  CB  LEU A  27     -20.255  20.431 -30.683  1.00 45.09           C  
ATOM    426  HB2 LEU A  27     -20.933  19.709 -30.226  1.00 45.09           H  
ATOM    427  HB3 LEU A  27     -19.946  21.121 -29.898  1.00 45.09           H  
ATOM    428  O   LEU A  27     -22.636  22.445 -30.490  1.00 45.09           O  
ATOM    429  CG  LEU A  27     -19.030  19.678 -31.231  1.00 45.09           C  
ATOM    430  HG  LEU A  27     -18.514  20.297 -31.965  1.00 45.09           H  
ATOM    431  CD1 LEU A  27     -18.050  19.368 -30.100  1.00 45.09           C  
ATOM    432 HD11 LEU A  27     -17.187  18.835 -30.500  1.00 45.09           H  
ATOM    433 HD12 LEU A  27     -17.708  20.298 -29.646  1.00 45.09           H  
ATOM    434 HD13 LEU A  27     -18.537  18.753 -29.343  1.00 45.09           H  
ATOM    435  CD2 LEU A  27     -19.443  18.356 -31.883  1.00 45.09           C  
ATOM    436 HD21 LEU A  27     -19.955  17.719 -31.161  1.00 45.09           H  
ATOM    437 HD22 LEU A  27     -20.106  18.550 -32.726  1.00 45.09           H  
ATOM    438 HD23 LEU A  27     -18.559  17.839 -32.256  1.00 45.09           H  
ATOM    439  N   PRO A  28     -23.457  20.799 -31.809  1.00 56.14           N  
ATOM    440  CA  PRO A  28     -24.846  21.055 -31.464  1.00 56.14           C  
ATOM    441  HA  PRO A  28     -25.118  22.058 -31.793  1.00 56.14           H  
ATOM    442  C   PRO A  28     -25.023  20.960 -29.948  1.00 56.14           C  
ATOM    443  CB  PRO A  28     -25.678  20.032 -32.245  1.00 56.14           C  
ATOM    444  HB2 PRO A  28     -26.016  20.482 -33.179  1.00 56.14           H  
ATOM    445  HB3 PRO A  28     -26.530  19.669 -31.671  1.00 56.14           H  
ATOM    446  O   PRO A  28     -24.587  19.998 -29.311  1.00 56.14           O  
ATOM    447  CG  PRO A  28     -24.686  18.911 -32.555  1.00 56.14           C  
ATOM    448  HG2 PRO A  28     -24.647  18.219 -31.714  1.00 56.14           H  
ATOM    449  HG3 PRO A  28     -24.944  18.384 -33.473  1.00 56.14           H  
ATOM    450  CD  PRO A  28     -23.349  19.638 -32.675  1.00 56.14           C  
ATOM    451  HD2 PRO A  28     -23.196  19.967 -33.703  1.00 56.14           H  
ATOM    452  HD3 PRO A  28     -22.541  18.977 -32.362  1.00 56.14           H  
ATOM    453  N   ALA A  29     -25.627  21.998 -29.370  1.00 64.16           N  
ATOM    454  H   ALA A  29     -25.942  22.762 -29.951  1.00 64.16           H  
ATOM    455  CA  ALA A  29     -25.924  22.045 -27.950  1.00 64.16           C  
ATOM    456  HA  ALA A  29     -24.991  21.942 -27.396  1.00 64.16           H  
ATOM    457  C   ALA A  29     -26.843  20.869 -27.602  1.00 64.16           C  
ATOM    458  CB  ALA A  29     -26.549  23.404 -27.610  1.00 64.16           C  
ATOM    459  HB1 ALA A  29     -25.855  24.206 -27.860  1.00 64.16           H  
ATOM    460  HB2 ALA A  29     -27.476  23.538 -28.168  1.00 64.16           H  
ATOM    461  HB3 ALA A  29     -26.773  23.443 -26.544  1.00 64.16           H  
ATOM    462  O   ALA A  29     -27.945  20.762 -28.140  1.00 64.16           O  
ATOM    463  N   MET A  30     -26.363  19.991 -26.718  1.00 64.04           N  
ATOM    464  H   MET A  30     -25.409  20.103 -26.408  1.00 64.04           H  
ATOM    465  CA  MET A  30     -27.144  18.883 -26.173  1.00 64.04           C  
ATOM    466  HA  MET A  30     -27.365  18.176 -26.973  1.00 64.04           H  
ATOM    467  C   MET A  30     -28.459  19.431 -25.626  1.00 64.04           C  
ATOM    468  CB  MET A  30     -26.352  18.182 -25.055  1.00 64.04           C  
ATOM    469  HB2 MET A  30     -26.905  18.251 -24.118  1.00 64.04           H  
ATOM    470  HB3 MET A  30     -25.391  18.675 -24.907  1.00 64.04           H  
ATOM    471  O   MET A  30     -28.461  20.371 -24.825  1.00 64.04           O  
ATOM    472  CG  MET A  30     -26.091  16.707 -25.362  1.00 64.04           C  
ATOM    473  HG2 MET A  30     -27.043  16.186 -25.457  1.00 64.04           H  
ATOM    474  HG3 MET A  30     -25.571  16.639 -26.318  1.00 64.04           H  
ATOM    475  SD  MET A  30     -25.078  15.877 -24.101  1.00 64.04           S  
ATOM    476  CE  MET A  30     -26.232  15.882 -22.704  1.00 64.04           C  
ATOM    477  HE1 MET A  30     -26.430  16.904 -22.384  1.00 64.04           H  
ATOM    478  HE2 MET A  30     -27.166  15.407 -23.005  1.00 64.04           H  
ATOM    479  HE3 MET A  30     -25.799  15.322 -21.875  1.00 64.04           H  
ATOM    480  N   THR A  31     -29.572  18.856 -26.064  1.00 85.02           N  
ATOM    481  H   THR A  31     -29.503  18.044 -26.661  1.00 85.02           H  
ATOM    482  CA  THR A  31     -30.886  19.291 -25.603  1.00 85.02           C  
ATOM    483  HA  THR A  31     -30.950  20.370 -25.740  1.00 85.02           H  
ATOM    484  C   THR A  31     -31.021  19.002 -24.109  1.00 85.02           C  
ATOM    485  CB  THR A  31     -32.020  18.655 -26.416  1.00 85.02           C  
ATOM    486  HB  THR A  31     -32.971  19.025 -26.032  1.00 85.02           H  
ATOM    487  O   THR A  31     -30.467  18.035 -23.577  1.00 85.02           O  
ATOM    488  CG2 THR A  31     -31.936  18.990 -27.905  1.00 85.02           C  
ATOM    489 HG21 THR A  31     -32.801  18.569 -28.418  1.00 85.02           H  
ATOM    490 HG22 THR A  31     -31.929  20.071 -28.043  1.00 85.02           H  
ATOM    491 HG23 THR A  31     -31.030  18.567 -28.340  1.00 85.02           H  
ATOM    492  OG1 THR A  31     -31.995  17.260 -26.276  1.00 85.02           O  
ATOM    493  HG1 THR A  31     -31.192  16.945 -26.699  1.00 85.02           H  
ATOM    494  N   GLU A  32     -31.764  19.845 -23.393  1.00 68.59           N  
ATOM    495  H   GLU A  32     -32.150  20.664 -23.840  1.00 68.59           H  
ATOM    496  CA  GLU A  32     -32.007  19.664 -21.956  1.00 68.59           C  
ATOM    497  HA  GLU A  32     -31.057  19.726 -21.425  1.00 68.59           H  
ATOM    498  C   GLU A  32     -32.618  18.285 -21.655  1.00 68.59           C  
ATOM    499  CB  GLU A  32     -32.909  20.813 -21.489  1.00 68.59           C  
ATOM    500  HB2 GLU A  32     -32.440  21.747 -21.796  1.00 68.59           H  
ATOM    501  HB3 GLU A  32     -33.880  20.732 -21.978  1.00 68.59           H  
ATOM    502  O   GLU A  32     -32.314  17.667 -20.636  1.00 68.59           O  
ATOM    503  CG  GLU A  32     -33.101  20.839 -19.968  1.00 68.59           C  
ATOM    504  HG2 GLU A  32     -33.683  19.966 -19.670  1.00 68.59           H  
ATOM    505  HG3 GLU A  32     -32.122  20.770 -19.494  1.00 68.59           H  
ATOM    506  CD  GLU A  32     -33.810  22.110 -19.475  1.00 68.59           C  
ATOM    507  OE1 GLU A  32     -33.857  22.272 -18.235  1.00 68.59           O  
ATOM    508  OE2 GLU A  32     -34.261  22.914 -20.321  1.00 68.59           O  
ATOM    509  N   GLN A  33     -33.388  17.755 -22.607  1.00 68.77           N  
ATOM    510  H   GLN A  33     -33.554  18.309 -23.435  1.00 68.77           H  
ATOM    511  CA  GLN A  33     -33.970  16.424 -22.559  1.00 68.77           C  
ATOM    512  HA  GLN A  33     -34.481  16.322 -21.601  1.00 68.77           H  
ATOM    513  C   GLN A  33     -32.913  15.309 -22.635  1.00 68.77           C  
ATOM    514  CB  GLN A  33     -35.019  16.352 -23.674  1.00 68.77           C  
ATOM    515  HB2 GLN A  33     -35.611  17.266 -23.635  1.00 68.77           H  
ATOM    516  HB3 GLN A  33     -34.529  16.300 -24.646  1.00 68.77           H  
ATOM    517  O   GLN A  33     -32.973  14.383 -21.832  1.00 68.77           O  
ATOM    518  CG  GLN A  33     -35.967  15.160 -23.507  1.00 68.77           C  
ATOM    519  HG2 GLN A  33     -35.420  14.240 -23.710  1.00 68.77           H  
ATOM    520  HG3 GLN A  33     -36.333  15.125 -22.481  1.00 68.77           H  
ATOM    521  CD  GLN A  33     -37.177  15.241 -24.436  1.00 68.77           C  
ATOM    522  NE2 GLN A  33     -37.859  14.143 -24.668  1.00 68.77           N  
ATOM    523 HE21 GLN A  33     -38.627  14.244 -25.316  1.00 68.77           H  
ATOM    524 HE22 GLN A  33     -37.545  13.256 -24.299  1.00 68.77           H  
ATOM    525  OE1 GLN A  33     -37.557  16.277 -24.954  1.00 68.77           O  
ATOM    526  N   GLU A  34     -31.898  15.414 -23.499  1.00 67.57           N  
ATOM    527  H   GLU A  34     -31.875  16.197 -24.136  1.00 67.57           H  
ATOM    528  CA  GLU A  34     -30.770  14.464 -23.549  1.00 67.57           C  
ATOM    529  HA  GLU A  34     -31.151  13.446 -23.637  1.00 67.57           H  
ATOM    530  C   GLU A  34     -29.907  14.530 -22.282  1.00 67.57           C  
ATOM    531  CB  GLU A  34     -29.886  14.765 -24.767  1.00 67.57           C  
ATOM    532  HB2 GLU A  34     -29.642  15.828 -24.755  1.00 67.57           H  
ATOM    533  HB3 GLU A  34     -28.952  14.209 -24.683  1.00 67.57           H  
ATOM    534  O   GLU A  34     -29.447  13.499 -21.781  1.00 67.57           O  
ATOM    535  CG  GLU A  34     -30.559  14.373 -26.090  1.00 67.57           C  
ATOM    536  HG2 GLU A  34     -30.532  13.287 -26.180  1.00 67.57           H  
ATOM    537  HG3 GLU A  34     -31.608  14.670 -26.077  1.00 67.57           H  
ATOM    538  CD  GLU A  34     -29.873  15.027 -27.296  1.00 67.57           C  
ATOM    539  OE1 GLU A  34     -29.683  14.325 -28.310  1.00 67.57           O  
ATOM    540  OE2 GLU A  34     -29.580  16.247 -27.201  1.00 67.57           O  
ATOM    541  N   ARG A  35     -29.728  15.731 -21.712  1.00 67.93           N  
ATOM    542  H   ARG A  35     -30.115  16.533 -22.188  1.00 67.93           H  
ATOM    543  CA  ARG A  35     -29.016  15.906 -20.437  1.00 67.93           C  
ATOM    544  HA  ARG A  35     -28.054  15.400 -20.514  1.00 67.93           H  
ATOM    545  C   ARG A  35     -29.765  15.228 -19.292  1.00 67.93           C  
ATOM    546  CB  ARG A  35     -28.786  17.398 -20.154  1.00 67.93           C  
ATOM    547  HB2 ARG A  35     -29.723  17.868 -19.854  1.00 67.93           H  
ATOM    548  HB3 ARG A  35     -28.431  17.888 -21.061  1.00 67.93           H  
ATOM    549  O   ARG A  35     -29.171  14.459 -18.539  1.00 67.93           O  
ATOM    550  CG  ARG A  35     -27.731  17.575 -19.051  1.00 67.93           C  
ATOM    551  HG2 ARG A  35     -27.989  16.985 -18.171  1.00 67.93           H  
ATOM    552  HG3 ARG A  35     -26.777  17.211 -19.432  1.00 67.93           H  
ATOM    553  CD  ARG A  35     -27.558  19.039 -18.635  1.00 67.93           C  
ATOM    554  HD2 ARG A  35     -26.572  19.137 -18.181  1.00 67.93           H  
ATOM    555  HD3 ARG A  35     -27.604  19.677 -19.518  1.00 67.93           H  
ATOM    556  NE  ARG A  35     -28.573  19.452 -17.649  1.00 67.93           N  
ATOM    557  HE  ARG A  35     -29.294  18.781 -17.426  1.00 67.93           H  
ATOM    558  NH1 ARG A  35     -27.642  21.475 -17.099  1.00 67.93           N  
ATOM    559 HH11 ARG A  35     -26.931  21.311 -17.797  1.00 67.93           H  
ATOM    560 HH12 ARG A  35     -27.685  22.337 -16.575  1.00 67.93           H  
ATOM    561  NH2 ARG A  35     -29.510  20.803 -16.076  1.00 67.93           N  
ATOM    562 HH21 ARG A  35     -29.568  21.687 -15.591  1.00 67.93           H  
ATOM    563 HH22 ARG A  35     -30.239  20.117 -15.941  1.00 67.93           H  
ATOM    564  CZ  ARG A  35     -28.569  20.569 -16.945  1.00 67.93           C  
ATOM    565  N   LEU A  36     -31.070  15.475 -19.192  1.00 63.98           N  
ATOM    566  H   LEU A  36     -31.482  16.122 -19.850  1.00 63.98           H  
ATOM    567  CA  LEU A  36     -31.934  14.871 -18.180  1.00 63.98           C  
ATOM    568  HA  LEU A  36     -31.507  15.054 -17.194  1.00 63.98           H  
ATOM    569  C   LEU A  36     -32.012  13.351 -18.341  1.00 63.98           C  
ATOM    570  CB  LEU A  36     -33.329  15.511 -18.264  1.00 63.98           C  
ATOM    571  HB2 LEU A  36     -34.045  14.881 -17.738  1.00 63.98           H  
ATOM    572  HB3 LEU A  36     -33.633  15.549 -19.310  1.00 63.98           H  
ATOM    573  O   LEU A  36     -31.985  12.638 -17.343  1.00 63.98           O  
ATOM    574  CG  LEU A  36     -33.391  16.927 -17.660  1.00 63.98           C  
ATOM    575  HG  LEU A  36     -32.556  17.526 -18.022  1.00 63.98           H  
ATOM    576  CD1 LEU A  36     -34.696  17.606 -18.073  1.00 63.98           C  
ATOM    577 HD11 LEU A  36     -34.727  18.618 -17.671  1.00 63.98           H  
ATOM    578 HD12 LEU A  36     -34.743  17.673 -19.160  1.00 63.98           H  
ATOM    579 HD13 LEU A  36     -35.553  17.041 -17.705  1.00 63.98           H  
ATOM    580  CD2 LEU A  36     -33.334  16.888 -16.130  1.00 63.98           C  
ATOM    581 HD21 LEU A  36     -32.375  16.497 -15.792  1.00 63.98           H  
ATOM    582 HD22 LEU A  36     -33.448  17.898 -15.737  1.00 63.98           H  
ATOM    583 HD23 LEU A  36     -34.137  16.263 -15.739  1.00 63.98           H  
ATOM    584  N   GLN A  37     -32.037  12.842 -19.573  1.00 63.19           N  
ATOM    585  H   GLN A  37     -32.114  13.476 -20.355  1.00 63.19           H  
ATOM    586  CA  GLN A  37     -32.046  11.407 -19.851  1.00 63.19           C  
ATOM    587  HA  GLN A  37     -32.828  10.957 -19.239  1.00 63.19           H  
ATOM    588  C   GLN A  37     -30.715  10.742 -19.453  1.00 63.19           C  
ATOM    589  CB  GLN A  37     -32.421  11.219 -21.328  1.00 63.19           C  
ATOM    590  HB2 GLN A  37     -33.176  11.965 -21.576  1.00 63.19           H  
ATOM    591  HB3 GLN A  37     -31.550  11.385 -21.963  1.00 63.19           H  
ATOM    592  O   GLN A  37     -30.724   9.666 -18.857  1.00 63.19           O  
ATOM    593  CG  GLN A  37     -33.061   9.865 -21.647  1.00 63.19           C  
ATOM    594  HG2 GLN A  37     -33.848   9.660 -20.921  1.00 63.19           H  
ATOM    595  HG3 GLN A  37     -32.309   9.079 -21.574  1.00 63.19           H  
ATOM    596  CD  GLN A  37     -33.685   9.840 -23.045  1.00 63.19           C  
ATOM    597  NE2 GLN A  37     -34.369   8.778 -23.408  1.00 63.19           N  
ATOM    598 HE21 GLN A  37     -34.440   7.973 -22.801  1.00 63.19           H  
ATOM    599 HE22 GLN A  37     -34.726   8.806 -24.352  1.00 63.19           H  
ATOM    600  OE1 GLN A  37     -33.594  10.758 -23.838  1.00 63.19           O  
ATOM    601  N   GLY A  38     -29.576  11.413 -19.668  1.00 65.27           N  
ATOM    602  H   GLY A  38     -29.623  12.272 -20.198  1.00 65.27           H  
ATOM    603  CA  GLY A  38     -28.263  10.967 -19.187  1.00 65.27           C  
ATOM    604  HA2 GLY A  38     -27.506  11.640 -19.590  1.00 65.27           H  
ATOM    605  HA3 GLY A  38     -28.068   9.960 -19.555  1.00 65.27           H  
ATOM    606  C   GLY A  38     -28.128  10.964 -17.657  1.00 65.27           C  
ATOM    607  O   GLY A  38     -27.552  10.033 -17.079  1.00 65.27           O  
ATOM    608  N   GLU A  39     -28.695  11.964 -16.976  1.00 58.80           N  
ATOM    609  H   GLU A  39     -29.095  12.734 -17.492  1.00 58.80           H  
ATOM    610  CA  GLU A  39     -28.739  12.012 -15.509  1.00 58.80           C  
ATOM    611  HA  GLU A  39     -27.747  11.787 -15.119  1.00 58.80           H  
ATOM    612  C   GLU A  39     -29.682  10.946 -14.931  1.00 58.80           C  
ATOM    613  CB  GLU A  39     -29.119  13.417 -15.017  1.00 58.80           C  
ATOM    614  HB2 GLU A  39     -29.354  13.347 -13.955  1.00 58.80           H  
ATOM    615  HB3 GLU A  39     -30.002  13.772 -15.549  1.00 58.80           H  
ATOM    616  O   GLU A  39     -29.308  10.252 -13.980  1.00 58.80           O  
ATOM    617  CG  GLU A  39     -27.957  14.411 -15.195  1.00 58.80           C  
ATOM    618  HG2 GLU A  39     -27.065  13.979 -14.741  1.00 58.80           H  
ATOM    619  HG3 GLU A  39     -27.755  14.540 -16.259  1.00 58.80           H  
ATOM    620  CD  GLU A  39     -28.210  15.786 -14.555  1.00 58.80           C  
ATOM    621  OE1 GLU A  39     -27.318  16.654 -14.700  1.00 58.80           O  
ATOM    622  OE2 GLU A  39     -29.272  15.976 -13.923  1.00 58.80           O  
ATOM    623  N   LEU A  40     -30.848  10.722 -15.551  1.00 55.99           N  
ATOM    624  H   LEU A  40     -31.114  11.339 -16.305  1.00 55.99           H  
ATOM    625  CA  LEU A  40     -31.780   9.663 -15.155  1.00 55.99           C  
ATOM    626  HA  LEU A  40     -32.003   9.808 -14.098  1.00 55.99           H  
ATOM    627  C   LEU A  40     -31.150   8.275 -15.304  1.00 55.99           C  
ATOM    628  CB  LEU A  40     -33.087   9.734 -15.976  1.00 55.99           C  
ATOM    629  HB2 LEU A  40     -33.143   8.854 -16.617  1.00 55.99           H  
ATOM    630  HB3 LEU A  40     -33.082  10.587 -16.654  1.00 55.99           H  
ATOM    631  O   LEU A  40     -31.269   7.451 -14.402  1.00 55.99           O  
ATOM    632  CG  LEU A  40     -34.347   9.796 -15.091  1.00 55.99           C  
ATOM    633  HG  LEU A  40     -34.127   9.410 -14.096  1.00 55.99           H  
ATOM    634  CD1 LEU A  40     -34.855  11.232 -14.967  1.00 55.99           C  
ATOM    635 HD11 LEU A  40     -35.719  11.268 -14.302  1.00 55.99           H  
ATOM    636 HD12 LEU A  40     -35.138  11.619 -15.946  1.00 55.99           H  
ATOM    637 HD13 LEU A  40     -34.066  11.863 -14.557  1.00 55.99           H  
ATOM    638  CD2 LEU A  40     -35.462   8.929 -15.676  1.00 55.99           C  
ATOM    639 HD21 LEU A  40     -36.347   8.994 -15.043  1.00 55.99           H  
ATOM    640 HD22 LEU A  40     -35.712   9.277 -16.679  1.00 55.99           H  
ATOM    641 HD23 LEU A  40     -35.134   7.891 -15.723  1.00 55.99           H  
ATOM    642  N   GLU A  41     -30.431   8.020 -16.398  1.00 57.05           N  
ATOM    643  H   GLU A  41     -30.441   8.705 -17.140  1.00 57.05           H  
ATOM    644  CA  GLU A  41     -29.731   6.752 -16.647  1.00 57.05           C  
ATOM    645  HA  GLU A  41     -30.448   5.936 -16.559  1.00 57.05           H  
ATOM    646  C   GLU A  41     -28.588   6.520 -15.638  1.00 57.05           C  
ATOM    647  CB  GLU A  41     -29.182   6.783 -18.085  1.00 57.05           C  
ATOM    648  HB2 GLU A  41     -29.906   7.257 -18.747  1.00 57.05           H  
ATOM    649  HB3 GLU A  41     -28.276   7.389 -18.104  1.00 57.05           H  
ATOM    650  O   GLU A  41     -28.261   5.389 -15.263  1.00 57.05           O  
ATOM    651  CG  GLU A  41     -28.862   5.396 -18.658  1.00 57.05           C  
ATOM    652  HG2 GLU A  41     -28.173   4.887 -17.984  1.00 57.05           H  
ATOM    653  HG3 GLU A  41     -28.342   5.534 -19.606  1.00 57.05           H  
ATOM    654  CD  GLU A  41     -30.109   4.524 -18.900  1.00 57.05           C  
ATOM    655  OE1 GLU A  41     -29.926   3.289 -18.965  1.00 57.05           O  
ATOM    656  OE2 GLU A  41     -31.241   5.059 -18.929  1.00 57.05           O  
ATOM    657  N   THR A  42     -27.971   7.605 -15.165  1.00 46.94           N  
ATOM    658  H   THR A  42     -28.284   8.502 -15.508  1.00 46.94           H  
ATOM    659  CA  THR A  42     -26.934   7.575 -14.125  1.00 46.94           C  
ATOM    660  HA  THR A  42     -26.228   6.776 -14.352  1.00 46.94           H  
ATOM    661  C   THR A  42     -27.540   7.261 -12.757  1.00 46.94           C  
ATOM    662  CB  THR A  42     -26.151   8.894 -14.118  1.00 46.94           C  
ATOM    663  HB  THR A  42     -26.815   9.732 -13.906  1.00 46.94           H  
ATOM    664  O   THR A  42     -27.053   6.374 -12.054  1.00 46.94           O  
ATOM    665  CG2 THR A  42     -25.010   8.887 -13.100  1.00 46.94           C  
ATOM    666 HG21 THR A  42     -24.432   9.805 -13.207  1.00 46.94           H  
ATOM    667 HG22 THR A  42     -24.360   8.029 -13.272  1.00 46.94           H  
ATOM    668 HG23 THR A  42     -25.412   8.848 -12.088  1.00 46.94           H  
ATOM    669  OG1 THR A  42     -25.568   9.066 -15.392  1.00 46.94           O  
ATOM    670  HG1 THR A  42     -26.221   9.492 -15.953  1.00 46.94           H  
ATOM    671  N   LEU A  43     -28.656   7.901 -12.407  1.00 48.77           N  
ATOM    672  H   LEU A  43     -29.008   8.623 -13.018  1.00 48.77           H  
ATOM    673  CA  LEU A  43     -29.392   7.624 -11.172  1.00 48.77           C  
ATOM    674  HA  LEU A  43     -28.698   7.657 -10.333  1.00 48.77           H  
ATOM    675  C   LEU A  43     -30.006   6.217 -11.169  1.00 48.77           C  
ATOM    676  CB  LEU A  43     -30.464   8.711 -10.984  1.00 48.77           C  
ATOM    677  HB2 LEU A  43     -31.153   8.399 -10.199  1.00 48.77           H  
ATOM    678  HB3 LEU A  43     -31.035   8.802 -11.908  1.00 48.77           H  
ATOM    679  O   LEU A  43     -29.950   5.528 -10.151  1.00 48.77           O  
ATOM    680  CG  LEU A  43     -29.888  10.091 -10.608  1.00 48.77           C  
ATOM    681  HG  LEU A  43     -29.096  10.367 -11.303  1.00 48.77           H  
ATOM    682  CD1 LEU A  43     -30.990  11.144 -10.687  1.00 48.77           C  
ATOM    683 HD11 LEU A  43     -31.801  10.905  -9.999  1.00 48.77           H  
ATOM    684 HD12 LEU A  43     -31.378  11.189 -11.705  1.00 48.77           H  
ATOM    685 HD13 LEU A  43     -30.583  12.125 -10.441  1.00 48.77           H  
ATOM    686  CD2 LEU A  43     -29.314  10.099  -9.186  1.00 48.77           C  
ATOM    687 HD21 LEU A  43     -30.078   9.790  -8.472  1.00 48.77           H  
ATOM    688 HD22 LEU A  43     -28.453   9.434  -9.118  1.00 48.77           H  
ATOM    689 HD23 LEU A  43     -28.983  11.107  -8.939  1.00 48.77           H  
ATOM    690  N   ARG A  44     -30.501   5.735 -12.315  1.00 46.46           N  
ATOM    691  H   ARG A  44     -30.567   6.377 -13.091  1.00 46.46           H  
ATOM    692  CA  ARG A  44     -31.041   4.376 -12.489  1.00 46.46           C  
ATOM    693  HA  ARG A  44     -31.783   4.207 -11.709  1.00 46.46           H  
ATOM    694  C   ARG A  44     -29.958   3.305 -12.310  1.00 46.46           C  
ATOM    695  CB  ARG A  44     -31.735   4.307 -13.861  1.00 46.46           C  
ATOM    696  HB2 ARG A  44     -32.259   5.248 -14.026  1.00 46.46           H  
ATOM    697  HB3 ARG A  44     -30.991   4.188 -14.649  1.00 46.46           H  
ATOM    698  O   ARG A  44     -30.216   2.280 -11.681  1.00 46.46           O  
ATOM    699  CG  ARG A  44     -32.799   3.210 -13.969  1.00 46.46           C  
ATOM    700  HG2 ARG A  44     -32.340   2.228 -13.852  1.00 46.46           H  
ATOM    701  HG3 ARG A  44     -33.542   3.359 -13.186  1.00 46.46           H  
ATOM    702  CD  ARG A  44     -33.478   3.310 -15.342  1.00 46.46           C  
ATOM    703  HD2 ARG A  44     -32.769   3.000 -16.110  1.00 46.46           H  
ATOM    704  HD3 ARG A  44     -33.748   4.349 -15.529  1.00 46.46           H  
ATOM    705  NE  ARG A  44     -34.700   2.487 -15.419  1.00 46.46           N  
ATOM    706  HE  ARG A  44     -35.000   2.023 -14.574  1.00 46.46           H  
ATOM    707  NH1 ARG A  44     -35.164   2.927 -17.625  1.00 46.46           N  
ATOM    708 HH11 ARG A  44     -34.298   3.440 -17.708  1.00 46.46           H  
ATOM    709 HH12 ARG A  44     -35.751   2.831 -18.442  1.00 46.46           H  
ATOM    710  NH2 ARG A  44     -36.573   1.672 -16.425  1.00 46.46           N  
ATOM    711 HH21 ARG A  44     -36.867   1.248 -15.557  1.00 46.46           H  
ATOM    712 HH22 ARG A  44     -37.157   1.595 -17.246  1.00 46.46           H  
ATOM    713  CZ  ARG A  44     -35.470   2.366 -16.487  1.00 46.46           C  
ATOM    714  N   ARG A  45     -28.725   3.566 -12.769  1.00 42.21           N  
ATOM    715  H   ARG A  45     -28.604   4.411 -13.309  1.00 42.21           H  
ATOM    716  CA  ARG A  45     -27.545   2.715 -12.503  1.00 42.21           C  
ATOM    717  HA  ARG A  45     -27.782   1.687 -12.778  1.00 42.21           H  
ATOM    718  C   ARG A  45     -27.175   2.657 -11.022  1.00 42.21           C  
ATOM    719  CB  ARG A  45     -26.338   3.202 -13.324  1.00 42.21           C  
ATOM    720  HB2 ARG A  45     -26.380   4.284 -13.452  1.00 42.21           H  
ATOM    721  HB3 ARG A  45     -25.421   2.964 -12.786  1.00 42.21           H  
ATOM    722  O   ARG A  45     -26.839   1.583 -10.527  1.00 42.21           O  
ATOM    723  CG  ARG A  45     -26.271   2.509 -14.690  1.00 42.21           C  
ATOM    724  HG2 ARG A  45     -26.178   1.435 -14.531  1.00 42.21           H  
ATOM    725  HG3 ARG A  45     -27.186   2.699 -15.251  1.00 42.21           H  
ATOM    726  CD  ARG A  45     -25.059   2.986 -15.498  1.00 42.21           C  
ATOM    727  HD2 ARG A  45     -24.178   2.988 -14.855  1.00 42.21           H  
ATOM    728  HD3 ARG A  45     -24.895   2.284 -16.316  1.00 42.21           H  
ATOM    729  NE  ARG A  45     -25.288   4.323 -16.071  1.00 42.21           N  
ATOM    730  HE  ARG A  45     -26.245   4.646 -16.091  1.00 42.21           H  
ATOM    731  NH1 ARG A  45     -23.108   4.829 -16.610  1.00 42.21           N  
ATOM    732 HH11 ARG A  45     -22.807   3.946 -16.222  1.00 42.21           H  
ATOM    733 HH12 ARG A  45     -22.453   5.458 -17.051  1.00 42.21           H  
ATOM    734  NH2 ARG A  45     -24.741   6.252 -17.140  1.00 42.21           N  
ATOM    735 HH21 ARG A  45     -24.063   6.911 -17.495  1.00 42.21           H  
ATOM    736 HH22 ARG A  45     -25.711   6.535 -17.128  1.00 42.21           H  
ATOM    737  CZ  ARG A  45     -24.381   5.123 -16.604  1.00 42.21           C  
ATOM    738  N   ILE A  46     -27.254   3.784 -10.320  1.00 44.10           N  
ATOM    739  H   ILE A  46     -27.494   4.633 -10.811  1.00 44.10           H  
ATOM    740  CA  ILE A  46     -26.967   3.861  -8.882  1.00 44.10           C  
ATOM    741  HA  ILE A  46     -26.035   3.334  -8.679  1.00 44.10           H  
ATOM    742  C   ILE A  46     -28.062   3.144  -8.071  1.00 44.10           C  
ATOM    743  CB  ILE A  46     -26.776   5.343  -8.478  1.00 44.10           C  
ATOM    744  HB  ILE A  46     -27.638   5.911  -8.829  1.00 44.10           H  
ATOM    745  O   ILE A  46     -27.751   2.382  -7.157  1.00 44.10           O  
ATOM    746  CG1 ILE A  46     -25.498   5.916  -9.140  1.00 44.10           C  
ATOM    747 HG12 ILE A  46     -24.619   5.498  -8.650  1.00 44.10           H  
ATOM    748 HG13 ILE A  46     -25.453   5.620 -10.188  1.00 44.10           H  
ATOM    749  CG2 ILE A  46     -26.687   5.503  -6.950  1.00 44.10           C  
ATOM    750 HG21 ILE A  46     -26.538   6.549  -6.683  1.00 44.10           H  
ATOM    751 HG22 ILE A  46     -27.615   5.181  -6.477  1.00 44.10           H  
ATOM    752 HG23 ILE A  46     -25.863   4.909  -6.556  1.00 44.10           H  
ATOM    753  CD1 ILE A  46     -25.412   7.447  -9.100  1.00 44.10           C  
ATOM    754 HD11 ILE A  46     -24.537   7.772  -9.664  1.00 44.10           H  
ATOM    755 HD12 ILE A  46     -26.303   7.881  -9.555  1.00 44.10           H  
ATOM    756 HD13 ILE A  46     -25.315   7.804  -8.075  1.00 44.10           H  
ATOM    757  N   HIS A  47     -29.333   3.334  -8.435  1.00 39.04           N  
ATOM    758  H   HIS A  47     -29.514   4.002  -9.171  1.00 39.04           H  
ATOM    759  CA  HIS A  47     -30.494   2.793  -7.724  1.00 39.04           C  
ATOM    760  HA  HIS A  47     -30.391   3.029  -6.665  1.00 39.04           H  
ATOM    761  C   HIS A  47     -30.630   1.264  -7.830  1.00 39.04           C  
ATOM    762  CB  HIS A  47     -31.745   3.504  -8.256  1.00 39.04           C  
ATOM    763  HB2 HIS A  47     -31.854   3.291  -9.319  1.00 39.04           H  
ATOM    764  HB3 HIS A  47     -31.620   4.580  -8.139  1.00 39.04           H  
ATOM    765  O   HIS A  47     -30.967   0.611  -6.849  1.00 39.04           O  
ATOM    766  CG  HIS A  47     -33.010   3.101  -7.545  1.00 39.04           C  
ATOM    767  CD2 HIS A  47     -34.037   2.359  -8.063  1.00 39.04           C  
ATOM    768  HD2 HIS A  47     -34.088   1.953  -9.063  1.00 39.04           H  
ATOM    769  ND1 HIS A  47     -33.345   3.401  -6.244  1.00 39.04           N  
ATOM    770  HD1 HIS A  47     -32.787   3.927  -5.587  1.00 39.04           H  
ATOM    771  CE1 HIS A  47     -34.544   2.854  -5.987  1.00 39.04           C  
ATOM    772  HE1 HIS A  47     -35.069   2.915  -5.045  1.00 39.04           H  
ATOM    773  NE2 HIS A  47     -35.007   2.213  -7.070  1.00 39.04           N  
ATOM    774  N   LEU A  48     -30.301   0.669  -8.982  1.00 46.76           N  
ATOM    775  H   LEU A  48     -30.054   1.257  -9.765  1.00 46.76           H  
ATOM    776  CA  LEU A  48     -30.354  -0.788  -9.196  1.00 46.76           C  
ATOM    777  HA  LEU A  48     -31.251  -1.168  -8.708  1.00 46.76           H  
ATOM    778  C   LEU A  48     -29.190  -1.564  -8.546  1.00 46.76           C  
ATOM    779  CB  LEU A  48     -30.457  -1.068 -10.710  1.00 46.76           C  
ATOM    780  HB2 LEU A  48     -29.651  -0.531 -11.211  1.00 46.76           H  
ATOM    781  HB3 LEU A  48     -30.309  -2.132 -10.895  1.00 46.76           H  
ATOM    782  O   LEU A  48     -28.955  -2.720  -8.892  1.00 46.76           O  
ATOM    783  CG  LEU A  48     -31.803  -0.672 -11.341  1.00 46.76           C  
ATOM    784  HG  LEU A  48     -32.045   0.361 -11.094  1.00 46.76           H  
ATOM    785  CD1 LEU A  48     -31.698  -0.794 -12.863  1.00 46.76           C  
ATOM    786 HD11 LEU A  48     -31.460  -1.820 -13.141  1.00 46.76           H  
ATOM    787 HD12 LEU A  48     -30.919  -0.124 -13.228  1.00 46.76           H  
ATOM    788 HD13 LEU A  48     -32.646  -0.508 -13.319  1.00 46.76           H  
ATOM    789  CD2 LEU A  48     -32.948  -1.573 -10.872  1.00 46.76           C  
ATOM    790 HD21 LEU A  48     -33.121  -1.438  -9.804  1.00 46.76           H  
ATOM    791 HD22 LEU A  48     -32.712  -2.620 -11.066  1.00 46.76           H  
ATOM    792 HD23 LEU A  48     -33.866  -1.310 -11.395  1.00 46.76           H  
ATOM    793  N   GLY A  49     -28.402  -0.944  -7.660  1.00 35.28           N  
ATOM    794  H   GLY A  49     -28.653  -0.012  -7.362  1.00 35.28           H  
ATOM    795  CA  GLY A  49     -27.261  -1.608  -7.023  1.00 35.28           C  
ATOM    796  HA2 GLY A  49     -27.602  -2.530  -6.553  1.00 35.28           H  
ATOM    797  HA3 GLY A  49     -26.863  -0.952  -6.248  1.00 35.28           H  
ATOM    798  C   GLY A  49     -26.119  -1.960  -7.985  1.00 35.28           C  
ATOM    799  O   GLY A  49     -25.174  -2.633  -7.588  1.00 35.28           O  
ATOM    800  N   ARG A  50     -26.122  -1.445  -9.225  1.00 39.52           N  
ATOM    801  H   ARG A  50     -26.915  -0.872  -9.477  1.00 39.52           H  
ATOM    802  CA  ARG A  50     -24.973  -1.490 -10.155  1.00 39.52           C  
ATOM    803  HA  ARG A  50     -24.465  -2.443 -10.013  1.00 39.52           H  
ATOM    804  C   ARG A  50     -23.914  -0.426  -9.808  1.00 39.52           C  
ATOM    805  CB  ARG A  50     -25.449  -1.420 -11.618  1.00 39.52           C  
ATOM    806  HB2 ARG A  50     -24.584  -1.256 -12.261  1.00 39.52           H  
ATOM    807  HB3 ARG A  50     -26.128  -0.577 -11.746  1.00 39.52           H  
ATOM    808  O   ARG A  50     -23.203   0.078 -10.675  1.00 39.52           O  
ATOM    809  CG  ARG A  50     -26.133  -2.709 -12.095  1.00 39.52           C  
ATOM    810  HG2 ARG A  50     -27.050  -2.876 -11.531  1.00 39.52           H  
ATOM    811  HG3 ARG A  50     -25.458  -3.551 -11.942  1.00 39.52           H  
ATOM    812  CD  ARG A  50     -26.457  -2.582 -13.591  1.00 39.52           C  
ATOM    813  HD2 ARG A  50     -25.551  -2.283 -14.117  1.00 39.52           H  
ATOM    814  HD3 ARG A  50     -27.211  -1.806 -13.720  1.00 39.52           H  
ATOM    815  NE  ARG A  50     -26.947  -3.850 -14.164  1.00 39.52           N  
ATOM    816  HE  ARG A  50     -27.128  -4.602 -13.515  1.00 39.52           H  
ATOM    817  NH1 ARG A  50     -26.974  -3.192 -16.370  1.00 39.52           N  
ATOM    818 HH11 ARG A  50     -26.689  -2.263 -16.096  1.00 39.52           H  
ATOM    819 HH12 ARG A  50     -27.154  -3.403 -17.341  1.00 39.52           H  
ATOM    820  NH2 ARG A  50     -27.558  -5.276 -15.836  1.00 39.52           N  
ATOM    821 HH21 ARG A  50     -27.713  -5.465 -16.816  1.00 39.52           H  
ATOM    822 HH22 ARG A  50     -27.711  -6.011 -15.161  1.00 39.52           H  
ATOM    823  CZ  ARG A  50     -27.156  -4.098 -15.448  1.00 39.52           C  
ATOM    824  N   GLY A  51     -23.791  -0.096  -8.524  1.00 40.98           N  
ATOM    825  H   GLY A  51     -24.346  -0.636  -7.875  1.00 40.98           H  
ATOM    826  CA  GLY A  51     -22.837   0.851  -7.948  1.00 40.98           C  
ATOM    827  HA2 GLY A  51     -23.261   1.277  -7.038  1.00 40.98           H  
ATOM    828  HA3 GLY A  51     -22.660   1.663  -8.654  1.00 40.98           H  
ATOM    829  C   GLY A  51     -21.493   0.215  -7.599  1.00 40.98           C  
ATOM    830  O   GLY A  51     -21.027   0.364  -6.482  1.00 40.98           O  
ATOM    831  N   SER A  52     -20.918  -0.522  -8.544  1.00 38.56           N  
ATOM    832  H   SER A  52     -21.496  -0.681  -9.356  1.00 38.56           H  
ATOM    833  CA  SER A  52     -19.490  -0.829  -8.715  1.00 38.56           C  
ATOM    834  HA  SER A  52     -18.983   0.065  -9.078  1.00 38.56           H  
ATOM    835  C   SER A  52     -19.430  -1.884  -9.810  1.00 38.56           C  
ATOM    836  CB  SER A  52     -18.739  -1.309  -7.454  1.00 38.56           C  
ATOM    837  HB2 SER A  52     -18.778  -0.545  -6.678  1.00 38.56           H  
ATOM    838  HB3 SER A  52     -17.692  -1.460  -7.714  1.00 38.56           H  
ATOM    839  O   SER A  52     -19.090  -3.046  -9.582  1.00 38.56           O  
ATOM    840  OG  SER A  52     -19.250  -2.522  -6.949  1.00 38.56           O  
ATOM    841  HG  SER A  52     -19.220  -3.160  -7.665  1.00 38.56           H  
ATOM    842  N   GLY A  53     -19.832  -1.503 -11.022  1.00 32.27           N  
ATOM    843  H   GLY A  53     -20.150  -0.554 -11.162  1.00 32.27           H  
ATOM    844  CA  GLY A  53     -19.324  -2.225 -12.170  1.00 32.27           C  
ATOM    845  HA2 GLY A  53     -19.658  -3.262 -12.157  1.00 32.27           H  
ATOM    846  HA3 GLY A  53     -19.640  -1.748 -13.098  1.00 32.27           H  
ATOM    847  C   GLY A  53     -17.806  -2.157 -12.066  1.00 32.27           C  
ATOM    848  O   GLY A  53     -17.218  -1.112 -12.334  1.00 32.27           O  
ATOM    849  N   VAL A  54     -17.182  -3.269 -11.667  1.00 40.87           N  
ATOM    850  H   VAL A  54     -17.757  -3.989 -11.254  1.00 40.87           H  
ATOM    851  CA  VAL A  54     -15.968  -3.714 -12.335  1.00 40.87           C  
ATOM    852  HA  VAL A  54     -15.124  -3.076 -12.073  1.00 40.87           H  
ATOM    853  C   VAL A  54     -16.325  -3.548 -13.798  1.00 40.87           C  
ATOM    854  CB  VAL A  54     -15.641  -5.187 -12.001  1.00 40.87           C  
ATOM    855  HB  VAL A  54     -16.502  -5.813 -12.236  1.00 40.87           H  
ATOM    856  O   VAL A  54     -17.126  -4.309 -14.340  1.00 40.87           O  
ATOM    857  CG1 VAL A  54     -14.431  -5.708 -12.789  1.00 40.87           C  
ATOM    858 HG11 VAL A  54     -14.197  -6.726 -12.478  1.00 40.87           H  
ATOM    859 HG12 VAL A  54     -14.655  -5.727 -13.855  1.00 40.87           H  
ATOM    860 HG13 VAL A  54     -13.562  -5.073 -12.613  1.00 40.87           H  
ATOM    861  CG2 VAL A  54     -15.339  -5.342 -10.506  1.00 40.87           C  
ATOM    862 HG21 VAL A  54     -15.108  -6.383 -10.283  1.00 40.87           H  
ATOM    863 HG22 VAL A  54     -16.203  -5.050  -9.910  1.00 40.87           H  
ATOM    864 HG23 VAL A  54     -14.485  -4.723 -10.230  1.00 40.87           H  
ATOM    865  N   ALA A  55     -15.851  -2.463 -14.408  1.00 34.61           N  
ATOM    866  H   ALA A  55     -15.329  -1.785 -13.872  1.00 34.61           H  
ATOM    867  CA  ALA A  55     -15.709  -2.478 -15.835  1.00 34.61           C  
ATOM    868  HA  ALA A  55     -16.682  -2.574 -16.315  1.00 34.61           H  
ATOM    869  C   ALA A  55     -14.885  -3.739 -16.057  1.00 34.61           C  
ATOM    870  CB  ALA A  55     -15.013  -1.194 -16.308  1.00 34.61           C  
ATOM    871  HB1 ALA A  55     -14.861  -1.239 -17.387  1.00 34.61           H  
ATOM    872  HB2 ALA A  55     -14.045  -1.086 -15.820  1.00 34.61           H  
ATOM    873  HB3 ALA A  55     -15.634  -0.330 -16.072  1.00 34.61           H  
ATOM    874  O   ALA A  55     -13.706  -3.786 -15.707  1.00 34.61           O  
ATOM    875  N   THR A  56     -15.509  -4.779 -16.597  1.00 40.53           N  
ATOM    876  H   THR A  56     -16.515  -4.762 -16.678  1.00 40.53           H  
ATOM    877  CA  THR A  56     -14.811  -5.818 -17.339  1.00 40.53           C  
ATOM    878  HA  THR A  56     -13.975  -6.199 -16.753  1.00 40.53           H  
ATOM    879  C   THR A  56     -14.248  -5.145 -18.593  1.00 40.53           C  
ATOM    880  CB  THR A  56     -15.762  -6.980 -17.669  1.00 40.53           C  
ATOM    881  HB  THR A  56     -15.270  -7.668 -18.356  1.00 40.53           H  
ATOM    882  O   THR A  56     -14.561  -5.519 -19.718  1.00 40.53           O  
ATOM    883  CG2 THR A  56     -16.183  -7.759 -16.423  1.00 40.53           C  
ATOM    884 HG21 THR A  56     -16.720  -7.108 -15.733  1.00 40.53           H  
ATOM    885 HG22 THR A  56     -15.301  -8.163 -15.927  1.00 40.53           H  
ATOM    886 HG23 THR A  56     -16.833  -8.583 -16.716  1.00 40.53           H  
ATOM    887  OG1 THR A  56     -16.929  -6.466 -18.272  1.00 40.53           O  
ATOM    888  HG1 THR A  56     -16.680  -6.232 -19.169  1.00 40.53           H  
ATOM    889  N   GLY A  57     -13.486  -4.062 -18.411  1.00 47.28           N  
ATOM    890  H   GLY A  57     -13.260  -3.835 -17.452  1.00 47.28           H  
ATOM    891  CA  GLY A  57     -12.550  -3.581 -19.389  1.00 47.28           C  
ATOM    892  HA2 GLY A  57     -13.050  -3.364 -20.333  1.00 47.28           H  
ATOM    893  HA3 GLY A  57     -12.016  -2.704 -19.025  1.00 47.28           H  
ATOM    894  C   GLY A  57     -11.591  -4.736 -19.530  1.00 47.28           C  
ATOM    895  O   GLY A  57     -10.984  -5.157 -18.544  1.00 47.28           O  
ATOM    896  N   SER A  58     -11.575  -5.322 -20.721  1.00 61.77           N  
ATOM    897  H   SER A  58     -12.203  -4.977 -21.433  1.00 61.77           H  
ATOM    898  CA  SER A  58     -10.639  -6.376 -21.074  1.00 61.77           C  
ATOM    899  HA  SER A  58     -10.965  -7.325 -20.649  1.00 61.77           H  
ATOM    900  C   SER A  58      -9.270  -5.995 -20.521  1.00 61.77           C  
ATOM    901  CB  SER A  58     -10.593  -6.487 -22.598  1.00 61.77           C  
ATOM    902  HB2 SER A  58     -10.353  -5.517 -23.034  1.00 61.77           H  
ATOM    903  HB3 SER A  58     -11.569  -6.806 -22.964  1.00 61.77           H  
ATOM    904  O   SER A  58      -8.724  -4.960 -20.907  1.00 61.77           O  
ATOM    905  OG  SER A  58      -9.623  -7.427 -22.997  1.00 61.77           O  
ATOM    906  HG  SER A  58      -8.750  -7.041 -22.890  1.00 61.77           H  
ATOM    907  N   ILE A  59      -8.743  -6.792 -19.587  1.00 77.82           N  
ATOM    908  H   ILE A  59      -9.276  -7.587 -19.262  1.00 77.82           H  
ATOM    909  CA  ILE A  59      -7.393  -6.593 -19.067  1.00 77.82           C  
ATOM    910  HA  ILE A  59      -7.324  -5.602 -18.619  1.00 77.82           H  
ATOM    911  C   ILE A  59      -6.472  -6.661 -20.281  1.00 77.82           C  
ATOM    912  CB  ILE A  59      -7.033  -7.648 -17.997  1.00 77.82           C  
ATOM    913  HB  ILE A  59      -7.198  -8.640 -18.418  1.00 77.82           H  
ATOM    914  O   ILE A  59      -6.339  -7.707 -20.918  1.00 77.82           O  
ATOM    915  CG1 ILE A  59      -7.935  -7.484 -16.750  1.00 77.82           C  
ATOM    916 HG12 ILE A  59      -8.980  -7.533 -17.056  1.00 77.82           H  
ATOM    917 HG13 ILE A  59      -7.763  -6.504 -16.305  1.00 77.82           H  
ATOM    918  CG2 ILE A  59      -5.549  -7.538 -17.603  1.00 77.82           C  
ATOM    919 HG21 ILE A  59      -5.355  -6.589 -17.103  1.00 77.82           H  
ATOM    920 HG22 ILE A  59      -4.901  -7.640 -18.474  1.00 77.82           H  
ATOM    921 HG23 ILE A  59      -5.300  -8.361 -16.933  1.00 77.82           H  
ATOM    922  CD1 ILE A  59      -7.724  -8.558 -15.673  1.00 77.82           C  
ATOM    923 HD11 ILE A  59      -6.748  -8.443 -15.202  1.00 77.82           H  
ATOM    924 HD12 ILE A  59      -7.802  -9.552 -16.114  1.00 77.82           H  
ATOM    925 HD13 ILE A  59      -8.488  -8.451 -14.903  1.00 77.82           H  
ATOM    926  N   VAL A  60      -5.881  -5.526 -20.652  1.00 85.27           N  
ATOM    927  H   VAL A  60      -6.136  -4.667 -20.186  1.00 85.27           H  
ATOM    928  CA  VAL A  60      -4.943  -5.493 -21.770  1.00 85.27           C  
ATOM    929  HA  VAL A  60      -5.410  -5.969 -22.632  1.00 85.27           H  
ATOM    930  C   VAL A  60      -3.735  -6.310 -21.345  1.00 85.27           C  
ATOM    931  CB  VAL A  60      -4.553  -4.061 -22.170  1.00 85.27           C  
ATOM    932  HB  VAL A  60      -4.069  -3.560 -21.332  1.00 85.27           H  
ATOM    933  O   VAL A  60      -3.076  -5.966 -20.362  1.00 85.27           O  
ATOM    934  CG1 VAL A  60      -3.586  -4.108 -23.357  1.00 85.27           C  
ATOM    935 HG11 VAL A  60      -3.427  -3.098 -23.734  1.00 85.27           H  
ATOM    936 HG12 VAL A  60      -4.001  -4.713 -24.164  1.00 85.27           H  
ATOM    937 HG13 VAL A  60      -2.622  -4.515 -23.053  1.00 85.27           H  
ATOM    938  CG2 VAL A  60      -5.787  -3.250 -22.585  1.00 85.27           C  
ATOM    939 HG21 VAL A  60      -6.486  -3.163 -21.753  1.00 85.27           H  
ATOM    940 HG22 VAL A  60      -6.291  -3.731 -23.423  1.00 85.27           H  
ATOM    941 HG23 VAL A  60      -5.485  -2.245 -22.879  1.00 85.27           H  
ATOM    942  N   ARG A  61      -3.457  -7.409 -22.047  1.00 91.80           N  
ATOM    943  H   ARG A  61      -4.069  -7.649 -22.813  1.00 91.80           H  
ATOM    944  CA  ARG A  61      -2.273  -8.237 -21.802  1.00 91.80           C  
ATOM    945  HA  ARG A  61      -2.074  -8.235 -20.730  1.00 91.80           H  
ATOM    946  C   ARG A  61      -1.062  -7.639 -22.505  1.00 91.80           C  
ATOM    947  CB  ARG A  61      -2.506  -9.690 -22.230  1.00 91.80           C  
ATOM    948  HB2 ARG A  61      -2.813  -9.719 -23.276  1.00 91.80           H  
ATOM    949  HB3 ARG A  61      -1.567 -10.236 -22.129  1.00 91.80           H  
ATOM    950  O   ARG A  61      -1.178  -7.153 -23.625  1.00 91.80           O  
ATOM    951  CG  ARG A  61      -3.563 -10.377 -21.359  1.00 91.80           C  
ATOM    952  HG2 ARG A  61      -4.527  -9.885 -21.484  1.00 91.80           H  
ATOM    953  HG3 ARG A  61      -3.260 -10.310 -20.314  1.00 91.80           H  
ATOM    954  CD  ARG A  61      -3.688 -11.849 -21.751  1.00 91.80           C  
ATOM    955  HD2 ARG A  61      -3.950 -11.914 -22.807  1.00 91.80           H  
ATOM    956  HD3 ARG A  61      -2.728 -12.338 -21.586  1.00 91.80           H  
ATOM    957  NE  ARG A  61      -4.717 -12.522 -20.948  1.00 91.80           N  
ATOM    958  HE  ARG A  61      -5.084 -12.000 -20.165  1.00 91.80           H  
ATOM    959  NH1 ARG A  61      -4.490 -14.613 -21.878  1.00 91.80           N  
ATOM    960 HH11 ARG A  61      -3.702 -14.268 -22.408  1.00 91.80           H  
ATOM    961 HH12 ARG A  61      -4.726 -15.595 -21.872  1.00 91.80           H  
ATOM    962  NH2 ARG A  61      -5.975 -14.286 -20.246  1.00 91.80           N  
ATOM    963 HH21 ARG A  61      -6.370 -13.694 -19.529  1.00 91.80           H  
ATOM    964 HH22 ARG A  61      -6.190 -15.273 -20.255  1.00 91.80           H  
ATOM    965  CZ  ARG A  61      -5.053 -13.798 -21.026  1.00 91.80           C  
ATOM    966  N   ALA A  62       0.100  -7.710 -21.868  1.00 92.99           N  
ATOM    967  H   ALA A  62       0.128  -8.145 -20.956  1.00 92.99           H  
ATOM    968  CA  ALA A  62       1.349  -7.212 -22.435  1.00 92.99           C  
ATOM    969  HA  ALA A  62       1.291  -7.273 -23.522  1.00 92.99           H  
ATOM    970  C   ALA A  62       2.536  -8.048 -21.980  1.00 92.99           C  
ATOM    971  CB  ALA A  62       1.555  -5.750 -22.051  1.00 92.99           C  
ATOM    972  HB1 ALA A  62       1.825  -5.675 -20.998  1.00 92.99           H  
ATOM    973  HB2 ALA A  62       0.637  -5.196 -22.248  1.00 92.99           H  
ATOM    974  HB3 ALA A  62       2.364  -5.326 -22.645  1.00 92.99           H  
ATOM    975  O   ALA A  62       2.544  -8.583 -20.870  1.00 92.99           O  
ATOM    976  N   ALA A  63       3.540  -8.145 -22.837  1.00 94.61           N  
ATOM    977  H   ALA A  63       3.498  -7.651 -23.717  1.00 94.61           H  
ATOM    978  CA  ALA A  63       4.699  -8.967 -22.559  1.00 94.61           C  
ATOM    979  HA  ALA A  63       4.358  -9.931 -22.182  1.00 94.61           H  
ATOM    980  C   ALA A  63       5.590  -8.320 -21.496  1.00 94.61           C  
ATOM    981  CB  ALA A  63       5.453  -9.211 -23.864  1.00 94.61           C  
ATOM    982  HB1 ALA A  63       6.276  -9.898 -23.668  1.00 94.61           H  
ATOM    983  HB2 ALA A  63       4.793  -9.662 -24.606  1.00 94.61           H  
ATOM    984  HB3 ALA A  63       5.843  -8.266 -24.243  1.00 94.61           H  
ATOM    985  O   ALA A  63       5.749  -7.099 -21.464  1.00 94.61           O  
ATOM    986  N   LEU A  64       6.231  -9.153 -20.679  1.00 95.81           N  
ATOM    987  H   LEU A  64       6.070 -10.144 -20.783  1.00 95.81           H  
ATOM    988  CA  LEU A  64       7.396  -8.720 -19.917  1.00 95.81           C  
ATOM    989  HA  LEU A  64       7.173  -7.754 -19.464  1.00 95.81           H  
ATOM    990  C   LEU A  64       8.576  -8.522 -20.870  1.00 95.81           C  
ATOM    991  CB  LEU A  64       7.732  -9.728 -18.808  1.00 95.81           C  
ATOM    992  HB2 LEU A  64       7.914 -10.698 -19.271  1.00 95.81           H  
ATOM    993  HB3 LEU A  64       8.652  -9.410 -18.319  1.00 95.81           H  
ATOM    994  O   LEU A  64       8.729  -9.250 -21.843  1.00 95.81           O  
ATOM    995  CG  LEU A  64       6.639  -9.891 -17.738  1.00 95.81           C  
ATOM    996  HG  LEU A  64       5.722 -10.246 -18.209  1.00 95.81           H  
ATOM    997  CD1 LEU A  64       7.086 -10.931 -16.712  1.00 95.81           C  
ATOM    998 HD11 LEU A  64       6.300 -11.078 -15.971  1.00 95.81           H  
ATOM    999 HD12 LEU A  64       7.994 -10.600 -16.208  1.00 95.81           H  
ATOM   1000 HD13 LEU A  64       7.272 -11.884 -17.207  1.00 95.81           H  
ATOM   1001  CD2 LEU A  64       6.349  -8.584 -16.998  1.00 95.81           C  
ATOM   1002 HD21 LEU A  64       7.266  -8.186 -16.564  1.00 95.81           H  
ATOM   1003 HD22 LEU A  64       5.912  -7.852 -17.677  1.00 95.81           H  
ATOM   1004 HD23 LEU A  64       5.628  -8.783 -16.205  1.00 95.81           H  
ATOM   1005  N   LEU A  65       9.419  -7.544 -20.599  1.00 95.97           N  
ATOM   1006  H   LEU A  65       9.252  -7.011 -19.757  1.00 95.97           H  
ATOM   1007  CA  LEU A  65      10.589  -7.198 -21.390  1.00 95.97           C  
ATOM   1008  HA  LEU A  65      10.469  -7.571 -22.407  1.00 95.97           H  
ATOM   1009  C   LEU A  65      11.810  -7.876 -20.787  1.00 95.97           C  
ATOM   1010  CB  LEU A  65      10.741  -5.668 -21.439  1.00 95.97           C  
ATOM   1011  HB2 LEU A  65      11.571  -5.420 -22.100  1.00 95.97           H  
ATOM   1012  HB3 LEU A  65      10.991  -5.309 -20.440  1.00 95.97           H  
ATOM   1013  O   LEU A  65      12.049  -7.766 -19.584  1.00 95.97           O  
ATOM   1014  CG  LEU A  65       9.478  -4.929 -21.915  1.00 95.97           C  
ATOM   1015  HG  LEU A  65       8.668  -5.084 -21.203  1.00 95.97           H  
ATOM   1016  CD1 LEU A  65       9.750  -3.432 -21.999  1.00 95.97           C  
ATOM   1017 HD11 LEU A  65       8.829  -2.912 -22.261  1.00 95.97           H  
ATOM   1018 HD12 LEU A  65      10.507  -3.235 -22.758  1.00 95.97           H  
ATOM   1019 HD13 LEU A  65      10.095  -3.064 -21.033  1.00 95.97           H  
ATOM   1020  CD2 LEU A  65       9.022  -5.395 -23.297  1.00 95.97           C  
ATOM   1021 HD21 LEU A  65       9.819  -5.233 -24.022  1.00 95.97           H  
ATOM   1022 HD22 LEU A  65       8.106  -4.857 -23.543  1.00 95.97           H  
ATOM   1023 HD23 LEU A  65       8.762  -6.452 -23.254  1.00 95.97           H  
ATOM   1024  N   ALA A  66      12.603  -8.540 -21.624  1.00 93.41           N  
ATOM   1025  H   ALA A  66      12.330  -8.618 -22.593  1.00 93.41           H  
ATOM   1026  CA  ALA A  66      13.851  -9.162 -21.186  1.00 93.41           C  
ATOM   1027  HA  ALA A  66      13.638  -9.827 -20.349  1.00 93.41           H  
ATOM   1028  C   ALA A  66      14.877  -8.118 -20.698  1.00 93.41           C  
ATOM   1029  CB  ALA A  66      14.393  -9.999 -22.348  1.00 93.41           C  
ATOM   1030  HB1 ALA A  66      14.622  -9.359 -23.200  1.00 93.41           H  
ATOM   1031  HB2 ALA A  66      15.305 -10.510 -22.039  1.00 93.41           H  
ATOM   1032  HB3 ALA A  66      13.656 -10.745 -22.645  1.00 93.41           H  
ATOM   1033  O   ALA A  66      15.580  -8.342 -19.711  1.00 93.41           O  
ATOM   1034  N   ASN A  67      14.925  -6.953 -21.354  1.00 94.00           N  
ATOM   1035  H   ASN A  67      14.315  -6.842 -22.152  1.00 94.00           H  
ATOM   1036  CA  ASN A  67      15.842  -5.854 -21.047  1.00 94.00           C  
ATOM   1037  HA  ASN A  67      16.405  -6.091 -20.144  1.00 94.00           H  
ATOM   1038  C   ASN A  67      15.058  -4.557 -20.773  1.00 94.00           C  
ATOM   1039  CB  ASN A  67      16.873  -5.726 -22.184  1.00 94.00           C  
ATOM   1040  HB2 ASN A  67      17.556  -4.905 -21.969  1.00 94.00           H  
ATOM   1041  HB3 ASN A  67      16.374  -5.515 -23.130  1.00 94.00           H  
ATOM   1042  O   ASN A  67      15.031  -3.657 -21.614  1.00 94.00           O  
ATOM   1043  CG  ASN A  67      17.708  -6.982 -22.333  1.00 94.00           C  
ATOM   1044  ND2 ASN A  67      17.579  -7.691 -23.428  1.00 94.00           N  
ATOM   1045 HD21 ASN A  67      18.115  -8.544 -23.490  1.00 94.00           H  
ATOM   1046 HD22 ASN A  67      17.002  -7.361 -24.189  1.00 94.00           H  
ATOM   1047  OD1 ASN A  67      18.461  -7.363 -21.453  1.00 94.00           O  
ATOM   1048  N   PRO A  68      14.387  -4.425 -19.614  1.00 94.89           N  
ATOM   1049  CA  PRO A  68      13.514  -3.282 -19.348  1.00 94.89           C  
ATOM   1050  HA  PRO A  68      12.789  -3.181 -20.156  1.00 94.89           H  
ATOM   1051  C   PRO A  68      14.266  -1.951 -19.231  1.00 94.89           C  
ATOM   1052  CB  PRO A  68      12.772  -3.632 -18.062  1.00 94.89           C  
ATOM   1053  HB2 PRO A  68      11.836  -4.121 -18.332  1.00 94.89           H  
ATOM   1054  HB3 PRO A  68      12.576  -2.755 -17.445  1.00 94.89           H  
ATOM   1055  O   PRO A  68      13.713  -0.919 -19.588  1.00 94.89           O  
ATOM   1056  CG  PRO A  68      13.687  -4.630 -17.357  1.00 94.89           C  
ATOM   1057  HG2 PRO A  68      13.118  -5.317 -16.731  1.00 94.89           H  
ATOM   1058  HG3 PRO A  68      14.434  -4.095 -16.771  1.00 94.89           H  
ATOM   1059  CD  PRO A  68      14.361  -5.369 -18.507  1.00 94.89           C  
ATOM   1060  HD2 PRO A  68      15.364  -5.682 -18.217  1.00 94.89           H  
ATOM   1061  HD3 PRO A  68      13.764  -6.239 -18.782  1.00 94.89           H  
ATOM   1062  N   VAL A  69      15.536  -1.955 -18.805  1.00 94.65           N  
ATOM   1063  H   VAL A  69      15.956  -2.836 -18.549  1.00 94.65           H  
ATOM   1064  CA  VAL A  69      16.369  -0.735 -18.774  1.00 94.65           C  
ATOM   1065  HA  VAL A  69      15.842   0.037 -18.215  1.00 94.65           H  
ATOM   1066  C   VAL A  69      16.589  -0.198 -20.189  1.00 94.65           C  
ATOM   1067  CB  VAL A  69      17.729  -0.986 -18.093  1.00 94.65           C  
ATOM   1068  HB  VAL A  69      18.306  -1.692 -18.690  1.00 94.65           H  
ATOM   1069  O   VAL A  69      16.419   0.993 -20.426  1.00 94.65           O  
ATOM   1070  CG1 VAL A  69      18.522   0.316 -17.957  1.00 94.65           C  
ATOM   1071 HG11 VAL A  69      17.931   1.051 -17.409  1.00 94.65           H  
ATOM   1072 HG12 VAL A  69      19.454   0.140 -17.420  1.00 94.65           H  
ATOM   1073 HG13 VAL A  69      18.772   0.717 -18.939  1.00 94.65           H  
ATOM   1074  CG2 VAL A  69      17.563  -1.569 -16.682  1.00 94.65           C  
ATOM   1075 HG21 VAL A  69      18.545  -1.718 -16.234  1.00 94.65           H  
ATOM   1076 HG22 VAL A  69      17.054  -2.533 -16.721  1.00 94.65           H  
ATOM   1077 HG23 VAL A  69      16.991  -0.879 -16.061  1.00 94.65           H  
ATOM   1078  N   SER A  70      16.874  -1.090 -21.140  1.00 93.20           N  
ATOM   1079  H   SER A  70      17.053  -2.048 -20.875  1.00 93.20           H  
ATOM   1080  CA  SER A  70      16.976  -0.759 -22.564  1.00 93.20           C  
ATOM   1081  HA  SER A  70      17.707   0.039 -22.697  1.00 93.20           H  
ATOM   1082  C   SER A  70      15.673  -0.265 -23.183  1.00 93.20           C  
ATOM   1083  CB  SER A  70      17.446  -1.984 -23.341  1.00 93.20           C  
ATOM   1084  HB2 SER A  70      17.303  -1.807 -24.407  1.00 93.20           H  
ATOM   1085  HB3 SER A  70      16.878  -2.871 -23.060  1.00 93.20           H  
ATOM   1086  O   SER A  70      15.711   0.415 -24.200  1.00 93.20           O  
ATOM   1087  OG  SER A  70      18.818  -2.180 -23.103  1.00 93.20           O  
ATOM   1088  HG  SER A  70      18.992  -2.665 -22.293  1.00 93.20           H  
ATOM   1089  N   ALA A  71      14.520  -0.578 -22.590  1.00 92.33           N  
ATOM   1090  H   ALA A  71      14.529  -1.132 -21.746  1.00 92.33           H  
ATOM   1091  CA  ALA A  71      13.260   0.005 -23.031  1.00 92.33           C  
ATOM   1092  HA  ALA A  71      13.242   0.022 -24.121  1.00 92.33           H  
ATOM   1093  C   ALA A  71      13.110   1.460 -22.562  1.00 92.33           C  
ATOM   1094  CB  ALA A  71      12.113  -0.891 -22.561  1.00 92.33           C  
ATOM   1095  HB1 ALA A  71      11.181  -0.550 -23.012  1.00 92.33           H  
ATOM   1096  HB2 ALA A  71      12.312  -1.917 -22.869  1.00 92.33           H  
ATOM   1097  HB3 ALA A  71      12.012  -0.844 -21.476  1.00 92.33           H  
ATOM   1098  O   ALA A  71      12.460   2.237 -23.240  1.00 92.33           O  
ATOM   1099  N   ILE A  72      13.741   1.859 -21.450  1.00 91.19           N  
ATOM   1100  H   ILE A  72      14.335   1.190 -20.983  1.00 91.19           H  
ATOM   1101  CA  ILE A  72      13.643   3.204 -20.847  1.00 91.19           C  
ATOM   1102  HA  ILE A  72      12.655   3.600 -21.081  1.00 91.19           H  
ATOM   1103  C   ILE A  72      14.634   4.193 -21.499  1.00 91.19           C  
ATOM   1104  CB  ILE A  72      13.737   3.107 -19.301  1.00 91.19           C  
ATOM   1105  HB  ILE A  72      14.715   2.702 -19.041  1.00 91.19           H  
ATOM   1106  O   ILE A  72      15.236   5.048 -20.852  1.00 91.19           O  
ATOM   1107  CG1 ILE A  72      12.646   2.184 -18.717  1.00 91.19           C  
ATOM   1108 HG12 ILE A  72      11.709   2.736 -18.638  1.00 91.19           H  
ATOM   1109 HG13 ILE A  72      12.453   1.326 -19.361  1.00 91.19           H  
ATOM   1110  CG2 ILE A  72      13.561   4.477 -18.609  1.00 91.19           C  
ATOM   1111 HG21 ILE A  72      14.517   5.000 -18.587  1.00 91.19           H  
ATOM   1112 HG22 ILE A  72      12.829   5.074 -19.151  1.00 91.19           H  
ATOM   1113 HG23 ILE A  72      13.228   4.378 -17.576  1.00 91.19           H  
ATOM   1114  CD1 ILE A  72      13.035   1.645 -17.338  1.00 91.19           C  
ATOM   1115 HD11 ILE A  72      13.722   0.807 -17.454  1.00 91.19           H  
ATOM   1116 HD12 ILE A  72      13.511   2.408 -16.722  1.00 91.19           H  
ATOM   1117 HD13 ILE A  72      12.128   1.306 -16.838  1.00 91.19           H  
ATOM   1118  N   THR A  73      14.850   4.084 -22.805  1.00 88.39           N  
ATOM   1119  H   THR A  73      14.301   3.425 -23.339  1.00 88.39           H  
ATOM   1120  CA  THR A  73      15.688   5.030 -23.553  1.00 88.39           C  
ATOM   1121  HA  THR A  73      16.565   5.275 -22.955  1.00 88.39           H  
ATOM   1122  C   THR A  73      14.943   6.335 -23.827  1.00 88.39           C  
ATOM   1123  CB  THR A  73      16.183   4.413 -24.864  1.00 88.39           C  
ATOM   1124  HB  THR A  73      16.711   5.165 -25.449  1.00 88.39           H  
ATOM   1125  O   THR A  73      13.750   6.474 -23.548  1.00 88.39           O  
ATOM   1126  CG2 THR A  73      17.148   3.262 -24.601  1.00 88.39           C  
ATOM   1127 HG21 THR A  73      18.119   3.659 -24.306  1.00 88.39           H  
ATOM   1128 HG22 THR A  73      17.258   2.681 -25.517  1.00 88.39           H  
ATOM   1129 HG23 THR A  73      16.777   2.616 -23.806  1.00 88.39           H  
ATOM   1130  OG1 THR A  73      15.082   3.965 -25.614  1.00 88.39           O  
ATOM   1131  HG1 THR A  73      15.383   3.702 -26.487  1.00 88.39           H  
ATOM   1132  N   GLN A  74      15.660   7.318 -24.376  1.00 74.59           N  
ATOM   1133  H   GLN A  74      16.623   7.143 -24.625  1.00 74.59           H  
ATOM   1134  CA  GLN A  74      15.106   8.630 -24.707  1.00 74.59           C  
ATOM   1135  HA  GLN A  74      14.804   9.115 -23.779  1.00 74.59           H  
ATOM   1136  C   GLN A  74      13.856   8.539 -25.598  1.00 74.59           C  
ATOM   1137  CB  GLN A  74      16.220   9.465 -25.350  1.00 74.59           C  
ATOM   1138  HB2 GLN A  74      16.499   9.032 -26.310  1.00 74.59           H  
ATOM   1139  HB3 GLN A  74      17.087   9.432 -24.690  1.00 74.59           H  
ATOM   1140  O   GLN A  74      12.919   9.300 -25.373  1.00 74.59           O  
ATOM   1141  CG  GLN A  74      15.818  10.933 -25.553  1.00 74.59           C  
ATOM   1142  HG2 GLN A  74      15.059  10.995 -26.333  1.00 74.59           H  
ATOM   1143  HG3 GLN A  74      15.394  11.326 -24.629  1.00 74.59           H  
ATOM   1144  CD  GLN A  74      16.999  11.816 -25.949  1.00 74.59           C  
ATOM   1145  NE2 GLN A  74      16.769  13.080 -26.226  1.00 74.59           N  
ATOM   1146 HE21 GLN A  74      17.570  13.602 -26.550  1.00 74.59           H  
ATOM   1147 HE22 GLN A  74      15.823  13.425 -26.293  1.00 74.59           H  
ATOM   1148  OE1 GLN A  74      18.149  11.414 -25.978  1.00 74.59           O  
ATOM   1149  N   ASP A  75      13.796   7.568 -26.512  1.00 78.61           N  
ATOM   1150  H   ASP A  75      14.630   7.035 -26.714  1.00 78.61           H  
ATOM   1151  CA  ASP A  75      12.650   7.357 -27.403  1.00 78.61           C  
ATOM   1152  HA  ASP A  75      12.458   8.275 -27.959  1.00 78.61           H  
ATOM   1153  C   ASP A  75      11.375   7.003 -26.630  1.00 78.61           C  
ATOM   1154  CB  ASP A  75      12.976   6.245 -28.413  1.00 78.61           C  
ATOM   1155  HB2 ASP A  75      13.166   5.319 -27.870  1.00 78.61           H  
ATOM   1156  HB3 ASP A  75      12.107   6.089 -29.053  1.00 78.61           H  
ATOM   1157  O   ASP A  75      10.328   7.617 -26.835  1.00 78.61           O  
ATOM   1158  CG  ASP A  75      14.180   6.564 -29.302  1.00 78.61           C  
ATOM   1159  OD1 ASP A  75      14.501   7.763 -29.453  1.00 78.61           O  
ATOM   1160  OD2 ASP A  75      14.810   5.587 -29.760  1.00 78.61           O  
ATOM   1161  N   LEU A  76      11.461   6.076 -25.668  1.00 84.06           N  
ATOM   1162  H   LEU A  76      12.349   5.623 -25.505  1.00 84.06           H  
ATOM   1163  CA  LEU A  76      10.316   5.742 -24.821  1.00 84.06           C  
ATOM   1164  HA  LEU A  76       9.468   5.545 -25.478  1.00 84.06           H  
ATOM   1165  C   LEU A  76       9.942   6.925 -23.923  1.00 84.06           C  
ATOM   1166  CB  LEU A  76      10.625   4.476 -24.002  1.00 84.06           C  
ATOM   1167  HB2 LEU A  76      11.445   4.694 -23.317  1.00 84.06           H  
ATOM   1168  HB3 LEU A  76      10.944   3.690 -24.686  1.00 84.06           H  
ATOM   1169  O   LEU A  76       8.766   7.231 -23.738  1.00 84.06           O  
ATOM   1170  CG  LEU A  76       9.415   3.969 -23.194  1.00 84.06           C  
ATOM   1171  HG  LEU A  76       9.053   4.788 -22.573  1.00 84.06           H  
ATOM   1172  CD1 LEU A  76       8.298   3.478 -24.116  1.00 84.06           C  
ATOM   1173 HD11 LEU A  76       7.499   3.017 -23.536  1.00 84.06           H  
ATOM   1174 HD12 LEU A  76       7.865   4.311 -24.670  1.00 84.06           H  
ATOM   1175 HD13 LEU A  76       8.684   2.740 -24.819  1.00 84.06           H  
ATOM   1176  CD2 LEU A  76       9.738   2.837 -22.222  1.00 84.06           C  
ATOM   1177 HD21 LEU A  76       9.989   1.934 -22.778  1.00 84.06           H  
ATOM   1178 HD22 LEU A  76      10.572   3.128 -21.584  1.00 84.06           H  
ATOM   1179 HD23 LEU A  76       8.868   2.645 -21.594  1.00 84.06           H  
ATOM   1180  N   MET A  77      10.933   7.637 -23.390  1.00 86.99           N  
ATOM   1181  H   MET A  77      11.882   7.361 -23.597  1.00 86.99           H  
ATOM   1182  CA  MET A  77      10.683   8.798 -22.533  1.00 86.99           C  
ATOM   1183  HA  MET A  77       9.969   8.503 -21.764  1.00 86.99           H  
ATOM   1184  C   MET A  77      10.027   9.963 -23.286  1.00 86.99           C  
ATOM   1185  CB  MET A  77      11.987   9.223 -21.848  1.00 86.99           C  
ATOM   1186  HB2 MET A  77      11.809  10.129 -21.269  1.00 86.99           H  
ATOM   1187  HB3 MET A  77      12.742   9.444 -22.603  1.00 86.99           H  
ATOM   1188  O   MET A  77       9.264  10.715 -22.675  1.00 86.99           O  
ATOM   1189  CG  MET A  77      12.512   8.122 -20.913  1.00 86.99           C  
ATOM   1190  HG2 MET A  77      12.774   7.247 -21.509  1.00 86.99           H  
ATOM   1191  HG3 MET A  77      13.428   8.473 -20.440  1.00 86.99           H  
ATOM   1192  SD  MET A  77      11.360   7.560 -19.624  1.00 86.99           S  
ATOM   1193  CE  MET A  77      11.335   9.045 -18.622  1.00 86.99           C  
ATOM   1194  HE1 MET A  77      10.816   8.850 -17.683  1.00 86.99           H  
ATOM   1195  HE2 MET A  77      12.373   9.316 -18.430  1.00 86.99           H  
ATOM   1196  HE3 MET A  77      10.845   9.855 -19.162  1.00 86.99           H  
ATOM   1197  N   ALA A  78      10.273  10.074 -24.593  1.00 87.85           N  
ATOM   1198  H   ALA A  78      10.955   9.454 -25.005  1.00 87.85           H  
ATOM   1199  CA  ALA A  78       9.630  11.030 -25.487  1.00 87.85           C  
ATOM   1200  HA  ALA A  78       9.480  11.968 -24.953  1.00 87.85           H  
ATOM   1201  C   ALA A  78       8.249  10.568 -25.986  1.00 87.85           C  
ATOM   1202  CB  ALA A  78      10.583  11.296 -26.658  1.00 87.85           C  
ATOM   1203  HB1 ALA A  78      10.751  10.376 -27.218  1.00 87.85           H  
ATOM   1204  HB2 ALA A  78      10.147  12.041 -27.323  1.00 87.85           H  
ATOM   1205  HB3 ALA A  78      11.538  11.667 -26.286  1.00 87.85           H  
ATOM   1206  O   ALA A  78       7.452  11.408 -26.404  1.00 87.85           O  
ATOM   1207  N   SER A  79       7.938   9.266 -25.925  1.00 90.30           N  
ATOM   1208  H   SER A  79       8.650   8.607 -25.643  1.00 90.30           H  
ATOM   1209  CA  SER A  79       6.648   8.750 -26.387  1.00 90.30           C  
ATOM   1210  HA  SER A  79       6.540   9.043 -27.432  1.00 90.30           H  
ATOM   1211  C   SER A  79       5.478   9.363 -25.612  1.00 90.30           C  
ATOM   1212  CB  SER A  79       6.577   7.218 -26.352  1.00 90.30           C  
ATOM   1213  HB2 SER A  79       6.736   6.852 -25.338  1.00 90.30           H  
ATOM   1214  HB3 SER A  79       7.331   6.799 -27.018  1.00 90.30           H  
ATOM   1215  O   SER A  79       5.521   9.558 -24.392  1.00 90.30           O  
ATOM   1216  OG  SER A  79       5.282   6.855 -26.793  1.00 90.30           O  
ATOM   1217  HG  SER A  79       5.302   5.998 -27.225  1.00 90.30           H  
ATOM   1218  N   THR A  80       4.393   9.655 -26.322  1.00 89.59           N  
ATOM   1219  H   THR A  80       4.434   9.514 -27.322  1.00 89.59           H  
ATOM   1220  CA  THR A  80       3.104  10.077 -25.760  1.00 89.59           C  
ATOM   1221  HA  THR A  80       3.228  10.344 -24.710  1.00 89.59           H  
ATOM   1222  C   THR A  80       2.059   8.965 -25.801  1.00 89.59           C  
ATOM   1223  CB  THR A  80       2.579  11.316 -26.492  1.00 89.59           C  
ATOM   1224  HB  THR A  80       1.586  11.566 -26.119  1.00 89.59           H  
ATOM   1225  O   THR A  80       1.000   9.116 -25.194  1.00 89.59           O  
ATOM   1226  CG2 THR A  80       3.497  12.523 -26.289  1.00 89.59           C  
ATOM   1227 HG21 THR A  80       4.479  12.333 -26.723  1.00 89.59           H  
ATOM   1228 HG22 THR A  80       3.612  12.722 -25.223  1.00 89.59           H  
ATOM   1229 HG23 THR A  80       3.061  13.400 -26.767  1.00 89.59           H  
ATOM   1230  OG1 THR A  80       2.510  11.058 -27.874  1.00 89.59           O  
ATOM   1231  HG1 THR A  80       2.227  11.862 -28.317  1.00 89.59           H  
ATOM   1232  N   ASN A  81       2.350   7.845 -26.468  1.00 91.83           N  
ATOM   1233  H   ASN A  81       3.287   7.715 -26.823  1.00 91.83           H  
ATOM   1234  CA  ASN A  81       1.429   6.729 -26.606  1.00 91.83           C  
ATOM   1235  HA  ASN A  81       0.413   7.116 -26.683  1.00 91.83           H  
ATOM   1236  C   ASN A  81       1.504   5.819 -25.376  1.00 91.83           C  
ATOM   1237  CB  ASN A  81       1.745   5.984 -27.908  1.00 91.83           C  
ATOM   1238  HB2 ASN A  81       2.753   5.573 -27.852  1.00 91.83           H  
ATOM   1239  HB3 ASN A  81       1.707   6.679 -28.747  1.00 91.83           H  
ATOM   1240  O   ASN A  81       2.554   5.268 -25.054  1.00 91.83           O  
ATOM   1241  CG  ASN A  81       0.785   4.845 -28.192  1.00 91.83           C  
ATOM   1242  ND2 ASN A  81       1.019   4.123 -29.257  1.00 91.83           N  
ATOM   1243 HD21 ASN A  81       0.429   3.314 -29.392  1.00 91.83           H  
ATOM   1244 HD22 ASN A  81       1.935   4.181 -29.677  1.00 91.83           H  
ATOM   1245  OD1 ASN A  81      -0.175   4.586 -27.479  1.00 91.83           O  
ATOM   1246  N   GLU A  82       0.373   5.636 -24.697  1.00 89.46           N  
ATOM   1247  H   GLU A  82      -0.471   6.080 -25.030  1.00 89.46           H  
ATOM   1248  CA  GLU A  82       0.298   4.808 -23.493  1.00 89.46           C  
ATOM   1249  HA  GLU A  82       0.992   5.224 -22.762  1.00 89.46           H  
ATOM   1250  C   GLU A  82       0.695   3.347 -23.752  1.00 89.46           C  
ATOM   1251  CB  GLU A  82      -1.117   4.888 -22.906  1.00 89.46           C  
ATOM   1252  HB2 GLU A  82      -1.451   5.926 -22.920  1.00 89.46           H  
ATOM   1253  HB3 GLU A  82      -1.800   4.291 -23.510  1.00 89.46           H  
ATOM   1254  O   GLU A  82       1.352   2.723 -22.917  1.00 89.46           O  
ATOM   1255  CG  GLU A  82      -1.124   4.390 -21.457  1.00 89.46           C  
ATOM   1256  HG2 GLU A  82      -0.511   5.071 -20.867  1.00 89.46           H  
ATOM   1257  HG3 GLU A  82      -0.684   3.393 -21.408  1.00 89.46           H  
ATOM   1258  CD  GLU A  82      -2.526   4.347 -20.854  1.00 89.46           C  
ATOM   1259  OE1 GLU A  82      -2.896   3.265 -20.339  1.00 89.46           O  
ATOM   1260  OE2 GLU A  82      -3.199   5.400 -20.885  1.00 89.46           O  
ATOM   1261  N   ALA A  83       0.343   2.820 -24.930  1.00 90.99           N  
ATOM   1262  H   ALA A  83      -0.111   3.416 -25.607  1.00 90.99           H  
ATOM   1263  CA  ALA A  83       0.593   1.430 -25.296  1.00 90.99           C  
ATOM   1264  HA  ALA A  83       0.131   0.790 -24.544  1.00 90.99           H  
ATOM   1265  C   ALA A  83       2.089   1.080 -25.334  1.00 90.99           C  
ATOM   1266  CB  ALA A  83      -0.074   1.164 -26.649  1.00 90.99           C  
ATOM   1267  HB1 ALA A  83       0.044   0.113 -26.911  1.00 90.99           H  
ATOM   1268  HB2 ALA A  83      -1.136   1.401 -26.592  1.00 90.99           H  
ATOM   1269  HB3 ALA A  83       0.395   1.777 -27.419  1.00 90.99           H  
ATOM   1270  O   ALA A  83       2.458  -0.068 -25.078  1.00 90.99           O  
ATOM   1271  N   ASP A  84       2.955   2.066 -25.584  1.00 91.47           N  
ATOM   1272  H   ASP A  84       2.601   2.995 -25.764  1.00 91.47           H  
ATOM   1273  CA  ASP A  84       4.407   1.871 -25.608  1.00 91.47           C  
ATOM   1274  HA  ASP A  84       4.639   1.035 -26.268  1.00 91.47           H  
ATOM   1275  C   ASP A  84       4.957   1.535 -24.212  1.00 91.47           C  
ATOM   1276  CB  ASP A  84       5.099   3.126 -26.160  1.00 91.47           C  
ATOM   1277  HB2 ASP A  84       6.177   2.965 -26.121  1.00 91.47           H  
ATOM   1278  HB3 ASP A  84       4.868   3.974 -25.515  1.00 91.47           H  
ATOM   1279  O   ASP A  84       6.009   0.906 -24.084  1.00 91.47           O  
ATOM   1280  CG  ASP A  84       4.735   3.472 -27.608  1.00 91.47           C  
ATOM   1281  OD1 ASP A  84       4.141   2.631 -28.318  1.00 91.47           O  
ATOM   1282  OD2 ASP A  84       5.063   4.613 -28.006  1.00 91.47           O  
ATOM   1283  N   PHE A  85       4.232   1.912 -23.154  1.00 94.62           N  
ATOM   1284  H   PHE A  85       3.365   2.400 -23.327  1.00 94.62           H  
ATOM   1285  CA  PHE A  85       4.621   1.673 -21.765  1.00 94.62           C  
ATOM   1286  HA  PHE A  85       5.710   1.633 -21.715  1.00 94.62           H  
ATOM   1287  C   PHE A  85       4.109   0.345 -21.203  1.00 94.62           C  
ATOM   1288  CB  PHE A  85       4.145   2.843 -20.899  1.00 94.62           C  
ATOM   1289  HB2 PHE A  85       3.057   2.787 -20.849  1.00 94.62           H  
ATOM   1290  HB3 PHE A  85       4.531   2.720 -19.887  1.00 94.62           H  
ATOM   1291  O   PHE A  85       4.501  -0.037 -20.097  1.00 94.62           O  
ATOM   1292  CG  PHE A  85       4.557   4.208 -21.412  1.00 94.62           C  
ATOM   1293  CD1 PHE A  85       5.907   4.475 -21.682  1.00 94.62           C  
ATOM   1294  HD1 PHE A  85       6.662   3.730 -21.476  1.00 94.62           H  
ATOM   1295  CD2 PHE A  85       3.590   5.190 -21.684  1.00 94.62           C  
ATOM   1296  HD2 PHE A  85       2.548   4.971 -21.498  1.00 94.62           H  
ATOM   1297  CE1 PHE A  85       6.273   5.703 -22.244  1.00 94.62           C  
ATOM   1298  HE1 PHE A  85       7.308   5.901 -22.482  1.00 94.62           H  
ATOM   1299  CE2 PHE A  85       3.952   6.408 -22.282  1.00 94.62           C  
ATOM   1300  HE2 PHE A  85       3.186   7.103 -22.594  1.00 94.62           H  
ATOM   1301  CZ  PHE A  85       5.301   6.648 -22.583  1.00 94.62           C  
ATOM   1302  HZ  PHE A  85       5.601   7.523 -23.140  1.00 94.62           H  
ATOM   1303  N   TYR A  86       3.247  -0.374 -21.928  1.00 94.66           N  
ATOM   1304  H   TYR A  86       2.987  -0.045 -22.847  1.00 94.66           H  
ATOM   1305  CA  TYR A  86       2.669  -1.622 -21.439  1.00 94.66           C  
ATOM   1306  HA  TYR A  86       2.198  -1.425 -20.476  1.00 94.66           H  
ATOM   1307  C   TYR A  86       3.741  -2.680 -21.161  1.00 94.66           C  
ATOM   1308  CB  TYR A  86       1.597  -2.143 -22.409  1.00 94.66           C  
ATOM   1309  HB2 TYR A  86       1.331  -3.146 -22.073  1.00 94.66           H  
ATOM   1310  HB3 TYR A  86       2.030  -2.228 -23.406  1.00 94.66           H  
ATOM   1311  O   TYR A  86       4.544  -3.040 -22.021  1.00 94.66           O  
ATOM   1312  CG  TYR A  86       0.283  -1.382 -22.495  1.00 94.66           C  
ATOM   1313  CD1 TYR A  86      -0.068  -0.422 -21.529  1.00 94.66           C  
ATOM   1314  HD1 TYR A  86       0.625  -0.164 -20.742  1.00 94.66           H  
ATOM   1315  CD2 TYR A  86      -0.620  -1.663 -23.540  1.00 94.66           C  
ATOM   1316  HD2 TYR A  86      -0.355  -2.382 -24.302  1.00 94.66           H  
ATOM   1317  CE1 TYR A  86      -1.298   0.254 -21.595  1.00 94.66           C  
ATOM   1318  HE1 TYR A  86      -1.555   1.020 -20.878  1.00 94.66           H  
ATOM   1319  CE2 TYR A  86      -1.851  -0.977 -23.616  1.00 94.66           C  
ATOM   1320  HE2 TYR A  86      -2.531  -1.148 -24.437  1.00 94.66           H  
ATOM   1321  OH  TYR A  86      -3.377   0.643 -22.686  1.00 94.66           O  
ATOM   1322  HH  TYR A  86      -3.416   1.338 -22.026  1.00 94.66           H  
ATOM   1323  CZ  TYR A  86      -2.196  -0.024 -22.635  1.00 94.66           C  
ATOM   1324  N   GLY A  87       3.732  -3.198 -19.932  1.00 95.05           N  
ATOM   1325  H   GLY A  87       3.140  -2.765 -19.237  1.00 95.05           H  
ATOM   1326  CA  GLY A  87       4.674  -4.200 -19.448  1.00 95.05           C  
ATOM   1327  HA2 GLY A  87       4.209  -4.755 -18.633  1.00 95.05           H  
ATOM   1328  HA3 GLY A  87       4.913  -4.895 -20.253  1.00 95.05           H  
ATOM   1329  C   GLY A  87       5.985  -3.616 -18.921  1.00 95.05           C  
ATOM   1330  O   GLY A  87       6.719  -4.338 -18.248  1.00 95.05           O  
ATOM   1331  N   VAL A  88       6.304  -2.338 -19.160  1.00 97.20           N  
ATOM   1332  H   VAL A  88       5.639  -1.762 -19.656  1.00 97.20           H  
ATOM   1333  CA  VAL A  88       7.576  -1.731 -18.721  1.00 97.20           C  
ATOM   1334  HA  VAL A  88       8.398  -2.348 -19.085  1.00 97.20           H  
ATOM   1335  C   VAL A  88       7.676  -1.695 -17.195  1.00 97.20           C  
ATOM   1336  CB  VAL A  88       7.752  -0.313 -19.304  1.00 97.20           C  
ATOM   1337  HB  VAL A  88       6.909   0.305 -18.998  1.00 97.20           H  
ATOM   1338  O   VAL A  88       8.713  -2.066 -16.642  1.00 97.20           O  
ATOM   1339  CG1 VAL A  88       9.045   0.361 -18.815  1.00 97.20           C  
ATOM   1340 HG11 VAL A  88       9.167   1.323 -19.312  1.00 97.20           H  
ATOM   1341 HG12 VAL A  88       9.004   0.538 -17.741  1.00 97.20           H  
ATOM   1342 HG13 VAL A  88       9.907  -0.265 -19.046  1.00 97.20           H  
ATOM   1343  CG2 VAL A  88       7.812  -0.346 -20.837  1.00 97.20           C  
ATOM   1344 HG21 VAL A  88       6.943  -0.859 -21.250  1.00 97.20           H  
ATOM   1345 HG22 VAL A  88       8.721  -0.847 -21.170  1.00 97.20           H  
ATOM   1346 HG23 VAL A  88       7.809   0.671 -21.228  1.00 97.20           H  
ATOM   1347  N   GLY A  89       6.602  -1.296 -16.510  1.00 97.53           N  
ATOM   1348  H   GLY A  89       5.735  -1.194 -17.018  1.00 97.53           H  
ATOM   1349  CA  GLY A  89       6.543  -1.194 -15.051  1.00 97.53           C  
ATOM   1350  HA2 GLY A  89       7.294  -0.484 -14.702  1.00 97.53           H  
ATOM   1351  HA3 GLY A  89       5.558  -0.826 -14.764  1.00 97.53           H  
ATOM   1352  C   GLY A  89       6.771  -2.534 -14.354  1.00 97.53           C  
ATOM   1353  O   GLY A  89       7.653  -2.666 -13.500  1.00 97.53           O  
ATOM   1354  N   LEU A  90       6.023  -3.552 -14.779  1.00 97.01           N  
ATOM   1355  H   LEU A  90       5.351  -3.358 -15.508  1.00 97.01           H  
ATOM   1356  CA  LEU A  90       6.149  -4.925 -14.290  1.00 97.01           C  
ATOM   1357  HA  LEU A  90       6.030  -4.934 -13.207  1.00 97.01           H  
ATOM   1358  C   LEU A  90       7.519  -5.524 -14.595  1.00 97.01           C  
ATOM   1359  CB  LEU A  90       5.071  -5.795 -14.948  1.00 97.01           C  
ATOM   1360  HB2 LEU A  90       5.408  -6.831 -14.956  1.00 97.01           H  
ATOM   1361  HB3 LEU A  90       4.939  -5.484 -15.985  1.00 97.01           H  
ATOM   1362  O   LEU A  90       8.119  -6.154 -13.728  1.00 97.01           O  
ATOM   1363  CG  LEU A  90       3.728  -5.754 -14.219  1.00 97.01           C  
ATOM   1364  HG  LEU A  90       3.434  -4.712 -14.091  1.00 97.01           H  
ATOM   1365  CD1 LEU A  90       2.686  -6.453 -15.102  1.00 97.01           C  
ATOM   1366 HD11 LEU A  90       3.072  -7.401 -15.477  1.00 97.01           H  
ATOM   1367 HD12 LEU A  90       2.458  -5.813 -15.954  1.00 97.01           H  
ATOM   1368 HD13 LEU A  90       1.765  -6.649 -14.555  1.00 97.01           H  
ATOM   1369  CD2 LEU A  90       3.834  -6.398 -12.827  1.00 97.01           C  
ATOM   1370 HD21 LEU A  90       3.755  -5.622 -12.066  1.00 97.01           H  
ATOM   1371 HD22 LEU A  90       4.784  -6.917 -12.704  1.00 97.01           H  
ATOM   1372 HD23 LEU A  90       3.038  -7.128 -12.679  1.00 97.01           H  
ATOM   1373  N   SER A  91       8.036  -5.300 -15.803  1.00 97.71           N  
ATOM   1374  H   SER A  91       7.481  -4.791 -16.476  1.00 97.71           H  
ATOM   1375  CA  SER A  91       9.354  -5.805 -16.200  1.00 97.71           C  
ATOM   1376  HA  SER A  91       9.379  -6.887 -16.069  1.00 97.71           H  
ATOM   1377  C   SER A  91      10.460  -5.200 -15.349  1.00 97.71           C  
ATOM   1378  CB  SER A  91       9.637  -5.490 -17.660  1.00 97.71           C  
ATOM   1379  HB2 SER A  91      10.585  -5.944 -17.947  1.00 97.71           H  
ATOM   1380  HB3 SER A  91       9.679  -4.411 -17.810  1.00 97.71           H  
ATOM   1381  O   SER A  91      11.369  -5.907 -14.922  1.00 97.71           O  
ATOM   1382  OG  SER A  91       8.614  -6.025 -18.450  1.00 97.71           O  
ATOM   1383  HG  SER A  91       7.855  -5.441 -18.387  1.00 97.71           H  
ATOM   1384  N   CYS A  92      10.362  -3.903 -15.041  1.00 98.06           N  
ATOM   1385  H   CYS A  92       9.602  -3.363 -15.430  1.00 98.06           H  
ATOM   1386  CA  CYS A  92      11.262  -3.258 -14.097  1.00 98.06           C  
ATOM   1387  HA  CYS A  92      12.291  -3.387 -14.433  1.00 98.06           H  
ATOM   1388  C   CYS A  92      11.160  -3.888 -12.707  1.00 98.06           C  
ATOM   1389  CB  CYS A  92      10.954  -1.764 -14.025  1.00 98.06           C  
ATOM   1390  HB2 CYS A  92      11.524  -1.336 -13.201  1.00 98.06           H  
ATOM   1391  HB3 CYS A  92       9.892  -1.599 -13.842  1.00 98.06           H  
ATOM   1392  O   CYS A  92      12.185  -4.236 -12.132  1.00 98.06           O  
ATOM   1393  SG  CYS A  92      11.448  -0.960 -15.564  1.00 98.06           S  
ATOM   1394  HG  CYS A  92      10.422  -1.403 -16.297  1.00 98.06           H  
ATOM   1395  N   ALA A  93       9.951  -4.085 -12.173  1.00 97.28           N  
ATOM   1396  H   ALA A  93       9.131  -3.804 -12.692  1.00 97.28           H  
ATOM   1397  CA  ALA A  93       9.776  -4.713 -10.864  1.00 97.28           C  
ATOM   1398  HA  ALA A  93      10.295  -4.111 -10.118  1.00 97.28           H  
ATOM   1399  C   ALA A  93      10.396  -6.120 -10.817  1.00 97.28           C  
ATOM   1400  CB  ALA A  93       8.288  -4.727 -10.513  1.00 97.28           C  
ATOM   1401  HB1 ALA A  93       7.734  -5.331 -11.231  1.00 97.28           H  
ATOM   1402  HB2 ALA A  93       8.156  -5.151  -9.517  1.00 97.28           H  
ATOM   1403  HB3 ALA A  93       7.897  -3.709 -10.521  1.00 97.28           H  
ATOM   1404  O   ALA A  93      11.206  -6.399  -9.937  1.00 97.28           O  
ATOM   1405  N   VAL A  94      10.102  -6.967 -11.807  1.00 96.14           N  
ATOM   1406  H   VAL A  94       9.433  -6.665 -12.501  1.00 96.14           H  
ATOM   1407  CA  VAL A  94      10.663  -8.321 -11.937  1.00 96.14           C  
ATOM   1408  HA  VAL A  94      10.435  -8.892 -11.037  1.00 96.14           H  
ATOM   1409  C   VAL A  94      12.187  -8.304 -12.074  1.00 96.14           C  
ATOM   1410  CB  VAL A  94      10.016  -9.029 -13.142  1.00 96.14           C  
ATOM   1411  HB  VAL A  94       9.999  -8.347 -13.991  1.00 96.14           H  
ATOM   1412  O   VAL A  94      12.860  -9.151 -11.494  1.00 96.14           O  
ATOM   1413  CG1 VAL A  94      10.788 -10.280 -13.566  1.00 96.14           C  
ATOM   1414 HG11 VAL A  94      11.730 -10.000 -14.037  1.00 96.14           H  
ATOM   1415 HG12 VAL A  94      10.998 -10.899 -12.694  1.00 96.14           H  
ATOM   1416 HG13 VAL A  94      10.206 -10.834 -14.302  1.00 96.14           H  
ATOM   1417  CG2 VAL A  94       8.572  -9.432 -12.814  1.00 96.14           C  
ATOM   1418 HG21 VAL A  94       8.096  -9.851 -13.700  1.00 96.14           H  
ATOM   1419 HG22 VAL A  94       7.998  -8.563 -12.494  1.00 96.14           H  
ATOM   1420 HG23 VAL A  94       8.563 -10.182 -12.023  1.00 96.14           H  
ATOM   1421  N   LYS A  95      12.760  -7.334 -12.795  1.00 94.49           N  
ATOM   1422  H   LYS A  95      12.162  -6.684 -13.286  1.00 94.49           H  
ATOM   1423  CA  LYS A  95      14.217  -7.224 -12.963  1.00 94.49           C  
ATOM   1424  HA  LYS A  95      14.569  -8.156 -13.405  1.00 94.49           H  
ATOM   1425  C   LYS A  95      14.951  -7.075 -11.629  1.00 94.49           C  
ATOM   1426  CB  LYS A  95      14.531  -6.050 -13.907  1.00 94.49           C  
ATOM   1427  HB2 LYS A  95      14.037  -6.238 -14.860  1.00 94.49           H  
ATOM   1428  HB3 LYS A  95      14.117  -5.133 -13.489  1.00 94.49           H  
ATOM   1429  O   LYS A  95      16.035  -7.633 -11.480  1.00 94.49           O  
ATOM   1430  CG  LYS A  95      16.026  -5.810 -14.172  1.00 94.49           C  
ATOM   1431  HG2 LYS A  95      16.540  -5.584 -13.238  1.00 94.49           H  
ATOM   1432  HG3 LYS A  95      16.117  -4.939 -14.821  1.00 94.49           H  
ATOM   1433  CD  LYS A  95      16.696  -7.007 -14.859  1.00 94.49           C  
ATOM   1434  HD2 LYS A  95      16.659  -7.877 -14.204  1.00 94.49           H  
ATOM   1435  HD3 LYS A  95      16.158  -7.231 -15.780  1.00 94.49           H  
ATOM   1436  CE  LYS A  95      18.159  -6.686 -15.179  1.00 94.49           C  
ATOM   1437  HE2 LYS A  95      18.198  -5.748 -15.733  1.00 94.49           H  
ATOM   1438  HE3 LYS A  95      18.696  -6.546 -14.241  1.00 94.49           H  
ATOM   1439  NZ  LYS A  95      18.782  -7.771 -15.978  1.00 94.49           N  
ATOM   1440  HZ1 LYS A  95      18.756  -8.643 -15.470  1.00 94.49           H  
ATOM   1441  HZ2 LYS A  95      19.744  -7.551 -16.194  1.00 94.49           H  
ATOM   1442  HZ3 LYS A  95      18.287  -7.901 -16.849  1.00 94.49           H  
ATOM   1443  N   PHE A  96      14.380  -6.326 -10.686  1.00 93.21           N  
ATOM   1444  H   PHE A  96      13.495  -5.890 -10.902  1.00 93.21           H  
ATOM   1445  CA  PHE A  96      14.970  -6.107  -9.360  1.00 93.21           C  
ATOM   1446  HA  PHE A  96      16.049  -6.247  -9.422  1.00 93.21           H  
ATOM   1447  C   PHE A  96      14.479  -7.111  -8.310  1.00 93.21           C  
ATOM   1448  CB  PHE A  96      14.716  -4.655  -8.929  1.00 93.21           C  
ATOM   1449  HB2 PHE A  96      15.075  -4.516  -7.910  1.00 93.21           H  
ATOM   1450  HB3 PHE A  96      13.642  -4.467  -8.923  1.00 93.21           H  
ATOM   1451  O   PHE A  96      15.168  -7.340  -7.319  1.00 93.21           O  
ATOM   1452  CG  PHE A  96      15.413  -3.645  -9.821  1.00 93.21           C  
ATOM   1453  CD1 PHE A  96      16.806  -3.464  -9.745  1.00 93.21           C  
ATOM   1454  HD1 PHE A  96      17.383  -4.018  -9.020  1.00 93.21           H  
ATOM   1455  CD2 PHE A  96      14.675  -2.917 -10.766  1.00 93.21           C  
ATOM   1456  HD2 PHE A  96      13.599  -3.005 -10.786  1.00 93.21           H  
ATOM   1457  CE1 PHE A  96      17.452  -2.569 -10.620  1.00 93.21           C  
ATOM   1458  HE1 PHE A  96      18.520  -2.426 -10.555  1.00 93.21           H  
ATOM   1459  CE2 PHE A  96      15.323  -2.076 -11.682  1.00 93.21           C  
ATOM   1460  HE2 PHE A  96      14.744  -1.565 -12.437  1.00 93.21           H  
ATOM   1461  CZ  PHE A  96      16.711  -1.885 -11.600  1.00 93.21           C  
ATOM   1462  HZ  PHE A  96      17.206  -1.210 -12.283  1.00 93.21           H  
ATOM   1463  N   LEU A  97      13.314  -7.721  -8.535  1.00 93.96           N  
ATOM   1464  H   LEU A  97      12.790  -7.443  -9.352  1.00 93.96           H  
ATOM   1465  CA  LEU A  97      12.655  -8.671  -7.641  1.00 93.96           C  
ATOM   1466  HA  LEU A  97      13.337  -8.971  -6.845  1.00 93.96           H  
ATOM   1467  C   LEU A  97      12.272  -9.939  -8.428  1.00 93.96           C  
ATOM   1468  CB  LEU A  97      11.440  -7.978  -6.994  1.00 93.96           C  
ATOM   1469  HB2 LEU A  97      10.942  -8.687  -6.332  1.00 93.96           H  
ATOM   1470  HB3 LEU A  97      10.735  -7.714  -7.782  1.00 93.96           H  
ATOM   1471  O   LEU A  97      11.088 -10.180  -8.678  1.00 93.96           O  
ATOM   1472  CG  LEU A  97      11.765  -6.705  -6.193  1.00 93.96           C  
ATOM   1473  HG  LEU A  97      12.299  -5.987  -6.815  1.00 93.96           H  
ATOM   1474  CD1 LEU A  97      10.469  -6.047  -5.733  1.00 93.96           C  
ATOM   1475 HD11 LEU A  97      10.694  -5.119  -5.207  1.00 93.96           H  
ATOM   1476 HD12 LEU A  97       9.948  -6.729  -5.061  1.00 93.96           H  
ATOM   1477 HD13 LEU A  97       9.841  -5.824  -6.596  1.00 93.96           H  
ATOM   1478  CD2 LEU A  97      12.599  -7.019  -4.952  1.00 93.96           C  
ATOM   1479 HD21 LEU A  97      12.728  -6.114  -4.358  1.00 93.96           H  
ATOM   1480 HD22 LEU A  97      12.108  -7.785  -4.351  1.00 93.96           H  
ATOM   1481 HD23 LEU A  97      13.581  -7.385  -5.251  1.00 93.96           H  
ATOM   1482  N   PRO A  98      13.249 -10.762  -8.849  1.00 91.80           N  
ATOM   1483  CA  PRO A  98      13.005 -11.884  -9.758  1.00 91.80           C  
ATOM   1484  HA  PRO A  98      12.568 -11.513 -10.685  1.00 91.80           H  
ATOM   1485  C   PRO A  98      12.045 -12.934  -9.191  1.00 91.80           C  
ATOM   1486  CB  PRO A  98      14.387 -12.470 -10.064  1.00 91.80           C  
ATOM   1487  HB2 PRO A  98      14.772 -12.018 -10.978  1.00 91.80           H  
ATOM   1488  HB3 PRO A  98      14.365 -13.555 -10.161  1.00 91.80           H  
ATOM   1489  O   PRO A  98      11.333 -13.576  -9.959  1.00 91.80           O  
ATOM   1490  CG  PRO A  98      15.245 -12.025  -8.880  1.00 91.80           C  
ATOM   1491  HG2 PRO A  98      16.301 -11.966  -9.142  1.00 91.80           H  
ATOM   1492  HG3 PRO A  98      15.093 -12.703  -8.040  1.00 91.80           H  
ATOM   1493  CD  PRO A  98      14.667 -10.654  -8.546  1.00 91.80           C  
ATOM   1494  HD2 PRO A  98      15.118  -9.897  -9.188  1.00 91.80           H  
ATOM   1495  HD3 PRO A  98      14.846 -10.417  -7.497  1.00 91.80           H  
ATOM   1496  N   ASN A  99      11.939 -13.060  -7.864  1.00 91.32           N  
ATOM   1497  H   ASN A  99      12.584 -12.553  -7.275  1.00 91.32           H  
ATOM   1498  CA  ASN A  99      11.009 -14.002  -7.234  1.00 91.32           C  
ATOM   1499  HA  ASN A  99      11.192 -14.991  -7.653  1.00 91.32           H  
ATOM   1500  C   ASN A  99       9.536 -13.669  -7.527  1.00 91.32           C  
ATOM   1501  CB  ASN A  99      11.258 -14.076  -5.717  1.00 91.32           C  
ATOM   1502  HB2 ASN A  99      11.103 -13.094  -5.268  1.00 91.32           H  
ATOM   1503  HB3 ASN A  99      10.525 -14.756  -5.284  1.00 91.32           H  
ATOM   1504  O   ASN A  99       8.680 -14.536  -7.375  1.00 91.32           O  
ATOM   1505  CG  ASN A  99      12.634 -14.585  -5.326  1.00 91.32           C  
ATOM   1506  ND2 ASN A  99      12.858 -14.809  -4.054  1.00 91.32           N  
ATOM   1507 HD21 ASN A  99      13.754 -15.214  -3.822  1.00 91.32           H  
ATOM   1508 HD22 ASN A  99      12.122 -14.694  -3.373  1.00 91.32           H  
ATOM   1509  OD1 ASN A  99      13.527 -14.773  -6.135  1.00 91.32           O  
ATOM   1510  N   LEU A 100       9.224 -12.456  -8.003  1.00 93.84           N  
ATOM   1511  H   LEU A 100       9.962 -11.783  -8.150  1.00 93.84           H  
ATOM   1512  CA  LEU A 100       7.880 -12.128  -8.483  1.00 93.84           C  
ATOM   1513  HA  LEU A 100       7.165 -12.325  -7.684  1.00 93.84           H  
ATOM   1514  C   LEU A 100       7.453 -13.016  -9.662  1.00 93.84           C  
ATOM   1515  CB  LEU A 100       7.804 -10.640  -8.868  1.00 93.84           C  
ATOM   1516  HB2 LEU A 100       6.817 -10.450  -9.290  1.00 93.84           H  
ATOM   1517  HB3 LEU A 100       8.542 -10.445  -9.646  1.00 93.84           H  
ATOM   1518  O   LEU A 100       6.265 -13.284  -9.811  1.00 93.84           O  
ATOM   1519  CG  LEU A 100       8.030  -9.647  -7.713  1.00 93.84           C  
ATOM   1520  HG  LEU A 100       9.031  -9.780  -7.301  1.00 93.84           H  
ATOM   1521  CD1 LEU A 100       7.904  -8.220  -8.248  1.00 93.84           C  
ATOM   1522 HD11 LEU A 100       8.635  -8.064  -9.041  1.00 93.84           H  
ATOM   1523 HD12 LEU A 100       8.098  -7.508  -7.445  1.00 93.84           H  
ATOM   1524 HD13 LEU A 100       6.901  -8.053  -8.641  1.00 93.84           H  
ATOM   1525  CD2 LEU A 100       7.037  -9.831  -6.566  1.00 93.84           C  
ATOM   1526 HD21 LEU A 100       6.014  -9.742  -6.930  1.00 93.84           H  
ATOM   1527 HD22 LEU A 100       7.214  -9.073  -5.804  1.00 93.84           H  
ATOM   1528 HD23 LEU A 100       7.175 -10.810  -6.107  1.00 93.84           H  
ATOM   1529  N   LEU A 101       8.391 -13.542 -10.460  1.00 92.90           N  
ATOM   1530  H   LEU A 101       9.363 -13.345 -10.269  1.00 92.90           H  
ATOM   1531  CA  LEU A 101       8.077 -14.483 -11.544  1.00 92.90           C  
ATOM   1532  HA  LEU A 101       7.328 -14.036 -12.198  1.00 92.90           H  
ATOM   1533  C   LEU A 101       7.471 -15.799 -11.048  1.00 92.90           C  
ATOM   1534  CB  LEU A 101       9.342 -14.791 -12.359  1.00 92.90           C  
ATOM   1535  HB2 LEU A 101      10.142 -15.077 -11.677  1.00 92.90           H  
ATOM   1536  HB3 LEU A 101       9.148 -15.647 -13.006  1.00 92.90           H  
ATOM   1537  O   LEU A 101       6.765 -16.453 -11.806  1.00 92.90           O  
ATOM   1538  CG  LEU A 101       9.798 -13.622 -13.238  1.00 92.90           C  
ATOM   1539  HG  LEU A 101       9.875 -12.730 -12.616  1.00 92.90           H  
ATOM   1540  CD1 LEU A 101      11.173 -13.930 -13.832  1.00 92.90           C  
ATOM   1541 HD11 LEU A 101      11.511 -13.091 -14.441  1.00 92.90           H  
ATOM   1542 HD12 LEU A 101      11.119 -14.828 -14.448  1.00 92.90           H  
ATOM   1543 HD13 LEU A 101      11.888 -14.088 -13.025  1.00 92.90           H  
ATOM   1544  CD2 LEU A 101       8.811 -13.355 -14.381  1.00 92.90           C  
ATOM   1545 HD21 LEU A 101       8.572 -14.288 -14.892  1.00 92.90           H  
ATOM   1546 HD22 LEU A 101       9.242 -12.665 -15.107  1.00 92.90           H  
ATOM   1547 HD23 LEU A 101       7.893 -12.917 -13.991  1.00 92.90           H  
ATOM   1548  N   ALA A 102       7.705 -16.168  -9.787  1.00 92.53           N  
ATOM   1549  H   ALA A 102       8.260 -15.571  -9.191  1.00 92.53           H  
ATOM   1550  CA  ALA A 102       7.101 -17.352  -9.184  1.00 92.53           C  
ATOM   1551  HA  ALA A 102       7.095 -18.153  -9.923  1.00 92.53           H  
ATOM   1552  C   ALA A 102       5.634 -17.131  -8.763  1.00 92.53           C  
ATOM   1553  CB  ALA A 102       7.979 -17.799  -8.010  1.00 92.53           C  
ATOM   1554  HB1 ALA A 102       7.609 -18.748  -7.622  1.00 92.53           H  
ATOM   1555  HB2 ALA A 102       7.944 -17.058  -7.212  1.00 92.53           H  
ATOM   1556  HB3 ALA A 102       9.009 -17.932  -8.342  1.00 92.53           H  
ATOM   1557  O   ALA A 102       4.977 -18.081  -8.339  1.00 92.53           O  
ATOM   1558  N   CYS A 103       5.108 -15.901  -8.858  1.00 92.69           N  
ATOM   1559  H   CYS A 103       5.670 -15.152  -9.236  1.00 92.69           H  
ATOM   1560  CA  CYS A 103       3.696 -15.644  -8.582  1.00 92.69           C  
ATOM   1561  HA  CYS A 103       3.489 -15.994  -7.571  1.00 92.69           H  
ATOM   1562  C   CYS A 103       2.807 -16.401  -9.580  1.00 92.69           C  
ATOM   1563  CB  CYS A 103       3.374 -14.145  -8.654  1.00 92.69           C  
ATOM   1564  HB2 CYS A 103       3.663 -13.751  -9.629  1.00 92.69           H  
ATOM   1565  HB3 CYS A 103       2.299 -14.003  -8.542  1.00 92.69           H  
ATOM   1566  O   CYS A 103       3.101 -16.398 -10.775  1.00 92.69           O  
ATOM   1567  SG  CYS A 103       4.235 -13.250  -7.340  1.00 92.69           S  
ATOM   1568  HG  CYS A 103       5.460 -13.542  -7.787  1.00 92.69           H  
ATOM   1569  N   PRO A 104       1.692 -17.000  -9.139  1.00 92.58           N  
ATOM   1570  CA  PRO A 104       0.690 -17.508 -10.065  1.00 92.58           C  
ATOM   1571  HA  PRO A 104       1.167 -18.127 -10.825  1.00 92.58           H  
ATOM   1572  C   PRO A 104      -0.039 -16.355 -10.778  1.00 92.58           C  
ATOM   1573  CB  PRO A 104      -0.225 -18.394  -9.217  1.00 92.58           C  
ATOM   1574  HB2 PRO A 104      -1.254 -18.399  -9.576  1.00 92.58           H  
ATOM   1575  HB3 PRO A 104       0.172 -19.409  -9.202  1.00 92.58           H  
ATOM   1576  O   PRO A 104       0.090 -15.187 -10.408  1.00 92.58           O  
ATOM   1577  CG  PRO A 104      -0.121 -17.794  -7.818  1.00 92.58           C  
ATOM   1578  HG2 PRO A 104      -0.860 -16.998  -7.725  1.00 92.58           H  
ATOM   1579  HG3 PRO A 104      -0.277 -18.545  -7.044  1.00 92.58           H  
ATOM   1580  CD  PRO A 104       1.286 -17.203  -7.758  1.00 92.58           C  
ATOM   1581  HD2 PRO A 104       1.963 -17.914  -7.285  1.00 92.58           H  
ATOM   1582  HD3 PRO A 104       1.274 -16.264  -7.203  1.00 92.58           H  
ATOM   1583  N   ASP A 105      -0.825 -16.704 -11.796  1.00 92.32           N  
ATOM   1584  H   ASP A 105      -1.013 -17.691 -11.902  1.00 92.32           H  
ATOM   1585  CA  ASP A 105      -1.762 -15.814 -12.502  1.00 92.32           C  
ATOM   1586  HA  ASP A 105      -2.299 -16.456 -13.200  1.00 92.32           H  
ATOM   1587  C   ASP A 105      -1.137 -14.721 -13.386  1.00 92.32           C  
ATOM   1588  CB  ASP A 105      -2.845 -15.286 -11.547  1.00 92.32           C  
ATOM   1589  HB2 ASP A 105      -3.634 -14.817 -12.134  1.00 92.32           H  
ATOM   1590  HB3 ASP A 105      -2.415 -14.523 -10.898  1.00 92.32           H  
ATOM   1591  O   ASP A 105      -1.829 -13.825 -13.868  1.00 92.32           O  
ATOM   1592  CG  ASP A 105      -3.471 -16.391 -10.689  1.00 92.32           C  
ATOM   1593  OD1 ASP A 105      -3.550 -17.542 -11.177  1.00 92.32           O  
ATOM   1594  OD2 ASP A 105      -3.811 -16.085  -9.519  1.00 92.32           O  
ATOM   1595  N   TRP A 106       0.155 -14.828 -13.723  1.00 93.44           N  
ATOM   1596  H   TRP A 106       0.723 -15.497 -13.224  1.00 93.44           H  
ATOM   1597  CA  TRP A 106       0.780 -13.950 -14.726  1.00 93.44           C  
ATOM   1598  HA  TRP A 106       0.778 -12.929 -14.344  1.00 93.44           H  
ATOM   1599  C   TRP A 106       0.022 -13.922 -16.057  1.00 93.44           C  
ATOM   1600  CB  TRP A 106       2.231 -14.371 -14.978  1.00 93.44           C  
ATOM   1601  HB2 TRP A 106       2.549 -13.974 -15.942  1.00 93.44           H  
ATOM   1602  HB3 TRP A 106       2.297 -15.458 -15.033  1.00 93.44           H  
ATOM   1603  O   TRP A 106      -0.037 -12.879 -16.700  1.00 93.44           O  
ATOM   1604  CG  TRP A 106       3.191 -13.855 -13.962  1.00 93.44           C  
ATOM   1605  CD1 TRP A 106       3.815 -14.585 -13.015  1.00 93.44           C  
ATOM   1606  HD1 TRP A 106       3.708 -15.651 -12.885  1.00 93.44           H  
ATOM   1607  CD2 TRP A 106       3.672 -12.490 -13.788  1.00 93.44           C  
ATOM   1608  CE2 TRP A 106       4.570 -12.462 -12.681  1.00 93.44           C  
ATOM   1609  CE3 TRP A 106       3.451 -11.274 -14.466  1.00 93.44           C  
ATOM   1610  HE3 TRP A 106       2.764 -11.258 -15.300  1.00 93.44           H  
ATOM   1611  NE1 TRP A 106       4.592 -13.760 -12.228  1.00 93.44           N  
ATOM   1612  HE1 TRP A 106       5.103 -14.086 -11.421  1.00 93.44           H  
ATOM   1613  CH2 TRP A 106       4.991 -10.101 -12.974  1.00 93.44           C  
ATOM   1614  HH2 TRP A 106       5.489  -9.191 -12.674  1.00 93.44           H  
ATOM   1615  CZ2 TRP A 106       5.220 -11.292 -12.270  1.00 93.44           C  
ATOM   1616  HZ2 TRP A 106       5.890 -11.313 -11.423  1.00 93.44           H  
ATOM   1617  CZ3 TRP A 106       4.107 -10.096 -14.067  1.00 93.44           C  
ATOM   1618  HZ3 TRP A 106       3.924  -9.177 -14.604  1.00 93.44           H  
ATOM   1619  N   VAL A 107      -0.598 -15.040 -16.449  1.00 91.51           N  
ATOM   1620  H   VAL A 107      -0.547 -15.834 -15.827  1.00 91.51           H  
ATOM   1621  CA  VAL A 107      -1.396 -15.171 -17.679  1.00 91.51           C  
ATOM   1622  HA  VAL A 107      -0.744 -14.944 -18.523  1.00 91.51           H  
ATOM   1623  C   VAL A 107      -2.564 -14.179 -17.762  1.00 91.51           C  
ATOM   1624  CB  VAL A 107      -1.871 -16.631 -17.840  1.00 91.51           C  
ATOM   1625  HB  VAL A 107      -0.980 -17.257 -17.884  1.00 91.51           H  
ATOM   1626  O   VAL A 107      -3.014 -13.867 -18.863  1.00 91.51           O  
ATOM   1627  CG1 VAL A 107      -2.720 -17.123 -16.659  1.00 91.51           C  
ATOM   1628 HG11 VAL A 107      -3.010 -18.161 -16.820  1.00 91.51           H  
ATOM   1629 HG12 VAL A 107      -2.156 -17.074 -15.728  1.00 91.51           H  
ATOM   1630 HG13 VAL A 107      -3.622 -16.520 -16.556  1.00 91.51           H  
ATOM   1631  CG2 VAL A 107      -2.652 -16.866 -19.140  1.00 91.51           C  
ATOM   1632 HG21 VAL A 107      -3.630 -16.387 -19.088  1.00 91.51           H  
ATOM   1633 HG22 VAL A 107      -2.089 -16.463 -19.981  1.00 91.51           H  
ATOM   1634 HG23 VAL A 107      -2.792 -17.937 -19.288  1.00 91.51           H  
ATOM   1635  N   GLU A 108      -3.046 -13.636 -16.639  1.00 89.84           N  
ATOM   1636  H   GLU A 108      -2.649 -13.892 -15.747  1.00 89.84           H  
ATOM   1637  CA  GLU A 108      -4.128 -12.644 -16.641  1.00 89.84           C  
ATOM   1638  HA  GLU A 108      -4.969 -13.035 -17.214  1.00 89.84           H  
ATOM   1639  C   GLU A 108      -3.706 -11.327 -17.299  1.00 89.84           C  
ATOM   1640  CB  GLU A 108      -4.619 -12.368 -15.214  1.00 89.84           C  
ATOM   1641  HB2 GLU A 108      -5.367 -11.577 -15.270  1.00 89.84           H  
ATOM   1642  HB3 GLU A 108      -3.792 -12.020 -14.596  1.00 89.84           H  
ATOM   1643  O   GLU A 108      -4.474 -10.751 -18.071  1.00 89.84           O  
ATOM   1644  CG  GLU A 108      -5.263 -13.608 -14.580  1.00 89.84           C  
ATOM   1645  HG2 GLU A 108      -4.493 -14.354 -14.382  1.00 89.84           H  
ATOM   1646  HG3 GLU A 108      -5.959 -14.034 -15.302  1.00 89.84           H  
ATOM   1647  CD  GLU A 108      -6.030 -13.296 -13.284  1.00 89.84           C  
ATOM   1648  OE1 GLU A 108      -6.817 -14.178 -12.890  1.00 89.84           O  
ATOM   1649  OE2 GLU A 108      -5.909 -12.162 -12.752  1.00 89.84           O  
ATOM   1650  N   VAL A 109      -2.472 -10.882 -17.041  1.00 90.79           N  
ATOM   1651  H   VAL A 109      -1.901 -11.451 -16.433  1.00 90.79           H  
ATOM   1652  CA  VAL A 109      -1.951  -9.568 -17.464  1.00 90.79           C  
ATOM   1653  HA  VAL A 109      -2.742  -9.028 -17.984  1.00 90.79           H  
ATOM   1654  C   VAL A 109      -0.776  -9.669 -18.440  1.00 90.79           C  
ATOM   1655  CB  VAL A 109      -1.545  -8.711 -16.251  1.00 90.79           C  
ATOM   1656  HB  VAL A 109      -1.224  -7.735 -16.614  1.00 90.79           H  
ATOM   1657  O   VAL A 109      -0.439  -8.686 -19.102  1.00 90.79           O  
ATOM   1658  CG1 VAL A 109      -2.689  -8.480 -15.254  1.00 90.79           C  
ATOM   1659 HG11 VAL A 109      -3.082  -9.426 -14.881  1.00 90.79           H  
ATOM   1660 HG12 VAL A 109      -2.330  -7.898 -14.405  1.00 90.79           H  
ATOM   1661 HG13 VAL A 109      -3.489  -7.916 -15.734  1.00 90.79           H  
ATOM   1662  CG2 VAL A 109      -0.376  -9.336 -15.496  1.00 90.79           C  
ATOM   1663 HG21 VAL A 109      -0.690 -10.287 -15.066  1.00 90.79           H  
ATOM   1664 HG22 VAL A 109      -0.046  -8.643 -14.722  1.00 90.79           H  
ATOM   1665 HG23 VAL A 109       0.476  -9.508 -16.154  1.00 90.79           H  
ATOM   1666  N   CYS A 110      -0.148 -10.836 -18.562  1.00 92.69           N  
ATOM   1667  H   CYS A 110      -0.445 -11.606 -17.980  1.00 92.69           H  
ATOM   1668  CA  CYS A 110       1.030 -11.058 -19.388  1.00 92.69           C  
ATOM   1669  HA  CYS A 110       1.216 -10.148 -19.959  1.00 92.69           H  
ATOM   1670  C   CYS A 110       0.798 -12.155 -20.425  1.00 92.69           C  
ATOM   1671  CB  CYS A 110       2.268 -11.315 -18.515  1.00 92.69           C  
ATOM   1672  HB2 CYS A 110       2.050 -12.076 -17.765  1.00 92.69           H  
ATOM   1673  HB3 CYS A 110       3.092 -11.667 -19.137  1.00 92.69           H  
ATOM   1674  O   CYS A 110       0.248 -13.212 -20.136  1.00 92.69           O  
ATOM   1675  SG  CYS A 110       2.778  -9.770 -17.708  1.00 92.69           S  
ATOM   1676  HG  CYS A 110       2.929  -9.065 -18.833  1.00 92.69           H  
ATOM   1677  N   ASN A 111       1.251 -11.903 -21.654  1.00 93.24           N  
ATOM   1678  H   ASN A 111       1.721 -11.026 -21.828  1.00 93.24           H  
ATOM   1679  CA  ASN A 111       1.201 -12.859 -22.767  1.00 93.24           C  
ATOM   1680  HA  ASN A 111       0.520 -13.667 -22.502  1.00 93.24           H  
ATOM   1681  C   ASN A 111       2.555 -13.547 -23.032  1.00 93.24           C  
ATOM   1682  CB  ASN A 111       0.616 -12.165 -24.013  1.00 93.24           C  
ATOM   1683  HB2 ASN A 111       0.513 -12.902 -24.809  1.00 93.24           H  
ATOM   1684  HB3 ASN A 111      -0.376 -11.777 -23.780  1.00 93.24           H  
ATOM   1685  O   ASN A 111       2.701 -14.235 -24.038  1.00 93.24           O  
ATOM   1686  CG  ASN A 111       1.468 -11.023 -24.535  1.00 93.24           C  
ATOM   1687  ND2 ASN A 111       1.076 -10.407 -25.624  1.00 93.24           N  
ATOM   1688 HD21 ASN A 111       0.263 -10.726 -26.132  1.00 93.24           H  
ATOM   1689 HD22 ASN A 111       1.662  -9.658 -25.963  1.00 93.24           H  
ATOM   1690  OD1 ASN A 111       2.462 -10.631 -23.953  1.00 93.24           O  
ATOM   1691  N   GLY A 112       3.538 -13.364 -22.145  1.00 93.27           N  
ATOM   1692  H   GLY A 112       3.366 -12.740 -21.369  1.00 93.27           H  
ATOM   1693  CA  GLY A 112       4.862 -13.977 -22.228  1.00 93.27           C  
ATOM   1694  HA2 GLY A 112       4.932 -14.785 -21.499  1.00 93.27           H  
ATOM   1695  HA3 GLY A 112       5.011 -14.407 -23.219  1.00 93.27           H  
ATOM   1696  C   GLY A 112       5.992 -12.986 -21.962  1.00 93.27           C  
ATOM   1697  O   GLY A 112       5.778 -11.912 -21.395  1.00 93.27           O  
ATOM   1698  N   VAL A 113       7.200 -13.359 -22.387  1.00 94.48           N  
ATOM   1699  H   VAL A 113       7.285 -14.245 -22.863  1.00 94.48           H  
ATOM   1700  CA  VAL A 113       8.394 -12.507 -22.347  1.00 94.48           C  
ATOM   1701  HA  VAL A 113       8.165 -11.601 -21.786  1.00 94.48           H  
ATOM   1702  C   VAL A 113       8.765 -12.115 -23.774  1.00 94.48           C  
ATOM   1703  CB  VAL A 113       9.574 -13.196 -21.630  1.00 94.48           C  
ATOM   1704  HB  VAL A 113       9.855 -14.093 -22.181  1.00 94.48           H  
ATOM   1705  O   VAL A 113       9.077 -12.967 -24.604  1.00 94.48           O  
ATOM   1706  CG1 VAL A 113      10.794 -12.266 -21.554  1.00 94.48           C  
ATOM   1707 HG11 VAL A 113      11.165 -12.043 -22.554  1.00 94.48           H  
ATOM   1708 HG12 VAL A 113      11.594 -12.751 -20.995  1.00 94.48           H  
ATOM   1709 HG13 VAL A 113      10.527 -11.334 -21.055  1.00 94.48           H  
ATOM   1710  CG2 VAL A 113       9.203 -13.608 -20.199  1.00 94.48           C  
ATOM   1711 HG21 VAL A 113       8.383 -14.327 -20.211  1.00 94.48           H  
ATOM   1712 HG22 VAL A 113      10.059 -14.081 -19.718  1.00 94.48           H  
ATOM   1713 HG23 VAL A 113       8.906 -12.736 -19.617  1.00 94.48           H  
ATOM   1714  N   ARG A 114       8.748 -10.816 -24.064  1.00 94.52           N  
ATOM   1715  H   ARG A 114       8.540 -10.184 -23.303  1.00 94.52           H  
ATOM   1716  CA  ARG A 114       9.237 -10.230 -25.307  1.00 94.52           C  
ATOM   1717  HA  ARG A 114       9.078 -10.944 -26.114  1.00 94.52           H  
ATOM   1718  C   ARG A 114      10.731  -9.980 -25.170  1.00 94.52           C  
ATOM   1719  CB  ARG A 114       8.447  -8.953 -25.634  1.00 94.52           C  
ATOM   1720  HB2 ARG A 114       8.533  -8.249 -24.806  1.00 94.52           H  
ATOM   1721  HB3 ARG A 114       7.400  -9.227 -25.760  1.00 94.52           H  
ATOM   1722  O   ARG A 114      11.177  -9.201 -24.325  1.00 94.52           O  
ATOM   1723  CG  ARG A 114       8.915  -8.281 -26.935  1.00 94.52           C  
ATOM   1724  HG2 ARG A 114       9.949  -7.951 -26.835  1.00 94.52           H  
ATOM   1725  HG3 ARG A 114       8.863  -9.011 -27.743  1.00 94.52           H  
ATOM   1726  CD  ARG A 114       8.045  -7.075 -27.316  1.00 94.52           C  
ATOM   1727  HD2 ARG A 114       6.994  -7.358 -27.258  1.00 94.52           H  
ATOM   1728  HD3 ARG A 114       8.274  -6.814 -28.349  1.00 94.52           H  
ATOM   1729  NE  ARG A 114       8.301  -5.896 -26.463  1.00 94.52           N  
ATOM   1730  HE  ARG A 114       8.961  -6.011 -25.707  1.00 94.52           H  
ATOM   1731  NH1 ARG A 114       6.848  -4.445 -27.501  1.00 94.52           N  
ATOM   1732 HH11 ARG A 114       6.549  -5.180 -28.126  1.00 94.52           H  
ATOM   1733 HH12 ARG A 114       6.453  -3.519 -27.581  1.00 94.52           H  
ATOM   1734  NH2 ARG A 114       8.122  -3.695 -25.850  1.00 94.52           N  
ATOM   1735 HH21 ARG A 114       7.670  -2.798 -25.949  1.00 94.52           H  
ATOM   1736 HH22 ARG A 114       8.779  -3.829 -25.095  1.00 94.52           H  
ATOM   1737  CZ  ARG A 114       7.761  -4.694 -26.605  1.00 94.52           C  
ATOM   1738  N   GLN A 115      11.495 -10.610 -26.052  1.00 93.81           N  
ATOM   1739  H   GLN A 115      11.061 -11.236 -26.714  1.00 93.81           H  
ATOM   1740  CA  GLN A 115      12.893 -10.257 -26.240  1.00 93.81           C  
ATOM   1741  HA  GLN A 115      13.385 -10.227 -25.268  1.00 93.81           H  
ATOM   1742  C   GLN A 115      12.967  -8.857 -26.847  1.00 93.81           C  
ATOM   1743  CB  GLN A 115      13.596 -11.301 -27.122  1.00 93.81           C  
ATOM   1744  HB2 GLN A 115      13.090 -11.361 -28.086  1.00 93.81           H  
ATOM   1745  HB3 GLN A 115      14.623 -10.980 -27.300  1.00 93.81           H  
ATOM   1746  O   GLN A 115      12.319  -8.571 -27.852  1.00 93.81           O  
ATOM   1747  CG  GLN A 115      13.615 -12.699 -26.481  1.00 93.81           C  
ATOM   1748  HG2 GLN A 115      12.593 -13.060 -26.363  1.00 93.81           H  
ATOM   1749  HG3 GLN A 115      14.132 -13.388 -27.149  1.00 93.81           H  
ATOM   1750  CD  GLN A 115      14.319 -12.731 -25.126  1.00 93.81           C  
ATOM   1751  NE2 GLN A 115      13.939 -13.623 -24.239  1.00 93.81           N  
ATOM   1752 HE21 GLN A 115      13.221 -14.299 -24.458  1.00 93.81           H  
ATOM   1753 HE22 GLN A 115      14.455 -13.633 -23.371  1.00 93.81           H  
ATOM   1754  OE1 GLN A 115      15.204 -11.946 -24.829  1.00 93.81           O  
ATOM   1755  N   ASN A 116      13.743  -7.980 -26.225  1.00 92.20           N  
ATOM   1756  H   ASN A 116      14.219  -8.259 -25.379  1.00 92.20           H  
ATOM   1757  CA  ASN A 116      14.078  -6.676 -26.774  1.00 92.20           C  
ATOM   1758  HA  ASN A 116      13.763  -6.655 -27.817  1.00 92.20           H  
ATOM   1759  C   ASN A 116      15.600  -6.520 -26.728  1.00 92.20           C  
ATOM   1760  CB  ASN A 116      13.301  -5.573 -26.039  1.00 92.20           C  
ATOM   1761  HB2 ASN A 116      12.236  -5.804 -26.072  1.00 92.20           H  
ATOM   1762  HB3 ASN A 116      13.451  -4.632 -26.569  1.00 92.20           H  
ATOM   1763  O   ASN A 116      16.201  -6.875 -25.709  1.00 92.20           O  
ATOM   1764  CG  ASN A 116      13.699  -5.393 -24.585  1.00 92.20           C  
ATOM   1765  ND2 ASN A 116      14.307  -4.276 -24.266  1.00 92.20           N  
ATOM   1766 HD21 ASN A 116      14.555  -4.119 -23.299  1.00 92.20           H  
ATOM   1767 HD22 ASN A 116      14.590  -3.621 -24.980  1.00 92.20           H  
ATOM   1768  OD1 ASN A 116      13.446  -6.233 -23.732  1.00 92.20           O  
ATOM   1769  N   PRO A 117      16.236  -6.054 -27.815  1.00 90.33           N  
ATOM   1770  CA  PRO A 117      17.686  -5.964 -27.869  1.00 90.33           C  
ATOM   1771  HA  PRO A 117      18.108  -6.955 -27.702  1.00 90.33           H  
ATOM   1772  C   PRO A 117      18.203  -4.981 -26.807  1.00 90.33           C  
ATOM   1773  CB  PRO A 117      18.021  -5.514 -29.294  1.00 90.33           C  
ATOM   1774  HB2 PRO A 117      18.152  -6.390 -29.929  1.00 90.33           H  
ATOM   1775  HB3 PRO A 117      18.910  -4.884 -29.330  1.00 90.33           H  
ATOM   1776  O   PRO A 117      17.506  -4.010 -26.489  1.00 90.33           O  
ATOM   1777  CG  PRO A 117      16.769  -4.754 -29.730  1.00 90.33           C  
ATOM   1778  HG2 PRO A 117      16.648  -4.758 -30.813  1.00 90.33           H  
ATOM   1779  HG3 PRO A 117      16.812  -3.732 -29.353  1.00 90.33           H  
ATOM   1780  CD  PRO A 117      15.643  -5.512 -29.030  1.00 90.33           C  
ATOM   1781  HD2 PRO A 117      15.300  -6.329 -29.664  1.00 90.33           H  
ATOM   1782  HD3 PRO A 117      14.821  -4.831 -28.807  1.00 90.33           H  
ATOM   1783  N   PRO A 118      19.410  -5.207 -26.258  1.00 91.61           N  
ATOM   1784  CA  PRO A 118      20.089  -4.199 -25.462  1.00 91.61           C  
ATOM   1785  HA  PRO A 118      19.501  -4.017 -24.563  1.00 91.61           H  
ATOM   1786  C   PRO A 118      20.244  -2.913 -26.277  1.00 91.61           C  
ATOM   1787  CB  PRO A 118      21.442  -4.799 -25.067  1.00 91.61           C  
ATOM   1788  HB2 PRO A 118      21.729  -4.505 -24.058  1.00 91.61           H  
ATOM   1789  HB3 PRO A 118      22.213  -4.509 -25.781  1.00 91.61           H  
ATOM   1790  O   PRO A 118      20.766  -2.936 -27.392  1.00 91.61           O  
ATOM   1791  CG  PRO A 118      21.200  -6.304 -25.174  1.00 91.61           C  
ATOM   1792  HG2 PRO A 118      22.123  -6.850 -25.369  1.00 91.61           H  
ATOM   1793  HG3 PRO A 118      20.725  -6.663 -24.261  1.00 91.61           H  
ATOM   1794  CD  PRO A 118      20.219  -6.412 -26.339  1.00 91.61           C  
ATOM   1795  HD2 PRO A 118      20.760  -6.423 -27.285  1.00 91.61           H  
ATOM   1796  HD3 PRO A 118      19.615  -7.313 -26.229  1.00 91.61           H  
ATOM   1797  N   ALA A 119      19.782  -1.797 -25.730  1.00 92.21           N  
ATOM   1798  H   ALA A 119      19.405  -1.843 -24.794  1.00 92.21           H  
ATOM   1799  CA  ALA A 119      19.930  -0.495 -26.344  1.00 92.21           C  
ATOM   1800  HA  ALA A 119      19.781  -0.596 -27.419  1.00 92.21           H  
ATOM   1801  C   ALA A 119      21.345   0.031 -26.101  1.00 92.21           C  
ATOM   1802  CB  ALA A 119      18.858   0.453 -25.811  1.00 92.21           C  
ATOM   1803  HB1 ALA A 119      17.867   0.067 -26.051  1.00 92.21           H  
ATOM   1804  HB2 ALA A 119      18.984   1.428 -26.282  1.00 92.21           H  
ATOM   1805  HB3 ALA A 119      18.952   0.560 -24.730  1.00 92.21           H  
ATOM   1806  O   ALA A 119      21.897  -0.096 -25.004  1.00 92.21           O  
ATOM   1807  N   VAL A 120      21.910   0.653 -27.130  1.00 93.32           N  
ATOM   1808  H   VAL A 120      21.379   0.749 -27.984  1.00 93.32           H  
ATOM   1809  CA  VAL A 120      23.182   1.366 -27.053  1.00 93.32           C  
ATOM   1810  HA  VAL A 120      23.722   1.053 -26.159  1.00 93.32           H  
ATOM   1811  C   VAL A 120      22.872   2.850 -26.933  1.00 93.32           C  
ATOM   1812  CB  VAL A 120      24.070   1.053 -28.266  1.00 93.32           C  
ATOM   1813  HB  VAL A 120      23.561   1.361 -29.180  1.00 93.32           H  
ATOM   1814  O   VAL A 120      22.123   3.397 -27.738  1.00 93.32           O  
ATOM   1815  CG1 VAL A 120      25.410   1.787 -28.178  1.00 93.32           C  
ATOM   1816 HG11 VAL A 120      25.929   1.513 -27.260  1.00 93.32           H  
ATOM   1817 HG12 VAL A 120      26.018   1.521 -29.042  1.00 93.32           H  
ATOM   1818 HG13 VAL A 120      25.254   2.866 -28.195  1.00 93.32           H  
ATOM   1819  CG2 VAL A 120      24.368  -0.451 -28.354  1.00 93.32           C  
ATOM   1820 HG21 VAL A 120      25.023  -0.650 -29.203  1.00 93.32           H  
ATOM   1821 HG22 VAL A 120      23.445  -1.012 -28.501  1.00 93.32           H  
ATOM   1822 HG23 VAL A 120      24.851  -0.791 -27.438  1.00 93.32           H  
ATOM   1823  N   ILE A 121      23.432   3.493 -25.917  1.00 91.78           N  
ATOM   1824  H   ILE A 121      24.079   2.985 -25.330  1.00 91.78           H  
ATOM   1825  CA  ILE A 121      23.312   4.930 -25.688  1.00 91.78           C  
ATOM   1826  HA  ILE A 121      22.664   5.360 -26.452  1.00 91.78           H  
ATOM   1827  C   ILE A 121      24.680   5.590 -25.851  1.00 91.78           C  
ATOM   1828  CB  ILE A 121      22.670   5.233 -24.318  1.00 91.78           C  
ATOM   1829  HB  ILE A 121      22.617   6.318 -24.222  1.00 91.78           H  
ATOM   1830  O   ILE A 121      25.715   4.965 -25.612  1.00 91.78           O  
ATOM   1831  CG1 ILE A 121      23.522   4.691 -23.153  1.00 91.78           C  
ATOM   1832 HG12 ILE A 121      23.480   3.602 -23.127  1.00 91.78           H  
ATOM   1833 HG13 ILE A 121      24.560   4.987 -23.308  1.00 91.78           H  
ATOM   1834  CG2 ILE A 121      21.229   4.691 -24.260  1.00 91.78           C  
ATOM   1835 HG21 ILE A 121      20.734   5.026 -23.348  1.00 91.78           H  
ATOM   1836 HG22 ILE A 121      21.234   3.601 -24.287  1.00 91.78           H  
ATOM   1837 HG23 ILE A 121      20.666   5.059 -25.117  1.00 91.78           H  
ATOM   1838  CD1 ILE A 121      23.116   5.241 -21.788  1.00 91.78           C  
ATOM   1839 HD11 ILE A 121      22.191   4.773 -21.451  1.00 91.78           H  
ATOM   1840 HD12 ILE A 121      22.993   6.323 -21.839  1.00 91.78           H  
ATOM   1841 HD13 ILE A 121      23.922   5.018 -21.088  1.00 91.78           H  
ATOM   1842  N   GLN A 122      24.684   6.866 -26.225  1.00 90.22           N  
ATOM   1843  H   GLN A 122      23.808   7.333 -26.412  1.00 90.22           H  
ATOM   1844  CA  GLN A 122      25.897   7.675 -26.193  1.00 90.22           C  
ATOM   1845  HA  GLN A 122      26.760   7.033 -26.369  1.00 90.22           H  
ATOM   1846  C   GLN A 122      26.067   8.311 -24.816  1.00 90.22           C  
ATOM   1847  CB  GLN A 122      25.884   8.733 -27.298  1.00 90.22           C  
ATOM   1848  HB2 GLN A 122      24.920   9.241 -27.322  1.00 90.22           H  
ATOM   1849  HB3 GLN A 122      26.659   9.468 -27.082  1.00 90.22           H  
ATOM   1850  O   GLN A 122      25.177   9.004 -24.320  1.00 90.22           O  
ATOM   1851  CG  GLN A 122      26.187   8.103 -28.664  1.00 90.22           C  
ATOM   1852  HG2 GLN A 122      25.382   7.423 -28.944  1.00 90.22           H  
ATOM   1853  HG3 GLN A 122      27.111   7.530 -28.595  1.00 90.22           H  
ATOM   1854  CD  GLN A 122      26.355   9.143 -29.764  1.00 90.22           C  
ATOM   1855  NE2 GLN A 122      26.851   8.746 -30.914  1.00 90.22           N  
ATOM   1856 HE21 GLN A 122      26.949   9.456 -31.625  1.00 90.22           H  
ATOM   1857 HE22 GLN A 122      27.123   7.782 -31.039  1.00 90.22           H  
ATOM   1858  OE1 GLN A 122      26.059  10.317 -29.619  1.00 90.22           O  
ATOM   1859  N   LYS A 123      27.234   8.098 -24.214  1.00 84.70           N  
ATOM   1860  H   LYS A 123      27.886   7.467 -24.657  1.00 84.70           H  
ATOM   1861  CA  LYS A 123      27.660   8.744 -22.976  1.00 84.70           C  
ATOM   1862  HA  LYS A 123      27.031   9.613 -22.784  1.00 84.70           H  
ATOM   1863  C   LYS A 123      29.098   9.215 -23.150  1.00 84.70           C  
ATOM   1864  CB  LYS A 123      27.506   7.747 -21.824  1.00 84.70           C  
ATOM   1865  HB2 LYS A 123      28.214   6.930 -21.961  1.00 84.70           H  
ATOM   1866  HB3 LYS A 123      26.495   7.340 -21.827  1.00 84.70           H  
ATOM   1867  O   LYS A 123      29.969   8.410 -23.457  1.00 84.70           O  
ATOM   1868  CG  LYS A 123      27.762   8.441 -20.485  1.00 84.70           C  
ATOM   1869  HG2 LYS A 123      28.736   8.930 -20.517  1.00 84.70           H  
ATOM   1870  HG3 LYS A 123      26.994   9.195 -20.311  1.00 84.70           H  
ATOM   1871  CD  LYS A 123      27.763   7.432 -19.341  1.00 84.70           C  
ATOM   1872  HD2 LYS A 123      26.770   6.998 -19.225  1.00 84.70           H  
ATOM   1873  HD3 LYS A 123      28.485   6.647 -19.567  1.00 84.70           H  
ATOM   1874  CE  LYS A 123      28.186   8.170 -18.072  1.00 84.70           C  
ATOM   1875  HE2 LYS A 123      29.092   8.733 -18.296  1.00 84.70           H  
ATOM   1876  HE3 LYS A 123      27.414   8.893 -17.806  1.00 84.70           H  
ATOM   1877  NZ  LYS A 123      28.439   7.217 -16.969  1.00 84.70           N  
ATOM   1878  HZ1 LYS A 123      27.635   6.628 -16.804  1.00 84.70           H  
ATOM   1879  HZ2 LYS A 123      28.698   7.721 -16.134  1.00 84.70           H  
ATOM   1880  HZ3 LYS A 123      29.221   6.631 -17.227  1.00 84.70           H  
ATOM   1881  N   ASP A 124      29.331  10.515 -22.990  1.00 87.10           N  
ATOM   1882  H   ASP A 124      28.594  11.101 -22.623  1.00 87.10           H  
ATOM   1883  CA  ASP A 124      30.663  11.127 -23.106  1.00 87.10           C  
ATOM   1884  HA  ASP A 124      30.514  12.206 -23.123  1.00 87.10           H  
ATOM   1885  C   ASP A 124      31.374  10.787 -24.437  1.00 87.10           C  
ATOM   1886  CB  ASP A 124      31.482  10.830 -21.832  1.00 87.10           C  
ATOM   1887  HB2 ASP A 124      31.751   9.774 -21.814  1.00 87.10           H  
ATOM   1888  HB3 ASP A 124      32.402  11.415 -21.855  1.00 87.10           H  
ATOM   1889  O   ASP A 124      32.580  10.563 -24.491  1.00 87.10           O  
ATOM   1890  CG  ASP A 124      30.705  11.182 -20.554  1.00 87.10           C  
ATOM   1891  OD1 ASP A 124      30.034  12.239 -20.557  1.00 87.10           O  
ATOM   1892  OD2 ASP A 124      30.696  10.360 -19.603  1.00 87.10           O  
ATOM   1893  N   GLY A 125      30.602  10.701 -25.529  1.00 87.41           N  
ATOM   1894  H   GLY A 125      29.614  10.882 -25.420  1.00 87.41           H  
ATOM   1895  CA  GLY A 125      31.101  10.344 -26.863  1.00 87.41           C  
ATOM   1896  HA2 GLY A 125      32.032  10.881 -27.047  1.00 87.41           H  
ATOM   1897  HA3 GLY A 125      30.373  10.660 -27.610  1.00 87.41           H  
ATOM   1898  C   GLY A 125      31.376   8.850 -27.079  1.00 87.41           C  
ATOM   1899  O   GLY A 125      31.792   8.467 -28.170  1.00 87.41           O  
ATOM   1900  N   GLN A 126      31.124   7.998 -26.081  1.00 90.32           N  
ATOM   1901  H   GLN A 126      30.816   8.368 -25.193  1.00 90.32           H  
ATOM   1902  CA  GLN A 126      31.267   6.547 -26.177  1.00 90.32           C  
ATOM   1903  HA  GLN A 126      31.779   6.302 -27.108  1.00 90.32           H  
ATOM   1904  C   GLN A 126      29.908   5.847 -26.212  1.00 90.32           C  
ATOM   1905  CB  GLN A 126      32.132   6.013 -25.029  1.00 90.32           C  
ATOM   1906  HB2 GLN A 126      32.156   4.925 -25.086  1.00 90.32           H  
ATOM   1907  HB3 GLN A 126      31.693   6.299 -24.073  1.00 90.32           H  
ATOM   1908  O   GLN A 126      28.958   6.240 -25.534  1.00 90.32           O  
ATOM   1909  CG  GLN A 126      33.573   6.539 -25.113  1.00 90.32           C  
ATOM   1910  HG2 GLN A 126      33.579   7.620 -24.975  1.00 90.32           H  
ATOM   1911  HG3 GLN A 126      33.976   6.317 -26.101  1.00 90.32           H  
ATOM   1912  CD  GLN A 126      34.494   5.922 -24.067  1.00 90.32           C  
ATOM   1913  NE2 GLN A 126      35.791   6.087 -24.210  1.00 90.32           N  
ATOM   1914 HE21 GLN A 126      36.367   5.678 -23.489  1.00 90.32           H  
ATOM   1915 HE22 GLN A 126      36.155   6.655 -24.963  1.00 90.32           H  
ATOM   1916  OE1 GLN A 126      34.090   5.274 -23.115  1.00 90.32           O  
ATOM   1917  N   ASN A 127      29.835   4.774 -26.994  1.00 91.91           N  
ATOM   1918  H   ASN A 127      30.663   4.495 -27.500  1.00 91.91           H  
ATOM   1919  CA  ASN A 127      28.689   3.876 -27.018  1.00 91.91           C  
ATOM   1920  HA  ASN A 127      27.765   4.451 -26.951  1.00 91.91           H  
ATOM   1921  C   ASN A 127      28.762   2.933 -25.811  1.00 91.91           C  
ATOM   1922  CB  ASN A 127      28.707   3.108 -28.351  1.00 91.91           C  
ATOM   1923  HB2 ASN A 127      29.712   2.730 -28.538  1.00 91.91           H  
ATOM   1924  HB3 ASN A 127      28.051   2.241 -28.274  1.00 91.91           H  
ATOM   1925  O   ASN A 127      29.704   2.150 -25.699  1.00 91.91           O  
ATOM   1926  CG  ASN A 127      28.256   3.940 -29.540  1.00 91.91           C  
ATOM   1927  ND2 ASN A 127      28.534   3.480 -30.737  1.00 91.91           N  
ATOM   1928 HD21 ASN A 127      28.219   4.043 -31.514  1.00 91.91           H  
ATOM   1929 HD22 ASN A 127      29.039   2.613 -30.853  1.00 91.91           H  
ATOM   1930  OD1 ASN A 127      27.653   4.994 -29.432  1.00 91.91           O  
ATOM   1931  N   CYS A 128      27.768   2.977 -24.930  1.00 92.71           N  
ATOM   1932  H   CYS A 128      27.031   3.655 -25.061  1.00 92.71           H  
ATOM   1933  CA  CYS A 128      27.625   2.031 -23.824  1.00 92.71           C  
ATOM   1934  HA  CYS A 128      28.311   1.198 -23.981  1.00 92.71           H  
ATOM   1935  C   CYS A 128      26.222   1.428 -23.807  1.00 92.71           C  
ATOM   1936  CB  CYS A 128      28.025   2.695 -22.499  1.00 92.71           C  
ATOM   1937  HB2 CYS A 128      28.022   1.946 -21.707  1.00 92.71           H  
ATOM   1938  HB3 CYS A 128      29.038   3.085 -22.599  1.00 92.71           H  
ATOM   1939  O   CYS A 128      25.296   1.950 -24.432  1.00 92.71           O  
ATOM   1940  SG  CYS A 128      26.905   4.048 -22.040  1.00 92.71           S  
ATOM   1941  HG  CYS A 128      27.605   4.431 -20.968  1.00 92.71           H  
ATOM   1942  N   ARG A 129      26.045   0.298 -23.119  1.00 93.25           N  
ATOM   1943  H   ARG A 129      26.789  -0.071 -22.545  1.00 93.25           H  
ATOM   1944  CA  ARG A 129      24.716  -0.304 -23.007  1.00 93.25           C  
ATOM   1945  HA  ARG A 129      24.230  -0.280 -23.983  1.00 93.25           H  
ATOM   1946  C   ARG A 129      23.865   0.515 -22.049  1.00 93.25           C  
ATOM   1947  CB  ARG A 129      24.801  -1.756 -22.545  1.00 93.25           C  
ATOM   1948  HB2 ARG A 129      25.178  -1.789 -21.523  1.00 93.25           H  
ATOM   1949  HB3 ARG A 129      23.786  -2.153 -22.534  1.00 93.25           H  
ATOM   1950  O   ARG A 129      24.363   1.044 -21.056  1.00 93.25           O  
ATOM   1951  CG  ARG A 129      25.677  -2.629 -23.459  1.00 93.25           C  
ATOM   1952  HG2 ARG A 129      26.662  -2.181 -23.584  1.00 93.25           H  
ATOM   1953  HG3 ARG A 129      25.204  -2.722 -24.437  1.00 93.25           H  
ATOM   1954  CD  ARG A 129      25.871  -4.013 -22.843  1.00 93.25           C  
ATOM   1955  HD2 ARG A 129      26.452  -4.623 -23.535  1.00 93.25           H  
ATOM   1956  HD3 ARG A 129      26.434  -3.897 -21.916  1.00 93.25           H  
ATOM   1957  NE  ARG A 129      24.575  -4.651 -22.558  1.00 93.25           N  
ATOM   1958  HE  ARG A 129      23.765  -4.049 -22.542  1.00 93.25           H  
ATOM   1959  NH1 ARG A 129      25.362  -6.718 -21.967  1.00 93.25           N  
ATOM   1960 HH11 ARG A 129      26.299  -6.361 -22.089  1.00 93.25           H  
ATOM   1961 HH12 ARG A 129      25.199  -7.651 -21.617  1.00 93.25           H  
ATOM   1962  NH2 ARG A 129      23.155  -6.250 -21.894  1.00 93.25           N  
ATOM   1963 HH21 ARG A 129      22.938  -7.182 -21.572  1.00 93.25           H  
ATOM   1964 HH22 ARG A 129      22.447  -5.529 -21.912  1.00 93.25           H  
ATOM   1965  CZ  ARG A 129      24.377  -5.879 -22.144  1.00 93.25           C  
ATOM   1966  N   ALA A 130      22.560   0.558 -22.291  1.00 92.02           N  
ATOM   1967  H   ALA A 130      22.214   0.152 -23.149  1.00 92.02           H  
ATOM   1968  CA  ALA A 130      21.622   1.203 -21.379  1.00 92.02           C  
ATOM   1969  HA  ALA A 130      21.874   2.261 -21.316  1.00 92.02           H  
ATOM   1970  C   ALA A 130      21.701   0.618 -19.955  1.00 92.02           C  
ATOM   1971  CB  ALA A 130      20.218   1.064 -21.967  1.00 92.02           C  
ATOM   1972  HB1 ALA A 130      19.980   0.008 -22.100  1.00 92.02           H  
ATOM   1973  HB2 ALA A 130      20.171   1.569 -22.932  1.00 92.02           H  
ATOM   1974  HB3 ALA A 130      19.484   1.510 -21.296  1.00 92.02           H  
ATOM   1975  O   ALA A 130      21.589   1.363 -18.982  1.00 92.02           O  
ATOM   1976  N   GLU A 131      21.955  -0.691 -19.822  1.00 92.07           N  
ATOM   1977  H   GLU A 131      22.040  -1.253 -20.657  1.00 92.07           H  
ATOM   1978  CA  GLU A 131      22.152  -1.353 -18.524  1.00 92.07           C  
ATOM   1979  HA  GLU A 131      21.289  -1.157 -17.888  1.00 92.07           H  
ATOM   1980  C   GLU A 131      23.379  -0.853 -17.750  1.00 92.07           C  
ATOM   1981  CB  GLU A 131      22.290  -2.873 -18.705  1.00 92.07           C  
ATOM   1982  HB2 GLU A 131      22.535  -3.300 -17.732  1.00 92.07           H  
ATOM   1983  HB3 GLU A 131      23.123  -3.095 -19.372  1.00 92.07           H  
ATOM   1984  O   GLU A 131      23.383  -0.920 -16.523  1.00 92.07           O  
ATOM   1985  CG  GLU A 131      21.015  -3.578 -19.184  1.00 92.07           C  
ATOM   1986  HG2 GLU A 131      21.118  -4.640 -18.962  1.00 92.07           H  
ATOM   1987  HG3 GLU A 131      20.169  -3.211 -18.604  1.00 92.07           H  
ATOM   1988  CD  GLU A 131      20.736  -3.440 -20.684  1.00 92.07           C  
ATOM   1989  OE1 GLU A 131      19.531  -3.436 -21.026  1.00 92.07           O  
ATOM   1990  OE2 GLU A 131      21.703  -3.414 -21.484  1.00 92.07           O  
ATOM   1991  N   ASP A 132      24.386  -0.319 -18.443  1.00 91.20           N  
ATOM   1992  H   ASP A 132      24.318  -0.261 -19.449  1.00 91.20           H  
ATOM   1993  CA  ASP A 132      25.612   0.195 -17.827  1.00 91.20           C  
ATOM   1994  HA  ASP A 132      25.842  -0.409 -16.949  1.00 91.20           H  
ATOM   1995  C   ASP A 132      25.448   1.650 -17.358  1.00 91.20           C  
ATOM   1996  CB  ASP A 132      26.792   0.061 -18.803  1.00 91.20           C  
ATOM   1997  HB2 ASP A 132      27.702   0.389 -18.301  1.00 91.20           H  
ATOM   1998  HB3 ASP A 132      26.626   0.726 -19.651  1.00 91.20           H  
ATOM   1999  O   ASP A 132      26.342   2.217 -16.729  1.00 91.20           O  
ATOM   2000  CG  ASP A 132      27.018  -1.366 -19.316  1.00 91.20           C  
ATOM   2001  OD1 ASP A 132      26.810  -2.325 -18.539  1.00 91.20           O  
ATOM   2002  OD2 ASP A 132      27.387  -1.488 -20.509  1.00 91.20           O  
ATOM   2003  N   SER A 133      24.307   2.284 -17.654  1.00 93.25           N  
ATOM   2004  H   SER A 133      23.604   1.755 -18.151  1.00 93.25           H  
ATOM   2005  CA  SER A 133      23.994   3.647 -17.231  1.00 93.25           C  
ATOM   2006  HA  SER A 133      24.913   4.233 -17.238  1.00 93.25           H  
ATOM   2007  C   SER A 133      23.365   3.659 -15.838  1.00 93.25           C  
ATOM   2008  CB  SER A 133      23.054   4.295 -18.237  1.00 93.25           C  
ATOM   2009  HB2 SER A 133      23.540   4.271 -19.213  1.00 93.25           H  
ATOM   2010  HB3 SER A 133      22.126   3.726 -18.298  1.00 93.25           H  
ATOM   2011  O   SER A 133      22.192   3.296 -15.696  1.00 93.25           O  
ATOM   2012  OG  SER A 133      22.767   5.638 -17.868  1.00 93.25           O  
ATOM   2013  HG  SER A 133      22.411   6.057 -18.655  1.00 93.25           H  
ATOM   2014  N   PRO A 134      24.057   4.171 -14.798  1.00 92.89           N  
ATOM   2015  CA  PRO A 134      23.498   4.198 -13.447  1.00 92.89           C  
ATOM   2016  HA  PRO A 134      23.298   3.174 -13.132  1.00 92.89           H  
ATOM   2017  C   PRO A 134      22.200   5.010 -13.367  1.00 92.89           C  
ATOM   2018  CB  PRO A 134      24.597   4.796 -12.565  1.00 92.89           C  
ATOM   2019  HB2 PRO A 134      24.471   5.876 -12.499  1.00 92.89           H  
ATOM   2020  HB3 PRO A 134      24.607   4.348 -11.571  1.00 92.89           H  
ATOM   2021  O   PRO A 134      21.295   4.661 -12.613  1.00 92.89           O  
ATOM   2022  CG  PRO A 134      25.884   4.507 -13.331  1.00 92.89           C  
ATOM   2023  HG2 PRO A 134      26.679   5.207 -13.075  1.00 92.89           H  
ATOM   2024  HG3 PRO A 134      26.198   3.478 -13.156  1.00 92.89           H  
ATOM   2025  CD  PRO A 134      25.428   4.667 -14.776  1.00 92.89           C  
ATOM   2026  HD2 PRO A 134      25.432   5.722 -15.051  1.00 92.89           H  
ATOM   2027  HD3 PRO A 134      26.098   4.111 -15.431  1.00 92.89           H  
ATOM   2028  N   ARG A 135      22.069   6.057 -14.196  1.00 94.10           N  
ATOM   2029  H   ARG A 135      22.838   6.254 -14.820  1.00 94.10           H  
ATOM   2030  CA  ARG A 135      20.839   6.848 -14.316  1.00 94.10           C  
ATOM   2031  HA  ARG A 135      20.552   7.201 -13.326  1.00 94.10           H  
ATOM   2032  C   ARG A 135      19.667   6.000 -14.811  1.00 94.10           C  
ATOM   2033  CB  ARG A 135      21.096   8.069 -15.216  1.00 94.10           C  
ATOM   2034  HB2 ARG A 135      21.530   7.737 -16.159  1.00 94.10           H  
ATOM   2035  HB3 ARG A 135      21.808   8.728 -14.720  1.00 94.10           H  
ATOM   2036  O   ARG A 135      18.609   6.037 -14.190  1.00 94.10           O  
ATOM   2037  CG  ARG A 135      19.807   8.851 -15.517  1.00 94.10           C  
ATOM   2038  HG2 ARG A 135      19.137   8.219 -16.100  1.00 94.10           H  
ATOM   2039  HG3 ARG A 135      19.308   9.120 -14.586  1.00 94.10           H  
ATOM   2040  CD  ARG A 135      20.094  10.115 -16.330  1.00 94.10           C  
ATOM   2041  HD2 ARG A 135      20.776   9.863 -17.142  1.00 94.10           H  
ATOM   2042  HD3 ARG A 135      20.568  10.852 -15.681  1.00 94.10           H  
ATOM   2043  NE  ARG A 135      18.851  10.668 -16.898  1.00 94.10           N  
ATOM   2044  HE  ARG A 135      17.990  10.206 -16.640  1.00 94.10           H  
ATOM   2045  NH1 ARG A 135      19.801  12.321 -18.185  1.00 94.10           N  
ATOM   2046 HH11 ARG A 135      20.716  12.075 -17.834  1.00 94.10           H  
ATOM   2047 HH12 ARG A 135      19.701  13.068 -18.858  1.00 94.10           H  
ATOM   2048  NH2 ARG A 135      17.594  12.024 -18.227  1.00 94.10           N  
ATOM   2049 HH21 ARG A 135      17.520  12.800 -18.870  1.00 94.10           H  
ATOM   2050 HH22 ARG A 135      16.757  11.523 -17.965  1.00 94.10           H  
ATOM   2051  CZ  ARG A 135      18.757  11.665 -17.762  1.00 94.10           C  
ATOM   2052  N   LEU A 136      19.839   5.243 -15.897  1.00 94.73           N  
ATOM   2053  H   LEU A 136      20.760   5.173 -16.306  1.00 94.73           H  
ATOM   2054  CA  LEU A 136      18.756   4.420 -16.452  1.00 94.73           C  
ATOM   2055  HA  LEU A 136      17.854   5.027 -16.531  1.00 94.73           H  
ATOM   2056  C   LEU A 136      18.405   3.251 -15.527  1.00 94.73           C  
ATOM   2057  CB  LEU A 136      19.120   3.908 -17.854  1.00 94.73           C  
ATOM   2058  HB2 LEU A 136      18.317   3.251 -18.189  1.00 94.73           H  
ATOM   2059  HB3 LEU A 136      20.027   3.308 -17.788  1.00 94.73           H  
ATOM   2060  O   LEU A 136      17.228   2.942 -15.351  1.00 94.73           O  
ATOM   2061  CG  LEU A 136      19.299   4.998 -18.924  1.00 94.73           C  
ATOM   2062  HG  LEU A 136      20.129   5.649 -18.649  1.00 94.73           H  
ATOM   2063  CD1 LEU A 136      19.621   4.344 -20.263  1.00 94.73           C  
ATOM   2064 HD11 LEU A 136      19.814   5.109 -21.015  1.00 94.73           H  
ATOM   2065 HD12 LEU A 136      18.777   3.736 -20.589  1.00 94.73           H  
ATOM   2066 HD13 LEU A 136      20.499   3.707 -20.159  1.00 94.73           H  
ATOM   2067  CD2 LEU A 136      18.043   5.849 -19.097  1.00 94.73           C  
ATOM   2068 HD21 LEU A 136      17.178   5.201 -19.238  1.00 94.73           H  
ATOM   2069 HD22 LEU A 136      18.141   6.493 -19.971  1.00 94.73           H  
ATOM   2070 HD23 LEU A 136      17.884   6.476 -18.219  1.00 94.73           H  
ATOM   2071  N   VAL A 137      19.399   2.659 -14.861  1.00 95.49           N  
ATOM   2072  H   VAL A 137      20.350   2.903 -15.100  1.00 95.49           H  
ATOM   2073  CA  VAL A 137      19.171   1.630 -13.837  1.00 95.49           C  
ATOM   2074  HA  VAL A 137      18.577   0.829 -14.278  1.00 95.49           H  
ATOM   2075  C   VAL A 137      18.365   2.190 -12.663  1.00 95.49           C  
ATOM   2076  CB  VAL A 137      20.506   1.028 -13.365  1.00 95.49           C  
ATOM   2077  HB  VAL A 137      21.169   1.831 -13.043  1.00 95.49           H  
ATOM   2078  O   VAL A 137      17.401   1.558 -12.233  1.00 95.49           O  
ATOM   2079  CG1 VAL A 137      20.324   0.049 -12.197  1.00 95.49           C  
ATOM   2080 HG11 VAL A 137      19.626  -0.740 -12.477  1.00 95.49           H  
ATOM   2081 HG12 VAL A 137      21.285  -0.401 -11.946  1.00 95.49           H  
ATOM   2082 HG13 VAL A 137      19.953   0.568 -11.313  1.00 95.49           H  
ATOM   2083  CG2 VAL A 137      21.176   0.256 -14.506  1.00 95.49           C  
ATOM   2084 HG21 VAL A 137      22.145  -0.123 -14.182  1.00 95.49           H  
ATOM   2085 HG22 VAL A 137      21.346   0.898 -15.370  1.00 95.49           H  
ATOM   2086 HG23 VAL A 137      20.554  -0.584 -14.816  1.00 95.49           H  
ATOM   2087  N   GLN A 138      18.693   3.391 -12.170  1.00 96.56           N  
ATOM   2088  H   GLN A 138      19.508   3.863 -12.533  1.00 96.56           H  
ATOM   2089  CA  GLN A 138      17.903   4.049 -11.125  1.00 96.56           C  
ATOM   2090  HA  GLN A 138      17.800   3.367 -10.281  1.00 96.56           H  
ATOM   2091  C   GLN A 138      16.483   4.385 -11.594  1.00 96.56           C  
ATOM   2092  CB  GLN A 138      18.599   5.324 -10.634  1.00 96.56           C  
ATOM   2093  HB2 GLN A 138      17.857   5.914 -10.095  1.00 96.56           H  
ATOM   2094  HB3 GLN A 138      18.943   5.915 -11.482  1.00 96.56           H  
ATOM   2095  O   GLN A 138      15.536   4.181 -10.838  1.00 96.56           O  
ATOM   2096  CG  GLN A 138      19.776   5.044  -9.684  1.00 96.56           C  
ATOM   2097  HG2 GLN A 138      20.579   4.538 -10.220  1.00 96.56           H  
ATOM   2098  HG3 GLN A 138      19.444   4.391  -8.878  1.00 96.56           H  
ATOM   2099  CD  GLN A 138      20.306   6.329  -9.056  1.00 96.56           C  
ATOM   2100  NE2 GLN A 138      21.563   6.400  -8.680  1.00 96.56           N  
ATOM   2101 HE21 GLN A 138      21.838   7.239  -8.189  1.00 96.56           H  
ATOM   2102 HE22 GLN A 138      22.194   5.626  -8.828  1.00 96.56           H  
ATOM   2103  OE1 GLN A 138      19.587   7.298  -8.870  1.00 96.56           O  
ATOM   2104  N   MET A 139      16.308   4.847 -12.838  1.00 97.45           N  
ATOM   2105  H   MET A 139      17.124   5.023 -13.407  1.00 97.45           H  
ATOM   2106  CA  MET A 139      14.980   5.077 -13.417  1.00 97.45           C  
ATOM   2107  HA  MET A 139      14.438   5.786 -12.791  1.00 97.45           H  
ATOM   2108  C   MET A 139      14.152   3.790 -13.445  1.00 97.45           C  
ATOM   2109  CB  MET A 139      15.095   5.662 -14.831  1.00 97.45           C  
ATOM   2110  HB2 MET A 139      15.801   5.080 -15.423  1.00 97.45           H  
ATOM   2111  HB3 MET A 139      14.117   5.605 -15.311  1.00 97.45           H  
ATOM   2112  O   MET A 139      13.013   3.797 -12.984  1.00 97.45           O  
ATOM   2113  CG  MET A 139      15.536   7.128 -14.800  1.00 97.45           C  
ATOM   2114  HG2 MET A 139      14.733   7.705 -14.342  1.00 97.45           H  
ATOM   2115  HG3 MET A 139      16.420   7.221 -14.170  1.00 97.45           H  
ATOM   2116  SD  MET A 139      15.923   7.867 -16.410  1.00 97.45           S  
ATOM   2117  CE  MET A 139      14.299   7.742 -17.206  1.00 97.45           C  
ATOM   2118  HE1 MET A 139      13.999   6.697 -17.279  1.00 97.45           H  
ATOM   2119  HE2 MET A 139      14.350   8.162 -18.210  1.00 97.45           H  
ATOM   2120  HE3 MET A 139      13.551   8.273 -16.617  1.00 97.45           H  
ATOM   2121  N   ALA A 140      14.731   2.679 -13.905  1.00 97.47           N  
ATOM   2122  H   ALA A 140      15.662   2.739 -14.294  1.00 97.47           H  
ATOM   2123  CA  ALA A 140      14.074   1.377 -13.896  1.00 97.47           C  
ATOM   2124  HA  ALA A 140      13.141   1.451 -14.454  1.00 97.47           H  
ATOM   2125  C   ALA A 140      13.724   0.926 -12.468  1.00 97.47           C  
ATOM   2126  CB  ALA A 140      14.984   0.372 -14.608  1.00 97.47           C  
ATOM   2127  HB1 ALA A 140      14.469  -0.583 -14.708  1.00 97.47           H  
ATOM   2128  HB2 ALA A 140      15.905   0.230 -14.042  1.00 97.47           H  
ATOM   2129  HB3 ALA A 140      15.236   0.743 -15.601  1.00 97.47           H  
ATOM   2130  O   ALA A 140      12.607   0.481 -12.217  1.00 97.47           O  
ATOM   2131  N   ALA A 141      14.639   1.087 -11.507  1.00 97.68           N  
ATOM   2132  H   ALA A 141      15.556   1.421 -11.765  1.00 97.68           H  
ATOM   2133  CA  ALA A 141      14.395   0.749 -10.105  1.00 97.68           C  
ATOM   2134  HA  ALA A 141      14.115  -0.302 -10.031  1.00 97.68           H  
ATOM   2135  C   ALA A 141      13.237   1.569  -9.514  1.00 97.68           C  
ATOM   2136  CB  ALA A 141      15.699   0.961  -9.328  1.00 97.68           C  
ATOM   2137  HB1 ALA A 141      16.037   1.991  -9.438  1.00 97.68           H  
ATOM   2138  HB2 ALA A 141      16.469   0.290  -9.710  1.00 97.68           H  
ATOM   2139  HB3 ALA A 141      15.542   0.756  -8.269  1.00 97.68           H  
ATOM   2140  O   ALA A 141      12.352   1.018  -8.858  1.00 97.68           O  
ATOM   2141  N   PHE A 142      13.200   2.872  -9.797  1.00 98.30           N  
ATOM   2142  H   PHE A 142      13.969   3.274 -10.315  1.00 98.30           H  
ATOM   2143  CA  PHE A 142      12.122   3.756  -9.368  1.00 98.30           C  
ATOM   2144  HA  PHE A 142      11.989   3.640  -8.292  1.00 98.30           H  
ATOM   2145  C   PHE A 142      10.783   3.405 -10.032  1.00 98.30           C  
ATOM   2146  CB  PHE A 142      12.525   5.206  -9.646  1.00 98.30           C  
ATOM   2147  HB2 PHE A 142      12.756   5.317 -10.705  1.00 98.30           H  
ATOM   2148  HB3 PHE A 142      13.431   5.428  -9.082  1.00 98.30           H  
ATOM   2149  O   PHE A 142       9.758   3.389  -9.348  1.00 98.30           O  
ATOM   2150  CG  PHE A 142      11.461   6.212  -9.254  1.00 98.30           C  
ATOM   2151  CD1 PHE A 142      10.799   6.962 -10.240  1.00 98.30           C  
ATOM   2152  HD1 PHE A 142      11.078   6.840 -11.276  1.00 98.30           H  
ATOM   2153  CD2 PHE A 142      11.110   6.377  -7.903  1.00 98.30           C  
ATOM   2154  HD2 PHE A 142      11.604   5.787  -7.146  1.00 98.30           H  
ATOM   2155  CE1 PHE A 142       9.794   7.875  -9.878  1.00 98.30           C  
ATOM   2156  HE1 PHE A 142       9.297   8.458 -10.640  1.00 98.30           H  
ATOM   2157  CE2 PHE A 142      10.107   7.292  -7.538  1.00 98.30           C  
ATOM   2158  HE2 PHE A 142       9.827   7.410  -6.502  1.00 98.30           H  
ATOM   2159  CZ  PHE A 142       9.447   8.041  -8.526  1.00 98.30           C  
ATOM   2160  HZ  PHE A 142       8.671   8.739  -8.248  1.00 98.30           H  
ATOM   2161  N   ILE A 143      10.780   3.069 -11.327  1.00 98.47           N  
ATOM   2162  H   ILE A 143      11.650   3.130 -11.836  1.00 98.47           H  
ATOM   2163  CA  ILE A 143       9.593   2.584 -12.048  1.00 98.47           C  
ATOM   2164  HA  ILE A 143       8.797   3.321 -11.946  1.00 98.47           H  
ATOM   2165  C   ILE A 143       9.080   1.284 -11.415  1.00 98.47           C  
ATOM   2166  CB  ILE A 143       9.905   2.421 -13.558  1.00 98.47           C  
ATOM   2167  HB  ILE A 143      10.858   1.904 -13.665  1.00 98.47           H  
ATOM   2168  O   ILE A 143       7.893   1.186 -11.106  1.00 98.47           O  
ATOM   2169  CG1 ILE A 143      10.008   3.801 -14.239  1.00 98.47           C  
ATOM   2170 HG12 ILE A 143       9.011   4.230 -14.332  1.00 98.47           H  
ATOM   2171 HG13 ILE A 143      10.603   4.467 -13.612  1.00 98.47           H  
ATOM   2172  CG2 ILE A 143       8.830   1.581 -14.265  1.00 98.47           C  
ATOM   2173 HG21 ILE A 143       7.840   2.010 -14.109  1.00 98.47           H  
ATOM   2174 HG22 ILE A 143       9.029   1.516 -15.334  1.00 98.47           H  
ATOM   2175 HG23 ILE A 143       8.863   0.563 -13.876  1.00 98.47           H  
ATOM   2176  CD1 ILE A 143      10.665   3.776 -15.624  1.00 98.47           C  
ATOM   2177 HD11 ILE A 143      10.086   3.175 -16.326  1.00 98.47           H  
ATOM   2178 HD12 ILE A 143      10.727   4.793 -16.012  1.00 98.47           H  
ATOM   2179 HD13 ILE A 143      11.674   3.374 -15.537  1.00 98.47           H  
ATOM   2180  N   GLY A 144       9.956   0.307 -11.161  1.00 98.13           N  
ATOM   2181  H   GLY A 144      10.917   0.447 -11.438  1.00 98.13           H  
ATOM   2182  CA  GLY A 144       9.591  -0.968 -10.539  1.00 98.13           C  
ATOM   2183  HA2 GLY A 144      10.481  -1.593 -10.463  1.00 98.13           H  
ATOM   2184  HA3 GLY A 144       8.854  -1.478 -11.159  1.00 98.13           H  
ATOM   2185  C   GLY A 144       9.009  -0.788  -9.135  1.00 98.13           C  
ATOM   2186  O   GLY A 144       7.909  -1.268  -8.854  1.00 98.13           O  
ATOM   2187  N   MET A 145       9.688  -0.016  -8.279  1.00 98.08           N  
ATOM   2188  H   MET A 145      10.587   0.345  -8.567  1.00 98.08           H  
ATOM   2189  CA  MET A 145       9.208   0.315  -6.932  1.00 98.08           C  
ATOM   2190  HA  MET A 145       9.085  -0.612  -6.371  1.00 98.08           H  
ATOM   2191  C   MET A 145       7.847   1.024  -6.980  1.00 98.08           C  
ATOM   2192  CB  MET A 145      10.249   1.194  -6.217  1.00 98.08           C  
ATOM   2193  HB2 MET A 145      10.309   2.164  -6.712  1.00 98.08           H  
ATOM   2194  HB3 MET A 145      11.228   0.719  -6.280  1.00 98.08           H  
ATOM   2195  O   MET A 145       6.916   0.638  -6.270  1.00 98.08           O  
ATOM   2196  CG  MET A 145       9.914   1.402  -4.733  1.00 98.08           C  
ATOM   2197  HG2 MET A 145      10.078   0.454  -4.221  1.00 98.08           H  
ATOM   2198  HG3 MET A 145       8.864   1.668  -4.617  1.00 98.08           H  
ATOM   2199  SD  MET A 145      10.917   2.667  -3.902  1.00 98.08           S  
ATOM   2200  CE  MET A 145       9.870   4.123  -4.159  1.00 98.08           C  
ATOM   2201  HE1 MET A 145       8.911   3.971  -3.664  1.00 98.08           H  
ATOM   2202  HE2 MET A 145       9.707   4.276  -5.225  1.00 98.08           H  
ATOM   2203  HE3 MET A 145      10.357   5.003  -3.739  1.00 98.08           H  
ATOM   2204  N   SER A 146       7.713   2.035  -7.845  1.00 98.35           N  
ATOM   2205  H   SER A 146       8.510   2.298  -8.407  1.00 98.35           H  
ATOM   2206  CA  SER A 146       6.472   2.800  -8.005  1.00 98.35           C  
ATOM   2207  HA  SER A 146       6.181   3.206  -7.036  1.00 98.35           H  
ATOM   2208  C   SER A 146       5.333   1.919  -8.504  1.00 98.35           C  
ATOM   2209  CB  SER A 146       6.657   3.971  -8.974  1.00 98.35           C  
ATOM   2210  HB2 SER A 146       6.979   3.599  -9.947  1.00 98.35           H  
ATOM   2211  HB3 SER A 146       5.706   4.491  -9.091  1.00 98.35           H  
ATOM   2212  O   SER A 146       4.221   2.046  -8.004  1.00 98.35           O  
ATOM   2213  OG  SER A 146       7.617   4.879  -8.482  1.00 98.35           O  
ATOM   2214  HG  SER A 146       8.482   4.524  -8.700  1.00 98.35           H  
ATOM   2215  N   THR A 147       5.609   0.988  -9.425  1.00 98.23           N  
ATOM   2216  H   THR A 147       6.548   0.943  -9.794  1.00 98.23           H  
ATOM   2217  CA  THR A 147       4.613   0.039  -9.946  1.00 98.23           C  
ATOM   2218  HA  THR A 147       3.782   0.592 -10.383  1.00 98.23           H  
ATOM   2219  C   THR A 147       4.067  -0.801  -8.799  1.00 98.23           C  
ATOM   2220  CB  THR A 147       5.199  -0.877 -11.036  1.00 98.23           C  
ATOM   2221  HB  THR A 147       5.984  -1.504 -10.613  1.00 98.23           H  
ATOM   2222  O   THR A 147       2.858  -0.832  -8.584  1.00 98.23           O  
ATOM   2223  CG2 THR A 147       4.134  -1.773 -11.670  1.00 98.23           C  
ATOM   2224 HG21 THR A 147       3.360  -1.158 -12.128  1.00 98.23           H  
ATOM   2225 HG22 THR A 147       3.678  -2.424 -10.924  1.00 98.23           H  
ATOM   2226 HG23 THR A 147       4.592  -2.396 -12.439  1.00 98.23           H  
ATOM   2227  OG1 THR A 147       5.743  -0.105 -12.078  1.00 98.23           O  
ATOM   2228  HG1 THR A 147       6.541   0.319 -11.752  1.00 98.23           H  
ATOM   2229  N   MET A 148       4.951  -1.395  -7.989  1.00 97.84           N  
ATOM   2230  H   MET A 148       5.936  -1.307  -8.195  1.00 97.84           H  
ATOM   2231  CA  MET A 148       4.545  -2.199  -6.833  1.00 97.84           C  
ATOM   2232  HA  MET A 148       3.885  -2.998  -7.170  1.00 97.84           H  
ATOM   2233  C   MET A 148       3.737  -1.387  -5.819  1.00 97.84           C  
ATOM   2234  CB  MET A 148       5.776  -2.839  -6.174  1.00 97.84           C  
ATOM   2235  HB2 MET A 148       6.492  -2.064  -5.904  1.00 97.84           H  
ATOM   2236  HB3 MET A 148       5.463  -3.346  -5.261  1.00 97.84           H  
ATOM   2237  O   MET A 148       2.726  -1.865  -5.308  1.00 97.84           O  
ATOM   2238  CG  MET A 148       6.472  -3.874  -7.068  1.00 97.84           C  
ATOM   2239  HG2 MET A 148       7.315  -4.278  -6.506  1.00 97.84           H  
ATOM   2240  HG3 MET A 148       6.877  -3.383  -7.952  1.00 97.84           H  
ATOM   2241  SD  MET A 148       5.443  -5.275  -7.595  1.00 97.84           S  
ATOM   2242  CE  MET A 148       4.890  -4.723  -9.234  1.00 97.84           C  
ATOM   2243  HE1 MET A 148       4.276  -3.827  -9.143  1.00 97.84           H  
ATOM   2244  HE2 MET A 148       5.749  -4.505  -9.869  1.00 97.84           H  
ATOM   2245  HE3 MET A 148       4.299  -5.513  -9.696  1.00 97.84           H  
ATOM   2246  N   CYS A 149       4.115  -0.138  -5.556  1.00 97.62           N  
ATOM   2247  H   CYS A 149       4.955   0.216  -5.990  1.00 97.62           H  
ATOM   2248  CA  CYS A 149       3.358   0.720  -4.648  1.00 97.62           C  
ATOM   2249  HA  CYS A 149       3.186   0.193  -3.709  1.00 97.62           H  
ATOM   2250  C   CYS A 149       1.987   1.125  -5.211  1.00 97.62           C  
ATOM   2251  CB  CYS A 149       4.185   1.965  -4.356  1.00 97.62           C  
ATOM   2252  HB2 CYS A 149       4.439   2.460  -5.293  1.00 97.62           H  
ATOM   2253  HB3 CYS A 149       3.582   2.633  -3.742  1.00 97.62           H  
ATOM   2254  O   CYS A 149       1.000   1.173  -4.474  1.00 97.62           O  
ATOM   2255  SG  CYS A 149       5.700   1.538  -3.458  1.00 97.62           S  
ATOM   2256  HG  CYS A 149       6.262   0.841  -4.450  1.00 97.62           H  
ATOM   2257  N   TYR A 150       1.910   1.425  -6.508  1.00 97.42           N  
ATOM   2258  H   TYR A 150       2.747   1.374  -7.070  1.00 97.42           H  
ATOM   2259  CA  TYR A 150       0.691   1.903  -7.156  1.00 97.42           C  
ATOM   2260  HA  TYR A 150       0.199   2.610  -6.488  1.00 97.42           H  
ATOM   2261  C   TYR A 150      -0.365   0.820  -7.361  1.00 97.42           C  
ATOM   2262  CB  TYR A 150       1.039   2.637  -8.460  1.00 97.42           C  
ATOM   2263  HB2 TYR A 150       1.677   1.991  -9.063  1.00 97.42           H  
ATOM   2264  HB3 TYR A 150       0.115   2.790  -9.017  1.00 97.42           H  
ATOM   2265  O   TYR A 150      -1.536   1.170  -7.477  1.00 97.42           O  
ATOM   2266  CG  TYR A 150       1.702   4.003  -8.328  1.00 97.42           C  
ATOM   2267  CD1 TYR A 150       1.694   4.731  -7.118  1.00 97.42           C  
ATOM   2268  HD1 TYR A 150       1.302   4.295  -6.211  1.00 97.42           H  
ATOM   2269  CD2 TYR A 150       2.307   4.575  -9.464  1.00 97.42           C  
ATOM   2270  HD2 TYR A 150       2.354   4.014 -10.385  1.00 97.42           H  
ATOM   2271  CE1 TYR A 150       2.216   6.032  -7.052  1.00 97.42           C  
ATOM   2272  HE1 TYR A 150       2.187   6.579  -6.122  1.00 97.42           H  
ATOM   2273  CE2 TYR A 150       2.850   5.872  -9.402  1.00 97.42           C  
ATOM   2274  HE2 TYR A 150       3.312   6.308 -10.275  1.00 97.42           H  
ATOM   2275  OH  TYR A 150       3.270   7.873  -8.140  1.00 97.42           O  
ATOM   2276  HH  TYR A 150       3.310   8.192  -7.236  1.00 97.42           H  
ATOM   2277  CZ  TYR A 150       2.787   6.608  -8.201  1.00 97.42           C  
ATOM   2278  N   ILE A 151       0.009  -0.464  -7.303  1.00 95.29           N  
ATOM   2279  H   ILE A 151       0.996  -0.678  -7.306  1.00 95.29           H  
ATOM   2280  CA  ILE A 151      -0.953  -1.579  -7.284  1.00 95.29           C  
ATOM   2281  HA  ILE A 151      -1.549  -1.547  -8.196  1.00 95.29           H  
ATOM   2282  C   ILE A 151      -1.937  -1.447  -6.110  1.00 95.29           C  
ATOM   2283  CB  ILE A 151      -0.193  -2.926  -7.245  1.00 95.29           C  
ATOM   2284  HB  ILE A 151       0.579  -2.870  -6.478  1.00 95.29           H  
ATOM   2285  O   ILE A 151      -3.109  -1.793  -6.251  1.00 95.29           O  
ATOM   2286  CG1 ILE A 151       0.467  -3.214  -8.609  1.00 95.29           C  
ATOM   2287 HG12 ILE A 151      -0.307  -3.430  -9.346  1.00 95.29           H  
ATOM   2288 HG13 ILE A 151       0.995  -2.326  -8.958  1.00 95.29           H  
ATOM   2289  CG2 ILE A 151      -1.122  -4.097  -6.896  1.00 95.29           C  
ATOM   2290 HG21 ILE A 151      -1.935  -4.154  -7.620  1.00 95.29           H  
ATOM   2291 HG22 ILE A 151      -0.573  -5.039  -6.896  1.00 95.29           H  
ATOM   2292 HG23 ILE A 151      -1.529  -3.973  -5.893  1.00 95.29           H  
ATOM   2293  CD1 ILE A 151       1.463  -4.380  -8.584  1.00 95.29           C  
ATOM   2294 HD11 ILE A 151       0.942  -5.330  -8.468  1.00 95.29           H  
ATOM   2295 HD12 ILE A 151       2.002  -4.404  -9.530  1.00 95.29           H  
ATOM   2296 HD13 ILE A 151       2.171  -4.254  -7.764  1.00 95.29           H  
ATOM   2297  N   VAL A 152      -1.485  -0.933  -4.957  1.00 93.43           N  
ATOM   2298  H   VAL A 152      -0.507  -0.689  -4.895  1.00 93.43           H  
ATOM   2299  CA  VAL A 152      -2.368  -0.684  -3.803  1.00 93.43           C  
ATOM   2300  HA  VAL A 152      -3.305  -1.220  -3.955  1.00 93.43           H  
ATOM   2301  C   VAL A 152      -2.757   0.785  -3.677  1.00 93.43           C  
ATOM   2302  CB  VAL A 152      -1.788  -1.224  -2.484  1.00 93.43           C  
ATOM   2303  HB  VAL A 152      -2.568  -1.148  -1.727  1.00 93.43           H  
ATOM   2304  O   VAL A 152      -3.865   1.095  -3.259  1.00 93.43           O  
ATOM   2305  CG1 VAL A 152      -1.404  -2.705  -2.600  1.00 93.43           C  
ATOM   2306 HG11 VAL A 152      -2.267  -3.287  -2.921  1.00 93.43           H  
ATOM   2307 HG12 VAL A 152      -0.593  -2.842  -3.315  1.00 93.43           H  
ATOM   2308 HG13 VAL A 152      -1.072  -3.076  -1.630  1.00 93.43           H  
ATOM   2309  CG2 VAL A 152      -0.576  -0.446  -1.967  1.00 93.43           C  
ATOM   2310 HG21 VAL A 152      -0.326  -0.839  -0.981  1.00 93.43           H  
ATOM   2311 HG22 VAL A 152       0.268  -0.551  -2.649  1.00 93.43           H  
ATOM   2312 HG23 VAL A 152      -0.822   0.607  -1.832  1.00 93.43           H  
ATOM   2313  N   LYS A 153      -1.866   1.715  -4.036  1.00 92.23           N  
ATOM   2314  H   LYS A 153      -0.970   1.401  -4.380  1.00 92.23           H  
ATOM   2315  CA  LYS A 153      -2.064   3.150  -3.809  1.00 92.23           C  
ATOM   2316  HA  LYS A 153      -3.069   3.307  -3.417  1.00 92.23           H  
ATOM   2317  C   LYS A 153      -1.971   3.927  -5.128  1.00 92.23           C  
ATOM   2318  CB  LYS A 153      -1.072   3.611  -2.724  1.00 92.23           C  
ATOM   2319  HB2 LYS A 153      -0.995   2.846  -1.951  1.00 92.23           H  
ATOM   2320  HB3 LYS A 153      -0.079   3.768  -3.145  1.00 92.23           H  
ATOM   2321  O   LYS A 153      -0.897   4.447  -5.421  1.00 92.23           O  
ATOM   2322  CG  LYS A 153      -1.595   4.883  -2.059  1.00 92.23           C  
ATOM   2323  HG2 LYS A 153      -2.535   4.649  -1.560  1.00 92.23           H  
ATOM   2324  HG3 LYS A 153      -1.785   5.624  -2.836  1.00 92.23           H  
ATOM   2325  CD  LYS A 153      -0.610   5.467  -1.042  1.00 92.23           C  
ATOM   2326  HD2 LYS A 153       0.196   5.961  -1.585  1.00 92.23           H  
ATOM   2327  HD3 LYS A 153      -0.194   4.671  -0.424  1.00 92.23           H  
ATOM   2328  CE  LYS A 153      -1.359   6.462  -0.148  1.00 92.23           C  
ATOM   2329  HE2 LYS A 153      -1.868   5.907   0.641  1.00 92.23           H  
ATOM   2330  HE3 LYS A 153      -2.123   6.957  -0.747  1.00 92.23           H  
ATOM   2331  NZ  LYS A 153      -0.467   7.491   0.427  1.00 92.23           N  
ATOM   2332  HZ1 LYS A 153      -0.206   8.113  -0.326  1.00 92.23           H  
ATOM   2333  HZ2 LYS A 153      -0.967   8.051   1.102  1.00 92.23           H  
ATOM   2334  HZ3 LYS A 153       0.355   7.086   0.852  1.00 92.23           H  
ATOM   2335  N   PRO A 154      -3.062   4.038  -5.910  1.00 92.95           N  
ATOM   2336  CA  PRO A 154      -3.034   4.606  -7.257  1.00 92.95           C  
ATOM   2337  HA  PRO A 154      -2.478   3.921  -7.897  1.00 92.95           H  
ATOM   2338  C   PRO A 154      -2.400   5.997  -7.338  1.00 92.95           C  
ATOM   2339  CB  PRO A 154      -4.492   4.646  -7.725  1.00 92.95           C  
ATOM   2340  HB2 PRO A 154      -4.575   4.505  -8.803  1.00 92.95           H  
ATOM   2341  HB3 PRO A 154      -4.959   5.583  -7.424  1.00 92.95           H  
ATOM   2342  O   PRO A 154      -2.400   6.769  -6.372  1.00 92.95           O  
ATOM   2343  CG  PRO A 154      -5.133   3.495  -6.956  1.00 92.95           C  
ATOM   2344  HG2 PRO A 154      -6.205   3.641  -6.824  1.00 92.95           H  
ATOM   2345  HG3 PRO A 154      -4.935   2.557  -7.473  1.00 92.95           H  
ATOM   2346  CD  PRO A 154      -4.389   3.509  -5.625  1.00 92.95           C  
ATOM   2347  HD2 PRO A 154      -4.345   2.491  -5.237  1.00 92.95           H  
ATOM   2348  HD3 PRO A 154      -4.902   4.162  -4.919  1.00 92.95           H  
ATOM   2349  N   ARG A 155      -1.886   6.347  -8.519  1.00 93.72           N  
ATOM   2350  H   ARG A 155      -1.954   5.689  -9.282  1.00 93.72           H  
ATOM   2351  CA  ARG A 155      -1.239   7.640  -8.757  1.00 93.72           C  
ATOM   2352  HA  ARG A 155      -0.464   7.767  -8.002  1.00 93.72           H  
ATOM   2353  C   ARG A 155      -2.249   8.788  -8.606  1.00 93.72           C  
ATOM   2354  CB  ARG A 155      -0.551   7.614 -10.134  1.00 93.72           C  
ATOM   2355  HB2 ARG A 155       0.139   6.771 -10.161  1.00 93.72           H  
ATOM   2356  HB3 ARG A 155      -1.301   7.467 -10.911  1.00 93.72           H  
ATOM   2357  O   ARG A 155      -3.139   8.966  -9.427  1.00 93.72           O  
ATOM   2358  CG  ARG A 155       0.236   8.902 -10.428  1.00 93.72           C  
ATOM   2359  HG2 ARG A 155       0.961   9.076  -9.633  1.00 93.72           H  
ATOM   2360  HG3 ARG A 155      -0.456   9.743 -10.466  1.00 93.72           H  
ATOM   2361  CD  ARG A 155       0.979   8.808 -11.771  1.00 93.72           C  
ATOM   2362  HD2 ARG A 155       1.779   8.074 -11.676  1.00 93.72           H  
ATOM   2363  HD3 ARG A 155       0.299   8.438 -12.538  1.00 93.72           H  
ATOM   2364  NE  ARG A 155       1.555  10.110 -12.184  1.00 93.72           N  
ATOM   2365  HE  ARG A 155       2.536  10.264 -11.999  1.00 93.72           H  
ATOM   2366  NH1 ARG A 155      -0.244  10.891 -13.385  1.00 93.72           N  
ATOM   2367 HH11 ARG A 155      -0.630  11.573 -14.023  1.00 93.72           H  
ATOM   2368 HH12 ARG A 155      -0.727  10.017 -13.234  1.00 93.72           H  
ATOM   2369  NH2 ARG A 155       1.611  12.120 -13.272  1.00 93.72           N  
ATOM   2370 HH21 ARG A 155       1.252  12.739 -13.985  1.00 93.72           H  
ATOM   2371 HH22 ARG A 155       2.589  12.270 -13.073  1.00 93.72           H  
ATOM   2372  CZ  ARG A 155       0.975  11.030 -12.941  1.00 93.72           C  
ATOM   2373  N   THR A 156      -2.054   9.607  -7.577  1.00 92.02           N  
ATOM   2374  H   THR A 156      -1.319   9.364  -6.929  1.00 92.02           H  
ATOM   2375  CA  THR A 156      -2.754  10.881  -7.331  1.00 92.02           C  
ATOM   2376  HA  THR A 156      -3.316  11.165  -8.220  1.00 92.02           H  
ATOM   2377  C   THR A 156      -1.723  11.973  -7.044  1.00 92.02           C  
ATOM   2378  CB  THR A 156      -3.739  10.791  -6.151  1.00 92.02           C  
ATOM   2379  HB  THR A 156      -4.306  11.721  -6.111  1.00 92.02           H  
ATOM   2380  O   THR A 156      -0.552  11.665  -6.812  1.00 92.02           O  
ATOM   2381  CG2 THR A 156      -4.732   9.637  -6.269  1.00 92.02           C  
ATOM   2382 HG21 THR A 156      -5.236   9.686  -7.235  1.00 92.02           H  
ATOM   2383 HG22 THR A 156      -4.220   8.679  -6.184  1.00 92.02           H  
ATOM   2384 HG23 THR A 156      -5.480   9.714  -5.480  1.00 92.02           H  
ATOM   2385  OG1 THR A 156      -3.035  10.655  -4.935  1.00 92.02           O  
ATOM   2386  HG1 THR A 156      -3.691  10.571  -4.239  1.00 92.02           H  
ATOM   2387  N   ALA A 157      -2.122  13.249  -7.020  1.00 89.67           N  
ATOM   2388  H   ALA A 157      -3.086  13.475  -7.219  1.00 89.67           H  
ATOM   2389  CA  ALA A 157      -1.208  14.350  -6.695  1.00 89.67           C  
ATOM   2390  HA  ALA A 157      -0.438  14.402  -7.464  1.00 89.67           H  
ATOM   2391  C   ALA A 157      -0.490  14.144  -5.342  1.00 89.67           C  
ATOM   2392  CB  ALA A 157      -1.999  15.662  -6.723  1.00 89.67           C  
ATOM   2393  HB1 ALA A 157      -2.788  15.649  -5.971  1.00 89.67           H  
ATOM   2394  HB2 ALA A 157      -2.444  15.812  -7.707  1.00 89.67           H  
ATOM   2395  HB3 ALA A 157      -1.331  16.498  -6.512  1.00 89.67           H  
ATOM   2396  O   ALA A 157       0.733  14.261  -5.267  1.00 89.67           O  
ATOM   2397  N   GLU A 158      -1.227  13.739  -4.306  1.00 88.07           N  
ATOM   2398  H   GLU A 158      -2.230  13.693  -4.417  1.00 88.07           H  
ATOM   2399  CA  GLU A 158      -0.681  13.436  -2.976  1.00 88.07           C  
ATOM   2400  HA  GLU A 158      -0.119  14.292  -2.603  1.00 88.07           H  
ATOM   2401  C   GLU A 158       0.260  12.222  -3.001  1.00 88.07           C  
ATOM   2402  CB  GLU A 158      -1.837  13.141  -2.011  1.00 88.07           C  
ATOM   2403  HB2 GLU A 158      -2.416  12.309  -2.412  1.00 88.07           H  
ATOM   2404  HB3 GLU A 158      -1.413  12.836  -1.054  1.00 88.07           H  
ATOM   2405  O   GLU A 158       1.357  12.245  -2.434  1.00 88.07           O  
ATOM   2406  CG  GLU A 158      -2.773  14.337  -1.774  1.00 88.07           C  
ATOM   2407  HG2 GLU A 158      -2.200  15.144  -1.318  1.00 88.07           H  
ATOM   2408  HG3 GLU A 158      -3.152  14.687  -2.735  1.00 88.07           H  
ATOM   2409  CD  GLU A 158      -3.968  13.974  -0.874  1.00 88.07           C  
ATOM   2410  OE1 GLU A 158      -4.845  14.844  -0.704  1.00 88.07           O  
ATOM   2411  OE2 GLU A 158      -4.013  12.822  -0.380  1.00 88.07           O  
ATOM   2412  N   ASN A 159      -0.137  11.156  -3.704  1.00 91.31           N  
ATOM   2413  H   ASN A 159      -1.037  11.188  -4.161  1.00 91.31           H  
ATOM   2414  CA  ASN A 159       0.648   9.924  -3.770  1.00 91.31           C  
ATOM   2415  HA  ASN A 159       0.963   9.670  -2.758  1.00 91.31           H  
ATOM   2416  C   ASN A 159       1.935  10.089  -4.580  1.00 91.31           C  
ATOM   2417  CB  ASN A 159      -0.229   8.781  -4.300  1.00 91.31           C  
ATOM   2418  HB2 ASN A 159      -0.683   9.075  -5.246  1.00 91.31           H  
ATOM   2419  HB3 ASN A 159       0.379   7.893  -4.473  1.00 91.31           H  
ATOM   2420  O   ASN A 159       2.910   9.397  -4.295  1.00 91.31           O  
ATOM   2421  CG  ASN A 159      -1.318   8.406  -3.317  1.00 91.31           C  
ATOM   2422  ND2 ASN A 159      -2.400   7.836  -3.783  1.00 91.31           N  
ATOM   2423 HD21 ASN A 159      -2.461   7.591  -4.761  1.00 91.31           H  
ATOM   2424 HD22 ASN A 159      -3.166   7.652  -3.151  1.00 91.31           H  
ATOM   2425  OD1 ASN A 159      -1.189   8.589  -2.113  1.00 91.31           O  
ATOM   2426  N   ARG A 160       1.981  11.026  -5.535  1.00 94.04           N  
ATOM   2427  H   ARG A 160       1.129  11.525  -5.746  1.00 94.04           H  
ATOM   2428  CA  ARG A 160       3.216  11.399  -6.241  1.00 94.04           C  
ATOM   2429  HA  ARG A 160       3.677  10.517  -6.686  1.00 94.04           H  
ATOM   2430  C   ARG A 160       4.250  11.977  -5.283  1.00 94.04           C  
ATOM   2431  CB  ARG A 160       2.915  12.413  -7.347  1.00 94.04           C  
ATOM   2432  HB2 ARG A 160       2.309  13.224  -6.942  1.00 94.04           H  
ATOM   2433  HB3 ARG A 160       3.860  12.836  -7.687  1.00 94.04           H  
ATOM   2434  O   ARG A 160       5.375  11.492  -5.240  1.00 94.04           O  
ATOM   2435  CG  ARG A 160       2.205  11.791  -8.555  1.00 94.04           C  
ATOM   2436  HG2 ARG A 160       2.885  11.113  -9.070  1.00 94.04           H  
ATOM   2437  HG3 ARG A 160       1.338  11.211  -8.239  1.00 94.04           H  
ATOM   2438  CD  ARG A 160       1.753  12.893  -9.517  1.00 94.04           C  
ATOM   2439  HD2 ARG A 160       1.150  12.439 -10.304  1.00 94.04           H  
ATOM   2440  HD3 ARG A 160       1.124  13.608  -8.987  1.00 94.04           H  
ATOM   2441  NE  ARG A 160       2.909  13.556 -10.136  1.00 94.04           N  
ATOM   2442  HE  ARG A 160       3.350  13.076 -10.907  1.00 94.04           H  
ATOM   2443  NH1 ARG A 160       2.896  15.627  -9.123  1.00 94.04           N  
ATOM   2444 HH11 ARG A 160       3.301  16.549  -9.050  1.00 94.04           H  
ATOM   2445 HH12 ARG A 160       2.043  15.395  -8.633  1.00 94.04           H  
ATOM   2446  NH2 ARG A 160       4.481  15.089 -10.601  1.00 94.04           N  
ATOM   2447 HH21 ARG A 160       4.880  16.016 -10.558  1.00 94.04           H  
ATOM   2448 HH22 ARG A 160       4.735  14.461 -11.350  1.00 94.04           H  
ATOM   2449  CZ  ARG A 160       3.416  14.756  -9.939  1.00 94.04           C  
ATOM   2450  N   ILE A 161       3.859  12.960  -4.469  1.00 93.41           N  
ATOM   2451  H   ILE A 161       2.907  13.289  -4.541  1.00 93.41           H  
ATOM   2452  CA  ILE A 161       4.753  13.575  -3.473  1.00 93.41           C  
ATOM   2453  HA  ILE A 161       5.619  13.996  -3.983  1.00 93.41           H  
ATOM   2454  C   ILE A 161       5.263  12.509  -2.501  1.00 93.41           C  
ATOM   2455  CB  ILE A 161       4.023  14.707  -2.713  1.00 93.41           C  
ATOM   2456  HB  ILE A 161       3.118  14.296  -2.265  1.00 93.41           H  
ATOM   2457  O   ILE A 161       6.454  12.446  -2.196  1.00 93.41           O  
ATOM   2458  CG1 ILE A 161       3.614  15.836  -3.687  1.00 93.41           C  
ATOM   2459 HG12 ILE A 161       4.506  16.344  -4.054  1.00 93.41           H  
ATOM   2460 HG13 ILE A 161       3.096  15.412  -4.547  1.00 93.41           H  
ATOM   2461  CG2 ILE A 161       4.911  15.263  -1.580  1.00 93.41           C  
ATOM   2462 HG21 ILE A 161       5.127  14.487  -0.846  1.00 93.41           H  
ATOM   2463 HG22 ILE A 161       5.844  15.644  -1.995  1.00 93.41           H  
ATOM   2464 HG23 ILE A 161       4.396  16.071  -1.059  1.00 93.41           H  
ATOM   2465  CD1 ILE A 161       2.666  16.871  -3.067  1.00 93.41           C  
ATOM   2466 HD11 ILE A 161       1.801  16.370  -2.632  1.00 93.41           H  
ATOM   2467 HD12 ILE A 161       2.323  17.552  -3.846  1.00 93.41           H  
ATOM   2468 HD13 ILE A 161       3.177  17.456  -2.302  1.00 93.41           H  
ATOM   2469  N   TYR A 162       4.363  11.644  -2.037  1.00 92.87           N  
ATOM   2470  H   TYR A 162       3.395  11.770  -2.298  1.00 92.87           H  
ATOM   2471  CA  TYR A 162       4.718  10.535  -1.163  1.00 92.87           C  
ATOM   2472  HA  TYR A 162       5.203  10.934  -0.272  1.00 92.87           H  
ATOM   2473  C   TYR A 162       5.711   9.561  -1.820  1.00 92.87           C  
ATOM   2474  CB  TYR A 162       3.425   9.840  -0.737  1.00 92.87           C  
ATOM   2475  HB2 TYR A 162       2.904   9.486  -1.627  1.00 92.87           H  
ATOM   2476  HB3 TYR A 162       2.778  10.567  -0.246  1.00 92.87           H  
ATOM   2477  O   TYR A 162       6.677   9.161  -1.174  1.00 92.87           O  
ATOM   2478  CG  TYR A 162       3.639   8.676   0.200  1.00 92.87           C  
ATOM   2479  CD1 TYR A 162       3.524   7.361  -0.287  1.00 92.87           C  
ATOM   2480  HD1 TYR A 162       3.322   7.185  -1.333  1.00 92.87           H  
ATOM   2481  CD2 TYR A 162       3.952   8.907   1.553  1.00 92.87           C  
ATOM   2482  HD2 TYR A 162       4.051   9.917   1.922  1.00 92.87           H  
ATOM   2483  CE1 TYR A 162       3.680   6.273   0.588  1.00 92.87           C  
ATOM   2484  HE1 TYR A 162       3.575   5.267   0.210  1.00 92.87           H  
ATOM   2485  CE2 TYR A 162       4.133   7.819   2.427  1.00 92.87           C  
ATOM   2486  HE2 TYR A 162       4.364   7.986   3.468  1.00 92.87           H  
ATOM   2487  OH  TYR A 162       4.118   5.453   2.799  1.00 92.87           O  
ATOM   2488  HH  TYR A 162       3.870   4.608   2.418  1.00 92.87           H  
ATOM   2489  CZ  TYR A 162       3.976   6.501   1.947  1.00 92.87           C  
ATOM   2490  N   MET A 163       5.529   9.227  -3.102  1.00 96.46           N  
ATOM   2491  H   MET A 163       4.719   9.583  -3.589  1.00 96.46           H  
ATOM   2492  CA  MET A 163       6.424   8.323  -3.835  1.00 96.46           C  
ATOM   2493  HA  MET A 163       6.494   7.399  -3.260  1.00 96.46           H  
ATOM   2494  C   MET A 163       7.840   8.886  -3.967  1.00 96.46           C  
ATOM   2495  CB  MET A 163       5.845   8.024  -5.230  1.00 96.46           C  
ATOM   2496  HB2 MET A 163       4.775   7.832  -5.155  1.00 96.46           H  
ATOM   2497  HB3 MET A 163       5.973   8.891  -5.878  1.00 96.46           H  
ATOM   2498  O   MET A 163       8.815   8.188  -3.696  1.00 96.46           O  
ATOM   2499  CG  MET A 163       6.512   6.809  -5.889  1.00 96.46           C  
ATOM   2500  HG2 MET A 163       7.533   7.073  -6.164  1.00 96.46           H  
ATOM   2501  HG3 MET A 163       5.977   6.575  -6.810  1.00 96.46           H  
ATOM   2502  SD  MET A 163       6.578   5.313  -4.862  1.00 96.46           S  
ATOM   2503  CE  MET A 163       4.825   5.100  -4.474  1.00 96.46           C  
ATOM   2504  HE1 MET A 163       4.744   4.370  -3.669  1.00 96.46           H  
ATOM   2505  HE2 MET A 163       4.391   6.030  -4.109  1.00 96.46           H  
ATOM   2506  HE3 MET A 163       4.289   4.762  -5.361  1.00 96.46           H  
ATOM   2507  N   VAL A 164       7.955  10.173  -4.307  1.00 96.70           N  
ATOM   2508  H   VAL A 164       7.116  10.681  -4.547  1.00 96.70           H  
ATOM   2509  CA  VAL A 164       9.249  10.866  -4.394  1.00 96.70           C  
ATOM   2510  HA  VAL A 164       9.892  10.324  -5.087  1.00 96.70           H  
ATOM   2511  C   VAL A 164       9.960  10.867  -3.041  1.00 96.70           C  
ATOM   2512  CB  VAL A 164       9.063  12.298  -4.927  1.00 96.70           C  
ATOM   2513  HB  VAL A 164       8.341  12.829  -4.306  1.00 96.70           H  
ATOM   2514  O   VAL A 164      11.156  10.589  -2.977  1.00 96.70           O  
ATOM   2515  CG1 VAL A 164      10.376  13.090  -4.935  1.00 96.70           C  
ATOM   2516 HG11 VAL A 164      10.737  13.249  -3.919  1.00 96.70           H  
ATOM   2517 HG12 VAL A 164      11.135  12.551  -5.503  1.00 96.70           H  
ATOM   2518 HG13 VAL A 164      10.220  14.067  -5.393  1.00 96.70           H  
ATOM   2519  CG2 VAL A 164       8.541  12.251  -6.367  1.00 96.70           C  
ATOM   2520 HG21 VAL A 164       7.551  11.796  -6.409  1.00 96.70           H  
ATOM   2521 HG22 VAL A 164       8.478  13.257  -6.780  1.00 96.70           H  
ATOM   2522 HG23 VAL A 164       9.219  11.648  -6.972  1.00 96.70           H  
ATOM   2523  N   LYS A 165       9.228  11.097  -1.941  1.00 96.79           N  
ATOM   2524  H   LYS A 165       8.251  11.324  -2.059  1.00 96.79           H  
ATOM   2525  CA  LYS A 165       9.794  11.012  -0.585  1.00 96.79           C  
ATOM   2526  HA  LYS A 165      10.661  11.669  -0.525  1.00 96.79           H  
ATOM   2527  C   LYS A 165      10.325   9.611  -0.272  1.00 96.79           C  
ATOM   2528  CB  LYS A 165       8.763  11.452   0.464  1.00 96.79           C  
ATOM   2529  HB2 LYS A 165       7.819  10.936   0.292  1.00 96.79           H  
ATOM   2530  HB3 LYS A 165       9.130  11.170   1.451  1.00 96.79           H  
ATOM   2531  O   LYS A 165      11.430   9.501   0.245  1.00 96.79           O  
ATOM   2532  CG  LYS A 165       8.535  12.970   0.452  1.00 96.79           C  
ATOM   2533  HG2 LYS A 165       9.471  13.471   0.701  1.00 96.79           H  
ATOM   2534  HG3 LYS A 165       8.223  13.294  -0.541  1.00 96.79           H  
ATOM   2535  CD  LYS A 165       7.462  13.364   1.476  1.00 96.79           C  
ATOM   2536  HD2 LYS A 165       7.780  13.040   2.467  1.00 96.79           H  
ATOM   2537  HD3 LYS A 165       6.525  12.870   1.218  1.00 96.79           H  
ATOM   2538  CE  LYS A 165       7.267  14.884   1.465  1.00 96.79           C  
ATOM   2539  HE2 LYS A 165       8.231  15.356   1.655  1.00 96.79           H  
ATOM   2540  HE3 LYS A 165       6.947  15.186   0.467  1.00 96.79           H  
ATOM   2541  NZ  LYS A 165       6.277  15.328   2.480  1.00 96.79           N  
ATOM   2542  HZ1 LYS A 165       6.177  16.333   2.455  1.00 96.79           H  
ATOM   2543  HZ2 LYS A 165       6.581  15.072   3.409  1.00 96.79           H  
ATOM   2544  HZ3 LYS A 165       5.370  14.918   2.308  1.00 96.79           H  
ATOM   2545  N   ARG A 166       9.581   8.552  -0.617  1.00 96.78           N  
ATOM   2546  H   ARG A 166       8.688   8.729  -1.055  1.00 96.78           H  
ATOM   2547  CA  ARG A 166      10.005   7.155  -0.401  1.00 96.78           C  
ATOM   2548  HA  ARG A 166      10.313   7.029   0.637  1.00 96.78           H  
ATOM   2549  C   ARG A 166      11.254   6.795  -1.199  1.00 96.78           C  
ATOM   2550  CB  ARG A 166       8.850   6.191  -0.733  1.00 96.78           C  
ATOM   2551  HB2 ARG A 166       8.468   6.414  -1.729  1.00 96.78           H  
ATOM   2552  HB3 ARG A 166       9.232   5.170  -0.750  1.00 96.78           H  
ATOM   2553  O   ARG A 166      12.161   6.177  -0.649  1.00 96.78           O  
ATOM   2554  CG  ARG A 166       7.686   6.254   0.269  1.00 96.78           C  
ATOM   2555  HG2 ARG A 166       6.866   5.639  -0.105  1.00 96.78           H  
ATOM   2556  HG3 ARG A 166       7.334   7.280   0.375  1.00 96.78           H  
ATOM   2557  CD  ARG A 166       8.119   5.728   1.638  1.00 96.78           C  
ATOM   2558  HD2 ARG A 166       8.434   4.690   1.526  1.00 96.78           H  
ATOM   2559  HD3 ARG A 166       8.967   6.313   1.996  1.00 96.78           H  
ATOM   2560  NE  ARG A 166       7.042   5.793   2.638  1.00 96.78           N  
ATOM   2561  HE  ARG A 166       6.091   5.872   2.308  1.00 96.78           H  
ATOM   2562  NH1 ARG A 166       8.387   5.481   4.455  1.00 96.78           N  
ATOM   2563 HH11 ARG A 166       9.176   5.430   3.826  1.00 96.78           H  
ATOM   2564 HH12 ARG A 166       8.500   5.138   5.398  1.00 96.78           H  
ATOM   2565  NH2 ARG A 166       6.179   5.541   4.733  1.00 96.78           N  
ATOM   2566 HH21 ARG A 166       5.252   5.513   4.333  1.00 96.78           H  
ATOM   2567 HH22 ARG A 166       6.320   5.315   5.707  1.00 96.78           H  
ATOM   2568  CZ  ARG A 166       7.204   5.612   3.935  1.00 96.78           C  
ATOM   2569  N   TRP A 167      11.336   7.237  -2.453  1.00 97.37           N  
ATOM   2570  H   TRP A 167      10.541   7.712  -2.855  1.00 97.37           H  
ATOM   2571  CA  TRP A 167      12.556   7.096  -3.248  1.00 97.37           C  
ATOM   2572  HA  TRP A 167      12.831   6.043  -3.301  1.00 97.37           H  
ATOM   2573  C   TRP A 167      13.738   7.833  -2.611  1.00 97.37           C  
ATOM   2574  CB  TRP A 167      12.305   7.599  -4.667  1.00 97.37           C  
ATOM   2575  HB2 TRP A 167      11.949   8.629  -4.638  1.00 97.37           H  
ATOM   2576  HB3 TRP A 167      11.523   6.979  -5.105  1.00 97.37           H  
ATOM   2577  O   TRP A 167      14.800   7.244  -2.431  1.00 97.37           O  
ATOM   2578  CG  TRP A 167      13.516   7.526  -5.539  1.00 97.37           C  
ATOM   2579  CD1 TRP A 167      14.260   8.575  -5.957  1.00 97.37           C  
ATOM   2580  HD1 TRP A 167      14.058   9.611  -5.726  1.00 97.37           H  
ATOM   2581  CD2 TRP A 167      14.185   6.332  -6.045  1.00 97.37           C  
ATOM   2582  CE2 TRP A 167      15.339   6.742  -6.777  1.00 97.37           C  
ATOM   2583  CE3 TRP A 167      13.934   4.943  -5.947  1.00 97.37           C  
ATOM   2584  HE3 TRP A 167      13.077   4.595  -5.391  1.00 97.37           H  
ATOM   2585  NE1 TRP A 167      15.338   8.119  -6.691  1.00 97.37           N  
ATOM   2586  HE1 TRP A 167      16.045   8.730  -7.074  1.00 97.37           H  
ATOM   2587  CH2 TRP A 167      15.912   4.448  -7.291  1.00 97.37           C  
ATOM   2588  HH2 TRP A 167      16.561   3.728  -7.767  1.00 97.37           H  
ATOM   2589  CZ2 TRP A 167      16.199   5.821  -7.387  1.00 97.37           C  
ATOM   2590  HZ2 TRP A 167      17.070   6.170  -7.923  1.00 97.37           H  
ATOM   2591  CZ3 TRP A 167      14.784   4.012  -6.572  1.00 97.37           C  
ATOM   2592  HZ3 TRP A 167      14.572   2.955  -6.498  1.00 97.37           H  
ATOM   2593  N   GLY A 168      13.530   9.080  -2.177  1.00 97.05           N  
ATOM   2594  H   GLY A 168      12.644   9.521  -2.381  1.00 97.05           H  
ATOM   2595  CA  GLY A 168      14.538   9.851  -1.449  1.00 97.05           C  
ATOM   2596  HA2 GLY A 168      14.102  10.801  -1.138  1.00 97.05           H  
ATOM   2597  HA3 GLY A 168      15.383  10.054  -2.108  1.00 97.05           H  
ATOM   2598  C   GLY A 168      15.045   9.122  -0.201  1.00 97.05           C  
ATOM   2599  O   GLY A 168      16.255   8.997  -0.011  1.00 97.05           O  
ATOM   2600  N   THR A 169      14.138   8.561   0.607  1.00 97.84           N  
ATOM   2601  H   THR A 169      13.159   8.721   0.418  1.00 97.84           H  
ATOM   2602  CA  THR A 169      14.490   7.738   1.775  1.00 97.84           C  
ATOM   2603  HA  THR A 169      15.102   8.338   2.449  1.00 97.84           H  
ATOM   2604  C   THR A 169      15.328   6.525   1.381  1.00 97.84           C  
ATOM   2605  CB  THR A 169      13.239   7.274   2.540  1.00 97.84           C  
ATOM   2606  HB  THR A 169      12.626   6.643   1.897  1.00 97.84           H  
ATOM   2607  O   THR A 169      16.376   6.316   1.981  1.00 97.84           O  
ATOM   2608  CG2 THR A 169      13.580   6.504   3.815  1.00 97.84           C  
ATOM   2609 HG21 THR A 169      12.661   6.267   4.352  1.00 97.84           H  
ATOM   2610 HG22 THR A 169      14.233   7.099   4.454  1.00 97.84           H  
ATOM   2611 HG23 THR A 169      14.084   5.570   3.567  1.00 97.84           H  
ATOM   2612  OG1 THR A 169      12.475   8.388   2.947  1.00 97.84           O  
ATOM   2613  HG1 THR A 169      13.069   8.991   3.400  1.00 97.84           H  
ATOM   2614  N   LEU A 170      14.930   5.771   0.351  1.00 96.41           N  
ATOM   2615  H   LEU A 170      14.070   6.011  -0.122  1.00 96.41           H  
ATOM   2616  CA  LEU A 170      15.700   4.627  -0.154  1.00 96.41           C  
ATOM   2617  HA  LEU A 170      15.768   3.875   0.633  1.00 96.41           H  
ATOM   2618  C   LEU A 170      17.126   5.038  -0.526  1.00 96.41           C  
ATOM   2619  CB  LEU A 170      14.949   4.026  -1.355  1.00 96.41           C  
ATOM   2620  HB2 LEU A 170      14.854   4.769  -2.147  1.00 96.41           H  
ATOM   2621  HB3 LEU A 170      13.940   3.798  -1.011  1.00 96.41           H  
ATOM   2622  O   LEU A 170      18.088   4.422  -0.060  1.00 96.41           O  
ATOM   2623  CG  LEU A 170      15.545   2.743  -1.965  1.00 96.41           C  
ATOM   2624  HG  LEU A 170      15.801   2.040  -1.172  1.00 96.41           H  
ATOM   2625  CD1 LEU A 170      14.474   2.114  -2.852  1.00 96.41           C  
ATOM   2626 HD11 LEU A 170      13.559   1.957  -2.281  1.00 96.41           H  
ATOM   2627 HD12 LEU A 170      14.250   2.773  -3.691  1.00 96.41           H  
ATOM   2628 HD13 LEU A 170      14.832   1.159  -3.237  1.00 96.41           H  
ATOM   2629  CD2 LEU A 170      16.761   2.977  -2.870  1.00 96.41           C  
ATOM   2630 HD21 LEU A 170      17.647   3.209  -2.280  1.00 96.41           H  
ATOM   2631 HD22 LEU A 170      16.983   2.068  -3.429  1.00 96.41           H  
ATOM   2632 HD23 LEU A 170      16.560   3.786  -3.573  1.00 96.41           H  
ATOM   2633  N   THR A 171      17.264   6.091  -1.337  1.00 95.70           N  
ATOM   2634  H   THR A 171      16.431   6.530  -1.702  1.00 95.70           H  
ATOM   2635  CA  THR A 171      18.573   6.576  -1.790  1.00 95.70           C  
ATOM   2636  HA  THR A 171      19.102   5.746  -2.257  1.00 95.70           H  
ATOM   2637  C   THR A 171      19.443   7.033  -0.619  1.00 95.70           C  
ATOM   2638  CB  THR A 171      18.437   7.682  -2.850  1.00 95.70           C  
ATOM   2639  HB  THR A 171      19.428   8.076  -3.074  1.00 95.70           H  
ATOM   2640  O   THR A 171      20.614   6.665  -0.556  1.00 95.70           O  
ATOM   2641  CG2 THR A 171      17.860   7.138  -4.157  1.00 95.70           C  
ATOM   2642 HG21 THR A 171      17.810   7.941  -4.892  1.00 95.70           H  
ATOM   2643 HG22 THR A 171      18.509   6.352  -4.545  1.00 95.70           H  
ATOM   2644 HG23 THR A 171      16.859   6.736  -4.001  1.00 95.70           H  
ATOM   2645  OG1 THR A 171      17.631   8.767  -2.447  1.00 95.70           O  
ATOM   2646  HG1 THR A 171      17.314   8.635  -1.551  1.00 95.70           H  
ATOM   2647  N   ALA A 172      18.860   7.718   0.370  1.00 95.95           N  
ATOM   2648  H   ALA A 172      17.879   7.948   0.298  1.00 95.95           H  
ATOM   2649  CA  ALA A 172      19.562   8.145   1.576  1.00 95.95           C  
ATOM   2650  HA  ALA A 172      20.456   8.694   1.280  1.00 95.95           H  
ATOM   2651  C   ALA A 172      20.018   6.954   2.436  1.00 95.95           C  
ATOM   2652  CB  ALA A 172      18.650   9.098   2.358  1.00 95.95           C  
ATOM   2653  HB1 ALA A 172      17.740   8.582   2.666  1.00 95.95           H  
ATOM   2654  HB2 ALA A 172      18.385   9.950   1.733  1.00 95.95           H  
ATOM   2655  HB3 ALA A 172      19.173   9.459   3.243  1.00 95.95           H  
ATOM   2656  O   ALA A 172      21.184   6.893   2.824  1.00 95.95           O  
ATOM   2657  N   THR A 173      19.141   5.973   2.682  1.00 94.35           N  
ATOM   2658  H   THR A 173      18.189   6.083   2.362  1.00 94.35           H  
ATOM   2659  CA  THR A 173      19.467   4.745   3.430  1.00 94.35           C  
ATOM   2660  HA  THR A 173      19.782   5.014   4.439  1.00 94.35           H  
ATOM   2661  C   THR A 173      20.618   3.980   2.782  1.00 94.35           C  
ATOM   2662  CB  THR A 173      18.232   3.832   3.522  1.00 94.35           C  
ATOM   2663  HB  THR A 173      17.866   3.616   2.518  1.00 94.35           H  
ATOM   2664  O   THR A 173      21.499   3.481   3.478  1.00 94.35           O  
ATOM   2665  CG2 THR A 173      18.493   2.511   4.247  1.00 94.35           C  
ATOM   2666 HG21 THR A 173      19.150   1.880   3.649  1.00 94.35           H  
ATOM   2667 HG22 THR A 173      17.553   1.979   4.390  1.00 94.35           H  
ATOM   2668 HG23 THR A 173      18.959   2.695   5.215  1.00 94.35           H  
ATOM   2669  OG1 THR A 173      17.211   4.473   4.248  1.00 94.35           O  
ATOM   2670  HG1 THR A 173      17.453   4.444   5.177  1.00 94.35           H  
ATOM   2671  N   CYS A 174      20.644   3.924   1.450  1.00 93.00           N  
ATOM   2672  H   CYS A 174      19.884   4.343   0.934  1.00 93.00           H  
ATOM   2673  CA  CYS A 174      21.690   3.228   0.703  1.00 93.00           C  
ATOM   2674  HA  CYS A 174      22.016   2.362   1.279  1.00 93.00           H  
ATOM   2675  C   CYS A 174      22.946   4.077   0.456  1.00 93.00           C  
ATOM   2676  CB  CYS A 174      21.108   2.718  -0.620  1.00 93.00           C  
ATOM   2677  HB2 CYS A 174      21.888   2.179  -1.159  1.00 93.00           H  
ATOM   2678  HB3 CYS A 174      20.778   3.562  -1.226  1.00 93.00           H  
ATOM   2679  O   CYS A 174      23.892   3.568  -0.139  1.00 93.00           O  
ATOM   2680  SG  CYS A 174      19.714   1.601  -0.314  1.00 93.00           S  
ATOM   2681  HG  CYS A 174      18.858   2.553   0.065  1.00 93.00           H  
ATOM   2682  N   LYS A 175      22.965   5.352   0.873  1.00 95.10           N  
ATOM   2683  H   LYS A 175      22.161   5.690   1.382  1.00 95.10           H  
ATOM   2684  CA  LYS A 175      24.028   6.325   0.558  1.00 95.10           C  
ATOM   2685  HA  LYS A 175      23.675   7.305   0.879  1.00 95.10           H  
ATOM   2686  C   LYS A 175      24.285   6.461  -0.953  1.00 95.10           C  
ATOM   2687  CB  LYS A 175      25.310   6.008   1.349  1.00 95.10           C  
ATOM   2688  HB2 LYS A 175      26.033   6.804   1.169  1.00 95.10           H  
ATOM   2689  HB3 LYS A 175      25.739   5.078   0.976  1.00 95.10           H  
ATOM   2690  O   LYS A 175      25.424   6.596  -1.393  1.00 95.10           O  
ATOM   2691  CG  LYS A 175      25.087   5.886   2.862  1.00 95.10           C  
ATOM   2692  HG2 LYS A 175      24.377   5.086   3.073  1.00 95.10           H  
ATOM   2693  HG3 LYS A 175      24.691   6.825   3.249  1.00 95.10           H  
ATOM   2694  CD  LYS A 175      26.414   5.560   3.553  1.00 95.10           C  
ATOM   2695  HD2 LYS A 175      26.816   4.638   3.132  1.00 95.10           H  
ATOM   2696  HD3 LYS A 175      27.120   6.371   3.375  1.00 95.10           H  
ATOM   2697  CE  LYS A 175      26.193   5.383   5.057  1.00 95.10           C  
ATOM   2698  HE2 LYS A 175      25.455   4.595   5.206  1.00 95.10           H  
ATOM   2699  HE3 LYS A 175      25.779   6.308   5.459  1.00 95.10           H  
ATOM   2700  NZ  LYS A 175      27.460   5.038   5.750  1.00 95.10           N  
ATOM   2701  HZ1 LYS A 175      28.147   5.766   5.615  1.00 95.10           H  
ATOM   2702  HZ2 LYS A 175      27.834   4.174   5.386  1.00 95.10           H  
ATOM   2703  HZ3 LYS A 175      27.303   4.924   6.741  1.00 95.10           H  
ATOM   2704  N   ILE A 176      23.217   6.410  -1.748  1.00 93.53           N  
ATOM   2705  H   ILE A 176      22.313   6.388  -1.299  1.00 93.53           H  
ATOM   2706  CA  ILE A 176      23.247   6.562  -3.206  1.00 93.53           C  
ATOM   2707  HA  ILE A 176      24.276   6.475  -3.555  1.00 93.53           H  
ATOM   2708  C   ILE A 176      22.743   7.961  -3.557  1.00 93.53           C  
ATOM   2709  CB  ILE A 176      22.419   5.450  -3.895  1.00 93.53           C  
ATOM   2710  HB  ILE A 176      21.403   5.488  -3.501  1.00 93.53           H  
ATOM   2711  O   ILE A 176      21.717   8.402  -3.047  1.00 93.53           O  
ATOM   2712  CG1 ILE A 176      23.011   4.054  -3.592  1.00 93.53           C  
ATOM   2713 HG12 ILE A 176      23.992   3.963  -4.057  1.00 93.53           H  
ATOM   2714 HG13 ILE A 176      23.146   3.949  -2.515  1.00 93.53           H  
ATOM   2715  CG2 ILE A 176      22.355   5.671  -5.418  1.00 93.53           C  
ATOM   2716 HG21 ILE A 176      21.787   4.875  -5.899  1.00 93.53           H  
ATOM   2717 HG22 ILE A 176      21.834   6.602  -5.642  1.00 93.53           H  
ATOM   2718 HG23 ILE A 176      23.360   5.701  -5.840  1.00 93.53           H  
ATOM   2719  CD1 ILE A 176      22.129   2.880  -4.040  1.00 93.53           C  
ATOM   2720 HD11 ILE A 176      22.108   2.807  -5.127  1.00 93.53           H  
ATOM   2721 HD12 ILE A 176      22.542   1.952  -3.644  1.00 93.53           H  
ATOM   2722 HD13 ILE A 176      21.115   3.006  -3.662  1.00 93.53           H  
ATOM   2723  N   ASN A 177      23.421   8.647  -4.476  1.00 93.28           N  
ATOM   2724  H   ASN A 177      24.266   8.248  -4.859  1.00 93.28           H  
ATOM   2725  CA  ASN A 177      22.911   9.896  -5.037  1.00 93.28           C  
ATOM   2726  HA  ASN A 177      22.445  10.475  -4.240  1.00 93.28           H  
ATOM   2727  C   ASN A 177      21.838   9.594  -6.090  1.00 93.28           C  
ATOM   2728  CB  ASN A 177      24.076  10.721  -5.606  1.00 93.28           C  
ATOM   2729  HB2 ASN A 177      24.636  10.118  -6.320  1.00 93.28           H  
ATOM   2730  HB3 ASN A 177      23.681  11.592  -6.129  1.00 93.28           H  
ATOM   2731  O   ASN A 177      22.081   8.818  -7.021  1.00 93.28           O  
ATOM   2732  CG  ASN A 177      25.008  11.226  -4.518  1.00 93.28           C  
ATOM   2733  ND2 ASN A 177      26.267  11.427  -4.825  1.00 93.28           N  
ATOM   2734 HD21 ASN A 177      26.612  11.281  -5.762  1.00 93.28           H  
ATOM   2735 HD22 ASN A 177      26.849  11.774  -4.076  1.00 93.28           H  
ATOM   2736  OD1 ASN A 177      24.623  11.454  -3.386  1.00 93.28           O  
ATOM   2737  N   SER A 178      20.665  10.220  -5.961  1.00 94.13           N  
ATOM   2738  H   SER A 178      20.523  10.833  -5.171  1.00 94.13           H  
ATOM   2739  CA  SER A 178      19.619  10.122  -6.982  1.00 94.13           C  
ATOM   2740  HA  SER A 178      19.427   9.066  -7.173  1.00 94.13           H  
ATOM   2741  C   SER A 178      20.096  10.785  -8.273  1.00 94.13           C  
ATOM   2742  CB  SER A 178      18.304  10.747  -6.511  1.00 94.13           C  
ATOM   2743  HB2 SER A 178      18.445  11.812  -6.325  1.00 94.13           H  
ATOM   2744  HB3 SER A 178      17.992  10.266  -5.584  1.00 94.13           H  
ATOM   2745  O   SER A 178      20.384  11.979  -8.296  1.00 94.13           O  
ATOM   2746  OG  SER A 178      17.296  10.561  -7.494  1.00 94.13           O  
ATOM   2747  HG  SER A 178      17.133  11.408  -7.914  1.00 94.13           H  
ATOM   2748  N   MET A 179      20.161  10.008  -9.350  1.00 94.76           N  
ATOM   2749  H   MET A 179      19.953   9.028  -9.221  1.00 94.76           H  
ATOM   2750  CA  MET A 179      20.550  10.458 -10.691  1.00 94.76           C  
ATOM   2751  HA  MET A 179      21.072  11.412 -10.613  1.00 94.76           H  
ATOM   2752  C   MET A 179      19.344  10.696 -11.604  1.00 94.76           C  
ATOM   2753  CB  MET A 179      21.506   9.438 -11.320  1.00 94.76           C  
ATOM   2754  HB2 MET A 179      21.735   9.746 -12.340  1.00 94.76           H  
ATOM   2755  HB3 MET A 179      21.029   8.459 -11.350  1.00 94.76           H  
ATOM   2756  O   MET A 179      19.518  11.021 -12.778  1.00 94.76           O  
ATOM   2757  CG  MET A 179      22.824   9.335 -10.555  1.00 94.76           C  
ATOM   2758  HG2 MET A 179      23.253  10.332 -10.457  1.00 94.76           H  
ATOM   2759  HG3 MET A 179      22.637   8.937  -9.558  1.00 94.76           H  
ATOM   2760  SD  MET A 179      24.018   8.273 -11.397  1.00 94.76           S  
ATOM   2761  CE  MET A 179      25.443   8.482 -10.301  1.00 94.76           C  
ATOM   2762  HE1 MET A 179      26.277   7.884 -10.668  1.00 94.76           H  
ATOM   2763  HE2 MET A 179      25.737   9.531 -10.277  1.00 94.76           H  
ATOM   2764  HE3 MET A 179      25.182   8.156  -9.294  1.00 94.76           H  
ATOM   2765  N   ILE A 180      18.126  10.498 -11.094  1.00 94.19           N  
ATOM   2766  H   ILE A 180      18.055  10.249 -10.117  1.00 94.19           H  
ATOM   2767  CA  ILE A 180      16.892  10.720 -11.847  1.00 94.19           C  
ATOM   2768  HA  ILE A 180      17.052  10.364 -12.864  1.00 94.19           H  
ATOM   2769  C   ILE A 180      16.586  12.224 -11.849  1.00 94.19           C  
ATOM   2770  CB  ILE A 180      15.701   9.919 -11.277  1.00 94.19           C  
ATOM   2771  HB  ILE A 180      15.389  10.368 -10.335  1.00 94.19           H  
ATOM   2772  O   ILE A 180      16.374  12.784 -10.770  1.00 94.19           O  
ATOM   2773  CG1 ILE A 180      16.080   8.446 -11.003  1.00 94.19           C  
ATOM   2774 HG12 ILE A 180      16.900   8.409 -10.286  1.00 94.19           H  
ATOM   2775 HG13 ILE A 180      16.412   7.969 -11.925  1.00 94.19           H  
ATOM   2776  CG2 ILE A 180      14.536  10.017 -12.284  1.00 94.19           C  
ATOM   2777 HG21 ILE A 180      14.293  11.059 -12.492  1.00 94.19           H  
ATOM   2778 HG22 ILE A 180      14.813   9.544 -13.226  1.00 94.19           H  
ATOM   2779 HG23 ILE A 180      13.641   9.540 -11.884  1.00 94.19           H  
ATOM   2780  CD1 ILE A 180      14.935   7.629 -10.398  1.00 94.19           C  
ATOM   2781 HD11 ILE A 180      14.510   8.155  -9.544  1.00 94.19           H  
ATOM   2782 HD12 ILE A 180      15.324   6.669 -10.059  1.00 94.19           H  
ATOM   2783 HD13 ILE A 180      14.158   7.450 -11.141  1.00 94.19           H  
ATOM   2784  N   PRO A 181      16.529  12.882 -13.020  1.00 93.12           N  
ATOM   2785  CA  PRO A 181      16.160  14.291 -13.095  1.00 93.12           C  
ATOM   2786  HA  PRO A 181      16.851  14.866 -12.480  1.00 93.12           H  
ATOM   2787  C   PRO A 181      14.723  14.536 -12.621  1.00 93.12           C  
ATOM   2788  CB  PRO A 181      16.348  14.684 -14.559  1.00 93.12           C  
ATOM   2789  HB2 PRO A 181      15.411  14.546 -15.099  1.00 93.12           H  
ATOM   2790  HB3 PRO A 181      16.712  15.706 -14.664  1.00 93.12           H  
ATOM   2791  O   PRO A 181      13.827  13.725 -12.866  1.00 93.12           O  
ATOM   2792  CG  PRO A 181      17.350  13.669 -15.084  1.00 93.12           C  
ATOM   2793  HG2 PRO A 181      18.361  13.958 -14.798  1.00 93.12           H  
ATOM   2794  HG3 PRO A 181      17.263  13.562 -16.165  1.00 93.12           H  
ATOM   2795  CD  PRO A 181      16.936  12.407 -14.336  1.00 93.12           C  
ATOM   2796  HD2 PRO A 181      17.780  11.718 -14.296  1.00 93.12           H  
ATOM   2797  HD3 PRO A 181      16.087  11.938 -14.832  1.00 93.12           H  
ATOM   2798  N   THR A 182      14.490  15.665 -11.953  1.00 90.10           N  
ATOM   2799  H   THR A 182      15.268  16.278 -11.752  1.00 90.10           H  
ATOM   2800  CA  THR A 182      13.184  16.010 -11.367  1.00 90.10           C  
ATOM   2801  HA  THR A 182      12.906  15.234 -10.654  1.00 90.10           H  
ATOM   2802  C   THR A 182      12.069  16.106 -12.412  1.00 90.10           C  
ATOM   2803  CB  THR A 182      13.286  17.346 -10.616  1.00 90.10           C  
ATOM   2804  HB  THR A 182      13.487  18.146 -11.328  1.00 90.10           H  
ATOM   2805  O   THR A 182      10.945  15.681 -12.151  1.00 90.10           O  
ATOM   2806  CG2 THR A 182      12.028  17.685  -9.818  1.00 90.10           C  
ATOM   2807 HG21 THR A 182      11.789  16.866  -9.138  1.00 90.10           H  
ATOM   2808 HG22 THR A 182      11.189  17.848 -10.495  1.00 90.10           H  
ATOM   2809 HG23 THR A 182      12.190  18.597  -9.245  1.00 90.10           H  
ATOM   2810  OG1 THR A 182      14.347  17.290  -9.688  1.00 90.10           O  
ATOM   2811  HG1 THR A 182      14.503  18.181  -9.366  1.00 90.10           H  
ATOM   2812  N   ASP A 183      12.382  16.616 -13.602  1.00 89.31           N  
ATOM   2813  H   ASP A 183      13.347  16.835 -13.802  1.00 89.31           H  
ATOM   2814  CA  ASP A 183      11.485  16.711 -14.760  1.00 89.31           C  
ATOM   2815  HA  ASP A 183      10.556  17.190 -14.451  1.00 89.31           H  
ATOM   2816  C   ASP A 183      11.114  15.334 -15.340  1.00 89.31           C  
ATOM   2817  CB  ASP A 183      12.152  17.603 -15.826  1.00 89.31           C  
ATOM   2818  HB2 ASP A 183      11.467  17.714 -16.666  1.00 89.31           H  
ATOM   2819  HB3 ASP A 183      12.315  18.594 -15.401  1.00 89.31           H  
ATOM   2820  O   ASP A 183      10.043  15.160 -15.917  1.00 89.31           O  
ATOM   2821  CG  ASP A 183      13.497  17.056 -16.328  1.00 89.31           C  
ATOM   2822  OD1 ASP A 183      14.352  16.751 -15.462  1.00 89.31           O  
ATOM   2823  OD2 ASP A 183      13.660  16.909 -17.555  1.00 89.31           O  
ATOM   2824  N   VAL A 184      11.955  14.325 -15.111  1.00 93.88           N  
ATOM   2825  H   VAL A 184      12.817  14.549 -14.635  1.00 93.88           H  
ATOM   2826  CA  VAL A 184      11.772  12.958 -15.613  1.00 93.88           C  
ATOM   2827  HA  VAL A 184      11.177  12.998 -16.525  1.00 93.88           H  
ATOM   2828  C   VAL A 184      11.012  12.063 -14.625  1.00 93.88           C  
ATOM   2829  CB  VAL A 184      13.151  12.380 -15.973  1.00 93.88           C  
ATOM   2830  HB  VAL A 184      13.811  12.412 -15.106  1.00 93.88           H  
ATOM   2831  O   VAL A 184      10.318  11.127 -15.031  1.00 93.88           O  
ATOM   2832  CG1 VAL A 184      13.032  10.936 -16.432  1.00 93.88           C  
ATOM   2833 HG11 VAL A 184      13.965  10.600 -16.886  1.00 93.88           H  
ATOM   2834 HG12 VAL A 184      12.793  10.287 -15.590  1.00 93.88           H  
ATOM   2835 HG13 VAL A 184      12.221  10.913 -17.159  1.00 93.88           H  
ATOM   2836  CG2 VAL A 184      13.797  13.159 -17.127  1.00 93.88           C  
ATOM   2837 HG21 VAL A 184      14.783  12.754 -17.354  1.00 93.88           H  
ATOM   2838 HG22 VAL A 184      13.918  14.208 -16.860  1.00 93.88           H  
ATOM   2839 HG23 VAL A 184      13.167  13.110 -18.015  1.00 93.88           H  
ATOM   2840  N   ILE A 185      11.098  12.355 -13.324  1.00 94.92           N  
ATOM   2841  H   ILE A 185      11.699  13.125 -13.068  1.00 94.92           H  
ATOM   2842  CA  ILE A 185      10.452  11.577 -12.254  1.00 94.92           C  
ATOM   2843  HA  ILE A 185      10.886  10.577 -12.246  1.00 94.92           H  
ATOM   2844  C   ILE A 185       8.949  11.388 -12.502  1.00 94.92           C  
ATOM   2845  CB  ILE A 185      10.740  12.251 -10.888  1.00 94.92           C  
ATOM   2846  HB  ILE A 185      10.748  13.332 -11.031  1.00 94.92           H  
ATOM   2847  O   ILE A 185       8.422  10.296 -12.271  1.00 94.92           O  
ATOM   2848  CG1 ILE A 185      12.136  11.824 -10.393  1.00 94.92           C  
ATOM   2849 HG12 ILE A 185      12.865  12.106 -11.152  1.00 94.92           H  
ATOM   2850 HG13 ILE A 185      12.165  10.740 -10.277  1.00 94.92           H  
ATOM   2851  CG2 ILE A 185       9.675  11.961  -9.820  1.00 94.92           C  
ATOM   2852 HG21 ILE A 185       9.954  12.451  -8.887  1.00 94.92           H  
ATOM   2853 HG22 ILE A 185       8.729  12.410 -10.121  1.00 94.92           H  
ATOM   2854 HG23 ILE A 185       9.568  10.888  -9.663  1.00 94.92           H  
ATOM   2855  CD1 ILE A 185      12.591  12.463  -9.075  1.00 94.92           C  
ATOM   2856 HD11 ILE A 185      12.437  13.542  -9.108  1.00 94.92           H  
ATOM   2857 HD12 ILE A 185      13.653  12.263  -8.931  1.00 94.92           H  
ATOM   2858 HD13 ILE A 185      12.046  12.037  -8.233  1.00 94.92           H  
ATOM   2859  N   ASP A 186       8.246  12.417 -12.989  1.00 94.48           N  
ATOM   2860  H   ASP A 186       8.725  13.277 -13.214  1.00 94.48           H  
ATOM   2861  CA  ASP A 186       6.811  12.289 -13.247  1.00 94.48           C  
ATOM   2862  HA  ASP A 186       6.346  11.907 -12.338  1.00 94.48           H  
ATOM   2863  C   ASP A 186       6.504  11.275 -14.346  1.00 94.48           C  
ATOM   2864  CB  ASP A 186       6.162  13.634 -13.582  1.00 94.48           C  
ATOM   2865  HB2 ASP A 186       6.452  14.374 -12.836  1.00 94.48           H  
ATOM   2866  HB3 ASP A 186       6.483  13.974 -14.567  1.00 94.48           H  
ATOM   2867  O   ASP A 186       5.607  10.446 -14.182  1.00 94.48           O  
ATOM   2868  CG  ASP A 186       4.644  13.450 -13.539  1.00 94.48           C  
ATOM   2869  OD1 ASP A 186       4.152  13.055 -12.453  1.00 94.48           O  
ATOM   2870  OD2 ASP A 186       3.931  13.672 -14.529  1.00 94.48           O  
ATOM   2871  N   LYS A 187       7.295  11.283 -15.422  1.00 95.51           N  
ATOM   2872  H   LYS A 187       8.056  11.947 -15.452  1.00 95.51           H  
ATOM   2873  CA  LYS A 187       7.153  10.333 -16.523  1.00 95.51           C  
ATOM   2874  HA  LYS A 187       6.124  10.388 -16.879  1.00 95.51           H  
ATOM   2875  C   LYS A 187       7.384   8.901 -16.047  1.00 95.51           C  
ATOM   2876  CB  LYS A 187       8.105  10.736 -17.659  1.00 95.51           C  
ATOM   2877  HB2 LYS A 187       7.955  11.789 -17.894  1.00 95.51           H  
ATOM   2878  HB3 LYS A 187       9.136  10.618 -17.324  1.00 95.51           H  
ATOM   2879  O   LYS A 187       6.582   8.029 -16.365  1.00 95.51           O  
ATOM   2880  CG  LYS A 187       7.916   9.920 -18.947  1.00 95.51           C  
ATOM   2881  HG2 LYS A 187       8.086   8.862 -18.749  1.00 95.51           H  
ATOM   2882  HG3 LYS A 187       8.667  10.255 -19.663  1.00 95.51           H  
ATOM   2883  CD  LYS A 187       6.532  10.111 -19.579  1.00 95.51           C  
ATOM   2884  HD2 LYS A 187       6.314  11.177 -19.646  1.00 95.51           H  
ATOM   2885  HD3 LYS A 187       5.773   9.617 -18.972  1.00 95.51           H  
ATOM   2886  CE  LYS A 187       6.538   9.506 -20.984  1.00 95.51           C  
ATOM   2887  HE2 LYS A 187       6.710   8.432 -20.923  1.00 95.51           H  
ATOM   2888  HE3 LYS A 187       7.368   9.936 -21.545  1.00 95.51           H  
ATOM   2889  NZ  LYS A 187       5.277   9.783 -21.706  1.00 95.51           N  
ATOM   2890  HZ1 LYS A 187       4.501   9.253 -21.336  1.00 95.51           H  
ATOM   2891  HZ2 LYS A 187       5.396   9.511 -22.671  1.00 95.51           H  
ATOM   2892  HZ3 LYS A 187       5.077  10.773 -21.734  1.00 95.51           H  
ATOM   2893  N   CYS A 188       8.390   8.665 -15.203  1.00 97.08           N  
ATOM   2894  H   CYS A 188       9.034   9.417 -15.004  1.00 97.08           H  
ATOM   2895  CA  CYS A 188       8.602   7.358 -14.573  1.00 97.08           C  
ATOM   2896  HA  CYS A 188       8.775   6.609 -15.346  1.00 97.08           H  
ATOM   2897  C   CYS A 188       7.382   6.898 -13.754  1.00 97.08           C  
ATOM   2898  CB  CYS A 188       9.835   7.431 -13.668  1.00 97.08           C  
ATOM   2899  HB2 CYS A 188       9.732   8.262 -12.970  1.00 97.08           H  
ATOM   2900  HB3 CYS A 188       9.903   6.502 -13.103  1.00 97.08           H  
ATOM   2901  O   CYS A 188       6.983   5.737 -13.828  1.00 97.08           O  
ATOM   2902  SG  CYS A 188      11.350   7.642 -14.643  1.00 97.08           S  
ATOM   2903  HG  CYS A 188      12.210   7.629 -13.620  1.00 97.08           H  
ATOM   2904  N   MET A 189       6.752   7.803 -12.997  1.00 97.01           N  
ATOM   2905  H   MET A 189       7.113   8.746 -12.967  1.00 97.01           H  
ATOM   2906  CA  MET A 189       5.530   7.482 -12.249  1.00 97.01           C  
ATOM   2907  HA  MET A 189       5.703   6.571 -11.676  1.00 97.01           H  
ATOM   2908  C   MET A 189       4.334   7.206 -13.169  1.00 97.01           C  
ATOM   2909  CB  MET A 189       5.183   8.607 -11.263  1.00 97.01           C  
ATOM   2910  HB2 MET A 189       4.178   8.440 -10.874  1.00 97.01           H  
ATOM   2911  HB3 MET A 189       5.192   9.568 -11.778  1.00 97.01           H  
ATOM   2912  O   MET A 189       3.514   6.350 -12.841  1.00 97.01           O  
ATOM   2913  CG  MET A 189       6.146   8.648 -10.075  1.00 97.01           C  
ATOM   2914  HG2 MET A 189       7.149   8.863 -10.443  1.00 97.01           H  
ATOM   2915  HG3 MET A 189       6.163   7.662  -9.610  1.00 97.01           H  
ATOM   2916  SD  MET A 189       5.733   9.865  -8.789  1.00 97.01           S  
ATOM   2917  CE  MET A 189       6.050  11.395  -9.693  1.00 97.01           C  
ATOM   2918  HE1 MET A 189       6.156  12.225  -8.994  1.00 97.01           H  
ATOM   2919  HE2 MET A 189       6.967  11.276 -10.271  1.00 97.01           H  
ATOM   2920  HE3 MET A 189       5.225  11.593 -10.377  1.00 97.01           H  
ATOM   2921  N   VAL A 190       4.222   7.899 -14.308  1.00 96.19           N  
ATOM   2922  H   VAL A 190       4.903   8.619 -14.503  1.00 96.19           H  
ATOM   2923  CA  VAL A 190       3.200   7.607 -15.328  1.00 96.19           C  
ATOM   2924  HA  VAL A 190       2.218   7.629 -14.856  1.00 96.19           H  
ATOM   2925  C   VAL A 190       3.393   6.192 -15.870  1.00 96.19           C  
ATOM   2926  CB  VAL A 190       3.196   8.654 -16.461  1.00 96.19           C  
ATOM   2927  HB  VAL A 190       4.209   8.796 -16.837  1.00 96.19           H  
ATOM   2928  O   VAL A 190       2.459   5.398 -15.785  1.00 96.19           O  
ATOM   2929  CG1 VAL A 190       2.303   8.242 -17.639  1.00 96.19           C  
ATOM   2930 HG11 VAL A 190       2.718   7.372 -18.148  1.00 96.19           H  
ATOM   2931 HG12 VAL A 190       1.299   8.002 -17.291  1.00 96.19           H  
ATOM   2932 HG13 VAL A 190       2.243   9.053 -18.365  1.00 96.19           H  
ATOM   2933  CG2 VAL A 190       2.674   9.999 -15.941  1.00 96.19           C  
ATOM   2934 HG21 VAL A 190       1.632   9.899 -15.638  1.00 96.19           H  
ATOM   2935 HG22 VAL A 190       2.747  10.749 -16.728  1.00 96.19           H  
ATOM   2936 HG23 VAL A 190       3.270  10.340 -15.094  1.00 96.19           H  
ATOM   2937  N   ILE A 191       4.610   5.849 -16.310  1.00 97.02           N  
ATOM   2938  H   ILE A 191       5.326   6.561 -16.329  1.00 97.02           H  
ATOM   2939  CA  ILE A 191       4.966   4.503 -16.794  1.00 97.02           C  
ATOM   2940  HA  ILE A 191       4.402   4.289 -17.702  1.00 97.02           H  
ATOM   2941  C   ILE A 191       4.580   3.438 -15.761  1.00 97.02           C  
ATOM   2942  CB  ILE A 191       6.475   4.439 -17.137  1.00 97.02           C  
ATOM   2943  HB  ILE A 191       7.047   4.782 -16.274  1.00 97.02           H  
ATOM   2944  O   ILE A 191       3.899   2.468 -16.081  1.00 97.02           O  
ATOM   2945  CG1 ILE A 191       6.789   5.364 -18.334  1.00 97.02           C  
ATOM   2946 HG12 ILE A 191       6.338   6.345 -18.183  1.00 97.02           H  
ATOM   2947 HG13 ILE A 191       6.325   4.940 -19.224  1.00 97.02           H  
ATOM   2948  CG2 ILE A 191       6.913   2.997 -17.461  1.00 97.02           C  
ATOM   2949 HG21 ILE A 191       6.342   2.613 -18.306  1.00 97.02           H  
ATOM   2950 HG22 ILE A 191       6.763   2.339 -16.605  1.00 97.02           H  
ATOM   2951 HG23 ILE A 191       7.974   2.967 -17.707  1.00 97.02           H  
ATOM   2952  CD1 ILE A 191       8.283   5.581 -18.606  1.00 97.02           C  
ATOM   2953 HD11 ILE A 191       8.775   5.958 -17.709  1.00 97.02           H  
ATOM   2954 HD12 ILE A 191       8.758   4.654 -18.925  1.00 97.02           H  
ATOM   2955 HD13 ILE A 191       8.396   6.314 -19.405  1.00 97.02           H  
ATOM   2956  N   ALA A 192       4.949   3.652 -14.497  1.00 97.70           N  
ATOM   2957  H   ALA A 192       5.534   4.450 -14.295  1.00 97.70           H  
ATOM   2958  CA  ALA A 192       4.617   2.737 -13.411  1.00 97.70           C  
ATOM   2959  HA  ALA A 192       5.013   1.750 -13.651  1.00 97.70           H  
ATOM   2960  C   ALA A 192       3.101   2.584 -13.177  1.00 97.70           C  
ATOM   2961  CB  ALA A 192       5.308   3.266 -12.154  1.00 97.70           C  
ATOM   2962  HB1 ALA A 192       4.985   4.286 -11.944  1.00 97.70           H  
ATOM   2963  HB2 ALA A 192       5.035   2.633 -11.310  1.00 97.70           H  
ATOM   2964  HB3 ALA A 192       6.389   3.248 -12.292  1.00 97.70           H  
ATOM   2965  O   ALA A 192       2.612   1.493 -12.885  1.00 97.70           O  
ATOM   2966  N   SER A 193       2.344   3.681 -13.285  1.00 97.05           N  
ATOM   2967  H   SER A 193       2.796   4.550 -13.531  1.00 97.05           H  
ATOM   2968  CA  SER A 193       0.902   3.686 -13.009  1.00 97.05           C  
ATOM   2969  HA  SER A 193       0.746   3.195 -12.048  1.00 97.05           H  
ATOM   2970  C   SER A 193       0.077   2.910 -14.033  1.00 97.05           C  
ATOM   2971  CB  SER A 193       0.383   5.119 -12.872  1.00 97.05           C  
ATOM   2972  HB2 SER A 193      -0.635   5.086 -12.486  1.00 97.05           H  
ATOM   2973  HB3 SER A 193       1.003   5.644 -12.144  1.00 97.05           H  
ATOM   2974  O   SER A 193      -0.988   2.399 -13.687  1.00 97.05           O  
ATOM   2975  OG  SER A 193       0.379   5.849 -14.083  1.00 97.05           O  
ATOM   2976  HG  SER A 193       1.078   5.543 -14.666  1.00 97.05           H  
ATOM   2977  N   ILE A 194       0.578   2.786 -15.261  1.00 95.71           N  
ATOM   2978  H   ILE A 194       1.467   3.217 -15.468  1.00 95.71           H  
ATOM   2979  CA  ILE A 194      -0.098   2.081 -16.349  1.00 95.71           C  
ATOM   2980  HA  ILE A 194      -1.116   2.458 -16.449  1.00 95.71           H  
ATOM   2981  C   ILE A 194      -0.202   0.588 -16.025  1.00 95.71           C  
ATOM   2982  CB  ILE A 194       0.651   2.371 -17.663  1.00 95.71           C  
ATOM   2983  HB  ILE A 194       1.715   2.178 -17.519  1.00 95.71           H  
ATOM   2984  O   ILE A 194      -1.302   0.038 -15.949  1.00 95.71           O  
ATOM   2985  CG1 ILE A 194       0.448   3.848 -18.064  1.00 95.71           C  
ATOM   2986 HG12 ILE A 194       0.549   4.495 -17.193  1.00 95.71           H  
ATOM   2987 HG13 ILE A 194      -0.562   3.986 -18.450  1.00 95.71           H  
ATOM   2988  CG2 ILE A 194       0.143   1.454 -18.771  1.00 95.71           C  
ATOM   2989 HG21 ILE A 194      -0.941   1.540 -18.838  1.00 95.71           H  
ATOM   2990 HG22 ILE A 194       0.421   0.420 -18.569  1.00 95.71           H  
ATOM   2991 HG23 ILE A 194       0.581   1.753 -19.723  1.00 95.71           H  
ATOM   2992  CD1 ILE A 194       1.455   4.329 -19.106  1.00 95.71           C  
ATOM   2993 HD11 ILE A 194       1.285   3.810 -20.050  1.00 95.71           H  
ATOM   2994 HD12 ILE A 194       2.471   4.141 -18.758  1.00 95.71           H  
ATOM   2995 HD13 ILE A 194       1.327   5.400 -19.265  1.00 95.71           H  
ATOM   2996  N   ASP A 195       0.926  -0.058 -15.725  1.00 95.57           N  
ATOM   2997  H   ASP A 195       1.806   0.430 -15.814  1.00 95.57           H  
ATOM   2998  CA  ASP A 195       0.925  -1.472 -15.343  1.00 95.57           C  
ATOM   2999  HA  ASP A 195       0.365  -2.042 -16.084  1.00 95.57           H  
ATOM   3000  C   ASP A 195       0.219  -1.706 -14.006  1.00 95.57           C  
ATOM   3001  CB  ASP A 195       2.358  -2.007 -15.296  1.00 95.57           C  
ATOM   3002  HB2 ASP A 195       3.008  -1.281 -14.808  1.00 95.57           H  
ATOM   3003  HB3 ASP A 195       2.358  -2.913 -14.691  1.00 95.57           H  
ATOM   3004  O   ASP A 195      -0.546  -2.659 -13.875  1.00 95.57           O  
ATOM   3005  CG  ASP A 195       2.921  -2.368 -16.671  1.00 95.57           C  
ATOM   3006  OD1 ASP A 195       2.171  -2.362 -17.677  1.00 95.57           O  
ATOM   3007  OD2 ASP A 195       4.117  -2.721 -16.713  1.00 95.57           O  
ATOM   3008  N   ALA A 196       0.395  -0.812 -13.030  1.00 96.20           N  
ATOM   3009  H   ALA A 196       1.038  -0.047 -13.176  1.00 96.20           H  
ATOM   3010  CA  ALA A 196      -0.320  -0.911 -11.762  1.00 96.20           C  
ATOM   3011  HA  ALA A 196      -0.053  -1.853 -11.283  1.00 96.20           H  
ATOM   3012  C   ALA A 196      -1.849  -0.904 -11.947  1.00 96.20           C  
ATOM   3013  CB  ALA A 196       0.131   0.239 -10.866  1.00 96.20           C  
ATOM   3014  HB1 ALA A 196      -0.072   1.193 -11.352  1.00 96.20           H  
ATOM   3015  HB2 ALA A 196      -0.432   0.192  -9.933  1.00 96.20           H  
ATOM   3016  HB3 ALA A 196       1.197   0.149 -10.658  1.00 96.20           H  
ATOM   3017  O   ALA A 196      -2.546  -1.703 -11.322  1.00 96.20           O  
ATOM   3018  N   THR A 197      -2.369  -0.050 -12.835  1.00 94.13           N  
ATOM   3019  H   THR A 197      -1.740   0.569 -13.327  1.00 94.13           H  
ATOM   3020  CA  THR A 197      -3.806   0.032 -13.146  1.00 94.13           C  
ATOM   3021  HA  THR A 197      -4.362   0.142 -12.215  1.00 94.13           H  
ATOM   3022  C   THR A 197      -4.303  -1.240 -13.827  1.00 94.13           C  
ATOM   3023  CB  THR A 197      -4.111   1.254 -14.026  1.00 94.13           C  
ATOM   3024  HB  THR A 197      -3.574   1.174 -14.971  1.00 94.13           H  
ATOM   3025  O   THR A 197      -5.360  -1.752 -13.461  1.00 94.13           O  
ATOM   3026  CG2 THR A 197      -5.603   1.421 -14.315  1.00 94.13           C  
ATOM   3027 HG21 THR A 197      -5.961   0.601 -14.937  1.00 94.13           H  
ATOM   3028 HG22 THR A 197      -5.763   2.355 -14.853  1.00 94.13           H  
ATOM   3029 HG23 THR A 197      -6.165   1.442 -13.381  1.00 94.13           H  
ATOM   3030  OG1 THR A 197      -3.687   2.420 -13.356  1.00 94.13           O  
ATOM   3031  HG1 THR A 197      -2.743   2.494 -13.516  1.00 94.13           H  
ATOM   3032  N   ARG A 198      -3.518  -1.801 -14.758  1.00 92.20           N  
ATOM   3033  H   ARG A 198      -2.665  -1.324 -15.009  1.00 92.20           H  
ATOM   3034  CA  ARG A 198      -3.835  -3.075 -15.430  1.00 92.20           C  
ATOM   3035  HA  ARG A 198      -4.807  -2.996 -15.918  1.00 92.20           H  
ATOM   3036  C   ARG A 198      -3.960  -4.237 -14.440  1.00 92.20           C  
ATOM   3037  CB  ARG A 198      -2.760  -3.383 -16.487  1.00 92.20           C  
ATOM   3038  HB2 ARG A 198      -2.905  -4.403 -16.842  1.00 92.20           H  
ATOM   3039  HB3 ARG A 198      -1.773  -3.327 -16.027  1.00 92.20           H  
ATOM   3040  O   ARG A 198      -4.814  -5.099 -14.610  1.00 92.20           O  
ATOM   3041  CG  ARG A 198      -2.816  -2.433 -17.698  1.00 92.20           C  
ATOM   3042  HG2 ARG A 198      -2.869  -1.397 -17.361  1.00 92.20           H  
ATOM   3043  HG3 ARG A 198      -3.717  -2.643 -18.274  1.00 92.20           H  
ATOM   3044  CD  ARG A 198      -1.589  -2.577 -18.611  1.00 92.20           C  
ATOM   3045  HD2 ARG A 198      -1.694  -1.890 -19.451  1.00 92.20           H  
ATOM   3046  HD3 ARG A 198      -0.698  -2.290 -18.053  1.00 92.20           H  
ATOM   3047  NE  ARG A 198      -1.466  -3.951 -19.122  1.00 92.20           N  
ATOM   3048  HE  ARG A 198      -2.314  -4.408 -19.427  1.00 92.20           H  
ATOM   3049  NH1 ARG A 198       0.821  -4.281 -18.954  1.00 92.20           N  
ATOM   3050 HH11 ARG A 198       1.606  -4.914 -19.013  1.00 92.20           H  
ATOM   3051 HH12 ARG A 198       1.002  -3.357 -18.587  1.00 92.20           H  
ATOM   3052  NH2 ARG A 198      -0.522  -5.946 -19.477  1.00 92.20           N  
ATOM   3053 HH21 ARG A 198      -1.460  -6.266 -19.668  1.00 92.20           H  
ATOM   3054 HH22 ARG A 198       0.212  -6.623 -19.328  1.00 92.20           H  
ATOM   3055  CZ  ARG A 198      -0.384  -4.695 -19.189  1.00 92.20           C  
ATOM   3056  N   ILE A 199      -3.130  -4.243 -13.398  1.00 92.41           N  
ATOM   3057  H   ILE A 199      -2.421  -3.525 -13.370  1.00 92.41           H  
ATOM   3058  CA  ILE A 199      -3.086  -5.305 -12.381  1.00 92.41           C  
ATOM   3059  HA  ILE A 199      -3.308  -6.262 -12.853  1.00 92.41           H  
ATOM   3060  C   ILE A 199      -4.124  -5.084 -11.273  1.00 92.41           C  
ATOM   3061  CB  ILE A 199      -1.664  -5.375 -11.790  1.00 92.41           C  
ATOM   3062  HB  ILE A 199      -1.465  -4.395 -11.357  1.00 92.41           H  
ATOM   3063  O   ILE A 199      -4.515  -6.046 -10.618  1.00 92.41           O  
ATOM   3064  CG1 ILE A 199      -0.601  -5.671 -12.867  1.00 92.41           C  
ATOM   3065 HG12 ILE A 199      -0.830  -5.159 -13.802  1.00 92.41           H  
ATOM   3066 HG13 ILE A 199      -0.560  -6.738 -13.084  1.00 92.41           H  
ATOM   3067  CG2 ILE A 199      -1.500  -6.420 -10.675  1.00 92.41           C  
ATOM   3068 HG21 ILE A 199      -1.797  -7.408 -11.028  1.00 92.41           H  
ATOM   3069 HG22 ILE A 199      -2.096  -6.135  -9.808  1.00 92.41           H  
ATOM   3070 HG23 ILE A 199      -0.462  -6.464 -10.343  1.00 92.41           H  
ATOM   3071  CD1 ILE A 199       0.767  -5.183 -12.386  1.00 92.41           C  
ATOM   3072 HD11 ILE A 199       1.252  -5.952 -11.786  1.00 92.41           H  
ATOM   3073 HD12 ILE A 199       0.675  -4.271 -11.796  1.00 92.41           H  
ATOM   3074 HD13 ILE A 199       1.371  -4.923 -13.255  1.00 92.41           H  
ATOM   3075  N   ALA A 200      -4.589  -3.852 -11.045  1.00 86.24           N  
ATOM   3076  H   ALA A 200      -4.226  -3.101 -11.615  1.00 86.24           H  
ATOM   3077  CA  ALA A 200      -5.365  -3.470  -9.860  1.00 86.24           C  
ATOM   3078  HA  ALA A 200      -4.711  -3.550  -8.992  1.00 86.24           H  
ATOM   3079  C   ALA A 200      -6.607  -4.343  -9.581  1.00 86.24           C  
ATOM   3080  CB  ALA A 200      -5.769  -1.999 -10.010  1.00 86.24           C  
ATOM   3081  HB1 ALA A 200      -4.881  -1.376 -10.113  1.00 86.24           H  
ATOM   3082  HB2 ALA A 200      -6.321  -1.680  -9.126  1.00 86.24           H  
ATOM   3083  HB3 ALA A 200      -6.403  -1.874 -10.888  1.00 86.24           H  
ATOM   3084  O   ALA A 200      -6.967  -4.508  -8.411  1.00 86.24           O  
ATOM   3085  N   ASN A 201      -7.212  -4.906 -10.636  1.00 82.98           N  
ATOM   3086  H   ASN A 201      -6.805  -4.724 -11.542  1.00 82.98           H  
ATOM   3087  CA  ASN A 201      -8.412  -5.753 -10.595  1.00 82.98           C  
ATOM   3088  HA  ASN A 201      -8.806  -5.759  -9.579  1.00 82.98           H  
ATOM   3089  C   ASN A 201      -8.150  -7.233 -10.958  1.00 82.98           C  
ATOM   3090  CB  ASN A 201      -9.480  -5.131 -11.515  1.00 82.98           C  
ATOM   3091  HB2 ASN A 201      -9.109  -5.131 -12.540  1.00 82.98           H  
ATOM   3092  HB3 ASN A 201     -10.382  -5.741 -11.487  1.00 82.98           H  
ATOM   3093  O   ASN A 201      -9.096  -7.967 -11.226  1.00 82.98           O  
ATOM   3094  CG  ASN A 201      -9.879  -3.723 -11.116  1.00 82.98           C  
ATOM   3095  ND2 ASN A 201     -10.084  -2.852 -12.076  1.00 82.98           N  
ATOM   3096 HD21 ASN A 201     -10.338  -1.918 -11.788  1.00 82.98           H  
ATOM   3097 HD22 ASN A 201      -9.978  -3.126 -13.043  1.00 82.98           H  
ATOM   3098  OD1 ASN A 201     -10.016  -3.376  -9.955  1.00 82.98           O  
ATOM   3099  N   SER A 202      -6.886  -7.659 -11.010  1.00 90.14           N  
ATOM   3100  H   SER A 202      -6.166  -7.017 -10.714  1.00 90.14           H  
ATOM   3101  CA  SER A 202      -6.472  -9.044 -11.304  1.00 90.14           C  
ATOM   3102  HA  SER A 202      -7.259  -9.555 -11.860  1.00 90.14           H  
ATOM   3103  C   SER A 202      -6.224  -9.840 -10.019  1.00 90.14           C  
ATOM   3104  CB  SER A 202      -5.218  -9.034 -12.188  1.00 90.14           C  
ATOM   3105  HB2 SER A 202      -5.397  -8.410 -13.063  1.00 90.14           H  
ATOM   3106  HB3 SER A 202      -4.986 -10.043 -12.529  1.00 90.14           H  
ATOM   3107  O   SER A 202      -5.921  -9.244  -8.980  1.00 90.14           O  
ATOM   3108  OG  SER A 202      -4.098  -8.543 -11.474  1.00 90.14           O  
ATOM   3109  HG  SER A 202      -4.324  -7.683 -11.113  1.00 90.14           H  
ATOM   3110  N   THR A 203      -6.273 -11.175 -10.067  1.00 90.29           N  
ATOM   3111  H   THR A 203      -6.405 -11.642 -10.952  1.00 90.29           H  
ATOM   3112  CA  THR A 203      -5.855 -12.002  -8.916  1.00 90.29           C  
ATOM   3113  HA  THR A 203      -6.349 -11.635  -8.016  1.00 90.29           H  
ATOM   3114  C   THR A 203      -4.347 -11.904  -8.688  1.00 90.29           C  
ATOM   3115  CB  THR A 203      -6.224 -13.480  -9.085  1.00 90.29           C  
ATOM   3116  HB  THR A 203      -5.942 -14.014  -8.178  1.00 90.29           H  
ATOM   3117  O   THR A 203      -3.878 -11.954  -7.544  1.00 90.29           O  
ATOM   3118  CG2 THR A 203      -7.717 -13.690  -9.336  1.00 90.29           C  
ATOM   3119 HG21 THR A 203      -7.928 -14.759  -9.351  1.00 90.29           H  
ATOM   3120 HG22 THR A 203      -8.302 -13.215  -8.548  1.00 90.29           H  
ATOM   3121 HG23 THR A 203      -7.992 -13.274 -10.305  1.00 90.29           H  
ATOM   3122  OG1 THR A 203      -5.494 -13.999 -10.156  1.00 90.29           O  
ATOM   3123  HG1 THR A 203      -5.151 -14.865  -9.923  1.00 90.29           H  
ATOM   3124  N   LEU A 204      -3.586 -11.644  -9.762  1.00 94.03           N  
ATOM   3125  H   LEU A 204      -4.035 -11.726 -10.663  1.00 94.03           H  
ATOM   3126  CA  LEU A 204      -2.147 -11.405  -9.708  1.00 94.03           C  
ATOM   3127  HA  LEU A 204      -1.674 -12.326  -9.367  1.00 94.03           H  
ATOM   3128  C   LEU A 204      -1.789 -10.295  -8.711  1.00 94.03           C  
ATOM   3129  CB  LEU A 204      -1.623 -11.081 -11.118  1.00 94.03           C  
ATOM   3130  HB2 LEU A 204      -1.838 -11.920 -11.780  1.00 94.03           H  
ATOM   3131  HB3 LEU A 204      -2.150 -10.206 -11.499  1.00 94.03           H  
ATOM   3132  O   LEU A 204      -0.770 -10.410  -8.030  1.00 94.03           O  
ATOM   3133  CG  LEU A 204      -0.110 -10.792 -11.138  1.00 94.03           C  
ATOM   3134  HG  LEU A 204       0.116  -9.992 -10.433  1.00 94.03           H  
ATOM   3135  CD1 LEU A 204       0.743 -12.013 -10.804  1.00 94.03           C  
ATOM   3136 HD11 LEU A 204       0.521 -12.822 -11.500  1.00 94.03           H  
ATOM   3137 HD12 LEU A 204       0.537 -12.355  -9.789  1.00 94.03           H  
ATOM   3138 HD13 LEU A 204       1.802 -11.764 -10.877  1.00 94.03           H  
ATOM   3139  CD2 LEU A 204       0.314 -10.292 -12.502  1.00 94.03           C  
ATOM   3140 HD21 LEU A 204       0.123 -11.076 -13.234  1.00 94.03           H  
ATOM   3141 HD22 LEU A 204       1.376 -10.048 -12.501  1.00 94.03           H  
ATOM   3142 HD23 LEU A 204      -0.267  -9.397 -12.723  1.00 94.03           H  
ATOM   3143  N   ARG A 205      -2.625  -9.257  -8.552  1.00 94.71           N  
ATOM   3144  H   ARG A 205      -3.463  -9.244  -9.116  1.00 94.71           H  
ATOM   3145  CA  ARG A 205      -2.411  -8.202  -7.546  1.00 94.71           C  
ATOM   3146  HA  ARG A 205      -1.522  -7.633  -7.817  1.00 94.71           H  
ATOM   3147  C   ARG A 205      -2.142  -8.782  -6.160  1.00 94.71           C  
ATOM   3148  CB  ARG A 205      -3.623  -7.258  -7.501  1.00 94.71           C  
ATOM   3149  HB2 ARG A 205      -3.622  -6.614  -8.380  1.00 94.71           H  
ATOM   3150  HB3 ARG A 205      -4.545  -7.840  -7.499  1.00 94.71           H  
ATOM   3151  O   ARG A 205      -1.125  -8.454  -5.550  1.00 94.71           O  
ATOM   3152  CG  ARG A 205      -3.624  -6.394  -6.237  1.00 94.71           C  
ATOM   3153  HG2 ARG A 205      -3.904  -7.016  -5.387  1.00 94.71           H  
ATOM   3154  HG3 ARG A 205      -2.627  -5.996  -6.048  1.00 94.71           H  
ATOM   3155  CD  ARG A 205      -4.634  -5.264  -6.321  1.00 94.71           C  
ATOM   3156  HD2 ARG A 205      -5.598  -5.688  -6.602  1.00 94.71           H  
ATOM   3157  HD3 ARG A 205      -4.318  -4.545  -7.077  1.00 94.71           H  
ATOM   3158  NE  ARG A 205      -4.738  -4.609  -5.011  1.00 94.71           N  
ATOM   3159  HE  ARG A 205      -4.038  -4.840  -4.321  1.00 94.71           H  
ATOM   3160  NH1 ARG A 205      -6.707  -3.518  -5.425  1.00 94.71           N  
ATOM   3161 HH11 ARG A 205      -6.707  -3.893  -6.362  1.00 94.71           H  
ATOM   3162 HH12 ARG A 205      -7.487  -2.958  -5.112  1.00 94.71           H  
ATOM   3163  NH2 ARG A 205      -5.729  -3.379  -3.398  1.00 94.71           N  
ATOM   3164 HH21 ARG A 205      -5.053  -3.736  -2.737  1.00 94.71           H  
ATOM   3165 HH22 ARG A 205      -6.482  -2.790  -3.072  1.00 94.71           H  
ATOM   3166  CZ  ARG A 205      -5.722  -3.829  -4.624  1.00 94.71           C  
ATOM   3167  N   SER A 206      -3.056  -9.602  -5.644  1.00 93.45           N  
ATOM   3168  H   SER A 206      -3.852  -9.863  -6.208  1.00 93.45           H  
ATOM   3169  CA  SER A 206      -2.960 -10.115  -4.275  1.00 93.45           C  
ATOM   3170  HA  SER A 206      -2.787  -9.279  -3.597  1.00 93.45           H  
ATOM   3171  C   SER A 206      -1.778 -11.073  -4.126  1.00 93.45           C  
ATOM   3172  CB  SER A 206      -4.273 -10.786  -3.861  1.00 93.45           C  
ATOM   3173  HB2 SER A 206      -4.165 -11.218  -2.866  1.00 93.45           H  
ATOM   3174  HB3 SER A 206      -4.522 -11.575  -4.571  1.00 93.45           H  
ATOM   3175  O   SER A 206      -1.131 -11.086  -3.078  1.00 93.45           O  
ATOM   3176  OG  SER A 206      -5.303  -9.817  -3.841  1.00 93.45           O  
ATOM   3177  HG  SER A 206      -5.614  -9.692  -2.941  1.00 93.45           H  
ATOM   3178  N   ASN A 207      -1.436 -11.811  -5.186  1.00 95.47           N  
ATOM   3179  H   ASN A 207      -2.011 -11.756  -6.015  1.00 95.47           H  
ATOM   3180  CA  ASN A 207      -0.269 -12.693  -5.212  1.00 95.47           C  
ATOM   3181  HA  ASN A 207      -0.268 -13.298  -4.306  1.00 95.47           H  
ATOM   3182  C   ASN A 207       1.056 -11.917  -5.217  1.00 95.47           C  
ATOM   3183  CB  ASN A 207      -0.394 -13.636  -6.418  1.00 95.47           C  
ATOM   3184  HB2 ASN A 207      -0.508 -13.054  -7.333  1.00 95.47           H  
ATOM   3185  HB3 ASN A 207       0.515 -14.231  -6.509  1.00 95.47           H  
ATOM   3186  O   ASN A 207       1.961 -12.263  -4.454  1.00 95.47           O  
ATOM   3187  CG  ASN A 207      -1.564 -14.594  -6.275  1.00 95.47           C  
ATOM   3188  ND2 ASN A 207      -2.196 -14.930  -7.374  1.00 95.47           N  
ATOM   3189 HD21 ASN A 207      -2.981 -15.565  -7.363  1.00 95.47           H  
ATOM   3190 HD22 ASN A 207      -1.911 -14.605  -8.287  1.00 95.47           H  
ATOM   3191  OD1 ASN A 207      -1.898 -15.027  -5.175  1.00 95.47           O  
ATOM   3192  N   LEU A 208       1.160 -10.834  -5.993  1.00 96.71           N  
ATOM   3193  H   LEU A 208       0.402 -10.623  -6.626  1.00 96.71           H  
ATOM   3194  CA  LEU A 208       2.323  -9.941  -5.979  1.00 96.71           C  
ATOM   3195  HA  LEU A 208       3.223 -10.526  -6.166  1.00 96.71           H  
ATOM   3196  C   LEU A 208       2.491  -9.286  -4.605  1.00 96.71           C  
ATOM   3197  CB  LEU A 208       2.180  -8.859  -7.065  1.00 96.71           C  
ATOM   3198  HB2 LEU A 208       1.195  -8.401  -6.968  1.00 96.71           H  
ATOM   3199  HB3 LEU A 208       2.922  -8.083  -6.882  1.00 96.71           H  
ATOM   3200  O   LEU A 208       3.579  -9.334  -4.035  1.00 96.71           O  
ATOM   3201  CG  LEU A 208       2.356  -9.352  -8.512  1.00 96.71           C  
ATOM   3202  HG  LEU A 208       1.705 -10.207  -8.694  1.00 96.71           H  
ATOM   3203  CD1 LEU A 208       1.985  -8.216  -9.465  1.00 96.71           C  
ATOM   3204 HD11 LEU A 208       2.617  -7.347  -9.283  1.00 96.71           H  
ATOM   3205 HD12 LEU A 208       0.939  -7.951  -9.309  1.00 96.71           H  
ATOM   3206 HD13 LEU A 208       2.112  -8.546 -10.496  1.00 96.71           H  
ATOM   3207  CD2 LEU A 208       3.794  -9.760  -8.829  1.00 96.71           C  
ATOM   3208 HD21 LEU A 208       4.468  -8.916  -8.677  1.00 96.71           H  
ATOM   3209 HD22 LEU A 208       3.856 -10.093  -9.864  1.00 96.71           H  
ATOM   3210 HD23 LEU A 208       4.098 -10.590  -8.191  1.00 96.71           H  
ATOM   3211  N   VAL A 209       1.412  -8.734  -4.036  1.00 96.55           N  
ATOM   3212  H   VAL A 209       0.550  -8.725  -4.562  1.00 96.55           H  
ATOM   3213  CA  VAL A 209       1.440  -8.120  -2.697  1.00 96.55           C  
ATOM   3214  HA  VAL A 209       2.175  -7.315  -2.703  1.00 96.55           H  
ATOM   3215  C   VAL A 209       1.899  -9.132  -1.648  1.00 96.55           C  
ATOM   3216  CB  VAL A 209       0.069  -7.513  -2.333  1.00 96.55           C  
ATOM   3217  HB  VAL A 209      -0.709  -8.258  -2.501  1.00 96.55           H  
ATOM   3218  O   VAL A 209       2.812  -8.834  -0.877  1.00 96.55           O  
ATOM   3219  CG1 VAL A 209      -0.008  -7.055  -0.871  1.00 96.55           C  
ATOM   3220 HG11 VAL A 209      -0.972  -6.581  -0.687  1.00 96.55           H  
ATOM   3221 HG12 VAL A 209       0.791  -6.345  -0.655  1.00 96.55           H  
ATOM   3222 HG13 VAL A 209       0.077  -7.910  -0.201  1.00 96.55           H  
ATOM   3223  CG2 VAL A 209      -0.230  -6.280  -3.197  1.00 96.55           C  
ATOM   3224 HG21 VAL A 209      -0.152  -6.525  -4.256  1.00 96.55           H  
ATOM   3225 HG22 VAL A 209      -1.242  -5.928  -2.995  1.00 96.55           H  
ATOM   3226 HG23 VAL A 209       0.481  -5.485  -2.973  1.00 96.55           H  
ATOM   3227  N   ARG A 210       1.333 -10.347  -1.648  1.00 95.80           N  
ATOM   3228  H   ARG A 210       0.592 -10.531  -2.309  1.00 95.80           H  
ATOM   3229  CA  ARG A 210       1.742 -11.426  -0.736  1.00 95.80           C  
ATOM   3230  HA  ARG A 210       1.619 -11.081   0.291  1.00 95.80           H  
ATOM   3231  C   ARG A 210       3.222 -11.764  -0.896  1.00 95.80           C  
ATOM   3232  CB  ARG A 210       0.843 -12.652  -0.960  1.00 95.80           C  
ATOM   3233  HB2 ARG A 210      -0.198 -12.336  -0.885  1.00 95.80           H  
ATOM   3234  HB3 ARG A 210       1.009 -13.050  -1.961  1.00 95.80           H  
ATOM   3235  O   ARG A 210       3.931 -11.817   0.102  1.00 95.80           O  
ATOM   3236  CG  ARG A 210       1.103 -13.755   0.078  1.00 95.80           C  
ATOM   3237  HG2 ARG A 210       2.136 -14.092  -0.002  1.00 95.80           H  
ATOM   3238  HG3 ARG A 210       0.947 -13.357   1.081  1.00 95.80           H  
ATOM   3239  CD  ARG A 210       0.188 -14.969  -0.134  1.00 95.80           C  
ATOM   3240  HD2 ARG A 210       0.338 -15.346  -1.145  1.00 95.80           H  
ATOM   3241  HD3 ARG A 210       0.500 -15.753   0.556  1.00 95.80           H  
ATOM   3242  NE  ARG A 210      -1.235 -14.654   0.124  1.00 95.80           N  
ATOM   3243  HE  ARG A 210      -1.459 -14.329   1.053  1.00 95.80           H  
ATOM   3244  NH1 ARG A 210      -2.105 -15.208  -1.942  1.00 95.80           N  
ATOM   3245 HH11 ARG A 210      -1.186 -15.435  -2.294  1.00 95.80           H  
ATOM   3246 HH12 ARG A 210      -2.871 -15.255  -2.599  1.00 95.80           H  
ATOM   3247  NH2 ARG A 210      -3.461 -14.494  -0.322  1.00 95.80           N  
ATOM   3248 HH21 ARG A 210      -3.640 -14.205   0.629  1.00 95.80           H  
ATOM   3249 HH22 ARG A 210      -4.232 -14.633  -0.960  1.00 95.80           H  
ATOM   3250  CZ  ARG A 210      -2.253 -14.788  -0.715  1.00 95.80           C  
ATOM   3251  N   THR A 211       3.694 -11.907  -2.132  1.00 95.82           N  
ATOM   3252  H   THR A 211       3.042 -11.851  -2.902  1.00 95.82           H  
ATOM   3253  CA  THR A 211       5.094 -12.242  -2.431  1.00 95.82           C  
ATOM   3254  HA  THR A 211       5.355 -13.152  -1.891  1.00 95.82           H  
ATOM   3255  C   THR A 211       6.063 -11.156  -1.973  1.00 95.82           C  
ATOM   3256  CB  THR A 211       5.271 -12.520  -3.928  1.00 95.82           C  
ATOM   3257  HB  THR A 211       5.005 -11.638  -4.510  1.00 95.82           H  
ATOM   3258  O   THR A 211       7.135 -11.475  -1.474  1.00 95.82           O  
ATOM   3259  CG2 THR A 211       6.689 -12.960  -4.295  1.00 95.82           C  
ATOM   3260 HG21 THR A 211       7.398 -12.148  -4.130  1.00 95.82           H  
ATOM   3261 HG22 THR A 211       6.977 -13.819  -3.689  1.00 95.82           H  
ATOM   3262 HG23 THR A 211       6.720 -13.246  -5.346  1.00 95.82           H  
ATOM   3263  OG1 THR A 211       4.413 -13.580  -4.264  1.00 95.82           O  
ATOM   3264  HG1 THR A 211       3.571 -13.202  -4.529  1.00 95.82           H  
ATOM   3265  N   ILE A 212       5.696  -9.876  -2.071  1.00 96.25           N  
ATOM   3266  H   ILE A 212       4.824  -9.662  -2.533  1.00 96.25           H  
ATOM   3267  CA  ILE A 212       6.498  -8.769  -1.524  1.00 96.25           C  
ATOM   3268  HA  ILE A 212       7.524  -8.861  -1.881  1.00 96.25           H  
ATOM   3269  C   ILE A 212       6.554  -8.822   0.009  1.00 96.25           C  
ATOM   3270  CB  ILE A 212       5.918  -7.425  -2.006  1.00 96.25           C  
ATOM   3271  HB  ILE A 212       4.845  -7.454  -1.819  1.00 96.25           H  
ATOM   3272  O   ILE A 212       7.618  -8.623   0.605  1.00 96.25           O  
ATOM   3273  CG1 ILE A 212       6.104  -7.197  -3.522  1.00 96.25           C  
ATOM   3274 HG12 ILE A 212       5.520  -6.325  -3.816  1.00 96.25           H  
ATOM   3275 HG13 ILE A 212       5.708  -8.050  -4.073  1.00 96.25           H  
ATOM   3276  CG2 ILE A 212       6.487  -6.232  -1.215  1.00 96.25           C  
ATOM   3277 HG21 ILE A 212       6.167  -5.302  -1.686  1.00 96.25           H  
ATOM   3278 HG22 ILE A 212       7.576  -6.270  -1.192  1.00 96.25           H  
ATOM   3279 HG23 ILE A 212       6.105  -6.235  -0.194  1.00 96.25           H  
ATOM   3280  CD1 ILE A 212       7.549  -6.979  -3.979  1.00 96.25           C  
ATOM   3281 HD11 ILE A 212       7.552  -6.823  -5.058  1.00 96.25           H  
ATOM   3282 HD12 ILE A 212       7.971  -6.091  -3.508  1.00 96.25           H  
ATOM   3283 HD13 ILE A 212       8.161  -7.850  -3.745  1.00 96.25           H  
ATOM   3284  N   ILE A 213       5.420  -9.088   0.665  1.00 95.28           N  
ATOM   3285  H   ILE A 213       4.579  -9.244   0.129  1.00 95.28           H  
ATOM   3286  CA  ILE A 213       5.351  -9.183   2.130  1.00 95.28           C  
ATOM   3287  HA  ILE A 213       5.748  -8.266   2.564  1.00 95.28           H  
ATOM   3288  C   ILE A 213       6.239 -10.329   2.621  1.00 95.28           C  
ATOM   3289  CB  ILE A 213       3.890  -9.346   2.603  1.00 95.28           C  
ATOM   3290  HB  ILE A 213       3.442 -10.186   2.072  1.00 95.28           H  
ATOM   3291  O   ILE A 213       7.042 -10.130   3.527  1.00 95.28           O  
ATOM   3292  CG1 ILE A 213       3.077  -8.068   2.300  1.00 95.28           C  
ATOM   3293 HG12 ILE A 213       3.355  -7.663   1.327  1.00 95.28           H  
ATOM   3294 HG13 ILE A 213       3.300  -7.305   3.045  1.00 95.28           H  
ATOM   3295  CG2 ILE A 213       3.828  -9.640   4.114  1.00 95.28           C  
ATOM   3296 HG21 ILE A 213       4.363  -8.871   4.671  1.00 95.28           H  
ATOM   3297 HG22 ILE A 213       2.795  -9.662   4.461  1.00 95.28           H  
ATOM   3298 HG23 ILE A 213       4.266 -10.613   4.336  1.00 95.28           H  
ATOM   3299  CD1 ILE A 213       1.567  -8.328   2.276  1.00 95.28           C  
ATOM   3300 HD11 ILE A 213       1.054  -7.405   2.007  1.00 95.28           H  
ATOM   3301 HD12 ILE A 213       1.215  -8.663   3.252  1.00 95.28           H  
ATOM   3302 HD13 ILE A 213       1.336  -9.091   1.533  1.00 95.28           H  
ATOM   3303  N   THR A 214       6.157 -11.495   1.980  1.00 93.79           N  
ATOM   3304  H   THR A 214       5.475 -11.599   1.243  1.00 93.79           H  
ATOM   3305  CA  THR A 214       6.930 -12.692   2.347  1.00 93.79           C  
ATOM   3306  HA  THR A 214       7.173 -12.635   3.408  1.00 93.79           H  
ATOM   3307  C   THR A 214       8.264 -12.802   1.619  1.00 93.79           C  
ATOM   3308  CB  THR A 214       6.118 -13.977   2.137  1.00 93.79           C  
ATOM   3309  HB  THR A 214       6.684 -14.832   2.507  1.00 93.79           H  
ATOM   3310  O   THR A 214       8.867 -13.874   1.631  1.00 93.79           O  
ATOM   3311  CG2 THR A 214       4.791 -13.927   2.882  1.00 93.79           C  
ATOM   3312 HG21 THR A 214       4.291 -14.891   2.790  1.00 93.79           H  
ATOM   3313 HG22 THR A 214       4.967 -13.709   3.936  1.00 93.79           H  
ATOM   3314 HG23 THR A 214       4.164 -13.152   2.440  1.00 93.79           H  
ATOM   3315  OG1 THR A 214       5.830 -14.170   0.772  1.00 93.79           O  
ATOM   3316  HG1 THR A 214       6.643 -14.459   0.352  1.00 93.79           H  
ATOM   3317  N   TYR A 215       8.711 -11.740   0.941  1.00 92.79           N  
ATOM   3318  H   TYR A 215       8.116 -10.927   0.864  1.00 92.79           H  
ATOM   3319  CA  TYR A 215       9.931 -11.797   0.143  1.00 92.79           C  
ATOM   3320  HA  TYR A 215       9.764 -12.554  -0.623  1.00 92.79           H  
ATOM   3321  C   TYR A 215      11.110 -12.196   1.044  1.00 92.79           C  
ATOM   3322  CB  TYR A 215      10.196 -10.463  -0.568  1.00 92.79           C  
ATOM   3323  HB2 TYR A 215      10.635  -9.750   0.130  1.00 92.79           H  
ATOM   3324  HB3 TYR A 215       9.248 -10.045  -0.905  1.00 92.79           H  
ATOM   3325  O   TYR A 215      11.316 -11.537   2.071  1.00 92.79           O  
ATOM   3326  CG  TYR A 215      11.103 -10.601  -1.774  1.00 92.79           C  
ATOM   3327  CD1 TYR A 215      12.493 -10.768  -1.610  1.00 92.79           C  
ATOM   3328  HD1 TYR A 215      12.927 -10.775  -0.621  1.00 92.79           H  
ATOM   3329  CD2 TYR A 215      10.544 -10.590  -3.066  1.00 92.79           C  
ATOM   3330  HD2 TYR A 215       9.478 -10.476  -3.191  1.00 92.79           H  
ATOM   3331  CE1 TYR A 215      13.322 -10.942  -2.734  1.00 92.79           C  
ATOM   3332  HE1 TYR A 215      14.382 -11.094  -2.597  1.00 92.79           H  
ATOM   3333  CE2 TYR A 215      11.374 -10.734  -4.193  1.00 92.79           C  
ATOM   3334  HE2 TYR A 215      10.952 -10.724  -5.187  1.00 92.79           H  
ATOM   3335  OH  TYR A 215      13.545 -11.115  -5.124  1.00 92.79           O  
ATOM   3336  HH  TYR A 215      14.453 -11.298  -4.872  1.00 92.79           H  
ATOM   3337  CZ  TYR A 215      12.761 -10.926  -4.029  1.00 92.79           C  
ATOM   3338  N   PRO A 216      11.867 -13.253   0.698  1.00 86.15           N  
ATOM   3339  CA  PRO A 216      12.907 -13.783   1.567  1.00 86.15           C  
ATOM   3340  HA  PRO A 216      12.469 -14.066   2.524  1.00 86.15           H  
ATOM   3341  C   PRO A 216      13.996 -12.737   1.805  1.00 86.15           C  
ATOM   3342  CB  PRO A 216      13.435 -15.042   0.869  1.00 86.15           C  
ATOM   3343  HB2 PRO A 216      12.902 -15.917   1.242  1.00 86.15           H  
ATOM   3344  HB3 PRO A 216      14.509 -15.169   1.000  1.00 86.15           H  
ATOM   3345  O   PRO A 216      14.525 -12.140   0.868  1.00 86.15           O  
ATOM   3346  CG  PRO A 216      13.085 -14.823  -0.601  1.00 86.15           C  
ATOM   3347  HG2 PRO A 216      13.854 -14.211  -1.073  1.00 86.15           H  
ATOM   3348  HG3 PRO A 216      12.962 -15.767  -1.131  1.00 86.15           H  
ATOM   3349  CD  PRO A 216      11.780 -14.037  -0.524  1.00 86.15           C  
ATOM   3350  HD2 PRO A 216      10.938 -14.726  -0.447  1.00 86.15           H  
ATOM   3351  HD3 PRO A 216      11.674 -13.406  -1.406  1.00 86.15           H  
ATOM   3352  N   GLU A 217      14.358 -12.531   3.069  1.00 78.22           N  
ATOM   3353  H   GLU A 217      13.856 -13.016   3.799  1.00 78.22           H  
ATOM   3354  CA  GLU A 217      15.424 -11.604   3.474  1.00 78.22           C  
ATOM   3355  HA  GLU A 217      15.546 -10.858   2.689  1.00 78.22           H  
ATOM   3356  C   GLU A 217      16.788 -12.290   3.602  1.00 78.22           C  
ATOM   3357  CB  GLU A 217      15.051 -10.847   4.750  1.00 78.22           C  
ATOM   3358  HB2 GLU A 217      15.895 -10.213   5.021  1.00 78.22           H  
ATOM   3359  HB3 GLU A 217      14.856 -11.553   5.558  1.00 78.22           H  
ATOM   3360  O   GLU A 217      17.632 -11.887   4.406  1.00 78.22           O  
ATOM   3361  CG  GLU A 217      13.837  -9.945   4.538  1.00 78.22           C  
ATOM   3362  HG2 GLU A 217      13.992  -9.351   3.637  1.00 78.22           H  
ATOM   3363  HG3 GLU A 217      12.950 -10.560   4.390  1.00 78.22           H  
ATOM   3364  CD  GLU A 217      13.610  -8.996   5.716  1.00 78.22           C  
ATOM   3365  OE1 GLU A 217      12.578  -8.295   5.641  1.00 78.22           O  
ATOM   3366  OE2 GLU A 217      14.456  -8.929   6.631  1.00 78.22           O  
ATOM   3367  N   GLU A 218      17.011 -13.325   2.793  1.00 77.95           N  
ATOM   3368  H   GLU A 218      16.284 -13.579   2.140  1.00 77.95           H  
ATOM   3369  CA  GLU A 218      18.246 -14.104   2.783  1.00 77.95           C  
ATOM   3370  HA  GLU A 218      18.315 -14.652   3.723  1.00 77.95           H  
ATOM   3371  C   GLU A 218      19.497 -13.215   2.675  1.00 77.95           C  
ATOM   3372  CB  GLU A 218      18.212 -15.118   1.631  1.00 77.95           C  
ATOM   3373  HB2 GLU A 218      19.210 -15.538   1.506  1.00 77.95           H  
ATOM   3374  HB3 GLU A 218      17.942 -14.599   0.711  1.00 77.95           H  
ATOM   3375  O   GLU A 218      19.478 -12.090   2.157  1.00 77.95           O  
ATOM   3376  CG  GLU A 218      17.229 -16.272   1.884  1.00 77.95           C  
ATOM   3377  HG2 GLU A 218      17.594 -16.858   2.727  1.00 77.95           H  
ATOM   3378  HG3 GLU A 218      16.259 -15.861   2.163  1.00 77.95           H  
ATOM   3379  CD  GLU A 218      17.079 -17.183   0.656  1.00 77.95           C  
ATOM   3380  OE1 GLU A 218      15.991 -17.782   0.520  1.00 77.95           O  
ATOM   3381  OE2 GLU A 218      18.043 -17.253  -0.145  1.00 77.95           O  
ATOM   3382  N   GLU A 219      20.624 -13.739   3.157  1.00 64.55           N  
ATOM   3383  H   GLU A 219      20.586 -14.647   3.597  1.00 64.55           H  
ATOM   3384  CA  GLU A 219      21.923 -13.054   3.160  1.00 64.55           C  
ATOM   3385  HA  GLU A 219      21.857 -12.165   3.788  1.00 64.55           H  
ATOM   3386  C   GLU A 219      22.354 -12.598   1.752  1.00 64.55           C  
ATOM   3387  CB  GLU A 219      22.939 -14.013   3.791  1.00 64.55           C  
ATOM   3388  HB2 GLU A 219      23.126 -14.838   3.103  1.00 64.55           H  
ATOM   3389  HB3 GLU A 219      22.500 -14.414   4.705  1.00 64.55           H  
ATOM   3390  O   GLU A 219      23.014 -11.573   1.601  1.00 64.55           O  
ATOM   3391  CG  GLU A 219      24.264 -13.331   4.157  1.00 64.55           C  
ATOM   3392  HG2 GLU A 219      24.045 -12.454   4.766  1.00 64.55           H  
ATOM   3393  HG3 GLU A 219      24.754 -12.998   3.242  1.00 64.55           H  
ATOM   3394  CD  GLU A 219      25.214 -14.261   4.928  1.00 64.55           C  
ATOM   3395  OE1 GLU A 219      26.252 -13.743   5.391  1.00 64.55           O  
ATOM   3396  OE2 GLU A 219      24.902 -15.469   5.033  1.00 64.55           O  
ATOM   3397  N   LYS A 220      21.894 -13.298   0.706  1.00 75.95           N  
ATOM   3398  H   LYS A 220      21.309 -14.093   0.919  1.00 75.95           H  
ATOM   3399  CA  LYS A 220      22.226 -13.026  -0.701  1.00 75.95           C  
ATOM   3400  HA  LYS A 220      23.280 -12.751  -0.753  1.00 75.95           H  
ATOM   3401  C   LYS A 220      21.472 -11.844  -1.323  1.00 75.95           C  
ATOM   3402  CB  LYS A 220      22.012 -14.304  -1.526  1.00 75.95           C  
ATOM   3403  HB2 LYS A 220      22.209 -14.086  -2.576  1.00 75.95           H  
ATOM   3404  HB3 LYS A 220      20.974 -14.623  -1.431  1.00 75.95           H  
ATOM   3405  O   LYS A 220      21.813 -11.428  -2.430  1.00 75.95           O  
ATOM   3406  CG  LYS A 220      22.944 -15.441  -1.082  1.00 75.95           C  
ATOM   3407  HG2 LYS A 220      22.767 -15.677  -0.032  1.00 75.95           H  
ATOM   3408  HG3 LYS A 220      23.981 -15.127  -1.202  1.00 75.95           H  
ATOM   3409  CD  LYS A 220      22.693 -16.701  -1.915  1.00 75.95           C  
ATOM   3410  HD2 LYS A 220      21.648 -16.992  -1.804  1.00 75.95           H  
ATOM   3411  HD3 LYS A 220      22.898 -16.491  -2.965  1.00 75.95           H  
ATOM   3412  CE  LYS A 220      23.597 -17.834  -1.419  1.00 75.95           C  
ATOM   3413  HE2 LYS A 220      23.446 -17.947  -0.346  1.00 75.95           H  
ATOM   3414  HE3 LYS A 220      24.637 -17.552  -1.579  1.00 75.95           H  
ATOM   3415  NZ  LYS A 220      23.288 -19.110  -2.108  1.00 75.95           N  
ATOM   3416  HZ1 LYS A 220      22.325 -19.364  -1.938  1.00 75.95           H  
ATOM   3417  HZ2 LYS A 220      23.429 -19.027  -3.104  1.00 75.95           H  
ATOM   3418  HZ3 LYS A 220      23.873 -19.853  -1.752  1.00 75.95           H  
ATOM   3419  N   VAL A 221      20.448 -11.295  -0.664  1.00 82.12           N  
ATOM   3420  H   VAL A 221      20.230 -11.637   0.261  1.00 82.12           H  
ATOM   3421  CA  VAL A 221      19.710 -10.139  -1.199  1.00 82.12           C  
ATOM   3422  HA  VAL A 221      19.627 -10.262  -2.279  1.00 82.12           H  
ATOM   3423  C   VAL A 221      20.499  -8.857  -0.930  1.00 82.12           C  
ATOM   3424  CB  VAL A 221      18.273 -10.062  -0.652  1.00 82.12           C  
ATOM   3425  HB  VAL A 221      18.298  -9.936   0.430  1.00 82.12           H  
ATOM   3426  O   VAL A 221      20.780  -8.520   0.219  1.00 82.12           O  
ATOM   3427  CG1 VAL A 221      17.505  -8.885  -1.268  1.00 82.12           C  
ATOM   3428 HG11 VAL A 221      16.487  -8.870  -0.880  1.00 82.12           H  
ATOM   3429 HG12 VAL A 221      17.982  -7.941  -1.003  1.00 82.12           H  
ATOM   3430 HG13 VAL A 221      17.470  -8.986  -2.353  1.00 82.12           H  
ATOM   3431  CG2 VAL A 221      17.491 -11.340  -0.974  1.00 82.12           C  
ATOM   3432 HG21 VAL A 221      17.499 -11.535  -2.046  1.00 82.12           H  
ATOM   3433 HG22 VAL A 221      17.929 -12.190  -0.451  1.00 82.12           H  
ATOM   3434 HG23 VAL A 221      16.460 -11.240  -0.634  1.00 82.12           H  
ATOM   3435  N   SER A 222      20.826  -8.114  -1.992  1.00 88.49           N  
ATOM   3436  H   SER A 222      20.613  -8.484  -2.908  1.00 88.49           H  
ATOM   3437  CA  SER A 222      21.565  -6.848  -1.891  1.00 88.49           C  
ATOM   3438  HA  SER A 222      22.567  -7.091  -1.538  1.00 88.49           H  
ATOM   3439  C   SER A 222      20.893  -5.862  -0.914  1.00 88.49           C  
ATOM   3440  CB  SER A 222      21.702  -6.203  -3.275  1.00 88.49           C  
ATOM   3441  HB2 SER A 222      22.401  -6.789  -3.872  1.00 88.49           H  
ATOM   3442  HB3 SER A 222      20.731  -6.204  -3.770  1.00 88.49           H  
ATOM   3443  O   SER A 222      19.663  -5.730  -0.943  1.00 88.49           O  
ATOM   3444  OG  SER A 222      22.160  -4.864  -3.177  1.00 88.49           O  
ATOM   3445  HG  SER A 222      22.568  -4.615  -4.009  1.00 88.49           H  
ATOM   3446  N   PRO A 223      21.664  -5.101  -0.106  1.00 89.73           N  
ATOM   3447  CA  PRO A 223      21.124  -4.084   0.800  1.00 89.73           C  
ATOM   3448  HA  PRO A 223      20.589  -4.585   1.607  1.00 89.73           H  
ATOM   3449  C   PRO A 223      20.180  -3.085   0.120  1.00 89.73           C  
ATOM   3450  CB  PRO A 223      22.349  -3.364   1.373  1.00 89.73           C  
ATOM   3451  HB2 PRO A 223      22.171  -3.016   2.390  1.00 89.73           H  
ATOM   3452  HB3 PRO A 223      22.635  -2.530   0.732  1.00 89.73           H  
ATOM   3453  O   PRO A 223      19.178  -2.682   0.706  1.00 89.73           O  
ATOM   3454  CG  PRO A 223      23.442  -4.428   1.324  1.00 89.73           C  
ATOM   3455  HG2 PRO A 223      24.438  -3.987   1.282  1.00 89.73           H  
ATOM   3456  HG3 PRO A 223      23.351  -5.087   2.188  1.00 89.73           H  
ATOM   3457  CD  PRO A 223      23.110  -5.202   0.053  1.00 89.73           C  
ATOM   3458  HD2 PRO A 223      23.433  -6.236   0.168  1.00 89.73           H  
ATOM   3459  HD3 PRO A 223      23.606  -4.741  -0.802  1.00 89.73           H  
ATOM   3460  N   THR A 224      20.449  -2.726  -1.139  1.00 91.21           N  
ATOM   3461  H   THR A 224      21.288  -3.077  -1.578  1.00 91.21           H  
ATOM   3462  CA  THR A 224      19.589  -1.817  -1.911  1.00 91.21           C  
ATOM   3463  HA  THR A 224      19.424  -0.911  -1.329  1.00 91.21           H  
ATOM   3464  C   THR A 224      18.217  -2.425  -2.192  1.00 91.21           C  
ATOM   3465  CB  THR A 224      20.264  -1.438  -3.236  1.00 91.21           C  
ATOM   3466  HB  THR A 224      20.337  -2.323  -3.869  1.00 91.21           H  
ATOM   3467  O   THR A 224      17.206  -1.732  -2.106  1.00 91.21           O  
ATOM   3468  CG2 THR A 224      19.521  -0.341  -3.995  1.00 91.21           C  
ATOM   3469 HG21 THR A 224      18.548  -0.707  -4.325  1.00 91.21           H  
ATOM   3470 HG22 THR A 224      20.098  -0.053  -4.873  1.00 91.21           H  
ATOM   3471 HG23 THR A 224      19.378   0.530  -3.355  1.00 91.21           H  
ATOM   3472  OG1 THR A 224      21.565  -0.961  -2.987  1.00 91.21           O  
ATOM   3473  HG1 THR A 224      21.491  -0.163  -2.459  1.00 91.21           H  
ATOM   3474  N   ILE A 225      18.163  -3.727  -2.481  1.00 92.36           N  
ATOM   3475  H   ILE A 225      19.012  -4.270  -2.416  1.00 92.36           H  
ATOM   3476  CA  ILE A 225      16.902  -4.442  -2.697  1.00 92.36           C  
ATOM   3477  HA  ILE A 225      16.264  -3.844  -3.347  1.00 92.36           H  
ATOM   3478  C   ILE A 225      16.138  -4.596  -1.379  1.00 92.36           C  
ATOM   3479  CB  ILE A 225      17.160  -5.797  -3.389  1.00 92.36           C  
ATOM   3480  HB  ILE A 225      17.845  -6.377  -2.771  1.00 92.36           H  
ATOM   3481  O   ILE A 225      14.931  -4.368  -1.357  1.00 92.36           O  
ATOM   3482  CG1 ILE A 225      17.823  -5.635  -4.776  1.00 92.36           C  
ATOM   3483 HG12 ILE A 225      18.813  -5.196  -4.653  1.00 92.36           H  
ATOM   3484 HG13 ILE A 225      17.964  -6.625  -5.210  1.00 92.36           H  
ATOM   3485  CG2 ILE A 225      15.858  -6.604  -3.515  1.00 92.36           C  
ATOM   3486 HG21 ILE A 225      16.016  -7.485  -4.136  1.00 92.36           H  
ATOM   3487 HG22 ILE A 225      15.513  -6.935  -2.535  1.00 92.36           H  
ATOM   3488 HG23 ILE A 225      15.081  -5.988  -3.967  1.00 92.36           H  
ATOM   3489  CD1 ILE A 225      17.042  -4.777  -5.782  1.00 92.36           C  
ATOM   3490 HD11 ILE A 225      16.027  -5.158  -5.897  1.00 92.36           H  
ATOM   3491 HD12 ILE A 225      17.544  -4.819  -6.748  1.00 92.36           H  
ATOM   3492 HD13 ILE A 225      17.008  -3.739  -5.452  1.00 92.36           H  
ATOM   3493  N   LYS A 226      16.828  -4.877  -0.264  1.00 93.52           N  
ATOM   3494  H   LYS A 226      17.817  -5.067  -0.349  1.00 93.52           H  
ATOM   3495  CA  LYS A 226      16.207  -4.890   1.074  1.00 93.52           C  
ATOM   3496  HA  LYS A 226      15.381  -5.601   1.073  1.00 93.52           H  
ATOM   3497  C   LYS A 226      15.581  -3.532   1.413  1.00 93.52           C  
ATOM   3498  CB  LYS A 226      17.219  -5.327   2.153  1.00 93.52           C  
ATOM   3499  HB2 LYS A 226      16.740  -5.238   3.128  1.00 93.52           H  
ATOM   3500  HB3 LYS A 226      18.089  -4.669   2.139  1.00 93.52           H  
ATOM   3501  O   LYS A 226      14.417  -3.469   1.798  1.00 93.52           O  
ATOM   3502  CG  LYS A 226      17.674  -6.784   1.969  1.00 93.52           C  
ATOM   3503  HG2 LYS A 226      16.790  -7.414   1.874  1.00 93.52           H  
ATOM   3504  HG3 LYS A 226      18.254  -6.860   1.049  1.00 93.52           H  
ATOM   3505  CD  LYS A 226      18.532  -7.316   3.131  1.00 93.52           C  
ATOM   3506  HD2 LYS A 226      19.456  -6.743   3.209  1.00 93.52           H  
ATOM   3507  HD3 LYS A 226      17.969  -7.242   4.061  1.00 93.52           H  
ATOM   3508  CE  LYS A 226      18.849  -8.790   2.829  1.00 93.52           C  
ATOM   3509  HE2 LYS A 226      19.464  -8.840   1.931  1.00 93.52           H  
ATOM   3510  HE3 LYS A 226      17.911  -9.297   2.603  1.00 93.52           H  
ATOM   3511  NZ  LYS A 226      19.521  -9.530   3.922  1.00 93.52           N  
ATOM   3512  HZ1 LYS A 226      20.441  -9.168   4.124  1.00 93.52           H  
ATOM   3513  HZ2 LYS A 226      18.944  -9.560   4.751  1.00 93.52           H  
ATOM   3514  HZ3 LYS A 226      19.605 -10.495   3.634  1.00 93.52           H  
ATOM   3515  N   ALA A 227      16.308  -2.437   1.179  1.00 94.48           N  
ATOM   3516  H   ALA A 227      17.269  -2.551   0.890  1.00 94.48           H  
ATOM   3517  CA  ALA A 227      15.792  -1.083   1.382  1.00 94.48           C  
ATOM   3518  HA  ALA A 227      15.448  -0.997   2.412  1.00 94.48           H  
ATOM   3519  C   ALA A 227      14.593  -0.764   0.469  1.00 94.48           C  
ATOM   3520  CB  ALA A 227      16.936  -0.087   1.165  1.00 94.48           C  
ATOM   3521  HB1 ALA A 227      17.759  -0.315   1.843  1.00 94.48           H  
ATOM   3522  HB2 ALA A 227      17.292  -0.148   0.137  1.00 94.48           H  
ATOM   3523  HB3 ALA A 227      16.584   0.925   1.362  1.00 94.48           H  
ATOM   3524  O   ALA A 227      13.647  -0.109   0.909  1.00 94.48           O  
ATOM   3525  N   MET A 228      14.604  -1.243  -0.781  1.00 96.22           N  
ATOM   3526  H   MET A 228      15.429  -1.728  -1.102  1.00 96.22           H  
ATOM   3527  CA  MET A 228      13.470  -1.116  -1.702  1.00 96.22           C  
ATOM   3528  HA  MET A 228      13.196  -0.063  -1.769  1.00 96.22           H  
ATOM   3529  C   MET A 228      12.232  -1.856  -1.193  1.00 96.22           C  
ATOM   3530  CB  MET A 228      13.867  -1.613  -3.101  1.00 96.22           C  
ATOM   3531  HB2 MET A 228      14.056  -2.686  -3.073  1.00 96.22           H  
ATOM   3532  HB3 MET A 228      14.784  -1.115  -3.417  1.00 96.22           H  
ATOM   3533  O   MET A 228      11.153  -1.264  -1.139  1.00 96.22           O  
ATOM   3534  CG  MET A 228      12.761  -1.341  -4.129  1.00 96.22           C  
ATOM   3535  HG2 MET A 228      11.836  -1.797  -3.778  1.00 96.22           H  
ATOM   3536  HG3 MET A 228      12.600  -0.266  -4.205  1.00 96.22           H  
ATOM   3537  SD  MET A 228      13.090  -2.007  -5.781  1.00 96.22           S  
ATOM   3538  CE  MET A 228      14.404  -0.893  -6.333  1.00 96.22           C  
ATOM   3539  HE1 MET A 228      14.036   0.133  -6.339  1.00 96.22           H  
ATOM   3540  HE2 MET A 228      14.704  -1.178  -7.341  1.00 96.22           H  
ATOM   3541  HE3 MET A 228      15.266  -0.974  -5.670  1.00 96.22           H  
ATOM   3542  N   LEU A 229      12.384  -3.120  -0.791  1.00 96.41           N  
ATOM   3543  H   LEU A 229      13.301  -3.539  -0.860  1.00 96.41           H  
ATOM   3544  CA  LEU A 229      11.301  -3.926  -0.227  1.00 96.41           C  
ATOM   3545  HA  LEU A 229      10.498  -4.008  -0.959  1.00 96.41           H  
ATOM   3546  C   LEU A 229      10.700  -3.258   1.009  1.00 96.41           C  
ATOM   3547  CB  LEU A 229      11.830  -5.329   0.118  1.00 96.41           C  
ATOM   3548  HB2 LEU A 229      11.134  -5.817   0.800  1.00 96.41           H  
ATOM   3549  HB3 LEU A 229      12.779  -5.226   0.644  1.00 96.41           H  
ATOM   3550  O   LEU A 229       9.479  -3.185   1.115  1.00 96.41           O  
ATOM   3551  CG  LEU A 229      12.022  -6.233  -1.110  1.00 96.41           C  
ATOM   3552  HG  LEU A 229      12.553  -5.689  -1.892  1.00 96.41           H  
ATOM   3553  CD1 LEU A 229      12.855  -7.450  -0.721  1.00 96.41           C  
ATOM   3554 HD11 LEU A 229      13.015  -8.075  -1.599  1.00 96.41           H  
ATOM   3555 HD12 LEU A 229      12.346  -8.027   0.052  1.00 96.41           H  
ATOM   3556 HD13 LEU A 229      13.827  -7.126  -0.347  1.00 96.41           H  
ATOM   3557  CD2 LEU A 229      10.675  -6.712  -1.663  1.00 96.41           C  
ATOM   3558 HD21 LEU A 229      10.841  -7.435  -2.462  1.00 96.41           H  
ATOM   3559 HD22 LEU A 229      10.097  -7.196  -0.875  1.00 96.41           H  
ATOM   3560 HD23 LEU A 229      10.111  -5.872  -2.069  1.00 96.41           H  
ATOM   3561  N   GLU A 230      11.530  -2.696   1.888  1.00 96.24           N  
ATOM   3562  H   GLU A 230      12.522  -2.858   1.788  1.00 96.24           H  
ATOM   3563  CA  GLU A 230      11.060  -1.970   3.069  1.00 96.24           C  
ATOM   3564  HA  GLU A 230      10.413  -2.637   3.637  1.00 96.24           H  
ATOM   3565  C   GLU A 230      10.224  -0.738   2.693  1.00 96.24           C  
ATOM   3566  CB  GLU A 230      12.270  -1.594   3.941  1.00 96.24           C  
ATOM   3567  HB2 GLU A 230      12.863  -2.489   4.129  1.00 96.24           H  
ATOM   3568  HB3 GLU A 230      12.900  -0.888   3.400  1.00 96.24           H  
ATOM   3569  O   GLU A 230       9.142  -0.525   3.245  1.00 96.24           O  
ATOM   3570  CG  GLU A 230      11.886  -0.969   5.292  1.00 96.24           C  
ATOM   3571  HG2 GLU A 230      11.434   0.006   5.108  1.00 96.24           H  
ATOM   3572  HG3 GLU A 230      12.799  -0.798   5.863  1.00 96.24           H  
ATOM   3573  CD  GLU A 230      10.926  -1.841   6.120  1.00 96.24           C  
ATOM   3574  OE1 GLU A 230      10.128  -1.246   6.880  1.00 96.24           O  
ATOM   3575  OE2 GLU A 230      10.954  -3.080   5.946  1.00 96.24           O  
ATOM   3576  N   GLN A 231      10.652   0.045   1.690  1.00 97.38           N  
ATOM   3577  H   GLN A 231      11.520  -0.186   1.229  1.00 97.38           H  
ATOM   3578  CA  GLN A 231       9.832   1.161   1.206  1.00 97.38           C  
ATOM   3579  HA  GLN A 231       9.611   1.810   2.053  1.00 97.38           H  
ATOM   3580  C   GLN A 231       8.474   0.694   0.676  1.00 97.38           C  
ATOM   3581  CB  GLN A 231      10.535   2.004   0.131  1.00 97.38           C  
ATOM   3582  HB2 GLN A 231      10.793   1.372  -0.719  1.00 97.38           H  
ATOM   3583  HB3 GLN A 231       9.818   2.744  -0.224  1.00 97.38           H  
ATOM   3584  O   GLN A 231       7.465   1.329   0.985  1.00 97.38           O  
ATOM   3585  CG  GLN A 231      11.788   2.768   0.573  1.00 97.38           C  
ATOM   3586  HG2 GLN A 231      11.983   3.531  -0.181  1.00 97.38           H  
ATOM   3587  HG3 GLN A 231      12.641   2.090   0.582  1.00 97.38           H  
ATOM   3588  CD  GLN A 231      11.682   3.471   1.921  1.00 97.38           C  
ATOM   3589  NE2 GLN A 231      12.535   3.121   2.859  1.00 97.38           N  
ATOM   3590 HE21 GLN A 231      12.486   3.577   3.759  1.00 97.38           H  
ATOM   3591 HE22 GLN A 231      13.178   2.362   2.685  1.00 97.38           H  
ATOM   3592  OE1 GLN A 231      10.840   4.333   2.157  1.00 97.38           O  
ATOM   3593  N   ILE A 232       8.429  -0.406  -0.085  1.00 97.63           N  
ATOM   3594  H   ILE A 232       9.298  -0.882  -0.283  1.00 97.63           H  
ATOM   3595  CA  ILE A 232       7.181  -0.950  -0.641  1.00 97.63           C  
ATOM   3596  HA  ILE A 232       6.639  -0.139  -1.128  1.00 97.63           H  
ATOM   3597  C   ILE A 232       6.277  -1.478   0.484  1.00 97.63           C  
ATOM   3598  CB  ILE A 232       7.471  -2.033  -1.707  1.00 97.63           C  
ATOM   3599  HB  ILE A 232       8.041  -2.837  -1.242  1.00 97.63           H  
ATOM   3600  O   ILE A 232       5.099  -1.121   0.547  1.00 97.63           O  
ATOM   3601  CG1 ILE A 232       8.278  -1.469  -2.901  1.00 97.63           C  
ATOM   3602 HG12 ILE A 232       9.090  -0.840  -2.537  1.00 97.63           H  
ATOM   3603 HG13 ILE A 232       7.633  -0.839  -3.515  1.00 97.63           H  
ATOM   3604  CG2 ILE A 232       6.144  -2.606  -2.239  1.00 97.63           C  
ATOM   3605 HG21 ILE A 232       6.329  -3.379  -2.985  1.00 97.63           H  
ATOM   3606 HG22 ILE A 232       5.543  -1.816  -2.689  1.00 97.63           H  
ATOM   3607 HG23 ILE A 232       5.571  -3.063  -1.432  1.00 97.63           H  
ATOM   3608  CD1 ILE A 232       8.904  -2.555  -3.786  1.00 97.63           C  
ATOM   3609 HD11 ILE A 232       8.135  -3.166  -4.260  1.00 97.63           H  
ATOM   3610 HD12 ILE A 232       9.553  -3.193  -3.186  1.00 97.63           H  
ATOM   3611 HD13 ILE A 232       9.501  -2.084  -4.567  1.00 97.63           H  
ATOM   3612  N   ARG A 233       6.820  -2.262   1.421  1.00 97.30           N  
ATOM   3613  H   ARG A 233       7.799  -2.493   1.335  1.00 97.30           H  
ATOM   3614  CA  ARG A 233       6.076  -2.811   2.568  1.00 97.30           C  
ATOM   3615  HA  ARG A 233       5.233  -3.400   2.205  1.00 97.30           H  
ATOM   3616  C   ARG A 233       5.492  -1.713   3.447  1.00 97.30           C  
ATOM   3617  CB  ARG A 233       6.995  -3.714   3.397  1.00 97.30           C  
ATOM   3618  HB2 ARG A 233       6.517  -3.936   4.350  1.00 97.30           H  
ATOM   3619  HB3 ARG A 233       7.924  -3.180   3.601  1.00 97.30           H  
ATOM   3620  O   ARG A 233       4.338  -1.820   3.849  1.00 97.30           O  
ATOM   3621  CG  ARG A 233       7.296  -5.043   2.690  1.00 97.30           C  
ATOM   3622  HG2 ARG A 233       7.616  -4.872   1.663  1.00 97.30           H  
ATOM   3623  HG3 ARG A 233       6.404  -5.669   2.685  1.00 97.30           H  
ATOM   3624  CD  ARG A 233       8.415  -5.743   3.455  1.00 97.30           C  
ATOM   3625  HD2 ARG A 233       9.275  -5.073   3.486  1.00 97.30           H  
ATOM   3626  HD3 ARG A 233       8.088  -5.926   4.478  1.00 97.30           H  
ATOM   3627  NE  ARG A 233       8.815  -7.019   2.836  1.00 97.30           N  
ATOM   3628  HE  ARG A 233       8.220  -7.444   2.139  1.00 97.30           H  
ATOM   3629  NH1 ARG A 233      10.718  -7.235   4.067  1.00 97.30           N  
ATOM   3630 HH11 ARG A 233      10.561  -6.340   4.508  1.00 97.30           H  
ATOM   3631 HH12 ARG A 233      11.438  -7.800   4.494  1.00 97.30           H  
ATOM   3632  NH2 ARG A 233      10.090  -8.883   2.678  1.00 97.30           N  
ATOM   3633 HH21 ARG A 233      10.855  -9.455   3.005  1.00 97.30           H  
ATOM   3634 HH22 ARG A 233       9.384  -9.295   2.085  1.00 97.30           H  
ATOM   3635  CZ  ARG A 233       9.878  -7.711   3.197  1.00 97.30           C  
ATOM   3636  N   MET A 234       6.210  -0.610   3.656  1.00 96.06           N  
ATOM   3637  H   MET A 234       7.178  -0.607   3.368  1.00 96.06           H  
ATOM   3638  CA  MET A 234       5.667   0.563   4.348  1.00 96.06           C  
ATOM   3639  HA  MET A 234       5.311   0.258   5.333  1.00 96.06           H  
ATOM   3640  C   MET A 234       4.478   1.213   3.626  1.00 96.06           C  
ATOM   3641  CB  MET A 234       6.754   1.624   4.521  1.00 96.06           C  
ATOM   3642  HB2 MET A 234       7.302   1.743   3.586  1.00 96.06           H  
ATOM   3643  HB3 MET A 234       6.275   2.576   4.754  1.00 96.06           H  
ATOM   3644  O   MET A 234       3.667   1.869   4.275  1.00 96.06           O  
ATOM   3645  CG  MET A 234       7.722   1.317   5.663  1.00 96.06           C  
ATOM   3646  HG2 MET A 234       7.148   1.070   6.556  1.00 96.06           H  
ATOM   3647  HG3 MET A 234       8.340   0.454   5.414  1.00 96.06           H  
ATOM   3648  SD  MET A 234       8.782   2.734   6.051  1.00 96.06           S  
ATOM   3649  CE  MET A 234       9.781   2.735   4.550  1.00 96.06           C  
ATOM   3650  HE1 MET A 234      10.201   1.742   4.394  1.00 96.06           H  
ATOM   3651  HE2 MET A 234       9.164   3.010   3.695  1.00 96.06           H  
ATOM   3652  HE3 MET A 234      10.592   3.454   4.668  1.00 96.06           H  
ATOM   3653  N   VAL A 235       4.362   1.086   2.299  1.00 95.88           N  
ATOM   3654  H   VAL A 235       5.055   0.545   1.802  1.00 95.88           H  
ATOM   3655  CA  VAL A 235       3.161   1.533   1.570  1.00 95.88           C  
ATOM   3656  HA  VAL A 235       2.844   2.492   1.980  1.00 95.88           H  
ATOM   3657  C   VAL A 235       1.995   0.572   1.790  1.00 95.88           C  
ATOM   3658  CB  VAL A 235       3.431   1.723   0.061  1.00 95.88           C  
ATOM   3659  HB  VAL A 235       3.678   0.767  -0.400  1.00 95.88           H  
ATOM   3660  O   VAL A 235       0.851   1.015   1.864  1.00 95.88           O  
ATOM   3661  CG1 VAL A 235       2.200   2.277  -0.670  1.00 95.88           C  
ATOM   3662 HG11 VAL A 235       1.877   3.212  -0.212  1.00 95.88           H  
ATOM   3663 HG12 VAL A 235       1.385   1.554  -0.632  1.00 95.88           H  
ATOM   3664 HG13 VAL A 235       2.434   2.440  -1.722  1.00 95.88           H  
ATOM   3665  CG2 VAL A 235       4.597   2.696  -0.168  1.00 95.88           C  
ATOM   3666 HG21 VAL A 235       5.519   2.115  -0.200  1.00 95.88           H  
ATOM   3667 HG22 VAL A 235       4.510   3.203  -1.129  1.00 95.88           H  
ATOM   3668 HG23 VAL A 235       4.674   3.419   0.643  1.00 95.88           H  
ATOM   3669  N   TYR A 236       2.275  -0.728   1.890  1.00 96.75           N  
ATOM   3670  H   TYR A 236       3.235  -1.022   1.785  1.00 96.75           H  
ATOM   3671  CA  TYR A 236       1.254  -1.765   2.053  1.00 96.75           C  
ATOM   3672  HA  TYR A 236       0.404  -1.548   1.405  1.00 96.75           H  
ATOM   3673  C   TYR A 236       0.716  -1.823   3.484  1.00 96.75           C  
ATOM   3674  CB  TYR A 236       1.847  -3.120   1.645  1.00 96.75           C  
ATOM   3675  HB2 TYR A 236       2.700  -3.342   2.287  1.00 96.75           H  
ATOM   3676  HB3 TYR A 236       1.088  -3.881   1.830  1.00 96.75           H  
ATOM   3677  O   TYR A 236      -0.477  -2.041   3.692  1.00 96.75           O  
ATOM   3678  CG  TYR A 236       2.279  -3.286   0.200  1.00 96.75           C  
ATOM   3679  CD1 TYR A 236       2.067  -2.282  -0.769  1.00 96.75           C  
ATOM   3680  HD1 TYR A 236       1.667  -1.317  -0.494  1.00 96.75           H  
ATOM   3681  CD2 TYR A 236       2.864  -4.505  -0.188  1.00 96.75           C  
ATOM   3682  HD2 TYR A 236       3.031  -5.284   0.541  1.00 96.75           H  
ATOM   3683  CE1 TYR A 236       2.385  -2.509  -2.116  1.00 96.75           C  
ATOM   3684  HE1 TYR A 236       2.207  -1.744  -2.858  1.00 96.75           H  
ATOM   3685  CE2 TYR A 236       3.192  -4.729  -1.536  1.00 96.75           C  
ATOM   3686  HE2 TYR A 236       3.609  -5.674  -1.852  1.00 96.75           H  
ATOM   3687  OH  TYR A 236       3.228  -3.985  -3.804  1.00 96.75           O  
ATOM   3688  HH  TYR A 236       2.952  -3.260  -4.369  1.00 96.75           H  
ATOM   3689  CZ  TYR A 236       2.940  -3.741  -2.504  1.00 96.75           C  
ATOM   3690  N   LYS A 237       1.587  -1.603   4.469  1.00 95.65           N  
ATOM   3691  H   LYS A 237       2.554  -1.462   4.213  1.00 95.65           H  
ATOM   3692  CA  LYS A 237       1.258  -1.643   5.890  1.00 95.65           C  
ATOM   3693  HA  LYS A 237       0.868  -2.635   6.120  1.00 95.65           H  
ATOM   3694  C   LYS A 237       0.174  -0.618   6.230  1.00 95.65           C  
ATOM   3695  CB  LYS A 237       2.553  -1.439   6.687  1.00 95.65           C  
ATOM   3696  HB2 LYS A 237       3.012  -0.490   6.408  1.00 95.65           H  
ATOM   3697  HB3 LYS A 237       3.243  -2.244   6.436  1.00 95.65           H  
ATOM   3698  O   LYS A 237       0.339   0.582   6.026  1.00 95.65           O  
ATOM   3699  CG  LYS A 237       2.299  -1.452   8.196  1.00 95.65           C  
ATOM   3700  HG2 LYS A 237       1.644  -2.288   8.441  1.00 95.65           H  
ATOM   3701  HG3 LYS A 237       1.810  -0.522   8.486  1.00 95.65           H  
ATOM   3702  CD  LYS A 237       3.602  -1.614   8.982  1.00 95.65           C  
ATOM   3703  HD2 LYS A 237       4.337  -0.876   8.662  1.00 95.65           H  
ATOM   3704  HD3 LYS A 237       3.991  -2.614   8.787  1.00 95.65           H  
ATOM   3705  CE  LYS A 237       3.310  -1.444  10.476  1.00 95.65           C  
ATOM   3706  HE2 LYS A 237       2.284  -1.761  10.661  1.00 95.65           H  
ATOM   3707  HE3 LYS A 237       3.399  -0.393  10.751  1.00 95.65           H  
ATOM   3708  NZ  LYS A 237       4.188  -2.292  11.307  1.00 95.65           N  
ATOM   3709  HZ1 LYS A 237       3.953  -3.244  11.067  1.00 95.65           H  
ATOM   3710  HZ2 LYS A 237       3.911  -2.246  12.278  1.00 95.65           H  
ATOM   3711  HZ3 LYS A 237       5.174  -2.135  11.159  1.00 95.65           H  
ATOM   3712  N   GLY A 238      -0.944  -1.100   6.763  1.00 91.78           N  
ATOM   3713  H   GLY A 238      -1.020  -2.104   6.854  1.00 91.78           H  
ATOM   3714  CA  GLY A 238      -2.113  -0.299   7.128  1.00 91.78           C  
ATOM   3715  HA2 GLY A 238      -2.765  -0.905   7.757  1.00 91.78           H  
ATOM   3716  HA3 GLY A 238      -1.786   0.571   7.698  1.00 91.78           H  
ATOM   3717  C   GLY A 238      -2.942   0.207   5.944  1.00 91.78           C  
ATOM   3718  O   GLY A 238      -3.941   0.900   6.160  1.00 91.78           O  
ATOM   3719  N   HIS A 239      -2.577  -0.124   4.699  1.00 92.79           N  
ATOM   3720  H   HIS A 239      -1.789  -0.741   4.561  1.00 92.79           H  
ATOM   3721  CA  HIS A 239      -3.365   0.261   3.532  1.00 92.79           C  
ATOM   3722  HA  HIS A 239      -3.429   1.348   3.509  1.00 92.79           H  
ATOM   3723  C   HIS A 239      -4.785  -0.309   3.640  1.00 92.79           C  
ATOM   3724  CB  HIS A 239      -2.693  -0.210   2.240  1.00 92.79           C  
ATOM   3725  HB2 HIS A 239      -2.606  -1.296   2.259  1.00 92.79           H  
ATOM   3726  HB3 HIS A 239      -1.693   0.219   2.168  1.00 92.79           H  
ATOM   3727  O   HIS A 239      -4.962  -1.480   3.960  1.00 92.79           O  
ATOM   3728  CG  HIS A 239      -3.498   0.191   1.035  1.00 92.79           C  
ATOM   3729  CD2 HIS A 239      -4.474  -0.553   0.429  1.00 92.79           C  
ATOM   3730  HD2 HIS A 239      -4.767  -1.558   0.694  1.00 92.79           H  
ATOM   3731  ND1 HIS A 239      -3.511   1.436   0.453  1.00 92.79           N  
ATOM   3732  HD1 HIS A 239      -2.861   2.183   0.653  1.00 92.79           H  
ATOM   3733  CE1 HIS A 239      -4.475   1.442  -0.482  1.00 92.79           C  
ATOM   3734  HE1 HIS A 239      -4.707   2.265  -1.141  1.00 92.79           H  
ATOM   3735  NE2 HIS A 239      -5.092   0.255  -0.524  1.00 92.79           N  
ATOM   3736  N   GLY A 240      -5.801   0.524   3.396  1.00 90.67           N  
ATOM   3737  H   GLY A 240      -5.589   1.466   3.100  1.00 90.67           H  
ATOM   3738  CA  GLY A 240      -7.212   0.135   3.510  1.00 90.67           C  
ATOM   3739  HA2 GLY A 240      -7.369  -0.790   2.955  1.00 90.67           H  
ATOM   3740  HA3 GLY A 240      -7.832   0.909   3.057  1.00 90.67           H  
ATOM   3741  C   GLY A 240      -7.707  -0.091   4.946  1.00 90.67           C  
ATOM   3742  O   GLY A 240      -8.884  -0.368   5.140  1.00 90.67           O  
ATOM   3743  N   MET A 241      -6.848   0.064   5.959  1.00 92.88           N  
ATOM   3744  H   MET A 241      -5.880   0.252   5.739  1.00 92.88           H  
ATOM   3745  CA  MET A 241      -7.172  -0.211   7.365  1.00 92.88           C  
ATOM   3746  HA  MET A 241      -8.189  -0.597   7.431  1.00 92.88           H  
ATOM   3747  C   MET A 241      -7.137   1.036   8.255  1.00 92.88           C  
ATOM   3748  CB  MET A 241      -6.244  -1.302   7.912  1.00 92.88           C  
ATOM   3749  HB2 MET A 241      -5.208  -0.969   7.847  1.00 92.88           H  
ATOM   3750  HB3 MET A 241      -6.481  -1.474   8.962  1.00 92.88           H  
ATOM   3751  O   MET A 241      -7.283   0.923   9.469  1.00 92.88           O  
ATOM   3752  CG  MET A 241      -6.398  -2.625   7.161  1.00 92.88           C  
ATOM   3753  HG2 MET A 241      -7.445  -2.930   7.169  1.00 92.88           H  
ATOM   3754  HG3 MET A 241      -6.091  -2.484   6.125  1.00 92.88           H  
ATOM   3755  SD  MET A 241      -5.396  -3.954   7.863  1.00 92.88           S  
ATOM   3756  CE  MET A 241      -6.333  -4.339   9.371  1.00 92.88           C  
ATOM   3757  HE1 MET A 241      -5.859  -5.178   9.881  1.00 92.88           H  
ATOM   3758  HE2 MET A 241      -7.354  -4.619   9.109  1.00 92.88           H  
ATOM   3759  HE3 MET A 241      -6.345  -3.480  10.042  1.00 92.88           H  
ATOM   3760  N   THR A 242      -6.984   2.232   7.681  1.00 91.63           N  
ATOM   3761  H   THR A 242      -6.813   2.261   6.686  1.00 91.63           H  
ATOM   3762  CA  THR A 242      -6.809   3.490   8.430  1.00 91.63           C  
ATOM   3763  HA  THR A 242      -5.838   3.472   8.924  1.00 91.63           H  
ATOM   3764  C   THR A 242      -7.866   3.689   9.516  1.00 91.63           C  
ATOM   3765  CB  THR A 242      -6.851   4.682   7.465  1.00 91.63           C  
ATOM   3766  HB  THR A 242      -7.841   4.744   7.014  1.00 91.63           H  
ATOM   3767  O   THR A 242      -7.530   3.948  10.665  1.00 91.63           O  
ATOM   3768  CG2 THR A 242      -6.537   6.015   8.139  1.00 91.63           C  
ATOM   3769 HG21 THR A 242      -7.292   6.250   8.890  1.00 91.63           H  
ATOM   3770 HG22 THR A 242      -6.548   6.807   7.390  1.00 91.63           H  
ATOM   3771 HG23 THR A 242      -5.560   5.978   8.619  1.00 91.63           H  
ATOM   3772  OG1 THR A 242      -5.908   4.480   6.436  1.00 91.63           O  
ATOM   3773  HG1 THR A 242      -5.044   4.419   6.849  1.00 91.63           H  
ATOM   3774  N   MET A 243      -9.150   3.508   9.199  1.00 93.11           N  
ATOM   3775  H   MET A 243      -9.394   3.261   8.250  1.00 93.11           H  
ATOM   3776  CA  MET A 243     -10.208   3.721  10.194  1.00 93.11           C  
ATOM   3777  HA  MET A 243      -9.955   4.608  10.774  1.00 93.11           H  
ATOM   3778  C   MET A 243     -10.310   2.598  11.227  1.00 93.11           C  
ATOM   3779  CB  MET A 243     -11.546   3.973   9.496  1.00 93.11           C  
ATOM   3780  HB2 MET A 243     -12.349   3.909  10.231  1.00 93.11           H  
ATOM   3781  HB3 MET A 243     -11.719   3.211   8.737  1.00 93.11           H  
ATOM   3782  O   MET A 243     -10.674   2.866  12.367  1.00 93.11           O  
ATOM   3783  CG  MET A 243     -11.560   5.366   8.846  1.00 93.11           C  
ATOM   3784  HG2 MET A 243     -10.796   5.388   8.069  1.00 93.11           H  
ATOM   3785  HG3 MET A 243     -12.514   5.525   8.343  1.00 93.11           H  
ATOM   3786  SD  MET A 243     -11.257   6.783   9.948  1.00 93.11           S  
ATOM   3787  CE  MET A 243     -12.352   6.458  11.362  1.00 93.11           C  
ATOM   3788  HE1 MET A 243     -12.212   7.242  12.106  1.00 93.11           H  
ATOM   3789  HE2 MET A 243     -13.394   6.461  11.042  1.00 93.11           H  
ATOM   3790  HE3 MET A 243     -12.107   5.502  11.825  1.00 93.11           H  
ATOM   3791  N   VAL A 244      -9.928   1.368  10.875  1.00 95.18           N  
ATOM   3792  H   VAL A 244      -9.546   1.228   9.951  1.00 95.18           H  
ATOM   3793  CA  VAL A 244      -9.766   0.281  11.855  1.00 95.18           C  
ATOM   3794  HA  VAL A 244     -10.685   0.171  12.431  1.00 95.18           H  
ATOM   3795  C   VAL A 244      -8.657   0.645  12.848  1.00 95.18           C  
ATOM   3796  CB  VAL A 244      -9.482  -1.057  11.141  1.00 95.18           C  
ATOM   3797  HB  VAL A 244      -8.606  -0.948  10.501  1.00 95.18           H  
ATOM   3798  O   VAL A 244      -8.839   0.500  14.055  1.00 95.18           O  
ATOM   3799  CG1 VAL A 244      -9.198  -2.200  12.117  1.00 95.18           C  
ATOM   3800 HG11 VAL A 244     -10.066  -2.382  12.749  1.00 95.18           H  
ATOM   3801 HG12 VAL A 244      -8.335  -1.967  12.740  1.00 95.18           H  
ATOM   3802 HG13 VAL A 244      -8.972  -3.107  11.555  1.00 95.18           H  
ATOM   3803  CG2 VAL A 244     -10.669  -1.472  10.261  1.00 95.18           C  
ATOM   3804 HG21 VAL A 244     -11.569  -1.581  10.867  1.00 95.18           H  
ATOM   3805 HG22 VAL A 244     -10.457  -2.427   9.780  1.00 95.18           H  
ATOM   3806 HG23 VAL A 244     -10.848  -0.732   9.482  1.00 95.18           H  
ATOM   3807  N   GLN A 245      -7.541   1.192  12.359  1.00 94.76           N  
ATOM   3808  H   GLN A 245      -7.454   1.297  11.358  1.00 94.76           H  
ATOM   3809  CA  GLN A 245      -6.433   1.650  13.197  1.00 94.76           C  
ATOM   3810  HA  GLN A 245      -6.142   0.840  13.865  1.00 94.76           H  
ATOM   3811  C   GLN A 245      -6.823   2.838  14.086  1.00 94.76           C  
ATOM   3812  CB  GLN A 245      -5.225   2.010  12.321  1.00 94.76           C  
ATOM   3813  HB2 GLN A 245      -5.528   2.726  11.557  1.00 94.76           H  
ATOM   3814  HB3 GLN A 245      -4.467   2.484  12.945  1.00 94.76           H  
ATOM   3815  O   GLN A 245      -6.463   2.843  15.259  1.00 94.76           O  
ATOM   3816  CG  GLN A 245      -4.596   0.779  11.653  1.00 94.76           C  
ATOM   3817  HG2 GLN A 245      -4.231   0.108  12.430  1.00 94.76           H  
ATOM   3818  HG3 GLN A 245      -5.341   0.242  11.066  1.00 94.76           H  
ATOM   3819  CD  GLN A 245      -3.438   1.143  10.729  1.00 94.76           C  
ATOM   3820  NE2 GLN A 245      -2.535   0.223  10.472  1.00 94.76           N  
ATOM   3821 HE21 GLN A 245      -1.768   0.510   9.880  1.00 94.76           H  
ATOM   3822 HE22 GLN A 245      -2.603  -0.700  10.877  1.00 94.76           H  
ATOM   3823  OE1 GLN A 245      -3.317   2.241  10.210  1.00 94.76           O  
ATOM   3824  N   GLU A 246      -7.593   3.809  13.587  1.00 95.23           N  
ATOM   3825  H   GLU A 246      -7.775   3.817  12.593  1.00 95.23           H  
ATOM   3826  CA  GLU A 246      -8.063   4.937  14.407  1.00 95.23           C  
ATOM   3827  HA  GLU A 246      -7.214   5.351  14.951  1.00 95.23           H  
ATOM   3828  C   GLU A 246      -9.087   4.507  15.469  1.00 95.23           C  
ATOM   3829  CB  GLU A 246      -8.642   6.057  13.529  1.00 95.23           C  
ATOM   3830  HB2 GLU A 246      -9.155   6.778  14.165  1.00 95.23           H  
ATOM   3831  HB3 GLU A 246      -9.383   5.632  12.851  1.00 95.23           H  
ATOM   3832  O   GLU A 246      -9.054   5.018  16.589  1.00 95.23           O  
ATOM   3833  CG  GLU A 246      -7.581   6.810  12.709  1.00 95.23           C  
ATOM   3834  HG2 GLU A 246      -7.086   6.107  12.040  1.00 95.23           H  
ATOM   3835  HG3 GLU A 246      -8.098   7.539  12.085  1.00 95.23           H  
ATOM   3836  CD  GLU A 246      -6.515   7.550  13.548  1.00 95.23           C  
ATOM   3837  OE1 GLU A 246      -5.388   7.730  13.044  1.00 95.23           O  
ATOM   3838  OE2 GLU A 246      -6.792   8.014  14.685  1.00 95.23           O  
ATOM   3839  N   MET A 247      -9.962   3.536  15.174  1.00 96.38           N  
ATOM   3840  H   MET A 247      -9.981   3.161  14.236  1.00 96.38           H  
ATOM   3841  CA  MET A 247     -10.844   2.948  16.193  1.00 96.38           C  
ATOM   3842  HA  MET A 247     -11.390   3.743  16.700  1.00 96.38           H  
ATOM   3843  C   MET A 247     -10.031   2.227  17.270  1.00 96.38           C  
ATOM   3844  CB  MET A 247     -11.860   1.988  15.562  1.00 96.38           C  
ATOM   3845  HB2 MET A 247     -11.335   1.293  14.907  1.00 96.38           H  
ATOM   3846  HB3 MET A 247     -12.343   1.417  16.355  1.00 96.38           H  
ATOM   3847  O   MET A 247     -10.227   2.480  18.458  1.00 96.38           O  
ATOM   3848  CG  MET A 247     -12.953   2.725  14.780  1.00 96.38           C  
ATOM   3849  HG2 MET A 247     -13.406   3.468  15.437  1.00 96.38           H  
ATOM   3850  HG3 MET A 247     -12.505   3.258  13.941  1.00 96.38           H  
ATOM   3851  SD  MET A 247     -14.286   1.666  14.155  1.00 96.38           S  
ATOM   3852  CE  MET A 247     -13.352   0.506  13.130  1.00 96.38           C  
ATOM   3853  HE1 MET A 247     -12.654  -0.054  13.753  1.00 96.38           H  
ATOM   3854  HE2 MET A 247     -12.799   1.055  12.367  1.00 96.38           H  
ATOM   3855  HE3 MET A 247     -14.043  -0.199  12.667  1.00 96.38           H  
ATOM   3856  N   TYR A 248      -9.062   1.396  16.875  1.00 96.64           N  
ATOM   3857  H   TYR A 248      -8.948   1.213  15.888  1.00 96.64           H  
ATOM   3858  CA  TYR A 248      -8.153   0.744  17.820  1.00 96.64           C  
ATOM   3859  HA  TYR A 248      -8.736   0.152  18.527  1.00 96.64           H  
ATOM   3860  C   TYR A 248      -7.371   1.760  18.657  1.00 96.64           C  
ATOM   3861  CB  TYR A 248      -7.210  -0.191  17.054  1.00 96.64           C  
ATOM   3862  HB2 TYR A 248      -7.801  -0.927  16.509  1.00 96.64           H  
ATOM   3863  HB3 TYR A 248      -6.645   0.383  16.320  1.00 96.64           H  
ATOM   3864  O   TYR A 248      -7.257   1.610  19.877  1.00 96.64           O  
ATOM   3865  CG  TYR A 248      -6.247  -0.920  17.965  1.00 96.64           C  
ATOM   3866  CD1 TYR A 248      -4.931  -0.444  18.130  1.00 96.64           C  
ATOM   3867  HD1 TYR A 248      -4.607   0.435  17.592  1.00 96.64           H  
ATOM   3868  CD2 TYR A 248      -6.683  -2.051  18.679  1.00 96.64           C  
ATOM   3869  HD2 TYR A 248      -7.689  -2.420  18.546  1.00 96.64           H  
ATOM   3870  CE1 TYR A 248      -4.047  -1.104  19.004  1.00 96.64           C  
ATOM   3871  HE1 TYR A 248      -3.044  -0.727  19.139  1.00 96.64           H  
ATOM   3872  CE2 TYR A 248      -5.799  -2.719  19.546  1.00 96.64           C  
ATOM   3873  HE2 TYR A 248      -6.123  -3.596  20.086  1.00 96.64           H  
ATOM   3874  OH  TYR A 248      -3.629  -2.893  20.546  1.00 96.64           O  
ATOM   3875  HH  TYR A 248      -2.816  -2.396  20.664  1.00 96.64           H  
ATOM   3876  CZ  TYR A 248      -4.481  -2.249  19.706  1.00 96.64           C  
ATOM   3877  N   HIS A 249      -6.887   2.830  18.027  1.00 95.45           N  
ATOM   3878  H   HIS A 249      -6.987   2.887  17.024  1.00 95.45           H  
ATOM   3879  CA  HIS A 249      -6.214   3.921  18.711  1.00 95.45           C  
ATOM   3880  HA  HIS A 249      -5.356   3.516  19.247  1.00 95.45           H  
ATOM   3881  C   HIS A 249      -7.129   4.573  19.748  1.00 95.45           C  
ATOM   3882  CB  HIS A 249      -5.703   4.945  17.695  1.00 95.45           C  
ATOM   3883  HB2 HIS A 249      -6.541   5.353  17.129  1.00 95.45           H  
ATOM   3884  HB3 HIS A 249      -5.026   4.454  16.995  1.00 95.45           H  
ATOM   3885  O   HIS A 249      -6.733   4.668  20.900  1.00 95.45           O  
ATOM   3886  CG  HIS A 249      -4.972   6.078  18.359  1.00 95.45           C  
ATOM   3887  CD2 HIS A 249      -5.407   7.369  18.485  1.00 95.45           C  
ATOM   3888  HD2 HIS A 249      -6.339   7.756  18.101  1.00 95.45           H  
ATOM   3889  ND1 HIS A 249      -3.760   5.991  19.000  1.00 95.45           N  
ATOM   3890  HD1 HIS A 249      -3.192   5.160  19.082  1.00 95.45           H  
ATOM   3891  CE1 HIS A 249      -3.460   7.206  19.482  1.00 95.45           C  
ATOM   3892  HE1 HIS A 249      -2.559   7.450  20.024  1.00 95.45           H  
ATOM   3893  NE2 HIS A 249      -4.441   8.081  19.206  1.00 95.45           N  
ATOM   3894  N   LEU A 250      -8.364   4.951  19.401  1.00 95.09           N  
ATOM   3895  H   LEU A 250      -8.653   4.833  18.440  1.00 95.09           H  
ATOM   3896  CA  LEU A 250      -9.309   5.550  20.352  1.00 95.09           C  
ATOM   3897  HA  LEU A 250      -8.884   6.490  20.704  1.00 95.09           H  
ATOM   3898  C   LEU A 250      -9.533   4.662  21.589  1.00 95.09           C  
ATOM   3899  CB  LEU A 250     -10.631   5.848  19.617  1.00 95.09           C  
ATOM   3900  HB2 LEU A 250     -10.447   6.602  18.852  1.00 95.09           H  
ATOM   3901  HB3 LEU A 250     -10.959   4.939  19.113  1.00 95.09           H  
ATOM   3902  O   LEU A 250      -9.516   5.169  22.711  1.00 95.09           O  
ATOM   3903  CG  LEU A 250     -11.779   6.320  20.533  1.00 95.09           C  
ATOM   3904  HG  LEU A 250     -11.991   5.550  21.275  1.00 95.09           H  
ATOM   3905  CD1 LEU A 250     -11.478   7.636  21.255  1.00 95.09           C  
ATOM   3906 HD11 LEU A 250     -12.321   7.888  21.897  1.00 95.09           H  
ATOM   3907 HD12 LEU A 250     -11.339   8.428  20.519  1.00 95.09           H  
ATOM   3908 HD13 LEU A 250     -10.586   7.530  21.873  1.00 95.09           H  
ATOM   3909  CD2 LEU A 250     -13.046   6.538  19.715  1.00 95.09           C  
ATOM   3910 HD21 LEU A 250     -12.927   7.407  19.067  1.00 95.09           H  
ATOM   3911 HD22 LEU A 250     -13.244   5.663  19.097  1.00 95.09           H  
ATOM   3912 HD23 LEU A 250     -13.893   6.696  20.382  1.00 95.09           H  
ATOM   3913  N   VAL A 251      -9.714   3.353  21.392  1.00 94.87           N  
ATOM   3914  H   VAL A 251      -9.726   3.021  20.438  1.00 94.87           H  
ATOM   3915  CA  VAL A 251      -9.974   2.384  22.473  1.00 94.87           C  
ATOM   3916  HA  VAL A 251     -10.779   2.762  23.103  1.00 94.87           H  
ATOM   3917  C   VAL A 251      -8.750   2.193  23.380  1.00 94.87           C  
ATOM   3918  CB  VAL A 251     -10.431   1.044  21.856  1.00 94.87           C  
ATOM   3919  HB  VAL A 251      -9.686   0.702  21.137  1.00 94.87           H  
ATOM   3920  O   VAL A 251      -8.870   2.064  24.602  1.00 94.87           O  
ATOM   3921  CG1 VAL A 251     -10.635  -0.055  22.901  1.00 94.87           C  
ATOM   3922 HG11 VAL A 251      -9.702  -0.286  23.414  1.00 94.87           H  
ATOM   3923 HG12 VAL A 251     -11.385   0.271  23.623  1.00 94.87           H  
ATOM   3924 HG13 VAL A 251     -10.992  -0.963  22.415  1.00 94.87           H  
ATOM   3925  CG2 VAL A 251     -11.777   1.214  21.137  1.00 94.87           C  
ATOM   3926 HG21 VAL A 251     -11.692   1.929  20.318  1.00 94.87           H  
ATOM   3927 HG22 VAL A 251     -12.527   1.588  21.834  1.00 94.87           H  
ATOM   3928 HG23 VAL A 251     -12.107   0.261  20.724  1.00 94.87           H  
ATOM   3929  N   THR A 252      -7.551   2.204  22.801  1.00 92.93           N  
ATOM   3930  H   THR A 252      -7.508   2.335  21.800  1.00 92.93           H  
ATOM   3931  CA  THR A 252      -6.295   1.953  23.529  1.00 92.93           C  
ATOM   3932  HA  THR A 252      -6.515   1.360  24.417  1.00 92.93           H  
ATOM   3933  C   THR A 252      -5.610   3.220  24.035  1.00 92.93           C  
ATOM   3934  CB  THR A 252      -5.320   1.125  22.689  1.00 92.93           C  
ATOM   3935  HB  THR A 252      -4.388   1.013  23.244  1.00 92.93           H  
ATOM   3936  O   THR A 252      -4.736   3.144  24.897  1.00 92.93           O  
ATOM   3937  CG2 THR A 252      -5.880  -0.269  22.408  1.00 92.93           C  
ATOM   3938 HG21 THR A 252      -6.161  -0.753  23.344  1.00 92.93           H  
ATOM   3939 HG22 THR A 252      -6.750  -0.221  21.753  1.00 92.93           H  
ATOM   3940 HG23 THR A 252      -5.104  -0.870  21.933  1.00 92.93           H  
ATOM   3941  OG1 THR A 252      -5.045   1.755  21.459  1.00 92.93           O  
ATOM   3942  HG1 THR A 252      -5.817   1.644  20.900  1.00 92.93           H  
ATOM   3943  N   LEU A 253      -6.029   4.394  23.566  1.00 90.10           N  
ATOM   3944  H   LEU A 253      -6.689   4.388  22.801  1.00 90.10           H  
ATOM   3945  CA  LEU A 253      -5.442   5.673  23.935  1.00 90.10           C  
ATOM   3946  HA  LEU A 253      -4.381   5.617  23.693  1.00 90.10           H  
ATOM   3947  C   LEU A 253      -5.582   5.942  25.436  1.00 90.10           C  
ATOM   3948  CB  LEU A 253      -6.081   6.784  23.088  1.00 90.10           C  
ATOM   3949  HB2 LEU A 253      -7.159   6.771  23.253  1.00 90.10           H  
ATOM   3950  HB3 LEU A 253      -5.889   6.579  22.035  1.00 90.10           H  
ATOM   3951  O   LEU A 253      -6.639   5.730  26.043  1.00 90.10           O  
ATOM   3952  CG  LEU A 253      -5.545   8.192  23.364  1.00 90.10           C  
ATOM   3953  HG  LEU A 253      -5.702   8.455  24.410  1.00 90.10           H  
ATOM   3954  CD1 LEU A 253      -4.060   8.332  23.024  1.00 90.10           C  
ATOM   3955 HD11 LEU A 253      -3.456   7.686  23.661  1.00 90.10           H  
ATOM   3956 HD12 LEU A 253      -3.893   8.063  21.981  1.00 90.10           H  
ATOM   3957 HD13 LEU A 253      -3.736   9.361  23.181  1.00 90.10           H  
ATOM   3958  CD2 LEU A 253      -6.316   9.188  22.507  1.00 90.10           C  
ATOM   3959 HD21 LEU A 253      -5.937  10.185  22.735  1.00 90.10           H  
ATOM   3960 HD22 LEU A 253      -7.383   9.098  22.711  1.00 90.10           H  
ATOM   3961 HD23 LEU A 253      -6.133   8.971  21.455  1.00 90.10           H  
ATOM   3962  N   ARG A 254      -4.504   6.458  26.033  1.00 86.39           N  
ATOM   3963  H   ARG A 254      -3.672   6.587  25.476  1.00 86.39           H  
ATOM   3964  CA  ARG A 254      -4.458   6.897  27.428  1.00 86.39           C  
ATOM   3965  HA  ARG A 254      -5.476   6.850  27.817  1.00 86.39           H  
ATOM   3966  C   ARG A 254      -3.965   8.351  27.516  1.00 86.39           C  
ATOM   3967  CB  ARG A 254      -3.611   5.927  28.272  1.00 86.39           C  
ATOM   3968  HB2 ARG A 254      -2.590   5.928  27.890  1.00 86.39           H  
ATOM   3969  HB3 ARG A 254      -3.582   6.284  29.301  1.00 86.39           H  
ATOM   3970  O   ARG A 254      -3.021   8.709  26.815  1.00 86.39           O  
ATOM   3971  CG  ARG A 254      -4.130   4.472  28.273  1.00 86.39           C  
ATOM   3972  HG2 ARG A 254      -3.435   3.864  28.852  1.00 86.39           H  
ATOM   3973  HG3 ARG A 254      -4.132   4.085  27.254  1.00 86.39           H  
ATOM   3974  CD  ARG A 254      -5.535   4.311  28.880  1.00 86.39           C  
ATOM   3975  HD2 ARG A 254      -5.499   4.622  29.924  1.00 86.39           H  
ATOM   3976  HD3 ARG A 254      -6.247   4.956  28.364  1.00 86.39           H  
ATOM   3977  NE  ARG A 254      -6.009   2.914  28.820  1.00 86.39           N  
ATOM   3978  HE  ARG A 254      -5.723   2.297  29.567  1.00 86.39           H  
ATOM   3979  NH1 ARG A 254      -7.295   3.010  26.893  1.00 86.39           N  
ATOM   3980 HH11 ARG A 254      -7.910   2.550  26.236  1.00 86.39           H  
ATOM   3981 HH12 ARG A 254      -6.996   3.954  26.694  1.00 86.39           H  
ATOM   3982  NH2 ARG A 254      -7.139   1.112  28.062  1.00 86.39           N  
ATOM   3983 HH21 ARG A 254      -6.916   0.635  28.924  1.00 86.39           H  
ATOM   3984 HH22 ARG A 254      -7.767   0.649  27.420  1.00 86.39           H  
ATOM   3985  CZ  ARG A 254      -6.804   2.361  27.915  1.00 86.39           C  
ATOM   3986  N   PRO A 255      -4.582   9.202  28.359  1.00 83.94           N  
ATOM   3987  CA  PRO A 255      -5.798   8.940  29.134  1.00 83.94           C  
ATOM   3988  HA  PRO A 255      -5.663   8.052  29.752  1.00 83.94           H  
ATOM   3989  C   PRO A 255      -7.025   8.746  28.228  1.00 83.94           C  
ATOM   3990  CB  PRO A 255      -5.965  10.155  30.048  1.00 83.94           C  
ATOM   3991  HB2 PRO A 255      -5.398  10.000  30.966  1.00 83.94           H  
ATOM   3992  HB3 PRO A 255      -7.011  10.363  30.277  1.00 83.94           H  
ATOM   3993  O   PRO A 255      -7.121   9.360  27.163  1.00 83.94           O  
ATOM   3994  CG  PRO A 255      -5.325  11.276  29.234  1.00 83.94           C  
ATOM   3995  HG2 PRO A 255      -4.975  12.086  29.875  1.00 83.94           H  
ATOM   3996  HG3 PRO A 255      -6.039  11.633  28.492  1.00 83.94           H  
ATOM   3997  CD  PRO A 255      -4.166  10.584  28.523  1.00 83.94           C  
ATOM   3998  HD2 PRO A 255      -3.273  10.615  29.147  1.00 83.94           H  
ATOM   3999  HD3 PRO A 255      -3.970  11.055  27.560  1.00 83.94           H  
ATOM   4000  N   ALA A 256      -7.953   7.893  28.663  1.00 86.35           N  
ATOM   4001  H   ALA A 256      -7.833   7.444  29.560  1.00 86.35           H  
ATOM   4002  CA  ALA A 256      -9.153   7.557  27.902  1.00 86.35           C  
ATOM   4003  HA  ALA A 256      -8.840   7.173  26.931  1.00 86.35           H  
ATOM   4004  C   ALA A 256     -10.040   8.794  27.643  1.00 86.35           C  
ATOM   4005  CB  ALA A 256      -9.888   6.425  28.631  1.00 86.35           C  
ATOM   4006  HB1 ALA A 256      -9.999   6.666  29.688  1.00 86.35           H  
ATOM   4007  HB2 ALA A 256     -10.874   6.268  28.193  1.00 86.35           H  
ATOM   4008  HB3 ALA A 256      -9.315   5.502  28.544  1.00 86.35           H  
ATOM   4009  O   ALA A 256     -10.050   9.769  28.408  1.00 86.35           O  
ATOM   4010  N   ARG A 257     -10.775   8.771  26.526  1.00 88.26           N  
ATOM   4011  H   ARG A 257     -10.767   7.924  25.976  1.00 88.26           H  
ATOM   4012  CA  ARG A 257     -11.666   9.864  26.104  1.00 88.26           C  
ATOM   4013  HA  ARG A 257     -11.271  10.810  26.475  1.00 88.26           H  
ATOM   4014  C   ARG A 257     -13.049   9.714  26.730  1.00 88.26           C  
ATOM   4015  CB  ARG A 257     -11.742   9.933  24.569  1.00 88.26           C  
ATOM   4016  HB2 ARG A 257     -12.170   9.002  24.198  1.00 88.26           H  
ATOM   4017  HB3 ARG A 257     -12.407  10.749  24.286  1.00 88.26           H  
ATOM   4018  O   ARG A 257     -13.532   8.597  26.883  1.00 88.26           O  
ATOM   4019  CG  ARG A 257     -10.387  10.144  23.874  1.00 88.26           C  
ATOM   4020  HG2 ARG A 257      -9.757   9.269  24.036  1.00 88.26           H  
ATOM   4021  HG3 ARG A 257     -10.564  10.240  22.803  1.00 88.26           H  
ATOM   4022  CD  ARG A 257      -9.649  11.396  24.371  1.00 88.26           C  
ATOM   4023  HD2 ARG A 257     -10.293  12.262  24.221  1.00 88.26           H  
ATOM   4024  HD3 ARG A 257      -9.437  11.290  25.434  1.00 88.26           H  
ATOM   4025  NE  ARG A 257      -8.372  11.572  23.660  1.00 88.26           N  
ATOM   4026  HE  ARG A 257      -7.966  10.740  23.256  1.00 88.26           H  
ATOM   4027  NH1 ARG A 257      -8.123  13.845  23.898  1.00 88.26           N  
ATOM   4028 HH11 ARG A 257      -9.079  13.903  24.218  1.00 88.26           H  
ATOM   4029 HH12 ARG A 257      -7.664  14.665  23.528  1.00 88.26           H  
ATOM   4030  NH2 ARG A 257      -6.601  12.661  22.777  1.00 88.26           N  
ATOM   4031 HH21 ARG A 257      -6.287  13.434  22.209  1.00 88.26           H  
ATOM   4032 HH22 ARG A 257      -6.313  11.806  22.322  1.00 88.26           H  
ATOM   4033  CZ  ARG A 257      -7.709  12.691  23.454  1.00 88.26           C  
ATOM   4034  N   LYS A 258     -13.699  10.838  27.060  1.00 88.34           N  
ATOM   4035  H   LYS A 258     -13.269  11.720  26.819  1.00 88.34           H  
ATOM   4036  CA  LYS A 258     -15.022  10.865  27.712  1.00 88.34           C  
ATOM   4037  HA  LYS A 258     -14.962  10.337  28.663  1.00 88.34           H  
ATOM   4038  C   LYS A 258     -16.066  10.109  26.892  1.00 88.34           C  
ATOM   4039  CB  LYS A 258     -15.464  12.318  27.974  1.00 88.34           C  
ATOM   4040  HB2 LYS A 258     -15.697  12.798  27.023  1.00 88.34           H  
ATOM   4041  HB3 LYS A 258     -14.655  12.869  28.454  1.00 88.34           H  
ATOM   4042  O   LYS A 258     -16.910   9.446  27.473  1.00 88.34           O  
ATOM   4043  CG  LYS A 258     -16.707  12.376  28.879  1.00 88.34           C  
ATOM   4044  HG2 LYS A 258     -16.419  12.093  29.891  1.00 88.34           H  
ATOM   4045  HG3 LYS A 258     -17.450  11.662  28.523  1.00 88.34           H  
ATOM   4046  CD  LYS A 258     -17.390  13.749  28.909  1.00 88.34           C  
ATOM   4047  HD2 LYS A 258     -16.731  14.496  29.351  1.00 88.34           H  
ATOM   4048  HD3 LYS A 258     -17.637  14.037  27.887  1.00 88.34           H  
ATOM   4049  CE  LYS A 258     -18.674  13.605  29.743  1.00 88.34           C  
ATOM   4050  HE2 LYS A 258     -18.520  13.985  30.753  1.00 88.34           H  
ATOM   4051  HE3 LYS A 258     -18.896  12.543  29.847  1.00 88.34           H  
ATOM   4052  NZ  LYS A 258     -19.876  14.220  29.137  1.00 88.34           N  
ATOM   4053  HZ1 LYS A 258     -20.675  13.860  29.640  1.00 88.34           H  
ATOM   4054  HZ2 LYS A 258     -19.908  15.228  29.182  1.00 88.34           H  
ATOM   4055  HZ3 LYS A 258     -20.013  13.918  28.183  1.00 88.34           H  
ATOM   4056  N   ILE A 259     -15.961  10.148  25.565  1.00 90.56           N  
ATOM   4057  H   ILE A 259     -15.277  10.773  25.162  1.00 90.56           H  
ATOM   4058  CA  ILE A 259     -16.869   9.429  24.664  1.00 90.56           C  
ATOM   4059  HA  ILE A 259     -17.867   9.826  24.850  1.00 90.56           H  
ATOM   4060  C   ILE A 259     -16.949   7.917  24.931  1.00 90.56           C  
ATOM   4061  CB  ILE A 259     -16.480   9.725  23.199  1.00 90.56           C  
ATOM   4062  HB  ILE A 259     -16.375  10.805  23.106  1.00 90.56           H  
ATOM   4063  O   ILE A 259     -17.995   7.325  24.701  1.00 90.56           O  
ATOM   4064  CG1 ILE A 259     -17.543   9.297  22.173  1.00 90.56           C  
ATOM   4065 HG12 ILE A 259     -17.616   8.210  22.146  1.00 90.56           H  
ATOM   4066 HG13 ILE A 259     -17.228   9.636  21.187  1.00 90.56           H  
ATOM   4067  CG2 ILE A 259     -15.131   9.088  22.815  1.00 90.56           C  
ATOM   4068 HG21 ILE A 259     -15.212   8.001  22.794  1.00 90.56           H  
ATOM   4069 HG22 ILE A 259     -14.356   9.380  23.524  1.00 90.56           H  
ATOM   4070 HG23 ILE A 259     -14.839   9.423  21.819  1.00 90.56           H  
ATOM   4071  CD1 ILE A 259     -18.931   9.880  22.449  1.00 90.56           C  
ATOM   4072 HD11 ILE A 259     -18.863  10.957  22.601  1.00 90.56           H  
ATOM   4073 HD12 ILE A 259     -19.585   9.667  21.604  1.00 90.56           H  
ATOM   4074 HD13 ILE A 259     -19.359   9.411  23.335  1.00 90.56           H  
ATOM   4075  N   LEU A 260     -15.890   7.296  25.467  1.00 89.63           N  
ATOM   4076  H   LEU A 260     -15.073   7.834  25.715  1.00 89.63           H  
ATOM   4077  CA  LEU A 260     -15.907   5.874  25.827  1.00 89.63           C  
ATOM   4078  HA  LEU A 260     -16.316   5.304  24.993  1.00 89.63           H  
ATOM   4079  C   LEU A 260     -16.828   5.574  27.021  1.00 89.63           C  
ATOM   4080  CB  LEU A 260     -14.472   5.387  26.107  1.00 89.63           C  
ATOM   4081  HB2 LEU A 260     -14.522   4.359  26.466  1.00 89.63           H  
ATOM   4082  HB3 LEU A 260     -14.050   5.990  26.911  1.00 89.63           H  
ATOM   4083  O   LEU A 260     -17.155   4.419  27.245  1.00 89.63           O  
ATOM   4084  CG  LEU A 260     -13.523   5.417  24.894  1.00 89.63           C  
ATOM   4085  HG  LEU A 260     -13.466   6.431  24.499  1.00 89.63           H  
ATOM   4086  CD1 LEU A 260     -12.121   4.997  25.330  1.00 89.63           C  
ATOM   4087 HD11 LEU A 260     -12.138   3.957  25.656  1.00 89.63           H  
ATOM   4088 HD12 LEU A 260     -11.781   5.632  26.149  1.00 89.63           H  
ATOM   4089 HD13 LEU A 260     -11.430   5.091  24.493  1.00 89.63           H  
ATOM   4090  CD2 LEU A 260     -13.970   4.469  23.780  1.00 89.63           C  
ATOM   4091 HD21 LEU A 260     -13.206   4.415  23.004  1.00 89.63           H  
ATOM   4092 HD22 LEU A 260     -14.139   3.469  24.180  1.00 89.63           H  
ATOM   4093 HD23 LEU A 260     -14.891   4.836  23.327  1.00 89.63           H  
ATOM   4094  N   LEU A 261     -17.266   6.588  27.775  1.00 87.09           N  
ATOM   4095  H   LEU A 261     -16.996   7.529  27.526  1.00 87.09           H  
ATOM   4096  CA  LEU A 261     -18.250   6.431  28.851  1.00 87.09           C  
ATOM   4097  HA  LEU A 261     -18.038   5.510  29.394  1.00 87.09           H  
ATOM   4098  C   LEU A 261     -19.688   6.304  28.330  1.00 87.09           C  
ATOM   4099  CB  LEU A 261     -18.155   7.619  29.823  1.00 87.09           C  
ATOM   4100  HB2 LEU A 261     -18.899   7.471  30.606  1.00 87.09           H  
ATOM   4101  HB3 LEU A 261     -18.432   8.531  29.293  1.00 87.09           H  
ATOM   4102  O   LEU A 261     -20.573   5.895  29.079  1.00 87.09           O  
ATOM   4103  CG  LEU A 261     -16.785   7.818  30.492  1.00 87.09           C  
ATOM   4104  HG  LEU A 261     -16.025   8.023  29.738  1.00 87.09           H  
ATOM   4105  CD1 LEU A 261     -16.851   9.030  31.423  1.00 87.09           C  
ATOM   4106 HD11 LEU A 261     -15.894   9.162  31.928  1.00 87.09           H  
ATOM   4107 HD12 LEU A 261     -17.637   8.879  32.163  1.00 87.09           H  
ATOM   4108 HD13 LEU A 261     -17.087   9.918  30.837  1.00 87.09           H  
ATOM   4109  CD2 LEU A 261     -16.368   6.581  31.283  1.00 87.09           C  
ATOM   4110 HD21 LEU A 261     -15.984   5.836  30.585  1.00 87.09           H  
ATOM   4111 HD22 LEU A 261     -17.227   6.162  31.807  1.00 87.09           H  
ATOM   4112 HD23 LEU A 261     -15.586   6.818  32.003  1.00 87.09           H  
ATOM   4113  N   GLU A 262     -19.949   6.655  27.070  1.00 89.21           N  
ATOM   4114  H   GLU A 262     -19.188   6.923  26.463  1.00 89.21           H  
ATOM   4115  CA  GLU A 262     -21.272   6.473  26.474  1.00 89.21           C  
ATOM   4116  HA  GLU A 262     -22.028   6.856  27.159  1.00 89.21           H  
ATOM   4117  C   GLU A 262     -21.536   4.982  26.253  1.00 89.21           C  
ATOM   4118  CB  GLU A 262     -21.385   7.237  25.149  1.00 89.21           C  
ATOM   4119  HB2 GLU A 262     -22.316   6.957  24.656  1.00 89.21           H  
ATOM   4120  HB3 GLU A 262     -20.570   6.940  24.489  1.00 89.21           H  
ATOM   4121  O   GLU A 262     -20.771   4.308  25.564  1.00 89.21           O  
ATOM   4122  CG  GLU A 262     -21.352   8.761  25.324  1.00 89.21           C  
ATOM   4123  HG2 GLU A 262     -21.351   9.213  24.332  1.00 89.21           H  
ATOM   4124  HG3 GLU A 262     -20.430   9.055  25.825  1.00 89.21           H  
ATOM   4125  CD  GLU A 262     -22.568   9.310  26.078  1.00 89.21           C  
ATOM   4126  OE1 GLU A 262     -22.423  10.294  26.833  1.00 89.21           O  
ATOM   4127  OE2 GLU A 262     -23.712   8.884  25.799  1.00 89.21           O  
ATOM   4128  N   ALA A 263     -22.641   4.464  26.800  1.00 88.39           N  
ATOM   4129  H   ALA A 263     -23.207   5.068  27.378  1.00 88.39           H  
ATOM   4130  CA  ALA A 263     -22.912   3.025  26.854  1.00 88.39           C  
ATOM   4131  HA  ALA A 263     -22.166   2.564  27.500  1.00 88.39           H  
ATOM   4132  C   ALA A 263     -22.813   2.322  25.486  1.00 88.39           C  
ATOM   4133  CB  ALA A 263     -24.293   2.823  27.489  1.00 88.39           C  
ATOM   4134  HB1 ALA A 263     -25.066   3.287  26.877  1.00 88.39           H  
ATOM   4135  HB2 ALA A 263     -24.312   3.259  28.488  1.00 88.39           H  
ATOM   4136  HB3 ALA A 263     -24.503   1.756  27.574  1.00 88.39           H  
ATOM   4137  O   ALA A 263     -22.182   1.271  25.385  1.00 88.39           O  
ATOM   4138  N   LYS A 264     -23.365   2.933  24.425  1.00 92.13           N  
ATOM   4139  H   LYS A 264     -23.854   3.802  24.588  1.00 92.13           H  
ATOM   4140  CA  LYS A 264     -23.301   2.393  23.054  1.00 92.13           C  
ATOM   4141  HA  LYS A 264     -23.635   1.356  23.066  1.00 92.13           H  
ATOM   4142  C   LYS A 264     -21.873   2.355  22.503  1.00 92.13           C  
ATOM   4143  CB  LYS A 264     -24.213   3.191  22.105  1.00 92.13           C  
ATOM   4144  HB2 LYS A 264     -23.946   4.248  22.129  1.00 92.13           H  
ATOM   4145  HB3 LYS A 264     -24.045   2.823  21.093  1.00 92.13           H  
ATOM   4146  O   LYS A 264     -21.473   1.366  21.900  1.00 92.13           O  
ATOM   4147  CG  LYS A 264     -25.704   3.028  22.439  1.00 92.13           C  
ATOM   4148  HG2 LYS A 264     -25.931   3.541  23.374  1.00 92.13           H  
ATOM   4149  HG3 LYS A 264     -25.919   1.966  22.560  1.00 92.13           H  
ATOM   4150  CD  LYS A 264     -26.595   3.584  21.317  1.00 92.13           C  
ATOM   4151  HD2 LYS A 264     -26.295   3.129  20.373  1.00 92.13           H  
ATOM   4152  HD3 LYS A 264     -26.476   4.665  21.243  1.00 92.13           H  
ATOM   4153  CE  LYS A 264     -28.059   3.226  21.598  1.00 92.13           C  
ATOM   4154  HE2 LYS A 264     -28.415   3.797  22.457  1.00 92.13           H  
ATOM   4155  HE3 LYS A 264     -28.101   2.168  21.856  1.00 92.13           H  
ATOM   4156  NZ  LYS A 264     -28.923   3.462  20.418  1.00 92.13           N  
ATOM   4157  HZ1 LYS A 264     -29.857   3.100  20.546  1.00 92.13           H  
ATOM   4158  HZ2 LYS A 264     -28.976   4.441  20.175  1.00 92.13           H  
ATOM   4159  HZ3 LYS A 264     -28.556   2.997  19.599  1.00 92.13           H  
ATOM   4160  N   VAL A 265     -21.085   3.404  22.749  1.00 92.89           N  
ATOM   4161  H   VAL A 265     -21.426   4.123  23.371  1.00 92.89           H  
ATOM   4162  CA  VAL A 265     -19.682   3.466  22.308  1.00 92.89           C  
ATOM   4163  HA  VAL A 265     -19.631   3.183  21.257  1.00 92.89           H  
ATOM   4164  C   VAL A 265     -18.835   2.462  23.088  1.00 92.89           C  
ATOM   4165  CB  VAL A 265     -19.100   4.884  22.457  1.00 92.89           C  
ATOM   4166  HB  VAL A 265     -19.128   5.172  23.508  1.00 92.89           H  
ATOM   4167  O   VAL A 265     -18.002   1.789  22.491  1.00 92.89           O  
ATOM   4168  CG1 VAL A 265     -17.647   4.952  21.966  1.00 92.89           C  
ATOM   4169 HG11 VAL A 265     -17.590   4.642  20.923  1.00 92.89           H  
ATOM   4170 HG12 VAL A 265     -17.017   4.295  22.566  1.00 92.89           H  
ATOM   4171 HG13 VAL A 265     -17.267   5.968  22.065  1.00 92.89           H  
ATOM   4172  CG2 VAL A 265     -19.903   5.907  21.645  1.00 92.89           C  
ATOM   4173 HG21 VAL A 265     -19.831   5.672  20.583  1.00 92.89           H  
ATOM   4174 HG22 VAL A 265     -19.508   6.908  21.820  1.00 92.89           H  
ATOM   4175 HG23 VAL A 265     -20.949   5.900  21.953  1.00 92.89           H  
ATOM   4176  N   ALA A 266     -19.062   2.321  24.396  1.00 91.94           N  
ATOM   4177  H   ALA A 266     -19.729   2.935  24.840  1.00 91.94           H  
ATOM   4178  CA  ALA A 266     -18.376   1.338  25.233  1.00 91.94           C  
ATOM   4179  HA  ALA A 266     -17.302   1.514  25.177  1.00 91.94           H  
ATOM   4180  C   ALA A 266     -18.654  -0.103  24.775  1.00 91.94           C  
ATOM   4181  CB  ALA A 266     -18.833   1.530  26.683  1.00 91.94           C  
ATOM   4182  HB1 ALA A 266     -18.742   2.578  26.972  1.00 91.94           H  
ATOM   4183  HB2 ALA A 266     -18.215   0.923  27.345  1.00 91.94           H  
ATOM   4184  HB3 ALA A 266     -19.875   1.232  26.793  1.00 91.94           H  
ATOM   4185  O   ALA A 266     -17.745  -0.932  24.737  1.00 91.94           O  
ATOM   4186  N   GLU A 267     -19.901  -0.400  24.401  1.00 94.07           N  
ATOM   4187  H   GLU A 267     -20.613   0.313  24.478  1.00 94.07           H  
ATOM   4188  CA  GLU A 267     -20.285  -1.703  23.857  1.00 94.07           C  
ATOM   4189  HA  GLU A 267     -20.020  -2.478  24.577  1.00 94.07           H  
ATOM   4190  C   GLU A 267     -19.567  -2.019  22.548  1.00 94.07           C  
ATOM   4191  CB  GLU A 267     -21.793  -1.730  23.607  1.00 94.07           C  
ATOM   4192  HB2 GLU A 267     -22.302  -1.285  24.463  1.00 94.07           H  
ATOM   4193  HB3 GLU A 267     -22.051  -1.133  22.733  1.00 94.07           H  
ATOM   4194  O   GLU A 267     -18.960  -3.082  22.407  1.00 94.07           O  
ATOM   4195  CG  GLU A 267     -22.246  -3.178  23.383  1.00 94.07           C  
ATOM   4196  HG2 GLU A 267     -21.802  -3.554  22.462  1.00 94.07           H  
ATOM   4197  HG3 GLU A 267     -21.888  -3.799  24.204  1.00 94.07           H  
ATOM   4198  CD  GLU A 267     -23.763  -3.298  23.302  1.00 94.07           C  
ATOM   4199  OE1 GLU A 267     -24.207  -4.130  22.475  1.00 94.07           O  
ATOM   4200  OE2 GLU A 267     -24.437  -2.618  24.108  1.00 94.07           O  
ATOM   4201  N   GLU A 268     -19.620  -1.083  21.598  1.00 96.94           N  
ATOM   4202  H   GLU A 268     -20.165  -0.249  21.763  1.00 96.94           H  
ATOM   4203  CA  GLU A 268     -18.943  -1.221  20.313  1.00 96.94           C  
ATOM   4204  HA  GLU A 268     -19.274  -2.138  19.825  1.00 96.94           H  
ATOM   4205  C   GLU A 268     -17.429  -1.330  20.496  1.00 96.94           C  
ATOM   4206  CB  GLU A 268     -19.280  -0.034  19.405  1.00 96.94           C  
ATOM   4207  HB2 GLU A 268     -19.144   0.895  19.958  1.00 96.94           H  
ATOM   4208  HB3 GLU A 268     -18.584  -0.040  18.567  1.00 96.94           H  
ATOM   4209  O   GLU A 268     -16.813  -2.177  19.860  1.00 96.94           O  
ATOM   4210  CG  GLU A 268     -20.709  -0.102  18.846  1.00 96.94           C  
ATOM   4211  HG2 GLU A 268     -20.811  -1.013  18.258  1.00 96.94           H  
ATOM   4212  HG3 GLU A 268     -21.421  -0.149  19.671  1.00 96.94           H  
ATOM   4213  CD  GLU A 268     -21.032   1.108  17.959  1.00 96.94           C  
ATOM   4214  OE1 GLU A 268     -22.223   1.379  17.703  1.00 96.94           O  
ATOM   4215  OE2 GLU A 268     -20.099   1.811  17.511  1.00 96.94           O  
ATOM   4216  N   ALA A 269     -16.832  -0.547  21.400  1.00 96.51           N  
ATOM   4217  H   ALA A 269     -17.397   0.138  21.880  1.00 96.51           H  
ATOM   4218  CA  ALA A 269     -15.408  -0.608  21.727  1.00 96.51           C  
ATOM   4219  HA  ALA A 269     -14.823  -0.422  20.826  1.00 96.51           H  
ATOM   4220  C   ALA A 269     -14.990  -1.983  22.259  1.00 96.51           C  
ATOM   4221  CB  ALA A 269     -15.090   0.488  22.752  1.00 96.51           C  
ATOM   4222  HB1 ALA A 269     -14.046   0.412  23.056  1.00 96.51           H  
ATOM   4223  HB2 ALA A 269     -15.716   0.368  23.636  1.00 96.51           H  
ATOM   4224  HB3 ALA A 269     -15.272   1.470  22.317  1.00 96.51           H  
ATOM   4225  O   ALA A 269     -13.966  -2.515  21.830  1.00 96.51           O  
ATOM   4226  N   HIS A 270     -15.780  -2.570  23.161  1.00 93.94           N  
ATOM   4227  H   HIS A 270     -16.596  -2.072  23.489  1.00 93.94           H  
ATOM   4228  CA  HIS A 270     -15.519  -3.905  23.691  1.00 93.94           C  
ATOM   4229  HA  HIS A 270     -14.501  -3.938  24.080  1.00 93.94           H  
ATOM   4230  C   HIS A 270     -15.613  -4.976  22.593  1.00 93.94           C  
ATOM   4231  CB  HIS A 270     -16.480  -4.184  24.853  1.00 93.94           C  
ATOM   4232  HB2 HIS A 270     -17.511  -4.100  24.507  1.00 93.94           H  
ATOM   4233  HB3 HIS A 270     -16.322  -3.439  25.633  1.00 93.94           H  
ATOM   4234  O   HIS A 270     -14.668  -5.742  22.395  1.00 93.94           O  
ATOM   4235  CG  HIS A 270     -16.268  -5.552  25.441  1.00 93.94           C  
ATOM   4236  CD2 HIS A 270     -16.985  -6.685  25.163  1.00 93.94           C  
ATOM   4237  HD2 HIS A 270     -17.830  -6.753  24.494  1.00 93.94           H  
ATOM   4238  ND1 HIS A 270     -15.266  -5.918  26.306  1.00 93.94           N  
ATOM   4239  HD1 HIS A 270     -14.645  -5.311  26.823  1.00 93.94           H  
ATOM   4240  CE1 HIS A 270     -15.385  -7.228  26.560  1.00 93.94           C  
ATOM   4241  HE1 HIS A 270     -14.768  -7.780  27.254  1.00 93.94           H  
ATOM   4242  NE2 HIS A 270     -16.413  -7.745  25.874  1.00 93.94           N  
ATOM   4243  N   LYS A 271     -16.715  -4.987  21.826  1.00 96.90           N  
ATOM   4244  H   LYS A 271     -17.428  -4.298  22.018  1.00 96.90           H  
ATOM   4245  CA  LYS A 271     -16.920  -5.924  20.706  1.00 96.90           C  
ATOM   4246  HA  LYS A 271     -16.866  -6.948  21.075  1.00 96.90           H  
ATOM   4247  C   LYS A 271     -15.813  -5.797  19.654  1.00 96.90           C  
ATOM   4248  CB  LYS A 271     -18.301  -5.684  20.069  1.00 96.90           C  
ATOM   4249  HB2 LYS A 271     -18.342  -6.210  19.115  1.00 96.90           H  
ATOM   4250  HB3 LYS A 271     -18.427  -4.618  19.877  1.00 96.90           H  
ATOM   4251  O   LYS A 271     -15.234  -6.802  19.248  1.00 96.90           O  
ATOM   4252  CG  LYS A 271     -19.459  -6.191  20.941  1.00 96.90           C  
ATOM   4253  HG2 LYS A 271     -19.383  -5.767  21.943  1.00 96.90           H  
ATOM   4254  HG3 LYS A 271     -19.392  -7.277  21.017  1.00 96.90           H  
ATOM   4255  CD  LYS A 271     -20.821  -5.804  20.341  1.00 96.90           C  
ATOM   4256  HD2 LYS A 271     -20.871  -6.131  19.302  1.00 96.90           H  
ATOM   4257  HD3 LYS A 271     -20.921  -4.719  20.377  1.00 96.90           H  
ATOM   4258  CE  LYS A 271     -21.958  -6.456  21.140  1.00 96.90           C  
ATOM   4259  HE2 LYS A 271     -21.908  -7.535  20.989  1.00 96.90           H  
ATOM   4260  HE3 LYS A 271     -21.799  -6.261  22.200  1.00 96.90           H  
ATOM   4261  NZ  LYS A 271     -23.299  -5.949  20.753  1.00 96.90           N  
ATOM   4262  HZ1 LYS A 271     -23.420  -5.852  19.755  1.00 96.90           H  
ATOM   4263  HZ2 LYS A 271     -24.034  -6.522  21.141  1.00 96.90           H  
ATOM   4264  HZ3 LYS A 271     -23.480  -5.058  21.193  1.00 96.90           H  
ATOM   4265  N   PHE A 272     -15.485  -4.565  19.267  1.00 97.87           N  
ATOM   4266  H   PHE A 272     -16.014  -3.789  19.639  1.00 97.87           H  
ATOM   4267  CA  PHE A 272     -14.428  -4.261  18.308  1.00 97.87           C  
ATOM   4268  HA  PHE A 272     -14.636  -4.782  17.373  1.00 97.87           H  
ATOM   4269  C   PHE A 272     -13.061  -4.733  18.799  1.00 97.87           C  
ATOM   4270  CB  PHE A 272     -14.392  -2.751  18.032  1.00 97.87           C  
ATOM   4271  HB2 PHE A 272     -14.343  -2.216  18.981  1.00 97.87           H  
ATOM   4272  HB3 PHE A 272     -15.312  -2.453  17.528  1.00 97.87           H  
ATOM   4273  O   PHE A 272     -12.320  -5.331  18.026  1.00 97.87           O  
ATOM   4274  CG  PHE A 272     -13.209  -2.334  17.186  1.00 97.87           C  
ATOM   4275  CD1 PHE A 272     -12.060  -1.806  17.800  1.00 97.87           C  
ATOM   4276  HD1 PHE A 272     -12.037  -1.657  18.870  1.00 97.87           H  
ATOM   4277  CD2 PHE A 272     -13.218  -2.564  15.800  1.00 97.87           C  
ATOM   4278  HD2 PHE A 272     -14.091  -2.995  15.333  1.00 97.87           H  
ATOM   4279  CE1 PHE A 272     -10.924  -1.521  17.026  1.00 97.87           C  
ATOM   4280  HE1 PHE A 272     -10.027  -1.164  17.509  1.00 97.87           H  
ATOM   4281  CE2 PHE A 272     -12.084  -2.267  15.025  1.00 97.87           C  
ATOM   4282  HE2 PHE A 272     -12.097  -2.464  13.964  1.00 97.87           H  
ATOM   4283  CZ  PHE A 272     -10.936  -1.739  15.640  1.00 97.87           C  
ATOM   4284  HZ  PHE A 272     -10.053  -1.527  15.054  1.00 97.87           H  
ATOM   4285  N   LEU A 273     -12.706  -4.489  20.066  1.00 97.01           N  
ATOM   4286  H   LEU A 273     -13.341  -3.991  20.673  1.00 97.01           H  
ATOM   4287  CA  LEU A 273     -11.391  -4.876  20.577  1.00 97.01           C  
ATOM   4288  HA  LEU A 273     -10.650  -4.465  19.892  1.00 97.01           H  
ATOM   4289  C   LEU A 273     -11.205  -6.397  20.585  1.00 97.01           C  
ATOM   4290  CB  LEU A 273     -11.169  -4.275  21.974  1.00 97.01           C  
ATOM   4291  HB2 LEU A 273     -11.898  -4.705  22.662  1.00 97.01           H  
ATOM   4292  HB3 LEU A 273     -11.343  -3.201  21.926  1.00 97.01           H  
ATOM   4293  O   LEU A 273     -10.111  -6.865  20.272  1.00 97.01           O  
ATOM   4294  CG  LEU A 273      -9.750  -4.528  22.521  1.00 97.01           C  
ATOM   4295  HG  LEU A 273      -9.560  -5.600  22.581  1.00 97.01           H  
ATOM   4296  CD1 LEU A 273      -8.656  -3.885  21.664  1.00 97.01           C  
ATOM   4297 HD11 LEU A 273      -8.618  -4.368  20.687  1.00 97.01           H  
ATOM   4298 HD12 LEU A 273      -7.683  -4.008  22.141  1.00 97.01           H  
ATOM   4299 HD13 LEU A 273      -8.860  -2.823  21.534  1.00 97.01           H  
ATOM   4300  CD2 LEU A 273      -9.615  -3.966  23.932  1.00 97.01           C  
ATOM   4301 HD21 LEU A 273      -8.596  -4.086  24.299  1.00 97.01           H  
ATOM   4302 HD22 LEU A 273      -9.876  -2.908  23.935  1.00 97.01           H  
ATOM   4303 HD23 LEU A 273     -10.290  -4.512  24.592  1.00 97.01           H  
ATOM   4304  N   ASN A 274     -12.252  -7.158  20.910  1.00 96.25           N  
ATOM   4305  H   ASN A 274     -13.112  -6.711  21.196  1.00 96.25           H  
ATOM   4306  CA  ASN A 274     -12.212  -8.619  20.837  1.00 96.25           C  
ATOM   4307  HA  ASN A 274     -11.335  -8.982  21.373  1.00 96.25           H  
ATOM   4308  C   ASN A 274     -12.051  -9.081  19.383  1.00 96.25           C  
ATOM   4309  CB  ASN A 274     -13.458  -9.207  21.516  1.00 96.25           C  
ATOM   4310  HB2 ASN A 274     -13.466 -10.286  21.365  1.00 96.25           H  
ATOM   4311  HB3 ASN A 274     -14.354  -8.792  21.055  1.00 96.25           H  
ATOM   4312  O   ASN A 274     -11.077  -9.762  19.079  1.00 96.25           O  
ATOM   4313  CG  ASN A 274     -13.498  -8.949  23.014  1.00 96.25           C  
ATOM   4314  ND2 ASN A 274     -14.667  -9.070  23.600  1.00 96.25           N  
ATOM   4315 HD21 ASN A 274     -15.472  -9.369  23.069  1.00 96.25           H  
ATOM   4316 HD22 ASN A 274     -14.754  -8.801  24.569  1.00 96.25           H  
ATOM   4317  OD1 ASN A 274     -12.505  -8.631  23.659  1.00 96.25           O  
ATOM   4318  N   ALA A 275     -12.892  -8.586  18.467  1.00 97.25           N  
ATOM   4319  H   ALA A 275     -13.661  -8.005  18.769  1.00 97.25           H  
ATOM   4320  CA  ALA A 275     -12.771  -8.885  17.038  1.00 97.25           C  
ATOM   4321  HA  ALA A 275     -12.905  -9.957  16.893  1.00 97.25           H  
ATOM   4322  C   ALA A 275     -11.388  -8.512  16.470  1.00 97.25           C  
ATOM   4323  CB  ALA A 275     -13.885  -8.138  16.295  1.00 97.25           C  
ATOM   4324  HB1 ALA A 275     -13.807  -8.344  15.227  1.00 97.25           H  
ATOM   4325  HB2 ALA A 275     -14.858  -8.473  16.654  1.00 97.25           H  
ATOM   4326  HB3 ALA A 275     -13.793  -7.064  16.455  1.00 97.25           H  
ATOM   4327  O   ALA A 275     -10.821  -9.242  15.663  1.00 97.25           O  
ATOM   4328  N   TYR A 276     -10.807  -7.395  16.915  1.00 97.04           N  
ATOM   4329  H   TYR A 276     -11.345  -6.799  17.527  1.00 97.04           H  
ATOM   4330  CA  TYR A 276      -9.469  -6.958  16.518  1.00 97.04           C  
ATOM   4331  HA  TYR A 276      -9.394  -6.945  15.431  1.00 97.04           H  
ATOM   4332  C   TYR A 276      -8.383  -7.918  17.003  1.00 97.04           C  
ATOM   4333  CB  TYR A 276      -9.234  -5.532  17.032  1.00 97.04           C  
ATOM   4334  HB2 TYR A 276      -9.247  -5.532  18.122  1.00 97.04           H  
ATOM   4335  HB3 TYR A 276     -10.058  -4.902  16.696  1.00 97.04           H  
ATOM   4336  O   TYR A 276      -7.465  -8.233  16.246  1.00 97.04           O  
ATOM   4337  CG  TYR A 276      -7.936  -4.915  16.557  1.00 97.04           C  
ATOM   4338  CD1 TYR A 276      -6.727  -5.205  17.220  1.00 97.04           C  
ATOM   4339  HD1 TYR A 276      -6.730  -5.877  18.066  1.00 97.04           H  
ATOM   4340  CD2 TYR A 276      -7.939  -4.053  15.444  1.00 97.04           C  
ATOM   4341  HD2 TYR A 276      -8.866  -3.845  14.931  1.00 97.04           H  
ATOM   4342  CE1 TYR A 276      -5.521  -4.631  16.776  1.00 97.04           C  
ATOM   4343  HE1 TYR A 276      -4.598  -4.847  17.293  1.00 97.04           H  
ATOM   4344  CE2 TYR A 276      -6.737  -3.467  15.005  1.00 97.04           C  
ATOM   4345  HE2 TYR A 276      -6.725  -2.798  14.157  1.00 97.04           H  
ATOM   4346  OH  TYR A 276      -4.376  -3.169  15.252  1.00 97.04           O  
ATOM   4347  HH  TYR A 276      -3.635  -3.407  15.813  1.00 97.04           H  
ATOM   4348  CZ  TYR A 276      -5.530  -3.752  15.672  1.00 97.04           C  
ATOM   4349  N   LYS A 277      -8.468  -8.389  18.252  1.00 96.00           N  
ATOM   4350  H   LYS A 277      -9.283  -8.146  18.797  1.00 96.00           H  
ATOM   4351  CA  LYS A 277      -7.531  -9.381  18.797  1.00 96.00           C  
ATOM   4352  HA  LYS A 277      -6.506  -9.045  18.641  1.00 96.00           H  
ATOM   4353  C   LYS A 277      -7.651 -10.714  18.062  1.00 96.00           C  
ATOM   4354  CB  LYS A 277      -7.782  -9.581  20.295  1.00 96.00           C  
ATOM   4355  HB2 LYS A 277      -7.260 -10.480  20.621  1.00 96.00           H  
ATOM   4356  HB3 LYS A 277      -8.848  -9.739  20.459  1.00 96.00           H  
ATOM   4357  O   LYS A 277      -6.621 -11.258  17.673  1.00 96.00           O  
ATOM   4358  CG  LYS A 277      -7.291  -8.402  21.147  1.00 96.00           C  
ATOM   4359  HG2 LYS A 277      -7.686  -7.461  20.765  1.00 96.00           H  
ATOM   4360  HG3 LYS A 277      -6.202  -8.364  21.121  1.00 96.00           H  
ATOM   4361  CD  LYS A 277      -7.770  -8.612  22.587  1.00 96.00           C  
ATOM   4362  HD2 LYS A 277      -7.389  -9.566  22.953  1.00 96.00           H  
ATOM   4363  HD3 LYS A 277      -8.859  -8.654  22.583  1.00 96.00           H  
ATOM   4364  CE  LYS A 277      -7.316  -7.487  23.518  1.00 96.00           C  
ATOM   4365  HE2 LYS A 277      -7.661  -6.539  23.105  1.00 96.00           H  
ATOM   4366  HE3 LYS A 277      -6.227  -7.474  23.553  1.00 96.00           H  
ATOM   4367  NZ  LYS A 277      -7.880  -7.690  24.877  1.00 96.00           N  
ATOM   4368  HZ1 LYS A 277      -8.889  -7.725  24.831  1.00 96.00           H  
ATOM   4369  HZ2 LYS A 277      -7.577  -8.573  25.263  1.00 96.00           H  
ATOM   4370  HZ3 LYS A 277      -7.621  -6.948  25.512  1.00 96.00           H  
ATOM   4371  N   ASP A 278      -8.873 -11.175  17.815  1.00 96.28           N  
ATOM   4372  H   ASP A 278      -9.662 -10.709  18.240  1.00 96.28           H  
ATOM   4373  CA  ASP A 278      -9.141 -12.431  17.110  1.00 96.28           C  
ATOM   4374  HA  ASP A 278      -8.618 -13.244  17.613  1.00 96.28           H  
ATOM   4375  C   ASP A 278      -8.631 -12.367  15.669  1.00 96.28           C  
ATOM   4376  CB  ASP A 278     -10.647 -12.740  17.137  1.00 96.28           C  
ATOM   4377  HB2 ASP A 278     -10.827 -13.630  16.534  1.00 96.28           H  
ATOM   4378  HB3 ASP A 278     -11.189 -11.911  16.683  1.00 96.28           H  
ATOM   4379  O   ASP A 278      -7.864 -13.224  15.240  1.00 96.28           O  
ATOM   4380  CG  ASP A 278     -11.203 -12.995  18.543  1.00 96.28           C  
ATOM   4381  OD1 ASP A 278     -10.396 -13.267  19.462  1.00 96.28           O  
ATOM   4382  OD2 ASP A 278     -12.442 -12.891  18.685  1.00 96.28           O  
ATOM   4383  N   ALA A 279      -8.946 -11.296  14.936  1.00 96.01           N  
ATOM   4384  H   ALA A 279      -9.607 -10.630  15.311  1.00 96.01           H  
ATOM   4385  CA  ALA A 279      -8.437 -11.092  13.585  1.00 96.01           C  
ATOM   4386  HA  ALA A 279      -8.731 -11.941  12.968  1.00 96.01           H  
ATOM   4387  C   ALA A 279      -6.901 -11.003  13.559  1.00 96.01           C  
ATOM   4388  CB  ALA A 279      -9.092  -9.833  13.015  1.00 96.01           C  
ATOM   4389  HB1 ALA A 279     -10.174  -9.964  12.990  1.00 96.01           H  
ATOM   4390  HB2 ALA A 279      -8.852  -8.976  13.644  1.00 96.01           H  
ATOM   4391  HB3 ALA A 279      -8.737  -9.669  11.998  1.00 96.01           H  
ATOM   4392  O   ALA A 279      -6.254 -11.570  12.677  1.00 96.01           O  
ATOM   4393  N   ARG A 280      -6.285 -10.340  14.545  1.00 96.09           N  
ATOM   4394  H   ARG A 280      -6.856  -9.878  15.239  1.00 96.09           H  
ATOM   4395  CA  ARG A 280      -4.823 -10.280  14.658  1.00 96.09           C  
ATOM   4396  HA  ARG A 280      -4.421  -9.984  13.689  1.00 96.09           H  
ATOM   4397  C   ARG A 280      -4.204 -11.646  14.951  1.00 96.09           C  
ATOM   4398  CB  ARG A 280      -4.439  -9.221  15.695  1.00 96.09           C  
ATOM   4399  HB2 ARG A 280      -4.956  -8.294  15.449  1.00 96.09           H  
ATOM   4400  HB3 ARG A 280      -4.750  -9.547  16.687  1.00 96.09           H  
ATOM   4401  O   ARG A 280      -3.129 -11.927  14.429  1.00 96.09           O  
ATOM   4402  CG  ARG A 280      -2.932  -8.951  15.681  1.00 96.09           C  
ATOM   4403  HG2 ARG A 280      -2.387  -9.848  15.977  1.00 96.09           H  
ATOM   4404  HG3 ARG A 280      -2.628  -8.661  14.676  1.00 96.09           H  
ATOM   4405  CD  ARG A 280      -2.603  -7.823  16.657  1.00 96.09           C  
ATOM   4406  HD2 ARG A 280      -2.855  -8.153  17.665  1.00 96.09           H  
ATOM   4407  HD3 ARG A 280      -3.212  -6.956  16.402  1.00 96.09           H  
ATOM   4408  NE  ARG A 280      -1.177  -7.464  16.581  1.00 96.09           N  
ATOM   4409  HE  ARG A 280      -0.631  -7.959  15.889  1.00 96.09           H  
ATOM   4410  NH1 ARG A 280      -1.174  -5.895  18.252  1.00 96.09           N  
ATOM   4411 HH11 ARG A 280      -0.671  -5.242  18.836  1.00 96.09           H  
ATOM   4412 HH12 ARG A 280      -2.135  -6.135  18.447  1.00 96.09           H  
ATOM   4413  NH2 ARG A 280       0.705  -6.303  17.111  1.00 96.09           N  
ATOM   4414 HH21 ARG A 280       1.201  -6.788  16.377  1.00 96.09           H  
ATOM   4415 HH22 ARG A 280       1.192  -5.616  17.669  1.00 96.09           H  
ATOM   4416  CZ  ARG A 280      -0.556  -6.559  17.313  1.00 96.09           C  
ATOM   4417  N   ALA A 281      -4.862 -12.485  15.746  1.00 95.82           N  
ATOM   4418  H   ALA A 281      -5.733 -12.182  16.159  1.00 95.82           H  
ATOM   4419  CA  ALA A 281      -4.431 -13.857  15.996  1.00 95.82           C  
ATOM   4420  HA  ALA A 281      -3.374 -13.853  16.262  1.00 95.82           H  
ATOM   4421  C   ALA A 281      -4.579 -14.732  14.739  1.00 95.82           C  
ATOM   4422  CB  ALA A 281      -5.221 -14.412  17.188  1.00 95.82           C  
ATOM   4423  HB1 ALA A 281      -6.285 -14.452  16.953  1.00 95.82           H  
ATOM   4424  HB2 ALA A 281      -5.074 -13.778  18.063  1.00 95.82           H  
ATOM   4425  HB3 ALA A 281      -4.877 -15.420  17.416  1.00 95.82           H  
ATOM   4426  O   ALA A 281      -3.639 -15.433  14.376  1.00 95.82           O  
ATOM   4427  N   ASN A 282      -5.708 -14.621  14.032  1.00 95.85           N  
ATOM   4428  H   ASN A 282      -6.455 -14.072  14.431  1.00 95.85           H  
ATOM   4429  CA  ASN A 282      -6.017 -15.411  12.836  1.00 95.85           C  
ATOM   4430  HA  ASN A 282      -5.901 -16.469  13.069  1.00 95.85           H  
ATOM   4431  C   ASN A 282      -5.081 -15.107  11.659  1.00 95.85           C  
ATOM   4432  CB  ASN A 282      -7.480 -15.143  12.437  1.00 95.85           C  
ATOM   4433  HB2 ASN A 282      -7.641 -14.070  12.331  1.00 95.85           H  
ATOM   4434  HB3 ASN A 282      -7.678 -15.611  11.473  1.00 95.85           H  
ATOM   4435  O   ASN A 282      -4.699 -16.012  10.922  1.00 95.85           O  
ATOM   4436  CG  ASN A 282      -8.489 -15.703  13.425  1.00 95.85           C  
ATOM   4437  ND2 ASN A 282      -9.719 -15.250  13.369  1.00 95.85           N  
ATOM   4438 HD21 ASN A 282      -9.985 -14.543  12.698  1.00 95.85           H  
ATOM   4439 HD22 ASN A 282     -10.353 -15.618  14.065  1.00 95.85           H  
ATOM   4440  OD1 ASN A 282      -8.202 -16.565  14.238  1.00 95.85           O  
ATOM   4441  N   HIS A 283      -4.703 -13.837  11.481  1.00 94.12           N  
ATOM   4442  H   HIS A 283      -5.124 -13.138  12.076  1.00 94.12           H  
ATOM   4443  CA  HIS A 283      -3.889 -13.394  10.341  1.00 94.12           C  
ATOM   4444  HA  HIS A 283      -3.898 -14.172   9.578  1.00 94.12           H  
ATOM   4445  C   HIS A 283      -2.409 -13.171  10.685  1.00 94.12           C  
ATOM   4446  CB  HIS A 283      -4.544 -12.157   9.713  1.00 94.12           C  
ATOM   4447  HB2 HIS A 283      -3.921 -11.802   8.892  1.00 94.12           H  
ATOM   4448  HB3 HIS A 283      -4.608 -11.364  10.458  1.00 94.12           H  
ATOM   4449  O   HIS A 283      -1.605 -12.920   9.789  1.00 94.12           O  
ATOM   4450  CG  HIS A 283      -5.924 -12.433   9.159  1.00 94.12           C  
ATOM   4451  CD2 HIS A 283      -7.105 -11.969   9.662  1.00 94.12           C  
ATOM   4452  HD2 HIS A 283      -7.237 -11.344  10.533  1.00 94.12           H  
ATOM   4453  ND1 HIS A 283      -6.192 -13.174   8.008  1.00 94.12           N  
ATOM   4454  CE1 HIS A 283      -7.529 -13.162   7.868  1.00 94.12           C  
ATOM   4455  HE1 HIS A 283      -8.068 -13.663   7.078  1.00 94.12           H  
ATOM   4456  NE2 HIS A 283      -8.105 -12.441   8.844  1.00 94.12           N  
ATOM   4457  HE2 HIS A 283      -9.095 -12.276   8.957  1.00 94.12           H  
ATOM   4458  N   ALA A 284      -2.029 -13.251  11.963  1.00 94.14           N  
ATOM   4459  H   ALA A 284      -2.740 -13.459  12.649  1.00 94.14           H  
ATOM   4460  CA  ALA A 284      -0.657 -13.110  12.453  1.00 94.14           C  
ATOM   4461  HA  ALA A 284      -0.726 -12.903  13.521  1.00 94.14           H  
ATOM   4462  C   ALA A 284       0.096 -11.904  11.840  1.00 94.14           C  
ATOM   4463  CB  ALA A 284       0.055 -14.468  12.311  1.00 94.14           C  
ATOM   4464  HB1 ALA A 284      -0.523 -15.235  12.826  1.00 94.14           H  
ATOM   4465  HB2 ALA A 284       1.047 -14.423  12.759  1.00 94.14           H  
ATOM   4466  HB3 ALA A 284       0.138 -14.746  11.260  1.00 94.14           H  
ATOM   4467  O   ALA A 284      -0.307 -10.749  12.000  1.00 94.14           O  
ATOM   4468  N   ASN A 285       1.201 -12.154  11.130  1.00 91.38           N  
ATOM   4469  H   ASN A 285       1.413 -13.120  10.925  1.00 91.38           H  
ATOM   4470  CA  ASN A 285       2.021 -11.132  10.475  1.00 91.38           C  
ATOM   4471  HA  ASN A 285       2.193 -10.326  11.188  1.00 91.38           H  
ATOM   4472  C   ASN A 285       1.346 -10.486   9.250  1.00 91.38           C  
ATOM   4473  CB  ASN A 285       3.389 -11.740  10.103  1.00 91.38           C  
ATOM   4474  HB2 ASN A 285       3.873 -12.126  11.000  1.00 91.38           H  
ATOM   4475  HB3 ASN A 285       4.017 -10.947   9.697  1.00 91.38           H  
ATOM   4476  O   ASN A 285       1.736  -9.389   8.854  1.00 91.38           O  
ATOM   4477  CG  ASN A 285       3.315 -12.867   9.082  1.00 91.38           C  
ATOM   4478  ND2 ASN A 285       4.371 -13.104   8.341  1.00 91.38           N  
ATOM   4479 HD21 ASN A 285       4.300 -13.889   7.710  1.00 91.38           H  
ATOM   4480 HD22 ASN A 285       5.212 -12.554   8.439  1.00 91.38           H  
ATOM   4481  OD1 ASN A 285       2.327 -13.567   8.950  1.00 91.38           O  
ATOM   4482  N   MET A 286       0.324 -11.122   8.672  1.00 94.28           N  
ATOM   4483  H   MET A 286       0.035 -12.013   9.049  1.00 94.28           H  
ATOM   4484  CA  MET A 286      -0.442 -10.585   7.542  1.00 94.28           C  
ATOM   4485  HA  MET A 286       0.238 -10.062   6.870  1.00 94.28           H  
ATOM   4486  C   MET A 286      -1.508  -9.581   7.973  1.00 94.28           C  
ATOM   4487  CB  MET A 286      -1.105 -11.722   6.753  1.00 94.28           C  
ATOM   4488  HB2 MET A 286      -1.783 -12.283   7.397  1.00 94.28           H  
ATOM   4489  HB3 MET A 286      -1.695 -11.299   5.941  1.00 94.28           H  
ATOM   4490  O   MET A 286      -2.030  -8.849   7.133  1.00 94.28           O  
ATOM   4491  CG  MET A 286      -0.078 -12.676   6.149  1.00 94.28           C  
ATOM   4492  HG2 MET A 286       0.566 -13.074   6.933  1.00 94.28           H  
ATOM   4493  HG3 MET A 286      -0.619 -13.512   5.706  1.00 94.28           H  
ATOM   4494  SD  MET A 286       0.938 -11.908   4.864  1.00 94.28           S  
ATOM   4495  CE  MET A 286       1.853 -13.373   4.352  1.00 94.28           C  
ATOM   4496  HE1 MET A 286       2.634 -13.594   5.079  1.00 94.28           H  
ATOM   4497  HE2 MET A 286       2.288 -13.179   3.371  1.00 94.28           H  
ATOM   4498  HE3 MET A 286       1.177 -14.225   4.274  1.00 94.28           H  
ATOM   4499  N   PHE A 287      -1.816  -9.511   9.272  1.00 96.13           N  
ATOM   4500  H   PHE A 287      -1.361 -10.152   9.906  1.00 96.13           H  
ATOM   4501  CA  PHE A 287      -2.883  -8.663   9.796  1.00 96.13           C  
ATOM   4502  HA  PHE A 287      -3.836  -9.012   9.398  1.00 96.13           H  
ATOM   4503  C   PHE A 287      -2.725  -7.188   9.399  1.00 96.13           C  
ATOM   4504  CB  PHE A 287      -2.917  -8.793  11.319  1.00 96.13           C  
ATOM   4505  HB2 PHE A 287      -3.099  -9.833  11.591  1.00 96.13           H  
ATOM   4506  HB3 PHE A 287      -1.950  -8.504  11.730  1.00 96.13           H  
ATOM   4507  O   PHE A 287      -3.692  -6.527   9.036  1.00 96.13           O  
ATOM   4508  CG  PHE A 287      -3.997  -7.927  11.926  1.00 96.13           C  
ATOM   4509  CD1 PHE A 287      -3.675  -6.678  12.488  1.00 96.13           C  
ATOM   4510  HD1 PHE A 287      -2.648  -6.345  12.515  1.00 96.13           H  
ATOM   4511  CD2 PHE A 287      -5.339  -8.330  11.837  1.00 96.13           C  
ATOM   4512  HD2 PHE A 287      -5.595  -9.276  11.382  1.00 96.13           H  
ATOM   4513  CE1 PHE A 287      -4.696  -5.846  12.977  1.00 96.13           C  
ATOM   4514  HE1 PHE A 287      -4.451  -4.874  13.378  1.00 96.13           H  
ATOM   4515  CE2 PHE A 287      -6.354  -7.501  12.335  1.00 96.13           C  
ATOM   4516  HE2 PHE A 287      -7.385  -7.813  12.256  1.00 96.13           H  
ATOM   4517  CZ  PHE A 287      -6.036  -6.264  12.914  1.00 96.13           C  
ATOM   4518  HZ  PHE A 287      -6.827  -5.632  13.292  1.00 96.13           H  
ATOM   4519  N   GLU A 288      -1.501  -6.657   9.412  1.00 95.80           N  
ATOM   4520  H   GLU A 288      -0.719  -7.244   9.666  1.00 95.80           H  
ATOM   4521  CA  GLU A 288      -1.257  -5.258   9.041  1.00 95.80           C  
ATOM   4522  HA  GLU A 288      -2.005  -4.635   9.531  1.00 95.80           H  
ATOM   4523  C   GLU A 288      -1.398  -4.990   7.532  1.00 95.80           C  
ATOM   4524  CB  GLU A 288       0.127  -4.812   9.526  1.00 95.80           C  
ATOM   4525  HB2 GLU A 288       0.260  -3.771   9.233  1.00 95.80           H  
ATOM   4526  HB3 GLU A 288       0.889  -5.414   9.030  1.00 95.80           H  
ATOM   4527  O   GLU A 288      -1.347  -3.836   7.108  1.00 95.80           O  
ATOM   4528  CG  GLU A 288       0.316  -4.890  11.049  1.00 95.80           C  
ATOM   4529  HG2 GLU A 288      -0.512  -4.371  11.532  1.00 95.80           H  
ATOM   4530  HG3 GLU A 288       0.301  -5.932  11.369  1.00 95.80           H  
ATOM   4531  CD  GLU A 288       1.645  -4.245  11.471  1.00 95.80           C  
ATOM   4532  OE1 GLU A 288       1.686  -3.512  12.485  1.00 95.80           O  
ATOM   4533  OE2 GLU A 288       2.658  -4.397  10.753  1.00 95.80           O  
ATOM   4534  N   TYR A 289      -1.574  -6.033   6.722  1.00 96.51           N  
ATOM   4535  H   TYR A 289      -1.639  -6.950   7.140  1.00 96.51           H  
ATOM   4536  CA  TYR A 289      -1.601  -5.975   5.263  1.00 96.51           C  
ATOM   4537  HA  TYR A 289      -1.437  -4.946   4.943  1.00 96.51           H  
ATOM   4538  C   TYR A 289      -2.943  -6.408   4.662  1.00 96.51           C  
ATOM   4539  CB  TYR A 289      -0.451  -6.822   4.710  1.00 96.51           C  
ATOM   4540  HB2 TYR A 289      -0.455  -6.734   3.623  1.00 96.51           H  
ATOM   4541  HB3 TYR A 289      -0.630  -7.870   4.952  1.00 96.51           H  
ATOM   4542  O   TYR A 289      -3.049  -6.488   3.438  1.00 96.51           O  
ATOM   4543  CG  TYR A 289       0.923  -6.421   5.210  1.00 96.51           C  
ATOM   4544  CD1 TYR A 289       1.565  -5.297   4.663  1.00 96.51           C  
ATOM   4545  HD1 TYR A 289       1.061  -4.718   3.902  1.00 96.51           H  
ATOM   4546  CD2 TYR A 289       1.556  -7.166   6.223  1.00 96.51           C  
ATOM   4547  HD2 TYR A 289       1.062  -8.023   6.656  1.00 96.51           H  
ATOM   4548  CE1 TYR A 289       2.847  -4.927   5.110  1.00 96.51           C  
ATOM   4549  HE1 TYR A 289       3.354  -4.069   4.694  1.00 96.51           H  
ATOM   4550  CE2 TYR A 289       2.832  -6.796   6.682  1.00 96.51           C  
ATOM   4551  HE2 TYR A 289       3.304  -7.371   7.465  1.00 96.51           H  
ATOM   4552  OH  TYR A 289       4.718  -5.311   6.550  1.00 96.51           O  
ATOM   4553  HH  TYR A 289       5.044  -5.904   7.231  1.00 96.51           H  
ATOM   4554  CZ  TYR A 289       3.483  -5.677   6.121  1.00 96.51           C  
ATOM   4555  N   LEU A 290      -3.977  -6.664   5.476  1.00 95.42           N  
ATOM   4556  H   LEU A 290      -3.828  -6.600   6.473  1.00 95.42           H  
ATOM   4557  CA  LEU A 290      -5.265  -7.185   4.994  1.00 95.42           C  
ATOM   4558  HA  LEU A 290      -5.102  -8.175   4.566  1.00 95.42           H  
ATOM   4559  C   LEU A 290      -5.858  -6.332   3.869  1.00 95.42           C  
ATOM   4560  CB  LEU A 290      -6.270  -7.298   6.156  1.00 95.42           C  
ATOM   4561  HB2 LEU A 290      -7.241  -7.574   5.746  1.00 95.42           H  
ATOM   4562  HB3 LEU A 290      -6.379  -6.322   6.628  1.00 95.42           H  
ATOM   4563  O   LEU A 290      -6.205  -6.859   2.812  1.00 95.42           O  
ATOM   4564  CG  LEU A 290      -5.897  -8.330   7.230  1.00 95.42           C  
ATOM   4565  HG  LEU A 290      -4.906  -8.099   7.621  1.00 95.42           H  
ATOM   4566  CD1 LEU A 290      -6.910  -8.279   8.374  1.00 95.42           C  
ATOM   4567 HD11 LEU A 290      -6.893  -7.293   8.838  1.00 95.42           H  
ATOM   4568 HD12 LEU A 290      -7.910  -8.495   7.998  1.00 95.42           H  
ATOM   4569 HD13 LEU A 290      -6.649  -9.025   9.126  1.00 95.42           H  
ATOM   4570  CD2 LEU A 290      -5.852  -9.748   6.674  1.00 95.42           C  
ATOM   4571 HD21 LEU A 290      -6.825 -10.023   6.268  1.00 95.42           H  
ATOM   4572 HD22 LEU A 290      -5.601 -10.440   7.478  1.00 95.42           H  
ATOM   4573 HD23 LEU A 290      -5.080  -9.844   5.911  1.00 95.42           H  
ATOM   4574  N   GLY A 291      -5.885  -5.007   4.038  1.00 93.48           N  
ATOM   4575  H   GLY A 291      -5.576  -4.623   4.919  1.00 93.48           H  
ATOM   4576  CA  GLY A 291      -6.419  -4.120   3.004  1.00 93.48           C  
ATOM   4577  HA2 GLY A 291      -6.554  -3.119   3.413  1.00 93.48           H  
ATOM   4578  HA3 GLY A 291      -7.402  -4.484   2.705  1.00 93.48           H  
ATOM   4579  C   GLY A 291      -5.546  -4.044   1.744  1.00 93.48           C  
ATOM   4580  O   GLY A 291      -6.080  -3.930   0.643  1.00 93.48           O  
ATOM   4581  N   ALA A 292      -4.219  -4.181   1.857  1.00 94.88           N  
ATOM   4582  H   ALA A 292      -3.831  -4.359   2.772  1.00 94.88           H  
ATOM   4583  CA  ALA A 292      -3.334  -4.288   0.690  1.00 94.88           C  
ATOM   4584  HA  ALA A 292      -3.528  -3.451   0.019  1.00 94.88           H  
ATOM   4585  C   ALA A 292      -3.593  -5.581  -0.103  1.00 94.88           C  
ATOM   4586  CB  ALA A 292      -1.874  -4.206   1.154  1.00 94.88           C  
ATOM   4587  HB1 ALA A 292      -1.693  -3.258   1.661  1.00 94.88           H  
ATOM   4588  HB2 ALA A 292      -1.208  -4.279   0.294  1.00 94.88           H  
ATOM   4589  HB3 ALA A 292      -1.644  -5.024   1.836  1.00 94.88           H  
ATOM   4590  O   ALA A 292      -3.618  -5.552  -1.336  1.00 94.88           O  
ATOM   4591  N   LEU A 293      -3.830  -6.687   0.611  1.00 94.25           N  
ATOM   4592  H   LEU A 293      -3.771  -6.612   1.616  1.00 94.25           H  
ATOM   4593  CA  LEU A 293      -4.147  -8.008   0.061  1.00 94.25           C  
ATOM   4594  HA  LEU A 293      -3.475  -8.215  -0.772  1.00 94.25           H  
ATOM   4595  C   LEU A 293      -5.574  -8.110  -0.501  1.00 94.25           C  
ATOM   4596  CB  LEU A 293      -3.927  -9.058   1.171  1.00 94.25           C  
ATOM   4597  HB2 LEU A 293      -4.341 -10.012   0.845  1.00 94.25           H  
ATOM   4598  HB3 LEU A 293      -4.480  -8.747   2.057  1.00 94.25           H  
ATOM   4599  O   LEU A 293      -5.880  -9.083  -1.190  1.00 94.25           O  
ATOM   4600  CG  LEU A 293      -2.452  -9.284   1.548  1.00 94.25           C  
ATOM   4601  HG  LEU A 293      -1.943  -8.327   1.667  1.00 94.25           H  
ATOM   4602  CD1 LEU A 293      -2.347 -10.050   2.868  1.00 94.25           C  
ATOM   4603 HD11 LEU A 293      -2.832  -9.481   3.661  1.00 94.25           H  
ATOM   4604 HD12 LEU A 293      -1.299 -10.183   3.136  1.00 94.25           H  
ATOM   4605 HD13 LEU A 293      -2.826 -11.026   2.782  1.00 94.25           H  
ATOM   4606  CD2 LEU A 293      -1.731 -10.100   0.472  1.00 94.25           C  
ATOM   4607 HD21 LEU A 293      -0.695 -10.258   0.770  1.00 94.25           H  
ATOM   4608 HD22 LEU A 293      -2.219 -11.067   0.342  1.00 94.25           H  
ATOM   4609 HD23 LEU A 293      -1.742  -9.569  -0.480  1.00 94.25           H  
ATOM   4610  N   GLY A 294      -6.437  -7.128  -0.218  1.00 91.14           N  
ATOM   4611  H   GLY A 294      -6.120  -6.375   0.377  1.00 91.14           H  
ATOM   4612  CA  GLY A 294      -7.858  -7.172  -0.567  1.00 91.14           C  
ATOM   4613  HA2 GLY A 294      -8.286  -6.179  -0.429  1.00 91.14           H  
ATOM   4614  HA3 GLY A 294      -7.969  -7.460  -1.613  1.00 91.14           H  
ATOM   4615  C   GLY A 294      -8.663  -8.155   0.287  1.00 91.14           C  
ATOM   4616  O   GLY A 294      -9.753  -8.553  -0.112  1.00 91.14           O  
ATOM   4617  N   ILE A 295      -8.136  -8.562   1.446  1.00 91.83           N  
ATOM   4618  H   ILE A 295      -7.290  -8.115   1.768  1.00 91.83           H  
ATOM   4619  CA  ILE A 295      -8.834  -9.447   2.380  1.00 91.83           C  
ATOM   4620  HA  ILE A 295      -9.412 -10.173   1.809  1.00 91.83           H  
ATOM   4621  C   ILE A 295      -9.803  -8.597   3.198  1.00 91.83           C  
ATOM   4622  CB  ILE A 295      -7.845 -10.235   3.268  1.00 91.83           C  
ATOM   4623  HB  ILE A 295      -7.225  -9.523   3.813  1.00 91.83           H  
ATOM   4624  O   ILE A 295      -9.394  -7.694   3.932  1.00 91.83           O  
ATOM   4625  CG1 ILE A 295      -6.931 -11.125   2.394  1.00 91.83           C  
ATOM   4626 HG12 ILE A 295      -7.527 -11.912   1.931  1.00 91.83           H  
ATOM   4627 HG13 ILE A 295      -6.498 -10.527   1.593  1.00 91.83           H  
ATOM   4628  CG2 ILE A 295      -8.619 -11.100   4.283  1.00 91.83           C  
ATOM   4629 HG21 ILE A 295      -9.281 -11.794   3.765  1.00 91.83           H  
ATOM   4630 HG22 ILE A 295      -7.933 -11.669   4.910  1.00 91.83           H  
ATOM   4631 HG23 ILE A 295      -9.214 -10.475   4.949  1.00 91.83           H  
ATOM   4632  CD1 ILE A 295      -5.767 -11.764   3.160  1.00 91.83           C  
ATOM   4633 HD11 ILE A 295      -5.203 -10.993   3.685  1.00 91.83           H  
ATOM   4634 HD12 ILE A 295      -6.133 -12.500   3.876  1.00 91.83           H  
ATOM   4635 HD13 ILE A 295      -5.106 -12.268   2.454  1.00 91.83           H  
ATOM   4636  N   VAL A 296     -11.094  -8.892   3.064  1.00 89.08           N  
ATOM   4637  H   VAL A 296     -11.358  -9.645   2.445  1.00 89.08           H  
ATOM   4638  CA  VAL A 296     -12.153  -8.245   3.838  1.00 89.08           C  
ATOM   4639  HA  VAL A 296     -11.820  -7.252   4.137  1.00 89.08           H  
ATOM   4640  C   VAL A 296     -12.397  -9.067   5.098  1.00 89.08           C  
ATOM   4641  CB  VAL A 296     -13.435  -8.065   3.004  1.00 89.08           C  
ATOM   4642  HB  VAL A 296     -13.825  -9.040   2.712  1.00 89.08           H  
ATOM   4643  O   VAL A 296     -12.866 -10.197   5.031  1.00 89.08           O  
ATOM   4644  CG1 VAL A 296     -14.507  -7.317   3.809  1.00 89.08           C  
ATOM   4645 HG11 VAL A 296     -15.396  -7.177   3.194  1.00 89.08           H  
ATOM   4646 HG12 VAL A 296     -14.133  -6.348   4.139  1.00 89.08           H  
ATOM   4647 HG13 VAL A 296     -14.803  -7.910   4.674  1.00 89.08           H  
ATOM   4648  CG2 VAL A 296     -13.151  -7.253   1.730  1.00 89.08           C  
ATOM   4649 HG21 VAL A 296     -12.723  -6.284   1.987  1.00 89.08           H  
ATOM   4650 HG22 VAL A 296     -12.457  -7.793   1.086  1.00 89.08           H  
ATOM   4651 HG23 VAL A 296     -14.078  -7.105   1.176  1.00 89.08           H  
ATOM   4652  N   GLU A 297     -12.061  -8.494   6.250  1.00 92.45           N  
ATOM   4653  H   GLU A 297     -11.624  -7.583   6.229  1.00 92.45           H  
ATOM   4654  CA  GLU A 297     -12.358  -9.084   7.552  1.00 92.45           C  
ATOM   4655  HA  GLU A 297     -12.447 -10.165   7.447  1.00 92.45           H  
ATOM   4656  C   GLU A 297     -13.703  -8.542   8.047  1.00 92.45           C  
ATOM   4657  CB  GLU A 297     -11.185  -8.810   8.505  1.00 92.45           C  
ATOM   4658  HB2 GLU A 297     -11.035  -7.734   8.597  1.00 92.45           H  
ATOM   4659  HB3 GLU A 297     -10.279  -9.237   8.077  1.00 92.45           H  
ATOM   4660  O   GLU A 297     -13.790  -7.441   8.602  1.00 92.45           O  
ATOM   4661  CG  GLU A 297     -11.392  -9.396   9.902  1.00 92.45           C  
ATOM   4662  HG2 GLU A 297     -12.228  -8.870  10.365  1.00 92.45           H  
ATOM   4663  HG3 GLU A 297     -10.502  -9.191  10.497  1.00 92.45           H  
ATOM   4664  CD  GLU A 297     -11.663 -10.903   9.884  1.00 92.45           C  
ATOM   4665  OE1 GLU A 297     -12.760 -11.269  10.373  1.00 92.45           O  
ATOM   4666  OE2 GLU A 297     -10.788 -11.645   9.380  1.00 92.45           O  
ATOM   4667  N   ASP A 298     -14.771  -9.310   7.823  1.00 93.24           N  
ATOM   4668  H   ASP A 298     -14.644 -10.153   7.281  1.00 93.24           H  
ATOM   4669  CA  ASP A 298     -16.142  -8.893   8.130  1.00 93.24           C  
ATOM   4670  HA  ASP A 298     -16.386  -8.010   7.540  1.00 93.24           H  
ATOM   4671  C   ASP A 298     -16.330  -8.527   9.601  1.00 93.24           C  
ATOM   4672  CB  ASP A 298     -17.125 -10.023   7.787  1.00 93.24           C  
ATOM   4673  HB2 ASP A 298     -16.733 -10.971   8.158  1.00 93.24           H  
ATOM   4674  HB3 ASP A 298     -18.066  -9.833   8.303  1.00 93.24           H  
ATOM   4675  O   ASP A 298     -17.150  -7.665   9.932  1.00 93.24           O  
ATOM   4676  CG  ASP A 298     -17.445 -10.137   6.297  1.00 93.24           C  
ATOM   4677  OD1 ASP A 298     -17.193  -9.152   5.569  1.00 93.24           O  
ATOM   4678  OD2 ASP A 298     -18.033 -11.177   5.942  1.00 93.24           O  
ATOM   4679  N   SER A 299     -15.599  -9.170  10.516  1.00 94.38           N  
ATOM   4680  H   SER A 299     -14.913  -9.839  10.196  1.00 94.38           H  
ATOM   4681  CA  SER A 299     -15.647  -8.860  11.949  1.00 94.38           C  
ATOM   4682  HA  SER A 299     -16.681  -8.925  12.288  1.00 94.38           H  
ATOM   4683  C   SER A 299     -15.160  -7.439  12.269  1.00 94.38           C  
ATOM   4684  CB  SER A 299     -14.850  -9.904  12.735  1.00 94.38           C  
ATOM   4685  HB2 SER A 299     -15.199 -10.906  12.481  1.00 94.38           H  
ATOM   4686  HB3 SER A 299     -15.004  -9.742  13.801  1.00 94.38           H  
ATOM   4687  O   SER A 299     -15.626  -6.841  13.239  1.00 94.38           O  
ATOM   4688  OG  SER A 299     -13.479  -9.795  12.444  1.00 94.38           O  
ATOM   4689  HG  SER A 299     -13.242 -10.429  11.763  1.00 94.38           H  
ATOM   4690  N   LEU A 300     -14.314  -6.850  11.417  1.00 95.61           N  
ATOM   4691  H   LEU A 300     -13.997  -7.396  10.629  1.00 95.61           H  
ATOM   4692  CA  LEU A 300     -13.777  -5.491  11.548  1.00 95.61           C  
ATOM   4693  HA  LEU A 300     -13.928  -5.146  12.571  1.00 95.61           H  
ATOM   4694  C   LEU A 300     -14.494  -4.462  10.672  1.00 95.61           C  
ATOM   4695  CB  LEU A 300     -12.267  -5.514  11.261  1.00 95.61           C  
ATOM   4696  HB2 LEU A 300     -11.879  -4.499  11.342  1.00 95.61           H  
ATOM   4697  HB3 LEU A 300     -12.108  -5.856  10.239  1.00 95.61           H  
ATOM   4698  O   LEU A 300     -14.093  -3.296  10.627  1.00 95.61           O  
ATOM   4699  CG  LEU A 300     -11.469  -6.414  12.214  1.00 95.61           C  
ATOM   4700  HG  LEU A 300     -11.783  -7.452  12.098  1.00 95.61           H  
ATOM   4701  CD1 LEU A 300      -9.984  -6.318  11.875  1.00 95.61           C  
ATOM   4702 HD11 LEU A 300      -9.631  -5.293  11.985  1.00 95.61           H  
ATOM   4703 HD12 LEU A 300      -9.819  -6.662  10.854  1.00 95.61           H  
ATOM   4704 HD13 LEU A 300      -9.429  -6.963  12.556  1.00 95.61           H  
ATOM   4705  CD2 LEU A 300     -11.653  -6.018  13.678  1.00 95.61           C  
ATOM   4706 HD21 LEU A 300     -11.084  -6.726  14.281  1.00 95.61           H  
ATOM   4707 HD22 LEU A 300     -11.307  -5.001  13.860  1.00 95.61           H  
ATOM   4708 HD23 LEU A 300     -12.693  -6.127  13.983  1.00 95.61           H  
ATOM   4709  N   HIS A 301     -15.559  -4.865   9.980  1.00 93.23           N  
ATOM   4710  H   HIS A 301     -15.823  -5.839  10.022  1.00 93.23           H  
ATOM   4711  CA  HIS A 301     -16.272  -3.977   9.079  1.00 93.23           C  
ATOM   4712  HA  HIS A 301     -15.546  -3.605   8.356  1.00 93.23           H  
ATOM   4713  C   HIS A 301     -16.865  -2.776   9.834  1.00 93.23           C  
ATOM   4714  CB  HIS A 301     -17.333  -4.761   8.302  1.00 93.23           C  
ATOM   4715  HB2 HIS A 301     -16.884  -5.673   7.908  1.00 93.23           H  
ATOM   4716  HB3 HIS A 301     -18.151  -5.042   8.965  1.00 93.23           H  
ATOM   4717  O   HIS A 301     -17.663  -2.926  10.757  1.00 93.23           O  
ATOM   4718  CG  HIS A 301     -17.862  -3.962   7.144  1.00 93.23           C  
ATOM   4719  CD2 HIS A 301     -17.499  -4.093   5.830  1.00 93.23           C  
ATOM   4720  HD2 HIS A 301     -16.813  -4.825   5.430  1.00 93.23           H  
ATOM   4721  ND1 HIS A 301     -18.738  -2.906   7.226  1.00 93.23           N  
ATOM   4722  HD1 HIS A 301     -19.295  -2.691   8.040  1.00 93.23           H  
ATOM   4723  CE1 HIS A 301     -18.876  -2.396   5.990  1.00 93.23           C  
ATOM   4724  HE1 HIS A 301     -19.516  -1.575   5.704  1.00 93.23           H  
ATOM   4725  NE2 HIS A 301     -18.144  -3.080   5.111  1.00 93.23           N  
ATOM   4726  N   LEU A 302     -16.532  -1.564   9.381  1.00 91.38           N  
ATOM   4727  H   LEU A 302     -15.845  -1.544   8.641  1.00 91.38           H  
ATOM   4728  CA  LEU A 302     -16.844  -0.291  10.048  1.00 91.38           C  
ATOM   4729  HA  LEU A 302     -16.306  -0.245  10.995  1.00 91.38           H  
ATOM   4730  C   LEU A 302     -18.343  -0.113  10.370  1.00 91.38           C  
ATOM   4731  CB  LEU A 302     -16.359   0.849   9.135  1.00 91.38           C  
ATOM   4732  HB2 LEU A 302     -16.552   1.798   9.635  1.00 91.38           H  
ATOM   4733  HB3 LEU A 302     -16.952   0.810   8.221  1.00 91.38           H  
ATOM   4734  O   LEU A 302     -18.695   0.422  11.415  1.00 91.38           O  
ATOM   4735  CG  LEU A 302     -14.883   0.802   8.697  1.00 91.38           C  
ATOM   4736  HG  LEU A 302     -14.683  -0.140   8.186  1.00 91.38           H  
ATOM   4737  CD1 LEU A 302     -14.627   1.919   7.688  1.00 91.38           C  
ATOM   4738 HD11 LEU A 302     -13.564   1.978   7.453  1.00 91.38           H  
ATOM   4739 HD12 LEU A 302     -15.170   1.702   6.768  1.00 91.38           H  
ATOM   4740 HD13 LEU A 302     -14.985   2.870   8.084  1.00 91.38           H  
ATOM   4741  CD2 LEU A 302     -13.914   0.916   9.865  1.00 91.38           C  
ATOM   4742 HD21 LEU A 302     -12.890   0.987   9.499  1.00 91.38           H  
ATOM   4743 HD22 LEU A 302     -14.153   1.784  10.480  1.00 91.38           H  
ATOM   4744 HD23 LEU A 302     -13.991   0.007  10.463  1.00 91.38           H  
ATOM   4745  N   ARG A 303     -19.234  -0.626   9.505  1.00 92.49           N  
ATOM   4746  H   ARG A 303     -18.847  -1.032   8.665  1.00 92.49           H  
ATOM   4747  CA  ARG A 303     -20.702  -0.597   9.708  1.00 92.49           C  
ATOM   4748  HA  ARG A 303     -21.012   0.436   9.861  1.00 92.49           H  
ATOM   4749  C   ARG A 303     -21.186  -1.330  10.965  1.00 92.49           C  
ATOM   4750  CB  ARG A 303     -21.459  -1.175   8.500  1.00 92.49           C  
ATOM   4751  HB2 ARG A 303     -21.087  -2.176   8.282  1.00 92.49           H  
ATOM   4752  HB3 ARG A 303     -22.511  -1.276   8.768  1.00 92.49           H  
ATOM   4753  O   ARG A 303     -22.301  -1.070  11.393  1.00 92.49           O  
ATOM   4754  CG  ARG A 303     -21.397  -0.295   7.246  1.00 92.49           C  
ATOM   4755  HG2 ARG A 303     -20.359  -0.111   6.970  1.00 92.49           H  
ATOM   4756  HG3 ARG A 303     -21.872   0.663   7.456  1.00 92.49           H  
ATOM   4757  CD  ARG A 303     -22.148  -0.999   6.104  1.00 92.49           C  
ATOM   4758  HD2 ARG A 303     -21.757  -2.010   5.987  1.00 92.49           H  
ATOM   4759  HD3 ARG A 303     -23.201  -1.070   6.377  1.00 92.49           H  
ATOM   4760  NE  ARG A 303     -22.020  -0.279   4.823  1.00 92.49           N  
ATOM   4761  HE  ARG A 303     -21.500   0.586   4.826  1.00 92.49           H  
ATOM   4762  NH1 ARG A 303     -23.295  -1.718   3.555  1.00 92.49           N  
ATOM   4763 HH11 ARG A 303     -23.444  -2.307   4.362  1.00 92.49           H  
ATOM   4764 HH12 ARG A 303     -23.679  -1.993   2.663  1.00 92.49           H  
ATOM   4765  NH2 ARG A 303     -22.382   0.074   2.598  1.00 92.49           N  
ATOM   4766 HH21 ARG A 303     -21.813   0.908   2.624  1.00 92.49           H  
ATOM   4767 HH22 ARG A 303     -22.788  -0.226   1.723  1.00 92.49           H  
ATOM   4768  CZ  ARG A 303     -22.564  -0.644   3.671  1.00 92.49           C  
ATOM   4769  N   LYS A 304     -20.392  -2.243  11.536  1.00 94.57           N  
ATOM   4770  H   LYS A 304     -19.468  -2.392  11.156  1.00 94.57           H  
ATOM   4771  CA  LYS A 304     -20.723  -2.927  12.798  1.00 94.57           C  
ATOM   4772  HA  LYS A 304     -21.789  -3.155  12.822  1.00 94.57           H  
ATOM   4773  C   LYS A 304     -20.470  -2.049  14.028  1.00 94.57           C  
ATOM   4774  CB  LYS A 304     -19.933  -4.243  12.908  1.00 94.57           C  
ATOM   4775  HB2 LYS A 304     -20.101  -4.667  13.898  1.00 94.57           H  
ATOM   4776  HB3 LYS A 304     -18.867  -4.039  12.811  1.00 94.57           H  
ATOM   4777  O   LYS A 304     -20.965  -2.372  15.102  1.00 94.57           O  
ATOM   4778  CG  LYS A 304     -20.360  -5.280  11.858  1.00 94.57           C  
ATOM   4779  HG2 LYS A 304     -21.427  -5.475  11.969  1.00 94.57           H  
ATOM   4780  HG3 LYS A 304     -20.174  -4.891  10.857  1.00 94.57           H  
ATOM   4781  CD  LYS A 304     -19.585  -6.593  12.036  1.00 94.57           C  
ATOM   4782  HD2 LYS A 304     -19.692  -6.944  13.062  1.00 94.57           H  
ATOM   4783  HD3 LYS A 304     -18.530  -6.408  11.836  1.00 94.57           H  
ATOM   4784  CE  LYS A 304     -20.129  -7.656  11.071  1.00 94.57           C  
ATOM   4785  HE2 LYS A 304     -21.167  -7.870  11.327  1.00 94.57           H  
ATOM   4786  HE3 LYS A 304     -20.105  -7.246  10.061  1.00 94.57           H  
ATOM   4787  NZ  LYS A 304     -19.323  -8.899  11.106  1.00 94.57           N  
ATOM   4788  HZ1 LYS A 304     -19.677  -9.584  10.455  1.00 94.57           H  
ATOM   4789  HZ2 LYS A 304     -18.387  -8.668  10.803  1.00 94.57           H  
ATOM   4790  HZ3 LYS A 304     -19.282  -9.299  12.032  1.00 94.57           H  
ATOM   4791  N   TYR A 305     -19.719  -0.957  13.864  1.00 95.51           N  
ATOM   4792  H   TYR A 305     -19.375  -0.745  12.938  1.00 95.51           H  
ATOM   4793  CA  TYR A 305     -19.284  -0.070  14.943  1.00 95.51           C  
ATOM   4794  HA  TYR A 305     -19.877  -0.276  15.835  1.00 95.51           H  
ATOM   4795  C   TYR A 305     -19.511   1.413  14.582  1.00 95.51           C  
ATOM   4796  CB  TYR A 305     -17.812  -0.376  15.274  1.00 95.51           C  
ATOM   4797  HB2 TYR A 305     -17.571   0.082  16.233  1.00 95.51           H  
ATOM   4798  HB3 TYR A 305     -17.173   0.078  14.518  1.00 95.51           H  
ATOM   4799  O   TYR A 305     -18.559   2.198  14.587  1.00 95.51           O  
ATOM   4800  CG  TYR A 305     -17.470  -1.849  15.356  1.00 95.51           C  
ATOM   4801  CD1 TYR A 305     -17.914  -2.612  16.450  1.00 95.51           C  
ATOM   4802  HD1 TYR A 305     -18.488  -2.145  17.237  1.00 95.51           H  
ATOM   4803  CD2 TYR A 305     -16.743  -2.460  14.315  1.00 95.51           C  
ATOM   4804  HD2 TYR A 305     -16.420  -1.878  13.465  1.00 95.51           H  
ATOM   4805  CE1 TYR A 305     -17.615  -3.985  16.514  1.00 95.51           C  
ATOM   4806  HE1 TYR A 305     -17.948  -4.580  17.352  1.00 95.51           H  
ATOM   4807  CE2 TYR A 305     -16.450  -3.835  14.374  1.00 95.51           C  
ATOM   4808  HE2 TYR A 305     -15.903  -4.309  13.574  1.00 95.51           H  
ATOM   4809  OH  TYR A 305     -16.604  -5.923  15.555  1.00 95.51           O  
ATOM   4810  HH  TYR A 305     -16.149  -6.244  14.773  1.00 95.51           H  
ATOM   4811  CZ  TYR A 305     -16.880  -4.597  15.481  1.00 95.51           C  
ATOM   4812  N   PRO A 306     -20.733   1.825  14.189  1.00 94.99           N  
ATOM   4813  CA  PRO A 306     -20.975   3.160  13.645  1.00 94.99           C  
ATOM   4814  HA  PRO A 306     -20.343   3.319  12.771  1.00 94.99           H  
ATOM   4815  C   PRO A 306     -20.696   4.289  14.650  1.00 94.99           C  
ATOM   4816  CB  PRO A 306     -22.443   3.149  13.203  1.00 94.99           C  
ATOM   4817  HB2 PRO A 306     -22.506   2.825  12.164  1.00 94.99           H  
ATOM   4818  HB3 PRO A 306     -22.916   4.124  13.322  1.00 94.99           H  
ATOM   4819  O   PRO A 306     -20.167   5.334  14.263  1.00 94.99           O  
ATOM   4820  CG  PRO A 306     -23.090   2.095  14.102  1.00 94.99           C  
ATOM   4821  HG2 PRO A 306     -23.331   2.530  15.072  1.00 94.99           H  
ATOM   4822  HG3 PRO A 306     -23.978   1.661  13.644  1.00 94.99           H  
ATOM   4823  CD  PRO A 306     -21.975   1.067  14.262  1.00 94.99           C  
ATOM   4824  HD2 PRO A 306     -22.074   0.543  15.213  1.00 94.99           H  
ATOM   4825  HD3 PRO A 306     -22.020   0.359  13.434  1.00 94.99           H  
ATOM   4826  N   ASN A 307     -21.007   4.103  15.939  1.00 94.69           N  
ATOM   4827  H   ASN A 307     -21.285   3.182  16.248  1.00 94.69           H  
ATOM   4828  CA  ASN A 307     -20.782   5.132  16.956  1.00 94.69           C  
ATOM   4829  HA  ASN A 307     -21.118   6.092  16.563  1.00 94.69           H  
ATOM   4830  C   ASN A 307     -19.283   5.272  17.270  1.00 94.69           C  
ATOM   4831  CB  ASN A 307     -21.606   4.819  18.218  1.00 94.69           C  
ATOM   4832  HB2 ASN A 307     -21.291   3.866  18.642  1.00 94.69           H  
ATOM   4833  HB3 ASN A 307     -21.419   5.597  18.959  1.00 94.69           H  
ATOM   4834  O   ASN A 307     -18.760   6.389  17.331  1.00 94.69           O  
ATOM   4835  CG  ASN A 307     -23.105   4.792  17.976  1.00 94.69           C  
ATOM   4836  ND2 ASN A 307     -23.723   3.638  17.994  1.00 94.69           N  
ATOM   4837 HD21 ASN A 307     -23.182   2.785  17.997  1.00 94.69           H  
ATOM   4838 HD22 ASN A 307     -24.704   3.597  17.757  1.00 94.69           H  
ATOM   4839  OD1 ASN A 307     -23.740   5.819  17.785  1.00 94.69           O  
ATOM   4840  N   LEU A 308     -18.576   4.147  17.411  1.00 95.66           N  
ATOM   4841  H   LEU A 308     -19.074   3.270  17.348  1.00 95.66           H  
ATOM   4842  CA  LEU A 308     -17.130   4.103  17.620  1.00 95.66           C  
ATOM   4843  HA  LEU A 308     -16.894   4.721  18.486  1.00 95.66           H  
ATOM   4844  C   LEU A 308     -16.371   4.665  16.415  1.00 95.66           C  
ATOM   4845  CB  LEU A 308     -16.712   2.649  17.895  1.00 95.66           C  
ATOM   4846  HB2 LEU A 308     -17.288   2.266  18.737  1.00 95.66           H  
ATOM   4847  HB3 LEU A 308     -16.965   2.056  17.016  1.00 95.66           H  
ATOM   4848  O   LEU A 308     -15.427   5.433  16.592  1.00 95.66           O  
ATOM   4849  CG  LEU A 308     -15.210   2.471  18.188  1.00 95.66           C  
ATOM   4850  HG  LEU A 308     -14.615   2.911  17.388  1.00 95.66           H  
ATOM   4851  CD1 LEU A 308     -14.819   3.135  19.509  1.00 95.66           C  
ATOM   4852 HD11 LEU A 308     -15.402   2.702  20.323  1.00 95.66           H  
ATOM   4853 HD12 LEU A 308     -15.010   4.207  19.463  1.00 95.66           H  
ATOM   4854 HD13 LEU A 308     -13.757   2.978  19.697  1.00 95.66           H  
ATOM   4855  CD2 LEU A 308     -14.871   0.984  18.255  1.00 95.66           C  
ATOM   4856 HD21 LEU A 308     -15.533   0.482  18.960  1.00 95.66           H  
ATOM   4857 HD22 LEU A 308     -15.014   0.535  17.272  1.00 95.66           H  
ATOM   4858 HD23 LEU A 308     -13.832   0.843  18.553  1.00 95.66           H  
ATOM   4859  N   TYR A 309     -16.801   4.328  15.200  1.00 95.27           N  
ATOM   4860  H   TYR A 309     -17.544   3.648  15.132  1.00 95.27           H  
ATOM   4861  CA  TYR A 309     -16.243   4.846  13.955  1.00 95.27           C  
ATOM   4862  HA  TYR A 309     -15.194   4.559  13.886  1.00 95.27           H  
ATOM   4863  C   TYR A 309     -16.316   6.374  13.895  1.00 95.27           C  
ATOM   4864  CB  TYR A 309     -17.003   4.233  12.775  1.00 95.27           C  
ATOM   4865  HB2 TYR A 309     -18.075   4.364  12.923  1.00 95.27           H  
ATOM   4866  HB3 TYR A 309     -16.805   3.162  12.739  1.00 95.27           H  
ATOM   4867  O   TYR A 309     -15.296   7.037  13.688  1.00 95.27           O  
ATOM   4868  CG  TYR A 309     -16.623   4.852  11.452  1.00 95.27           C  
ATOM   4869  CD1 TYR A 309     -17.400   5.884  10.890  1.00 95.27           C  
ATOM   4870  HD1 TYR A 309     -18.291   6.227  11.393  1.00 95.27           H  
ATOM   4871  CD2 TYR A 309     -15.450   4.424  10.816  1.00 95.27           C  
ATOM   4872  HD2 TYR A 309     -14.845   3.662  11.285  1.00 95.27           H  
ATOM   4873  CE1 TYR A 309     -17.006   6.479   9.677  1.00 95.27           C  
ATOM   4874  HE1 TYR A 309     -17.590   7.279   9.246  1.00 95.27           H  
ATOM   4875  CE2 TYR A 309     -15.079   4.992   9.588  1.00 95.27           C  
ATOM   4876  HE2 TYR A 309     -14.197   4.629   9.081  1.00 95.27           H  
ATOM   4877  OH  TYR A 309     -15.472   6.534   7.816  1.00 95.27           O  
ATOM   4878  HH  TYR A 309     -14.679   6.095   7.498  1.00 95.27           H  
ATOM   4879  CZ  TYR A 309     -15.852   6.018   9.013  1.00 95.27           C  
ATOM   4880  N   THR A 310     -17.503   6.945  14.125  1.00 93.17           N  
ATOM   4881  H   THR A 310     -18.314   6.354  14.240  1.00 93.17           H  
ATOM   4882  CA  THR A 310     -17.696   8.401  14.103  1.00 93.17           C  
ATOM   4883  HA  THR A 310     -17.313   8.785  13.157  1.00 93.17           H  
ATOM   4884  C   THR A 310     -16.904   9.081  15.226  1.00 93.17           C  
ATOM   4885  CB  THR A 310     -19.195   8.741  14.171  1.00 93.17           C  
ATOM   4886  HB  THR A 310     -19.637   8.270  15.049  1.00 93.17           H  
ATOM   4887  O   THR A 310     -16.334  10.155  15.014  1.00 93.17           O  
ATOM   4888  CG2 THR A 310     -19.467  10.248  14.210  1.00 93.17           C  
ATOM   4889 HG21 THR A 310     -18.998  10.736  13.356  1.00 93.17           H  
ATOM   4890 HG22 THR A 310     -19.071  10.678  15.130  1.00 93.17           H  
ATOM   4891 HG23 THR A 310     -20.542  10.430  14.184  1.00 93.17           H  
ATOM   4892  OG1 THR A 310     -19.828   8.248  13.010  1.00 93.17           O  
ATOM   4893  HG1 THR A 310     -20.762   8.124  13.195  1.00 93.17           H  
ATOM   4894  N   ALA A 311     -16.791   8.455  16.404  1.00 94.03           N  
ATOM   4895  H   ALA A 311     -17.291   7.589  16.548  1.00 94.03           H  
ATOM   4896  CA  ALA A 311     -15.941   8.952  17.487  1.00 94.03           C  
ATOM   4897  HA  ALA A 311     -16.208   9.988  17.697  1.00 94.03           H  
ATOM   4898  C   ALA A 311     -14.452   8.944  17.100  1.00 94.03           C  
ATOM   4899  CB  ALA A 311     -16.204   8.128  18.753  1.00 94.03           C  
ATOM   4900  HB1 ALA A 311     -15.919   7.088  18.596  1.00 94.03           H  
ATOM   4901  HB2 ALA A 311     -17.262   8.165  19.013  1.00 94.03           H  
ATOM   4902  HB3 ALA A 311     -15.619   8.535  19.578  1.00 94.03           H  
ATOM   4903  O   ALA A 311     -13.762   9.952  17.254  1.00 94.03           O  
ATOM   4904  N   ALA A 312     -13.953   7.841  16.542  1.00 94.81           N  
ATOM   4905  H   ALA A 312     -14.555   7.037  16.440  1.00 94.81           H  
ATOM   4906  CA  ALA A 312     -12.567   7.717  16.097  1.00 94.81           C  
ATOM   4907  HA  ALA A 312     -11.901   7.901  16.939  1.00 94.81           H  
ATOM   4908  C   ALA A 312     -12.232   8.742  15.006  1.00 94.81           C  
ATOM   4909  CB  ALA A 312     -12.351   6.284  15.610  1.00 94.81           C  
ATOM   4910  HB1 ALA A 312     -11.316   6.162  15.293  1.00 94.81           H  
ATOM   4911  HB2 ALA A 312     -12.564   5.593  16.426  1.00 94.81           H  
ATOM   4912  HB3 ALA A 312     -13.011   6.060  14.772  1.00 94.81           H  
ATOM   4913  O   ALA A 312     -11.209   9.423  15.078  1.00 94.81           O  
ATOM   4914  N   GLN A 313     -13.141   8.927  14.047  1.00 92.73           N  
ATOM   4915  H   GLN A 313     -13.950   8.323  14.034  1.00 92.73           H  
ATOM   4916  CA  GLN A 313     -13.015   9.942  13.008  1.00 92.73           C  
ATOM   4917  HA  GLN A 313     -12.103   9.755  12.442  1.00 92.73           H  
ATOM   4918  C   GLN A 313     -12.933  11.354  13.604  1.00 92.73           C  
ATOM   4919  CB  GLN A 313     -14.221   9.822  12.072  1.00 92.73           C  
ATOM   4920  HB2 GLN A 313     -15.129  10.060  12.626  1.00 92.73           H  
ATOM   4921  HB3 GLN A 313     -14.302   8.799  11.703  1.00 92.73           H  
ATOM   4922  O   GLN A 313     -12.061  12.137  13.224  1.00 92.73           O  
ATOM   4923  CG  GLN A 313     -14.084  10.765  10.874  1.00 92.73           C  
ATOM   4924  HG2 GLN A 313     -13.860  11.781  11.200  1.00 92.73           H  
ATOM   4925  HG3 GLN A 313     -13.265  10.419  10.244  1.00 92.73           H  
ATOM   4926  CD  GLN A 313     -15.365  10.834  10.065  1.00 92.73           C  
ATOM   4927  NE2 GLN A 313     -15.266  10.843   8.765  1.00 92.73           N  
ATOM   4928 HE21 GLN A 313     -16.144  10.813   8.267  1.00 92.73           H  
ATOM   4929 HE22 GLN A 313     -14.371  10.690   8.323  1.00 92.73           H  
ATOM   4930  OE1 GLN A 313     -16.471  10.938  10.566  1.00 92.73           O  
ATOM   4931  N   ALA A 314     -13.813  11.686  14.555  1.00 91.02           N  
ATOM   4932  H   ALA A 314     -14.519  11.012  14.817  1.00 91.02           H  
ATOM   4933  CA  ALA A 314     -13.813  12.989  15.212  1.00 91.02           C  
ATOM   4934  HA  ALA A 314     -13.906  13.760  14.447  1.00 91.02           H  
ATOM   4935  C   ALA A 314     -12.504  13.251  15.975  1.00 91.02           C  
ATOM   4936  CB  ALA A 314     -15.029  13.074  16.142  1.00 91.02           C  
ATOM   4937  HB1 ALA A 314     -15.944  12.929  15.568  1.00 91.02           H  
ATOM   4938  HB2 ALA A 314     -15.051  14.052  16.622  1.00 91.02           H
[truncated: 115,839 more chars]
