# Supplementary material for: Using structure prediction of negative sense RNA virus nucleoproteins to assess evolutionary relationships
Source: bioRxiv. 2024 May 22:2024.02.16.580771. Originally published 2024 Feb 17. Preprint. [Version 2] doi: 10.1101/2024.02.16.580771 (PMC10888975; doi:10.1101/2024.02.16.580771)
Supplement: Supplement 2 — Supplementary File 2: Full NSV Dataset NP AlphaFold PDBs (.pdb files) [file media-2.zip › Full NSV Dataset NP AlphaFold PDBs/JPNV.pdb]

ATOM      1  N   MET A   1      -7.871  52.900 -15.333  1.00 43.61           N  
ATOM      2  H   MET A   1      -6.970  52.963 -15.784  1.00 43.61           H  
ATOM      3  H2  MET A   1      -8.317  53.806 -15.343  1.00 43.61           H  
ATOM      4  H3  MET A   1      -8.444  52.251 -15.854  1.00 43.61           H  
ATOM      5  CA  MET A   1      -7.727  52.415 -13.946  1.00 43.61           C  
ATOM      6  HA  MET A   1      -7.104  53.106 -13.378  1.00 43.61           H  
ATOM      7  C   MET A   1      -7.004  51.069 -14.003  1.00 43.61           C  
ATOM      8  CB  MET A   1      -9.128  52.368 -13.288  1.00 43.61           C  
ATOM      9  HB2 MET A   1      -9.708  51.550 -13.716  1.00 43.61           H  
ATOM     10  HB3 MET A   1      -9.650  53.294 -13.528  1.00 43.61           H  
ATOM     11  O   MET A   1      -7.616  50.044 -13.750  1.00 43.61           O  
ATOM     12  CG  MET A   1      -9.134  52.241 -11.761  1.00 43.61           C  
ATOM     13  HG2 MET A   1      -8.622  53.095 -11.317  1.00 43.61           H  
ATOM     14  HG3 MET A   1      -8.584  51.339 -11.493  1.00 43.61           H  
ATOM     15  SD  MET A   1     -10.802  52.103 -11.048  1.00 43.61           S  
ATOM     16  CE  MET A   1     -11.280  53.834 -10.782  1.00 43.61           C  
ATOM     17  HE1 MET A   1     -10.573  54.312 -10.104  1.00 43.61           H  
ATOM     18  HE2 MET A   1     -11.294  54.366 -11.733  1.00 43.61           H  
ATOM     19  HE3 MET A   1     -12.276  53.868 -10.339  1.00 43.61           H  
ATOM     20  N   MET A   2      -5.731  51.062 -14.437  1.00 38.06           N  
ATOM     21  H   MET A   2      -5.219  51.923 -14.560  1.00 38.06           H  
ATOM     22  CA  MET A   2      -4.906  49.848 -14.327  1.00 38.06           C  
ATOM     23  HA  MET A   2      -5.413  49.010 -14.804  1.00 38.06           H  
ATOM     24  C   MET A   2      -4.785  49.535 -12.843  1.00 38.06           C  
ATOM     25  CB  MET A   2      -3.518  50.011 -14.966  1.00 38.06           C  
ATOM     26  HB2 MET A   2      -3.156  51.033 -14.857  1.00 38.06           H  
ATOM     27  HB3 MET A   2      -2.823  49.348 -14.451  1.00 38.06           H  
ATOM     28  O   MET A   2      -4.565  50.448 -12.041  1.00 38.06           O  
ATOM     29  CG  MET A   2      -3.521  49.601 -16.441  1.00 38.06           C  
ATOM     30  HG2 MET A   2      -4.103  50.314 -17.025  1.00 38.06           H  
ATOM     31  HG3 MET A   2      -3.992  48.622 -16.525  1.00 38.06           H  
ATOM     32  SD  MET A   2      -1.852  49.448 -17.134  1.00 38.06           S  
ATOM     33  CE  MET A   2      -1.801  50.847 -18.279  1.00 38.06           C  
ATOM     34  HE1 MET A   2      -2.580  50.731 -19.033  1.00 38.06           H  
ATOM     35  HE2 MET A   2      -1.950  51.778 -17.732  1.00 38.06           H  
ATOM     36  HE3 MET A   2      -0.829  50.870 -18.771  1.00 38.06           H  
ATOM     37  N   SER A   3      -5.088  48.292 -12.483  1.00 48.45           N  
ATOM     38  H   SER A   3      -5.122  47.572 -13.191  1.00 48.45           H  
ATOM     39  CA  SER A   3      -5.380  47.947 -11.101  1.00 48.45           C  
ATOM     40  HA  SER A   3      -6.210  48.575 -10.775  1.00 48.45           H  
ATOM     41  C   SER A   3      -4.168  48.264 -10.226  1.00 48.45           C  
ATOM     42  CB  SER A   3      -5.834  46.488 -10.984  1.00 48.45           C  
ATOM     43  HB2 SER A   3      -6.589  46.269 -11.739  1.00 48.45           H  
ATOM     44  HB3 SER A   3      -6.276  46.335 -10.000  1.00 48.45           H  
ATOM     45  O   SER A   3      -3.016  48.056 -10.607  1.00 48.45           O  
ATOM     46  OG  SER A   3      -4.742  45.609 -11.125  1.00 48.45           O  
ATOM     47  HG  SER A   3      -4.559  45.484 -12.059  1.00 48.45           H  
ATOM     48  N   VAL A   4      -4.417  48.773  -9.021  1.00 48.07           N  
ATOM     49  H   VAL A   4      -5.375  48.986  -8.779  1.00 48.07           H  
ATOM     50  CA  VAL A   4      -3.367  49.020  -8.020  1.00 48.07           C  
ATOM     51  HA  VAL A   4      -2.674  49.763  -8.417  1.00 48.07           H  
ATOM     52  C   VAL A   4      -2.548  47.743  -7.751  1.00 48.07           C  
ATOM     53  CB  VAL A   4      -4.019  49.584  -6.740  1.00 48.07           C  
ATOM     54  HB  VAL A   4      -4.803  48.901  -6.416  1.00 48.07           H  
ATOM     55  O   VAL A   4      -1.397  47.837  -7.329  1.00 48.07           O  
ATOM     56  CG1 VAL A   4      -3.039  49.761  -5.574  1.00 48.07           C  
ATOM     57 HG11 VAL A   4      -3.544  50.244  -4.737  1.00 48.07           H  
ATOM     58 HG12 VAL A   4      -2.195  50.374  -5.892  1.00 48.07           H  
ATOM     59 HG13 VAL A   4      -2.679  48.787  -5.242  1.00 48.07           H  
ATOM     60  CG2 VAL A   4      -4.654  50.956  -7.022  1.00 48.07           C  
ATOM     61 HG21 VAL A   4      -3.894  51.657  -7.366  1.00 48.07           H  
ATOM     62 HG22 VAL A   4      -5.430  50.874  -7.783  1.00 48.07           H  
ATOM     63 HG23 VAL A   4      -5.115  51.347  -6.115  1.00 48.07           H  
ATOM     64  N   LEU A   5      -3.104  46.560  -8.051  1.00 39.18           N  
ATOM     65  H   LEU A   5      -4.022  46.557  -8.471  1.00 39.18           H  
ATOM     66  CA  LEU A   5      -2.382  45.292  -8.037  1.00 39.18           C  
ATOM     67  HA  LEU A   5      -1.813  45.235  -7.109  1.00 39.18           H  
ATOM     68  C   LEU A   5      -1.344  45.178  -9.158  1.00 39.18           C  
ATOM     69  CB  LEU A   5      -3.361  44.103  -8.096  1.00 39.18           C  
ATOM     70  HB2 LEU A   5      -2.925  43.351  -8.755  1.00 39.18           H  
ATOM     71  HB3 LEU A   5      -4.310  44.393  -8.546  1.00 39.18           H  
ATOM     72  O   LEU A   5      -0.202  44.862  -8.853  1.00 39.18           O  
ATOM     73  CG  LEU A   5      -3.585  43.443  -6.724  1.00 39.18           C  
ATOM     74  HG  LEU A   5      -2.689  43.542  -6.112  1.00 39.18           H  
ATOM     75  CD1 LEU A   5      -4.761  44.080  -5.981  1.00 39.18           C  
ATOM     76 HD11 LEU A   5      -4.877  43.604  -5.008  1.00 39.18           H  
ATOM     77 HD12 LEU A   5      -4.572  45.144  -5.838  1.00 39.18           H  
ATOM     78 HD13 LEU A   5      -5.679  43.945  -6.553  1.00 39.18           H  
ATOM     79  CD2 LEU A   5      -3.855  41.952  -6.897  1.00 39.18           C  
ATOM     80 HD21 LEU A   5      -2.996  41.469  -7.362  1.00 39.18           H  
ATOM     81 HD22 LEU A   5      -4.733  41.797  -7.524  1.00 39.18           H  
ATOM     82 HD23 LEU A   5      -4.024  41.489  -5.924  1.00 39.18           H  
ATOM     83  N   GLU A   6      -1.680  45.466 -10.416  1.00 40.59           N  
ATOM     84  H   GLU A   6      -2.627  45.748 -10.622  1.00 40.59           H  
ATOM     85  CA  GLU A   6      -0.735  45.327 -11.538  1.00 40.59           C  
ATOM     86  HA  GLU A   6      -0.331  44.314 -11.554  1.00 40.59           H  
ATOM     87  C   GLU A   6       0.454  46.278 -11.408  1.00 40.59           C  
ATOM     88  CB  GLU A   6      -1.443  45.588 -12.870  1.00 40.59           C  
ATOM     89  HB2 GLU A   6      -2.058  46.481 -12.762  1.00 40.59           H  
ATOM     90  HB3 GLU A   6      -0.700  45.775 -13.646  1.00 40.59           H  
ATOM     91  O   GLU A   6       1.595  45.878 -11.630  1.00 40.59           O  
ATOM     92  CG  GLU A   6      -2.290  44.386 -13.302  1.00 40.59           C  
ATOM     93  HG2 GLU A   6      -1.625  43.553 -13.529  1.00 40.59           H  
ATOM     94  HG3 GLU A   6      -2.936  44.086 -12.477  1.00 40.59           H  
ATOM     95  CD  GLU A   6      -3.168  44.712 -14.516  1.00 40.59           C  
ATOM     96  OE1 GLU A   6      -3.415  43.788 -15.315  1.00 40.59           O  
ATOM     97  OE2 GLU A   6      -3.663  45.867 -14.572  1.00 40.59           O  
ATOM     98  N   SER A   7       0.221  47.519 -10.967  1.00 52.62           N  
ATOM     99  H   SER A   7      -0.739  47.799 -10.822  1.00 52.62           H  
ATOM    100  CA  SER A   7       1.316  48.476 -10.781  1.00 52.62           C  
ATOM    101  HA  SER A   7       1.932  48.455 -11.680  1.00 52.62           H  
ATOM    102  C   SER A   7       2.212  48.101  -9.598  1.00 52.62           C  
ATOM    103  CB  SER A   7       0.780  49.896 -10.620  1.00 52.62           C  
ATOM    104  HB2 SER A   7       0.355  50.020  -9.623  1.00 52.62           H  
ATOM    105  HB3 SER A   7       0.001  50.078 -11.360  1.00 52.62           H  
ATOM    106  O   SER A   7       3.422  48.302  -9.673  1.00 52.62           O  
ATOM    107  OG  SER A   7       1.826  50.824 -10.824  1.00 52.62           O  
ATOM    108  HG  SER A   7       2.644  50.465 -10.472  1.00 52.62           H  
ATOM    109  N   LYS A   8       1.657  47.526  -8.521  1.00 46.82           N  
ATOM    110  H   LYS A   8       0.662  47.353  -8.524  1.00 46.82           H  
ATOM    111  CA  LYS A   8       2.461  47.005  -7.404  1.00 46.82           C  
ATOM    112  HA  LYS A   8       3.239  47.727  -7.155  1.00 46.82           H  
ATOM    113  C   LYS A   8       3.205  45.733  -7.793  1.00 46.82           C  
ATOM    114  CB  LYS A   8       1.590  46.773  -6.164  1.00 46.82           C  
ATOM    115  HB2 LYS A   8       0.677  46.248  -6.447  1.00 46.82           H  
ATOM    116  HB3 LYS A   8       2.141  46.146  -5.463  1.00 46.82           H  
ATOM    117  O   LYS A   8       4.344  45.576  -7.377  1.00 46.82           O  
ATOM    118  CG  LYS A   8       1.253  48.096  -5.464  1.00 46.82           C  
ATOM    119  HG2 LYS A   8       2.180  48.585  -5.164  1.00 46.82           H  
ATOM    120  HG3 LYS A   8       0.717  48.757  -6.146  1.00 46.82           H  
ATOM    121  CD  LYS A   8       0.398  47.837  -4.220  1.00 46.82           C  
ATOM    122  HD2 LYS A   8      -0.535  47.359  -4.521  1.00 46.82           H  
ATOM    123  HD3 LYS A   8       0.942  47.169  -3.552  1.00 46.82           H  
ATOM    124  CE  LYS A   8       0.100  49.157  -3.503  1.00 46.82           C  
ATOM    125  HE2 LYS A   8       1.045  49.667  -3.314  1.00 46.82           H  
ATOM    126  HE3 LYS A   8      -0.492  49.786  -4.168  1.00 46.82           H  
ATOM    127  NZ  LYS A   8      -0.617  48.927  -2.224  1.00 46.82           N  
ATOM    128  HZ1 LYS A   8      -0.804  49.803  -1.758  1.00 46.82           H  
ATOM    129  HZ2 LYS A   8      -0.058  48.353  -1.609  1.00 46.82           H  
ATOM    130  HZ3 LYS A   8      -1.493  48.453  -2.391  1.00 46.82           H  
ATOM    131  N   PHE A   9       2.609  44.877  -8.619  1.00 39.63           N  
ATOM    132  H   PHE A   9       1.651  45.053  -8.887  1.00 39.63           H  
ATOM    133  CA  PHE A   9       3.231  43.652  -9.112  1.00 39.63           C  
ATOM    134  HA  PHE A   9       3.642  43.105  -8.263  1.00 39.63           H  
ATOM    135  C   PHE A   9       4.394  43.959 -10.062  1.00 39.63           C  
ATOM    136  CB  PHE A   9       2.153  42.780  -9.769  1.00 39.63           C  
ATOM    137  HB2 PHE A   9       1.916  43.167 -10.760  1.00 39.63           H  
ATOM    138  HB3 PHE A   9       1.243  42.832  -9.171  1.00 39.63           H  
ATOM    139  O   PHE A   9       5.477  43.415  -9.891  1.00 39.63           O  
ATOM    140  CG  PHE A   9       2.516  41.316  -9.858  1.00 39.63           C  
ATOM    141  CD1 PHE A   9       2.918  40.747 -11.079  1.00 39.63           C  
ATOM    142  HD1 PHE A   9       2.992  41.356 -11.968  1.00 39.63           H  
ATOM    143  CD2 PHE A   9       2.411  40.508  -8.709  1.00 39.63           C  
ATOM    144  HD2 PHE A   9       2.097  40.939  -7.770  1.00 39.63           H  
ATOM    145  CE1 PHE A   9       3.203  39.372 -11.149  1.00 39.63           C  
ATOM    146  HE1 PHE A   9       3.496  38.929 -12.089  1.00 39.63           H  
ATOM    147  CE2 PHE A   9       2.717  39.139  -8.777  1.00 39.63           C  
ATOM    148  HE2 PHE A   9       2.647  38.521  -7.894  1.00 39.63           H  
ATOM    149  CZ  PHE A   9       3.117  38.571  -9.998  1.00 39.63           C  
ATOM    150  HZ  PHE A   9       3.351  37.518 -10.054  1.00 39.63           H  
ATOM    151  N   LEU A  10       4.231  44.913 -10.984  1.00 42.23           N  
ATOM    152  H   LEU A  10       3.307  45.298 -11.121  1.00 42.23           H  
ATOM    153  CA  LEU A  10       5.310  45.353 -11.874  1.00 42.23           C  
ATOM    154  HA  LEU A  10       5.780  44.468 -12.305  1.00 42.23           H  
ATOM    155  C   LEU A  10       6.425  46.099 -11.138  1.00 42.23           C  
ATOM    156  CB  LEU A  10       4.724  46.207 -13.012  1.00 42.23           C  
ATOM    157  HB2 LEU A  10       3.844  46.737 -12.647  1.00 42.23           H  
ATOM    158  HB3 LEU A  10       5.447  46.962 -13.318  1.00 42.23           H  
ATOM    159  O   LEU A  10       7.588  45.886 -11.460  1.00 42.23           O  
ATOM    160  CG  LEU A  10       4.361  45.348 -14.236  1.00 42.23           C  
ATOM    161  HG  LEU A  10       3.984  44.379 -13.909  1.00 42.23           H  
ATOM    162  CD1 LEU A  10       3.273  46.028 -15.062  1.00 42.23           C  
ATOM    163 HD11 LEU A  10       3.608  47.009 -15.400  1.00 42.23           H  
ATOM    164 HD12 LEU A  10       2.373  46.140 -14.457  1.00 42.23           H  
ATOM    165 HD13 LEU A  10       3.029  45.410 -15.926  1.00 42.23           H  
ATOM    166  CD2 LEU A  10       5.590  45.141 -15.128  1.00 42.23           C  
ATOM    167 HD21 LEU A  10       5.949  46.097 -15.510  1.00 42.23           H  
ATOM    168 HD22 LEU A  10       6.385  44.657 -14.560  1.00 42.23           H  
ATOM    169 HD23 LEU A  10       5.325  44.497 -15.966  1.00 42.23           H  
ATOM    170  N   ILE A  11       6.107  46.936 -10.142  1.00 52.20           N  
ATOM    171  H   ILE A  11       5.132  47.113  -9.949  1.00 52.20           H  
ATOM    172  CA  ILE A  11       7.130  47.599  -9.313  1.00 52.20           C  
ATOM    173  HA  ILE A  11       7.894  48.013  -9.971  1.00 52.20           H  
ATOM    174  C   ILE A  11       7.849  46.577  -8.420  1.00 52.20           C  
ATOM    175  CB  ILE A  11       6.516  48.775  -8.514  1.00 52.20           C  
ATOM    176  HB  ILE A  11       5.628  48.413  -7.995  1.00 52.20           H  
ATOM    177  O   ILE A  11       9.061  46.670  -8.258  1.00 52.20           O  
ATOM    178  CG1 ILE A  11       6.113  49.915  -9.481  1.00 52.20           C  
ATOM    179 HG12 ILE A  11       5.568  49.503 -10.331  1.00 52.20           H  
ATOM    180 HG13 ILE A  11       7.012  50.387  -9.877  1.00 52.20           H  
ATOM    181  CG2 ILE A  11       7.499  49.322  -7.461  1.00 52.20           C  
ATOM    182 HG21 ILE A  11       7.721  48.559  -6.715  1.00 52.20           H  
ATOM    183 HG22 ILE A  11       8.431  49.624  -7.940  1.00 52.20           H  
ATOM    184 HG23 ILE A  11       7.072  50.175  -6.933  1.00 52.20           H  
ATOM    185  CD1 ILE A  11       5.226  50.994  -8.844  1.00 52.20           C  
ATOM    186 HD11 ILE A  11       4.363  50.534  -8.362  1.00 52.20           H  
ATOM    187 HD12 ILE A  11       4.876  51.675  -9.620  1.00 52.20           H  
ATOM    188 HD13 ILE A  11       5.789  51.571  -8.110  1.00 52.20           H  
ATOM    189  N   PHE A  12       7.140  45.576  -7.889  1.00 44.50           N  
ATOM    190  H   PHE A  12       6.140  45.553  -8.027  1.00 44.50           H  
ATOM    191  CA  PHE A  12       7.738  44.500  -7.096  1.00 44.50           C  
ATOM    192  HA  PHE A  12       8.372  44.944  -6.329  1.00 44.50           H  
ATOM    193  C   PHE A  12       8.638  43.601  -7.948  1.00 44.50           C  
ATOM    194  CB  PHE A  12       6.634  43.701  -6.394  1.00 44.50           C  
ATOM    195  HB2 PHE A  12       6.002  44.392  -5.837  1.00 44.50           H  
ATOM    196  HB3 PHE A  12       6.013  43.205  -7.140  1.00 44.50           H  
ATOM    197  O   PHE A  12       9.759  43.327  -7.538  1.00 44.50           O  
ATOM    198  CG  PHE A  12       7.158  42.674  -5.413  1.00 44.50           C  
ATOM    199  CD1 PHE A  12       7.303  41.328  -5.799  1.00 44.50           C  
ATOM    200  HD1 PHE A  12       7.047  41.017  -6.801  1.00 44.50           H  
ATOM    201  CD2 PHE A  12       7.518  43.073  -4.112  1.00 44.50           C  
ATOM    202  HD2 PHE A  12       7.422  44.107  -3.816  1.00 44.50           H  
ATOM    203  CE1 PHE A  12       7.806  40.386  -4.884  1.00 44.50           C  
ATOM    204  HE1 PHE A  12       7.935  39.357  -5.185  1.00 44.50           H  
ATOM    205  CE2 PHE A  12       8.020  42.130  -3.198  1.00 44.50           C  
ATOM    206  HE2 PHE A  12       8.312  42.436  -2.204  1.00 44.50           H  
ATOM    207  CZ  PHE A  12       8.164  40.786  -3.585  1.00 44.50           C  
ATOM    208  HZ  PHE A  12       8.565  40.062  -2.891  1.00 44.50           H  
ATOM    209  N   ILE A  13       8.207  43.234  -9.160  1.00 36.95           N  
ATOM    210  H   ILE A  13       7.255  43.445  -9.422  1.00 36.95           H  
ATOM    211  CA  ILE A  13       9.044  42.503 -10.119  1.00 36.95           C  
ATOM    212  HA  ILE A  13       9.429  41.608  -9.630  1.00 36.95           H  
ATOM    213  C   ILE A  13      10.261  43.339 -10.496  1.00 36.95           C  
ATOM    214  CB  ILE A  13       8.238  42.057 -11.360  1.00 36.95           C  
ATOM    215  HB  ILE A  13       7.656  42.902 -11.729  1.00 36.95           H  
ATOM    216  O   ILE A  13      11.368  42.822 -10.425  1.00 36.95           O  
ATOM    217  CG1 ILE A  13       7.284  40.917 -10.947  1.00 36.95           C  
ATOM    218 HG12 ILE A  13       6.697  41.212 -10.077  1.00 36.95           H  
ATOM    219 HG13 ILE A  13       7.876  40.050 -10.654  1.00 36.95           H  
ATOM    220  CG2 ILE A  13       9.168  41.570 -12.493  1.00 36.95           C  
ATOM    221 HG21 ILE A  13       9.839  42.363 -12.820  1.00 36.95           H  
ATOM    222 HG22 ILE A  13       9.768  40.727 -12.150  1.00 36.95           H  
ATOM    223 HG23 ILE A  13       8.596  41.270 -13.371  1.00 36.95           H  
ATOM    224  CD1 ILE A  13       6.309  40.482 -12.044  1.00 36.95           C  
ATOM    225 HD11 ILE A  13       5.660  41.314 -12.319  1.00 36.95           H  
ATOM    226 HD12 ILE A  13       6.836  40.114 -12.924  1.00 36.95           H  
ATOM    227 HD13 ILE A  13       5.713  39.655 -11.658  1.00 36.95           H  
ATOM    228  N   LYS A  14      10.093  44.630 -10.823  1.00 43.23           N  
ATOM    229  H   LYS A  14       9.155  45.001 -10.877  1.00 43.23           H  
ATOM    230  CA  LYS A  14      11.233  45.489 -11.169  1.00 43.23           C  
ATOM    231  HA  LYS A  14      11.765  44.997 -11.983  1.00 43.23           H  
ATOM    232  C   LYS A  14      12.236  45.568 -10.026  1.00 43.23           C  
ATOM    233  CB  LYS A  14      10.802  46.889 -11.634  1.00 43.23           C  
ATOM    234  HB2 LYS A  14      11.328  47.647 -11.053  1.00 43.23           H  
ATOM    235  HB3 LYS A  14       9.733  47.044 -11.485  1.00 43.23           H  
ATOM    236  O   LYS A  14      13.414  45.340 -10.265  1.00 43.23           O  
ATOM    237  CG  LYS A  14      11.161  47.070 -13.113  1.00 43.23           C  
ATOM    238  HG2 LYS A  14      12.236  46.935 -13.233  1.00 43.23           H  
ATOM    239  HG3 LYS A  14      10.642  46.317 -13.706  1.00 43.23           H  
ATOM    240  CD  LYS A  14      10.773  48.464 -13.612  1.00 43.23           C  
ATOM    241  HD2 LYS A  14       9.689  48.569 -13.576  1.00 43.23           H  
ATOM    242  HD3 LYS A  14      11.235  49.214 -12.970  1.00 43.23           H  
ATOM    243  CE  LYS A  14      11.280  48.628 -15.047  1.00 43.23           C  
ATOM    244  HE2 LYS A  14      12.357  48.466 -15.050  1.00 43.23           H  
ATOM    245  HE3 LYS A  14      10.830  47.851 -15.666  1.00 43.23           H  
ATOM    246  NZ  LYS A  14      10.963  49.971 -15.588  1.00 43.23           N  
ATOM    247  HZ1 LYS A  14      11.394  50.682 -15.015  1.00 43.23           H  
ATOM    248  HZ2 LYS A  14       9.963  50.118 -15.603  1.00 43.23           H  
ATOM    249  HZ3 LYS A  14      11.321  50.057 -16.528  1.00 43.23           H  
ATOM    250  N   ASN A  15      11.767  45.804  -8.802  1.00 39.04           N  
ATOM    251  H   ASN A  15      10.778  45.972  -8.690  1.00 39.04           H  
ATOM    252  CA  ASN A  15      12.629  45.898  -7.626  1.00 39.04           C  
ATOM    253  HA  ASN A  15      13.443  46.589  -7.848  1.00 39.04           H  
ATOM    254  C   ASN A  15      13.290  44.560  -7.264  1.00 39.04           C  
ATOM    255  CB  ASN A  15      11.820  46.467  -6.451  1.00 39.04           C  
ATOM    256  HB2 ASN A  15      12.416  46.378  -5.542  1.00 39.04           H  
ATOM    257  HB3 ASN A  15      10.910  45.882  -6.320  1.00 39.04           H  
ATOM    258  O   ASN A  15      14.428  44.577  -6.807  1.00 39.04           O  
ATOM    259  CG  ASN A  15      11.462  47.935  -6.616  1.00 39.04           C  
ATOM    260  ND2 ASN A  15      10.596  48.445  -5.772  1.00 39.04           N  
ATOM    261 HD21 ASN A  15      10.203  47.863  -5.046  1.00 39.04           H  
ATOM    262 HD22 ASN A  15      10.412  49.432  -5.879  1.00 39.04           H  
ATOM    263  OD1 ASN A  15      11.953  48.661  -7.464  1.00 39.04           O  
ATOM    264  N   ALA A  16      12.622  43.429  -7.511  1.00 35.85           N  
ATOM    265  H   ALA A  16      11.667  43.479  -7.834  1.00 35.85           H  
ATOM    266  CA  ALA A  16      13.202  42.096  -7.357  1.00 35.85           C  
ATOM    267  HA  ALA A  16      13.728  42.048  -6.403  1.00 35.85           H  
ATOM    268  C   ALA A  16      14.235  41.781  -8.452  1.00 35.85           C  
ATOM    269  CB  ALA A  16      12.066  41.067  -7.330  1.00 35.85           C  
ATOM    270  HB1 ALA A  16      11.379  41.292  -6.514  1.00 35.85           H  
ATOM    271  HB2 ALA A  16      12.485  40.073  -7.175  1.00 35.85           H  
ATOM    272  HB3 ALA A  16      11.524  41.079  -8.276  1.00 35.85           H  
ATOM    273  O   ALA A  16      15.216  41.107  -8.179  1.00 35.85           O  
ATOM    274  N   THR A  17      14.072  42.309  -9.670  1.00 35.46           N  
ATOM    275  H   THR A  17      13.187  42.744  -9.891  1.00 35.46           H  
ATOM    276  CA  THR A  17      15.060  42.136 -10.749  1.00 35.46           C  
ATOM    277  HA  THR A  17      15.478  41.132 -10.672  1.00 35.46           H  
ATOM    278  C   THR A  17      16.263  43.073 -10.653  1.00 35.46           C  
ATOM    279  CB  THR A  17      14.434  42.259 -12.146  1.00 35.46           C  
ATOM    280  HB  THR A  17      15.231  42.382 -12.879  1.00 35.46           H  
ATOM    281  O   THR A  17      17.319  42.727 -11.165  1.00 35.46           O  
ATOM    282  CG2 THR A  17      13.646  41.008 -12.525  1.00 35.46           C  
ATOM    283 HG21 THR A  17      14.307  40.141 -12.512  1.00 35.46           H  
ATOM    284 HG22 THR A  17      13.235  41.126 -13.527  1.00 35.46           H  
ATOM    285 HG23 THR A  17      12.833  40.850 -11.816  1.00 35.46           H  
ATOM    286  OG1 THR A  17      13.556  43.359 -12.245  1.00 35.46           O  
ATOM    287  HG1 THR A  17      13.772  43.974 -11.540  1.00 35.46           H  
ATOM    288  N   THR A  18      16.150  44.247 -10.016  1.00 39.41           N  
ATOM    289  H   THR A  18      15.243  44.552  -9.692  1.00 39.41           H  
ATOM    290  CA  THR A  18      17.308  45.146  -9.816  1.00 39.41           C  
ATOM    291  HA  THR A  18      18.004  44.977 -10.637  1.00 39.41           H  
ATOM    292  C   THR A  18      18.134  44.835  -8.573  1.00 39.41           C  
ATOM    293  CB  THR A  18      16.953  46.646  -9.839  1.00 39.41           C  
ATOM    294  HB  THR A  18      17.587  47.188  -9.137  1.00 39.41           H  
ATOM    295  O   THR A  18      19.181  45.448  -8.387  1.00 39.41           O  
ATOM    296  CG2 THR A  18      17.208  47.247 -11.217  1.00 39.41           C  
ATOM    297 HG21 THR A  18      16.626  46.711 -11.967  1.00 39.41           H  
ATOM    298 HG22 THR A  18      16.928  48.301 -11.215  1.00 39.41           H  
ATOM    299 HG23 THR A  18      18.268  47.166 -11.456  1.00 39.41           H  
ATOM    300  OG1 THR A  18      15.615  46.923  -9.500  1.00 39.41           O  
ATOM    301  HG1 THR A  18      15.544  46.818  -8.548  1.00 39.41           H  
ATOM    302  N   ALA A  19      17.702  43.902  -7.726  1.00 37.07           N  
ATOM    303  H   ALA A  19      16.862  43.383  -7.939  1.00 37.07           H  
ATOM    304  CA  ALA A  19      18.466  43.485  -6.566  1.00 37.07           C  
ATOM    305  HA  ALA A  19      19.420  44.011  -6.535  1.00 37.07           H  
ATOM    306  C   ALA A  19      18.783  41.989  -6.661  1.00 37.07           C  
ATOM    307  CB  ALA A  19      17.708  43.885  -5.293  1.00 37.07           C  
ATOM    308  HB1 ALA A  19      17.566  44.966  -5.272  1.00 37.07           H  
ATOM    309  HB2 ALA A  19      16.736  43.393  -5.273  1.00 37.07           H  
ATOM    310  HB3 ALA A  19      18.279  43.579  -4.416  1.00 37.07           H  
ATOM    311  O   ALA A  19      17.963  41.160  -6.286  1.00 37.07           O  
ATOM    312  N   MET A  20      20.033  41.717  -7.045  1.00 36.97           N  
ATOM    313  H   MET A  20      20.546  42.481  -7.462  1.00 36.97           H  
ATOM    314  CA  MET A  20      20.810  40.496  -6.795  1.00 36.97           C  
ATOM    315  HA  MET A  20      21.823  40.870  -6.645  1.00 36.97           H  
ATOM    316  C   MET A  20      20.934  39.526  -7.982  1.00 36.97           C  
ATOM    317  CB  MET A  20      20.485  39.833  -5.444  1.00 36.97           C  
ATOM    318  HB2 MET A  20      19.485  39.400  -5.454  1.00 36.97           H  
ATOM    319  HB3 MET A  20      21.193  39.020  -5.289  1.00 36.97           H  
ATOM    320  O   MET A  20      19.987  38.893  -8.433  1.00 36.97           O  
ATOM    321  CG  MET A  20      20.622  40.847  -4.290  1.00 36.97           C  
ATOM    322  HG2 MET A  20      21.634  41.253  -4.304  1.00 36.97           H  
ATOM    323  HG3 MET A  20      19.932  41.677  -4.444  1.00 36.97           H  
ATOM    324  SD  MET A  20      20.290  40.221  -2.626  1.00 36.97           S  
ATOM    325  CE  MET A  20      21.677  39.067  -2.468  1.00 36.97           C  
ATOM    326  HE1 MET A  20      21.564  38.251  -3.181  1.00 36.97           H  
ATOM    327  HE2 MET A  20      21.692  38.652  -1.461  1.00 36.97           H  
ATOM    328  HE3 MET A  20      22.616  39.587  -2.659  1.00 36.97           H  
ATOM    329  N   GLU A  21      22.177  39.468  -8.459  1.00 40.20           N  
ATOM    330  H   GLU A  21      22.879  39.986  -7.952  1.00 40.20           H  
ATOM    331  CA  GLU A  21      22.700  38.860  -9.683  1.00 40.20           C  
ATOM    332  HA  GLU A  21      21.918  38.862 -10.443  1.00 40.20           H  
ATOM    333  C   GLU A  21      23.143  37.388  -9.541  1.00 40.20           C  
ATOM    334  CB  GLU A  21      23.875  39.745 -10.183  1.00 40.20           C  
ATOM    335  HB2 GLU A  21      24.509  39.998  -9.334  1.00 40.20           H  
ATOM    336  HB3 GLU A  21      24.488  39.199 -10.900  1.00 40.20           H  
ATOM    337  O   GLU A  21      23.883  36.928 -10.395  1.00 40.20           O  
ATOM    338  CG  GLU A  21      23.430  41.024 -10.902  1.00 40.20           C  
ATOM    339  HG2 GLU A  21      22.784  41.599 -10.237  1.00 40.20           H  
ATOM    340  HG3 GLU A  21      22.841  40.745 -11.776  1.00 40.20           H  
ATOM    341  CD  GLU A  21      24.619  41.907 -11.329  1.00 40.20           C  
ATOM    342  OE1 GLU A  21      24.611  42.384 -12.489  1.00 40.20           O  
ATOM    343  OE2 GLU A  21      25.488  42.179 -10.469  1.00 40.20           O  
ATOM    344  N   ASP A  22      22.690  36.603  -8.559  1.00 44.17           N  
ATOM    345  H   ASP A  22      22.021  36.963  -7.893  1.00 44.17           H  
ATOM    346  CA  ASP A  22      23.037  35.168  -8.487  1.00 44.17           C  
ATOM    347  HA  ASP A  22      23.403  34.842  -9.460  1.00 44.17           H  
ATOM    348  C   ASP A  22      21.794  34.295  -8.190  1.00 44.17           C  
ATOM    349  CB  ASP A  22      24.208  34.936  -7.512  1.00 44.17           C  
ATOM    350  HB2 ASP A  22      24.002  35.449  -6.573  1.00 44.17           H  
ATOM    351  HB3 ASP A  22      24.266  33.869  -7.298  1.00 44.17           H  
ATOM    352  O   ASP A  22      21.133  34.446  -7.166  1.00 44.17           O  
ATOM    353  CG  ASP A  22      25.581  35.371  -8.065  1.00 44.17           C  
ATOM    354  OD1 ASP A  22      25.930  34.944  -9.189  1.00 44.17           O  
ATOM    355  OD2 ASP A  22      26.321  36.048  -7.310  1.00 44.17           O  
ATOM    356  N   ASP A  23      21.471  33.446  -9.173  1.00 43.14           N  
ATOM    357  H   ASP A  23      22.130  33.467  -9.938  1.00 43.14           H  
ATOM    358  CA  ASP A  23      20.451  32.383  -9.314  1.00 43.14           C  
ATOM    359  HA  ASP A  23      20.093  32.511 -10.335  1.00 43.14           H  
ATOM    360  C   ASP A  23      19.186  32.373  -8.398  1.00 43.14           C  
ATOM    361  CB  ASP A  23      21.149  31.012  -9.349  1.00 43.14           C  
ATOM    362  HB2 ASP A  23      21.265  30.617  -8.340  1.00 43.14           H  
ATOM    363  HB3 ASP A  23      22.145  31.132  -9.775  1.00 43.14           H  
ATOM    364  O   ASP A  23      19.179  31.795  -7.308  1.00 43.14           O  
ATOM    365  CG  ASP A  23      20.386  30.007 -10.225  1.00 43.14           C  
ATOM    366  OD1 ASP A  23      19.171  30.229 -10.470  1.00 43.14           O  
ATOM    367  OD2 ASP A  23      21.043  29.067 -10.726  1.00 43.14           O  
ATOM    368  N   PRO A  24      18.041  32.930  -8.854  1.00 45.46           N  
ATOM    369  CA  PRO A  24      16.794  33.013  -8.083  1.00 45.46           C  
ATOM    370  HA  PRO A  24      17.042  33.240  -7.046  1.00 45.46           H  
ATOM    371  C   PRO A  24      15.937  31.729  -8.066  1.00 45.46           C  
ATOM    372  CB  PRO A  24      16.053  34.215  -8.678  1.00 45.46           C  
ATOM    373  HB2 PRO A  24      16.412  35.128  -8.202  1.00 45.46           H  
ATOM    374  HB3 PRO A  24      14.971  34.140  -8.578  1.00 45.46           H  
ATOM    375  O   PRO A  24      14.833  31.748  -7.510  1.00 45.46           O  
ATOM    376  CG  PRO A  24      16.490  34.208 -10.141  1.00 45.46           C  
ATOM    377  HG2 PRO A  24      15.866  33.512 -10.702  1.00 45.46           H  
ATOM    378  HG3 PRO A  24      16.445  35.204 -10.581  1.00 45.46           H  
ATOM    379  CD  PRO A  24      17.919  33.678 -10.093  1.00 45.46           C  
ATOM    380  HD2 PRO A  24      18.621  34.512 -10.081  1.00 45.46           H  
ATOM    381  HD3 PRO A  24      18.105  33.038 -10.956  1.00 45.46           H  
ATOM    382  N   VAL A  25      16.392  30.611  -8.645  1.00 44.86           N  
ATOM    383  H   VAL A  25      17.302  30.620  -9.082  1.00 44.86           H  
ATOM    384  CA  VAL A  25      15.658  29.330  -8.577  1.00 44.86           C  
ATOM    385  HA  VAL A  25      14.595  29.536  -8.698  1.00 44.86           H  
ATOM    386  C   VAL A  25      15.807  28.673  -7.194  1.00 44.86           C  
ATOM    387  CB  VAL A  25      16.074  28.408  -9.743  1.00 44.86           C  
ATOM    388  HB  VAL A  25      17.152  28.247  -9.712  1.00 44.86           H  
ATOM    389  O   VAL A  25      14.830  28.139  -6.660  1.00 44.86           O  
ATOM    390  CG1 VAL A  25      15.376  27.045  -9.689  1.00 44.86           C  
ATOM    391 HG11 VAL A  25      14.298  27.169  -9.588  1.00 44.86           H  
ATOM    392 HG12 VAL A  25      15.605  26.473 -10.589  1.00 44.86           H  
ATOM    393 HG13 VAL A  25      15.770  26.489  -8.838  1.00 44.86           H  
ATOM    394  CG2 VAL A  25      15.700  29.051 -11.089  1.00 44.86           C  
ATOM    395 HG21 VAL A  25      16.257  29.979 -11.217  1.00 44.86           H  
ATOM    396 HG22 VAL A  25      15.986  28.385 -11.903  1.00 44.86           H  
ATOM    397 HG23 VAL A  25      14.630  29.253 -11.131  1.00 44.86           H  
ATOM    398  N   ASP A  26      16.968  28.811  -6.550  1.00 45.81           N  
ATOM    399  H   ASP A  26      17.735  29.253  -7.036  1.00 45.81           H  
ATOM    400  CA  ASP A  26      17.275  28.150  -5.273  1.00 45.81           C  
ATOM    401  HA  ASP A  26      17.024  27.092  -5.358  1.00 45.81           H  
ATOM    402  C   ASP A  26      16.447  28.687  -4.092  1.00 45.81           C  
ATOM    403  CB  ASP A  26      18.786  28.266  -4.993  1.00 45.81           C  
ATOM    404  HB2 ASP A  26      18.954  28.081  -3.932  1.00 45.81           H  
ATOM    405  HB3 ASP A  26      19.119  29.282  -5.209  1.00 45.81           H  
ATOM    406  O   ASP A  26      15.918  27.915  -3.288  1.00 45.81           O  
ATOM    407  CG  ASP A  26      19.640  27.256  -5.775  1.00 45.81           C  
ATOM    408  OD1 ASP A  26      19.068  26.252  -6.261  1.00 45.81           O  
ATOM    409  OD2 ASP A  26      20.873  27.456  -5.809  1.00 45.81           O  
ATOM    410  N   ALA A  27      16.235  30.004  -4.004  1.00 42.75           N  
ATOM    411  H   ALA A  27      16.693  30.598  -4.680  1.00 42.75           H  
ATOM    412  CA  ALA A  27      15.510  30.603  -2.876  1.00 42.75           C  
ATOM    413  HA  ALA A  27      15.908  30.179  -1.954  1.00 42.75           H  
ATOM    414  C   ALA A  27      13.998  30.298  -2.898  1.00 42.75           C  
ATOM    415  CB  ALA A  27      15.789  32.109  -2.867  1.00 42.75           C  
ATOM    416  HB1 ALA A  27      15.416  32.565  -3.785  1.00 42.75           H  
ATOM    417  HB2 ALA A  27      16.862  32.283  -2.793  1.00 42.75           H  
ATOM    418  HB3 ALA A  27      15.296  32.568  -2.010  1.00 42.75           H  
ATOM    419  O   ALA A  27      13.374  30.104  -1.849  1.00 42.75           O  
ATOM    420  N   GLY A  28      13.397  30.230  -4.093  1.00 38.40           N  
ATOM    421  H   GLY A  28      13.969  30.357  -4.915  1.00 38.40           H  
ATOM    422  CA  GLY A  28      11.990  29.852  -4.261  1.00 38.40           C  
ATOM    423  HA2 GLY A  28      11.366  30.454  -3.602  1.00 38.40           H  
ATOM    424  HA3 GLY A  28      11.700  30.038  -5.295  1.00 38.40           H  
ATOM    425  C   GLY A  28      11.745  28.372  -3.956  1.00 38.40           C  
ATOM    426  O   GLY A  28      10.740  28.021  -3.328  1.00 38.40           O  
ATOM    427  N   LEU A  29      12.694  27.511  -4.340  1.00 44.09           N  
ATOM    428  H   LEU A  29      13.495  27.861  -4.844  1.00 44.09           H  
ATOM    429  CA  LEU A  29      12.665  26.082  -4.034  1.00 44.09           C  
ATOM    430  HA  LEU A  29      11.680  25.688  -4.286  1.00 44.09           H  
ATOM    431  C   LEU A  29      12.860  25.812  -2.542  1.00 44.09           C  
ATOM    432  CB  LEU A  29      13.730  25.359  -4.873  1.00 44.09           C  
ATOM    433  HB2 LEU A  29      14.671  25.902  -4.787  1.00 44.09           H  
ATOM    434  HB3 LEU A  29      13.891  24.363  -4.459  1.00 44.09           H  
ATOM    435  O   LEU A  29      12.152  24.971  -1.991  1.00 44.09           O  
ATOM    436  CG  LEU A  29      13.365  25.209  -6.360  1.00 44.09           C  
ATOM    437  HG  LEU A  29      13.101  26.178  -6.783  1.00 44.09           H  
ATOM    438  CD1 LEU A  29      14.564  24.647  -7.117  1.00 44.09           C  
ATOM    439 HD11 LEU A  29      14.349  24.606  -8.185  1.00 44.09           H  
ATOM    440 HD12 LEU A  29      15.429  25.289  -6.955  1.00 44.09           H  
ATOM    441 HD13 LEU A  29      14.808  23.647  -6.758  1.00 44.09           H  
ATOM    442  CD2 LEU A  29      12.190  24.246  -6.573  1.00 44.09           C  
ATOM    443 HD21 LEU A  29      12.034  24.102  -7.642  1.00 44.09           H  
ATOM    444 HD22 LEU A  29      12.411  23.283  -6.111  1.00 44.09           H  
ATOM    445 HD23 LEU A  29      11.278  24.662  -6.145  1.00 44.09           H  
ATOM    446  N   GLU A  30      13.730  26.555  -1.853  1.00 44.33           N  
ATOM    447  H   GLU A  30      14.367  27.155  -2.358  1.00 44.33           H  
ATOM    448  CA  GLU A  30      13.947  26.352  -0.420  1.00 44.33           C  
ATOM    449  HA  GLU A  30      14.109  25.284  -0.276  1.00 44.33           H  
ATOM    450  C   GLU A  30      12.718  26.731   0.429  1.00 44.33           C  
ATOM    451  CB  GLU A  30      15.229  27.067   0.033  1.00 44.33           C  
ATOM    452  HB2 GLU A  30      16.020  26.817  -0.673  1.00 44.33           H  
ATOM    453  HB3 GLU A  30      15.082  28.147   0.048  1.00 44.33           H  
ATOM    454  O   GLU A  30      12.418  26.066   1.425  1.00 44.33           O  
ATOM    455  CG  GLU A  30      15.611  26.556   1.432  1.00 44.33           C  
ATOM    456  HG2 GLU A  30      14.932  27.003   2.159  1.00 44.33           H  
ATOM    457  HG3 GLU A  30      15.458  25.478   1.472  1.00 44.33           H  
ATOM    458  CD  GLU A  30      17.053  26.827   1.864  1.00 44.33           C  
ATOM    459  OE1 GLU A  30      17.239  26.815   3.113  1.00 44.33           O  
ATOM    460  OE2 GLU A  30      17.927  27.031   1.001  1.00 44.33           O  
ATOM    461  N   PHE A  31      11.934  27.732   0.013  1.00 42.16           N  
ATOM    462  H   PHE A  31      12.225  28.264  -0.795  1.00 42.16           H  
ATOM    463  CA  PHE A  31      10.662  28.050   0.673  1.00 42.16           C  
ATOM    464  HA  PHE A  31      10.843  28.127   1.745  1.00 42.16           H  
ATOM    465  C   PHE A  31       9.612  26.944   0.477  1.00 42.16           C  
ATOM    466  CB  PHE A  31      10.144  29.408   0.185  1.00 42.16           C  
ATOM    467  HB2 PHE A  31      10.898  30.168   0.389  1.00 42.16           H  
ATOM    468  HB3 PHE A  31      10.002  29.370  -0.895  1.00 42.16           H  
ATOM    469  O   PHE A  31       8.962  26.535   1.444  1.00 42.16           O  
ATOM    470  CG  PHE A  31       8.841  29.817   0.849  1.00 42.16           C  
ATOM    471  CD1 PHE A  31       7.614  29.593   0.196  1.00 42.16           C  
ATOM    472  HD1 PHE A  31       7.601  29.145  -0.787  1.00 42.16           H  
ATOM    473  CD2 PHE A  31       8.851  30.385   2.136  1.00 42.16           C  
ATOM    474  HD2 PHE A  31       9.792  30.553   2.641  1.00 42.16           H  
ATOM    475  CE1 PHE A  31       6.405  29.938   0.826  1.00 42.16           C  
ATOM    476  HE1 PHE A  31       5.467  29.759   0.322  1.00 42.16           H  
ATOM    477  CE2 PHE A  31       7.642  30.732   2.767  1.00 42.16           C  
ATOM    478  HE2 PHE A  31       7.655  31.168   3.755  1.00 42.16           H  
ATOM    479  CZ  PHE A  31       6.419  30.509   2.111  1.00 42.16           C  
ATOM    480  HZ  PHE A  31       5.489  30.771   2.595  1.00 42.16           H  
ATOM    481  N   LEU A  32       9.473  26.415  -0.745  1.00 35.41           N  
ATOM    482  H   LEU A  32      10.053  26.772  -1.491  1.00 35.41           H  
ATOM    483  CA  LEU A  32       8.570  25.292  -1.029  1.00 35.41           C  
ATOM    484  HA  LEU A  32       7.578  25.537  -0.649  1.00 35.41           H  
ATOM    485  C   LEU A  32       9.002  24.015  -0.293  1.00 35.41           C  
ATOM    486  CB  LEU A  32       8.494  25.065  -2.550  1.00 35.41           C  
ATOM    487  HB2 LEU A  32       9.507  25.080  -2.953  1.00 35.41           H  
ATOM    488  HB3 LEU A  32       8.080  24.075  -2.742  1.00 35.41           H  
ATOM    489  O   LEU A  32       8.152  23.295   0.231  1.00 35.41           O  
ATOM    490  CG  LEU A  32       7.635  26.104  -3.294  1.00 35.41           C  
ATOM    491  HG  LEU A  32       7.929  27.110  -2.995  1.00 35.41           H  
ATOM    492  CD1 LEU A  32       7.844  25.966  -4.802  1.00 35.41           C  
ATOM    493 HD11 LEU A  32       7.245  26.708  -5.330  1.00 35.41           H  
ATOM    494 HD12 LEU A  32       8.894  26.144  -5.036  1.00 35.41           H  
ATOM    495 HD13 LEU A  32       7.567  24.966  -5.134  1.00 35.41           H  
ATOM    496  CD2 LEU A  32       6.139  25.915  -3.010  1.00 35.41           C  
ATOM    497 HD21 LEU A  32       5.565  26.634  -3.595  1.00 35.41           H  
ATOM    498 HD22 LEU A  32       5.832  24.905  -3.278  1.00 35.41           H  
ATOM    499 HD23 LEU A  32       5.931  26.090  -1.954  1.00 35.41           H  
ATOM    500  N   TYR A  33      10.312  23.780  -0.179  1.00 38.77           N  
ATOM    501  H   TYR A  33      10.944  24.384  -0.686  1.00 38.77           H  
ATOM    502  CA  TYR A  33      10.900  22.676   0.577  1.00 38.77           C  
ATOM    503  HA  TYR A  33      10.473  21.742   0.214  1.00 38.77           H  
ATOM    504  C   TYR A  33      10.573  22.783   2.073  1.00 38.77           C  
ATOM    505  CB  TYR A  33      12.411  22.652   0.307  1.00 38.77           C  
ATOM    506  HB2 TYR A  33      12.574  22.680  -0.771  1.00 38.77           H  
ATOM    507  HB3 TYR A  33      12.870  23.546   0.727  1.00 38.77           H  
ATOM    508  O   TYR A  33      10.034  21.840   2.651  1.00 38.77           O  
ATOM    509  CG  TYR A  33      13.125  21.429   0.840  1.00 38.77           C  
ATOM    510  CD1 TYR A  33      13.865  21.504   2.036  1.00 38.77           C  
ATOM    511  HD1 TYR A  33      13.921  22.436   2.578  1.00 38.77           H  
ATOM    512  CD2 TYR A  33      13.065  20.221   0.120  1.00 38.77           C  
ATOM    513  HD2 TYR A  33      12.514  20.172  -0.807  1.00 38.77           H  
ATOM    514  CE1 TYR A  33      14.545  20.367   2.514  1.00 38.77           C  
ATOM    515  HE1 TYR A  33      15.117  20.429   3.428  1.00 38.77           H  
ATOM    516  CE2 TYR A  33      13.741  19.082   0.597  1.00 38.77           C  
ATOM    517  HE2 TYR A  33      13.711  18.153   0.047  1.00 38.77           H  
ATOM    518  OH  TYR A  33      15.139  18.057   2.249  1.00 38.77           O  
ATOM    519  HH  TYR A  33      15.625  18.251   3.054  1.00 38.77           H  
ATOM    520  CZ  TYR A  33      14.482  19.155   1.793  1.00 38.77           C  
ATOM    521  N   ARG A  34      10.773  23.959   2.689  1.00 36.41           N  
ATOM    522  H   ARG A  34      11.209  24.701   2.159  1.00 36.41           H  
ATOM    523  CA  ARG A  34      10.431  24.191   4.106  1.00 36.41           C  
ATOM    524  HA  ARG A  34      10.914  23.421   4.707  1.00 36.41           H  
ATOM    525  C   ARG A  34       8.936  24.053   4.388  1.00 36.41           C  
ATOM    526  CB  ARG A  34      10.930  25.570   4.560  1.00 36.41           C  
ATOM    527  HB2 ARG A  34      10.633  26.324   3.832  1.00 36.41           H  
ATOM    528  HB3 ARG A  34      10.470  25.813   5.517  1.00 36.41           H  
ATOM    529  O   ARG A  34       8.570  23.515   5.433  1.00 36.41           O  
ATOM    530  CG  ARG A  34      12.453  25.584   4.739  1.00 36.41           C  
ATOM    531  HG2 ARG A  34      12.743  24.827   5.468  1.00 36.41           H  
ATOM    532  HG3 ARG A  34      12.939  25.354   3.792  1.00 36.41           H  
ATOM    533  CD  ARG A  34      12.913  26.957   5.232  1.00 36.41           C  
ATOM    534  HD2 ARG A  34      12.502  27.721   4.573  1.00 36.41           H  
ATOM    535  HD3 ARG A  34      12.532  27.109   6.242  1.00 36.41           H  
ATOM    536  NE  ARG A  34      14.382  27.056   5.209  1.00 36.41           N  
ATOM    537  HE  ARG A  34      14.865  26.535   4.491  1.00 36.41           H  
ATOM    538  NH1 ARG A  34      14.667  28.693   6.793  1.00 36.41           N  
ATOM    539 HH11 ARG A  34      15.287  29.336   7.266  1.00 36.41           H  
ATOM    540 HH12 ARG A  34      13.670  28.693   6.950  1.00 36.41           H  
ATOM    541  NH2 ARG A  34      16.425  27.897   5.638  1.00 36.41           N  
ATOM    542 HH21 ARG A  34      16.765  27.417   4.817  1.00 36.41           H  
ATOM    543 HH22 ARG A  34      17.056  28.562   6.063  1.00 36.41           H  
ATOM    544  CZ  ARG A  34      15.149  27.879   5.890  1.00 36.41           C  
ATOM    545  N   ALA A  35       8.082  24.503   3.468  1.00 35.37           N  
ATOM    546  H   ALA A  35       8.456  24.967   2.652  1.00 35.37           H  
ATOM    547  CA  ALA A  35       6.632  24.399   3.606  1.00 35.37           C  
ATOM    548  HA  ALA A  35       6.348  24.782   4.587  1.00 35.37           H  
ATOM    549  C   ALA A  35       6.123  22.947   3.529  1.00 35.37           C  
ATOM    550  CB  ALA A  35       5.980  25.287   2.540  1.00 35.37           C  
ATOM    551  HB1 ALA A  35       6.326  26.315   2.650  1.00 35.37           H  
ATOM    552  HB2 ALA A  35       6.241  24.927   1.545  1.00 35.37           H  
ATOM    553  HB3 ALA A  35       4.896  25.261   2.656  1.00 35.37           H  
ATOM    554  O   ALA A  35       5.132  22.625   4.178  1.00 35.37           O  
ATOM    555  N   PHE A  36       6.796  22.067   2.778  1.00 31.18           N  
ATOM    556  H   PHE A  36       7.575  22.398   2.226  1.00 31.18           H  
ATOM    557  CA  PHE A  36       6.396  20.660   2.635  1.00 31.18           C  
ATOM    558  HA  PHE A  36       5.311  20.605   2.721  1.00 31.18           H  
ATOM    559  C   PHE A  36       6.951  19.743   3.736  1.00 31.18           C  
ATOM    560  CB  PHE A  36       6.782  20.151   1.235  1.00 31.18           C  
ATOM    561  HB2 PHE A  36       7.275  20.939   0.666  1.00 31.18           H  
ATOM    562  HB3 PHE A  36       7.506  19.342   1.326  1.00 31.18           H  
ATOM    563  O   PHE A  36       6.363  18.702   4.021  1.00 31.18           O  
ATOM    564  CG  PHE A  36       5.593  19.658   0.437  1.00 31.18           C  
ATOM    565  CD1 PHE A  36       5.174  18.320   0.550  1.00 31.18           C  
ATOM    566  HD1 PHE A  36       5.700  17.650   1.213  1.00 31.18           H  
ATOM    567  CD2 PHE A  36       4.884  20.546  -0.394  1.00 31.18           C  
ATOM    568  HD2 PHE A  36       5.199  21.576  -0.470  1.00 31.18           H  
ATOM    569  CE1 PHE A  36       4.058  17.866  -0.177  1.00 31.18           C  
ATOM    570  HE1 PHE A  36       3.731  16.843  -0.071  1.00 31.18           H  
ATOM    571  CE2 PHE A  36       3.767  20.093  -1.119  1.00 31.18           C  
ATOM    572  HE2 PHE A  36       3.224  20.780  -1.752  1.00 31.18           H  
ATOM    573  CZ  PHE A  36       3.355  18.753  -1.012  1.00 31.18           C  
ATOM    574  HZ  PHE A  36       2.490  18.412  -1.562  1.00 31.18           H  
ATOM    575  N   THR A  37       8.070  20.113   4.366  1.00 36.65           N  
ATOM    576  H   THR A  37       8.572  20.910   4.002  1.00 36.65           H  
ATOM    577  CA  THR A  37       8.730  19.304   5.411  1.00 36.65           C  
ATOM    578  HA  THR A  37       8.582  18.252   5.169  1.00 36.65           H  
ATOM    579  C   THR A  37       8.167  19.477   6.827  1.00 36.65           C  
ATOM    580  CB  THR A  37      10.247  19.555   5.428  1.00 36.65           C  
ATOM    581  HB  THR A  37      10.681  19.086   6.310  1.00 36.65           H  
ATOM    582  O   THR A  37       8.656  18.830   7.750  1.00 36.65           O  
ATOM    583  CG2 THR A  37      10.934  18.948   4.204  1.00 36.65           C  
ATOM    584 HG21 THR A  37      11.998  19.181   4.234  1.00 36.65           H  
ATOM    585 HG22 THR A  37      10.512  19.356   3.286  1.00 36.65           H  
ATOM    586 HG23 THR A  37      10.807  17.865   4.209  1.00 36.65           H  
ATOM    587  OG1 THR A  37      10.539  20.938   5.470  1.00 36.65           O  
ATOM    588  HG1 THR A  37       9.752  21.416   5.740  1.00 36.65           H  
ATOM    589  N   SER A  38       7.169  20.337   7.047  1.00 33.07           N  
ATOM    590  H   SER A  38       6.747  20.827   6.271  1.00 33.07           H  
ATOM    591  CA  SER A  38       6.711  20.697   8.398  1.00 33.07           C  
ATOM    592  HA  SER A  38       7.552  20.540   9.073  1.00 33.07           H  
ATOM    593  C   SER A  38       5.600  19.821   8.993  1.00 33.07           C  
ATOM    594  CB  SER A  38       6.415  22.196   8.489  1.00 33.07           C  
ATOM    595  HB2 SER A  38       6.027  22.450   9.475  1.00 33.07           H  
ATOM    596  HB3 SER A  38       7.344  22.742   8.327  1.00 33.07           H  
ATOM    597  O   SER A  38       5.062  20.193  10.033  1.00 33.07           O  
ATOM    598  OG  SER A  38       5.491  22.574   7.493  1.00 33.07           O  
ATOM    599  HG  SER A  38       5.515  23.526   7.370  1.00 33.07           H  
ATOM    600  N   ASP A  39       5.329  18.626   8.449  1.00 31.24           N  
ATOM    601  H   ASP A  39       5.805  18.357   7.600  1.00 31.24           H  
ATOM    602  CA  ASP A  39       4.582  17.593   9.182  1.00 31.24           C  
ATOM    603  HA  ASP A  39       4.299  18.037  10.137  1.00 31.24           H  
ATOM    604  C   ASP A  39       5.493  16.412   9.548  1.00 31.24           C  
ATOM    605  CB  ASP A  39       3.259  17.209   8.491  1.00 31.24           C  
ATOM    606  HB2 ASP A  39       3.312  16.175   8.151  1.00 31.24           H  
ATOM    607  HB3 ASP A  39       3.120  17.834   7.609  1.00 31.24           H  
ATOM    608  O   ASP A  39       5.943  15.610   8.728  1.00 31.24           O  
ATOM    609  CG  ASP A  39       2.024  17.372   9.400  1.00 31.24           C  
ATOM    610  OD1 ASP A  39       2.183  17.397  10.643  1.00 31.24           O  
ATOM    611  OD2 ASP A  39       0.909  17.430   8.835  1.00 31.24           O  
ATOM    612  N   THR A  40       5.818  16.378  10.835  1.00 27.68           N  
ATOM    613  H   THR A  40       5.364  17.071  11.412  1.00 27.68           H  
ATOM    614  CA  THR A  40       6.733  15.481  11.533  1.00 27.68           C  
ATOM    615  HA  THR A  40       7.751  15.709  11.214  1.00 27.68           H  
ATOM    616  C   THR A  40       6.472  13.996  11.260  1.00 27.68           C  
ATOM    617  CB  THR A  40       6.616  15.744  13.050  1.00 27.68           C  
ATOM    618  HB  THR A  40       6.843  14.832  13.602  1.00 27.68           H  
ATOM    619  O   THR A  40       5.666  13.353  11.927  1.00 27.68           O  
ATOM    620  CG2 THR A  40       7.581  16.823  13.531  1.00 27.68           C  
ATOM    621 HG21 THR A  40       8.609  16.510  13.346  1.00 27.68           H  
ATOM    622 HG22 THR A  40       7.443  16.984  14.600  1.00 27.68           H  
ATOM    623 HG23 THR A  40       7.386  17.755  13.002  1.00 27.68           H  
ATOM    624  OG1 THR A  40       5.325  16.195  13.401  1.00 27.68           O  
ATOM    625  HG1 THR A  40       4.683  15.646  12.945  1.00 27.68           H  
ATOM    626  N   SER A  41       7.298  13.394  10.407  1.00 30.25           N  
ATOM    627  H   SER A  41       7.790  13.988   9.755  1.00 30.25           H  
ATOM    628  CA  SER A  41       7.950  12.145  10.795  1.00 30.25           C  
ATOM    629  HA  SER A  41       7.601  11.868  11.790  1.00 30.25           H  
ATOM    630  C   SER A  41       9.436  12.444  10.896  1.00 30.25           C  
ATOM    631  CB  SER A  41       7.595  10.963   9.887  1.00 30.25           C  
ATOM    632  HB2 SER A  41       6.520  10.966   9.705  1.00 30.25           H  
ATOM    633  HB3 SER A  41       7.850  10.037  10.403  1.00 30.25           H  
ATOM    634  O   SER A  41      10.061  12.905   9.944  1.00 30.25           O  
ATOM    635  OG  SER A  41       8.280  10.982   8.655  1.00 30.25           O  
ATOM    636  HG  SER A  41       8.355  11.892   8.358  1.00 30.25           H  
ATOM    637  N   VAL A  42       9.979  12.272  12.095  1.00 28.02           N  
ATOM    638  H   VAL A  42       9.384  11.939  12.840  1.00 28.02           H  
ATOM    639  CA  VAL A  42      11.406  12.373  12.372  1.00 28.02           C  
ATOM    640  HA  VAL A  42      11.784  13.332  12.015  1.00 28.02           H  
ATOM    641  C   VAL A  42      12.092  11.254  11.589  1.00 28.02           C  
ATOM    642  CB  VAL A  42      11.641  12.273  13.896  1.00 28.02           C  
ATOM    643  HB  VAL A  42      11.243  11.326  14.260  1.00 28.02           H  
ATOM    644  O   VAL A  42      12.301  10.159  12.104  1.00 28.02           O  
ATOM    645  CG1 VAL A  42      13.123  12.350  14.270  1.00 28.02           C  
ATOM    646 HG11 VAL A  42      13.240  12.268  15.351  1.00 28.02           H  
ATOM    647 HG12 VAL A  42      13.669  11.529  13.804  1.00 28.02           H  
ATOM    648 HG13 VAL A  42      13.548  13.295  13.931  1.00 28.02           H  
ATOM    649  CG2 VAL A  42      10.920  13.406  14.644  1.00 28.02           C  
ATOM    650 HG21 VAL A  42      11.264  14.373  14.278  1.00 28.02           H  
ATOM    651 HG22 VAL A  42       9.841  13.335  14.506  1.00 28.02           H  
ATOM    652 HG23 VAL A  42      11.129  13.335  15.711  1.00 28.02           H  
ATOM    653  N   VAL A  43      12.422  11.500  10.322  1.00 36.02           N  
ATOM    654  H   VAL A  43      12.074  12.343   9.886  1.00 36.02           H  
ATOM    655  CA  VAL A  43      13.460  10.734   9.643  1.00 36.02           C  
ATOM    656  HA  VAL A  43      13.376   9.684   9.921  1.00 36.02           H  
ATOM    657  C   VAL A  43      14.756  11.281  10.218  1.00 36.02           C  
ATOM    658  CB  VAL A  43      13.373  10.800   8.105  1.00 36.02           C  
ATOM    659  HB  VAL A  43      13.506  11.828   7.768  1.00 36.02           H  
ATOM    660  O   VAL A  43      15.315  12.265   9.739  1.00 36.02           O  
ATOM    661  CG1 VAL A  43      14.447   9.910   7.461  1.00 36.02           C  
ATOM    662 HG11 VAL A  43      15.439  10.287   7.708  1.00 36.02           H  
ATOM    663 HG12 VAL A  43      14.340   9.931   6.376  1.00 36.02           H  
ATOM    664 HG13 VAL A  43      14.354   8.882   7.812  1.00 36.02           H  
ATOM    665  CG2 VAL A  43      12.009  10.294   7.615  1.00 36.02           C  
ATOM    666 HG21 VAL A  43      11.837   9.275   7.959  1.00 36.02           H  
ATOM    667 HG22 VAL A  43      11.213  10.938   7.990  1.00 36.02           H  
ATOM    668 HG23 VAL A  43      11.978  10.317   6.526  1.00 36.02           H  
ATOM    669  N   LEU A  44      15.187  10.673  11.330  1.00 31.32           N  
ATOM    670  H   LEU A  44      14.582   9.966  11.722  1.00 31.32           H  
ATOM    671  CA  LEU A  44      16.591  10.671  11.722  1.00 31.32           C  
ATOM    672  HA  LEU A  44      16.851  11.619  12.195  1.00 31.32           H  
ATOM    673  C   LEU A  44      17.396  10.501  10.437  1.00 31.32           C  
ATOM    674  CB  LEU A  44      16.856   9.487  12.671  1.00 31.32           C  
ATOM    675  HB2 LEU A  44      16.338   8.611  12.279  1.00 31.32           H  
ATOM    676  HB3 LEU A  44      17.921   9.256  12.668  1.00 31.32           H  
ATOM    677  O   LEU A  44      17.122   9.578   9.672  1.00 31.32           O  
ATOM    678  CG  LEU A  44      16.413   9.742  14.120  1.00 31.32           C  
ATOM    679  HG  LEU A  44      15.458  10.266  14.126  1.00 31.32           H  
ATOM    680  CD1 LEU A  44      16.228   8.418  14.859  1.00 31.32           C  
ATOM    681 HD11 LEU A  44      17.164   7.859  14.865  1.00 31.32           H  
ATOM    682 HD12 LEU A  44      15.915   8.610  15.885  1.00 31.32           H  
ATOM    683 HD13 LEU A  44      15.457   7.827  14.364  1.00 31.32           H  
ATOM    684  CD2 LEU A  44      17.450  10.578  14.873  1.00 31.32           C  
ATOM    685 HD21 LEU A  44      17.581  11.543  14.383  1.00 31.32           H  
ATOM    686 HD22 LEU A  44      18.407  10.057  14.903  1.00 31.32           H  
ATOM    687 HD23 LEU A  44      17.108  10.753  15.893  1.00 31.32           H  
ATOM    688  N   SER A  45      18.323  11.421  10.197  1.00 37.83           N  
ATOM    689  H   SER A  45      18.440  12.150  10.887  1.00 37.83           H  
ATOM    690  CA  SER A  45      19.164  11.548   9.010  1.00 37.83           C  
ATOM    691  HA  SER A  45      18.519  11.602   8.133  1.00 37.83           H  
ATOM    692  C   SER A  45      20.121  10.359   8.822  1.00 37.83           C  
ATOM    693  CB  SER A  45      19.937  12.866   9.131  1.00 37.83           C  
ATOM    694  HB2 SER A  45      19.236  13.690   9.268  1.00 37.83           H  
ATOM    695  HB3 SER A  45      20.520  13.044   8.228  1.00 37.83           H  
ATOM    696  O   SER A  45      21.330  10.536   8.674  1.00 37.83           O  
ATOM    697  OG  SER A  45      20.797  12.784  10.253  1.00 37.83           O  
ATOM    698  HG  SER A  45      21.471  12.139  10.027  1.00 37.83           H  
ATOM    699  N   ALA A  46      19.610   9.130   8.840  1.00 49.61           N  
ATOM    700  H   ALA A  46      18.614   9.043   8.978  1.00 49.61           H  
ATOM    701  CA  ALA A  46      20.264   8.020   8.191  1.00 49.61           C  
ATOM    702  HA  ALA A  46      21.291   7.931   8.544  1.00 49.61           H  
ATOM    703  C   ALA A  46      20.259   8.381   6.708  1.00 49.61           C  
ATOM    704  CB  ALA A  46      19.509   6.722   8.507  1.00 49.61           C  
ATOM    705  HB1 ALA A  46      18.469   6.805   8.191  1.00 49.61           H  
ATOM    706  HB2 ALA A  46      19.544   6.526   9.579  1.00 49.61           H  
ATOM    707  HB3 ALA A  46      19.975   5.892   7.977  1.00 49.61           H  
ATOM    708  O   ALA A  46      19.212   8.363   6.061  1.00 49.61           O  
ATOM    709  N   SER A  47      21.414   8.808   6.195  1.00 65.14           N  
ATOM    710  H   SER A  47      22.221   8.880   6.798  1.00 65.14           H  
ATOM    711  CA  SER A  47      21.597   9.026   4.767  1.00 65.14           C  
ATOM    712  HA  SER A  47      21.018   9.895   4.452  1.00 65.14           H  
ATOM    713  C   SER A  47      21.089   7.781   4.052  1.00 65.14           C  
ATOM    714  CB  SER A  47      23.078   9.258   4.446  1.00 65.14           C  
ATOM    715  HB2 SER A  47      23.194   9.377   3.369  1.00 65.14           H  
ATOM    716  HB3 SER A  47      23.422  10.168   4.938  1.00 65.14           H  
ATOM    717  O   SER A  47      21.635   6.693   4.259  1.00 65.14           O  
ATOM    718  OG  SER A  47      23.860   8.163   4.881  1.00 65.14           O  
ATOM    719  HG  SER A  47      23.360   7.364   4.701  1.00 65.14           H  
ATOM    720  N   VAL A  48      20.021   7.913   3.268  1.00 77.99           N  
ATOM    721  H   VAL A  48      19.544   8.803   3.224  1.00 77.99           H  
ATOM    722  CA  VAL A  48      19.496   6.791   2.494  1.00 77.99           C  
ATOM    723  HA  VAL A  48      19.247   5.980   3.178  1.00 77.99           H  
ATOM    724  C   VAL A  48      20.622   6.339   1.572  1.00 77.99           C  
ATOM    725  CB  VAL A  48      18.223   7.184   1.721  1.00 77.99           C  
ATOM    726  HB  VAL A  48      18.436   8.023   1.058  1.00 77.99           H  
ATOM    727  O   VAL A  48      21.052   7.090   0.697  1.00 77.99           O  
ATOM    728  CG1 VAL A  48      17.715   6.004   0.886  1.00 77.99           C  
ATOM    729 HG11 VAL A  48      16.745   6.262   0.460  1.00 77.99           H  
ATOM    730 HG12 VAL A  48      17.597   5.121   1.515  1.00 77.99           H  
ATOM    731 HG13 VAL A  48      18.408   5.794   0.071  1.00 77.99           H  
ATOM    732  CG2 VAL A  48      17.106   7.593   2.692  1.00 77.99           C  
ATOM    733 HG21 VAL A  48      16.204   7.846   2.135  1.00 77.99           H  
ATOM    734 HG22 VAL A  48      16.882   6.776   3.377  1.00 77.99           H  
ATOM    735 HG23 VAL A  48      17.401   8.469   3.269  1.00 77.99           H  
ATOM    736  N   ALA A  49      21.164   5.142   1.813  1.00 84.03           N  
ATOM    737  H   ALA A  49      20.866   4.627   2.630  1.00 84.03           H  
ATOM    738  CA  ALA A  49      22.256   4.614   1.007  1.00 84.03           C  
ATOM    739  HA  ALA A  49      23.114   5.281   1.094  1.00 84.03           H  
ATOM    740  C   ALA A  49      21.792   4.578  -0.451  1.00 84.03           C  
ATOM    741  CB  ALA A  49      22.654   3.227   1.525  1.00 84.03           C  
ATOM    742  HB1 ALA A  49      23.469   2.829   0.920  1.00 84.03           H  
ATOM    743  HB2 ALA A  49      22.989   3.300   2.560  1.00 84.03           H  
ATOM    744  HB3 ALA A  49      21.806   2.545   1.469  1.00 84.03           H  
ATOM    745  O   ALA A  49      20.764   3.968  -0.745  1.00 84.03           O  
ATOM    746  N   ARG A  50      22.502   5.262  -1.354  1.00 90.42           N  
ATOM    747  H   ARG A  50      23.320   5.758  -1.031  1.00 90.42           H  
ATOM    748  CA  ARG A  50      22.180   5.296  -2.788  1.00 90.42           C  
ATOM    749  HA  ARG A  50      21.096   5.277  -2.898  1.00 90.42           H  
ATOM    750  C   ARG A  50      22.750   4.060  -3.486  1.00 90.42           C  
ATOM    751  CB  ARG A  50      22.674   6.596  -3.434  1.00 90.42           C  
ATOM    752  HB2 ARG A  50      22.468   6.543  -4.503  1.00 90.42           H  
ATOM    753  HB3 ARG A  50      23.751   6.684  -3.290  1.00 90.42           H  
ATOM    754  O   ARG A  50      23.812   3.580  -3.104  1.00 90.42           O  
ATOM    755  CG  ARG A  50      21.977   7.848  -2.883  1.00 90.42           C  
ATOM    756  HG2 ARG A  50      22.189   7.952  -1.819  1.00 90.42           H  
ATOM    757  HG3 ARG A  50      20.900   7.761  -3.026  1.00 90.42           H  
ATOM    758  CD  ARG A  50      22.491   9.085  -3.626  1.00 90.42           C  
ATOM    759  HD2 ARG A  50      23.576   9.128  -3.531  1.00 90.42           H  
ATOM    760  HD3 ARG A  50      22.224   8.998  -4.679  1.00 90.42           H  
ATOM    761  NE  ARG A  50      21.899  10.316  -3.083  1.00 90.42           N  
ATOM    762  HE  ARG A  50      21.051  10.202  -2.548  1.00 90.42           H  
ATOM    763  NH1 ARG A  50      23.182  11.813  -4.266  1.00 90.42           N  
ATOM    764 HH11 ARG A  50      23.383  12.768  -4.526  1.00 90.42           H  
ATOM    765 HH12 ARG A  50      23.613  11.036  -4.746  1.00 90.42           H  
ATOM    766  NH2 ARG A  50      21.575  12.563  -2.913  1.00 90.42           N  
ATOM    767 HH21 ARG A  50      21.778  13.508  -3.206  1.00 90.42           H  
ATOM    768 HH22 ARG A  50      20.767  12.387  -2.333  1.00 90.42           H  
ATOM    769  CZ  ARG A  50      22.219  11.552  -3.423  1.00 90.42           C  
ATOM    770  N   ALA A  51      22.070   3.564  -4.514  1.00 91.85           N  
ATOM    771  H   ALA A  51      21.243   4.052  -4.829  1.00 91.85           H  
ATOM    772  CA  ALA A  51      22.455   2.348  -5.234  1.00 91.85           C  
ATOM    773  HA  ALA A  51      23.503   2.136  -5.023  1.00 91.85           H  
ATOM    774  C   ALA A  51      22.298   2.532  -6.747  1.00 91.85           C  
ATOM    775  CB  ALA A  51      21.625   1.158  -4.744  1.00 91.85           C  
ATOM    776  HB1 ALA A  51      21.644   1.115  -3.655  1.00 91.85           H  
ATOM    777  HB2 ALA A  51      22.048   0.231  -5.131  1.00 91.85           H  
ATOM    778  HB3 ALA A  51      20.605   1.248  -5.117  1.00 91.85           H  
ATOM    779  O   ALA A  51      21.610   3.462  -7.170  1.00 91.85           O  
ATOM    780  N   PRO A  52      22.927   1.690  -7.575  1.00 93.52           N  
ATOM    781  CA  PRO A  52      22.759   1.777  -9.016  1.00 93.52           C  
ATOM    782  HA  PRO A  52      22.969   2.800  -9.327  1.00 93.52           H  
ATOM    783  C   PRO A  52      21.343   1.387  -9.452  1.00 93.52           C  
ATOM    784  CB  PRO A  52      23.813   0.846  -9.621  1.00 93.52           C  
ATOM    785  HB2 PRO A  52      23.360  -0.096  -9.928  1.00 93.52           H  
ATOM    786  HB3 PRO A  52      24.311   1.321 -10.466  1.00 93.52           H  
ATOM    787  O   PRO A  52      20.717   0.519  -8.849  1.00 93.52           O  
ATOM    788  CG  PRO A  52      24.796   0.589  -8.479  1.00 93.52           C  
ATOM    789  HG2 PRO A  52      25.276  -0.385  -8.571  1.00 93.52           H  
ATOM    790  HG3 PRO A  52      25.540   1.385  -8.451  1.00 93.52           H  
ATOM    791  CD  PRO A  52      23.908   0.671  -7.244  1.00 93.52           C  
ATOM    792  HD2 PRO A  52      24.513   0.929  -6.375  1.00 93.52           H  
ATOM    793  HD3 PRO A  52      23.403  -0.282  -7.089  1.00 93.52           H  
ATOM    794  N   LEU A  53      20.875   1.983 -10.544  1.00 93.50           N  
ATOM    795  H   LEU A  53      21.431   2.719 -10.956  1.00 93.50           H  
ATOM    796  CA  LEU A  53      19.758   1.472 -11.329  1.00 93.50           C  
ATOM    797  HA  LEU A  53      19.157   0.809 -10.706  1.00 93.50           H  
ATOM    798  C   LEU A  53      20.337   0.657 -12.493  1.00 93.50           C  
ATOM    799  CB  LEU A  53      18.881   2.651 -11.785  1.00 93.50           C  
ATOM    800  HB2 LEU A  53      18.684   3.303 -10.934  1.00 93.50           H  
ATOM    801  HB3 LEU A  53      19.432   3.231 -12.526  1.00 93.50           H  
ATOM    802  O   LEU A  53      20.856   1.219 -13.456  1.00 93.50           O  
ATOM    803  CG  LEU A  53      17.537   2.201 -12.384  1.00 93.50           C  
ATOM    804  HG  LEU A  53      17.700   1.391 -13.094  1.00 93.50           H  
ATOM    805  CD1 LEU A  53      16.561   1.734 -11.299  1.00 93.50           C  
ATOM    806 HD11 LEU A  53      16.974   0.884 -10.756  1.00 93.50           H  
ATOM    807 HD12 LEU A  53      15.621   1.426 -11.757  1.00 93.50           H  
ATOM    808 HD13 LEU A  53      16.365   2.543 -10.595  1.00 93.50           H  
ATOM    809  CD2 LEU A  53      16.881   3.367 -13.121  1.00 93.50           C  
ATOM    810 HD21 LEU A  53      15.924   3.039 -13.526  1.00 93.50           H  
ATOM    811 HD22 LEU A  53      17.518   3.689 -13.944  1.00 93.50           H  
ATOM    812 HD23 LEU A  53      16.714   4.200 -12.439  1.00 93.50           H  
ATOM    813  N   TYR A  54      20.287  -0.665 -12.379  1.00 95.23           N  
ATOM    814  H   TYR A  54      19.850  -1.042 -11.551  1.00 95.23           H  
ATOM    815  CA  TYR A  54      20.764  -1.618 -13.382  1.00 95.23           C  
ATOM    816  HA  TYR A  54      21.752  -1.309 -13.721  1.00 95.23           H  
ATOM    817  C   TYR A  54      19.829  -1.691 -14.589  1.00 95.23           C  
ATOM    818  CB  TYR A  54      20.881  -3.011 -12.747  1.00 95.23           C  
ATOM    819  HB2 TYR A  54      19.884  -3.379 -12.505  1.00 95.23           H  
ATOM    820  HB3 TYR A  54      21.310  -3.700 -13.475  1.00 95.23           H  
ATOM    821  O   TYR A  54      18.614  -1.833 -14.414  1.00 95.23           O  
ATOM    822  CG  TYR A  54      21.729  -3.040 -11.496  1.00 95.23           C  
ATOM    823  CD1 TYR A  54      23.133  -3.057 -11.598  1.00 95.23           C  
ATOM    824  HD1 TYR A  54      23.608  -3.066 -12.568  1.00 95.23           H  
ATOM    825  CD2 TYR A  54      21.110  -2.999 -10.231  1.00 95.23           C  
ATOM    826  HD2 TYR A  54      20.034  -2.955 -10.153  1.00 95.23           H  
ATOM    827  CE1 TYR A  54      23.918  -3.037 -10.429  1.00 95.23           C  
ATOM    828  HE1 TYR A  54      24.996  -3.030 -10.491  1.00 95.23           H  
ATOM    829  CE2 TYR A  54      21.896  -2.988  -9.066  1.00 95.23           C  
ATOM    830  HE2 TYR A  54      21.421  -2.952  -8.096  1.00 95.23           H  
ATOM    831  OH  TYR A  54      24.053  -3.012  -8.031  1.00 95.23           O  
ATOM    832  HH  TYR A  54      23.491  -2.973  -7.254  1.00 95.23           H  
ATOM    833  CZ  TYR A  54      23.301  -3.006  -9.162  1.00 95.23           C  
ATOM    834  N   LEU A  55      20.401  -1.693 -15.795  1.00 93.22           N  
ATOM    835  H   LEU A  55      21.392  -1.508 -15.855  1.00 93.22           H  
ATOM    836  CA  LEU A  55      19.669  -1.951 -17.036  1.00 93.22           C  
ATOM    837  HA  LEU A  55      18.809  -1.282 -17.070  1.00 93.22           H  
ATOM    838  C   LEU A  55      19.150  -3.397 -17.096  1.00 93.22           C  
ATOM    839  CB  LEU A  55      20.601  -1.644 -18.225  1.00 93.22           C  
ATOM    840  HB2 LEU A  55      21.465  -2.305 -18.173  1.00 93.22           H  
ATOM    841  HB3 LEU A  55      20.961  -0.619 -18.136  1.00 93.22           H  
ATOM    842  O   LEU A  55      18.043  -3.642 -17.578  1.00 93.22           O  
ATOM    843  CG  LEU A  55      19.931  -1.815 -19.603  1.00 93.22           C  
ATOM    844  HG  LEU A  55      19.542  -2.829 -19.700  1.00 93.22           H  
ATOM    845  CD1 LEU A  55      18.782  -0.828 -19.816  1.00 93.22           C  
ATOM    846 HD11 LEU A  55      17.970  -1.041 -19.120  1.00 93.22           H  
ATOM    847 HD12 LEU A  55      18.397  -0.921 -20.832  1.00 93.22           H  
ATOM    848 HD13 LEU A  55      19.137   0.190 -19.658  1.00 93.22           H  
ATOM    849  CD2 LEU A  55      20.948  -1.611 -20.718  1.00 93.22           C  
ATOM    850 HD21 LEU A  55      21.388  -0.615 -20.651  1.00 93.22           H  
ATOM    851 HD22 LEU A  55      20.477  -1.729 -21.693  1.00 93.22           H  
ATOM    852 HD23 LEU A  55      21.750  -2.343 -20.621  1.00 93.22           H  
ATOM    853  N   ARG A  56      19.944  -4.354 -16.591  1.00 95.21           N  
ATOM    854  H   ARG A  56      20.847  -4.061 -16.246  1.00 95.21           H  
ATOM    855  CA  ARG A  56      19.643  -5.796 -16.599  1.00 95.21           C  
ATOM    856  HA  ARG A  56      18.633  -5.958 -16.974  1.00 95.21           H  
ATOM    857  C   ARG A  56      19.719  -6.378 -15.181  1.00 95.21           C  
ATOM    858  CB  ARG A  56      20.590  -6.522 -17.563  1.00 95.21           C  
ATOM    859  HB2 ARG A  56      21.620  -6.385 -17.234  1.00 95.21           H  
ATOM    860  HB3 ARG A  56      20.349  -7.584 -17.543  1.00 95.21           H  
ATOM    861  O   ARG A  56      20.712  -7.027 -14.836  1.00 95.21           O  
ATOM    862  CG  ARG A  56      20.496  -6.038 -19.008  1.00 95.21           C  
ATOM    863  HG2 ARG A  56      19.490  -6.217 -19.389  1.00 95.21           H  
ATOM    864  HG3 ARG A  56      20.729  -4.975 -19.069  1.00 95.21           H  
ATOM    865  CD  ARG A  56      21.521  -6.817 -19.830  1.00 95.21           C  
ATOM    866  HD2 ARG A  56      22.519  -6.614 -19.442  1.00 95.21           H  
ATOM    867  HD3 ARG A  56      21.338  -7.887 -19.724  1.00 95.21           H  
ATOM    868  NE  ARG A  56      21.462  -6.417 -21.240  1.00 95.21           N  
ATOM    869  HE  ARG A  56      22.021  -5.615 -21.495  1.00 95.21           H  
ATOM    870  NH1 ARG A  56      19.903  -7.984 -21.894  1.00 95.21           N  
ATOM    871 HH11 ARG A  56      19.275  -8.361 -22.590  1.00 95.21           H  
ATOM    872 HH12 ARG A  56      19.813  -8.332 -20.950  1.00 95.21           H  
ATOM    873  NH2 ARG A  56      20.690  -6.483 -23.366  1.00 95.21           N  
ATOM    874 HH21 ARG A  56      20.076  -6.873 -24.066  1.00 95.21           H  
ATOM    875 HH22 ARG A  56      21.252  -5.669 -23.569  1.00 95.21           H  
ATOM    876  CZ  ARG A  56      20.687  -6.967 -22.154  1.00 95.21           C  
ATOM    877  N   PRO A  57      18.697  -6.169 -14.331  1.00 95.48           N  
ATOM    878  CA  PRO A  57      18.709  -6.614 -12.943  1.00 95.48           C  
ATOM    879  HA  PRO A  57      19.561  -6.171 -12.427  1.00 95.48           H  
ATOM    880  C   PRO A  57      18.812  -8.138 -12.805  1.00 95.48           C  
ATOM    881  CB  PRO A  57      17.420  -6.069 -12.326  1.00 95.48           C  
ATOM    882  HB2 PRO A  57      17.006  -6.742 -11.575  1.00 95.48           H  
ATOM    883  HB3 PRO A  57      17.631  -5.097 -11.878  1.00 95.48           H  
ATOM    884  O   PRO A  57      19.494  -8.605 -11.899  1.00 95.48           O  
ATOM    885  CG  PRO A  57      16.476  -5.902 -13.513  1.00 95.48           C  
ATOM    886  HG2 PRO A  57      15.748  -5.107 -13.348  1.00 95.48           H  
ATOM    887  HG3 PRO A  57      15.969  -6.846 -13.711  1.00 95.48           H  
ATOM    888  CD  PRO A  57      17.419  -5.579 -14.667  1.00 95.48           C  
ATOM    889  HD2 PRO A  57      17.042  -6.065 -15.567  1.00 95.48           H  
ATOM    890  HD3 PRO A  57      17.516  -4.502 -14.797  1.00 95.48           H  
ATOM    891  N   LEU A  58      18.234  -8.936 -13.712  1.00 95.15           N  
ATOM    892  H   LEU A  58      17.686  -8.534 -14.459  1.00 95.15           H  
ATOM    893  CA  LEU A  58      18.377 -10.400 -13.653  1.00 95.15           C  
ATOM    894  HA  LEU A  58      18.163 -10.736 -12.638  1.00 95.15           H  
ATOM    895  C   LEU A  58      19.803 -10.845 -13.971  1.00 95.15           C  
ATOM    896  CB  LEU A  58      17.400 -11.092 -14.611  1.00 95.15           C  
ATOM    897  HB2 LEU A  58      17.510 -12.170 -14.494  1.00 95.15           H  
ATOM    898  HB3 LEU A  58      17.680 -10.856 -15.638  1.00 95.15           H  
ATOM    899  O   LEU A  58      20.346 -11.718 -13.296  1.00 95.15           O  
ATOM    900  CG  LEU A  58      15.930 -10.723 -14.396  1.00 95.15           C  
ATOM    901  HG  LEU A  58      15.787  -9.651 -14.530  1.00 95.15           H  
ATOM    902  CD1 LEU A  58      15.070 -11.447 -15.424  1.00 95.15           C  
ATOM    903 HD11 LEU A  58      14.021 -11.199 -15.261  1.00 95.15           H  
ATOM    904 HD12 LEU A  58      15.213 -12.526 -15.359  1.00 95.15           H  
ATOM    905 HD13 LEU A  58      15.348 -11.107 -16.421  1.00 95.15           H  
ATOM    906  CD2 LEU A  58      15.488 -11.110 -12.987  1.00 95.15           C  
ATOM    907 HD21 LEU A  58      15.797 -12.130 -12.760  1.00 95.15           H  
ATOM    908 HD22 LEU A  58      15.906 -10.415 -12.258  1.00 95.15           H  
ATOM    909 HD23 LEU A  58      14.401 -11.064 -12.934  1.00 95.15           H  
ATOM    910  N   SER A  59      20.446 -10.193 -14.941  1.00 94.75           N  
ATOM    911  H   SER A  59      19.933  -9.516 -15.487  1.00 94.75           H  
ATOM    912  CA  SER A  59      21.871 -10.409 -15.204  1.00 94.75           C  
ATOM    913  HA  SER A  59      22.024 -11.468 -15.413  1.00 94.75           H  
ATOM    914  C   SER A  59      22.727 -10.059 -13.983  1.00 94.75           C  
ATOM    915  CB  SER A  59      22.326  -9.617 -16.430  1.00 94.75           C  
ATOM    916  HB2 SER A  59      23.408  -9.711 -16.529  1.00 94.75           H  
ATOM    917  HB3 SER A  59      22.083  -8.561 -16.315  1.00 94.75           H  
ATOM    918  O   SER A  59      23.673 -10.787 -13.684  1.00 94.75           O  
ATOM    919  OG  SER A  59      21.711 -10.144 -17.595  1.00 94.75           O  
ATOM    920  HG  SER A  59      20.811  -9.824 -17.686  1.00 94.75           H  
ATOM    921  N   LYS A  60      22.357  -9.016 -13.227  1.00 94.26           N  
ATOM    922  H   LYS A  60      21.571  -8.460 -13.533  1.00 94.26           H  
ATOM    923  CA  LYS A  60      23.026  -8.657 -11.970  1.00 94.26           C  
ATOM    924  HA  LYS A  60      24.095  -8.632 -12.178  1.00 94.26           H  
ATOM    925  C   LYS A  60      22.837  -9.713 -10.876  1.00 94.26           C  
ATOM    926  CB  LYS A  60      22.561  -7.261 -11.503  1.00 94.26           C  
ATOM    927  HB2 LYS A  60      21.500  -7.291 -11.254  1.00 94.26           H  
ATOM    928  HB3 LYS A  60      22.689  -6.549 -12.317  1.00 94.26           H  
ATOM    929  O   LYS A  60      23.802 -10.062 -10.208  1.00 94.26           O  
ATOM    930  CG  LYS A  60      23.313  -6.738 -10.267  1.00 94.26           C  
ATOM    931  HG2 LYS A  60      23.193  -7.429  -9.432  1.00 94.26           H  
ATOM    932  HG3 LYS A  60      22.882  -5.779  -9.977  1.00 94.26           H  
ATOM    933  CD  LYS A  60      24.801  -6.549 -10.574  1.00 94.26           C  
ATOM    934  HD2 LYS A  60      25.236  -7.511 -10.844  1.00 94.26           H  
ATOM    935  HD3 LYS A  60      24.904  -5.867 -11.418  1.00 94.26           H  
ATOM    936  CE  LYS A  60      25.595  -6.006  -9.391  1.00 94.26           C  
ATOM    937  HE2 LYS A  60      25.193  -5.039  -9.092  1.00 94.26           H  
ATOM    938  HE3 LYS A  60      25.498  -6.703  -8.559  1.00 94.26           H  
ATOM    939  NZ  LYS A  60      27.017  -5.883  -9.791  1.00 94.26           N  
ATOM    940  HZ1 LYS A  60      27.617  -5.641  -9.015  1.00 94.26           H  
ATOM    941  HZ2 LYS A  60      27.127  -5.203 -10.529  1.00 94.26           H  
ATOM    942  HZ3 LYS A  60      27.334  -6.764 -10.169  1.00 94.26           H  
ATOM    943  N   ILE A  61      21.628 -10.261 -10.718  1.00 92.97           N  
ATOM    944  H   ILE A  61      20.869  -9.887 -11.269  1.00 92.97           H  
ATOM    945  CA  ILE A  61      21.347 -11.360  -9.771  1.00 92.97           C  
ATOM    946  HA  ILE A  61      21.608 -11.037  -8.763  1.00 92.97           H  
ATOM    947  C   ILE A  61      22.205 -12.593 -10.084  1.00 92.97           C  
ATOM    948  CB  ILE A  61      19.843 -11.725  -9.791  1.00 92.97           C  
ATOM    949  HB  ILE A  61      19.542 -11.886 -10.826  1.00 92.97           H  
ATOM    950  O   ILE A  61      22.712 -13.242  -9.168  1.00 92.97           O  
ATOM    951  CG1 ILE A  61      18.999 -10.574  -9.204  1.00 92.97           C  
ATOM    952 HG12 ILE A  61      19.295  -9.633  -9.668  1.00 92.97           H  
ATOM    953 HG13 ILE A  61      19.184 -10.487  -8.133  1.00 92.97           H  
ATOM    954  CG2 ILE A  61      19.552 -13.023  -9.010  1.00 92.97           C  
ATOM    955 HG21 ILE A  61      20.047 -13.873  -9.479  1.00 92.97           H  
ATOM    956 HG22 ILE A  61      18.485 -13.246  -9.014  1.00 92.97           H  
ATOM    957 HG23 ILE A  61      19.897 -12.927  -7.981  1.00 92.97           H  
ATOM    958  CD1 ILE A  61      17.495 -10.747  -9.444  1.00 92.97           C  
ATOM    959 HD11 ILE A  61      16.983  -9.803  -9.254  1.00 92.97           H  
ATOM    960 HD12 ILE A  61      17.314 -11.037 -10.479  1.00 92.97           H  
ATOM    961 HD13 ILE A  61      17.088 -11.508  -8.778  1.00 92.97           H  
ATOM    962  N   MET A  62      22.358 -12.910 -11.371  1.00 93.15           N  
ATOM    963  H   MET A  62      21.874 -12.347 -12.056  1.00 93.15           H  
ATOM    964  CA  MET A  62      23.078 -14.095 -11.844  1.00 93.15           C  
ATOM    965  HA  MET A  62      22.932 -14.897 -11.120  1.00 93.15           H  
ATOM    966  C   MET A  62      24.595 -13.908 -11.944  1.00 93.15           C  
ATOM    967  CB  MET A  62      22.488 -14.549 -13.187  1.00 93.15           C  
ATOM    968  HB2 MET A  62      22.543 -13.730 -13.904  1.00 93.15           H  
ATOM    969  HB3 MET A  62      23.078 -15.378 -13.578  1.00 93.15           H  
ATOM    970  O   MET A  62      25.302 -14.880 -12.213  1.00 93.15           O  
ATOM    971  CG  MET A  62      21.030 -15.008 -13.059  1.00 93.15           C  
ATOM    972  HG2 MET A  62      20.410 -14.145 -12.813  1.00 93.15           H  
ATOM    973  HG3 MET A  62      20.703 -15.375 -14.031  1.00 93.15           H  
ATOM    974  SD  MET A  62      20.691 -16.289 -11.815  1.00 93.15           S  
ATOM    975  CE  MET A  62      21.719 -17.651 -12.420  1.00 93.15           C  
ATOM    976  HE1 MET A  62      21.578 -18.520 -11.777  1.00 93.15           H  
ATOM    977  HE2 MET A  62      22.770 -17.361 -12.402  1.00 93.15           H  
ATOM    978  HE3 MET A  62      21.425 -17.907 -13.438  1.00 93.15           H  
ATOM    979  N   GLU A  63      25.106 -12.695 -11.726  1.00 90.05           N  
ATOM    980  H   GLU A  63      24.483 -11.941 -11.474  1.00 90.05           H  
ATOM    981  CA  GLU A  63      26.540 -12.415 -11.724  1.00 90.05           C  
ATOM    982  HA  GLU A  63      26.924 -12.635 -12.720  1.00 90.05           H  
ATOM    983  C   GLU A  63      27.269 -13.321 -10.711  1.00 90.05           C  
ATOM    984  CB  GLU A  63      26.770 -10.920 -11.442  1.00 90.05           C  
ATOM    985  HB2 GLU A  63      26.570 -10.723 -10.389  1.00 90.05           H  
ATOM    986  HB3 GLU A  63      26.073 -10.337 -12.044  1.00 90.05           H  
ATOM    987  O   GLU A  63      26.732 -13.664  -9.652  1.00 90.05           O  
ATOM    988  CG  GLU A  63      28.195 -10.463 -11.794  1.00 90.05           C  
ATOM    989  HG2 GLU A  63      28.372 -10.674 -12.849  1.00 90.05           H  
ATOM    990  HG3 GLU A  63      28.909 -11.046 -11.212  1.00 90.05           H  
ATOM    991  CD  GLU A  63      28.449  -8.969 -11.522  1.00 90.05           C  
ATOM    992  OE1 GLU A  63      29.496  -8.465 -11.972  1.00 90.05           O  
ATOM    993  OE2 GLU A  63      27.636  -8.312 -10.825  1.00 90.05           O  
ATOM    994  N   ASN A  64      28.497 -13.729 -11.045  1.00 87.11           N  
ATOM    995  H   ASN A  64      28.912 -13.365 -11.891  1.00 87.11           H  
ATOM    996  CA  ASN A  64      29.306 -14.641 -10.226  1.00 87.11           C  
ATOM    997  HA  ASN A  64      30.168 -14.939 -10.822  1.00 87.11           H  
ATOM    998  C   ASN A  64      28.564 -15.951  -9.879  1.00 87.11           C  
ATOM    999  CB  ASN A  64      29.844 -13.876  -9.000  1.00 87.11           C  
ATOM   1000  HB2 ASN A  64      30.513 -14.525  -8.435  1.00 87.11           H  
ATOM   1001  HB3 ASN A  64      29.014 -13.597  -8.351  1.00 87.11           H  
ATOM   1002  O   ASN A  64      28.501 -16.353  -8.717  1.00 87.11           O  
ATOM   1003  CG  ASN A  64      30.621 -12.637  -9.398  1.00 87.11           C  
ATOM   1004  ND2 ASN A  64      30.315 -11.493  -8.832  1.00 87.11           N  
ATOM   1005 HD21 ASN A  64      30.775 -10.684  -9.224  1.00 87.11           H  
ATOM   1006 HD22 ASN A  64      29.512 -11.421  -8.224  1.00 87.11           H  
ATOM   1007  OD1 ASN A  64      31.496 -12.679 -10.242  1.00 87.11           O  
ATOM   1008  N   ASP A  65      27.961 -16.595 -10.885  1.00 81.85           N  
ATOM   1009  H   ASP A  65      28.056 -16.214 -11.816  1.00 81.85           H  
ATOM   1010  CA  ASP A  65      27.193 -17.845 -10.760  1.00 81.85           C  
ATOM   1011  HA  ASP A  65      26.683 -17.991 -11.713  1.00 81.85           H  
ATOM   1012  C   ASP A  65      26.070 -17.782  -9.711  1.00 81.85           C  
ATOM   1013  CB  ASP A  65      28.127 -19.053 -10.569  1.00 81.85           C  
ATOM   1014  HB2 ASP A  65      28.726 -18.911  -9.669  1.00 81.85           H  
ATOM   1015  HB3 ASP A  65      27.521 -19.949 -10.429  1.00 81.85           H  
ATOM   1016  O   ASP A  65      25.868 -18.713  -8.915  1.00 81.85           O  
ATOM   1017  CG  ASP A  65      29.041 -19.315 -11.764  1.00 81.85           C  
ATOM   1018  OD1 ASP A  65      28.630 -18.998 -12.905  1.00 81.85           O  
ATOM   1019  OD2 ASP A  65      30.126 -19.882 -11.520  1.00 81.85           O  
ATOM   1020  N   GLY A  66      25.348 -16.658  -9.690  1.00 81.97           N  
ATOM   1021  H   GLY A  66      25.593 -15.924 -10.340  1.00 81.97           H  
ATOM   1022  CA  GLY A  66      24.242 -16.431  -8.765  1.00 81.97           C  
ATOM   1023  HA2 GLY A  66      23.745 -15.500  -9.037  1.00 81.97           H  
ATOM   1024  HA3 GLY A  66      23.526 -17.249  -8.847  1.00 81.97           H  
ATOM   1025  C   GLY A  66      24.696 -16.317  -7.312  1.00 81.97           C  
ATOM   1026  O   GLY A  66      23.991 -16.769  -6.409  1.00 81.97           O  
ATOM   1027  N   LEU A  67      25.875 -15.744  -7.047  1.00 82.66           N  
ATOM   1028  H   LEU A  67      26.452 -15.446  -7.821  1.00 82.66           H  
ATOM   1029  CA  LEU A  67      26.374 -15.575  -5.678  1.00 82.66           C  
ATOM   1030  HA  LEU A  67      26.495 -16.568  -5.245  1.00 82.66           H  
ATOM   1031  C   LEU A  67      25.386 -14.798  -4.796  1.00 82.66           C  
ATOM   1032  CB  LEU A  67      27.743 -14.876  -5.707  1.00 82.66           C  
ATOM   1033  HB2 LEU A  67      27.617 -13.888  -6.152  1.00 82.66           H  
ATOM   1034  HB3 LEU A  67      28.419 -15.447  -6.343  1.00 82.66           H  
ATOM   1035  O   LEU A  67      25.268 -15.097  -3.611  1.00 82.66           O  
ATOM   1036  CG  LEU A  67      28.400 -14.719  -4.321  1.00 82.66           C  
ATOM   1037  HG  LEU A  67      27.730 -14.184  -3.648  1.00 82.66           H  
ATOM   1038  CD1 LEU A  67      28.761 -16.070  -3.695  1.00 82.66           C  
ATOM   1039 HD11 LEU A  67      29.296 -15.907  -2.760  1.00 82.66           H  
ATOM   1040 HD12 LEU A  67      29.395 -16.637  -4.376  1.00 82.66           H  
ATOM   1041 HD13 LEU A  67      27.855 -16.635  -3.476  1.00 82.66           H  
ATOM   1042  CD2 LEU A  67      29.673 -13.887  -4.450  1.00 82.66           C  
ATOM   1043 HD21 LEU A  67      29.434 -12.907  -4.863  1.00 82.66           H  
ATOM   1044 HD22 LEU A  67      30.128 -13.750  -3.469  1.00 82.66           H  
ATOM   1045 HD23 LEU A  67      30.383 -14.388  -5.109  1.00 82.66           H  
ATOM   1046  N   LEU A  68      24.633 -13.843  -5.350  1.00 83.25           N  
ATOM   1047  H   LEU A  68      24.765 -13.632  -6.329  1.00 83.25           H  
ATOM   1048  CA  LEU A  68      23.579 -13.139  -4.609  1.00 83.25           C  
ATOM   1049  HA  LEU A  68      24.011 -12.702  -3.708  1.00 83.25           H  
ATOM   1050  C   LEU A  68      22.482 -14.097  -4.125  1.00 83.25           C  
ATOM   1051  CB  LEU A  68      22.998 -12.011  -5.478  1.00 83.25           C  
ATOM   1052  HB2 LEU A  68      22.794 -12.399  -6.476  1.00 83.25           H  
ATOM   1053  HB3 LEU A  68      22.050 -11.690  -5.048  1.00 83.25           H  
ATOM   1054  O   LEU A  68      22.110 -14.047  -2.954  1.00 83.25           O  
ATOM   1055  CG  LEU A  68      23.918 -10.781  -5.583  1.00 83.25           C  
ATOM   1056  HG  LEU A  68      24.910 -11.088  -5.916  1.00 83.25           H  
ATOM   1057  CD1 LEU A  68      23.345  -9.803  -6.605  1.00 83.25           C  
ATOM   1058 HD11 LEU A  68      22.322  -9.534  -6.339  1.00 83.25           H  
ATOM   1059 HD12 LEU A  68      23.956  -8.902  -6.644  1.00 83.25           H  
ATOM   1060 HD13 LEU A  68      23.362 -10.265  -7.592  1.00 83.25           H  
ATOM   1061  CD2 LEU A  68      24.044 -10.041  -4.249  1.00 83.25           C  
ATOM   1062 HD21 LEU A  68      24.577 -10.648  -3.517  1.00 83.25           H  
ATOM   1063 HD22 LEU A  68      24.609  -9.122  -4.402  1.00 83.25           H  
ATOM   1064 HD23 LEU A  68      23.057  -9.785  -3.861  1.00 83.25           H  
ATOM   1065  N   LEU A  69      22.046 -15.028  -4.981  1.00 80.49           N  
ATOM   1066  H   LEU A  69      22.449 -15.052  -5.906  1.00 80.49           H  
ATOM   1067  CA  LEU A  69      21.082 -16.076  -4.621  1.00 80.49           C  
ATOM   1068  HA  LEU A  69      20.171 -15.611  -4.247  1.00 80.49           H  
ATOM   1069  C   LEU A  69      21.612 -16.976  -3.495  1.00 80.49           C  
ATOM   1070  CB  LEU A  69      20.747 -16.931  -5.863  1.00 80.49           C  
ATOM   1071  HB2 LEU A  69      20.134 -17.775  -5.549  1.00 80.49           H  
ATOM   1072  HB3 LEU A  69      21.665 -17.354  -6.271  1.00 80.49           H  
ATOM   1073  O   LEU A  69      20.847 -17.400  -2.634  1.00 80.49           O  
ATOM   1074  CG  LEU A  69      20.003 -16.180  -6.980  1.00 80.49           C  
ATOM   1075  HG  LEU A  69      20.440 -15.191  -7.124  1.00 80.49           H  
ATOM   1076  CD1 LEU A  69      20.074 -16.946  -8.299  1.00 80.49           C  
ATOM   1077 HD11 LEU A  69      19.679 -17.954  -8.175  1.00 80.49           H  
ATOM   1078 HD12 LEU A  69      21.109 -17.001  -8.636  1.00 80.49           H  
ATOM   1079 HD13 LEU A  69      19.491 -16.423  -9.057  1.00 80.49           H  
ATOM   1080  CD2 LEU A  69      18.531 -16.047  -6.617  1.00 80.49           C  
ATOM   1081 HD21 LEU A  69      18.445 -15.634  -5.612  1.00 80.49           H  
ATOM   1082 HD22 LEU A  69      18.057 -17.029  -6.622  1.00 80.49           H  
ATOM   1083 HD23 LEU A  69      18.028 -15.396  -7.331  1.00 80.49           H  
ATOM   1084  N   LYS A  70      22.924 -17.248  -3.489  1.00 78.93           N  
ATOM   1085  H   LYS A  70      23.463 -16.877  -4.259  1.00 78.93           H  
ATOM   1086  CA  LYS A  70      23.584 -18.143  -2.522  1.00 78.93           C  
ATOM   1087  HA  LYS A  70      22.903 -18.954  -2.265  1.00 78.93           H  
ATOM   1088  C   LYS A  70      23.945 -17.465  -1.197  1.00 78.93           C  
ATOM   1089  CB  LYS A  70      24.848 -18.737  -3.163  1.00 78.93           C  
ATOM   1090  HB2 LYS A  70      25.398 -19.298  -2.408  1.00 78.93           H  
ATOM   1091  HB3 LYS A  70      25.483 -17.920  -3.505  1.00 78.93           H  
ATOM   1092  O   LYS A  70      23.855 -18.090  -0.147  1.00 78.93           O  
ATOM   1093  CG  LYS A  70      24.545 -19.679  -4.339  1.00 78.93           C  
ATOM   1094  HG2 LYS A  70      23.866 -19.195  -5.041  1.00 78.93           H  
ATOM   1095  HG3 LYS A  70      24.072 -20.585  -3.961  1.00 78.93           H  
ATOM   1096  CD  LYS A  70      25.838 -20.036  -5.083  1.00 78.93           C  
ATOM   1097  HD2 LYS A  70      26.548 -20.501  -4.398  1.00 78.93           H  
ATOM   1098  HD3 LYS A  70      26.270 -19.114  -5.472  1.00 78.93           H  
ATOM   1099  CE  LYS A  70      25.546 -20.988  -6.249  1.00 78.93           C  
ATOM   1100  HE2 LYS A  70      24.602 -20.692  -6.706  1.00 78.93           H  
ATOM   1101  HE3 LYS A  70      25.430 -22.000  -5.861  1.00 78.93           H  
ATOM   1102  NZ  LYS A  70      26.611 -20.933  -7.282  1.00 78.93           N  
ATOM   1103  HZ1 LYS A  70      26.469 -21.631  -7.999  1.00 78.93           H  
ATOM   1104  HZ2 LYS A  70      26.562 -20.047  -7.764  1.00 78.93           H  
ATOM   1105  HZ3 LYS A  70      27.538 -21.029  -6.892  1.00 78.93           H  
ATOM   1106  N   SER A  71      24.399 -16.214  -1.243  1.00 75.67           N  
ATOM   1107  H   SER A  71      24.454 -15.780  -2.154  1.00 75.67           H  
ATOM   1108  CA  SER A  71      24.947 -15.489  -0.087  1.00 75.67           C  
ATOM   1109  HA  SER A  71      25.570 -16.173   0.490  1.00 75.67           H  
ATOM   1110  C   SER A  71      23.871 -14.970   0.861  1.00 75.67           C  
ATOM   1111  CB  SER A  71      25.830 -14.320  -0.543  1.00 75.67           C  
ATOM   1112  HB2 SER A  71      26.661 -14.701  -1.136  1.00 75.67           H  
ATOM   1113  HB3 SER A  71      26.234 -13.814   0.334  1.00 75.67           H  
ATOM   1114  O   SER A  71      24.155 -14.745   2.034  1.00 75.67           O  
ATOM   1115  OG  SER A  71      25.086 -13.395  -1.313  1.00 75.67           O  
ATOM   1116  HG  SER A  71      24.986 -13.780  -2.187  1.00 75.67           H  
ATOM   1117  N   GLY A  72      22.650 -14.741   0.365  1.00 66.40           N  
ATOM   1118  H   GLY A  72      22.493 -14.909  -0.618  1.00 66.40           H  
ATOM   1119  CA  GLY A  72      21.554 -14.180   1.157  1.00 66.40           C  
ATOM   1120  HA2 GLY A  72      20.651 -14.174   0.546  1.00 66.40           H  
ATOM   1121  HA3 GLY A  72      21.385 -14.815   2.027  1.00 66.40           H  
ATOM   1122  C   GLY A  72      21.798 -12.749   1.654  1.00 66.40           C  
ATOM   1123  O   GLY A  72      20.988 -12.240   2.429  1.00 66.40           O  
ATOM   1124  N   SER A  73      22.886 -12.092   1.225  1.00 73.78           N  
ATOM   1125  H   SER A  73      23.498 -12.561   0.573  1.00 73.78           H  
ATOM   1126  CA  SER A  73      23.196 -10.713   1.603  1.00 73.78           C  
ATOM   1127  HA  SER A  73      23.072 -10.609   2.681  1.00 73.78           H  
ATOM   1128  C   SER A  73      22.229  -9.762   0.908  1.00 73.78           C  
ATOM   1129  CB  SER A  73      24.647 -10.352   1.275  1.00 73.78           C  
ATOM   1130  HB2 SER A  73      24.829 -10.471   0.207  1.00 73.78           H  
ATOM   1131  HB3 SER A  73      25.315 -11.011   1.829  1.00 73.78           H  
ATOM   1132  O   SER A  73      22.374  -9.441  -0.273  1.00 73.78           O  
ATOM   1133  OG  SER A  73      24.879  -9.006   1.654  1.00 73.78           O  
ATOM   1134  HG  SER A  73      25.823  -8.833   1.637  1.00 73.78           H  
ATOM   1135  N   SER A  74      21.220  -9.311   1.651  1.00 72.37           N  
ATOM   1136  H   SER A  74      21.119  -9.660   2.594  1.00 72.37           H  
ATOM   1137  CA  SER A  74      20.205  -8.393   1.139  1.00 72.37           C  
ATOM   1138  HA  SER A  74      19.774  -8.823   0.235  1.00 72.37           H  
ATOM   1139  C   SER A  74      20.815  -7.040   0.755  1.00 72.37           C  
ATOM   1140  CB  SER A  74      19.085  -8.258   2.176  1.00 72.37           C  
ATOM   1141  HB2 SER A  74      18.286  -7.625   1.788  1.00 72.37           H  
ATOM   1142  HB3 SER A  74      18.661  -9.245   2.360  1.00 72.37           H  
ATOM   1143  O   SER A  74      20.432  -6.455  -0.251  1.00 72.37           O  
ATOM   1144  OG  SER A  74      19.562  -7.736   3.404  1.00 72.37           O  
ATOM   1145  HG  SER A  74      19.829  -6.821   3.289  1.00 72.37           H  
ATOM   1146  N   GLU A  75      21.819  -6.547   1.480  1.00 77.12           N  
ATOM   1147  H   GLU A  75      22.159  -7.071   2.275  1.00 77.12           H  
ATOM   1148  CA  GLU A  75      22.448  -5.252   1.174  1.00 77.12           C  
ATOM   1149  HA  GLU A  75      21.676  -4.486   1.107  1.00 77.12           H  
ATOM   1150  C   GLU A  75      23.183  -5.244  -0.173  1.00 77.12           C  
ATOM   1151  CB  GLU A  75      23.412  -4.855   2.295  1.00 77.12           C  
ATOM   1152  HB2 GLU A  75      24.149  -5.645   2.438  1.00 77.12           H  
ATOM   1153  HB3 GLU A  75      23.927  -3.943   1.992  1.00 77.12           H  
ATOM   1154  O   GLU A  75      23.109  -4.260  -0.907  1.00 77.12           O  
ATOM   1155  CG  GLU A  75      22.667  -4.587   3.611  1.00 77.12           C  
ATOM   1156  HG2 GLU A  75      22.202  -5.511   3.954  1.00 77.12           H  
ATOM   1157  HG3 GLU A  75      21.874  -3.865   3.418  1.00 77.12           H  
ATOM   1158  CD  GLU A  75      23.582  -4.044   4.717  1.00 77.12           C  
ATOM   1159  OE1 GLU A  75      23.016  -3.662   5.765  1.00 77.12           O  
ATOM   1160  OE2 GLU A  75      24.816  -4.020   4.514  1.00 77.12           O  
ATOM   1161  N   ALA A  76      23.806  -6.362  -0.560  1.00 85.23           N  
ATOM   1162  H   ALA A  76      23.791  -7.165   0.053  1.00 85.23           H  
ATOM   1163  CA  ALA A  76      24.456  -6.502  -1.865  1.00 85.23           C  
ATOM   1164  HA  ALA A  76      25.127  -5.655  -2.011  1.00 85.23           H  
ATOM   1165  C   ALA A  76      23.454  -6.487  -3.038  1.00 85.23           C  
ATOM   1166  CB  ALA A  76      25.295  -7.784  -1.835  1.00 85.23           C  
ATOM   1167  HB1 ALA A  76      24.644  -8.649  -1.711  1.00 85.23           H  
ATOM   1168  HB2 ALA A  76      26.000  -7.741  -1.005  1.00 85.23           H  
ATOM   1169  HB3 ALA A  76      25.854  -7.879  -2.765  1.00 85.23           H  
ATOM   1170  O   ALA A  76      23.852  -6.322  -4.190  1.00 85.23           O  
ATOM   1171  N   SER A  77      22.157  -6.635  -2.749  1.00 91.70           N  
ATOM   1172  H   SER A  77      21.905  -6.742  -1.777  1.00 91.70           H  
ATOM   1173  CA  SER A  77      21.077  -6.583  -3.739  1.00 91.70           C  
ATOM   1174  HA  SER A  77      21.506  -6.863  -4.701  1.00 91.70           H  
ATOM   1175  C   SER A  77      20.478  -5.183  -3.943  1.00 91.70           C  
ATOM   1176  CB  SER A  77      20.020  -7.645  -3.421  1.00 91.70           C  
ATOM   1177  HB2 SER A  77      20.515  -8.589  -3.196  1.00 91.70           H  
ATOM   1178  HB3 SER A  77      19.404  -7.800  -4.307  1.00 91.70           H  
ATOM   1179  O   SER A  77      19.524  -5.030  -4.705  1.00 91.70           O  
ATOM   1180  OG  SER A  77      19.171  -7.290  -2.348  1.00 91.70           O  
ATOM   1181  HG  SER A  77      19.688  -6.930  -1.624  1.00 91.70           H  
ATOM   1182  N   ALA A  78      21.029  -4.148  -3.294  1.00 93.67           N  
ATOM   1183  H   ALA A  78      21.813  -4.314  -2.679  1.00 93.67           H  
ATOM   1184  CA  ALA A  78      20.545  -2.776  -3.429  1.00 93.67           C  
ATOM   1185  HA  ALA A  78      19.517  -2.749  -3.067  1.00 93.67           H  
ATOM   1186  C   ALA A  78      20.535  -2.305  -4.898  1.00 93.67           C  
ATOM   1187  CB  ALA A  78      21.390  -1.857  -2.538  1.00 93.67           C  
ATOM   1188  HB1 ALA A  78      22.421  -1.842  -2.890  1.00 93.67           H  
ATOM   1189  HB2 ALA A  78      21.369  -2.220  -1.511  1.00 93.67           H  
ATOM   1190  HB3 ALA A  78      20.979  -0.848  -2.560  1.00 93.67           H  
ATOM   1191  O   ALA A  78      21.516  -2.465  -5.629  1.00 93.67           O  
ATOM   1192  N   GLY A  79      19.421  -1.700  -5.316  1.00 95.13           N  
ATOM   1193  H   GLY A  79      18.633  -1.670  -4.686  1.00 95.13           H  
ATOM   1194  CA  GLY A  79      19.164  -1.243  -6.684  1.00 95.13           C  
ATOM   1195  HA2 GLY A  79      20.120  -1.037  -7.166  1.00 95.13           H  
ATOM   1196  HA3 GLY A  79      18.583  -0.321  -6.660  1.00 95.13           H  
ATOM   1197  C   GLY A  79      18.418  -2.254  -7.563  1.00 95.13           C  
ATOM   1198  O   GLY A  79      17.726  -1.855  -8.498  1.00 95.13           O  
ATOM   1199  N   ILE A  80      18.502  -3.557  -7.263  1.00 96.57           N  
ATOM   1200  H   ILE A  80      19.009  -3.828  -6.433  1.00 96.57           H  
ATOM   1201  CA  ILE A  80      17.875  -4.613  -8.077  1.00 96.57           C  
ATOM   1202  HA  ILE A  80      18.162  -4.465  -9.118  1.00 96.57           H  
ATOM   1203  C   ILE A  80      16.345  -4.522  -8.020  1.00 96.57           C  
ATOM   1204  CB  ILE A  80      18.376  -6.008  -7.632  1.00 96.57           C  
ATOM   1205  HB  ILE A  80      18.158  -6.129  -6.571  1.00 96.57           H  
ATOM   1206  O   ILE A  80      15.684  -4.642  -9.050  1.00 96.57           O  
ATOM   1207  CG1 ILE A  80      19.906  -6.111  -7.845  1.00 96.57           C  
ATOM   1208 HG12 ILE A  80      20.401  -5.332  -7.265  1.00 96.57           H  
ATOM   1209 HG13 ILE A  80      20.139  -5.939  -8.896  1.00 96.57           H  
ATOM   1210  CG2 ILE A  80      17.657  -7.146  -8.379  1.00 96.57           C  
ATOM   1211 HG21 ILE A  80      17.965  -8.106  -7.964  1.00 96.57           H  
ATOM   1212 HG22 ILE A  80      16.575  -7.079  -8.261  1.00 96.57           H  
ATOM   1213 HG23 ILE A  80      17.907  -7.116  -9.439  1.00 96.57           H  
ATOM   1214  CD1 ILE A  80      20.527  -7.446  -7.420  1.00 96.57           C  
ATOM   1215 HD11 ILE A  80      20.143  -7.749  -6.446  1.00 96.57           H  
ATOM   1216 HD12 ILE A  80      20.302  -8.216  -8.159  1.00 96.57           H  
ATOM   1217 HD13 ILE A  80      21.609  -7.333  -7.362  1.00 96.57           H  
ATOM   1218  N   GLY A  81      15.779  -4.270  -6.839  1.00 97.15           N  
ATOM   1219  H   GLY A  81      16.384  -3.990  -6.080  1.00 97.15           H  
ATOM   1220  CA  GLY A  81      14.339  -4.121  -6.640  1.00 97.15           C  
ATOM   1221  HA2 GLY A  81      13.824  -5.032  -6.943  1.00 97.15           H  
ATOM   1222  HA3 GLY A  81      14.155  -3.951  -5.579  1.00 97.15           H  
ATOM   1223  C   GLY A  81      13.752  -2.949  -7.423  1.00 97.15           C  
ATOM   1224  O   GLY A  81      12.767  -3.105  -8.149  1.00 97.15           O  
ATOM   1225  N   ALA A  82      14.399  -1.786  -7.334  1.00 96.58           N  
ATOM   1226  H   ALA A  82      15.228  -1.758  -6.758  1.00 96.58           H  
ATOM   1227  CA  ALA A  82      14.019  -0.594  -8.085  1.00 96.58           C  
ATOM   1228  HA  ALA A  82      12.974  -0.365  -7.877  1.00 96.58           H  
ATOM   1229  C   ALA A  82      14.149  -0.808  -9.602  1.00 96.58           C  
ATOM   1230  CB  ALA A  82      14.877   0.578  -7.607  1.00 96.58           C  
ATOM   1231  HB1 ALA A  82      14.615   1.470  -8.177  1.00 96.58           H  
ATOM   1232  HB2 ALA A  82      14.696   0.759  -6.548  1.00 96.58           H  
ATOM   1233  HB3 ALA A  82      15.932   0.355  -7.764  1.00 96.58           H  
ATOM   1234  O   ALA A  82      13.230  -0.463 -10.345  1.00 96.58           O  
ATOM   1235  N   SER A  83      15.232  -1.443 -10.060  1.00 97.09           N  
ATOM   1236  H   SER A  83      15.986  -1.649  -9.421  1.00 97.09           H  
ATOM   1237  CA  SER A  83      15.413  -1.815 -11.467  1.00 97.09           C  
ATOM   1238  HA  SER A  83      15.388  -0.917 -12.086  1.00 97.09           H  
ATOM   1239  C   SER A  83      14.323  -2.752 -11.976  1.00 97.09           C  
ATOM   1240  CB  SER A  83      16.759  -2.500 -11.657  1.00 97.09           C  
ATOM   1241  HB2 SER A  83      16.928  -3.215 -10.851  1.00 97.09           H  
ATOM   1242  HB3 SER A  83      16.773  -3.021 -12.614  1.00 97.09           H  
ATOM   1243  O   SER A  83      13.761  -2.507 -13.040  1.00 97.09           O  
ATOM   1244  OG  SER A  83      17.778  -1.541 -11.664  1.00 97.09           O  
ATOM   1245  HG  SER A  83      18.014  -1.413 -12.586  1.00 97.09           H  
ATOM   1246  N   CYS A  84      13.973  -3.797 -11.221  1.00 97.49           N  
ATOM   1247  H   CYS A  84      14.487  -3.988 -10.373  1.00 97.49           H  
ATOM   1248  CA  CYS A  84      12.876  -4.692 -11.587  1.00 97.49           C  
ATOM   1249  HA  CYS A  84      13.053  -5.092 -12.585  1.00 97.49           H  
ATOM   1250  C   CYS A  84      11.530  -3.953 -11.638  1.00 97.49           C  
ATOM   1251  CB  CYS A  84      12.814  -5.854 -10.591  1.00 97.49           C  
ATOM   1252  HB2 CYS A  84      11.866  -6.378 -10.718  1.00 97.49           H  
ATOM   1253  HB3 CYS A  84      12.869  -5.466  -9.574  1.00 97.49           H  
ATOM   1254  O   CYS A  84      10.756  -4.161 -12.568  1.00 97.49           O  
ATOM   1255  SG  CYS A  84      14.166  -7.030 -10.879  1.00 97.49           S  
ATOM   1256  HG  CYS A  84      13.873  -7.296 -12.155  1.00 97.49           H  
ATOM   1257  N   ALA A  85      11.249  -3.059 -10.684  1.00 96.81           N  
ATOM   1258  H   ALA A  85      11.908  -2.927  -9.929  1.00 96.81           H  
ATOM   1259  CA  ALA A  85      10.027  -2.254 -10.695  1.00 96.81           C  
ATOM   1260  HA  ALA A  85       9.168  -2.924 -10.735  1.00 96.81           H  
ATOM   1261  C   ALA A  85       9.946  -1.337 -11.931  1.00 96.81           C  
ATOM   1262  CB  ALA A  85       9.953  -1.454  -9.390  1.00 96.81           C  
ATOM   1263  HB1 ALA A  85       9.040  -0.859  -9.381  1.00 96.81           H  
ATOM   1264  HB2 ALA A  85      10.810  -0.785  -9.308  1.00 96.81           H  
ATOM   1265  HB3 ALA A  85       9.947  -2.135  -8.539  1.00 96.81           H  
ATOM   1266  O   ALA A  85       8.895  -1.250 -12.564  1.00 96.81           O  
ATOM   1267  N   VAL A  86      11.060  -0.705 -12.308  1.00 94.58           N  
ATOM   1268  H   VAL A  86      11.880  -0.796 -11.725  1.00 94.58           H  
ATOM   1269  CA  VAL A  86      11.168   0.113 -13.525  1.00 94.58           C  
ATOM   1270  HA  VAL A  86      10.362   0.848 -13.534  1.00 94.58           H  
ATOM   1271  C   VAL A  86      10.998  -0.724 -14.793  1.00 94.58           C  
ATOM   1272  CB  VAL A  86      12.511   0.866 -13.523  1.00 94.58           C  
ATOM   1273  HB  VAL A  86      13.304   0.194 -13.195  1.00 94.58           H  
ATOM   1274  O   VAL A  86      10.329  -0.280 -15.720  1.00 94.58           O  
ATOM   1275  CG1 VAL A  86      12.889   1.388 -14.909  1.00 94.58           C  
ATOM   1276 HG11 VAL A  86      13.199   0.560 -15.545  1.00 94.58           H  
ATOM   1277 HG12 VAL A  86      12.030   1.880 -15.366  1.00 94.58           H  
ATOM   1278 HG13 VAL A  86      13.734   2.072 -14.824  1.00 94.58           H  
ATOM   1279  CG2 VAL A  86      12.446   2.050 -12.550  1.00 94.58           C  
ATOM   1280 HG21 VAL A  86      12.177   1.700 -11.553  1.00 94.58           H  
ATOM   1281 HG22 VAL A  86      11.707   2.776 -12.890  1.00 94.58           H  
ATOM   1282 HG23 VAL A  86      13.421   2.536 -12.492  1.00 94.58           H  
ATOM   1283  N   GLN A  87      11.545  -1.940 -14.846  1.00 92.75           N  
ATOM   1284  H   GLN A  87      12.133  -2.249 -14.085  1.00 92.75           H  
ATOM   1285  CA  GLN A  87      11.344  -2.828 -15.995  1.00 92.75           C  
ATOM   1286  HA  GLN A  87      11.611  -2.294 -16.907  1.00 92.75           H  
ATOM   1287  C   GLN A  87       9.884  -3.263 -16.160  1.00 92.75           C  
ATOM   1288  CB  GLN A  87      12.233  -4.067 -15.871  1.00 92.75           C  
ATOM   1289  HB2 GLN A  87      11.866  -4.816 -16.573  1.00 92.75           H  
ATOM   1290  HB3 GLN A  87      12.164  -4.482 -14.866  1.00 92.75           H  
ATOM   1291  O   GLN A  87       9.410  -3.378 -17.288  1.00 92.75           O  
ATOM   1292  CG  GLN A  87      13.698  -3.779 -16.222  1.00 92.75           C  
ATOM   1293  HG2 GLN A  87      13.737  -3.241 -17.169  1.00 92.75           H  
ATOM   1294  HG3 GLN A  87      14.166  -3.160 -15.457  1.00 92.75           H  
ATOM   1295  CD  GLN A  87      14.484  -5.072 -16.372  1.00 92.75           C  
ATOM   1296  NE2 GLN A  87      15.551  -5.075 -17.136  1.00 92.75           N  
ATOM   1297 HE21 GLN A  87      15.977  -5.977 -17.298  1.00 92.75           H  
ATOM   1298 HE22 GLN A  87      15.963  -4.228 -17.500  1.00 92.75           H  
ATOM   1299  OE1 GLN A  87      14.159  -6.113 -15.822  1.00 92.75           O  
ATOM   1300  N   LEU A  88       9.162  -3.478 -15.055  1.00 92.59           N  
ATOM   1301  H   LEU A  88       9.626  -3.423 -14.160  1.00 92.59           H  
ATOM   1302  CA  LEU A  88       7.724  -3.761 -15.099  1.00 92.59           C  
ATOM   1303  HA  LEU A  88       7.531  -4.550 -15.827  1.00 92.59           H  
ATOM   1304  C   LEU A  88       6.913  -2.546 -15.551  1.00 92.59           C  
ATOM   1305  CB  LEU A  88       7.237  -4.199 -13.709  1.00 92.59           C  
ATOM   1306  HB2 LEU A  88       6.147  -4.219 -13.726  1.00 92.59           H  
ATOM   1307  HB3 LEU A  88       7.537  -3.448 -12.978  1.00 92.59           H  
ATOM   1308  O   LEU A  88       5.947  -2.687 -16.298  1.00 92.59           O  
ATOM   1309  CG  LEU A  88       7.731  -5.575 -13.243  1.00 92.59           C  
ATOM   1310  HG  LEU A  88       8.819  -5.592 -13.182  1.00 92.59           H  
ATOM   1311  CD1 LEU A  88       7.164  -5.823 -11.844  1.00 92.59           C  
ATOM   1312 HD11 LEU A  88       7.559  -6.757 -11.443  1.00 92.59           H  
ATOM   1313 HD12 LEU A  88       6.076  -5.877 -11.886  1.00 92.59           H  
ATOM   1314 HD13 LEU A  88       7.459  -5.008 -11.183  1.00 92.59           H  
ATOM   1315  CD2 LEU A  88       7.287  -6.682 -14.201  1.00 92.59           C  
ATOM   1316 HD21 LEU A  88       7.905  -6.651 -15.098  1.00 92.59           H  
ATOM   1317 HD22 LEU A  88       7.409  -7.661 -13.738  1.00 92.59           H  
ATOM   1318 HD23 LEU A  88       6.244  -6.539 -14.486  1.00 92.59           H  
ATOM   1319  N   PHE A  89       7.306  -1.359 -15.088  1.00 92.34           N  
ATOM   1320  H   PHE A  89       8.098  -1.338 -14.462  1.00 92.34           H  
ATOM   1321  CA  PHE A  89       6.581  -0.114 -15.302  1.00 92.34           C  
ATOM   1322  HA  PHE A  89       5.830  -0.255 -16.080  1.00 92.34           H  
ATOM   1323  C   PHE A  89       7.541   0.992 -15.766  1.00 92.34           C  
ATOM   1324  CB  PHE A  89       5.849   0.234 -13.998  1.00 92.34           C  
ATOM   1325  HB2 PHE A  89       5.305   1.172 -14.111  1.00 92.34           H  
ATOM   1326  HB3 PHE A  89       6.597   0.395 -13.222  1.00 92.34           H  
ATOM   1327  O   PHE A  89       7.905   1.860 -14.968  1.00 92.34           O  
ATOM   1328  CG  PHE A  89       4.880  -0.829 -13.521  1.00 92.34           C  
ATOM   1329  CD1 PHE A  89       3.784  -1.222 -14.311  1.00 92.34           C  
ATOM   1330  HD1 PHE A  89       3.604  -0.756 -15.269  1.00 92.34           H  
ATOM   1331  CD2 PHE A  89       5.117  -1.468 -12.294  1.00 92.34           C  
ATOM   1332  HD2 PHE A  89       5.987  -1.191 -11.717  1.00 92.34           H  
ATOM   1333  CE1 PHE A  89       2.933  -2.249 -13.869  1.00 92.34           C  
ATOM   1334  HE1 PHE A  89       2.107  -2.561 -14.491  1.00 92.34           H  
ATOM   1335  CE2 PHE A  89       4.256  -2.482 -11.842  1.00 92.34           C  
ATOM   1336  HE2 PHE A  89       4.446  -2.982 -10.904  1.00 92.34           H  
ATOM   1337  CZ  PHE A  89       3.163  -2.874 -12.632  1.00 92.34           C  
ATOM   1338  HZ  PHE A  89       2.507  -3.664 -12.299  1.00 92.34           H  
ATOM   1339  N   PRO A  90       7.920   1.021 -17.060  1.00 90.81           N  
ATOM   1340  CA  PRO A  90       8.910   1.974 -17.579  1.00 90.81           C  
ATOM   1341  HA  PRO A  90       9.868   1.780 -17.095  1.00 90.81           H  
ATOM   1342  C   PRO A  90       8.541   3.442 -17.347  1.00 90.81           C  
ATOM   1343  CB  PRO A  90       9.034   1.654 -19.070  1.00 90.81           C  
ATOM   1344  HB2 PRO A  90      10.038   1.855 -19.442  1.00 90.81           H  
ATOM   1345  HB3 PRO A  90       8.295   2.218 -19.639  1.00 90.81           H  
ATOM   1346  O   PRO A  90       9.408   4.295 -17.193  1.00 90.81           O  
ATOM   1347  CG  PRO A  90       8.693   0.167 -19.136  1.00 90.81           C  
ATOM   1348  HG2 PRO A  90       9.563  -0.422 -18.847  1.00 90.81           H  
ATOM   1349  HG3 PRO A  90       8.337  -0.128 -20.123  1.00 90.81           H  
ATOM   1350  CD  PRO A  90       7.607   0.022 -18.076  1.00 90.81           C  
ATOM   1351  HD2 PRO A  90       7.631  -0.994 -17.680  1.00 90.81           H  
ATOM   1352  HD3 PRO A  90       6.630   0.233 -18.512  1.00 90.81           H  
ATOM   1353  N   GLU A  91       7.248   3.740 -17.234  1.00 89.09           N  
ATOM   1354  H   GLU A  91       6.585   3.007 -17.442  1.00 89.09           H  
ATOM   1355  CA  GLU A  91       6.722   5.064 -16.890  1.00 89.09           C  
ATOM   1356  HA  GLU A  91       7.066   5.785 -17.631  1.00 89.09           H  
ATOM   1357  C   GLU A  91       7.170   5.596 -15.521  1.00 89.09           C  
ATOM   1358  CB  GLU A  91       5.193   4.997 -16.909  1.00 89.09           C  
ATOM   1359  HB2 GLU A  91       4.873   4.221 -16.214  1.00 89.09           H  
ATOM   1360  HB3 GLU A  91       4.784   5.936 -16.535  1.00 89.09           H  
ATOM   1361  O   GLU A  91       7.045   6.796 -15.269  1.00 89.09           O  
ATOM   1362  CG  GLU A  91       4.617   4.719 -18.303  1.00 89.09           C  
ATOM   1363  HG2 GLU A  91       4.965   3.749 -18.657  1.00 89.09           H  
ATOM   1364  HG3 GLU A  91       3.530   4.692 -18.233  1.00 89.09           H  
ATOM   1365  CD  GLU A  91       5.037   5.824 -19.270  1.00 89.09           C  
ATOM   1366  OE1 GLU A  91       5.380   5.548 -20.435  1.00 89.09           O  
ATOM   1367  OE2 GLU A  91       5.071   6.996 -18.822  1.00 89.09           O  
ATOM   1368  N   LEU A  92       7.707   4.745 -14.642  1.00 91.75           N  
ATOM   1369  H   LEU A  92       7.783   3.770 -14.896  1.00 91.75           H  
ATOM   1370  CA  LEU A  92       8.355   5.180 -13.405  1.00 91.75           C  
ATOM   1371  HA  LEU A  92       7.691   5.869 -12.884  1.00 91.75           H  
ATOM   1372  C   LEU A  92       9.653   5.960 -13.680  1.00 91.75           C  
ATOM   1373  CB  LEU A  92       8.621   3.963 -12.500  1.00 91.75           C  
ATOM   1374  HB2 LEU A  92       9.170   4.309 -11.624  1.00 91.75           H  
ATOM   1375  HB3 LEU A  92       9.258   3.262 -13.039  1.00 91.75           H  
ATOM   1376  O   LEU A  92      10.030   6.805 -12.872  1.00 91.75           O  
ATOM   1377  CG  LEU A  92       7.373   3.216 -11.994  1.00 91.75           C  
ATOM   1378  HG  LEU A  92       6.789   2.849 -12.837  1.00 91.75           H  
ATOM   1379  CD1 LEU A  92       7.812   2.026 -11.138  1.00 91.75           C  
ATOM   1380 HD11 LEU A  92       6.937   1.462 -10.816  1.00 91.75           H  
ATOM   1381 HD12 LEU A  92       8.371   2.368 -10.267  1.00 91.75           H  
ATOM   1382 HD13 LEU A  92       8.443   1.368 -11.737  1.00 91.75           H  
ATOM   1383  CD2 LEU A  92       6.470   4.108 -11.139  1.00 91.75           C  
ATOM   1384 HD21 LEU A  92       5.651   3.515 -10.732  1.00 91.75           H  
ATOM   1385 HD22 LEU A  92       6.046   4.899 -11.756  1.00 91.75           H  
ATOM   1386 HD23 LEU A  92       7.043   4.545 -10.321  1.00 91.75           H  
ATOM   1387  N   LEU A  93      10.308   5.761 -14.831  1.00 88.25           N  
ATOM   1388  H   LEU A  93       9.956   5.072 -15.481  1.00 88.25           H  
ATOM   1389  CA  LEU A  93      11.459   6.575 -15.252  1.00 88.25           C  
ATOM   1390  HA  LEU A  93      12.169   6.650 -14.428  1.00 88.25           H  
ATOM   1391  C   LEU A  93      11.075   8.008 -15.621  1.00 88.25           C  
ATOM   1392  CB  LEU A  93      12.155   5.940 -16.466  1.00 88.25           C  
ATOM   1393  HB2 LEU A  93      11.417   5.767 -17.249  1.00 88.25           H  
ATOM   1394  HB3 LEU A  93      12.882   6.647 -16.868  1.00 88.25           H  
ATOM   1395  O   LEU A  93      11.937   8.878 -15.625  1.00 88.25           O  
ATOM   1396  CG  LEU A  93      12.890   4.637 -16.146  1.00 88.25           C  
ATOM   1397  HG  LEU A  93      12.202   3.975 -15.620  1.00 88.25           H  
ATOM   1398  CD1 LEU A  93      13.336   3.965 -17.445  1.00 88.25           C  
ATOM   1399 HD11 LEU A  93      13.846   3.028 -17.224  1.00 88.25           H  
ATOM   1400 HD12 LEU A  93      14.012   4.622 -17.992  1.00 88.25           H  
ATOM   1401 HD13 LEU A  93      12.463   3.749 -18.061  1.00 88.25           H  
ATOM   1402  CD2 LEU A  93      14.118   4.895 -15.270  1.00 88.25           C  
ATOM   1403 HD21 LEU A  93      14.748   4.006 -15.236  1.00 88.25           H  
ATOM   1404 HD22 LEU A  93      13.811   5.148 -14.255  1.00 88.25           H  
ATOM   1405 HD23 LEU A  93      14.709   5.713 -15.684  1.00 88.25           H  
ATOM   1406  N   ARG A  94       9.794   8.265 -15.922  1.00 88.14           N  
ATOM   1407  H   ARG A  94       9.133   7.502 -15.881  1.00 88.14           H  
ATOM   1408  CA  ARG A  94       9.288   9.623 -16.179  1.00 88.14           C  
ATOM   1409  HA  ARG A  94      10.067  10.193 -16.686  1.00 88.14           H  
ATOM   1410  C   ARG A  94       9.010  10.405 -14.897  1.00 88.14           C  
ATOM   1411  CB  ARG A  94       8.045   9.597 -17.080  1.00 88.14           C  
ATOM   1412  HB2 ARG A  94       7.227   9.090 -16.569  1.00 88.14           H  
ATOM   1413  HB3 ARG A  94       7.740  10.628 -17.260  1.00 88.14           H  
ATOM   1414  O   ARG A  94       8.597  11.560 -14.969  1.00 88.14           O  
ATOM   1415  CG  ARG A  94       8.294   8.924 -18.435  1.00 88.14           C  
ATOM   1416  HG2 ARG A  94       9.238   9.275 -18.852  1.00 88.14           H  
ATOM   1417  HG3 ARG A  94       8.338   7.843 -18.303  1.00 88.14           H  
ATOM   1418  CD  ARG A  94       7.159   9.284 -19.399  1.00 88.14           C  
ATOM   1419  HD2 ARG A  94       6.206   9.063 -18.919  1.00 88.14           H  
ATOM   1420  HD3 ARG A  94       7.189  10.357 -19.592  1.00 88.14           H  
ATOM   1421  NE  ARG A  94       7.286   8.569 -20.684  1.00 88.14           N  
ATOM   1422  HE  ARG A  94       8.222   8.351 -20.994  1.00 88.14           H  
ATOM   1423  NH1 ARG A  94       5.048   8.326 -21.153  1.00 88.14           N  
ATOM   1424 HH11 ARG A  94       4.930   8.138 -20.167  1.00 88.14           H  
ATOM   1425 HH12 ARG A  94       4.361   7.868 -21.736  1.00 88.14           H  
ATOM   1426  NH2 ARG A  94       6.546   7.597 -22.610  1.00 88.14           N  
ATOM   1427 HH21 ARG A  94       5.782   7.105 -23.051  1.00 88.14           H  
ATOM   1428 HH22 ARG A  94       7.495   7.346 -22.847  1.00 88.14           H  
ATOM   1429  CZ  ARG A  94       6.296   8.177 -21.472  1.00 88.14           C  
ATOM   1430  N   LEU A  95       9.194   9.786 -13.730  1.00 90.11           N  
ATOM   1431  H   LEU A  95       9.580   8.852 -13.742  1.00 90.11           H  
ATOM   1432  CA  LEU A  95       9.240  10.530 -12.480  1.00 90.11           C  
ATOM   1433  HA  LEU A  95       8.336  11.134 -12.403  1.00 90.11           H  
ATOM   1434  C   LEU A  95      10.431  11.488 -12.511  1.00 90.11           C  
ATOM   1435  CB  LEU A  95       9.323   9.579 -11.277  1.00 90.11           C  
ATOM   1436  HB2 LEU A  95      10.216   8.963 -11.384  1.00 90.11           H  
ATOM   1437  HB3 LEU A  95       9.448  10.172 -10.371  1.00 90.11           H  
ATOM   1438  O   LEU A  95      11.469  11.189 -13.096  1.00 90.11           O  
ATOM   1439  CG  LEU A  95       8.097   8.667 -11.110  1.00 90.11           C  
ATOM   1440  HG  LEU A  95       7.958   8.046 -11.995  1.00 90.11           H  
ATOM   1441  CD1 LEU A  95       8.295   7.744  -9.908  1.00 90.11           C  
ATOM   1442 HD11 LEU A  95       9.207   7.163 -10.046  1.00 90.11           H  
ATOM   1443 HD12 LEU A  95       8.378   8.330  -8.992  1.00 90.11           H  
ATOM   1444 HD13 LEU A  95       7.453   7.057  -9.830  1.00 90.11           H  
ATOM   1445  CD2 LEU A  95       6.827   9.492 -10.906  1.00 90.11           C  
ATOM   1446 HD21 LEU A  95       6.076   8.896 -10.388  1.00 90.11           H  
ATOM   1447 HD22 LEU A  95       7.046  10.379 -10.312  1.00 90.11           H  
ATOM   1448 HD23 LEU A  95       6.438   9.803 -11.876  1.00 90.11           H  
ATOM   1449  N   ASP A  96      10.255  12.634 -11.864  1.00 85.98           N  
ATOM   1450  H   ASP A  96       9.358  12.815 -11.435  1.00 85.98           H  
ATOM   1451  CA  ASP A  96      11.279  13.662 -11.746  1.00 85.98           C  
ATOM   1452  HA  ASP A  96      11.401  14.151 -12.713  1.00 85.98           H  
ATOM   1453  C   ASP A  96      12.647  13.077 -11.335  1.00 85.98           C  
ATOM   1454  CB  ASP A  96      10.766  14.704 -10.755  1.00 85.98           C  
ATOM   1455  HB2 ASP A  96      10.419  14.209  -9.849  1.00 85.98           H  
ATOM   1456  HB3 ASP A  96       9.926  15.244 -11.191  1.00 85.98           H  
ATOM   1457  O   ASP A  96      12.749  12.254 -10.417  1.00 85.98           O  
ATOM   1458  CG  ASP A  96      11.882  15.667 -10.410  1.00 85.98           C  
ATOM   1459  OD1 ASP A  96      12.094  16.587 -11.220  1.00 85.98           O  
ATOM   1460  OD2 ASP A  96      12.519  15.383  -9.373  1.00 85.98           O  
ATOM   1461  N   LEU A  97      13.697  13.498 -12.045  1.00 82.20           N  
ATOM   1462  H   LEU A  97      13.551  14.230 -12.725  1.00 82.20           H  
ATOM   1463  CA  LEU A  97      15.036  12.932 -11.904  1.00 82.20           C  
ATOM   1464  HA  LEU A  97      14.961  11.856 -12.062  1.00 82.20           H  
ATOM   1465  C   LEU A  97      15.604  13.160 -10.499  1.00 82.20           C  
ATOM   1466  CB  LEU A  97      15.942  13.550 -12.985  1.00 82.20           C  
ATOM   1467  HB2 LEU A  97      16.016  14.621 -12.794  1.00 82.20           H  
ATOM   1468  HB3 LEU A  97      15.477  13.413 -13.961  1.00 82.20           H  
ATOM   1469  O   LEU A  97      16.303  12.289  -9.977  1.00 82.20           O  
ATOM   1470  CG  LEU A  97      17.361  12.955 -13.025  1.00 82.20           C  
ATOM   1471  HG  LEU A  97      17.803  13.003 -12.030  1.00 82.20           H  
ATOM   1472  CD1 LEU A  97      17.376  11.497 -13.486  1.00 82.20           C  
ATOM   1473 HD11 LEU A  97      18.403  11.137 -13.555  1.00 82.20           H  
ATOM   1474 HD12 LEU A  97      16.896  11.408 -14.461  1.00 82.20           H  
ATOM   1475 HD13 LEU A  97      16.843  10.875 -12.767  1.00 82.20           H  
ATOM   1476  CD2 LEU A  97      18.250  13.769 -13.966  1.00 82.20           C  
ATOM   1477 HD21 LEU A  97      17.852  13.719 -14.980  1.00 82.20           H  
ATOM   1478 HD22 LEU A  97      18.264  14.812 -13.648  1.00 82.20           H  
ATOM   1479 HD23 LEU A  97      19.265  13.372 -13.960  1.00 82.20           H  
ATOM   1480  N   ASP A  98      15.300  14.296  -9.870  1.00 87.13           N  
ATOM   1481  H   ASP A  98      14.638  14.940 -10.279  1.00 87.13           H  
ATOM   1482  CA  ASP A  98      15.805  14.615  -8.535  1.00 87.13           C  
ATOM   1483  HA  ASP A  98      16.881  14.439  -8.523  1.00 87.13           H  
ATOM   1484  C   ASP A  98      15.214  13.684  -7.477  1.00 87.13           C  
ATOM   1485  CB  ASP A  98      15.581  16.099  -8.215  1.00 87.13           C  
ATOM   1486  HB2 ASP A  98      14.518  16.340  -8.245  1.00 87.13           H  
ATOM   1487  HB3 ASP A  98      15.938  16.292  -7.204  1.00 87.13           H  
ATOM   1488  O   ASP A  98      15.919  13.255  -6.565  1.00 87.13           O  
ATOM   1489  CG  ASP A  98      16.355  17.009  -9.176  1.00 87.13           C  
ATOM   1490  OD1 ASP A  98      17.456  16.586  -9.639  1.00 87.13           O  
ATOM   1491  OD2 ASP A  98      15.871  18.126  -9.435  1.00 87.13           O  
ATOM   1492  N   SER A  99      13.978  13.234  -7.687  1.00 86.93           N  
ATOM   1493  H   SER A  99      13.491  13.614  -8.486  1.00 86.93           H  
ATOM   1494  CA  SER A  99      13.343  12.219  -6.840  1.00 86.93           C  
ATOM   1495  HA  SER A  99      13.369  12.558  -5.804  1.00 86.93           H  
ATOM   1496  C   SER A  99      14.065  10.872  -6.921  1.00 86.93           C  
ATOM   1497  CB  SER A  99      11.887  12.033  -7.255  1.00 86.93           C  
ATOM   1498  HB2 SER A  99      11.839  11.520  -8.216  1.00 86.93           H  
ATOM   1499  HB3 SER A  99      11.379  11.422  -6.508  1.00 86.93           H  
ATOM   1500  O   SER A  99      14.268  10.204  -5.907  1.00 86.93           O  
ATOM   1501  OG  SER A  99      11.241  13.287  -7.364  1.00 86.93           O  
ATOM   1502  HG  SER A  99      11.811  13.877  -7.862  1.00 86.93           H  
ATOM   1503  N   TRP A 100      14.501  10.462  -8.117  1.00 89.41           N  
ATOM   1504  H   TRP A 100      14.325  11.046  -8.922  1.00 89.41           H  
ATOM   1505  CA  TRP A 100      15.313   9.254  -8.268  1.00 89.41           C  
ATOM   1506  HA  TRP A 100      14.831   8.443  -7.723  1.00 89.41           H  
ATOM   1507  C   TRP A 100      16.702   9.413  -7.649  1.00 89.41           C  
ATOM   1508  CB  TRP A 100      15.403   8.838  -9.738  1.00 89.41           C  
ATOM   1509  HB2 TRP A 100      16.280   8.204  -9.867  1.00 89.41           H  
ATOM   1510  HB3 TRP A 100      15.543   9.718 -10.365  1.00 89.41           H  
ATOM   1511  O   TRP A 100      17.187   8.456  -7.052  1.00 89.41           O  
ATOM   1512  CG  TRP A 100      14.227   8.052 -10.226  1.00 89.41           C  
ATOM   1513  CD1 TRP A 100      13.304   8.471 -11.122  1.00 89.41           C  
ATOM   1514  HD1 TRP A 100      13.289   9.441 -11.597  1.00 89.41           H  
ATOM   1515  CD2 TRP A 100      13.836   6.694  -9.851  1.00 89.41           C  
ATOM   1516  CE2 TRP A 100      12.675   6.340 -10.596  1.00 89.41           C  
ATOM   1517  CE3 TRP A 100      14.338   5.726  -8.954  1.00 89.41           C  
ATOM   1518  HE3 TRP A 100      15.198   5.976  -8.352  1.00 89.41           H  
ATOM   1519  NE1 TRP A 100      12.398   7.454 -11.354  1.00 89.41           N  
ATOM   1520  HE1 TRP A 100      11.628   7.525 -12.003  1.00 89.41           H  
ATOM   1521  CH2 TRP A 100      12.585   4.144  -9.584  1.00 89.41           C  
ATOM   1522  HH2 TRP A 100      12.121   3.173  -9.482  1.00 89.41           H  
ATOM   1523  CZ2 TRP A 100      12.058   5.088 -10.479  1.00 89.41           C  
ATOM   1524  HZ2 TRP A 100      11.193   4.858 -11.084  1.00 89.41           H  
ATOM   1525  CZ3 TRP A 100      13.719   4.467  -8.820  1.00 89.41           C  
ATOM   1526  HZ3 TRP A 100      14.108   3.745  -8.118  1.00 89.41           H  
ATOM   1527  N   LYS A 101      17.325  10.599  -7.715  1.00 91.21           N  
ATOM   1528  H   LYS A 101      16.861  11.345  -8.213  1.00 91.21           H  
ATOM   1529  CA  LYS A 101      18.633  10.872  -7.085  1.00 91.21           C  
ATOM   1530  HA  LYS A 101      19.355  10.132  -7.429  1.00 91.21           H  
ATOM   1531  C   LYS A 101      18.610  10.758  -5.556  1.00 91.21           C  
ATOM   1532  CB  LYS A 101      19.136  12.271  -7.467  1.00 91.21           C  
ATOM   1533  HB2 LYS A 101      20.003  12.509  -6.850  1.00 91.21           H  
ATOM   1534  HB3 LYS A 101      18.358  12.995  -7.224  1.00 91.21           H  
ATOM   1535  O   LYS A 101      19.672  10.590  -4.958  1.00 91.21           O  
ATOM   1536  CG  LYS A 101      19.558  12.443  -8.936  1.00 91.21           C  
ATOM   1537  HG2 LYS A 101      20.435  11.831  -9.145  1.00 91.21           H  
ATOM   1538  HG3 LYS A 101      18.748  12.140  -9.599  1.00 91.21           H  
ATOM   1539  CD  LYS A 101      19.885  13.927  -9.162  1.00 91.21           C  
ATOM   1540  HD2 LYS A 101      19.055  14.517  -8.773  1.00 91.21           H  
ATOM   1541  HD3 LYS A 101      20.776  14.197  -8.595  1.00 91.21           H  
ATOM   1542  CE  LYS A 101      20.082  14.301 -10.631  1.00 91.21           C  
ATOM   1543  HE2 LYS A 101      21.094  14.047 -10.947  1.00 91.21           H  
ATOM   1544  HE3 LYS A 101      19.377  13.721 -11.227  1.00 91.21           H  
ATOM   1545  NZ  LYS A 101      19.801  15.749 -10.821  1.00 91.21           N  
ATOM   1546  HZ1 LYS A 101      20.426  16.344 -10.295  1.00 91.21           H  
ATOM   1547  HZ2 LYS A 101      19.790  16.033 -11.790  1.00 91.21           H  
ATOM   1548  HZ3 LYS A 101      18.887  15.982 -10.459  1.00 91.21           H  
ATOM   1549  N   GLU A 102      17.444  10.813  -4.906  1.00 90.51           N  
ATOM   1550  H   GLU A 102      16.614  11.072  -5.420  1.00 90.51           H  
ATOM   1551  CA  GLU A 102      17.326  10.548  -3.462  1.00 90.51           C  
ATOM   1552  HA  GLU A 102      17.991  11.221  -2.921  1.00 90.51           H  
ATOM   1553  C   GLU A 102      17.757   9.113  -3.116  1.00 90.51           C  
ATOM   1554  CB  GLU A 102      15.892  10.801  -2.955  1.00 90.51           C  
ATOM   1555  HB2 GLU A 102      15.190  10.187  -3.520  1.00 90.51           H  
ATOM   1556  HB3 GLU A 102      15.844  10.488  -1.912  1.00 90.51           H  
ATOM   1557  O   GLU A 102      18.393   8.889  -2.086  1.00 90.51           O  
ATOM   1558  CG  GLU A 102      15.477  12.282  -3.030  1.00 90.51           C  
ATOM   1559  HG2 GLU A 102      15.569  12.617  -4.063  1.00 90.51           H  
ATOM   1560  HG3 GLU A 102      16.172  12.866  -2.426  1.00 90.51           H  
ATOM   1561  CD  GLU A 102      14.038  12.550  -2.545  1.00 90.51           C  
ATOM   1562  OE1 GLU A 102      13.381  13.481  -3.054  1.00 90.51           O  
ATOM   1563  OE2 GLU A 102      13.529  11.838  -1.651  1.00 90.51           O  
ATOM   1564  N   VAL A 103      17.478   8.153  -4.005  1.00 92.44           N  
ATOM   1565  H   VAL A 103      16.986   8.426  -4.843  1.00 92.44           H  
ATOM   1566  CA  VAL A 103      17.745   6.724  -3.784  1.00 92.44           C  
ATOM   1567  HA  VAL A 103      18.214   6.602  -2.807  1.00 92.44           H  
ATOM   1568  C   VAL A 103      18.718   6.111  -4.788  1.00 92.44           C  
ATOM   1569  CB  VAL A 103      16.439   5.912  -3.752  1.00 92.44           C  
ATOM   1570  HB  VAL A 103      16.694   4.859  -3.631  1.00 92.44           H  
ATOM   1571  O   VAL A 103      19.321   5.090  -4.490  1.00 92.44           O  
ATOM   1572  CG1 VAL A 103      15.545   6.306  -2.583  1.00 92.44           C  
ATOM   1573 HG11 VAL A 103      14.721   5.597  -2.499  1.00 92.44           H  
ATOM   1574 HG12 VAL A 103      16.120   6.293  -1.657  1.00 92.44           H  
ATOM   1575 HG13 VAL A 103      15.136   7.304  -2.742  1.00 92.44           H  
ATOM   1576  CG2 VAL A 103      15.612   6.075  -5.026  1.00 92.44           C  
ATOM   1577 HG21 VAL A 103      14.814   5.334  -5.042  1.00 92.44           H  
ATOM   1578 HG22 VAL A 103      15.191   7.080  -5.071  1.00 92.44           H  
ATOM   1579 HG23 VAL A 103      16.234   5.932  -5.909  1.00 92.44           H  
ATOM   1580  N   MET A 104      18.934   6.680  -5.966  1.00 93.51           N  
ATOM   1581  H   MET A 104      18.437   7.528  -6.198  1.00 93.51           H  
ATOM   1582  CA  MET A 104      19.820   6.108  -6.982  1.00 93.51           C  
ATOM   1583  HA  MET A 104      20.111   5.110  -6.655  1.00 93.51           H  
ATOM   1584  C   MET A 104      21.112   6.914  -7.103  1.00 93.51           C  
ATOM   1585  CB  MET A 104      19.105   5.906  -8.327  1.00 93.51           C  
ATOM   1586  HB2 MET A 104      18.762   6.869  -8.706  1.00 93.51           H  
ATOM   1587  HB3 MET A 104      19.816   5.490  -9.042  1.00 93.51           H  
ATOM   1588  O   MET A 104      21.106   8.140  -7.046  1.00 93.51           O  
ATOM   1589  CG  MET A 104      17.910   4.947  -8.228  1.00 93.51           C  
ATOM   1590  HG2 MET A 104      17.149   5.428  -7.613  1.00 93.51           H  
ATOM   1591  HG3 MET A 104      17.482   4.824  -9.223  1.00 93.51           H  
ATOM   1592  SD  MET A 104      18.258   3.291  -7.554  1.00 93.51           S  
ATOM   1593  CE  MET A 104      16.849   3.047  -6.443  1.00 93.51           C  
ATOM   1594  HE1 MET A 104      16.847   2.018  -6.084  1.00 93.51           H  
ATOM   1595  HE2 MET A 104      15.920   3.248  -6.977  1.00 93.51           H  
ATOM   1596  HE3 MET A 104      16.938   3.722  -5.592  1.00 93.51           H  
ATOM   1597  N   SER A 105      22.244   6.221  -7.242  1.00 93.13           N  
ATOM   1598  H   SER A 105      22.181   5.213  -7.281  1.00 93.13           H  
ATOM   1599  CA  SER A 105      23.569   6.839  -7.387  1.00 93.13           C  
ATOM   1600  HA  SER A 105      23.557   7.827  -6.927  1.00 93.13           H  
ATOM   1601  C   SER A 105      23.966   7.037  -8.846  1.00 93.13           C  
ATOM   1602  CB  SER A 105      24.637   6.007  -6.665  1.00 93.13           C  
ATOM   1603  HB2 SER A 105      25.613   6.466  -6.819  1.00 93.13           H  
ATOM   1604  HB3 SER A 105      24.424   5.999  -5.596  1.00 93.13           H  
ATOM   1605  O   SER A 105      24.604   8.033  -9.177  1.00 93.13           O  
ATOM   1606  OG  SER A 105      24.665   4.672  -7.136  1.00 93.13           O  
ATOM   1607  HG  SER A 105      25.282   4.171  -6.596  1.00 93.13           H  
ATOM   1608  N   ARG A 106      23.608   6.086  -9.713  1.00 90.09           N  
ATOM   1609  H   ARG A 106      23.087   5.299  -9.353  1.00 90.09           H  
ATOM   1610  CA  ARG A 106      23.933   6.077 -11.143  1.00 90.09           C  
ATOM   1611  HA  ARG A 106      23.768   7.076 -11.547  1.00 90.09           H  
ATOM   1612  C   ARG A 106      23.033   5.105 -11.899  1.00 90.09           C  
ATOM   1613  CB  ARG A 106      25.417   5.701 -11.339  1.00 90.09           C  
ATOM   1614  HB2 ARG A 106      26.038   6.418 -10.802  1.00 90.09           H  
ATOM   1615  HB3 ARG A 106      25.664   5.782 -12.397  1.00 90.09           H  
ATOM   1616  O   ARG A 106      22.462   4.201 -11.298  1.00 90.09           O  
ATOM   1617  CG  ARG A 106      25.762   4.279 -10.861  1.00 90.09           C  
ATOM   1618  HG2 ARG A 106      25.211   3.549 -11.453  1.00 90.09           H  
ATOM   1619  HG3 ARG A 106      25.492   4.161  -9.812  1.00 90.09           H  
ATOM   1620  CD  ARG A 106      27.259   4.012 -11.021  1.00 90.09           C  
ATOM   1621  HD2 ARG A 106      27.807   4.741 -10.424  1.00 90.09           H  
ATOM   1622  HD3 ARG A 106      27.529   4.143 -12.068  1.00 90.09           H  
ATOM   1623  NE  ARG A 106      27.588   2.634 -10.613  1.00 90.09           N  
ATOM   1624  HE  ARG A 106      27.006   1.890 -10.970  1.00 90.09           H  
ATOM   1625  NH1 ARG A 106      29.493   3.038  -9.380  1.00 90.09           N  
ATOM   1626 HH11 ARG A 106      29.422   4.021  -9.601  1.00 90.09           H  
ATOM   1627 HH12 ARG A 106      30.272   2.670  -8.853  1.00 90.09           H  
ATOM   1628  NH2 ARG A 106      28.714   0.945  -9.670  1.00 90.09           N  
ATOM   1629 HH21 ARG A 106      29.489   0.538  -9.166  1.00 90.09           H  
ATOM   1630 HH22 ARG A 106      28.047   0.335 -10.120  1.00 90.09           H  
ATOM   1631  CZ  ARG A 106      28.603   2.222  -9.884  1.00 90.09           C  
ATOM   1632  N   HIS A 107      22.981   5.251 -13.214  1.00 91.25           N  
ATOM   1633  H   HIS A 107      23.512   6.003 -13.630  1.00 91.25           H  
ATOM   1634  CA  HIS A 107      22.554   4.180 -14.110  1.00 91.25           C  
ATOM   1635  HA  HIS A 107      21.736   3.619 -13.660  1.00 91.25           H  
ATOM   1636  C   HIS A 107      23.730   3.221 -14.349  1.00 91.25           C  
ATOM   1637  CB  HIS A 107      22.047   4.814 -15.408  1.00 91.25           C  
ATOM   1638  HB2 HIS A 107      22.807   5.492 -15.799  1.00 91.25           H  
ATOM   1639  HB3 HIS A 107      21.151   5.397 -15.194  1.00 91.25           H  
ATOM   1640  O   HIS A 107      24.860   3.676 -14.536  1.00 91.25           O  
ATOM   1641  CG  HIS A 107      21.725   3.807 -16.477  1.00 91.25           C  
ATOM   1642  CD2 HIS A 107      20.569   3.085 -16.600  1.00 91.25           C  
ATOM   1643  HD2 HIS A 107      19.713   3.131 -15.943  1.00 91.25           H  
ATOM   1644  ND1 HIS A 107      22.556   3.426 -17.507  1.00 91.25           N  
ATOM   1645  HD1 HIS A 107      23.495   3.753 -17.681  1.00 91.25           H  
ATOM   1646  CE1 HIS A 107      21.911   2.503 -18.240  1.00 91.25           C  
ATOM   1647  HE1 HIS A 107      22.310   2.007 -19.112  1.00 91.25           H  
ATOM   1648  NE2 HIS A 107      20.693   2.271 -17.728  1.00 91.25           N  
ATOM   1649  N   GLU A 108      23.482   1.913 -14.333  1.00 92.17           N  
ATOM   1650  H   GLU A 108      22.531   1.601 -14.200  1.00 92.17           H  
ATOM   1651  CA  GLU A 108      24.492   0.883 -14.587  1.00 92.17           C  
ATOM   1652  HA  GLU A 108      25.435   1.369 -14.835  1.00 92.17           H  
ATOM   1653  C   GLU A 108      24.095   0.040 -15.802  1.00 92.17           C  
ATOM   1654  CB  GLU A 108      24.748   0.070 -13.306  1.00 92.17           C  
ATOM   1655  HB2 GLU A 108      23.864  -0.508 -13.035  1.00 92.17           H  
ATOM   1656  HB3 GLU A 108      24.941   0.795 -12.516  1.00 92.17           H  
ATOM   1657  O   GLU A 108      23.171  -0.772 -15.749  1.00 92.17           O  
ATOM   1658  CG  GLU A 108      25.971  -0.857 -13.423  1.00 92.17           C  
ATOM   1659  HG2 GLU A 108      25.693  -1.729 -14.015  1.00 92.17           H  
ATOM   1660  HG3 GLU A 108      26.758  -0.327 -13.960  1.00 92.17           H  
ATOM   1661  CD  GLU A 108      26.542  -1.292 -12.057  1.00 92.17           C  
ATOM   1662  OE1 GLU A 108      26.889  -2.486 -11.909  1.00 92.17           O  
ATOM   1663  OE2 GLU A 108      26.709  -0.413 -11.165  1.00 92.17           O  
ATOM   1664  N   ASP A 109      24.813   0.251 -16.905  1.00 93.28           N  
ATOM   1665  H   ASP A 109      25.557   0.933 -16.882  1.00 93.28           H  
ATOM   1666  CA  ASP A 109      24.670  -0.513 -18.145  1.00 93.28           C  
ATOM   1667  HA  ASP A 109      23.621  -0.774 -18.283  1.00 93.28           H  
ATOM   1668  C   ASP A 109      25.465  -1.825 -18.044  1.00 93.28           C  
ATOM   1669  CB  ASP A 109      25.087   0.365 -19.335  1.00 93.28           C  
ATOM   1670  HB2 ASP A 109      24.567   1.320 -19.262  1.00 93.28           H  
ATOM   1671  HB3 ASP A 109      26.157   0.567 -19.286  1.00 93.28           H  
ATOM   1672  O   ASP A 109      26.567  -1.971 -18.574  1.00 93.28           O  
ATOM   1673  CG  ASP A 109      24.741  -0.261 -20.692  1.00 93.28           C  
ATOM   1674  OD1 ASP A 109      24.079  -1.323 -20.709  1.00 93.28           O  
ATOM   1675  OD2 ASP A 109      25.088   0.377 -21.708  1.00 93.28           O  
ATOM   1676  N   ASN A 110      24.957  -2.753 -17.233  1.00 93.38           N  
ATOM   1677  H   ASN A 110      24.070  -2.567 -16.787  1.00 93.38           H  
ATOM   1678  CA  ASN A 110      25.615  -4.030 -16.991  1.00 93.38           C  
ATOM   1679  HA  ASN A 110      26.682  -3.820 -16.922  1.00 93.38           H  
ATOM   1680  C   ASN A 110      25.395  -5.010 -18.164  1.00 93.38           C  
ATOM   1681  CB  ASN A 110      25.178  -4.584 -15.626  1.00 93.38           C  
ATOM   1682  HB2 ASN A 110      25.373  -3.839 -14.854  1.00 93.38           H  
ATOM   1683  HB3 ASN A 110      25.786  -5.458 -15.394  1.00 93.38           H  
ATOM   1684  O   ASN A 110      24.280  -5.100 -18.689  1.00 93.38           O  
ATOM   1685  CG  ASN A 110      23.708  -4.960 -15.551  1.00 93.38           C  
ATOM   1686  ND2 ASN A 110      23.426  -6.233 -15.410  1.00 93.38           N  
ATOM   1687 HD21 ASN A 110      22.452  -6.476 -15.294  1.00 93.38           H  
ATOM   1688 HD22 ASN A 110      24.160  -6.920 -15.494  1.00 93.38           H  
ATOM   1689  OD1 ASN A 110      22.805  -4.134 -15.572  1.00 93.38           O  
ATOM   1690  N   PRO A 111      26.419  -5.789 -18.567  1.00 93.27           N  
ATOM   1691  CA  PRO A 111      26.297  -6.729 -19.677  1.00 93.27           C  
ATOM   1692  HA  PRO A 111      25.929  -6.193 -20.552  1.00 93.27           H  
ATOM   1693  C   PRO A 111      25.333  -7.883 -19.347  1.00 93.27           C  
ATOM   1694  CB  PRO A 111      27.722  -7.225 -19.949  1.00 93.27           C  
ATOM   1695  HB2 PRO A 111      27.744  -8.245 -20.332  1.00 93.27           H  
ATOM   1696  HB3 PRO A 111      28.216  -6.546 -20.645  1.00 93.27           H  
ATOM   1697  O   PRO A 111      25.100  -8.186 -18.172  1.00 93.27           O  
ATOM   1698  CG  PRO A 111      28.391  -7.123 -18.580  1.00 93.27           C  
ATOM   1699  HG2 PRO A 111      29.473  -7.027 -18.661  1.00 93.27           H  
ATOM   1700  HG3 PRO A 111      28.125  -7.991 -17.976  1.00 93.27           H  
ATOM   1701  CD  PRO A 111      27.753  -5.869 -17.984  1.00 93.27           C  
ATOM   1702  HD2 PRO A 111      27.711  -5.952 -16.898  1.00 93.27           H  
ATOM   1703  HD3 PRO A 111      28.327  -4.989 -18.274  1.00 93.27           H  
ATOM   1704  N   PRO A 112      24.773  -8.559 -20.369  1.00 94.19           N  
ATOM   1705  CA  PRO A 112      23.960  -9.749 -20.154  1.00 94.19           C  
ATOM   1706  HA  PRO A 112      23.138  -9.509 -19.480  1.00 94.19           H  
ATOM   1707  C   PRO A 112      24.800 -10.881 -19.548  1.00 94.19           C  
ATOM   1708  CB  PRO A 112      23.390 -10.115 -21.528  1.00 94.19           C  
ATOM   1709  HB2 PRO A 112      22.439  -9.602 -21.672  1.00 94.19           H  
ATOM   1710  HB3 PRO A 112      23.262 -11.191 -21.649  1.00 94.19           H  
ATOM   1711  O   PRO A 112      25.841 -11.258 -20.089  1.00 94.19           O  
ATOM   1712  CG  PRO A 112      24.424  -9.552 -22.503  1.00 94.19           C  
ATOM   1713  HG2 PRO A 112      23.980  -9.313 -23.470  1.00 94.19           H  
ATOM   1714  HG3 PRO A 112      25.240 -10.265 -22.624  1.00 94.19           H  
ATOM   1715  CD  PRO A 112      24.938  -8.301 -21.792  1.00 94.19           C  
ATOM   1716  HD2 PRO A 112      25.982  -8.128 -22.052  1.00 94.19           H  
ATOM   1717  HD3 PRO A 112      24.332  -7.440 -22.072  1.00 94.19           H  
ATOM   1718  N   THR A 113      24.324 -11.463 -18.448  1.00 94.70           N  
ATOM   1719  H   THR A 113      23.478 -11.093 -18.040  1.00 94.70           H  
ATOM   1720  CA  THR A 113      24.952 -12.642 -17.837  1.00 94.70           C  
ATOM   1721  HA  THR A 113      26.031 -12.570 -17.979  1.00 94.70           H  
ATOM   1722  C   THR A 113      24.449 -13.899 -18.529  1.00 94.70           C  
ATOM   1723  CB  THR A 113      24.707 -12.719 -16.326  1.00 94.70           C  
ATOM   1724  HB  THR A 113      23.636 -12.742 -16.128  1.00 94.70           H  
ATOM   1725  O   THR A 113      23.246 -14.144 -18.586  1.00 94.70           O  
ATOM   1726  CG2 THR A 113      25.369 -13.941 -15.692  1.00 94.70           C  
ATOM   1727 HG21 THR A 113      25.279 -13.871 -14.608  1.00 94.70           H  
ATOM   1728 HG22 THR A 113      26.426 -13.978 -15.955  1.00 94.70           H  
ATOM   1729 HG23 THR A 113      24.875 -14.857 -16.019  1.00 94.70           H  
ATOM   1730  OG1 THR A 113      25.284 -11.589 -15.722  1.00 94.70           O  
ATOM   1731  HG1 THR A 113      24.863 -11.437 -14.873  1.00 94.70           H  
ATOM   1732  N   MET A 114      25.375 -14.713 -19.031  1.00 93.65           N  
ATOM   1733  H   MET A 114      26.341 -14.426 -18.964  1.00 93.65           H  
ATOM   1734  CA  MET A 114      25.067 -15.961 -19.729  1.00 93.65           C  
ATOM   1735  HA  MET A 114      24.111 -15.855 -20.241  1.00 93.65           H  
ATOM   1736  C   MET A 114      24.948 -17.122 -18.735  1.00 93.65           C  
ATOM   1737  CB  MET A 114      26.149 -16.226 -20.788  1.00 93.65           C  
ATOM   1738  HB2 MET A 114      27.121 -16.308 -20.302  1.00 93.65           H  
ATOM   1739  HB3 MET A 114      25.940 -17.172 -21.288  1.00 93.65           H  
ATOM   1740  O   MET A 114      25.942 -17.522 -18.123  1.00 93.65           O  
ATOM   1741  CG  MET A 114      26.228 -15.131 -21.859  1.00 93.65           C  
ATOM   1742  HG2 MET A 114      26.519 -14.195 -21.382  1.00 93.65           H  
ATOM   1743  HG3 MET A 114      27.016 -15.395 -22.565  1.00 93.65           H  
ATOM   1744  SD  MET A 114      24.703 -14.827 -22.796  1.00 93.65           S  
ATOM   1745  CE  MET A 114      24.551 -16.384 -23.710  1.00 93.65           C  
ATOM   1746  HE1 MET A 114      23.692 -16.333 -24.379  1.00 93.65           H  
ATOM   1747  HE2 MET A 114      25.451 -16.558 -24.299  1.00 93.65           H  
ATOM   1748  HE3 MET A 114      24.407 -17.207 -23.010  1.00 93.65           H  
ATOM   1749  N   VAL A 115      23.758 -17.701 -18.604  1.00 90.92           N  
ATOM   1750  H   VAL A 115      23.006 -17.375 -19.194  1.00 90.92           H  
ATOM   1751  CA  VAL A 115      23.433 -18.771 -17.648  1.00 90.92           C  
ATOM   1752  HA  VAL A 115      24.239 -18.863 -16.920  1.00 90.92           H  
ATOM   1753  C   VAL A 115      23.297 -20.105 -18.383  1.00 90.92           C  
ATOM   1754  CB  VAL A 115      22.147 -18.419 -16.878  1.00 90.92           C  
ATOM   1755  HB  VAL A 115      21.344 -18.298 -17.605  1.00 90.92           H  
ATOM   1756  O   VAL A 115      22.747 -20.158 -19.480  1.00 90.92           O  
ATOM   1757  CG1 VAL A 115      21.749 -19.502 -15.865  1.00 90.92           C  
ATOM   1758 HG11 VAL A 115      21.513 -20.433 -16.380  1.00 90.92           H  
ATOM   1759 HG12 VAL A 115      20.850 -19.192 -15.333  1.00 90.92           H  
ATOM   1760 HG13 VAL A 115      22.553 -19.671 -15.149  1.00 90.92           H  
ATOM   1761  CG2 VAL A 115      22.285 -17.093 -16.118  1.00 90.92           C  
ATOM   1762 HG21 VAL A 115      21.349 -16.873 -15.606  1.00 90.92           H  
ATOM   1763 HG22 VAL A 115      22.482 -16.278 -16.814  1.00 90.92           H  
ATOM   1764 HG23 VAL A 115      23.097 -17.154 -15.393  1.00 90.92           H  
ATOM   1765  N   ALA A 116      23.816 -21.182 -17.790  1.00 87.75           N  
ATOM   1766  H   ALA A 116      24.221 -21.087 -16.870  1.00 87.75           H  
ATOM   1767  CA  ALA A 116      23.697 -22.533 -18.336  1.00 87.75           C  
ATOM   1768  HA  ALA A 116      24.019 -22.528 -19.378  1.00 87.75           H  
ATOM   1769  C   ALA A 116      22.239 -23.023 -18.286  1.00 87.75           C  
ATOM   1770  CB  ALA A 116      24.635 -23.461 -17.555  1.00 87.75           C  
ATOM   1771  HB1 ALA A 116      25.668 -23.133 -17.674  1.00 87.75           H  
ATOM   1772  HB2 ALA A 116      24.543 -24.478 -17.937  1.00 87.75           H  
ATOM   1773  HB3 ALA A 116      24.371 -23.461 -16.498  1.00 87.75           H  
ATOM   1774  O   ALA A 116      21.625 -23.085 -17.217  1.00 87.75           O  
ATOM   1775  N   ARG A 117      21.684 -23.397 -19.439  1.00 79.53           N  
ATOM   1776  H   ARG A 117      22.250 -23.343 -20.274  1.00 79.53           H  
ATOM   1777  CA  ARG A 117      20.320 -23.914 -19.566  1.00 79.53           C  
ATOM   1778  HA  ARG A 117      19.663 -23.297 -18.954  1.00 79.53           H  
ATOM   1779  C   ARG A 117      20.258 -25.355 -19.074  1.00 79.53           C  
ATOM   1780  CB  ARG A 117      19.876 -23.789 -21.027  1.00 79.53           C  
ATOM   1781  HB2 ARG A 117      20.025 -22.759 -21.352  1.00 79.53           H  
ATOM   1782  HB3 ARG A 117      20.484 -24.443 -21.653  1.00 79.53           H  
ATOM   1783  O   ARG A 117      20.999 -26.208 -19.548  1.00 79.53           O  
ATOM   1784  CG  ARG A 117      18.399 -24.150 -21.202  1.00 79.53           C  
ATOM   1785  HG2 ARG A 117      17.796 -23.488 -20.580  1.00 79.53           H  
ATOM   1786  HG3 ARG A 117      18.223 -25.184 -20.903  1.00 79.53           H  
ATOM   1787  CD  ARG A 117      18.002 -23.980 -22.667  1.00 79.53           C  
ATOM   1788  HD2 ARG A 117      18.326 -22.996 -23.004  1.00 79.53           H  
ATOM   1789  HD3 ARG A 117      18.508 -24.745 -23.256  1.00 79.53           H  
ATOM   1790  NE  ARG A 117      16.542 -24.074 -22.824  1.00 79.53           N  
ATOM   1791  HE  ARG A 117      16.005 -23.791 -22.016  1.00 79.53           H  
ATOM   1792  NH1 ARG A 117      16.512 -24.387 -25.092  1.00 79.53           N  
ATOM   1793 HH11 ARG A 117      17.519 -24.313 -25.080  1.00 79.53           H  
ATOM   1794 HH12 ARG A 117      16.008 -24.477 -25.962  1.00 79.53           H  
ATOM   1795  NH2 ARG A 117      14.586 -24.260 -23.965  1.00 79.53           N  
ATOM   1796 HH21 ARG A 117      14.089 -24.347 -24.840  1.00 79.53           H  
ATOM   1797 HH22 ARG A 117      14.087 -24.091 -23.103  1.00 79.53           H  
ATOM   1798  CZ  ARG A 117      15.889 -24.242 -23.955  1.00 79.53           C  
ATOM   1799  N   GLY A 118      19.376 -25.638 -18.114  1.00 74.70           N  
ATOM   1800  H   GLY A 118      18.826 -24.882 -17.732  1.00 74.70           H  
ATOM   1801  CA  GLY A 118      19.184 -26.999 -17.588  1.00 74.70           C  
ATOM   1802  HA2 GLY A 118      18.834 -27.647 -18.391  1.00 74.70           H  
ATOM   1803  HA3 GLY A 118      18.425 -26.974 -16.806  1.00 74.70           H  
ATOM   1804  C   GLY A 118      20.449 -27.634 -16.993  1.00 74.70           C  
ATOM   1805  O   GLY A 118      20.523 -28.853 -16.892  1.00 74.70           O  
ATOM   1806  N   GLY A 119      21.452 -26.824 -16.637  1.00 70.81           N  
ATOM   1807  H   GLY A 119      21.338 -25.830 -16.775  1.00 70.81           H  
ATOM   1808  CA  GLY A 119      22.750 -27.303 -16.168  1.00 70.81           C  
ATOM   1809  HA2 GLY A 119      22.599 -28.151 -15.501  1.00 70.81           H  
ATOM   1810  HA3 GLY A 119      23.233 -26.507 -15.602  1.00 70.81           H  
ATOM   1811  C   GLY A 119      23.723 -27.747 -17.266  1.00 70.81           C  
ATOM   1812  O   GLY A 119      24.832 -28.137 -16.914  1.00 70.81           O  
ATOM   1813  N   ASP A 120      23.376 -27.665 -18.559  1.00 79.96           N  
ATOM   1814  H   ASP A 120      22.464 -27.316 -18.819  1.00 79.96           H  
ATOM   1815  CA  ASP A 120      24.336 -27.913 -19.643  1.00 79.96           C  
ATOM   1816  HA  ASP A 120      24.943 -28.770 -19.351  1.00 79.96           H  
ATOM   1817  C   ASP A 120      25.233 -26.674 -19.840  1.00 79.96           C  
ATOM   1818  CB  ASP A 120      23.636 -28.344 -20.944  1.00 79.96           C  
ATOM   1819  HB2 ASP A 120      22.904 -27.585 -21.220  1.00 79.96           H  
ATOM   1820  HB3 ASP A 120      23.091 -29.267 -20.749  1.00 79.96           H  
ATOM   1821  O   ASP A 120      24.753 -25.624 -20.288  1.00 79.96           O  
ATOM   1822  CG  ASP A 120      24.603 -28.590 -22.125  1.00 79.96           C  
ATOM   1823  OD1 ASP A 120      25.842 -28.447 -21.959  1.00 79.96           O  
ATOM   1824  OD2 ASP A 120      24.115 -28.936 -23.219  1.00 79.96           O  
ATOM   1825  N   PRO A 121      26.539 -26.761 -19.515  1.00 79.93           N  
ATOM   1826  CA  PRO A 121      27.463 -25.637 -19.631  1.00 79.93           C  
ATOM   1827  HA  PRO A 121      27.076 -24.789 -19.066  1.00 79.93           H  
ATOM   1828  C   PRO A 121      27.685 -25.173 -21.079  1.00 79.93           C  
ATOM   1829  CB  PRO A 121      28.762 -26.126 -18.981  1.00 79.93           C  
ATOM   1830  HB2 PRO A 121      29.647 -25.679 -19.435  1.00 79.93           H  
ATOM   1831  HB3 PRO A 121      28.735 -25.907 -17.913  1.00 79.93           H  
ATOM   1832  O   PRO A 121      28.162 -24.054 -21.279  1.00 79.93           O  
ATOM   1833  CG  PRO A 121      28.725 -27.639 -19.186  1.00 79.93           C  
ATOM   1834  HG2 PRO A 121      29.066 -27.881 -20.193  1.00 79.93           H  
ATOM   1835  HG3 PRO A 121      29.318 -28.167 -18.439  1.00 79.93           H  
ATOM   1836  CD  PRO A 121      27.243 -27.955 -19.060  1.00 79.93           C  
ATOM   1837  HD2 PRO A 121      27.006 -28.149 -18.014  1.00 79.93           H  
ATOM   1838  HD3 PRO A 121      27.008 -28.826 -19.672  1.00 79.93           H  
ATOM   1839  N   ASN A 122      27.339 -25.989 -22.083  1.00 86.28           N  
ATOM   1840  H   ASN A 122      26.912 -26.878 -21.863  1.00 86.28           H  
ATOM   1841  CA  ASN A 122      27.505 -25.653 -23.499  1.00 86.28           C  
ATOM   1842  HA  ASN A 122      28.405 -25.049 -23.619  1.00 86.28           H  
ATOM   1843  C   ASN A 122      26.334 -24.839 -24.056  1.00 86.28           C  
ATOM   1844  CB  ASN A 122      27.681 -26.940 -24.310  1.00 86.28           C  
ATOM   1845  HB2 ASN A 122      27.855 -26.690 -25.356  1.00 86.28           H  
ATOM   1846  HB3 ASN A 122      26.768 -27.533 -24.253  1.00 86.28           H  
ATOM   1847  O   ASN A 122      26.507 -24.077 -25.007  1.00 86.28           O  
ATOM   1848  CG  ASN A 122      28.856 -27.758 -23.826  1.00 86.28           C  
ATOM   1849  ND2 ASN A 122      28.606 -28.973 -23.410  1.00 86.28           N  
ATOM   1850 HD21 ASN A 122      27.640 -29.212 -23.235  1.00 86.28           H  
ATOM   1851 HD22 ASN A 122      29.378 -29.500 -23.025  1.00 86.28           H  
ATOM   1852  OD1 ASN A 122      29.990 -27.309 -23.786  1.00 86.28           O  
ATOM   1853  N   THR A 123      25.148 -24.961 -23.461  1.00 87.78           N  
ATOM   1854  H   THR A 123      25.050 -25.621 -22.703  1.00 87.78           H  
ATOM   1855  CA  THR A 123      23.982 -24.162 -23.841  1.00 87.78           C  
ATOM   1856  HA  THR A 123      24.146 -23.722 -24.825  1.00 87.78           H  
ATOM   1857  C   THR A 123      23.812 -23.022 -22.857  1.00 87.78           C  
ATOM   1858  CB  THR A 123      22.708 -25.000 -23.958  1.00 87.78           C  
ATOM   1859  HB  THR A 123      21.873 -24.332 -24.169  1.00 87.78           H  
ATOM   1860  O   THR A 123      23.181 -23.174 -21.813  1.00 87.78           O  
ATOM   1861  CG2 THR A 123      22.809 -26.017 -25.093  1.00 87.78           C  
ATOM   1862 HG21 THR A 123      23.599 -26.737 -24.879  1.00 87.78           H  
ATOM   1863 HG22 THR A 123      21.866 -26.556 -25.179  1.00 87.78           H  
ATOM   1864 HG23 THR A 123      23.025 -25.510 -26.033  1.00 87.78           H  
ATOM   1865  OG1 THR A 123      22.429 -25.707 -22.782  1.00 87.78           O  
ATOM   1866  HG1 THR A 123      22.773 -25.217 -22.032  1.00 87.78           H  
ATOM   1867  N   ARG A 124      24.393 -21.867 -23.181  1.00 90.45           N  
ATOM   1868  H   ARG A 124      24.906 -21.810 -24.049  1.00 90.45           H  
ATOM   1869  CA  ARG A 124      24.237 -20.660 -22.369  1.00 90.45           C  
ATOM   1870  HA  ARG A 124      23.782 -20.942 -21.420  1.00 90.45           H  
ATOM   1871  C   ARG A 124      23.270 -19.702 -23.041  1.00 90.45           C  
ATOM   1872  CB  ARG A 124      25.584 -20.011 -22.041  1.00 90.45           C  
ATOM   1873  HB2 ARG A 124      25.384 -19.201 -21.338  1.00 90.45           H  
ATOM   1874  HB3 ARG A 124      26.028 -19.604 -22.950  1.00 90.45           H  
ATOM   1875  O   ARG A 124      23.389 -19.435 -24.233  1.00 90.45           O  
ATOM   1876  CG  ARG A 124      26.567 -20.988 -21.379  1.00 90.45           C  
ATOM   1877  HG2 ARG A 124      26.781 -21.799 -22.075  1.00 90.45           H  
ATOM   1878  HG3 ARG A 124      26.119 -21.418 -20.483  1.00 90.45           H  
ATOM   1879  CD  ARG A 124      27.901 -20.325 -21.020  1.00 90.45           C  
ATOM   1880  HD2 ARG A 124      28.263 -19.756 -21.876  1.00 90.45           H  
ATOM   1881  HD3 ARG A 124      28.607 -21.133 -20.825  1.00 90.45           H  
ATOM   1882  NE  ARG A 124      27.815 -19.453 -19.827  1.00 90.45           N  
ATOM   1883  HE  ARG A 124      26.901 -19.131 -19.541  1.00 90.45           H  
ATOM   1884  NH1 ARG A 124      30.040 -19.518 -19.255  1.00 90.45           N  
ATOM   1885 HH11 ARG A 124      30.219 -20.104 -20.058  1.00 90.45           H  
ATOM   1886 HH12 ARG A 124      30.776 -19.295 -18.600  1.00 90.45           H  
ATOM   1887  NH2 ARG A 124      28.589 -18.434 -17.951  1.00 90.45           N  
ATOM   1888 HH21 ARG A 124      29.304 -18.285 -17.254  1.00 90.45           H  
ATOM   1889 HH22 ARG A 124      27.652 -18.102 -17.770  1.00 90.45           H  
ATOM   1890  CZ  ARG A 124      28.814 -19.138 -19.021  1.00 90.45           C  
ATOM   1891  N   GLU A 125      22.353 -19.155 -22.263  1.00 92.82           N  
ATOM   1892  H   GLU A 125      22.314 -19.422 -21.290  1.00 92.82           H  
ATOM   1893  CA  GLU A 125      21.418 -18.127 -22.710  1.00 92.82           C  
ATOM   1894  HA  GLU A 125      21.738 -17.777 -23.692  1.00 92.82           H  
ATOM   1895  C   GLU A 125      21.455 -16.920 -21.760  1.00 92.82           C  
ATOM   1896  CB  GLU A 125      20.017 -18.726 -22.904  1.00 92.82           C  
ATOM   1897  HB2 GLU A 125      20.091 -19.554 -23.609  1.00 92.82           H  
ATOM   1898  HB3 GLU A 125      19.384 -17.965 -23.361  1.00 92.82           H  
ATOM   1899  O   GLU A 125      21.891 -17.061 -20.613  1.00 92.82           O  
ATOM   1900  CG  GLU A 125      19.353 -19.238 -21.616  1.00 92.82           C  
ATOM   1901  HG2 GLU A 125      19.264 -18.414 -20.909  1.00 92.82           H  
ATOM   1902  HG3 GLU A 125      19.984 -20.005 -21.167  1.00 92.82           H  
ATOM   1903  CD  GLU A 125      17.958 -19.815 -21.901  1.00 92.82           C  
ATOM   1904  OE1 GLU A 125      17.681 -20.957 -21.456  1.00 92.82           O  
ATOM   1905  OE2 GLU A 125      17.165 -19.119 -22.578  1.00 92.82           O  
ATOM   1906  N   PRO A 126      21.073 -15.715 -22.214  1.00 93.61           N  
ATOM   1907  CA  PRO A 126      21.006 -14.550 -21.340  1.00 93.61           C  
ATOM   1908  HA  PRO A 126      22.008 -14.324 -20.976  1.00 93.61           H  
ATOM   1909  C   PRO A 126      20.064 -14.793 -20.152  1.00 93.61           C  
ATOM   1910  CB  PRO A 126      20.509 -13.401 -22.226  1.00 93.61           C  
ATOM   1911  HB2 PRO A 126      20.980 -12.455 -21.959  1.00 93.61           H  
ATOM   1912  HB3 PRO A 126      19.425 -13.316 -22.157  1.00 93.61           H  
ATOM   1913  O   PRO A 126      18.980 -15.338 -20.319  1.00 93.61           O  
ATOM   1914  CG  PRO A 126      20.884 -13.843 -23.641  1.00 93.61           C  
ATOM   1915  HG2 PRO A 126      21.927 -13.597 -23.838  1.00 93.61           H  
ATOM   1916  HG3 PRO A 126      20.232 -13.395 -24.391  1.00 93.61           H  
ATOM   1917  CD  PRO A 126      20.715 -15.356 -23.577  1.00 93.61           C  
ATOM   1918  HD2 PRO A 126      19.674 -15.620 -23.762  1.00 93.61           H  
ATOM   1919  HD3 PRO A 126      21.364 -15.827 -24.316  1.00 93.61           H  
ATOM   1920  N   ALA A 127      20.421 -14.329 -18.954  1.00 93.24           N  
ATOM   1921  H   ALA A 127      21.364 -13.989 -18.829  1.00 93.24           H  
ATOM   1922  CA  ALA A 127      19.555 -14.443 -17.774  1.00 93.24           C  
ATOM   1923  HA  ALA A 127      19.450 -15.497 -17.519  1.00 93.24           H  
ATOM   1924  C   ALA A 127      18.138 -13.879 -18.021  1.00 93.24           C  
ATOM   1925  CB  ALA A 127      20.239 -13.713 -16.612  1.00 93.24           C  
ATOM   1926  HB1 ALA A 127      21.214 -14.157 -16.414  1.00 93.24           H  
ATOM   1927  HB2 ALA A 127      20.366 -12.659 -16.861  1.00 93.24           H  
ATOM   1928  HB3 ALA A 127      19.622 -13.790 -15.717  1.00 93.24           H  
ATOM   1929  O   ALA A 127      17.151 -14.451 -17.561  1.00 93.24           O  
ATOM   1930  N   ASP A 128      18.044 -12.801 -18.806  1.00 91.16           N  
ATOM   1931  H   ASP A 128      18.906 -12.395 -19.142  1.00 91.16           H  
ATOM   1932  CA  ASP A 128      16.790 -12.134 -19.177  1.00 91.16           C  
ATOM   1933  HA  ASP A 128      16.188 -12.021 -18.276  1.00 91.16           H  
ATOM   1934  C   ASP A 128      15.930 -12.939 -20.189  1.00 91.16           C  
ATOM   1935  CB  ASP A 128      17.094 -10.719 -19.720  1.00 91.16           C  
ATOM   1936  HB2 ASP A 128      16.152 -10.182 -19.836  1.00 91.16           H  
ATOM   1937  HB3 ASP A 128      17.531 -10.826 -20.713  1.00 91.16           H  
ATOM   1938  O   ASP A 128      14.822 -12.517 -20.512  1.00 91.16           O  
ATOM   1939  CG  ASP A 128      18.038  -9.848 -18.866  1.00 91.16           C  
ATOM   1940  OD1 ASP A 128      17.770  -9.626 -17.666  1.00 91.16           O  
ATOM   1941  OD2 ASP A 128      19.066  -9.378 -19.423  1.00 91.16           O  
ATOM   1942  N   SER A 129      16.400 -14.082 -20.717  1.00 91.61           N  
ATOM   1943  H   SER A 129      17.326 -14.399 -20.467  1.00 91.61           H  
ATOM   1944  CA  SER A 129      15.593 -14.984 -21.564  1.00 91.61           C  
ATOM   1945  HA  SER A 129      14.726 -14.432 -21.927  1.00 91.61           H  
ATOM   1946  C   SER A 129      15.027 -16.189 -20.814  1.00 91.61           C  
ATOM   1947  CB  SER A 129      16.358 -15.441 -22.815  1.00 91.61           C  
ATOM   1948  HB2 SER A 129      16.748 -14.560 -23.323  1.00 91.61           H  
ATOM   1949  HB3 SER A 129      15.664 -15.943 -23.489  1.00 91.61           H  
ATOM   1950  O   SER A 129      14.174 -16.894 -21.353  1.00 91.61           O  
ATOM   1951  OG  SER A 129      17.431 -16.319 -22.538  1.00 91.61           O  
ATOM   1952  HG  SER A 129      17.140 -17.234 -22.536  1.00 91.61           H  
ATOM   1953  N   ILE A 130      15.455 -16.426 -19.569  1.00 91.89           N  
ATOM   1954  H   ILE A 130      16.123 -15.784 -19.166  1.00 91.89           H  
ATOM   1955  CA  ILE A 130      15.048 -17.597 -18.788  1.00 91.89           C  
ATOM   1956  HA  ILE A 130      14.962 -18.436 -19.478  1.00 91.89           H  
ATOM   1957  C   ILE A 130      13.688 -17.329 -18.119  1.00 91.89           C  
ATOM   1958  CB  ILE A 130      16.143 -17.993 -17.775  1.00 91.89           C  
ATOM   1959  HB  ILE A 130      16.367 -17.129 -17.149  1.00 91.89           H  
ATOM   1960  O   ILE A 130      13.601 -16.458 -17.249  1.00 91.89           O  
ATOM   1961  CG1 ILE A 130      17.416 -18.401 -18.548  1.00 91.89           C  
ATOM   1962 HG12 ILE A 130      17.190 -19.271 -19.164  1.00 91.89           H  
ATOM   1963 HG13 ILE A 130      17.714 -17.591 -19.215  1.00 91.89           H  
ATOM   1964  CG2 ILE A 130      15.659 -19.149 -16.874  1.00 91.89           C  
ATOM   1965 HG21 ILE A 130      14.770 -18.859 -16.314  1.00 91.89           H  
ATOM   1966 HG22 ILE A 130      15.444 -20.029 -17.480  1.00 91.89           H  
ATOM   1967 HG23 ILE A 130      16.425 -19.399 -16.140  1.00 91.89           H  
ATOM   1968  CD1 ILE A 130      18.633 -18.729 -17.683  1.00 91.89           C  
ATOM   1969 HD11 ILE A 130      19.443 -19.022 -18.351  1.00 91.89           H  
ATOM   1970 HD12 ILE A 130      18.432 -19.567 -17.016  1.00 91.89           H  
ATOM   1971 HD13 ILE A 130      18.933 -17.854 -17.107  1.00 91.89           H  
ATOM   1972  N   PRO A 131      12.623 -18.104 -18.422  1.00 92.05           N  
ATOM   1973  CA  PRO A 131      11.273 -17.819 -17.925  1.00 92.05           C  
ATOM   1974  HA  PRO A 131      10.955 -16.862 -18.339  1.00 92.05           H  
ATOM   1975  C   PRO A 131      11.144 -17.752 -16.396  1.00 92.05           C  
ATOM   1976  CB  PRO A 131      10.391 -18.928 -18.508  1.00 92.05           C  
ATOM   1977  HB2 PRO A 131       9.371 -18.583 -18.680  1.00 92.05           H  
ATOM   1978  HB3 PRO A 131      10.395 -19.799 -17.853  1.00 92.05           H  
ATOM   1979  O   PRO A 131      10.453 -16.879 -15.873  1.00 92.05           O  
ATOM   1980  CG  PRO A 131      11.097 -19.287 -19.812  1.00 92.05           C  
ATOM   1981  HG2 PRO A 131      10.853 -20.296 -20.143  1.00 92.05           H  
ATOM   1982  HG3 PRO A 131      10.847 -18.556 -20.580  1.00 92.05           H  
ATOM   1983  CD  PRO A 131      12.569 -19.153 -19.437  1.00 92.05           C  
ATOM   1984  HD2 PRO A 131      13.139 -18.901 -20.331  1.00 92.05           H  
ATOM   1985  HD3 PRO A 131      12.932 -20.089 -19.012  1.00 92.05           H  
ATOM   1986  N   ALA A 132      11.833 -18.636 -15.666  1.00 92.08           N  
ATOM   1987  H   ALA A 132      12.380 -19.339 -16.142  1.00 92.08           H  
ATOM   1988  CA  ALA A 132      11.821 -18.631 -14.202  1.00 92.08           C  
ATOM   1989  HA  ALA A 132      10.787 -18.641 -13.858  1.00 92.08           H  
ATOM   1990  C   ALA A 132      12.481 -17.368 -13.619  1.00 92.08           C  
ATOM   1991  CB  ALA A 132      12.504 -19.908 -13.700  1.00 92.08           C  
ATOM   1992  HB1 ALA A 132      12.000 -20.786 -14.104  1.00 92.08           H  
ATOM   1993  HB2 ALA A 132      12.442 -19.948 -12.613  1.00 92.08           H  
ATOM   1994  HB3 ALA A 132      13.553 -19.922 -13.998  1.00 92.08           H  
ATOM   1995  O   ALA A 132      11.982 -16.807 -12.646  1.00 92.08           O  
ATOM   1996  N   LEU A 133      13.558 -16.873 -14.244  1.00 92.83           N  
ATOM   1997  H   LEU A 133      13.863 -17.301 -15.107  1.00 92.83           H  
ATOM   1998  CA  LEU A 133      14.210 -15.628 -13.831  1.00 92.83           C  
ATOM   1999  HA  LEU A 133      14.308 -15.628 -12.745  1.00 92.83           H  
ATOM   2000  C   LEU A 133      13.357 -14.406 -14.178  1.00 92.83           C  
ATOM   2001  CB  LEU A 133      15.612 -15.511 -14.451  1.00 92.83           C  
ATOM   2002  HB2 LEU A 133      16.007 -14.525 -14.206  1.00 92.83           H  
ATOM   2003  HB3 LEU A 133      15.526 -15.565 -15.536  1.00 92.83           H  
ATOM   2004  O   LEU A 133      13.276 -13.481 -13.377  1.00 92.83           O  
ATOM   2005  CG  LEU A 133      16.629 -16.560 -13.969  1.00 92.83           C  
ATOM   2006  HG  LEU A 133      16.296 -17.555 -14.267  1.00 92.83           H  
ATOM   2007  CD1 LEU A 133      17.985 -16.283 -14.614  1.00 92.83           C  
ATOM   2008 HD11 LEU A 133      18.696 -17.060 -14.335  1.00 92.83           H  
ATOM   2009 HD12 LEU A 133      18.354 -15.312 -14.284  1.00 92.83           H  
ATOM   2010 HD13 LEU A 133      17.883 -16.267 -15.700  1.00 92.83           H  
ATOM   2011  CD2 LEU A 133      16.827 -16.535 -12.450  1.00 92.83           C  
ATOM   2012 HD21 LEU A 133      15.921 -16.868 -11.945  1.00 92.83           H  
ATOM   2013 HD22 LEU A 133      17.635 -17.212 -12.174  1.00 92.83           H  
ATOM   2014 HD23 LEU A 133      17.083 -15.527 -12.122  1.00 92.83           H  
ATOM   2015  N   MET A 134      12.653 -14.423 -15.312  1.00 94.33           N  
ATOM   2016  H   MET A 134      12.820 -15.172 -15.969  1.00 94.33           H  
ATOM   2017  CA  MET A 134      11.695 -13.370 -15.663  1.00 94.33           C  
ATOM   2018  HA  MET A 134      12.207 -12.408 -15.643  1.00 94.33           H  
ATOM   2019  C   MET A 134      10.558 -13.271 -14.640  1.00 94.33           C  
ATOM   2020  CB  MET A 134      11.152 -13.605 -17.081  1.00 94.33           C  
ATOM   2021  HB2 MET A 134      10.784 -14.626 -17.173  1.00 94.33           H  
ATOM   2022  HB3 MET A 134      10.318 -12.927 -17.262  1.00 94.33           H  
ATOM   2023  O   MET A 134      10.227 -12.174 -14.188  1.00 94.33           O  
ATOM   2024  CG  MET A 134      12.227 -13.359 -18.146  1.00 94.33           C  
ATOM   2025  HG2 MET A 134      11.824 -13.612 -19.127  1.00 94.33           H  
ATOM   2026  HG3 MET A 134      13.074 -14.018 -17.958  1.00 94.33           H  
ATOM   2027  SD  MET A 134      12.844 -11.654 -18.197  1.00 94.33           S  
ATOM   2028  CE  MET A 134      11.444 -10.806 -18.969  1.00 94.33           C  
ATOM   2029  HE1 MET A 134      10.564 -10.878 -18.330  1.00 94.33           H  
ATOM   2030  HE2 MET A 134      11.699  -9.755 -19.111  1.00 94.33           H  
ATOM   2031  HE3 MET A 134      11.236 -11.257 -19.939  1.00 94.33           H  
ATOM   2032  N   GLN A 135      10.003 -14.408 -14.202  1.00 95.33           N  
ATOM   2033  H   GLN A 135      10.299 -15.284 -14.608  1.00 95.33           H  
ATOM   2034  CA  GLN A 135       9.030 -14.420 -13.104  1.00 95.33           C  
ATOM   2035  HA  GLN A 135       8.230 -13.717 -13.337  1.00 95.33           H  
ATOM   2036  C   GLN A 135       9.644 -13.960 -11.776  1.00 95.33           C  
ATOM   2037  CB  GLN A 135       8.415 -15.808 -12.924  1.00 95.33           C  
ATOM   2038  HB2 GLN A 135       7.881 -15.790 -11.974  1.00 95.33           H  
ATOM   2039  HB3 GLN A 135       9.197 -16.565 -12.864  1.00 95.33           H  
ATOM   2040  O   GLN A 135       9.009 -13.192 -11.055  1.00 95.33           O  
ATOM   2041  CG  GLN A 135       7.412 -16.180 -14.024  1.00 95.33           C  
ATOM   2042  HG2 GLN A 135       7.949 -16.388 -14.949  1.00 95.33           H  
ATOM   2043  HG3 GLN A 135       6.735 -15.343 -14.197  1.00 95.33           H  
ATOM   2044  CD  GLN A 135       6.568 -17.393 -13.644  1.00 95.33           C  
ATOM   2045  NE2 GLN A 135       5.830 -17.960 -14.568  1.00 95.33           N  
ATOM   2046 HE21 GLN A 135       5.249 -18.717 -14.238  1.00 95.33           H  
ATOM   2047 HE22 GLN A 135       5.861 -17.660 -15.532  1.00 95.33           H  
ATOM   2048  OE1 GLN A 135       6.536 -17.849 -12.515  1.00 95.33           O  
ATOM   2049  N   ALA A 136      10.881 -14.363 -11.468  1.00 95.33           N  
ATOM   2050  H   ALA A 136      11.334 -15.046 -12.059  1.00 95.33           H  
ATOM   2051  CA  ALA A 136      11.593 -13.900 -10.279  1.00 95.33           C  
ATOM   2052  HA  ALA A 136      10.998 -14.153  -9.402  1.00 95.33           H  
ATOM   2053  C   ALA A 136      11.780 -12.371 -10.286  1.00 95.33           C  
ATOM   2054  CB  ALA A 136      12.932 -14.641 -10.180  1.00 95.33           C  
ATOM   2055  HB1 ALA A 136      13.574 -14.383 -11.022  1.00 95.33           H  
ATOM   2056  HB2 ALA A 136      12.759 -15.717 -10.170  1.00 95.33           H  
ATOM   2057  HB3 ALA A 136      13.446 -14.357  -9.262  1.00 95.33           H  
ATOM   2058  O   ALA A 136      11.543 -11.724  -9.268  1.00 95.33           O  
ATOM   2059  N   GLY A 137      12.126 -11.778 -11.432  1.00 96.34           N  
ATOM   2060  H   GLY A 137      12.345 -12.371 -12.221  1.00 96.34           H  
ATOM   2061  CA  GLY A 137      12.210 -10.327 -11.615  1.00 96.34           C  
ATOM   2062  HA2 GLY A 137      12.933  -9.906 -10.917  1.00 96.34           H  
ATOM   2063  HA3 GLY A 137      12.531 -10.115 -12.635  1.00 96.34           H  
ATOM   2064  C   GLY A 137      10.870  -9.628 -11.421  1.00 96.34           C  
ATOM   2065  O   GLY A 137      10.795  -8.619 -10.721  1.00 96.34           O  
ATOM   2066  N   ALA A 138       9.793 -10.193 -11.971  1.00 96.87           N  
ATOM   2067  H   ALA A 138       9.916 -11.002 -12.564  1.00 96.87           H  
ATOM   2068  CA  ALA A 138       8.448  -9.666 -11.771  1.00 96.87           C  
ATOM   2069  HA  ALA A 138       8.458  -8.617 -12.067  1.00 96.87           H  
ATOM   2070  C   ALA A 138       8.016  -9.722 -10.295  1.00 96.87           C  
ATOM   2071  CB  ALA A 138       7.475 -10.418 -12.684  1.00 96.87           C  
ATOM   2072  HB1 ALA A 138       7.784 -10.309 -13.724  1.00 96.87           H  
ATOM   2073  HB2 ALA A 138       7.462 -11.477 -12.427  1.00 96.87           H  
ATOM   2074  HB3 ALA A 138       6.473 -10.005 -12.565  1.00 96.87           H  
ATOM   2075  O   ALA A 138       7.471  -8.749  -9.771  1.00 96.87           O  
ATOM   2076  N   LEU A 139       8.315 -10.821  -9.595  1.00 97.13           N  
ATOM   2077  H   LEU A 139       8.718 -11.608 -10.084  1.00 97.13           H  
ATOM   2078  CA  LEU A 139       8.062 -10.946  -8.162  1.00 97.13           C  
ATOM   2079  HA  LEU A 139       7.014 -10.701  -7.988  1.00 97.13           H  
ATOM   2080  C   LEU A 139       8.906  -9.955  -7.352  1.00 97.13           C  
ATOM   2081  CB  LEU A 139       8.298 -12.400  -7.721  1.00 97.13           C  
ATOM   2082  HB2 LEU A 139       9.311 -12.692  -7.998  1.00 97.13           H  
ATOM   2083  HB3 LEU A 139       7.605 -13.045  -8.260  1.00 97.13           H  
ATOM   2084  O   LEU A 139       8.371  -9.342  -6.430  1.00 97.13           O  
ATOM   2085  CG  LEU A 139       8.122 -12.626  -6.206  1.00 97.13           C  
ATOM   2086  HG  LEU A 139       8.860 -12.036  -5.662  1.00 97.13           H  
ATOM   2087  CD1 LEU A 139       6.734 -12.245  -5.692  1.00 97.13           C  
ATOM   2088 HD11 LEU A 139       6.643 -12.526  -4.643  1.00 97.13           H  
ATOM   2089 HD12 LEU A 139       6.586 -11.168  -5.774  1.00 97.13           H  
ATOM   2090 HD13 LEU A 139       5.977 -12.768  -6.277  1.00 97.13           H  
ATOM   2091  CD2 LEU A 139       8.366 -14.093  -5.870  1.00 97.13           C  
ATOM   2092 HD21 LEU A 139       7.610 -14.720  -6.342  1.00 97.13           H  
ATOM   2093 HD22 LEU A 139       8.340 -14.227  -4.789  1.00 97.13           H  
ATOM   2094 HD23 LEU A 139       9.351 -14.386  -6.234  1.00 97.13           H  
ATOM   2095  N   ILE A 140      10.184  -9.753  -7.690  1.00 97.24           N  
ATOM   2096  H   ILE A 140      10.574 -10.312  -8.436  1.00 97.24           H  
ATOM   2097  CA  ILE A 140      11.042  -8.742  -7.052  1.00 97.24           C  
ATOM   2098  HA  ILE A 140      11.074  -8.933  -5.979  1.00 97.24           H  
ATOM   2099  C   ILE A 140      10.433  -7.348  -7.234  1.00 97.24           C  
ATOM   2100  CB  ILE A 140      12.490  -8.822  -7.592  1.00 97.24           C  
ATOM   2101  HB  ILE A 140      12.460  -8.886  -8.680  1.00 97.24           H  
ATOM   2102  O   ILE A 140      10.202  -6.661  -6.243  1.00 97.24           O  
ATOM   2103  CG1 ILE A 140      13.200 -10.069  -7.034  1.00 97.24           C  
ATOM   2104 HG12 ILE A 140      13.440  -9.898  -5.985  1.00 97.24           H  
ATOM   2105 HG13 ILE A 140      12.524 -10.923  -7.089  1.00 97.24           H  
ATOM   2106  CG2 ILE A 140      13.299  -7.576  -7.203  1.00 97.24           C  
ATOM   2107 HG21 ILE A 140      13.278  -7.427  -6.124  1.00 97.24           H  
ATOM   2108 HG22 ILE A 140      14.331  -7.660  -7.542  1.00 97.24           H  
ATOM   2109 HG23 ILE A 140      12.874  -6.704  -7.702  1.00 97.24           H  
ATOM   2110  CD1 ILE A 140      14.487 -10.445  -7.773  1.00 97.24           C  
ATOM   2111 HD11 ILE A 140      14.862 -11.390  -7.380  1.00 97.24           H  
ATOM   2112 HD12 ILE A 140      15.250  -9.681  -7.622  1.00 97.24           H  
ATOM   2113 HD13 ILE A 140      14.286 -10.559  -8.839  1.00 97.24           H  
ATOM   2114  N   GLY A 141      10.096  -6.956  -8.467  1.00 97.67           N  
ATOM   2115  H   GLY A 141      10.296  -7.577  -9.237  1.00 97.67           H  
ATOM   2116  CA  GLY A 141       9.516  -5.641  -8.756  1.00 97.67           C  
ATOM   2117  HA2 GLY A 141       9.366  -5.550  -9.832  1.00 97.67           H  
ATOM   2118  HA3 GLY A 141      10.209  -4.864  -8.434  1.00 97.67           H  
ATOM   2119  C   GLY A 141       8.172  -5.417  -8.055  1.00 97.67           C  
ATOM   2120  O   GLY A 141       7.958  -4.373  -7.437  1.00 97.67           O  
ATOM   2121  N   MET A 142       7.286  -6.419  -8.061  1.00 97.22           N  
ATOM   2122  H   MET A 142       7.499  -7.248  -8.598  1.00 97.22           H  
ATOM   2123  CA  MET A 142       6.020  -6.365  -7.323  1.00 97.22           C  
ATOM   2124  HA  MET A 142       5.472  -5.479  -7.643  1.00 97.22           H  
ATOM   2125  C   MET A 142       6.254  -6.259  -5.812  1.00 97.22           C  
ATOM   2126  CB  MET A 142       5.175  -7.607  -7.642  1.00 97.22           C  
ATOM   2127  HB2 MET A 142       5.098  -7.725  -8.723  1.00 97.22           H  
ATOM   2128  HB3 MET A 142       5.667  -8.492  -7.237  1.00 97.22           H  
ATOM   2129  O   MET A 142       5.605  -5.447  -5.149  1.00 97.22           O  
ATOM   2130  CG  MET A 142       3.758  -7.484  -7.060  1.00 97.22           C  
ATOM   2131  HG2 MET A 142       3.818  -7.208  -6.007  1.00 97.22           H  
ATOM   2132  HG3 MET A 142       3.246  -6.678  -7.587  1.00 97.22           H  
ATOM   2133  SD  MET A 142       2.728  -8.973  -7.172  1.00 97.22           S  
ATOM   2134  CE  MET A 142       3.564 -10.010  -5.946  1.00 97.22           C  
ATOM   2135  HE1 MET A 142       3.675  -9.457  -5.013  1.00 97.22           H  
ATOM   2136  HE2 MET A 142       2.966 -10.902  -5.764  1.00 97.22           H  
ATOM   2137  HE3 MET A 142       4.546 -10.304  -6.319  1.00 97.22           H  
ATOM   2138  N   SER A 143       7.183  -7.052  -5.267  1.00 96.97           N  
ATOM   2139  H   SER A 143       7.690  -7.679  -5.876  1.00 96.97           H  
ATOM   2140  CA  SER A 143       7.552  -7.026  -3.847  1.00 96.97           C  
ATOM   2141  HA  SER A 143       6.670  -7.246  -3.246  1.00 96.97           H  
ATOM   2142  C   SER A 143       8.058  -5.648  -3.458  1.00 96.97           C  
ATOM   2143  CB  SER A 143       8.636  -8.057  -3.510  1.00 96.97           C  
ATOM   2144  HB2 SER A 143       8.875  -7.991  -2.449  1.00 96.97           H  
ATOM   2145  HB3 SER A 143       9.541  -7.855  -4.084  1.00 96.97           H  
ATOM   2146  O   SER A 143       7.554  -5.076  -2.498  1.00 96.97           O  
ATOM   2147  OG  SER A 143       8.186  -9.359  -3.800  1.00 96.97           O  
ATOM   2148  HG  SER A 143       8.251  -9.467  -4.752  1.00 96.97           H  
ATOM   2149  N   THR A 144       8.978  -5.079  -4.239  1.00 97.63           N  
ATOM   2150  H   THR A 144       9.359  -5.605  -5.012  1.00 97.63           H  
ATOM   2151  CA  THR A 144       9.477  -3.721  -4.041  1.00 97.63           C  
ATOM   2152  HA  THR A 144      10.008  -3.680  -3.089  1.00 97.63           H  
ATOM   2153  C   THR A 144       8.327  -2.729  -3.961  1.00 97.63           C  
ATOM   2154  CB  THR A 144      10.452  -3.332  -5.158  1.00 97.63           C  
ATOM   2155  HB  THR A 144       9.984  -3.450  -6.135  1.00 97.63           H  
ATOM   2156  O   THR A 144       8.181  -2.050  -2.950  1.00 97.63           O  
ATOM   2157  CG2 THR A 144      10.965  -1.914  -5.009  1.00 97.63           C  
ATOM   2158 HG21 THR A 144      11.729  -1.724  -5.763  1.00 97.63           H  
ATOM   2159 HG22 THR A 144      11.386  -1.767  -4.013  1.00 97.63           H  
ATOM   2160 HG23 THR A 144      10.140  -1.220  -5.170  1.00 97.63           H  
ATOM   2161  OG1 THR A 144      11.589  -4.135  -5.081  1.00 97.63           O  
ATOM   2162  HG1 THR A 144      11.971  -4.005  -4.210  1.00 97.63           H  
ATOM   2163  N   LEU A 145       7.452  -2.691  -4.967  1.00 97.93           N  
ATOM   2164  H   LEU A 145       7.596  -3.299  -5.760  1.00 97.93           H  
ATOM   2165  CA  LEU A 145       6.352  -1.729  -5.006  1.00 97.93           C  
ATOM   2166  HA  LEU A 145       6.768  -0.727  -4.897  1.00 97.93           H  
ATOM   2167  C   LEU A 145       5.366  -1.908  -3.847  1.00 97.93           C  
ATOM   2168  CB  LEU A 145       5.650  -1.830  -6.365  1.00 97.93           C  
ATOM   2169  HB2 LEU A 145       5.381  -2.871  -6.543  1.00 97.93           H  
ATOM   2170  HB3 LEU A 145       4.733  -1.243  -6.336  1.00 97.93           H  
ATOM   2171  O   LEU A 145       4.960  -0.925  -3.229  1.00 97.93           O  
ATOM   2172  CG  LEU A 145       6.517  -1.318  -7.527  1.00 97.93           C  
ATOM   2173  HG  LEU A 145       7.492  -1.805  -7.507  1.00 97.93           H  
ATOM   2174  CD1 LEU A 145       5.840  -1.664  -8.844  1.00 97.93           C  
ATOM   2175 HD11 LEU A 145       4.884  -1.147  -8.934  1.00 97.93           H  
ATOM   2176 HD12 LEU A 145       6.503  -1.360  -9.655  1.00 97.93           H  
ATOM   2177 HD13 LEU A 145       5.692  -2.742  -8.905  1.00 97.93           H  
ATOM   2178  CD2 LEU A 145       6.730   0.196  -7.477  1.00 97.93           C  
ATOM   2179 HD21 LEU A 145       7.342   0.464  -6.616  1.00 97.93           H  
ATOM   2180 HD22 LEU A 145       7.251   0.526  -8.376  1.00 97.93           H  
ATOM   2181 HD23 LEU A 145       5.769   0.707  -7.416  1.00 97.93           H  
ATOM   2182  N   CYS A 146       5.000  -3.142  -3.505  1.00 97.22           N  
ATOM   2183  H   CYS A 146       5.383  -3.918  -4.025  1.00 97.22           H  
ATOM   2184  CA  CYS A 146       4.060  -3.409  -2.416  1.00 97.22           C  
ATOM   2185  HA  CYS A 146       3.173  -2.790  -2.549  1.00 97.22           H  
ATOM   2186  C   CYS A 146       4.652  -3.067  -1.039  1.00 97.22           C  
ATOM   2187  CB  CYS A 146       3.647  -4.883  -2.476  1.00 97.22           C  
ATOM   2188  HB2 CYS A 146       4.539  -5.509  -2.461  1.00 97.22           H  
ATOM   2189  HB3 CYS A 146       3.028  -5.116  -1.610  1.00 97.22           H  
ATOM   2190  O   CYS A 146       3.967  -2.489  -0.190  1.00 97.22           O  
ATOM   2191  SG  CYS A 146       2.704  -5.220  -3.989  1.00 97.22           S  
ATOM   2192  HG  CYS A 146       3.711  -4.977  -4.833  1.00 97.22           H  
ATOM   2193  N   LEU A 147       5.925  -3.407  -0.816  1.00 96.41           N  
ATOM   2194  H   LEU A 147       6.446  -3.844  -1.562  1.00 96.41           H  
ATOM   2195  CA  LEU A 147       6.605  -3.235   0.468  1.00 96.41           C  
ATOM   2196  HA  LEU A 147       5.917  -3.522   1.264  1.00 96.41           H  
ATOM   2197  C   LEU A 147       6.986  -1.776   0.759  1.00 96.41           C  
ATOM   2198  CB  LEU A 147       7.830  -4.165   0.538  1.00 96.41           C  
ATOM   2199  HB2 LEU A 147       8.467  -3.955  -0.321  1.00 96.41           H  
ATOM   2200  HB3 LEU A 147       8.402  -3.923   1.433  1.00 96.41           H  
ATOM   2201  O   LEU A 147       7.199  -1.449   1.924  1.00 96.41           O  
ATOM   2202  CG  LEU A 147       7.509  -5.674   0.563  1.00 96.41           C  
ATOM   2203  HG  LEU A 147       6.877  -5.944  -0.284  1.00 96.41           H  
ATOM   2204  CD1 LEU A 147       8.808  -6.470   0.469  1.00 96.41           C  
ATOM   2205 HD11 LEU A 147       8.591  -7.537   0.412  1.00 96.41           H  
ATOM   2206 HD12 LEU A 147       9.429  -6.277   1.344  1.00 96.41           H  
ATOM   2207 HD13 LEU A 147       9.353  -6.185  -0.430  1.00 96.41           H  
ATOM   2208  CD2 LEU A 147       6.781  -6.107   1.835  1.00 96.41           C  
ATOM   2209 HD21 LEU A 147       5.767  -5.707   1.825  1.00 96.41           H  
ATOM   2210 HD22 LEU A 147       6.722  -7.194   1.877  1.00 96.41           H  
ATOM   2211 HD23 LEU A 147       7.312  -5.737   2.713  1.00 96.41           H  
ATOM   2212  N   ILE A 148       7.014  -0.891  -0.252  1.00 95.40           N  
ATOM   2213  H   ILE A 148       6.943  -1.241  -1.196  1.00 95.40           H  
ATOM   2214  CA  ILE A 148       7.165   0.565  -0.047  1.00 95.40           C  
ATOM   2215  HA  ILE A 148       8.120   0.763   0.441  1.00 95.40           H  
ATOM   2216  C   ILE A 148       6.057   1.100   0.876  1.00 95.40           C  
ATOM   2217  CB  ILE A 148       7.132   1.308  -1.407  1.00 95.40           C  
ATOM   2218  HB  ILE A 148       6.285   0.927  -1.977  1.00 95.40           H  
ATOM   2219  O   ILE A 148       6.297   1.987   1.694  1.00 95.40           O  
ATOM   2220  CG1 ILE A 148       8.420   1.105  -2.224  1.00 95.40           C  
ATOM   2221 HG12 ILE A 148       8.727   0.061  -2.164  1.00 95.40           H  
ATOM   2222 HG13 ILE A 148       9.229   1.689  -1.783  1.00 95.40           H  
ATOM   2223  CG2 ILE A 148       6.939   2.819  -1.237  1.00 95.40           C  
ATOM   2224 HG21 ILE A 148       5.953   3.012  -0.813  1.00 95.40           H  
ATOM   2225 HG22 ILE A 148       6.977   3.326  -2.201  1.00 95.40           H  
ATOM   2226 HG23 ILE A 148       7.710   3.226  -0.583  1.00 95.40           H  
ATOM   2227  CD1 ILE A 148       8.257   1.496  -3.702  1.00 95.40           C  
ATOM   2228 HD11 ILE A 148       7.260   1.236  -4.058  1.00 95.40           H  
ATOM   2229 HD12 ILE A 148       8.987   0.962  -4.310  1.00 95.40           H  
ATOM   2230 HD13 ILE A 148       8.410   2.568  -3.827  1.00 95.40           H  
ATOM   2231  N   VAL A 149       4.837   0.571   0.729  1.00 93.94           N  
ATOM   2232  H   VAL A 149       4.728  -0.157   0.038  1.00 93.94           H  
ATOM   2233  CA  VAL A 149       3.656   1.013   1.483  1.00 93.94           C  
ATOM   2234  HA  VAL A 149       3.830   2.015   1.876  1.00 93.94           H  
ATOM   2235  C   VAL A 149       3.397   0.127   2.691  1.00 93.94           C  
ATOM   2236  CB  VAL A 149       2.433   1.084   0.551  1.00 93.94           C  
ATOM   2237  HB  VAL A 149       2.361   0.164  -0.030  1.00 93.94           H  
ATOM   2238  O   VAL A 149       3.109   0.636   3.771  1.00 93.94           O  
ATOM   2239  CG1 VAL A 149       1.119   1.276   1.306  1.00 93.94           C  
ATOM   2240 HG11 VAL A 149       0.884   0.379   1.879  1.00 93.94           H  
ATOM   2241 HG12 VAL A 149       0.302   1.454   0.606  1.00 93.94           H  
ATOM   2242 HG13 VAL A 149       1.211   2.125   1.984  1.00 93.94           H  
ATOM   2243  CG2 VAL A 149       2.603   2.269  -0.401  1.00 93.94           C  
ATOM   2244 HG21 VAL A 149       1.733   2.366  -1.050  1.00 93.94           H  
ATOM   2245 HG22 VAL A 149       2.711   3.189   0.174  1.00 93.94           H  
ATOM   2246 HG23 VAL A 149       3.484   2.131  -1.028  1.00 93.94           H  
ATOM   2247  N   LYS A 150       3.507  -1.194   2.523  1.00 91.54           N  
ATOM   2248  H   LYS A 150       3.777  -1.535   1.611  1.00 91.54           H  
ATOM   2249  CA  LYS A 150       3.206  -2.176   3.565  1.00 91.54           C  
ATOM   2250  HA  LYS A 150       2.889  -1.658   4.470  1.00 91.54           H  
ATOM   2251  C   LYS A 150       4.460  -2.982   3.911  1.00 91.54           C  
ATOM   2252  CB  LYS A 150       2.026  -3.030   3.089  1.00 91.54           C  
ATOM   2253  HB2 LYS A 150       1.213  -2.361   2.803  1.00 91.54           H  
ATOM   2254  HB3 LYS A 150       2.314  -3.608   2.212  1.00 91.54           H  
ATOM   2255  O   LYS A 150       4.646  -4.055   3.336  1.00 91.54           O  
ATOM   2256  CG  LYS A 150       1.536  -3.969   4.198  1.00 91.54           C  
ATOM   2257  HG2 LYS A 150       2.290  -4.730   4.400  1.00 91.54           H  
ATOM   2258  HG3 LYS A 150       1.358  -3.402   5.111  1.00 91.54           H  
ATOM   2259  CD  LYS A 150       0.242  -4.644   3.752  1.00 91.54           C  
ATOM   2260  HD2 LYS A 150       0.445  -5.223   2.851  1.00 91.54           H  
ATOM   2261  HD3 LYS A 150      -0.505  -3.883   3.527  1.00 91.54           H  
ATOM   2262  CE  LYS A 150      -0.263  -5.560   4.863  1.00 91.54           C  
ATOM   2263  HE2 LYS A 150       0.538  -6.250   5.128  1.00 91.54           H  
ATOM   2264  HE3 LYS A 150      -0.489  -4.954   5.740  1.00 91.54           H  
ATOM   2265  NZ  LYS A 150      -1.457  -6.306   4.410  1.00 91.54           N  
ATOM   2266  HZ1 LYS A 150      -1.787  -6.914   5.146  1.00 91.54           H  
ATOM   2267  HZ2 LYS A 150      -1.208  -6.862   3.605  1.00 91.54           H  
ATOM   2268  HZ3 LYS A 150      -2.188  -5.658   4.151  1.00 91.54           H  
ATOM   2269  N   PRO A 151       5.303  -2.495   4.842  1.00 87.88           N  
ATOM   2270  CA  PRO A 151       6.493  -3.210   5.278  1.00 87.88           C  
ATOM   2271  HA  PRO A 151       7.190  -3.251   4.441  1.00 87.88           H  
ATOM   2272  C   PRO A 151       6.170  -4.625   5.749  1.00 87.88           C  
ATOM   2273  CB  PRO A 151       7.106  -2.379   6.407  1.00 87.88           C  
ATOM   2274  HB2 PRO A 151       6.705  -2.696   7.370  1.00 87.88           H  
ATOM   2275  HB3 PRO A 151       8.195  -2.439   6.408  1.00 87.88           H  
ATOM   2276  O   PRO A 151       5.071  -4.915   6.237  1.00 87.88           O  
ATOM   2277  CG  PRO A 151       6.619  -0.967   6.101  1.00 87.88           C  
ATOM   2278  HG2 PRO A 151       7.264  -0.512   5.350  1.00 87.88           H  
ATOM   2279  HG3 PRO A 151       6.576  -0.347   6.997  1.00 87.88           H  
ATOM   2280  CD  PRO A 151       5.234  -1.202   5.507  1.00 87.88           C  
ATOM   2281  HD2 PRO A 151       4.484  -1.230   6.297  1.00 87.88           H  
ATOM   2282  HD3 PRO A 151       5.022  -0.400   4.800  1.00 87.88           H  
ATOM   2283  N   ARG A 152       7.153  -5.509   5.610  1.00 81.35           N  
ATOM   2284  H   ARG A 152       8.043  -5.190   5.254  1.00 81.35           H  
ATOM   2285  CA  ARG A 152       7.023  -6.913   5.973  1.00 81.35           C  
ATOM   2286  HA  ARG A 152       6.157  -7.319   5.449  1.00 81.35           H  
ATOM   2287  C   ARG A 152       6.777  -7.046   7.483  1.00 81.35           C  
ATOM   2288  CB  ARG A 152       8.282  -7.632   5.471  1.00 81.35           C  
ATOM   2289  HB2 ARG A 152       8.431  -7.394   4.418  1.00 81.35           H  
ATOM   2290  HB3 ARG A 152       9.157  -7.300   6.029  1.00 81.35           H  
ATOM   2291  O   ARG A 152       7.613  -6.643   8.285  1.00 81.35           O  
ATOM   2292  CG  ARG A 152       8.120  -9.140   5.611  1.00 81.35           C  
ATOM   2293  HG2 ARG A 152       8.134  -9.371   6.676  1.00 81.35           H  
ATOM   2294  HG3 ARG A 152       7.162  -9.441   5.187  1.00 81.35           H  
ATOM   2295  CD  ARG A 152       9.227  -9.916   4.895  1.00 81.35           C  
ATOM   2296  HD2 ARG A 152       9.447  -9.453   3.933  1.00 81.35           H  
ATOM   2297  HD3 ARG A 152       8.855 -10.926   4.720  1.00 81.35           H  
ATOM   2298  NE  ARG A 152      10.453 -10.007   5.702  1.00 81.35           N  
ATOM   2299  HE  ARG A 152      10.576  -9.349   6.459  1.00 81.35           H  
ATOM   2300  NH1 ARG A 152      11.447 -11.628   4.436  1.00 81.35           N  
ATOM   2301 HH11 ARG A 152      11.736 -12.595   4.428  1.00 81.35           H  
ATOM   2302 HH12 ARG A 152      10.829 -11.371   3.679  1.00 81.35           H  
ATOM   2303  NH2 ARG A 152      12.208 -11.216   6.501  1.00 81.35           N  
ATOM   2304 HH21 ARG A 152      12.155 -10.718   7.378  1.00 81.35           H  
ATOM   2305 HH22 ARG A 152      12.740 -12.068   6.404  1.00 81.35           H  
ATOM   2306  CZ  ARG A 152      11.375 -10.936   5.539  1.00 81.35           C  
ATOM   2307  N   ALA A 153       5.613  -7.578   7.856  1.00 76.92           N  
ATOM   2308  H   ALA A 153       4.961  -7.849   7.134  1.00 76.92           H  
ATOM   2309  CA  ALA A 153       5.231  -7.791   9.256  1.00 76.92           C  
ATOM   2310  HA  ALA A 153       5.760  -7.077   9.888  1.00 76.92           H  
ATOM   2311  C   ALA A 153       5.602  -9.196   9.757  1.00 76.92           C  
ATOM   2312  CB  ALA A 153       3.726  -7.532   9.394  1.00 76.92           C  
ATOM   2313  HB1 ALA A 153       3.498  -6.518   9.067  1.00 76.92           H  
ATOM   2314  HB2 ALA A 153       3.436  -7.644  10.439  1.00 76.92           H  
ATOM   2315  HB3 ALA A 153       3.169  -8.248   8.789  1.00 76.92           H  
ATOM   2316  O   ALA A 153       5.836  -9.383  10.947  1.00 76.92           O  
ATOM   2317  N   ASP A 154       5.634 -10.171   8.851  1.00 75.64           N  
ATOM   2318  H   ASP A 154       5.381  -9.970   7.894  1.00 75.64           H  
ATOM   2319  CA  ASP A 154       5.993 -11.561   9.096  1.00 75.64           C  
ATOM   2320  HA  ASP A 154       6.190 -11.706  10.158  1.00 75.64           H  
ATOM   2321  C   ASP A 154       7.264 -11.920   8.326  1.00 75.64           C  
ATOM   2322  CB  ASP A 154       4.814 -12.468   8.703  1.00 75.64           C  
ATOM   2323  HB2 ASP A 154       5.076 -13.493   8.963  1.00 75.64           H  
ATOM   2324  HB3 ASP A 154       3.947 -12.191   9.302  1.00 75.64           H  
ATOM   2325  O   ASP A 154       7.394 -11.567   7.157  1.00 75.64           O  
ATOM   2326  CG  ASP A 154       4.417 -12.416   7.214  1.00 75.64           C  
ATOM   2327  OD1 ASP A 154       4.241 -11.309   6.645  1.00 75.64           O  
ATOM   2328  OD2 ASP A 154       4.199 -13.502   6.632  1.00 75.64           O  
ATOM   2329  N   GLU A 155       8.193 -12.645   8.953  1.00 68.03           N  
ATOM   2330  H   GLU A 155       8.053 -12.913   9.916  1.00 68.03           H  
ATOM   2331  CA  GLU A 155       9.464 -13.037   8.319  1.00 68.03           C  
ATOM   2332  HA  GLU A 155      10.041 -12.141   8.088  1.00 68.03           H  
ATOM   2333  C   GLU A 155       9.270 -13.795   7.005  1.00 68.03           C  
ATOM   2334  CB  GLU A 155      10.278 -13.920   9.269  1.00 68.03           C  
ATOM   2335  HB2 GLU A 155      11.160 -14.273   8.734  1.00 68.03           H  
ATOM   2336  HB3 GLU A 155       9.678 -14.781   9.566  1.00 68.03           H  
ATOM   2337  O   GLU A 155      10.106 -13.718   6.114  1.00 68.03           O  
ATOM   2338  CG  GLU A 155      10.738 -13.151  10.512  1.00 68.03           C  
ATOM   2339  HG2 GLU A 155       9.865 -12.864  11.098  1.00 68.03           H  
ATOM   2340  HG3 GLU A 155      11.241 -12.241  10.186  1.00 68.03           H  
ATOM   2341  CD  GLU A 155      11.694 -13.965  11.396  1.00 68.03           C  
ATOM   2342  OE1 GLU A 155      12.273 -13.337  12.308  1.00 68.03           O  
ATOM   2343  OE2 GLU A 155      11.850 -15.180  11.149  1.00 68.03           O  
ATOM   2344  N   GLU A 156       8.134 -14.471   6.879  1.00 69.45           N  
ATOM   2345  H   GLU A 156       7.521 -14.491   7.682  1.00 69.45           H  
ATOM   2346  CA  GLU A 156       7.726 -15.226   5.712  1.00 69.45           C  
ATOM   2347  HA  GLU A 156       8.579 -15.795   5.342  1.00 69.45           H  
ATOM   2348  C   GLU A 156       7.247 -14.348   4.543  1.00 69.45           C  
ATOM   2349  CB  GLU A 156       6.626 -16.187   6.196  1.00 69.45           C  
ATOM   2350  HB2 GLU A 156       5.947 -15.660   6.867  1.00 69.45           H  
ATOM   2351  HB3 GLU A 156       6.027 -16.517   5.347  1.00 69.45           H  
ATOM   2352  O   GLU A 156       7.195 -14.803   3.412  1.00 69.45           O  
ATOM   2353  CG  GLU A 156       7.233 -17.394   6.935  1.00 69.45           C  
ATOM   2354  HG2 GLU A 156       7.735 -17.042   7.836  1.00 69.45           H  
ATOM   2355  HG3 GLU A 156       7.978 -17.858   6.289  1.00 69.45           H  
ATOM   2356  CD  GLU A 156       6.179 -18.446   7.302  1.00 69.45           C  
ATOM   2357  OE1 GLU A 156       6.346 -19.102   8.352  1.00 69.45           O  
ATOM   2358  OE2 GLU A 156       5.234 -18.611   6.494  1.00 69.45           O  
ATOM   2359  N   GLY A 157       6.847 -13.091   4.735  1.00 81.71           N  
ATOM   2360  H   GLY A 157       6.922 -12.684   5.656  1.00 81.71           H  
ATOM   2361  CA  GLY A 157       6.255 -12.321   3.632  1.00 81.71           C  
ATOM   2362  HA2 GLY A 157       7.005 -12.175   2.854  1.00 81.71           H  
ATOM   2363  HA3 GLY A 157       5.941 -11.352   4.020  1.00 81.71           H  
ATOM   2364  C   GLY A 157       5.028 -13.016   3.011  1.00 81.71           C  
ATOM   2365  O   GLY A 157       4.767 -12.893   1.808  1.00 81.71           O  
ATOM   2366  N   THR A 158       4.251 -13.734   3.831  1.00 88.76           N  
ATOM   2367  H   THR A 158       4.517 -13.753   4.805  1.00 88.76           H  
ATOM   2368  CA  THR A 158       3.051 -14.504   3.452  1.00 88.76           C  
ATOM   2369  HA  THR A 158       3.347 -15.383   2.879  1.00 88.76           H  
ATOM   2370  C   THR A 158       2.084 -13.663   2.631  1.00 88.76           C  
ATOM   2371  CB  THR A 158       2.296 -14.951   4.716  1.00 88.76           C  
ATOM   2372  HB  THR A 158       1.956 -14.073   5.265  1.00 88.76           H  
ATOM   2373  O   THR A 158       1.435 -14.141   1.701  1.00 88.76           O  
ATOM   2374  CG2 THR A 158       1.083 -15.836   4.420  1.00 88.76           C  
ATOM   2375 HG21 THR A 158       0.683 -16.213   5.361  1.00 88.76           H  
ATOM   2376 HG22 THR A 158       1.394 -16.682   3.805  1.00 88.76           H  
ATOM   2377 HG23 THR A 158       0.314 -15.261   3.905  1.00 88.76           H  
ATOM   2378  OG1 THR A 158       3.134 -15.693   5.545  1.00 88.76           O  
ATOM   2379  HG1 THR A 158       3.640 -15.067   6.069  1.00 88.76           H  
ATOM   2380  N   TYR A 159       1.988 -12.381   2.972  1.00 89.98           N  
ATOM   2381  H   TYR A 159       2.569 -12.067   3.736  1.00 89.98           H  
ATOM   2382  CA  TYR A 159       1.169 -11.414   2.261  1.00 89.98           C  
ATOM   2383  HA  TYR A 159       0.131 -11.743   2.282  1.00 89.98           H  
ATOM   2384  C   TYR A 159       1.564 -11.265   0.782  1.00 89.98           C  
ATOM   2385  CB  TYR A 159       1.281 -10.083   3.006  1.00 89.98           C  
ATOM   2386  HB2 TYR A 159       2.326  -9.899   3.257  1.00 89.98           H  
ATOM   2387  HB3 TYR A 159       0.724 -10.147   3.941  1.00 89.98           H  
ATOM   2388  O   TYR A 159       0.691 -11.338  -0.086  1.00 89.98           O  
ATOM   2389  CG  TYR A 159       0.767  -8.921   2.195  1.00 89.98           C  
ATOM   2390  CD1 TYR A 159       1.680  -7.993   1.661  1.00 89.98           C  
ATOM   2391  HD1 TYR A 159       2.738  -8.077   1.862  1.00 89.98           H  
ATOM   2392  CD2 TYR A 159      -0.608  -8.828   1.908  1.00 89.98           C  
ATOM   2393  HD2 TYR A 159      -1.286  -9.582   2.278  1.00 89.98           H  
ATOM   2394  CE1 TYR A 159       1.213  -6.952   0.848  1.00 89.98           C  
ATOM   2395  HE1 TYR A 159       1.895  -6.222   0.437  1.00 89.98           H  
ATOM   2396  CE2 TYR A 159      -1.081  -7.782   1.102  1.00 89.98           C  
ATOM   2397  HE2 TYR A 159      -2.134  -7.698   0.878  1.00 89.98           H  
ATOM   2398  OH  TYR A 159      -0.616  -5.797  -0.118  1.00 89.98           O  
ATOM   2399  HH  TYR A 159      -1.550  -5.790  -0.341  1.00 89.98           H  
ATOM   2400  CZ  TYR A 159      -0.163  -6.850   0.579  1.00 89.98           C  
ATOM   2401  N   ILE A 160       2.857 -11.091   0.492  1.00 93.96           N  
ATOM   2402  H   ILE A 160       3.537 -11.178   1.234  1.00 93.96           H  
ATOM   2403  CA  ILE A 160       3.357 -10.948  -0.879  1.00 93.96           C  
ATOM   2404  HA  ILE A 160       2.761 -10.199  -1.400  1.00 93.96           H  
ATOM   2405  C   ILE A 160       3.170 -12.257  -1.642  1.00 93.96           C  
ATOM   2406  CB  ILE A 160       4.831 -10.491  -0.879  1.00 93.96           C  
ATOM   2407  HB  ILE A 160       5.415 -11.207  -0.301  1.00 93.96           H  
ATOM   2408  O   ILE A 160       2.670 -12.234  -2.765  1.00 93.96           O  
ATOM   2409  CG1 ILE A 160       5.032  -9.101  -0.232  1.00 93.96           C  
ATOM   2410 HG12 ILE A 160       4.699  -9.139   0.805  1.00 93.96           H  
ATOM   2411 HG13 ILE A 160       6.099  -8.880  -0.213  1.00 93.96           H  
ATOM   2412  CG2 ILE A 160       5.392 -10.489  -2.307  1.00 93.96           C  
ATOM   2413 HG21 ILE A 160       5.519 -11.507  -2.676  1.00 93.96           H  
ATOM   2414 HG22 ILE A 160       4.739  -9.939  -2.985  1.00 93.96           H  
ATOM   2415 HG23 ILE A 160       6.371 -10.011  -2.299  1.00 93.96           H  
ATOM   2416  CD1 ILE A 160       4.317  -7.937  -0.935  1.00 93.96           C  
ATOM   2417 HD11 ILE A 160       4.688  -7.824  -1.953  1.00 93.96           H  
ATOM   2418 HD12 ILE A 160       4.518  -7.016  -0.387  1.00 93.96           H  
ATOM   2419 HD13 ILE A 160       3.240  -8.101  -0.956  1.00 93.96           H  
ATOM   2420  N   ARG A 161       3.447 -13.403  -1.001  1.00 94.01           N  
ATOM   2421  H   ARG A 161       3.877 -13.344  -0.089  1.00 94.01           H  
ATOM   2422  CA  ARG A 161       3.184 -14.726  -1.588  1.00 94.01           C  
ATOM   2423  HA  ARG A 161       3.757 -14.821  -2.510  1.00 94.01           H  
ATOM   2424  C   ARG A 161       1.723 -14.892  -2.001  1.00 94.01           C  
ATOM   2425  CB  ARG A 161       3.606 -15.850  -0.626  1.00 94.01           C  
ATOM   2426  HB2 ARG A 161       3.166 -15.699   0.360  1.00 94.01           H  
ATOM   2427  HB3 ARG A 161       3.227 -16.789  -1.029  1.00 94.01           H  
ATOM   2428  O   ARG A 161       1.449 -15.263  -3.135  1.00 94.01           O  
ATOM   2429  CG  ARG A 161       5.132 -15.958  -0.499  1.00 94.01           C  
ATOM   2430  HG2 ARG A 161       5.561 -15.860  -1.497  1.00 94.01           H  
ATOM   2431  HG3 ARG A 161       5.520 -15.149   0.119  1.00 94.01           H  
ATOM   2432  CD  ARG A 161       5.569 -17.319   0.066  1.00 94.01           C  
ATOM   2433  HD2 ARG A 161       4.845 -18.086  -0.208  1.00 94.01           H  
ATOM   2434  HD3 ARG A 161       6.506 -17.606  -0.411  1.00 94.01           H  
ATOM   2435  NE  ARG A 161       5.768 -17.329   1.528  1.00 94.01           N  
ATOM   2436  HE  ARG A 161       5.024 -17.685   2.110  1.00 94.01           H  
ATOM   2437  NH1 ARG A 161       8.002 -16.722   1.543  1.00 94.01           N  
ATOM   2438 HH11 ARG A 161       7.901 -16.299   0.632  1.00 94.01           H  
ATOM   2439 HH12 ARG A 161       8.775 -16.395   2.105  1.00 94.01           H  
ATOM   2440  NH2 ARG A 161       7.070 -17.570   3.373  1.00 94.01           N  
ATOM   2441 HH21 ARG A 161       6.299 -17.892   3.941  1.00 94.01           H  
ATOM   2442 HH22 ARG A 161       7.959 -17.381   3.814  1.00 94.01           H  
ATOM   2443  CZ  ARG A 161       6.937 -17.197   2.137  1.00 94.01           C  
ATOM   2444  N   LYS A 162       0.767 -14.553  -1.131  1.00 93.75           N  
ATOM   2445  H   LYS A 162       1.056 -14.261  -0.209  1.00 93.75           H  
ATOM   2446  CA  LYS A 162      -0.671 -14.632  -1.456  1.00 93.75           C  
ATOM   2447  HA  LYS A 162      -0.906 -15.645  -1.782  1.00 93.75           H  
ATOM   2448  C   LYS A 162      -1.061 -13.733  -2.632  1.00 93.75           C  
ATOM   2449  CB  LYS A 162      -1.510 -14.294  -0.217  1.00 93.75           C  
ATOM   2450  HB2 LYS A 162      -2.537 -14.099  -0.527  1.00 93.75           H  
ATOM   2451  HB3 LYS A 162      -1.118 -13.397   0.261  1.00 93.75           H  
ATOM   2452  O   LYS A 162      -1.876 -14.142  -3.457  1.00 93.75           O  
ATOM   2453  CG  LYS A 162      -1.526 -15.457   0.783  1.00 93.75           C  
ATOM   2454  HG2 LYS A 162      -1.967 -16.330   0.302  1.00 93.75           H  
ATOM   2455  HG3 LYS A 162      -0.509 -15.708   1.084  1.00 93.75           H  
ATOM   2456  CD  LYS A 162      -2.350 -15.098   2.025  1.00 93.75           C  
ATOM   2457  HD2 LYS A 162      -1.891 -14.245   2.524  1.00 93.75           H  
ATOM   2458  HD3 LYS A 162      -3.365 -14.843   1.720  1.00 93.75           H  
ATOM   2459  CE  LYS A 162      -2.377 -16.305   2.967  1.00 93.75           C  
ATOM   2460  HE2 LYS A 162      -1.352 -16.558   3.239  1.00 93.75           H  
ATOM   2461  HE3 LYS A 162      -2.784 -17.157   2.423  1.00 93.75           H  
ATOM   2462  NZ  LYS A 162      -3.182 -16.052   4.187  1.00 93.75           N  
ATOM   2463  HZ1 LYS A 162      -4.142 -15.848   3.946  1.00 93.75           H  
ATOM   2464  HZ2 LYS A 162      -3.173 -16.874   4.773  1.00 93.75           H  
ATOM   2465  HZ3 LYS A 162      -2.792 -15.287   4.719  1.00 93.75           H  
ATOM   2466  N   ARG A 163      -0.479 -12.532  -2.728  1.00 94.35           N  
ATOM   2467  H   ARG A 163       0.212 -12.285  -2.035  1.00 94.35           H  
ATOM   2468  CA  ARG A 163      -0.709 -11.607  -3.853  1.00 94.35           C  
ATOM   2469  HA  ARG A 163      -1.778 -11.521  -4.043  1.00 94.35           H  
ATOM   2470  C   ARG A 163      -0.136 -12.156  -5.157  1.00 94.35           C  
ATOM   2471  CB  ARG A 163      -0.124 -10.221  -3.522  1.00 94.35           C  
ATOM   2472  HB2 ARG A 163      -0.083  -9.621  -4.431  1.00 94.35           H  
ATOM   2473  HB3 ARG A 163       0.900 -10.335  -3.165  1.00 94.35           H  
ATOM   2474  O   ARG A 163      -0.836 -12.137  -6.164  1.00 94.35           O  
ATOM   2475  CG  ARG A 163      -0.933  -9.454  -2.463  1.00 94.35           C  
ATOM   2476  HG2 ARG A 163      -1.123 -10.089  -1.598  1.00 94.35           H  
ATOM   2477  HG3 ARG A 163      -0.356  -8.586  -2.143  1.00 94.35           H  
ATOM   2478  CD  ARG A 163      -2.256  -8.976  -3.063  1.00 94.35           C  
ATOM   2479  HD2 ARG A 163      -2.028  -8.325  -3.907  1.00 94.35           H  
ATOM   2480  HD3 ARG A 163      -2.818  -9.834  -3.431  1.00 94.35           H  
ATOM   2481  NE  ARG A 163      -3.094  -8.234  -2.106  1.00 94.35           N  
ATOM   2482  HE  ARG A 163      -2.688  -8.016  -1.207  1.00 94.35           H  
ATOM   2483  NH1 ARG A 163      -4.855  -8.034  -3.551  1.00 94.35           N  
ATOM   2484 HH11 ARG A 163      -5.715  -7.600  -3.855  1.00 94.35           H  
ATOM   2485 HH12 ARG A 163      -4.303  -8.493  -4.261  1.00 94.35           H  
ATOM   2486  NH2 ARG A 163      -4.972  -7.055  -1.540  1.00 94.35           N  
ATOM   2487 HH21 ARG A 163      -4.548  -6.726  -0.685  1.00 94.35           H  
ATOM   2488 HH22 ARG A 163      -5.862  -6.675  -1.828  1.00 94.35           H  
ATOM   2489  CZ  ARG A 163      -4.304  -7.783  -2.395  1.00 94.35           C  
ATOM   2490  N   TRP A 164       1.070 -12.719  -5.109  1.00 95.77           N  
ATOM   2491  H   TRP A 164       1.589 -12.671  -4.244  1.00 95.77           H  
ATOM   2492  CA  TRP A 164       1.697 -13.401  -6.241  1.00 95.77           C  
ATOM   2493  HA  TRP A 164       1.783 -12.706  -7.077  1.00 95.77           H  
ATOM   2494  C   TRP A 164       0.859 -14.587  -6.731  1.00 95.77           C  
ATOM   2495  CB  TRP A 164       3.105 -13.853  -5.842  1.00 95.77           C  
ATOM   2496  HB2 TRP A 164       3.041 -14.561  -5.016  1.00 95.77           H  
ATOM   2497  HB3 TRP A 164       3.675 -12.994  -5.489  1.00 95.77           H  
ATOM   2498  O   TRP A 164       0.514 -14.647  -7.905  1.00 95.77           O  
ATOM   2499  CG  TRP A 164       3.872 -14.494  -6.951  1.00 95.77           C  
ATOM   2500  CD1 TRP A 164       4.248 -15.793  -7.008  1.00 95.77           C  
ATOM   2501  HD1 TRP A 164       4.046 -16.554  -6.269  1.00 95.77           H  
ATOM   2502  CD2 TRP A 164       4.344 -13.888  -8.194  1.00 95.77           C  
ATOM   2503  CE2 TRP A 164       5.000 -14.897  -8.961  1.00 95.77           C  
ATOM   2504  CE3 TRP A 164       4.286 -12.587  -8.748  1.00 95.77           C  
ATOM   2505  HE3 TRP A 164       3.807 -11.792  -8.196  1.00 95.77           H  
ATOM   2506  NE1 TRP A 164       4.946 -16.027  -8.173  1.00 95.77           N  
ATOM   2507  HE1 TRP A 164       5.309 -16.938  -8.413  1.00 95.77           H  
ATOM   2508  CH2 TRP A 164       5.466 -13.339 -10.752  1.00 95.77           C  
ATOM   2509  HH2 TRP A 164       5.896 -13.126 -11.719  1.00 95.77           H  
ATOM   2510  CZ2 TRP A 164       5.539 -14.639 -10.225  1.00 95.77           C  
ATOM   2511  HZ2 TRP A 164       6.012 -15.440 -10.775  1.00 95.77           H  
ATOM   2512  CZ3 TRP A 164       4.851 -12.315 -10.009  1.00 95.77           C  
ATOM   2513  HZ3 TRP A 164       4.819 -11.313 -10.412  1.00 95.77           H  
ATOM   2514  N   GLN A 165       0.417 -15.468  -5.828  1.00 95.76           N  
ATOM   2515  H   GLN A 165       0.763 -15.404  -4.881  1.00 95.76           H  
ATOM   2516  CA  GLN A 165      -0.442 -16.601  -6.197  1.00 95.76           C  
ATOM   2517  HA  GLN A 165       0.056 -17.177  -6.976  1.00 95.76           H  
ATOM   2518  C   GLN A 165      -1.782 -16.151  -6.792  1.00 95.76           C  
ATOM   2519  CB  GLN A 165      -0.701 -17.502  -4.975  1.00 95.76           C  
ATOM   2520  HB2 GLN A 165      -1.133 -16.907  -4.171  1.00 95.76           H  
ATOM   2521  HB3 GLN A 165      -1.432 -18.259  -5.258  1.00 95.76           H  
ATOM   2522  O   GLN A 165      -2.243 -16.707  -7.786  1.00 95.76           O  
ATOM   2523  CG  GLN A 165       0.546 -18.224  -4.444  1.00 95.76           C  
ATOM   2524  HG2 GLN A 165       1.229 -17.499  -4.000  1.00 95.76           H  
ATOM   2525  HG3 GLN A 165       0.248 -18.924  -3.664  1.00 95.76           H  
ATOM   2526  CD  GLN A 165       1.299 -18.995  -5.517  1.00 95.76           C  
ATOM   2527  NE2 GLN A 165       2.598 -19.065  -5.386  1.00 95.76           N  
ATOM   2528 HE21 GLN A 165       3.127 -19.403  -6.177  1.00 95.76           H  
ATOM   2529 HE22 GLN A 165       3.103 -18.626  -4.630  1.00 95.76           H  
ATOM   2530  OE1 GLN A 165       0.725 -19.508  -6.461  1.00 95.76           O  
ATOM   2531  N   THR A 166      -2.400 -15.112  -6.220  1.00 95.73           N  
ATOM   2532  H   THR A 166      -1.981 -14.705  -5.396  1.00 95.73           H  
ATOM   2533  CA  THR A 166      -3.643 -14.536  -6.762  1.00 95.73           C  
ATOM   2534  HA  THR A 166      -4.408 -15.311  -6.803  1.00 95.73           H  
ATOM   2535  C   THR A 166      -3.442 -14.001  -8.178  1.00 95.73           C  
ATOM   2536  CB  THR A 166      -4.164 -13.397  -5.879  1.00 95.73           C  
ATOM   2537  HB  THR A 166      -3.427 -12.595  -5.839  1.00 95.73           H  
ATOM   2538  O   THR A 166      -4.279 -14.238  -9.050  1.00 95.73           O  
ATOM   2539  CG2 THR A 166      -5.488 -12.829  -6.388  1.00 95.73           C  
ATOM   2540 HG21 THR A 166      -5.329 -12.268  -7.309  1.00 95.73           H  
ATOM   2541 HG22 THR A 166      -6.190 -13.640  -6.581  1.00 95.73           H  
ATOM   2542 HG23 THR A 166      -5.910 -12.156  -5.641  1.00 95.73           H  
ATOM   2543  OG1 THR A 166      -4.382 -13.873  -4.571  1.00 95.73           O  
ATOM   2544  HG1 THR A 166      -3.534 -14.179  -4.241  1.00 95.73           H  
ATOM   2545  N   LEU A 167      -2.333 -13.296  -8.417  1.00 95.28           N  
ATOM   2546  H   LEU A 167      -1.682 -13.139  -7.661  1.00 95.28           H  
ATOM   2547  CA  LEU A 167      -1.963 -12.819  -9.744  1.00 95.28           C  
ATOM   2548  HA  LEU A 167      -2.745 -12.156 -10.113  1.00 95.28           H  
ATOM   2549  C   LEU A 167      -1.846 -13.984 -10.723  1.00 95.28           C  
ATOM   2550  CB  LEU A 167      -0.645 -12.035  -9.653  1.00 95.28           C  
ATOM   2551  HB2 LEU A 167      -0.822 -11.106  -9.110  1.00 95.28           H  
ATOM   2552  HB3 LEU A 167       0.079 -12.611  -9.078  1.00 95.28           H  
ATOM   2553  O   LEU A 167      -2.554 -13.988 -11.726  1.00 95.28           O  
ATOM   2554  CG  LEU A 167      -0.009 -11.715 -11.015  1.00 95.28           C  
ATOM   2555  HG  LEU A 167       0.141 -12.624 -11.598  1.00 95.28           H  
ATOM   2556  CD1 LEU A 167      -0.877 -10.745 -11.804  1.00 95.28           C  
ATOM   2557 HD11 LEU A 167      -1.109  -9.891 -11.167  1.00 95.28           H  
ATOM   2558 HD12 LEU A 167      -1.799 -11.236 -12.115  1.00 95.28           H  
ATOM   2559 HD13 LEU A 167      -0.339 -10.414 -12.693  1.00 95.28           H  
ATOM   2560  CD2 LEU A 167       1.357 -11.098 -10.773  1.00 95.28           C  
ATOM   2561 HD21 LEU A 167       1.247 -10.140 -10.267  1.00 95.28           H  
ATOM   2562 HD22 LEU A 167       1.866 -10.978 -11.730  1.00 95.28           H  
ATOM   2563 HD23 LEU A 167       1.960 -11.769 -10.161  1.00 95.28           H  
ATOM   2564  N   LEU A 168      -0.995 -14.966 -10.417  1.00 95.54           N  
ATOM   2565  H   LEU A 168      -0.465 -14.897  -9.559  1.00 95.54           H  
ATOM   2566  CA  LEU A 168      -0.739 -16.109 -11.291  1.00 95.54           C  
ATOM   2567  HA  LEU A 168      -0.336 -15.754 -12.240  1.00 95.54           H  
ATOM   2568  C   LEU A 168      -2.024 -16.871 -11.625  1.00 95.54           C  
ATOM   2569  CB  LEU A 168       0.280 -17.043 -10.625  1.00 95.54           C  
ATOM   2570  HB2 LEU A 168       0.312 -17.966 -11.204  1.00 95.54           H  
ATOM   2571  HB3 LEU A 168      -0.073 -17.300  -9.627  1.00 95.54           H  
ATOM   2572  O   LEU A 168      -2.261 -17.179 -12.792  1.00 95.54           O  
ATOM   2573  CG  LEU A 168       1.715 -16.497 -10.519  1.00 95.54           C  
ATOM   2574  HG  LEU A 168       1.744 -15.607  -9.890  1.00 95.54           H  
ATOM   2575  CD1 LEU A 168       2.560 -17.592  -9.890  1.00 95.54           C  
ATOM   2576 HD11 LEU A 168       2.265 -17.750  -8.852  1.00 95.54           H  
ATOM   2577 HD12 LEU A 168       2.419 -18.513 -10.456  1.00 95.54           H  
ATOM   2578 HD13 LEU A 168       3.616 -17.329  -9.933  1.00 95.54           H  
ATOM   2579  CD2 LEU A 168       2.341 -16.156 -11.872  1.00 95.54           C  
ATOM   2580 HD21 LEU A 168       2.347 -17.043 -12.507  1.00 95.54           H  
ATOM   2581 HD22 LEU A 168       1.797 -15.344 -12.354  1.00 95.54           H  
ATOM   2582 HD23 LEU A 168       3.370 -15.830 -11.720  1.00 95.54           H  
ATOM   2583  N   ALA A 169      -2.900 -17.081 -10.638  1.00 95.56           N  
ATOM   2584  H   ALA A 169      -2.626 -16.845  -9.695  1.00 95.56           H  
ATOM   2585  CA  ALA A 169      -4.212 -17.685 -10.851  1.00 95.56           C  
ATOM   2586  HA  ALA A 169      -4.072 -18.658 -11.322  1.00 95.56           H  
ATOM   2587  C   ALA A 169      -5.105 -16.842 -11.780  1.00 95.56           C  
ATOM   2588  CB  ALA A 169      -4.871 -17.896  -9.482  1.00 95.56           C  
ATOM   2589  HB1 ALA A 169      -5.013 -16.938  -8.982  1.00 95.56           H  
ATOM   2590  HB2 ALA A 169      -5.838 -18.380  -9.613  1.00 95.56           H  
ATOM   2591  HB3 ALA A 169      -4.237 -18.531  -8.864  1.00 95.56           H  
ATOM   2592  O   ALA A 169      -5.759 -17.386 -12.669  1.00 95.56           O  
ATOM   2593  N   THR A 170      -5.103 -15.514 -11.616  1.00 93.73           N  
ATOM   2594  H   THR A 170      -4.505 -15.131 -10.898  1.00 93.73           H  
ATOM   2595  CA  THR A 170      -5.906 -14.585 -12.433  1.00 93.73           C  
ATOM   2596  HA  THR A 170      -6.946 -14.908 -12.413  1.00 93.73           H  
ATOM   2597  C   THR A 170      -5.453 -14.586 -13.894  1.00 93.73           C  
ATOM   2598  CB  THR A 170      -5.837 -13.154 -11.870  1.00 93.73           C  
ATOM   2599  HB  THR A 170      -4.809 -12.794 -11.904  1.00 93.73           H  
ATOM   2600  O   THR A 170      -6.286 -14.602 -14.799  1.00 93.73           O  
ATOM   2601  CG2 THR A 170      -6.726 -12.170 -12.630  1.00 93.73           C  
ATOM   2602 HG21 THR A 170      -6.718 -11.204 -12.125  1.00 93.73           H  
ATOM   2603 HG22 THR A 170      -6.356 -12.032 -13.646  1.00 93.73           H  
ATOM   2604 HG23 THR A 170      -7.749 -12.545 -12.666  1.00 93.73           H  
ATOM   2605  OG1 THR A 170      -6.273 -13.131 -10.529  1.00 93.73           O  
ATOM   2606  HG1 THR A 170      -5.604 -13.577 -10.004  1.00 93.73           H  
ATOM   2607  N   VAL A 171      -4.138 -14.613 -14.134  1.00 93.10           N  
ATOM   2608  H   VAL A 171      -3.511 -14.592 -13.343  1.00 93.10           H  
ATOM   2609  CA  VAL A 171      -3.552 -14.590 -15.488  1.00 93.10           C  
ATOM   2610  HA  VAL A 171      -4.296 -14.169 -16.164  1.00 93.10           H  
ATOM   2611  C   VAL A 171      -3.264 -15.987 -16.052  1.00 93.10           C  
ATOM   2612  CB  VAL A 171      -2.334 -13.649 -15.579  1.00 93.10           C  
ATOM   2613  HB  VAL A 171      -2.037 -13.579 -16.625  1.00 93.10           H  
ATOM   2614  O   VAL A 171      -2.715 -16.102 -17.144  1.00 93.10           O  
ATOM   2615  CG1 VAL A 171      -2.717 -12.237 -15.112  1.00 93.10           C  
ATOM   2616 HG11 VAL A 171      -1.860 -11.568 -15.195  1.00 93.10           H  
ATOM   2617 HG12 VAL A 171      -3.035 -12.247 -14.070  1.00 93.10           H  
ATOM   2618 HG13 VAL A 171      -3.525 -11.849 -15.732  1.00 93.10           H  
ATOM   2619  CG2 VAL A 171      -1.116 -14.128 -14.782  1.00 93.10           C  
ATOM   2620 HG21 VAL A 171      -0.930 -15.185 -14.971  1.00 93.10           H  
ATOM   2621 HG22 VAL A 171      -1.265 -13.982 -13.712  1.00 93.10           H  
ATOM   2622 HG23 VAL A 171      -0.240 -13.556 -15.085  1.00 93.10           H  
ATOM   2623  N   LYS A 172      -3.655 -17.048 -15.330  1.00 94.38           N  
ATOM   2624  H   LYS A 172      -4.062 -16.853 -14.426  1.00 94.38           H  
ATOM   2625  CA  LYS A 172      -3.476 -18.465 -15.695  1.00 94.38           C  
ATOM   2626  HA  LYS A 172      -3.741 -19.056 -14.818  1.00 94.38           H  
ATOM   2627  C   LYS A 172      -2.020 -18.841 -16.001  1.00 94.38           C  
ATOM   2628  CB  LYS A 172      -4.432 -18.855 -16.833  1.00 94.38           C  
ATOM   2629  HB2 LYS A 172      -4.326 -19.923 -17.027  1.00 94.38           H  
ATOM   2630  HB3 LYS A 172      -4.143 -18.318 -17.736  1.00 94.38           H  
ATOM   2631  O   LYS A 172      -1.746 -19.578 -16.947  1.00 94.38           O  
ATOM   2632  CG  LYS A 172      -5.904 -18.563 -16.520  1.00 94.38           C  
ATOM   2633  HG2 LYS A 172      -6.213 -19.137 -15.646  1.00 94.38           H  
ATOM   2634  HG3 LYS A 172      -6.041 -17.501 -16.318  1.00 94.38           H  
ATOM   2635  CD  LYS A 172      -6.763 -18.949 -17.727  1.00 94.38           C  
ATOM   2636  HD2 LYS A 172      -6.654 -20.016 -17.921  1.00 94.38           H  
ATOM   2637  HD3 LYS A 172      -6.421 -18.388 -18.597  1.00 94.38           H  
ATOM   2638  CE  LYS A 172      -8.226 -18.614 -17.441  1.00 94.38           C  
ATOM   2639  HE2 LYS A 172      -8.292 -17.558 -17.181  1.00 94.38           H  
ATOM   2640  HE3 LYS A 172      -8.552 -19.189 -16.574  1.00 94.38           H  
ATOM   2641  NZ  LYS A 172      -9.080 -18.909 -18.617  1.00 94.38           N  
ATOM   2642  HZ1 LYS A 172      -9.021 -19.888 -18.858  1.00 94.38           H  
ATOM   2643  HZ2 LYS A 172      -8.775 -18.363 -19.409  1.00 94.38           H  
ATOM   2644  HZ3 LYS A 172     -10.043 -18.676 -18.420  1.00 94.38           H  
ATOM   2645  N   MET A 173      -1.087 -18.334 -15.202  1.00 93.96           N  
ATOM   2646  H   MET A 173      -1.401 -17.816 -14.393  1.00 93.96           H  
ATOM   2647  CA  MET A 173       0.338 -18.650 -15.309  1.00 93.96           C  
ATOM   2648  HA  MET A 173       0.535 -19.089 -16.287  1.00 93.96           H  
ATOM   2649  C   MET A 173       0.758 -19.686 -14.263  1.00 93.96           C  
ATOM   2650  CB  MET A 173       1.177 -17.372 -15.203  1.00 93.96           C  
ATOM   2651  HB2 MET A 173       2.217 -17.653 -15.036  1.00 93.96           H  
ATOM   2652  HB3 MET A 173       0.837 -16.779 -14.353  1.00 93.96           H  
ATOM   2653  O   MET A 173       0.265 -19.684 -13.139  1.00 93.96           O  
ATOM   2654  CG  MET A 173       1.092 -16.532 -16.484  1.00 93.96           C  
ATOM   2655  HG2 MET A 173       1.431 -17.140 -17.324  1.00 93.96           H  
ATOM   2656  HG3 MET A 173       0.050 -16.272 -16.671  1.00 93.96           H  
ATOM   2657  SD  MET A 173       2.068 -14.999 -16.461  1.00 93.96           S  
ATOM   2658  CE  MET A 173       3.746 -15.680 -16.349  1.00 93.96           C  
ATOM   2659  HE1 MET A 173       3.904 -16.405 -17.147  1.00 93.96           H  
ATOM   2660  HE2 MET A 173       3.883 -16.158 -15.380  1.00 93.96           H  
ATOM   2661  HE3 MET A 173       4.470 -14.871 -16.449  1.00 93.96           H  
ATOM   2662  N   VAL A 174       1.697 -20.555 -14.640  1.00 94.62           N  
ATOM   2663  H   VAL A 174       2.069 -20.484 -15.577  1.00 94.62           H  
ATOM   2664  CA  VAL A 174       2.360 -21.493 -13.721  1.00 94.62           C  
ATOM   2665  HA  VAL A 174       1.618 -21.911 -13.041  1.00 94.62           H  
ATOM   2666  C   VAL A 174       3.395 -20.735 -12.892  1.00 94.62           C  
ATOM   2667  CB  VAL A 174       3.020 -22.650 -14.497  1.00 94.62           C  
ATOM   2668  HB  VAL A 174       3.751 -22.240 -15.194  1.00 94.62           H  
ATOM   2669  O   VAL A 174       4.101 -19.885 -13.438  1.00 94.62           O  
ATOM   2670  CG1 VAL A 174       3.734 -23.645 -13.575  1.00 94.62           C  
ATOM   2671 HG11 VAL A 174       3.045 -24.039 -12.828  1.00 94.62           H  
ATOM   2672 HG12 VAL A 174       4.573 -23.168 -13.068  1.00 94.62           H  
ATOM   2673 HG13 VAL A 174       4.137 -24.474 -14.157  1.00 94.62           H  
ATOM   2674  CG2 VAL A 174       1.971 -23.433 -15.303  1.00 94.62           C  
ATOM   2675 HG21 VAL A 174       1.496 -22.788 -16.042  1.00 94.62           H  
ATOM   2676 HG22 VAL A 174       1.211 -23.833 -14.632  1.00 94.62           H  
ATOM   2677 HG23 VAL A 174       2.452 -24.258 -15.827  1.00 94.62           H  
ATOM   2678  N   ASP A 175       3.494 -21.049 -11.601  1.00 95.11           N  
ATOM   2679  H   ASP A 175       2.915 -21.784 -11.219  1.00 95.11           H  
ATOM   2680  CA  ASP A 175       4.509 -20.475 -10.716  1.00 95.11           C  
ATOM   2681  HA  ASP A 175       4.648 -19.428 -10.983  1.00 95.11           H  
ATOM   2682  C   ASP A 175       5.860 -21.181 -10.880  1.00 95.11           C  
ATOM   2683  CB  ASP A 175       4.048 -20.524  -9.251  1.00 95.11           C  
ATOM   2684  HB2 ASP A 175       3.006 -20.213  -9.178  1.00 95.11           H  
ATOM   2685  HB3 ASP A 175       4.095 -21.544  -8.871  1.00 95.11           H  
ATOM   2686  O   ASP A 175       6.132 -22.191 -10.238  1.00 95.11           O  
ATOM   2687  CG  ASP A 175       4.910 -19.605  -8.377  1.00 95.11           C  
ATOM   2688  OD1 ASP A 175       5.997 -19.157  -8.809  1.00 95.11           O  
ATOM   2689  OD2 ASP A 175       4.463 -19.283  -7.259  1.00 95.11           O  
ATOM   2690  N   LEU A 176       6.728 -20.626 -11.722  1.00 94.58           N  
ATOM   2691  H   LEU A 176       6.475 -19.746 -12.149  1.00 94.58           H  
ATOM   2692  CA  LEU A 176       8.074 -21.161 -11.948  1.00 94.58           C  
ATOM   2693  HA  LEU A 176       8.023 -22.249 -11.979  1.00 94.58           H  
ATOM   2694  C   LEU A 176       9.048 -20.802 -10.814  1.00 94.58           C  
ATOM   2695  CB  LEU A 176       8.602 -20.634 -13.292  1.00 94.58           C  
ATOM   2696  HB2 LEU A 176       9.601 -21.040 -13.446  1.00 94.58           H  
ATOM   2697  HB3 LEU A 176       8.687 -19.549 -13.220  1.00 94.58           H  
ATOM   2698  O   LEU A 176      10.163 -21.323 -10.770  1.00 94.58           O  
ATOM   2699  CG  LEU A 176       7.740 -20.981 -14.518  1.00 94.58           C  
ATOM   2700  HG  LEU A 176       6.736 -20.574 -14.399  1.00 94.58           H  
ATOM   2701  CD1 LEU A 176       8.371 -20.342 -15.758  1.00 94.58           C  
ATOM   2702 HD11 LEU A 176       9.368 -20.754 -15.912  1.00 94.58           H  
ATOM   2703 HD12 LEU A 176       7.751 -20.550 -16.630  1.00 94.58           H  
ATOM   2704 HD13 LEU A 176       8.438 -19.263 -15.618  1.00 94.58           H  
ATOM   2705  CD2 LEU A 176       7.631 -22.487 -14.755  1.00 94.58           C  
ATOM   2706 HD21 LEU A 176       8.623 -22.931 -14.841  1.00 94.58           H  
ATOM   2707 HD22 LEU A 176       7.059 -22.684 -15.662  1.00 94.58           H  
ATOM   2708 HD23 LEU A 176       7.114 -22.956 -13.918  1.00 94.58           H  
ATOM   2709  N   VAL A 177       8.660 -19.883  -9.924  1.00 92.63           N  
ATOM   2710  H   VAL A 177       7.707 -19.552  -9.969  1.00 92.63           H  
ATOM   2711  CA  VAL A 177       9.481 -19.431  -8.794  1.00 92.63           C  
ATOM   2712  HA  VAL A 177      10.531 -19.486  -9.080  1.00 92.63           H  
ATOM   2713  C   VAL A 177       9.281 -20.351  -7.591  1.00 92.63           C  
ATOM   2714  CB  VAL A 177       9.154 -17.971  -8.422  1.00 92.63           C  
ATOM   2715  HB  VAL A 177       8.140 -17.908  -8.029  1.00 92.63           H  
ATOM   2716  O   VAL A 177      10.244 -20.644  -6.882  1.00 92.63           O  
ATOM   2717  CG1 VAL A 177      10.110 -17.427  -7.360  1.00 92.63           C  
ATOM   2718 HG11 VAL A 177      11.107 -17.351  -7.795  1.00 92.63           H  
ATOM   2719 HG12 VAL A 177      10.133 -18.076  -6.484  1.00 92.63           H  
ATOM   2720 HG13 VAL A 177       9.782 -16.435  -7.050  1.00 92.63           H  
ATOM   2721  CG2 VAL A 177       9.274 -17.033  -9.632  1.00 92.63           C  
ATOM   2722 HG21 VAL A 177      10.264 -17.115 -10.081  1.00 92.63           H  
ATOM   2723 HG22 VAL A 177       8.520 -17.306 -10.369  1.00 92.63           H  
ATOM   2724 HG23 VAL A 177       9.091 -16.003  -9.325  1.00 92.63           H  
ATOM   2725  N   ALA A 178       8.053 -20.826  -7.365  1.00 90.31           N  
ATOM   2726  H   ALA A 178       7.299 -20.498  -7.952  1.00 90.31           H  
ATOM   2727  CA  ALA A 178       7.739 -21.774  -6.294  1.00 90.31           C  
ATOM   2728  HA  ALA A 178       8.094 -21.362  -5.350  1.00 90.31           H  
ATOM   2729  C   ALA A 178       8.426 -23.138  -6.474  1.00 90.31           C  
ATOM   2730  CB  ALA A 178       6.221 -21.939  -6.203  1.00 90.31           C  
ATOM   2731  HB1 ALA A 178       5.824 -22.271  -7.162  1.00 90.31           H  
ATOM   2732  HB2 ALA A 178       5.979 -22.685  -5.446  1.00 90.31           H  
ATOM   2733  HB3 ALA A 178       5.765 -20.990  -5.920  1.00 90.31           H  
ATOM   2734  O   ALA A 178       8.780 -23.770  -5.479  1.00 90.31           O  
ATOM   2735  N   ASP A 179       8.681 -23.551  -7.719  1.00 86.05           N  
ATOM   2736  H   ASP A 179       8.252 -23.050  -8.483  1.00 86.05           H  
ATOM   2737  CA  ASP A 179       9.399 -24.792  -8.041  1.00 86.05           C  
ATOM   2738  HA  ASP A 179       8.925 -25.622  -7.518  1.00 86.05           H  
ATOM   2739  C   ASP A 179      10.879 -24.765  -7.607  1.00 86.05           C  
ATOM   2740  CB  ASP A 179       9.302 -25.050  -9.556  1.00 86.05           C  
ATOM   2741  HB2 ASP A 179       9.970 -25.872  -9.813  1.00 86.05           H  
ATOM   2742  HB3 ASP A 179       9.648 -24.165 -10.089  1.00 86.05           H  
ATOM   2743  O   ASP A 179      11.538 -25.804  -7.559  1.00 86.05           O  
ATOM   2744  CG  ASP A 179       7.898 -25.426 -10.048  1.00 86.05           C  
ATOM   2745  OD1 ASP A 179       7.062 -25.839  -9.212  1.00 86.05           O  
ATOM   2746  OD2 ASP A 179       7.702 -25.346 -11.283  1.00 86.05           O  
ATOM   2747  N   GLN A 180      11.420 -23.584  -7.285  1.00 85.59           N  
ATOM   2748  H   GLN A 180      10.815 -22.775  -7.281  1.00 85.59           H  
ATOM   2749  CA  GLN A 180      12.813 -23.395  -6.889  1.00 85.59           C  
ATOM   2750  HA  GLN A 180      13.379 -24.288  -7.155  1.00 85.59           H  
ATOM   2751  C   GLN A 180      12.922 -23.159  -5.371  1.00 85.59           C  
ATOM   2752  CB  GLN A 180      13.430 -22.244  -7.695  1.00 85.59           C  
ATOM   2753  HB2 GLN A 180      14.455 -22.084  -7.361  1.00 85.59           H  
ATOM   2754  HB3 GLN A 180      12.859 -21.336  -7.501  1.00 85.59           H  
ATOM   2755  O   GLN A 180      12.460 -22.125  -4.869  1.00 85.59           O  
ATOM   2756  CG  GLN A 180      13.427 -22.496  -9.211  1.00 85.59           C  
ATOM   2757  HG2 GLN A 180      13.870 -21.637  -9.715  1.00 85.59           H  
ATOM   2758  HG3 GLN A 180      12.397 -22.579  -9.560  1.00 85.59           H  
ATOM   2759  CD  GLN A 180      14.207 -23.741  -9.622  1.00 85.59           C  
ATOM   2760  NE2 GLN A 180      13.711 -24.505 -10.569  1.00 85.59           N  
ATOM   2761 HE21 GLN A 180      12.775 -24.332 -10.908  1.00 85.59           H  
ATOM   2762 HE22 GLN A 180      14.199 -25.373 -10.739  1.00 85.59           H  
ATOM   2763  OE1 GLN A 180      15.273 -24.046  -9.110  1.00 85.59           O  
ATOM   2764  N   PRO A 181      13.566 -24.069  -4.609  1.00 85.72           N  
ATOM   2765  CA  PRO A 181      13.684 -23.942  -3.159  1.00 85.72           C  
ATOM   2766  HA  PRO A 181      12.686 -24.041  -2.732  1.00 85.72           H  
ATOM   2767  C   PRO A 181      14.296 -22.602  -2.732  1.00 85.72           C  
ATOM   2768  CB  PRO A 181      14.539 -25.131  -2.704  1.00 85.72           C  
ATOM   2769  HB2 PRO A 181      14.247 -25.483  -1.715  1.00 85.72           H  
ATOM   2770  HB3 PRO A 181      15.596 -24.866  -2.718  1.00 85.72           H  
ATOM   2771  O   PRO A 181      15.396 -22.241  -3.142  1.00 85.72           O  
ATOM   2772  CG  PRO A 181      14.276 -26.183  -3.779  1.00 85.72           C  
ATOM   2773  HG2 PRO A 181      13.342 -26.701  -3.565  1.00 85.72           H  
ATOM   2774  HG3 PRO A 181      15.100 -26.891  -3.865  1.00 85.72           H  
ATOM   2775  CD  PRO A 181      14.116 -25.347  -5.046  1.00 85.72           C  
ATOM   2776  HD2 PRO A 181      13.446 -25.862  -5.734  1.00 85.72           H  
ATOM   2777  HD3 PRO A 181      15.087 -25.185  -5.512  1.00 85.72           H  
ATOM   2778  N   GLY A 182      13.577 -21.855  -1.892  1.00 87.85           N  
ATOM   2779  H   GLY A 182      12.657 -22.189  -1.641  1.00 87.85           H  
ATOM   2780  CA  GLY A 182      14.039 -20.582  -1.327  1.00 87.85           C  
ATOM   2781  HA2 GLY A 182      15.075 -20.699  -1.010  1.00 87.85           H  
ATOM   2782  HA3 GLY A 182      13.441 -20.349  -0.445  1.00 87.85           H  
ATOM   2783  C   GLY A 182      13.984 -19.371  -2.269  1.00 87.85           C  
ATOM   2784  O   GLY A 182      14.117 -18.245  -1.787  1.00 87.85           O  
ATOM   2785  N   LEU A 183      13.721 -19.551  -3.570  1.00 90.16           N  
ATOM   2786  H   LEU A 183      13.606 -20.491  -3.920  1.00 90.16           H  
ATOM   2787  CA  LEU A 183      13.759 -18.450  -4.541  1.00 90.16           C  
ATOM   2788  HA  LEU A 183      14.728 -17.961  -4.440  1.00 90.16           H  
ATOM   2789  C   LEU A 183      12.680 -17.395  -4.270  1.00 90.16           C  
ATOM   2790  CB  LEU A 183      13.643 -19.021  -5.963  1.00 90.16           C  
ATOM   2791  HB2 LEU A 183      14.405 -19.789  -6.095  1.00 90.16           H  
ATOM   2792  HB3 LEU A 183      12.665 -19.491  -6.068  1.00 90.16           H  
ATOM   2793  O   LEU A 183      12.952 -16.201  -4.334  1.00 90.16           O  
ATOM   2794  CG  LEU A 183      13.805 -17.967  -7.076  1.00 90.16           C  
ATOM   2795  HG  LEU A 183      13.049 -17.192  -6.958  1.00 90.16           H  
ATOM   2796  CD1 LEU A 183      15.170 -17.282  -7.052  1.00 90.16           C  
ATOM   2797 HD11 LEU A 183      15.277 -16.685  -6.146  1.00 90.16           H  
ATOM   2798 HD12 LEU A 183      15.959 -18.033  -7.097  1.00 90.16           H  
ATOM   2799 HD13 LEU A 183      15.260 -16.613  -7.908  1.00 90.16           H  
ATOM   2800  CD2 LEU A 183      13.635 -18.627  -8.444  1.00 90.16           C  
ATOM   2801 HD21 LEU A 183      12.671 -19.134  -8.492  1.00 90.16           H  
ATOM   2802 HD22 LEU A 183      14.427 -19.357  -8.610  1.00 90.16           H  
ATOM   2803 HD23 LEU A 183      13.671 -17.871  -9.229  1.00 90.16           H  
ATOM   2804  N   THR A 184      11.475 -17.821  -3.883  1.00 92.85           N  
ATOM   2805  H   THR A 184      11.313 -18.818  -3.882  1.00 92.85           H  
ATOM   2806  CA  THR A 184      10.391 -16.892  -3.518  1.00 92.85           C  
ATOM   2807  HA  THR A 184      10.170 -16.251  -4.371  1.00 92.85           H  
ATOM   2808  C   THR A 184      10.791 -15.987  -2.345  1.00 92.85           C  
ATOM   2809  CB  THR A 184       9.120 -17.670  -3.154  1.00 92.85           C  
ATOM   2810  HB  THR A 184       9.339 -18.364  -2.342  1.00 92.85           H  
ATOM   2811  O   THR A 184      10.559 -14.780  -2.383  1.00 92.85           O  
ATOM   2812  CG2 THR A 184       7.962 -16.765  -2.737  1.00 92.85           C  
ATOM   2813 HG21 THR A 184       8.185 -16.268  -1.793  1.00 92.85           H  
ATOM   2814 HG22 THR A 184       7.065 -17.375  -2.625  1.00 92.85           H  
ATOM   2815 HG23 THR A 184       7.779 -16.021  -3.512  1.00 92.85           H  
ATOM   2816  OG1 THR A 184       8.636 -18.397  -4.256  1.00 92.85           O  
ATOM   2817  HG1 THR A 184       9.309 -18.983  -4.612  1.00 92.85           H  
ATOM   2818  N   GLU A 185      11.413 -16.553  -1.306  1.00 92.04           N  
ATOM   2819  H   GLU A 185      11.685 -17.523  -1.375  1.00 92.04           H  
ATOM   2820  CA  GLU A 185      11.868 -15.792  -0.135  1.00 92.04           C  
ATOM   2821  HA  GLU A 185      11.042 -15.181   0.230  1.00 92.04           H  
ATOM   2822  C   GLU A 185      13.012 -14.842  -0.500  1.00 92.04           C  
ATOM   2823  CB  GLU A 185      12.292 -16.773   0.971  1.00 92.04           C  
ATOM   2824  HB2 GLU A 185      11.469 -17.461   1.168  1.00 92.04           H  
ATOM   2825  HB3 GLU A 185      13.138 -17.365   0.622  1.00 92.04           H  
ATOM   2826  O   GLU A 185      13.030 -13.693  -0.062  1.00 92.04           O  
ATOM   2827  CG  GLU A 185      12.690 -16.086   2.288  1.00 92.04           C  
ATOM   2828  HG2 GLU A 185      12.954 -16.857   3.013  1.00 92.04           H  
ATOM   2829  HG3 GLU A 185      13.585 -15.487   2.119  1.00 92.04           H  
ATOM   2830  CD  GLU A 185      11.574 -15.210   2.877  1.00 92.04           C  
ATOM   2831  OE1 GLU A 185      11.944 -14.196   3.521  1.00 92.04           O  
ATOM   2832  OE2 GLU A 185      10.383 -15.559   2.669  1.00 92.04           O  
ATOM   2833  N   PHE A 186      13.933 -15.294  -1.355  1.00 92.09           N  
ATOM   2834  H   PHE A 186      13.875 -16.250  -1.676  1.00 92.09           H  
ATOM   2835  CA  PHE A 186      14.978 -14.442  -1.911  1.00 92.09           C  
ATOM   2836  HA  PHE A 186      15.580 -14.043  -1.095  1.00 92.09           H  
ATOM   2837  C   PHE A 186      14.386 -13.238  -2.657  1.00 92.09           C  
ATOM   2838  CB  PHE A 186      15.891 -15.278  -2.814  1.00 92.09           C  
ATOM   2839  HB2 PHE A 186      16.432 -16.001  -2.203  1.00 92.09           H  
ATOM   2840  HB3 PHE A 186      15.292 -15.840  -3.530  1.00 92.09           H  
ATOM   2841  O   PHE A 186      14.750 -12.103  -2.354  1.00 92.09           O  
ATOM   2842  CG  PHE A 186      16.880 -14.430  -3.580  1.00 92.09           C  
ATOM   2843  CD1 PHE A 186      16.569 -13.980  -4.878  1.00 92.09           C  
ATOM   2844  HD1 PHE A 186      15.637 -14.264  -5.344  1.00 92.09           H  
ATOM   2845  CD2 PHE A 186      18.085 -14.038  -2.971  1.00 92.09           C  
ATOM   2846  HD2 PHE A 186      18.322 -14.366  -1.970  1.00 92.09           H  
ATOM   2847  CE1 PHE A 186      17.479 -13.166  -5.577  1.00 92.09           C  
ATOM   2848  HE1 PHE A 186      17.245 -12.829  -6.576  1.00 92.09           H  
ATOM   2849  CE2 PHE A 186      18.987 -13.216  -3.666  1.00 92.09           C  
ATOM   2850  HE2 PHE A 186      19.904 -12.901  -3.190  1.00 92.09           H  
ATOM   2851  CZ  PHE A 186      18.697 -12.800  -4.977  1.00 92.09           C  
ATOM   2852  HZ  PHE A 186      19.395 -12.173  -5.511  1.00 92.09           H  
ATOM   2853  N   CYS A 187      13.433 -13.453  -3.570  1.00 94.34           N  
ATOM   2854  H   CYS A 187      13.191 -14.406  -3.801  1.00 94.34           H  
ATOM   2855  CA  CYS A 187      12.801 -12.378  -4.337  1.00 94.34           C  
ATOM   2856  HA  CYS A 187      13.566 -11.874  -4.927  1.00 94.34           H  
ATOM   2857  C   CYS A 187      12.142 -11.323  -3.435  1.00 94.34           C  
ATOM   2858  CB  CYS A 187      11.748 -12.986  -5.272  1.00 94.34           C  
ATOM   2859  HB2 CYS A 187      11.139 -12.191  -5.701  1.00 94.34           H  
ATOM   2860  HB3 CYS A 187      11.102 -13.654  -4.702  1.00 94.34           H  
ATOM   2861  O   CYS A 187      12.293 -10.123  -3.668  1.00 94.34           O  
ATOM   2862  SG  CYS A 187      12.531 -13.910  -6.619  1.00 94.34           S  
ATOM   2863  HG  CYS A 187      12.813 -12.863  -7.398  1.00 94.34           H  
ATOM   2864  N   ILE A 188      11.444 -11.762  -2.382  1.00 94.56           N  
ATOM   2865  H   ILE A 188      11.355 -12.760  -2.251  1.00 94.56           H  
ATOM   2866  CA  ILE A 188      10.807 -10.861  -1.414  1.00 94.56           C  
ATOM   2867  HA  ILE A 188      10.196 -10.144  -1.962  1.00 94.56           H  
ATOM   2868  C   ILE A 188      11.866 -10.049  -0.656  1.00 94.56           C  
ATOM   2869  CB  ILE A 188       9.879 -11.655  -0.465  1.00 94.56           C  
ATOM   2870  HB  ILE A 188      10.446 -12.479  -0.032  1.00 94.56           H  
ATOM   2871  O   ILE A 188      11.727  -8.830  -0.551  1.00 94.56           O  
ATOM   2872  CG1 ILE A 188       8.685 -12.230  -1.264  1.00 94.56           C  
ATOM   2873 HG12 ILE A 188       8.044 -11.409  -1.585  1.00 94.56           H  
ATOM   2874 HG13 ILE A 188       9.044 -12.726  -2.165  1.00 94.56           H  
ATOM   2875  CG2 ILE A 188       9.354 -10.769   0.684  1.00 94.56           C  
ATOM   2876 HG21 ILE A 188       8.730 -11.357   1.357  1.00 94.56           H  
ATOM   2877 HG22 ILE A 188      10.180 -10.374   1.275  1.00 94.56           H  
ATOM   2878 HG23 ILE A 188       8.776  -9.939   0.278  1.00 94.56           H  
ATOM   2879  CD1 ILE A 188       7.840 -13.249  -0.490  1.00 94.56           C  
ATOM   2880 HD11 ILE A 188       7.325 -12.774   0.345  1.00 94.56           H  
ATOM   2881 HD12 ILE A 188       7.094 -13.672  -1.162  1.00 94.56           H  
ATOM   2882 HD13 ILE A 188       8.478 -14.051  -0.116  1.00 94.56           H  
ATOM   2883  N   LYS A 189      12.938 -10.694  -0.169  1.00 93.22           N  
ATOM   2884  H   LYS A 189      12.990 -11.694  -0.301  1.00 93.22           H  
ATOM   2885  CA  LYS A 189      14.036 -10.025   0.552  1.00 93.22           C  
ATOM   2886  HA  LYS A 189      13.626  -9.467   1.395  1.00 93.22           H  
ATOM   2887  C   LYS A 189      14.769  -9.001  -0.311  1.00 93.22           C  
ATOM   2888  CB  LYS A 189      15.037 -11.064   1.075  1.00 93.22           C  
ATOM   2889  HB2 LYS A 189      15.271 -11.776   0.284  1.00 93.22           H  
ATOM   2890  HB3 LYS A 189      15.958 -10.553   1.355  1.00 93.22           H  
ATOM   2891  O   LYS A 189      15.038  -7.901   0.163  1.00 93.22           O  
ATOM   2892  CG  LYS A 189      14.514 -11.807   2.309  1.00 93.22           C  
ATOM   2893  HG2 LYS A 189      13.563 -12.289   2.081  1.00 93.22           H  
ATOM   2894  HG3 LYS A 189      14.359 -11.093   3.117  1.00 93.22           H  
ATOM   2895  CD  LYS A 189      15.533 -12.864   2.747  1.00 93.22           C  
ATOM   2896  HD2 LYS A 189      16.493 -12.387   2.940  1.00 93.22           H  
ATOM   2897  HD3 LYS A 189      15.646 -13.595   1.946  1.00 93.22           H  
ATOM   2898  CE  LYS A 189      15.034 -13.560   4.014  1.00 93.22           C  
ATOM   2899  HE2 LYS A 189      14.919 -12.814   4.800  1.00 93.22           H  
ATOM   2900  HE3 LYS A 189      14.049 -13.977   3.806  1.00 93.22           H  
ATOM   2901  NZ  LYS A 189      15.952 -14.639   4.449  1.00 93.22           N  
ATOM   2902  HZ1 LYS A 189      15.583 -15.091   5.273  1.00 93.22           H  
ATOM   2903  HZ2 LYS A 189      16.029 -15.333   3.720  1.00 93.22           H  
ATOM   2904  HZ3 LYS A 189      16.870 -14.270   4.652  1.00 93.22           H  
ATOM   2905  N   VAL A 190      15.061  -9.332  -1.570  1.00 93.96           N  
ATOM   2906  H   VAL A 190      14.846 -10.268  -1.882  1.00 93.96           H  
ATOM   2907  CA  VAL A 190      15.661  -8.383  -2.525  1.00 93.96           C  
ATOM   2908  HA  VAL A 190      16.589  -7.989  -2.110  1.00 93.96           H  
ATOM   2909  C   VAL A 190      14.730  -7.195  -2.744  1.00 93.96           C  
ATOM   2910  CB  VAL A 190      15.981  -9.070  -3.865  1.00 93.96           C  
ATOM   2911  HB  VAL A 190      15.096  -9.598  -4.221  1.00 93.96           H  
ATOM   2912  O   VAL A 190      15.160  -6.045  -2.679  1.00 93.96           O  
ATOM   2913  CG1 VAL A 190      16.414  -8.072  -4.947  1.00 93.96           C  
ATOM   2914 HG11 VAL A 190      17.224  -7.444  -4.574  1.00 93.96           H  
ATOM   2915 HG12 VAL A 190      15.582  -7.429  -5.233  1.00 93.96           H  
ATOM   2916 HG13 VAL A 190      16.749  -8.606  -5.836  1.00 93.96           H  
ATOM   2917  CG2 VAL A 190      17.114 -10.083  -3.690  1.00 93.96           C  
ATOM   2918 HG21 VAL A 190      16.827 -10.873  -2.996  1.00 93.96           H  
ATOM   2919 HG22 VAL A 190      17.340 -10.534  -4.657  1.00 93.96           H  
ATOM   2920 HG23 VAL A 190      18.007  -9.589  -3.306  1.00 93.96           H  
ATOM   2921  N   GLY A 191      13.434  -7.456  -2.939  1.00 95.41           N  
ATOM   2922  H   GLY A 191      13.123  -8.414  -2.999  1.00 95.41           H  
ATOM   2923  CA  GLY A 191      12.465  -6.385  -3.128  1.00 95.41           C  
ATOM   2924  HA2 GLY A 191      11.486  -6.815  -3.338  1.00 95.41           H  
ATOM   2925  HA3 GLY A 191      12.802  -5.810  -3.990  1.00 95.41           H  
ATOM   2926  C   GLY A 191      12.351  -5.452  -1.915  1.00 95.41           C  
ATOM   2927  O   GLY A 191      12.217  -4.237  -2.080  1.00 95.41           O  
ATOM   2928  N   GLU A 192      12.455  -6.006  -0.703  1.00 94.65           N  
ATOM   2929  H   GLU A 192      12.541  -7.011  -0.659  1.00 94.65           H  
ATOM   2930  CA  GLU A 192      12.383  -5.283   0.571  1.00 94.65           C  
ATOM   2931  HA  GLU A 192      11.438  -4.740   0.601  1.00 94.65           H  
ATOM   2932  C   GLU A 192      13.517  -4.262   0.757  1.00 94.65           C  
ATOM   2933  CB  GLU A 192      12.387  -6.303   1.728  1.00 94.65           C  
ATOM   2934  HB2 GLU A 192      11.654  -7.082   1.521  1.00 94.65           H  
ATOM   2935  HB3 GLU A 192      13.373  -6.763   1.797  1.00 94.65           H  
ATOM   2936  O   GLU A 192      13.292  -3.199   1.340  1.00 94.65           O  
ATOM   2937  CG  GLU A 192      12.042  -5.659   3.080  1.00 94.65           C  
ATOM   2938  HG2 GLU A 192      12.767  -4.873   3.292  1.00 94.65           H  
ATOM   2939  HG3 GLU A 192      11.057  -5.197   3.008  1.00 94.65           H  
ATOM   2940  CD  GLU A 192      12.053  -6.635   4.268  1.00 94.65           C  
ATOM   2941  OE1 GLU A 192      11.848  -6.139   5.403  1.00 94.65           O  
ATOM   2942  OE2 GLU A 192      12.334  -7.837   4.099  1.00 94.65           O  
ATOM   2943  N   VAL A 193      14.722  -4.552   0.255  1.00 93.86           N  
ATOM   2944  H   VAL A 193      14.833  -5.432  -0.229  1.00 93.86           H  
ATOM   2945  CA  VAL A 193      15.903  -3.678   0.393  1.00 93.86           C  
ATOM   2946  HA  VAL A 193      16.116  -3.524   1.451  1.00 93.86           H  
ATOM   2947  C   VAL A 193      15.634  -2.311  -0.221  1.00 93.86           C  
ATOM   2948  CB  VAL A 193      17.130  -4.334  -0.266  1.00 93.86           C  
ATOM   2949  HB  VAL A 193      16.868  -4.628  -1.282  1.00 93.86           H  
ATOM   2950  O   VAL A 193      15.777  -1.284   0.445  1.00 93.86           O  
ATOM   2951  CG1 VAL A 193      18.358  -3.416  -0.337  1.00 93.86           C  
ATOM   2952 HG11 VAL A 193      18.169  -2.587  -1.019  1.00 93.86           H  
ATOM   2953 HG12 VAL A 193      19.208  -3.979  -0.722  1.00 93.86           H  
ATOM   2954 HG13 VAL A 193      18.601  -3.028   0.652  1.00 93.86           H  
ATOM   2955  CG2 VAL A 193      17.516  -5.584   0.523  1.00 93.86           C  
ATOM   2956 HG21 VAL A 193      18.009  -6.276  -0.160  1.00 93.86           H  
ATOM   2957 HG22 VAL A 193      18.175  -5.326   1.351  1.00 93.86           H  
ATOM   2958 HG23 VAL A 193      16.639  -6.098   0.917  1.00 93.86           H  
ATOM   2959  N   ASP A 194      15.172  -2.292  -1.468  1.00 95.04           N  
ATOM   2960  H   ASP A 194      15.080  -3.168  -1.962  1.00 95.04           H  
ATOM   2961  CA  ASP A 194      14.868  -1.043  -2.161  1.00 95.04           C  
ATOM   2962  HA  ASP A 194      15.638  -0.309  -1.923  1.00 95.04           H  
ATOM   2963  C   ASP A 194      13.552  -0.430  -1.694  1.00 95.04           C  
ATOM   2964  CB  ASP A 194      14.889  -1.269  -3.671  1.00 95.04           C  
ATOM   2965  HB2 ASP A 194      14.239  -2.104  -3.931  1.00 95.04           H  
ATOM   2966  HB3 ASP A 194      14.521  -0.372  -4.169  1.00 95.04           H  
ATOM   2967  O   ASP A 194      13.439   0.794  -1.633  1.00 95.04           O  
ATOM   2968  CG  ASP A 194      16.299  -1.511  -4.193  1.00 95.04           C  
ATOM   2969  OD1 ASP A 194      17.282  -1.153  -3.505  1.00 95.04           O  
ATOM   2970  OD2 ASP A 194      16.411  -1.996  -5.331  1.00 95.04           O  
ATOM   2971  N   ALA A 195      12.586  -1.251  -1.279  1.00 95.90           N  
ATOM   2972  H   ALA A 195      12.727  -2.249  -1.349  1.00 95.90           H  
ATOM   2973  CA  ALA A 195      11.356  -0.756  -0.680  1.00 95.90           C  
ATOM   2974  HA  ALA A 195      10.849  -0.120  -1.407  1.00 95.90           H  
ATOM   2975  C   ALA A 195      11.624   0.091   0.571  1.00 95.90           C  
ATOM   2976  CB  ALA A 195      10.454  -1.939  -0.349  1.00 95.90           C  
ATOM   2977  HB1 ALA A 195       9.541  -1.563   0.113  1.00 95.90           H  
ATOM   2978  HB2 ALA A 195      10.948  -2.605   0.358  1.00 95.90           H  
ATOM   2979  HB3 ALA A 195      10.206  -2.485  -1.259  1.00 95.90           H  
ATOM   2980  O   ALA A 195      11.087   1.190   0.682  1.00 95.90           O  
ATOM   2981  N   LYS A 196      12.494  -0.372   1.481  1.00 93.48           N  
ATOM   2982  H   LYS A 196      12.895  -1.286   1.324  1.00 93.48           H  
ATOM   2983  CA  LYS A 196      12.887   0.376   2.689  1.00 93.48           C  
ATOM   2984  HA  LYS A 196      11.996   0.631   3.264  1.00 93.48           H  
ATOM   2985  C   LYS A 196      13.562   1.701   2.350  1.00 93.48           C  
ATOM   2986  CB  LYS A 196      13.828  -0.479   3.552  1.00 93.48           C  
ATOM   2987  HB2 LYS A 196      14.336   0.163   4.271  1.00 93.48           H  
ATOM   2988  HB3 LYS A 196      14.581  -0.947   2.918  1.00 93.48           H  
ATOM   2989  O   LYS A 196      13.246   2.719   2.959  1.00 93.48           O  
ATOM   2990  CG  LYS A 196      13.059  -1.551   4.329  1.00 93.48           C  
ATOM   2991  HG2 LYS A 196      12.456  -2.142   3.640  1.00 93.48           H  
ATOM   2992  HG3 LYS A 196      12.394  -1.063   5.042  1.00 93.48           H  
ATOM   2993  CD  LYS A 196      14.019  -2.482   5.080  1.00 93.48           C  
ATOM   2994  HD2 LYS A 196      14.646  -1.911   5.765  1.00 93.48           H  
ATOM   2995  HD3 LYS A 196      14.644  -2.998   4.352  1.00 93.48           H  
ATOM   2996  CE  LYS A 196      13.172  -3.494   5.853  1.00 93.48           C  
ATOM   2997  HE2 LYS A 196      12.384  -3.841   5.185  1.00 93.48           H  
ATOM   2998  HE3 LYS A 196      12.685  -3.004   6.697  1.00 93.48           H  
ATOM   2999  NZ  LYS A 196      13.938  -4.678   6.302  1.00 93.48           N  
ATOM   3000  HZ1 LYS A 196      13.269  -5.430   6.390  1.00 93.48           H  
ATOM   3001  HZ2 LYS A 196      14.426  -4.528   7.173  1.00 93.48           H  
ATOM   3002  HZ3 LYS A 196      14.573  -4.986   5.580  1.00 93.48           H  
ATOM   3003  N   ARG A 197      14.462   1.689   1.362  1.00 92.55           N  
ATOM   3004  H   ARG A 197      14.651   0.802   0.917  1.00 92.55           H  
ATOM   3005  CA  ARG A 197      15.186   2.885   0.904  1.00 92.55           C  
ATOM   3006  HA  ARG A 197      15.659   3.373   1.756  1.00 92.55           H  
ATOM   3007  C   ARG A 197      14.222   3.913   0.320  1.00 92.55           C  
ATOM   3008  CB  ARG A 197      16.267   2.473  -0.107  1.00 92.55           C  
ATOM   3009  HB2 ARG A 197      16.721   3.367  -0.533  1.00 92.55           H  
ATOM   3010  HB3 ARG A 197      15.803   1.908  -0.916  1.00 92.55           H  
ATOM   3011  O   ARG A 197      14.263   5.072   0.707  1.00 92.55           O  
ATOM   3012  CG  ARG A 197      17.366   1.619   0.555  1.00 92.55           C  
ATOM   3013  HG2 ARG A 197      17.995   2.259   1.174  1.00 92.55           H  
ATOM   3014  HG3 ARG A 197      16.920   0.866   1.205  1.00 92.55           H  
ATOM   3015  CD  ARG A 197      18.231   0.887  -0.475  1.00 92.55           C  
ATOM   3016  HD2 ARG A 197      18.916   0.222   0.050  1.00 92.55           H  
ATOM   3017  HD3 ARG A 197      17.596   0.275  -1.116  1.00 92.55           H  
ATOM   3018  NE  ARG A 197      19.003   1.847  -1.258  1.00 92.55           N  
ATOM   3019  HE  ARG A 197      19.525   2.544  -0.745  1.00 92.55           H  
ATOM   3020  NH1 ARG A 197      18.590   1.152  -3.439  1.00 92.55           N  
ATOM   3021 HH11 ARG A 197      18.140   0.289  -3.169  1.00 92.55           H  
ATOM   3022 HH12 ARG A 197      18.738   1.309  -4.425  1.00 92.55           H  
ATOM   3023  NH2 ARG A 197      19.636   3.019  -2.997  1.00 92.55           N  
ATOM   3024 HH21 ARG A 197      20.003   3.654  -2.302  1.00 92.55           H  
ATOM   3025 HH22 ARG A 197      19.464   3.360  -3.932  1.00 92.55           H  
ATOM   3026  CZ  ARG A 197      19.064   1.970  -2.559  1.00 92.55           C  
ATOM   3027  N   MET A 198      13.308   3.480  -0.545  1.00 94.51           N  
ATOM   3028  H   MET A 198      13.330   2.508  -0.818  1.00 94.51           H  
ATOM   3029  CA  MET A 198      12.317   4.360  -1.166  1.00 94.51           C  
ATOM   3030  HA  MET A 198      12.817   5.258  -1.529  1.00 94.51           H  
ATOM   3031  C   MET A 198      11.239   4.838  -0.189  1.00 94.51           C  
ATOM   3032  CB  MET A 198      11.683   3.651  -2.364  1.00 94.51           C  
ATOM   3033  HB2 MET A 198      10.856   4.254  -2.739  1.00 94.51           H  
ATOM   3034  HB3 MET A 198      11.299   2.680  -2.052  1.00 94.51           H  
ATOM   3035  O   MET A 198      10.809   5.986  -0.278  1.00 94.51           O  
ATOM   3036  CG  MET A 198      12.702   3.474  -3.492  1.00 94.51           C  
ATOM   3037  HG2 MET A 198      13.520   2.834  -3.163  1.00 94.51           H  
ATOM   3038  HG3 MET A 198      13.117   4.454  -3.729  1.00 94.51           H  
ATOM   3039  SD  MET A 198      12.001   2.796  -5.009  1.00 94.51           S  
ATOM   3040  CE  MET A 198      11.761   1.092  -4.492  1.00 94.51           C  
ATOM   3041  HE1 MET A 198      11.315   0.570  -5.339  1.00 94.51           H  
ATOM   3042  HE2 MET A 198      12.726   0.646  -4.250  1.00 94.51           H  
ATOM   3043  HE3 MET A 198      11.108   1.040  -3.621  1.00 94.51           H  
ATOM   3044  N   ALA A 199      10.825   4.011   0.775  1.00 93.40           N  
ATOM   3045  H   ALA A 199      11.180   3.066   0.792  1.00 93.40           H  
ATOM   3046  CA  ALA A 199       9.782   4.364   1.738  1.00 93.40           C  
ATOM   3047  HA  ALA A 199       8.880   4.605   1.176  1.00 93.40           H  
ATOM   3048  C   ALA A 199      10.126   5.593   2.605  1.00 93.40           C  
ATOM   3049  CB  ALA A 199       9.483   3.141   2.612  1.00 93.40           C  
ATOM   3050  HB1 ALA A 199       9.130   2.318   1.991  1.00 93.40           H  
ATOM   3051  HB2 ALA A 199       8.702   3.387   3.332  1.00 93.40           H  
ATOM   3052  HB3 ALA A 199      10.381   2.834   3.147  1.00 93.40           H  
ATOM   3053  O   ALA A 199       9.211   6.277   3.072  1.00 93.40           O  
ATOM   3054  N   ALA A 200      11.422   5.876   2.784  1.00 90.10           N  
ATOM   3055  H   ALA A 200      12.098   5.247   2.375  1.00 90.10           H  
ATOM   3056  CA  ALA A 200      11.958   7.004   3.548  1.00 90.10           C  
ATOM   3057  HA  ALA A 200      11.252   7.257   4.339  1.00 90.10           H  
ATOM   3058  C   ALA A 200      12.169   8.292   2.720  1.00 90.10           C  
ATOM   3059  CB  ALA A 200      13.262   6.533   4.208  1.00 90.10           C  
ATOM   3060  HB1 ALA A 200      14.003   6.305   3.443  1.00 90.10           H  
ATOM   3061  HB2 ALA A 200      13.077   5.643   4.809  1.00 90.10           H  
ATOM   3062  HB3 ALA A 200      13.652   7.320   4.854  1.00 90.10           H  
ATOM   3063  O   ALA A 200      12.754   9.247   3.222  1.00 90.10           O  
ATOM   3064  N   THR A 201      11.727   8.321   1.458  1.00 92.56           N  
ATOM   3065  H   THR A 201      11.192   7.534   1.122  1.00 92.56           H  
ATOM   3066  CA  THR A 201      12.029   9.398   0.494  1.00 92.56           C  
ATOM   3067  HA  THR A 201      12.532  10.219   1.006  1.00 92.56           H  
ATOM   3068  C   THR A 201      10.771   9.991  -0.132  1.00 92.56           C  
ATOM   3069  CB  THR A 201      12.992   8.899  -0.595  1.00 92.56           C  
ATOM   3070  HB  THR A 201      13.200   9.693  -1.312  1.00 92.56           H  
ATOM   3071  O   THR A 201       9.692   9.388  -0.076  1.00 92.56           O  
ATOM   3072  CG2 THR A 201      14.322   8.465   0.014  1.00 92.56           C  
ATOM   3073 HG21 THR A 201      14.693   9.257   0.666  1.00 92.56           H  
ATOM   3074 HG22 THR A 201      15.059   8.315  -0.775  1.00 92.56           H  
ATOM   3075 HG23 THR A 201      14.201   7.550   0.594  1.00 92.56           H  
ATOM   3076  OG1 THR A 201      12.429   7.857  -1.353  1.00 92.56           O  
ATOM   3077  HG1 THR A 201      11.943   7.279  -0.760  1.00 92.56           H  
ATOM   3078  N   SER A 202      10.896  11.159  -0.770  1.00 92.10           N  
ATOM   3079  H   SER A 202      11.819  11.553  -0.889  1.00 92.10           H  
ATOM   3080  CA  SER A 202       9.779  11.796  -1.484  1.00 92.10           C  
ATOM   3081  HA  SER A 202       8.935  11.861  -0.798  1.00 92.10           H  
ATOM   3082  C   SER A 202       9.329  10.962  -2.695  1.00 92.10           C  
ATOM   3083  CB  SER A 202      10.158  13.226  -1.895  1.00 92.10           C  
ATOM   3084  HB2 SER A 202       9.242  13.812  -1.969  1.00 92.10           H  
ATOM   3085  HB3 SER A 202      10.794  13.682  -1.136  1.00 92.10           H  
ATOM   3086  O   SER A 202       8.154  10.986  -3.086  1.00 92.10           O  
ATOM   3087  OG  SER A 202      10.803  13.268  -3.152  1.00 92.10           O  
ATOM   3088  HG  SER A 202      11.752  13.357  -3.036  1.00 92.10           H  
ATOM   3089  N   LEU A 203      10.246  10.143  -3.230  1.00 94.03           N  
ATOM   3090  H   LEU A 203      11.191  10.232  -2.885  1.00 94.03           H  
ATOM   3091  CA  LEU A 203      10.007   9.226  -4.338  1.00 94.03           C  
ATOM   3092  HA  LEU A 203       9.747   9.826  -5.210  1.00 94.03           H  
ATOM   3093  C   LEU A 203       8.843   8.264  -4.065  1.00 94.03           C  
ATOM   3094  CB  LEU A 203      11.309   8.461  -4.633  1.00 94.03           C  
ATOM   3095  HB2 LEU A 203      12.108   9.177  -4.823  1.00 94.03           H  
ATOM   3096  HB3 LEU A 203      11.579   7.879  -3.752  1.00 94.03           H  
ATOM   3097  O   LEU A 203       8.073   7.997  -4.987  1.00 94.03           O  
ATOM   3098  CG  LEU A 203      11.202   7.499  -5.827  1.00 94.03           C  
ATOM   3099  HG  LEU A 203      10.403   6.784  -5.631  1.00 94.03           H  
ATOM   3100  CD1 LEU A 203      10.922   8.211  -7.150  1.00 94.03           C  
ATOM   3101 HD11 LEU A 203      11.701   8.948  -7.348  1.00 94.03           H  
ATOM   3102 HD12 LEU A 203       9.948   8.700  -7.120  1.00 94.03           H  
ATOM   3103 HD13 LEU A 203      10.919   7.484  -7.962  1.00 94.03           H  
ATOM   3104  CD2 LEU A 203      12.493   6.715  -5.981  1.00 94.03           C  
ATOM   3105 HD21 LEU A 203      12.377   5.960  -6.759  1.00 94.03           H  
ATOM   3106 HD22 LEU A 203      13.299   7.396  -6.255  1.00 94.03           H  
ATOM   3107 HD23 LEU A 203      12.723   6.224  -5.035  1.00 94.03           H  
ATOM   3108  N   LYS A 204       8.643   7.809  -2.816  1.00 95.25           N  
ATOM   3109  H   LYS A 204       9.298   8.093  -2.102  1.00 95.25           H  
ATOM   3110  CA  LYS A 204       7.497   6.960  -2.437  1.00 95.25           C  
ATOM   3111  HA  LYS A 204       7.608   5.982  -2.905  1.00 95.25           H  
ATOM   3112  C   LYS A 204       6.177   7.542  -2.936  1.00 95.25           C  
ATOM   3113  CB  LYS A 204       7.451   6.785  -0.906  1.00 95.25           C  
ATOM   3114  HB2 LYS A 204       8.291   6.163  -0.596  1.00 95.25           H  
ATOM   3115  HB3 LYS A 204       7.545   7.758  -0.424  1.00 95.25           H  
ATOM   3116  O   LYS A 204       5.416   6.866  -3.625  1.00 95.25           O  
ATOM   3117  CG  LYS A 204       6.136   6.124  -0.448  1.00 95.25           C  
ATOM   3118  HG2 LYS A 204       5.282   6.734  -0.742  1.00 95.25           H  
ATOM   3119  HG3 LYS A 204       6.022   5.168  -0.958  1.00 95.25           H  
ATOM   3120  CD  LYS A 204       6.038   5.923   1.063  1.00 95.25           C  
ATOM   3121  HD2 LYS A 204       6.996   5.594   1.466  1.00 95.25           H  
ATOM   3122  HD3 LYS A 204       5.282   5.166   1.272  1.00 95.25           H  
ATOM   3123  CE  LYS A 204       5.605   7.250   1.690  1.00 95.25           C  
ATOM   3124  HE2 LYS A 204       6.270   8.040   1.341  1.00 95.25           H  
ATOM   3125  HE3 LYS A 204       4.601   7.491   1.341  1.00 95.25           H  
ATOM   3126  NZ  LYS A 204       5.636   7.185   3.164  1.00 95.25           N  
ATOM   3127  HZ1 LYS A 204       5.356   8.076   3.549  1.00 95.25           H  
ATOM   3128  HZ2 LYS A 204       6.575   6.979   3.473  1.00 95.25           H  
ATOM   3129  HZ3 LYS A 204       5.004   6.468   3.492  1.00 95.25           H  
ATOM   3130  N   ASN A 205       5.904   8.798  -2.589  1.00 95.20           N  
ATOM   3131  H   ASN A 205       6.606   9.313  -2.077  1.00 95.20           H  
ATOM   3132  CA  ASN A 205       4.614   9.427  -2.870  1.00 95.20           C  
ATOM   3133  HA  ASN A 205       3.818   8.763  -2.535  1.00 95.20           H  
ATOM   3134  C   ASN A 205       4.410   9.622  -4.375  1.00 95.20           C  
ATOM   3135  CB  ASN A 205       4.523  10.746  -2.081  1.00 95.20           C  
ATOM   3136  HB2 ASN A 205       5.407  11.356  -2.265  1.00 95.20           H  
ATOM   3137  HB3 ASN A 205       3.642  11.296  -2.413  1.00 95.20           H  
ATOM   3138  O   ASN A 205       3.289   9.529  -4.873  1.00 95.20           O  
ATOM   3139  CG  ASN A 205       4.373  10.516  -0.585  1.00 95.20           C  
ATOM   3140  ND2 ASN A 205       4.326  11.560   0.206  1.00 95.20           N  
ATOM   3141 HD21 ASN A 205       4.041  11.363   1.154  1.00 95.20           H  
ATOM   3142 HD22 ASN A 205       4.445  12.504  -0.133  1.00 95.20           H  
ATOM   3143  OD1 ASN A 205       4.282   9.397  -0.107  1.00 95.20           O  
ATOM   3144  N   ARG A 206       5.501   9.842  -5.113  1.00 95.28           N  
ATOM   3145  H   ARG A 206       6.391   9.873  -4.637  1.00 95.28           H  
ATOM   3146  CA  ARG A 206       5.486   9.957  -6.573  1.00 95.28           C  
ATOM   3147  HA  ARG A 206       4.656  10.594  -6.879  1.00 95.28           H  
ATOM   3148  C   ARG A 206       5.241   8.608  -7.248  1.00 95.28           C  
ATOM   3149  CB  ARG A 206       6.794  10.597  -7.045  1.00 95.28           C  
ATOM   3150  HB2 ARG A 206       6.789  10.637  -8.135  1.00 95.28           H  
ATOM   3151  HB3 ARG A 206       7.638   9.984  -6.728  1.00 95.28           H  
ATOM   3152  O   ARG A 206       4.409   8.543  -8.146  1.00 95.28           O  
ATOM   3153  CG  ARG A 206       6.962  12.024  -6.507  1.00 95.28           C  
ATOM   3154  HG2 ARG A 206       6.963  12.017  -5.417  1.00 95.28           H  
ATOM   3155  HG3 ARG A 206       6.147  12.654  -6.862  1.00 95.28           H  
ATOM   3156  CD  ARG A 206       8.294  12.590  -6.989  1.00 95.28           C  
ATOM   3157  HD2 ARG A 206       9.083  11.902  -6.689  1.00 95.28           H  
ATOM   3158  HD3 ARG A 206       8.306  12.645  -8.078  1.00 95.28           H  
ATOM   3159  NE  ARG A 206       8.586  13.902  -6.386  1.00 95.28           N  
ATOM   3160  HE  ARG A 206       9.115  13.871  -5.527  1.00 95.28           H  
ATOM   3161  NH1 ARG A 206       8.106  15.251  -8.197  1.00 95.28           N  
ATOM   3162 HH11 ARG A 206       8.269  16.129  -8.668  1.00 95.28           H  
ATOM   3163 HH12 ARG A 206       7.789  14.443  -8.713  1.00 95.28           H  
ATOM   3164  NH2 ARG A 206       9.144  16.101  -6.419  1.00 95.28           N  
ATOM   3165 HH21 ARG A 206       9.305  16.950  -6.941  1.00 95.28           H  
ATOM   3166 HH22 ARG A 206       9.689  15.953  -5.582  1.00 95.28           H  
ATOM   3167  CZ  ARG A 206       8.604  15.072  -7.003  1.00 95.28           C  
ATOM   3168  N   ILE A 207       5.882   7.535  -6.777  1.00 96.70           N  
ATOM   3169  H   ILE A 207       6.572   7.672  -6.052  1.00 96.70           H  
ATOM   3170  CA  ILE A 207       5.626   6.164  -7.246  1.00 96.70           C  
ATOM   3171  HA  ILE A 207       5.796   6.124  -8.322  1.00 96.70           H  
ATOM   3172  C   ILE A 207       4.159   5.794  -7.020  1.00 96.70           C  
ATOM   3173  CB  ILE A 207       6.585   5.153  -6.569  1.00 96.70           C  
ATOM   3174  HB  ILE A 207       6.591   5.339  -5.495  1.00 96.70           H  
ATOM   3175  O   ILE A 207       3.507   5.328  -7.949  1.00 96.70           O  
ATOM   3176  CG1 ILE A 207       8.019   5.343  -7.114  1.00 96.70           C  
ATOM   3177 HG12 ILE A 207       8.305   6.391  -7.025  1.00 96.70           H  
ATOM   3178 HG13 ILE A 207       8.040   5.087  -8.174  1.00 96.70           H  
ATOM   3179  CG2 ILE A 207       6.124   3.697  -6.798  1.00 96.70           C  
ATOM   3180 HG21 ILE A 207       6.802   3.000  -6.306  1.00 96.70           H  
ATOM   3181 HG22 ILE A 207       6.091   3.474  -7.864  1.00 96.70           H  
ATOM   3182 HG23 ILE A 207       5.140   3.521  -6.363  1.00 96.70           H  
ATOM   3183  CD1 ILE A 207       9.084   4.507  -6.392  1.00 96.70           C  
ATOM   3184 HD11 ILE A 207       9.056   4.709  -5.321  1.00 96.70           H  
ATOM   3185 HD12 ILE A 207      10.067   4.769  -6.781  1.00 96.70           H  
ATOM   3186 HD13 ILE A 207       8.931   3.442  -6.570  1.00 96.70           H  
ATOM   3187  N   ILE A 208       3.612   6.044  -5.826  1.00 96.80           N  
ATOM   3188  H   ILE A 208       4.208   6.401  -5.093  1.00 96.80           H  
ATOM   3189  CA  ILE A 208       2.215   5.709  -5.502  1.00 96.80           C  
ATOM   3190  HA  ILE A 208       2.075   4.636  -5.633  1.00 96.80           H  
ATOM   3191  C   ILE A 208       1.248   6.399  -6.465  1.00 96.80           C  
ATOM   3192  CB  ILE A 208       1.895   6.060  -4.036  1.00 96.80           C  
ATOM   3193  HB  ILE A 208       2.219   7.085  -3.853  1.00 96.80           H  
ATOM   3194  O   ILE A 208       0.401   5.726  -7.052  1.00 96.80           O  
ATOM   3195  CG1 ILE A 208       2.674   5.108  -3.105  1.00 96.80           C  
ATOM   3196 HG12 ILE A 208       2.209   4.122  -3.110  1.00 96.80           H  
ATOM   3197 HG13 ILE A 208       3.700   4.986  -3.451  1.00 96.80           H  
ATOM   3198  CG2 ILE A 208       0.382   5.970  -3.736  1.00 96.80           C  
ATOM   3199 HG21 ILE A 208       0.014   4.969  -3.965  1.00 96.80           H  
ATOM   3200 HG22 ILE A 208      -0.177   6.697  -4.325  1.00 96.80           H  
ATOM   3201 HG23 ILE A 208       0.181   6.194  -2.689  1.00 96.80           H  
ATOM   3202  CD1 ILE A 208       2.728   5.634  -1.673  1.00 96.80           C  
ATOM   3203 HD11 ILE A 208       3.399   5.010  -1.082  1.00 96.80           H  
ATOM   3204 HD12 ILE A 208       3.096   6.660  -1.661  1.00 96.80           H  
ATOM   3205 HD13 ILE A 208       1.729   5.602  -1.238  1.00 96.80           H  
ATOM   3206  N   ARG A 209       1.400   7.715  -6.674  1.00 96.14           N  
ATOM   3207  H   ARG A 209       2.115   8.207  -6.158  1.00 96.14           H  
ATOM   3208  CA  ARG A 209       0.564   8.459  -7.629  1.00 96.14           C  
ATOM   3209  HA  ARG A 209      -0.488   8.288  -7.401  1.00 96.14           H  
ATOM   3210  C   ARG A 209       0.752   7.954  -9.055  1.00 96.14           C  
ATOM   3211  CB  ARG A 209       0.836   9.966  -7.544  1.00 96.14           C  
ATOM   3212  HB2 ARG A 209       0.322  10.456  -8.370  1.00 96.14           H  
ATOM   3213  HB3 ARG A 209       1.905  10.156  -7.637  1.00 96.14           H  
ATOM   3214  O   ARG A 209      -0.230   7.733  -9.749  1.00 96.14           O  
ATOM   3215  CG  ARG A 209       0.311  10.555  -6.229  1.00 96.14           C  
ATOM   3216  HG2 ARG A 209       0.860  10.131  -5.389  1.00 96.14           H  
ATOM   3217  HG3 ARG A 209      -0.746  10.313  -6.116  1.00 96.14           H  
ATOM   3218  CD  ARG A 209       0.473  12.074  -6.225  1.00 96.14           C  
ATOM   3219  HD2 ARG A 209      -0.157  12.491  -7.011  1.00 96.14           H  
ATOM   3220  HD3 ARG A 209       1.508  12.329  -6.453  1.00 96.14           H  
ATOM   3221  NE  ARG A 209       0.055  12.642  -4.933  1.00 96.14           N  
ATOM   3222  HE  ARG A 209      -0.938  12.664  -4.747  1.00 96.14           H  
ATOM   3223  NH1 ARG A 209       2.123  13.212  -4.088  1.00 96.14           N  
ATOM   3224 HH11 ARG A 209       2.659  13.717  -3.397  1.00 96.14           H  
ATOM   3225 HH12 ARG A 209       2.546  12.798  -4.906  1.00 96.14           H  
ATOM   3226  NH2 ARG A 209       0.243  13.671  -2.949  1.00 96.14           N  
ATOM   3227 HH21 ARG A 209       0.744  14.132  -2.203  1.00 96.14           H  
ATOM   3228 HH22 ARG A 209      -0.767  13.645  -2.945  1.00 96.14           H  
ATOM   3229  CZ  ARG A 209       0.818  13.169  -3.998  1.00 96.14           C  
ATOM   3230  N   ARG A 210       1.989   7.669  -9.478  1.00 95.35           N  
ATOM   3231  H   ARG A 210       2.765   7.858  -8.861  1.00 95.35           H  
ATOM   3232  CA  ARG A 210       2.255   7.170 -10.835  1.00 95.35           C  
ATOM   3233  HA  ARG A 210       1.735   7.846 -11.513  1.00 95.35           H  
ATOM   3234  C   ARG A 210       1.656   5.792 -11.096  1.00 95.35           C  
ATOM   3235  CB  ARG A 210       3.767   7.193 -11.116  1.00 95.35           C  
ATOM   3236  HB2 ARG A 210       4.126   8.185 -10.845  1.00 95.35           H  
ATOM   3237  HB3 ARG A 210       4.267   6.463 -10.480  1.00 95.35           H  
ATOM   3238  O   ARG A 210       1.189   5.551 -12.199  1.00 95.35           O  
ATOM   3239  CG  ARG A 210       4.160   6.936 -12.584  1.00 95.35           C  
ATOM   3240  HG2 ARG A 210       3.855   5.935 -12.889  1.00 95.35           H  
ATOM   3241  HG3 ARG A 210       5.243   7.017 -12.679  1.00 95.35           H  
ATOM   3242  CD  ARG A 210       3.501   7.979 -13.489  1.00 95.35           C  
ATOM   3243  HD2 ARG A 210       2.422   7.837 -13.424  1.00 95.35           H  
ATOM   3244  HD3 ARG A 210       3.746   8.975 -13.120  1.00 95.35           H  
ATOM   3245  NE  ARG A 210       3.894   7.887 -14.905  1.00 95.35           N  
ATOM   3246  HE  ARG A 210       4.812   7.531 -15.133  1.00 95.35           H  
ATOM   3247  NH1 ARG A 210       1.960   8.854 -15.706  1.00 95.35           N  
ATOM   3248 HH11 ARG A 210       1.562   8.851 -14.778  1.00 95.35           H  
ATOM   3249 HH12 ARG A 210       1.376   9.116 -16.487  1.00 95.35           H  
ATOM   3250  NH2 ARG A 210       3.511   8.273 -17.137  1.00 95.35           N  
ATOM   3251 HH21 ARG A 210       2.875   8.558 -17.868  1.00 95.35           H  
ATOM   3252 HH22 ARG A 210       4.333   7.770 -17.439  1.00 95.35           H  
ATOM   3253  CZ  ARG A 210       3.139   8.329 -15.900  1.00 95.35           C  
ATOM   3254  N   ILE A 211       1.653   4.911 -10.100  1.00 95.80           N  
ATOM   3255  H   ILE A 211       2.119   5.173  -9.242  1.00 95.80           H  
ATOM   3256  CA  ILE A 211       1.013   3.593 -10.174  1.00 95.80           C  
ATOM   3257  HA  ILE A 211       1.253   3.130 -11.131  1.00 95.80           H  
ATOM   3258  C   ILE A 211      -0.515   3.712 -10.127  1.00 95.80           C  
ATOM   3259  CB  ILE A 211       1.555   2.699  -9.040  1.00 95.80           C  
ATOM   3260  HB  ILE A 211       1.490   3.271  -8.115  1.00 95.80           H  
ATOM   3261  O   ILE A 211      -1.210   2.992 -10.846  1.00 95.80           O  
ATOM   3262  CG1 ILE A 211       3.041   2.313  -9.244  1.00 95.80           C  
ATOM   3263 HG12 ILE A 211       3.642   3.219  -9.320  1.00 95.80           H  
ATOM   3264 HG13 ILE A 211       3.383   1.776  -8.359  1.00 95.80           H  
ATOM   3265  CG2 ILE A 211       0.704   1.435  -8.846  1.00 95.80           C  
ATOM   3266 HG21 ILE A 211       1.208   0.759  -8.155  1.00 95.80           H  
ATOM   3267 HG22 ILE A 211      -0.270   1.689  -8.427  1.00 95.80           H  
ATOM   3268 HG23 ILE A 211       0.562   0.929  -9.801  1.00 95.80           H  
ATOM   3269  CD1 ILE A 211       3.351   1.449 -10.476  1.00 95.80           C  
ATOM   3270 HD11 ILE A 211       3.122   1.991 -11.393  1.00 95.80           H  
ATOM   3271 HD12 ILE A 211       2.783   0.519 -10.449  1.00 95.80           H  
ATOM   3272 HD13 ILE A 211       4.413   1.201 -10.478  1.00 95.80           H  
ATOM   3273  N   ARG A 212      -1.063   4.618  -9.308  1.00 95.51           N  
ATOM   3274  H   ARG A 212      -0.459   5.170  -8.715  1.00 95.51           H  
ATOM   3275  CA  ARG A 212      -2.502   4.917  -9.316  1.00 95.51           C  
ATOM   3276  HA  ARG A 212      -3.068   4.010  -9.106  1.00 95.51           H  
ATOM   3277  C   ARG A 212      -2.936   5.384 -10.704  1.00 95.51           C  
ATOM   3278  CB  ARG A 212      -2.833   5.967  -8.249  1.00 95.51           C  
ATOM   3279  HB2 ARG A 212      -2.235   6.859  -8.438  1.00 95.51           H  
ATOM   3280  HB3 ARG A 212      -2.572   5.585  -7.262  1.00 95.51           H  
ATOM   3281  O   ARG A 212      -3.830   4.776 -11.278  1.00 95.51           O  
ATOM   3282  CG  ARG A 212      -4.329   6.333  -8.271  1.00 95.51           C  
ATOM   3283  HG2 ARG A 212      -4.678   6.525  -9.286  1.00 95.51           H  
ATOM   3284  HG3 ARG A 212      -4.913   5.502  -7.875  1.00 95.51           H  
ATOM   3285  CD  ARG A 212      -4.606   7.593  -7.465  1.00 95.51           C  
ATOM   3286  HD2 ARG A 212      -5.684   7.743  -7.400  1.00 95.51           H  
ATOM   3287  HD3 ARG A 212      -4.202   7.474  -6.459  1.00 95.51           H  
ATOM   3288  NE  ARG A 212      -3.997   8.750  -8.131  1.00 95.51           N  
ATOM   3289  HE  ARG A 212      -3.849   8.702  -9.129  1.00 95.51           H  
ATOM   3290  NH1 ARG A 212      -4.243  10.166  -6.425  1.00 95.51           N  
ATOM   3291 HH11 ARG A 212      -5.010   9.610  -6.073  1.00 95.51           H  
ATOM   3292 HH12 ARG A 212      -3.982  11.014  -5.943  1.00 95.51           H  
ATOM   3293  NH2 ARG A 212      -3.067  10.821  -8.212  1.00 95.51           N  
ATOM   3294 HH21 ARG A 212      -2.788  10.628  -9.163  1.00 95.51           H  
ATOM   3295 HH22 ARG A 212      -3.070  11.763  -7.848  1.00 95.51           H  
ATOM   3296  CZ  ARG A 212      -3.765   9.915  -7.596  1.00 95.51           C  
ATOM   3297  N   ASP A 213      -2.245   6.373 -11.257  1.00 93.93           N  
ATOM   3298  H   ASP A 213      -1.541   6.823 -10.689  1.00 93.93           H  
ATOM   3299  CA  ASP A 213      -2.599   7.037 -12.518  1.00 93.93           C  
ATOM   3300  HA  ASP A 213      -3.684   7.028 -12.622  1.00 93.93           H  
ATOM   3301  C   ASP A 213      -2.031   6.328 -13.756  1.00 93.93           C  
ATOM   3302  CB  ASP A 213      -2.151   8.511 -12.464  1.00 93.93           C  
ATOM   3303  HB2 ASP A 213      -1.063   8.548 -12.412  1.00 93.93           H  
ATOM   3304  HB3 ASP A 213      -2.464   9.016 -13.378  1.00 93.93           H  
ATOM   3305  O   ASP A 213      -2.063   6.872 -14.859  1.00 93.93           O  
ATOM   3306  CG  ASP A 213      -2.742   9.268 -11.274  1.00 93.93           C  
ATOM   3307  OD1 ASP A 213      -3.847   8.904 -10.825  1.00 93.93           O  
ATOM   3308  OD2 ASP A 213      -2.069  10.170 -10.723  1.00 93.93           O  
ATOM   3309  N   TYR A 214      -1.459   5.132 -13.586  1.00 92.03           N  
ATOM   3310  H   TYR A 214      -1.413   4.742 -12.655  1.00 92.03           H  
ATOM   3311  CA  TYR A 214      -0.910   4.363 -14.697  1.00 92.03           C  
ATOM   3312  HA  TYR A 214      -0.161   4.982 -15.191  1.00 92.03           H  
ATOM   3313  C   TYR A 214      -2.039   4.027 -15.678  1.00 92.03           C  
ATOM   3314  CB  TYR A 214      -0.225   3.101 -14.171  1.00 92.03           C  
ATOM   3315  HB2 TYR A 214      -0.975   2.331 -13.990  1.00 92.03           H  
ATOM   3316  HB3 TYR A 214       0.242   3.320 -13.211  1.00 92.03           H  
ATOM   3317  O   TYR A 214      -3.061   3.486 -15.267  1.00 92.03           O  
ATOM   3318  CG  TYR A 214       0.840   2.571 -15.104  1.00 92.03           C  
ATOM   3319  CD1 TYR A 214       0.494   1.916 -16.303  1.00 92.03           C  
ATOM   3320  HD1 TYR A 214      -0.541   1.757 -16.565  1.00 92.03           H  
ATOM   3321  CD2 TYR A 214       2.194   2.777 -14.781  1.00 92.03           C  
ATOM   3322  HD2 TYR A 214       2.456   3.281 -13.862  1.00 92.03           H  
ATOM   3323  CE1 TYR A 214       1.505   1.498 -17.189  1.00 92.03           C  
ATOM   3324  HE1 TYR A 214       1.257   1.032 -18.131  1.00 92.03           H  
ATOM   3325  CE2 TYR A 214       3.199   2.318 -15.648  1.00 92.03           C  
ATOM   3326  HE2 TYR A 214       4.238   2.446 -15.380  1.00 92.03           H  
ATOM   3327  OH  TYR A 214       3.829   1.270 -17.713  1.00 92.03           O  
ATOM   3328  HH  TYR A 214       4.711   1.472 -17.394  1.00 92.03           H  
ATOM   3329  CZ  TYR A 214       2.858   1.694 -16.864  1.00 92.03           C  
ATOM   3330  N   PRO A 215      -1.942   4.352 -16.964  1.00 86.29           N  
ATOM   3331  CA  PRO A 215      -3.113   4.234 -17.810  1.00 86.29           C  
ATOM   3332  HA  PRO A 215      -3.976   4.676 -17.312  1.00 86.29           H  
ATOM   3333  C   PRO A 215      -3.412   2.748 -18.076  1.00 86.29           C  
ATOM   3334  CB  PRO A 215      -2.764   5.107 -19.007  1.00 86.29           C  
ATOM   3335  HB2 PRO A 215      -2.948   6.149 -18.744  1.00 86.29           H  
ATOM   3336  HB3 PRO A 215      -3.363   4.876 -19.888  1.00 86.29           H  
ATOM   3337  O   PRO A 215      -2.512   1.962 -18.374  1.00 86.29           O  
ATOM   3338  CG  PRO A 215      -1.253   4.905 -19.155  1.00 86.29           C  
ATOM   3339  HG2 PRO A 215      -1.040   3.941 -19.618  1.00 86.29           H  
ATOM   3340  HG3 PRO A 215      -0.789   5.715 -19.717  1.00 86.29           H  
ATOM   3341  CD  PRO A 215      -0.808   4.894 -17.691  1.00 86.29           C  
ATOM   3342  HD2 PRO A 215      -0.618   5.914 -17.356  1.00 86.29           H  
ATOM   3343  HD3 PRO A 215       0.083   4.277 -17.570  1.00 86.29           H  
ATOM   3344  N   ASP A 216      -4.680   2.355 -17.940  1.00 82.02           N  
ATOM   3345  H   ASP A 216      -5.370   3.038 -17.660  1.00 82.02           H  
ATOM   3346  CA  ASP A 216      -5.159   0.998 -18.245  1.00 82.02           C  
ATOM   3347  HA  ASP A 216      -4.378   0.285 -17.980  1.00 82.02           H  
ATOM   3348  C   ASP A 216      -5.381   0.841 -19.762  1.00 82.02           C  
ATOM   3349  CB  ASP A 216      -6.405   0.660 -17.397  1.00 82.02           C  
ATOM   3350  HB2 ASP A 216      -7.162   1.430 -17.544  1.00 82.02           H  
ATOM   3351  HB3 ASP A 216      -6.815  -0.294 -17.730  1.00 82.02           H  
ATOM   3352  O   ASP A 216      -6.430   0.380 -20.207  1.00 82.02           O  
ATOM   3353  CG  ASP A 216      -6.088   0.522 -15.904  1.00 82.02           C  
ATOM   3354  OD1 ASP A 216      -5.003   0.001 -15.555  1.00 82.02           O  
ATOM   3355  OD2 ASP A 216      -6.902   0.936 -15.046  1.00 82.02           O  
ATOM   3356  N   GLU A 217      -4.424   1.315 -20.568  1.00 74.90           N  
ATOM   3357  H   GLU A 217      -3.562   1.636 -20.150  1.00 74.90           H  
ATOM   3358  CA  GLU A 217      -4.583   1.416 -22.021  1.00 74.90           C  
ATOM   3359  HA  GLU A 217      -5.506   1.966 -22.208  1.00 74.90           H  
ATOM   3360  C   GLU A 217      -4.730   0.044 -22.681  1.00 74.90           C  
ATOM   3361  CB  GLU A 217      -3.437   2.182 -22.717  1.00 74.90           C  
ATOM   3362  HB2 GLU A 217      -3.697   2.308 -23.769  1.00 74.90           H  
ATOM   3363  HB3 GLU A 217      -2.521   1.594 -22.653  1.00 74.90           H  
ATOM   3364  O   GLU A 217      -4.139  -0.960 -22.261  1.00 74.90           O  
ATOM   3365  CG  GLU A 217      -3.192   3.558 -22.102  1.00 74.90           C  
ATOM   3366  HG2 GLU A 217      -4.147   4.070 -21.983  1.00 74.90           H  
ATOM   3367  HG3 GLU A 217      -2.762   3.349 -21.122  1.00 74.90           H  
ATOM   3368  CD  GLU A 217      -2.209   4.468 -22.859  1.00 74.90           C  
ATOM   3369  OE1 GLU A 217      -2.158   5.670 -22.503  1.00 74.90           O  
ATOM   3370  OE2 GLU A 217      -1.474   3.966 -23.737  1.00 74.90           O  
ATOM   3371  N   GLU A 218      -5.462   0.045 -23.795  1.00 58.73           N  
ATOM   3372  H   GLU A 218      -5.908   0.909 -24.070  1.00 58.73           H  
ATOM   3373  CA  GLU A 218      -5.492  -1.036 -24.772  1.00 58.73           C  
ATOM   3374  HA  GLU A 218      -5.817  -1.956 -24.286  1.00 58.73           H  
ATOM   3375  C   GLU A 218      -4.076  -1.253 -25.336  1.00 58.73           C  
ATOM   3376  CB  GLU A 218      -6.487  -0.692 -25.896  1.00 58.73           C  
ATOM   3377  HB2 GLU A 218      -6.238   0.286 -26.306  1.00 58.73           H  
ATOM   3378  HB3 GLU A 218      -6.381  -1.438 -26.684  1.00 58.73           H  
ATOM   3379  O   GLU A 218      -3.654  -0.618 -26.296  1.00 58.73           O  
ATOM   3380  CG  GLU A 218      -7.954  -0.691 -25.433  1.00 58.73           C  
ATOM   3381  HG2 GLU A 218      -8.181  -1.669 -25.008  1.00 58.73           H  
ATOM   3382  HG3 GLU A 218      -8.076   0.054 -24.647  1.00 58.73           H  
ATOM   3383  CD  GLU A 218      -8.953  -0.386 -26.566  1.00 58.73           C  
ATOM   3384  OE1 GLU A 218     -10.169  -0.544 -26.309  1.00 58.73           O  
ATOM   3385  OE2 GLU A 218      -8.516  -0.013 -27.678  1.00 58.73           O  
ATOM   3386  N   GLY A 219      -3.298  -2.131 -24.706  1.00 74.68           N  
ATOM   3387  H   GLY A 219      -3.639  -2.504 -23.832  1.00 74.68           H  
ATOM   3388  CA  GLY A 219      -1.938  -2.441 -25.152  1.00 74.68           C  
ATOM   3389  HA2 GLY A 219      -1.987  -3.116 -26.007  1.00 74.68           H  
ATOM   3390  HA3 GLY A 219      -1.454  -1.519 -25.472  1.00 74.68           H  
ATOM   3391  C   GLY A 219      -1.055  -3.070 -24.084  1.00 74.68           C  
ATOM   3392  O   GLY A 219      -0.116  -3.796 -24.413  1.00 74.68           O  
ATOM   3393  N   LEU A 220      -1.365  -2.864 -22.801  1.00 83.88           N  
ATOM   3394  H   LEU A 220      -2.134  -2.251 -22.568  1.00 83.88           H  
ATOM   3395  CA  LEU A 220      -0.654  -3.566 -21.737  1.00 83.88           C  
ATOM   3396  HA  LEU A 220       0.415  -3.482 -21.932  1.00 83.88           H  
ATOM   3397  C   LEU A 220      -1.001  -5.057 -21.764  1.00 83.88           C  
ATOM   3398  CB  LEU A 220      -0.950  -2.930 -20.372  1.00 83.88           C  
ATOM   3399  HB2 LEU A 220      -2.032  -2.879 -20.255  1.00 83.88           H  
ATOM   3400  HB3 LEU A 220      -0.551  -3.574 -19.588  1.00 83.88           H  
ATOM   3401  O   LEU A 220      -2.166  -5.454 -21.761  1.00 83.88           O  
ATOM   3402  CG  LEU A 220      -0.367  -1.519 -20.191  1.00 83.88           C  
ATOM   3403  HG  LEU A 220      -0.737  -0.866 -20.980  1.00 83.88           H  
ATOM   3404  CD1 LEU A 220      -0.832  -0.966 -18.847  1.00 83.88           C  
ATOM   3405 HD11 LEU A 220      -1.920  -1.002 -18.792  1.00 83.88           H  
ATOM   3406 HD12 LEU A 220      -0.399  -1.524 -18.017  1.00 83.88           H  
ATOM   3407 HD13 LEU A 220      -0.561   0.088 -18.778  1.00 83.88           H  
ATOM   3408  CD2 LEU A 220       1.167  -1.514 -20.212  1.00 83.88           C  
ATOM   3409 HD21 LEU A 220       1.524  -0.508 -19.990  1.00 83.88           H  
ATOM   3410 HD22 LEU A 220       1.531  -1.780 -21.204  1.00 83.88           H  
ATOM   3411 HD23 LEU A 220       1.560  -2.206 -19.467  1.00 83.88           H  
ATOM   3412  N   HIS A 221       0.032  -5.902 -21.761  1.00 87.67           N  
ATOM   3413  H   HIS A 221       0.964  -5.519 -21.827  1.00 87.67           H  
ATOM   3414  CA  HIS A 221      -0.147  -7.349 -21.685  1.00 87.67           C  
ATOM   3415  HA  HIS A 221      -0.699  -7.650 -22.575  1.00 87.67           H  
ATOM   3416  C   HIS A 221      -0.949  -7.719 -20.417  1.00 87.67           C  
ATOM   3417  CB  HIS A 221       1.226  -8.038 -21.707  1.00 87.67           C  
ATOM   3418  HB2 HIS A 221       1.771  -7.790 -20.796  1.00 87.67           H  
ATOM   3419  HB3 HIS A 221       1.797  -7.657 -22.554  1.00 87.67           H  
ATOM   3420  O   HIS A 221      -0.681  -7.141 -19.356  1.00 87.67           O  
ATOM   3421  CG  HIS A 221       1.136  -9.537 -21.839  1.00 87.67           C  
ATOM   3422  CD2 HIS A 221       1.025 -10.240 -23.009  1.00 87.67           C  
ATOM   3423  HD2 HIS A 221       1.001  -9.819 -24.004  1.00 87.67           H  
ATOM   3424  ND1 HIS A 221       1.114 -10.460 -20.815  1.00 87.67           N  
ATOM   3425  HD1 HIS A 221       1.342 -10.302 -19.844  1.00 87.67           H  
ATOM   3426  CE1 HIS A 221       0.976 -11.681 -21.354  1.00 87.67           C  
ATOM   3427  HE1 HIS A 221       0.969 -12.608 -20.799  1.00 87.67           H  
ATOM   3428  NE2 HIS A 221       0.914 -11.596 -22.688  1.00 87.67           N  
ATOM   3429  N   PRO A 222      -1.866  -8.710 -20.456  1.00 89.04           N  
ATOM   3430  CA  PRO A 222      -2.703  -9.077 -19.306  1.00 89.04           C  
ATOM   3431  HA  PRO A 222      -3.415  -8.271 -19.129  1.00 89.04           H  
ATOM   3432  C   PRO A 222      -1.926  -9.340 -18.009  1.00 89.04           C  
ATOM   3433  CB  PRO A 222      -3.463 -10.328 -19.754  1.00 89.04           C  
ATOM   3434  HB2 PRO A 222      -2.867 -11.221 -19.567  1.00 89.04           H  
ATOM   3435  HB3 PRO A 222      -4.433 -10.406 -19.263  1.00 89.04           H  
ATOM   3436  O   PRO A 222      -2.394  -9.013 -16.922  1.00 89.04           O  
ATOM   3437  CG  PRO A 222      -3.607 -10.123 -21.260  1.00 89.04           C  
ATOM   3438  HG2 PRO A 222      -4.438  -9.447 -21.459  1.00 89.04           H  
ATOM   3439  HG3 PRO A 222      -3.742 -11.067 -21.788  1.00 89.04           H  
ATOM   3440  CD  PRO A 222      -2.295  -9.444 -21.641  1.00 89.04           C  
ATOM   3441  HD2 PRO A 222      -1.555 -10.204 -21.896  1.00 89.04           H  
ATOM   3442  HD3 PRO A 222      -2.466  -8.780 -22.489  1.00 89.04           H  
ATOM   3443  N   THR A 223      -0.707  -9.877 -18.111  1.00 90.27           N  
ATOM   3444  H   THR A 223      -0.424 -10.226 -19.016  1.00 90.27           H  
ATOM   3445  CA  THR A 223       0.201 -10.065 -16.965  1.00 90.27           C  
ATOM   3446  HA  THR A 223      -0.303 -10.672 -16.213  1.00 90.27           H  
ATOM   3447  C   THR A 223       0.592  -8.748 -16.293  1.00 90.27           C  
ATOM   3448  CB  THR A 223       1.475 -10.806 -17.387  1.00 90.27           C  
ATOM   3449  HB  THR A 223       2.077 -10.148 -18.014  1.00 90.27           H  
ATOM   3450  O   THR A 223       0.592  -8.669 -15.066  1.00 90.27           O  
ATOM   3451  CG2 THR A 223       2.319 -11.274 -16.205  1.00 90.27           C  
ATOM   3452 HG21 THR A 223       3.169 -11.853 -16.567  1.00 90.27           H  
ATOM   3453 HG22 THR A 223       2.702 -10.414 -15.655  1.00 90.27           H  
ATOM   3454 HG23 THR A 223       1.722 -11.888 -15.532  1.00 90.27           H  
ATOM   3455  OG1 THR A 223       1.136 -11.944 -18.142  1.00 90.27           O  
ATOM   3456  HG1 THR A 223       1.290 -12.718 -17.595  1.00 90.27           H  
ATOM   3457  N   ILE A 224       0.898  -7.709 -17.076  1.00 90.85           N  
ATOM   3458  H   ILE A 224       0.712  -7.780 -18.066  1.00 90.85           H  
ATOM   3459  CA  ILE A 224       1.276  -6.386 -16.561  1.00 90.85           C  
ATOM   3460  HA  ILE A 224       2.004  -6.511 -15.760  1.00 90.85           H  
ATOM   3461  C   ILE A 224       0.062  -5.694 -15.940  1.00 90.85           C  
ATOM   3462  CB  ILE A 224       1.922  -5.523 -17.669  1.00 90.85           C  
ATOM   3463  HB  ILE A 224       1.201  -5.402 -18.478  1.00 90.85           H  
ATOM   3464  O   ILE A 224       0.177  -5.151 -14.844  1.00 90.85           O  
ATOM   3465  CG1 ILE A 224       3.185  -6.181 -18.274  1.00 90.85           C  
ATOM   3466 HG12 ILE A 224       3.571  -5.531 -19.059  1.00 90.85           H  
ATOM   3467 HG13 ILE A 224       2.906  -7.121 -18.750  1.00 90.85           H  
ATOM   3468  CG2 ILE A 224       2.262  -4.116 -17.148  1.00 90.85           C  
ATOM   3469 HG21 ILE A 224       1.351  -3.554 -16.940  1.00 90.85           H  
ATOM   3470 HG22 ILE A 224       2.857  -4.176 -16.237  1.00 90.85           H  
ATOM   3471 HG23 ILE A 224       2.832  -3.565 -17.895  1.00 90.85           H  
ATOM   3472  CD1 ILE A 224       4.326  -6.466 -17.284  1.00 90.85           C  
ATOM   3473 HD11 ILE A 224       5.171  -6.889 -17.827  1.00 90.85           H  
ATOM   3474 HD12 ILE A 224       4.007  -7.186 -16.530  1.00 90.85           H  
ATOM   3475 HD13 ILE A 224       4.654  -5.546 -16.799  1.00 90.85           H  
ATOM   3476  N   LEU A 225      -1.113  -5.796 -16.569  1.00 92.09           N  
ATOM   3477  H   LEU A 225      -1.137  -6.230 -17.481  1.00 92.09           H  
ATOM   3478  CA  LEU A 225      -2.370  -5.309 -15.988  1.00 92.09           C  
ATOM   3479  HA  LEU A 225      -2.274  -4.247 -15.762  1.00 92.09           H  
ATOM   3480  C   LEU A 225      -2.692  -6.010 -14.662  1.00 92.09           C  
ATOM   3481  CB  LEU A 225      -3.520  -5.518 -16.989  1.00 92.09           C  
ATOM   3482  HB2 LEU A 225      -4.465  -5.356 -16.472  1.00 92.09           H  
ATOM   3483  HB3 LEU A 225      -3.505  -6.552 -17.334  1.00 92.09           H  
ATOM   3484  O   LEU A 225      -3.051  -5.361 -13.682  1.00 92.09           O  
ATOM   3485  CG  LEU A 225      -3.478  -4.581 -18.207  1.00 92.09           C  
ATOM   3486  HG  LEU A 225      -2.514  -4.684 -18.705  1.00 92.09           H  
ATOM   3487  CD1 LEU A 225      -4.574  -4.983 -19.191  1.00 92.09           C  
ATOM   3488 HD11 LEU A 225      -5.556  -4.879 -18.729  1.00 92.09           H  
ATOM   3489 HD12 LEU A 225      -4.526  -4.336 -20.067  1.00 92.09           H  
ATOM   3490 HD13 LEU A 225      -4.422  -6.010 -19.522  1.00 92.09           H  
ATOM   3491  CD2 LEU A 225      -3.696  -3.121 -17.804  1.00 92.09           C  
ATOM   3492 HD21 LEU A 225      -2.839  -2.740 -17.249  1.00 92.09           H  
ATOM   3493 HD22 LEU A 225      -3.823  -2.505 -18.694  1.00 92.09           H  
ATOM   3494 HD23 LEU A 225      -4.593  -3.018 -17.194  1.00 92.09           H  
ATOM   3495  N   GLY A 226      -2.500  -7.330 -14.596  1.00 92.96           N  
ATOM   3496  H   GLY A 226      -2.264  -7.822 -15.446  1.00 92.96           H  
ATOM   3497  CA  GLY A 226      -2.657  -8.093 -13.362  1.00 92.96           C  
ATOM   3498  HA2 GLY A 226      -2.460  -9.144 -13.575  1.00 92.96           H  
ATOM   3499  HA3 GLY A 226      -3.681  -7.991 -13.002  1.00 92.96           H  
ATOM   3500  C   GLY A 226      -1.699  -7.629 -12.260  1.00 92.96           C  
ATOM   3501  O   GLY A 226      -2.125  -7.443 -11.117  1.00 92.96           O  
ATOM   3502  N   LEU A 227      -0.419  -7.418 -12.591  1.00 94.52           N  
ATOM   3503  H   LEU A 227      -0.139  -7.607 -13.543  1.00 94.52           H  
ATOM   3504  CA  LEU A 227       0.596  -6.900 -11.664  1.00 94.52           C  
ATOM   3505  HA  LEU A 227       0.657  -7.556 -10.795  1.00 94.52           H  
ATOM   3506  C   LEU A 227       0.220  -5.510 -11.149  1.00 94.52           C  
ATOM   3507  CB  LEU A 227       1.966  -6.841 -12.370  1.00 94.52           C  
ATOM   3508  HB2 LEU A 227       2.601  -6.107 -11.874  1.00 94.52           H  
ATOM   3509  HB3 LEU A 227       1.822  -6.500 -13.396  1.00 94.52           H  
ATOM   3510  O   LEU A 227       0.214  -5.283  -9.938  1.00 94.52           O  
ATOM   3511  CG  LEU A 227       2.704  -8.184 -12.380  1.00 94.52           C  
ATOM   3512  HG  LEU A 227       1.993  -8.981 -12.600  1.00 94.52           H  
ATOM   3513  CD1 LEU A 227       3.792  -8.201 -13.449  1.00 94.52           C  
ATOM   3514 HD11 LEU A 227       3.335  -8.067 -14.429  1.00 94.52           H  
ATOM   3515 HD12 LEU A 227       4.503  -7.396 -13.267  1.00 94.52           H  
ATOM   3516 HD13 LEU A 227       4.310  -9.160 -13.434  1.00 94.52           H  
ATOM   3517  CD2 LEU A 227       3.384  -8.429 -11.032  1.00 94.52           C  
ATOM   3518 HD21 LEU A 227       2.665  -8.355 -10.215  1.00 94.52           H  
ATOM   3519 HD22 LEU A 227       3.832  -9.423 -11.026  1.00 94.52           H  
ATOM   3520 HD23 LEU A 227       4.169  -7.689 -10.876  1.00 94.52           H  
ATOM   3521  N   LEU A 228      -0.139  -4.604 -12.060  1.00 94.68           N  
ATOM   3522  H   LEU A 228      -0.111  -4.870 -13.034  1.00 94.68           H  
ATOM   3523  CA  LEU A 228      -0.578  -3.250 -11.743  1.00 94.68           C  
ATOM   3524  HA  LEU A 228       0.237  -2.739 -11.231  1.00 94.68           H  
ATOM   3525  C   LEU A 228      -1.790  -3.275 -10.806  1.00 94.68           C  
ATOM   3526  CB  LEU A 228      -0.890  -2.529 -13.067  1.00 94.68           C  
ATOM   3527  HB2 LEU A 228      -0.011  -2.567 -13.710  1.00 94.68           H  
ATOM   3528  HB3 LEU A 228      -1.691  -3.065 -13.577  1.00 94.68           H  
ATOM   3529  O   LEU A 228      -1.792  -2.595  -9.780  1.00 94.68           O  
ATOM   3530  CG  LEU A 228      -1.317  -1.062 -12.911  1.00 94.68           C  
ATOM   3531  HG  LEU A 228      -2.199  -1.012 -12.271  1.00 94.68           H  
ATOM   3532  CD1 LEU A 228      -0.205  -0.214 -12.295  1.00 94.68           C  
ATOM   3533 HD11 LEU A 228      -0.547   0.818 -12.209  1.00 94.68           H  
ATOM   3534 HD12 LEU A 228       0.682  -0.244 -12.927  1.00 94.68           H  
ATOM   3535 HD13 LEU A 228       0.039  -0.586 -11.300  1.00 94.68           H  
ATOM   3536  CD2 LEU A 228      -1.686  -0.499 -14.280  1.00 94.68           C  
ATOM   3537 HD21 LEU A 228      -2.113   0.498 -14.178  1.00 94.68           H  
ATOM   3538 HD22 LEU A 228      -2.441  -1.124 -14.756  1.00 94.68           H  
ATOM   3539 HD23 LEU A 228      -0.809  -0.451 -14.925  1.00 94.68           H  
ATOM   3540  N   GLY A 229      -2.773  -4.130 -11.101  1.00 95.25           N  
ATOM   3541  H   GLY A 229      -2.722  -4.620 -11.983  1.00 95.25           H  
ATOM   3542  CA  GLY A 229      -3.943  -4.357 -10.260  1.00 95.25           C  
ATOM   3543  HA2 GLY A 229      -4.562  -5.124 -10.725  1.00 95.25           H  
ATOM   3544  HA3 GLY A 229      -4.522  -3.436 -10.190  1.00 95.25           H  
ATOM   3545  C   GLY A 229      -3.577  -4.821  -8.849  1.00 95.25           C  
ATOM   3546  O   GLY A 229      -4.082  -4.260  -7.876  1.00 95.25           O  
ATOM   3547  N   GLN A 230      -2.653  -5.781  -8.699  1.00 95.46           N  
ATOM   3548  H   GLN A 230      -2.239  -6.191  -9.524  1.00 95.46           H  
ATOM   3549  CA  GLN A 230      -2.208  -6.212  -7.368  1.00 95.46           C  
ATOM   3550  HA  GLN A 230      -3.090  -6.500  -6.796  1.00 95.46           H  
ATOM   3551  C   GLN A 230      -1.550  -5.075  -6.583  1.00 95.46           C  
ATOM   3552  CB  GLN A 230      -1.247  -7.412  -7.424  1.00 95.46           C  
ATOM   3553  HB2 GLN A 230      -0.408  -7.181  -8.080  1.00 95.46           H  
ATOM   3554  HB3 GLN A 230      -0.845  -7.567  -6.423  1.00 95.46           H  
ATOM   3555  O   GLN A 230      -1.893  -4.893  -5.414  1.00 95.46           O  
ATOM   3556  CG  GLN A 230      -1.877  -8.736  -7.871  1.00 95.46           C  
ATOM   3557  HG2 GLN A 230      -2.053  -8.705  -8.946  1.00 95.46           H  
ATOM   3558  HG3 GLN A 230      -1.157  -9.529  -7.669  1.00 95.46           H  
ATOM   3559  CD  GLN A 230      -3.177  -9.093  -7.153  1.00 95.46           C  
ATOM   3560  NE2 GLN A 230      -4.218  -9.408  -7.891  1.00 95.46           N  
ATOM   3561 HE21 GLN A 230      -5.093  -9.614  -7.429  1.00 95.46           H  
ATOM   3562 HE22 GLN A 230      -4.145  -9.378  -8.897  1.00 95.46           H  
ATOM   3563  OE1 GLN A 230      -3.295  -9.076  -5.929  1.00 95.46           O  
ATOM   3564  N   VAL A 231      -0.656  -4.294  -7.203  1.00 96.44           N  
ATOM   3565  H   VAL A 231      -0.432  -4.494  -8.167  1.00 96.44           H  
ATOM   3566  CA  VAL A 231       0.019  -3.164  -6.538  1.00 96.44           C  
ATOM   3567  HA  VAL A 231       0.467  -3.524  -5.612  1.00 96.44           H  
ATOM   3568  C   VAL A 231      -0.989  -2.073  -6.158  1.00 96.44           C  
ATOM   3569  CB  VAL A 231       1.162  -2.593  -7.401  1.00 96.44           C  
ATOM   3570  HB  VAL A 231       0.758  -2.228  -8.346  1.00 96.44           H  
ATOM   3571  O   VAL A 231      -1.007  -1.620  -5.013  1.00 96.44           O  
ATOM   3572  CG1 VAL A 231       1.867  -1.441  -6.678  1.00 96.44           C  
ATOM   3573 HG11 VAL A 231       2.322  -1.796  -5.753  1.00 96.44           H  
ATOM   3574 HG12 VAL A 231       1.159  -0.650  -6.432  1.00 96.44           H  
ATOM   3575 HG13 VAL A 231       2.636  -1.019  -7.324  1.00 96.44           H  
ATOM   3576  CG2 VAL A 231       2.247  -3.641  -7.686  1.00 96.44           C  
ATOM   3577 HG21 VAL A 231       1.826  -4.499  -8.211  1.00 96.44           H  
ATOM   3578 HG22 VAL A 231       2.695  -3.986  -6.754  1.00 96.44           H  
ATOM   3579 HG23 VAL A 231       3.021  -3.205  -8.317  1.00 96.44           H  
ATOM   3580  N   ARG A 232      -1.902  -1.705  -7.063  1.00 96.63           N  
ATOM   3581  H   ARG A 232      -1.848  -2.110  -7.987  1.00 96.63           H  
ATOM   3582  CA  ARG A 232      -2.974  -0.737  -6.781  1.00 96.63           C  
ATOM   3583  HA  ARG A 232      -2.534   0.218  -6.492  1.00 96.63           H  
ATOM   3584  C   ARG A 232      -3.860  -1.175  -5.627  1.00 96.63           C  
ATOM   3585  CB  ARG A 232      -3.837  -0.543  -8.026  1.00 96.63           C  
ATOM   3586  HB2 ARG A 232      -4.069  -1.514  -8.462  1.00 96.63           H  
ATOM   3587  HB3 ARG A 232      -4.775  -0.065  -7.741  1.00 96.63           H  
ATOM   3588  O   ARG A 232      -4.163  -0.354  -4.770  1.00 96.63           O  
ATOM   3589  CG  ARG A 232      -3.151   0.346  -9.062  1.00 96.63           C  
ATOM   3590  HG2 ARG A 232      -2.154  -0.023  -9.303  1.00 96.63           H  
ATOM   3591  HG3 ARG A 232      -3.080   1.364  -8.679  1.00 96.63           H  
ATOM   3592  CD  ARG A 232      -4.020   0.316 -10.309  1.00 96.63           C  
ATOM   3593  HD2 ARG A 232      -5.061   0.487 -10.036  1.00 96.63           H  
ATOM   3594  HD3 ARG A 232      -3.946  -0.666 -10.776  1.00 96.63           H  
ATOM   3595  NE  ARG A 232      -3.626   1.348 -11.259  1.00 96.63           N  
ATOM   3596  HE  ARG A 232      -2.927   2.032 -11.006  1.00 96.63           H  
ATOM   3597  NH1 ARG A 232      -4.959   0.610 -12.980  1.00 96.63           N  
ATOM   3598 HH11 ARG A 232      -4.592   0.197 -13.825  1.00 96.63           H  
ATOM   3599 HH12 ARG A 232      -5.792   0.970 -13.423  1.00 96.63           H  
ATOM   3600  NH2 ARG A 232      -3.973   2.601 -13.041  1.00 96.63           N  
ATOM   3601 HH21 ARG A 232      -4.164   2.700 -14.028  1.00 96.63           H  
ATOM   3602 HH22 ARG A 232      -3.662   3.414 -12.530  1.00 96.63           H  
ATOM   3603  CZ  ARG A 232      -4.181   1.497 -12.438  1.00 96.63           C  
ATOM   3604  N   MET A 233      -4.221  -2.456  -5.554  1.00 95.32           N  
ATOM   3605  H   MET A 233      -3.968  -3.065  -6.319  1.00 95.32           H  
ATOM   3606  CA  MET A 233      -4.978  -3.007  -4.425  1.00 95.32           C  
ATOM   3607  HA  MET A 233      -5.903  -2.442  -4.303  1.00 95.32           H  
ATOM   3608  C   MET A 233      -4.221  -2.933  -3.094  1.00 95.32           C  
ATOM   3609  CB  MET A 233      -5.316  -4.479  -4.676  1.00 95.32           C  
ATOM   3610  HB2 MET A 233      -4.420  -5.012  -4.997  1.00 95.32           H  
ATOM   3611  HB3 MET A 233      -5.640  -4.919  -3.733  1.00 95.32           H  
ATOM   3612  O   MET A 233      -4.855  -2.950  -2.041  1.00 95.32           O  
ATOM   3613  CG  MET A 233      -6.427  -4.721  -5.694  1.00 95.32           C  
ATOM   3614  HG2 MET A 233      -6.129  -4.332  -6.668  1.00 95.32           H  
ATOM   3615  HG3 MET A 233      -7.329  -4.192  -5.387  1.00 95.32           H  
ATOM   3616  SD  MET A 233      -6.792  -6.492  -5.849  1.00 95.32           S  
ATOM   3617  CE  MET A 233      -7.902  -6.706  -4.434  1.00 95.32           C  
ATOM   3618  HE1 MET A 233      -8.190  -7.754  -4.353  1.00 95.32           H  
ATOM   3619  HE2 MET A 233      -7.420  -6.377  -3.513  1.00 95.32           H  
ATOM   3620  HE3 MET A 233      -8.801  -6.110  -4.596  1.00 95.32           H  
ATOM   3621  N   VAL A 234      -2.883  -2.917  -3.107  1.00 94.87           N  
ATOM   3622  H   VAL A 234      -2.404  -2.947  -3.996  1.00 94.87           H  
ATOM   3623  CA  VAL A 234      -2.083  -2.702  -1.891  1.00 94.87           C  
ATOM   3624  HA  VAL A 234      -2.477  -3.329  -1.091  1.00 94.87           H  
ATOM   3625  C   VAL A 234      -2.196  -1.259  -1.429  1.00 94.87           C  
ATOM   3626  CB  VAL A 234      -0.593  -3.043  -2.092  1.00 94.87           C  
ATOM   3627  HB  VAL A 234      -0.153  -2.357  -2.816  1.00 94.87           H  
ATOM   3628  O   VAL A 234      -2.335  -1.022  -0.233  1.00 94.87           O  
ATOM   3629  CG1 VAL A 234       0.208  -2.846  -0.794  1.00 94.87           C  
ATOM   3630 HG11 VAL A 234      -0.297  -3.311   0.053  1.00 94.87           H  
ATOM   3631 HG12 VAL A 234       1.211  -3.258  -0.901  1.00 94.87           H  
ATOM   3632 HG13 VAL A 234       0.315  -1.782  -0.584  1.00 94.87           H  
ATOM   3633  CG2 VAL A 234      -0.421  -4.462  -2.649  1.00 94.87           C  
ATOM   3634 HG21 VAL A 234      -1.305  -5.077  -2.480  1.00 94.87           H  
ATOM   3635 HG22 VAL A 234       0.467  -4.940  -2.235  1.00 94.87           H  
ATOM   3636 HG23 VAL A 234      -0.254  -4.385  -3.723  1.00 94.87           H  
ATOM   3637  N   TYR A 235      -2.114  -0.316  -2.366  1.00 96.78           N  
ATOM   3638  H   TYR A 235      -1.961  -0.604  -3.322  1.00 96.78           H  
ATOM   3639  CA  TYR A 235      -2.093   1.114  -2.068  1.00 96.78           C  
ATOM   3640  HA  TYR A 235      -1.453   1.299  -1.206  1.00 96.78           H  
ATOM   3641  C   TYR A 235      -3.482   1.640  -1.706  1.00 96.78           C  
ATOM   3642  CB  TYR A 235      -1.519   1.862  -3.280  1.00 96.78           C  
ATOM   3643  HB2 TYR A 235      -1.525   2.926  -3.044  1.00 96.78           H  
ATOM   3644  HB3 TYR A 235      -2.174   1.696  -4.136  1.00 96.78           H  
ATOM   3645  O   TYR A 235      -3.632   2.395  -0.747  1.00 96.78           O  
ATOM   3646  CG  TYR A 235      -0.101   1.526  -3.704  1.00 96.78           C  
ATOM   3647  CD1 TYR A 235       0.744   0.732  -2.901  1.00 96.78           C  
ATOM   3648  HD1 TYR A 235       0.400   0.316  -1.966  1.00 96.78           H  
ATOM   3649  CD2 TYR A 235       0.392   2.074  -4.905  1.00 96.78           C  
ATOM   3650  HD2 TYR A 235      -0.241   2.694  -5.522  1.00 96.78           H  
ATOM   3651  CE1 TYR A 235       2.071   0.493  -3.287  1.00 96.78           C  
ATOM   3652  HE1 TYR A 235       2.717  -0.103  -2.659  1.00 96.78           H  
ATOM   3653  CE2 TYR A 235       1.727   1.845  -5.286  1.00 96.78           C  
ATOM   3654  HE2 TYR A 235       2.129   2.277  -6.191  1.00 96.78           H  
ATOM   3655  OH  TYR A 235       3.859   0.869  -4.839  1.00 96.78           O  
ATOM   3656  HH  TYR A 235       4.313   0.314  -4.201  1.00 96.78           H  
ATOM   3657  CZ  TYR A 235       2.568   1.061  -4.477  1.00 96.78           C  
ATOM   3658  N   HIS A 236      -4.495   1.206  -2.450  1.00 95.78           N  
ATOM   3659  H   HIS A 236      -4.294   0.564  -3.203  1.00 95.78           H  
ATOM   3660  CA  HIS A 236      -5.872   1.638  -2.294  1.00 95.78           C  
ATOM   3661  HA  HIS A 236      -5.900   2.727  -2.330  1.00 95.78           H  
ATOM   3662  C   HIS A 236      -6.440   1.184  -0.940  1.00 95.78           C  
ATOM   3663  CB  HIS A 236      -6.681   1.104  -3.480  1.00 95.78           C  
ATOM   3664  HB2 HIS A 236      -6.245   1.473  -4.408  1.00 95.78           H  
ATOM   3665  HB3 HIS A 236      -6.636   0.015  -3.490  1.00 95.78           H  
ATOM   3666  O   HIS A 236      -6.592  -0.007  -0.661  1.00 95.78           O  
ATOM   3667  CG  HIS A 236      -8.117   1.530  -3.428  1.00 95.78           C  
ATOM   3668  CD2 HIS A 236      -9.137   0.824  -2.859  1.00 95.78           C  
ATOM   3669  HD2 HIS A 236      -9.047  -0.153  -2.408  1.00 95.78           H  
ATOM   3670  ND1 HIS A 236      -8.642   2.718  -3.880  1.00 95.78           N  
ATOM   3671  HD1 HIS A 236      -8.149   3.457  -4.362  1.00 95.78           H  
ATOM   3672  CE1 HIS A 236      -9.951   2.737  -3.574  1.00 95.78           C  
ATOM   3673  HE1 HIS A 236     -10.630   3.547  -3.797  1.00 95.78           H  
ATOM   3674  NE2 HIS A 236     -10.290   1.605  -2.924  1.00 95.78           N  
ATOM   3675  N   GLY A 237      -6.776   2.149  -0.089  1.00 92.57           N  
ATOM   3676  H   GLY A 237      -6.646   3.107  -0.384  1.00 92.57           H  
ATOM   3677  CA  GLY A 237      -7.290   1.929   1.257  1.00 92.57           C  
ATOM   3678  HA2 GLY A 237      -8.033   1.133   1.228  1.00 92.57           H  
ATOM   3679  HA3 GLY A 237      -7.767   2.850   1.595  1.00 92.57           H  
ATOM   3680  C   GLY A 237      -6.242   1.526   2.291  1.00 92.57           C  
ATOM   3681  O   GLY A 237      -6.615   1.172   3.416  1.00 92.57           O  
ATOM   3682  N   TYR A 238      -4.945   1.559   1.960  1.00 92.97           N  
ATOM   3683  H   TYR A 238      -4.678   1.881   1.040  1.00 92.97           H  
ATOM   3684  CA  TYR A 238      -3.904   1.306   2.953  1.00 92.97           C  
ATOM   3685  HA  TYR A 238      -4.053   0.302   3.348  1.00 92.97           H  
ATOM   3686  C   TYR A 238      -4.013   2.310   4.104  1.00 92.97           C  
ATOM   3687  CB  TYR A 238      -2.509   1.374   2.338  1.00 92.97           C  
ATOM   3688  HB2 TYR A 238      -2.447   0.681   1.499  1.00 92.97           H  
ATOM   3689  HB3 TYR A 238      -2.336   2.379   1.955  1.00 92.97           H  
ATOM   3690  O   TYR A 238      -4.190   3.502   3.880  1.00 92.97           O  
ATOM   3691  CG  TYR A 238      -1.438   1.023   3.351  1.00 92.97           C  
ATOM   3692  CD1 TYR A 238      -0.687   2.044   3.961  1.00 92.97           C  
ATOM   3693  HD1 TYR A 238      -0.850   3.074   3.681  1.00 92.97           H  
ATOM   3694  CD2 TYR A 238      -1.229  -0.319   3.720  1.00 92.97           C  
ATOM   3695  HD2 TYR A 238      -1.802  -1.096   3.237  1.00 92.97           H  
ATOM   3696  CE1 TYR A 238       0.306   1.732   4.905  1.00 92.97           C  
ATOM   3697  HE1 TYR A 238       0.906   2.521   5.334  1.00 92.97           H  
ATOM   3698  CE2 TYR A 238      -0.266  -0.632   4.698  1.00 92.97           C  
ATOM   3699  HE2 TYR A 238      -0.088  -1.655   4.996  1.00 92.97           H  
ATOM   3700  OH  TYR A 238       1.479   0.065   6.177  1.00 92.97           O  
ATOM   3701  HH  TYR A 238       2.083   0.803   6.284  1.00 92.97           H  
ATOM   3702  CZ  TYR A 238       0.517   0.389   5.276  1.00 92.97           C  
ATOM   3703  N   GLY A 239      -3.945   1.830   5.348  1.00 90.30           N  
ATOM   3704  H   GLY A 239      -3.732   0.850   5.468  1.00 90.30           H  
ATOM   3705  CA  GLY A 239      -4.116   2.667   6.542  1.00 90.30           C  
ATOM   3706  HA2 GLY A 239      -3.487   3.551   6.444  1.00 90.30           H  
ATOM   3707  HA3 GLY A 239      -3.781   2.113   7.420  1.00 90.30           H  
ATOM   3708  C   GLY A 239      -5.552   3.150   6.803  1.00 90.30           C  
ATOM   3709  O   GLY A 239      -5.807   3.727   7.854  1.00 90.30           O  
ATOM   3710  N   MET A 240      -6.513   2.868   5.915  1.00 92.14           N  
ATOM   3711  H   MET A 240      -6.246   2.428   5.046  1.00 92.14           H  
ATOM   3712  CA  MET A 240      -7.892   3.375   6.012  1.00 92.14           C  
ATOM   3713  HA  MET A 240      -7.915   4.194   6.731  1.00 92.14           H  
ATOM   3714  C   MET A 240      -8.902   2.337   6.511  1.00 92.14           C  
ATOM   3715  CB  MET A 240      -8.339   3.953   4.666  1.00 92.14           C  
ATOM   3716  HB2 MET A 240      -9.347   4.353   4.770  1.00 92.14           H  
ATOM   3717  HB3 MET A 240      -8.364   3.161   3.918  1.00 92.14           H  
ATOM   3718  O   MET A 240     -10.102   2.599   6.513  1.00 92.14           O  
ATOM   3719  CG  MET A 240      -7.427   5.078   4.178  1.00 92.14           C  
ATOM   3720  HG2 MET A 240      -6.416   4.693   4.045  1.00 92.14           H  
ATOM   3721  HG3 MET A 240      -7.397   5.879   4.918  1.00 92.14           H  
ATOM   3722  SD  MET A 240      -7.965   5.753   2.598  1.00 92.14           S  
ATOM   3723  CE  MET A 240      -9.385   6.759   3.114  1.00 92.14           C  
ATOM   3724  HE1 MET A 240     -10.174   6.127   3.523  1.00 92.14           H  
ATOM   3725  HE2 MET A 240      -9.072   7.493   3.856  1.00 92.14           H  
ATOM   3726  HE3 MET A 240      -9.770   7.287   2.242  1.00 92.14           H  
ATOM   3727  N   ALA A 241      -8.444   1.159   6.951  1.00 91.56           N  
ATOM   3728  H   ALA A 241      -7.449   0.996   6.894  1.00 91.56           H  
ATOM   3729  CA  ALA A 241      -9.324   0.055   7.344  1.00 91.56           C  
ATOM   3730  HA  ALA A 241      -9.854  -0.296   6.459  1.00 91.56           H  
ATOM   3731  C   ALA A 241     -10.390   0.487   8.365  1.00 91.56           C  
ATOM   3732  CB  ALA A 241      -8.465  -1.096   7.883  1.00 91.56           C  
ATOM   3733  HB1 ALA A 241      -7.910  -0.776   8.765  1.00 91.56           H  
ATOM   3734  HB2 ALA A 241      -7.768  -1.429   7.114  1.00 91.56           H  
ATOM   3735  HB3 ALA A 241      -9.113  -1.930   8.155  1.00 91.56           H  
ATOM   3736  O   ALA A 241     -11.572   0.251   8.158  1.00 91.56           O  
ATOM   3737  N   MET A 242      -9.998   1.193   9.429  1.00 92.47           N  
ATOM   3738  H   MET A 242      -9.018   1.410   9.538  1.00 92.47           H  
ATOM   3739  CA  MET A 242     -10.956   1.624  10.453  1.00 92.47           C  
ATOM   3740  HA  MET A 242     -11.649   0.802  10.632  1.00 92.47           H  
ATOM   3741  C   MET A 242     -11.841   2.794  10.020  1.00 92.47           C  
ATOM   3742  CB  MET A 242     -10.228   1.925  11.767  1.00 92.47           C  
ATOM   3743  HB2 MET A 242     -10.898   2.444  12.452  1.00 92.47           H  
ATOM   3744  HB3 MET A 242      -9.373   2.573  11.576  1.00 92.47           H  
ATOM   3745  O   MET A 242     -12.964   2.882  10.498  1.00 92.47           O  
ATOM   3746  CG  MET A 242      -9.753   0.620  12.421  1.00 92.47           C  
ATOM   3747  HG2 MET A 242      -9.052   0.133  11.743  1.00 92.47           H  
ATOM   3748  HG3 MET A 242      -9.184   0.857  13.320  1.00 92.47           H  
ATOM   3749  SD  MET A 242     -11.036  -0.605  12.843  1.00 92.47           S  
ATOM   3750  CE  MET A 242     -12.361   0.363  13.624  1.00 92.47           C  
ATOM   3751  HE1 MET A 242     -13.202  -0.296  13.840  1.00 92.47           H  
ATOM   3752  HE2 MET A 242     -12.011   0.794  14.562  1.00 92.47           H  
ATOM   3753  HE3 MET A 242     -12.707   1.148  12.952  1.00 92.47           H  
ATOM   3754  N   ILE A 243     -11.384   3.647   9.099  1.00 94.27           N  
ATOM   3755  H   ILE A 243     -10.485   3.468   8.675  1.00 94.27           H  
ATOM   3756  CA  ILE A 243     -12.224   4.696   8.498  1.00 94.27           C  
ATOM   3757  HA  ILE A 243     -12.675   5.292   9.292  1.00 94.27           H  
ATOM   3758  C   ILE A 243     -13.367   4.027   7.725  1.00 94.27           C  
ATOM   3759  CB  ILE A 243     -11.372   5.631   7.604  1.00 94.27           C  
ATOM   3760  HB  ILE A 243     -10.840   5.017   6.878  1.00 94.27           H  
ATOM   3761  O   ILE A 243     -14.532   4.329   7.969  1.00 94.27           O  
ATOM   3762  CG1 ILE A 243     -10.328   6.385   8.464  1.00 94.27           C  
ATOM   3763 HG12 ILE A 243      -9.787   5.677   9.092  1.00 94.27           H  
ATOM   3764 HG13 ILE A 243     -10.838   7.089   9.121  1.00 94.27           H  
ATOM   3765  CG2 ILE A 243     -12.226   6.638   6.809  1.00 94.27           C  
ATOM   3766 HG21 ILE A 243     -11.613   7.143   6.063  1.00 94.27           H  
ATOM   3767 HG22 ILE A 243     -13.033   6.144   6.268  1.00 94.27           H  
ATOM   3768 HG23 ILE A 243     -12.649   7.392   7.471  1.00 94.27           H  
ATOM   3769  CD1 ILE A 243      -9.277   7.143   7.643  1.00 94.27           C  
ATOM   3770 HD11 ILE A 243      -8.771   6.458   6.963  1.00 94.27           H  
ATOM   3771 HD12 ILE A 243      -8.541   7.581   8.317  1.00 94.27           H  
ATOM   3772 HD13 ILE A 243      -9.740   7.945   7.069  1.00 94.27           H  
ATOM   3773  N   ARG A 244     -13.040   3.032   6.890  1.00 94.41           N  
ATOM   3774  H   ARG A 244     -12.058   2.831   6.759  1.00 94.41           H  
ATOM   3775  CA  ARG A 244     -14.021   2.263   6.108  1.00 94.41           C  
ATOM   3776  HA  ARG A 244     -14.630   2.955   5.527  1.00 94.41           H  
ATOM   3777  C   ARG A 244     -14.995   1.484   6.983  1.00 94.41           C  
ATOM   3778  CB  ARG A 244     -13.293   1.307   5.154  1.00 94.41           C  
ATOM   3779  HB2 ARG A 244     -14.024   0.638   4.700  1.00 94.41           H  
ATOM   3780  HB3 ARG A 244     -12.571   0.706   5.707  1.00 94.41           H  
ATOM   3781  O   ARG A 244     -16.164   1.375   6.645  1.00 94.41           O  
ATOM   3782  CG  ARG A 244     -12.585   2.081   4.038  1.00 94.41           C  
ATOM   3783  HG2 ARG A 244     -11.858   2.772   4.463  1.00 94.41           H  
ATOM   3784  HG3 ARG A 244     -13.327   2.656   3.484  1.00 94.41           H  
ATOM   3785  CD  ARG A 244     -11.866   1.133   3.076  1.00 94.41           C  
ATOM   3786  HD2 ARG A 244     -12.585   0.409   2.692  1.00 94.41           H  
ATOM   3787  HD3 ARG A 244     -11.076   0.610   3.616  1.00 94.41           H  
ATOM   3788  NE  ARG A 244     -11.290   1.895   1.954  1.00 94.41           N  
ATOM   3789  HE  ARG A 244     -11.477   2.887   1.929  1.00 94.41           H  
ATOM   3790  NH1 ARG A 244     -10.398   0.153   0.760  1.00 94.41           N  
ATOM   3791 HH11 ARG A 244      -9.927  -0.147  -0.081  1.00 94.41           H  
ATOM   3792 HH12 ARG A 244     -10.712  -0.493   1.471  1.00 94.41           H  
ATOM   3793  NH2 ARG A 244     -10.338   2.239  -0.070  1.00 94.41           N  
ATOM   3794 HH21 ARG A 244     -10.111   1.901  -0.995  1.00 94.41           H  
ATOM   3795 HH22 ARG A 244     -10.592   3.217  -0.064  1.00 94.41           H  
ATOM   3796  CZ  ARG A 244     -10.677   1.424   0.888  1.00 94.41           C  
ATOM   3797  N   GLU A 245     -14.538   0.954   8.111  1.00 95.04           N  
ATOM   3798  H   GLU A 245     -13.543   0.987   8.279  1.00 95.04           H  
ATOM   3799  CA  GLU A 245     -15.395   0.195   9.030  1.00 95.04           C  
ATOM   3800  HA  GLU A 245     -16.042  -0.467   8.455  1.00 95.04           H  
ATOM   3801  C   GLU A 245     -16.324   1.096   9.846  1.00 95.04           C  
ATOM   3802  CB  GLU A 245     -14.511  -0.668   9.933  1.00 95.04           C  
ATOM   3803  HB2 GLU A 245     -13.745  -0.042  10.392  1.00 95.04           H  
ATOM   3804  HB3 GLU A 245     -15.099  -1.116  10.734  1.00 95.04           H  
ATOM   3805  O   GLU A 245     -17.438   0.688  10.174  1.00 95.04           O  
ATOM   3806  CG  GLU A 245     -13.842  -1.765   9.090  1.00 95.04           C  
ATOM   3807  HG2 GLU A 245     -13.422  -1.337   8.180  1.00 95.04           H  
ATOM   3808  HG3 GLU A 245     -12.993  -2.167   9.643  1.00 95.04           H  
ATOM   3809  CD  GLU A 245     -14.782  -2.895   8.663  1.00 95.04           C  
ATOM   3810  OE1 GLU A 245     -14.423  -3.628   7.722  1.00 95.04           O  
ATOM   3811  OE2 GLU A 245     -15.861  -3.086   9.273  1.00 95.04           O  
ATOM   3812  N   ILE A 246     -15.903   2.332  10.136  1.00 96.20           N  
ATOM   3813  H   ILE A 246     -14.978   2.614   9.845  1.00 96.20           H  
ATOM   3814  CA  ILE A 246     -16.790   3.351  10.703  1.00 96.20           C  
ATOM   3815  HA  ILE A 246     -17.367   2.898  11.509  1.00 96.20           H  
ATOM   3816  C   ILE A 246     -17.810   3.805   9.649  1.00 96.20           C  
ATOM   3817  CB  ILE A 246     -15.986   4.522  11.312  1.00 96.20           C  
ATOM   3818  HB  ILE A 246     -15.301   4.909  10.557  1.00 96.20           H  
ATOM   3819  O   ILE A 246     -18.998   3.808   9.958  1.00 96.20           O  
ATOM   3820  CG1 ILE A 246     -15.179   4.056  12.549  1.00 96.20           C  
ATOM   3821 HG12 ILE A 246     -15.862   3.854  13.374  1.00 96.20           H  
ATOM   3822 HG13 ILE A 246     -14.664   3.122  12.325  1.00 96.20           H  
ATOM   3823  CG2 ILE A 246     -16.942   5.646  11.745  1.00 96.20           C  
ATOM   3824 HG21 ILE A 246     -17.497   6.031  10.890  1.00 96.20           H  
ATOM   3825 HG22 ILE A 246     -17.655   5.270  12.478  1.00 96.20           H  
ATOM   3826 HG23 ILE A 246     -16.388   6.486  12.165  1.00 96.20           H  
ATOM   3827  CD1 ILE A 246     -14.126   5.072  13.013  1.00 96.20           C  
ATOM   3828 HD11 ILE A 246     -13.525   4.629  13.808  1.00 96.20           H  
ATOM   3829 HD12 ILE A 246     -14.602   5.972  13.402  1.00 96.20           H  
ATOM   3830 HD13 ILE A 246     -13.473   5.335  12.181  1.00 96.20           H  
ATOM   3831  N   GLU A 247     -17.394   4.110   8.410  1.00 95.52           N  
ATOM   3832  H   GLU A 247     -16.403   4.123   8.212  1.00 95.52           H  
ATOM   3833  CA  GLU A 247     -18.333   4.403   7.308  1.00 95.52           C  
ATOM   3834  HA  GLU A 247     -18.921   5.285   7.562  1.00 95.52           H  
ATOM   3835  C   GLU A 247     -19.330   3.247   7.125  1.00 95.52           C  
ATOM   3836  CB  GLU A 247     -17.602   4.673   5.969  1.00 95.52           C  
ATOM   3837  HB2 GLU A 247     -18.335   4.596   5.166  1.00 95.52           H  
ATOM   3838  HB3 GLU A 247     -16.849   3.901   5.806  1.00 95.52           H  
ATOM   3839  O   GLU A 247     -20.536   3.475   7.069  1.00 95.52           O  
ATOM   3840  CG  GLU A 247     -16.946   6.060   5.853  1.00 95.52           C  
ATOM   3841  HG2 GLU A 247     -17.687   6.825   6.086  1.00 95.52           H  
ATOM   3842  HG3 GLU A 247     -16.143   6.121   6.588  1.00 95.52           H  
ATOM   3843  CD  GLU A 247     -16.340   6.329   4.458  1.00 95.52           C  
ATOM   3844  OE1 GLU A 247     -16.905   7.123   3.658  1.00 95.52           O  
ATOM   3845  OE2 GLU A 247     -15.258   5.767   4.182  1.00 95.52           O  
ATOM   3846  N   TYR A 248     -18.854   1.998   7.116  1.00 95.41           N  
ATOM   3847  H   TYR A 248     -17.853   1.865   7.119  1.00 95.41           H  
ATOM   3848  CA  TYR A 248     -19.712   0.819   7.027  1.00 95.41           C  
ATOM   3849  HA  TYR A 248     -20.292   0.886   6.106  1.00 95.41           H  
ATOM   3850  C   TYR A 248     -20.709   0.765   8.186  1.00 95.41           C  
ATOM   3851  CB  TYR A 248     -18.865  -0.459   6.970  1.00 95.41           C  
ATOM   3852  HB2 TYR A 248     -18.188  -0.395   6.118  1.00 95.41           H  
ATOM   3853  HB3 TYR A 248     -18.255  -0.526   7.871  1.00 95.41           H  
ATOM   3854  O   TYR A 248     -21.900   0.611   7.944  1.00 95.41           O  
ATOM   3855  CG  TYR A 248     -19.685  -1.730   6.840  1.00 95.41           C  
ATOM   3856  CD1 TYR A 248     -20.071  -2.443   7.993  1.00 95.41           C  
ATOM   3857  HD1 TYR A 248     -19.782  -2.077   8.967  1.00 95.41           H  
ATOM   3858  CD2 TYR A 248     -20.080  -2.187   5.568  1.00 95.41           C  
ATOM   3859  HD2 TYR A 248     -19.806  -1.628   4.686  1.00 95.41           H  
ATOM   3860  CE1 TYR A 248     -20.838  -3.619   7.874  1.00 95.41           C  
ATOM   3861  HE1 TYR A 248     -21.136  -4.171   8.753  1.00 95.41           H  
ATOM   3862  CE2 TYR A 248     -20.843  -3.366   5.445  1.00 95.41           C  
ATOM   3863  HE2 TYR A 248     -21.153  -3.722   4.474  1.00 95.41           H  
ATOM   3864  OH  TYR A 248     -21.896  -5.261   6.489  1.00 95.41           O  
ATOM   3865  HH  TYR A 248     -21.985  -5.701   7.337  1.00 95.41           H  
ATOM   3866  CZ  TYR A 248     -21.217  -4.087   6.598  1.00 95.41           C  
ATOM   3867  N   LEU A 249     -20.270   0.931   9.440  1.00 96.03           N  
ATOM   3868  H   LEU A 249     -19.283   1.085   9.593  1.00 96.03           H  
ATOM   3869  CA  LEU A 249     -21.180   0.954  10.590  1.00 96.03           C  
ATOM   3870  HA  LEU A 249     -21.673  -0.017  10.651  1.00 96.03           H  
ATOM   3871  C   LEU A 249     -22.280   2.013  10.433  1.00 96.03           C  
ATOM   3872  CB  LEU A 249     -20.377   1.201  11.883  1.00 96.03           C  
ATOM   3873  HB2 LEU A 249     -19.788   2.108  11.752  1.00 96.03           H  
ATOM   3874  HB3 LEU A 249     -19.686   0.372  12.038  1.00 96.03           H  
ATOM   3875  O   LEU A 249     -23.424   1.735  10.791  1.00 96.03           O  
ATOM   3876  CG  LEU A 249     -21.259   1.381  13.137  1.00 96.03           C  
ATOM   3877  HG  LEU A 249     -21.984   2.180  12.983  1.00 96.03           H  
ATOM   3878  CD1 LEU A 249     -22.001   0.094  13.501  1.00 96.03           C  
ATOM   3879 HD11 LEU A 249     -22.645  -0.190  12.669  1.00 96.03           H  
ATOM   3880 HD12 LEU A 249     -22.628   0.268  14.375  1.00 96.03           H  
ATOM   3881 HD13 LEU A 249     -21.287  -0.703  13.708  1.00 96.03           H  
ATOM   3882  CD2 LEU A 249     -20.410   1.786  14.337  1.00 96.03           C  
ATOM   3883 HD21 LEU A 249     -21.056   2.004  15.186  1.00 96.03           H  
ATOM   3884 HD22 LEU A 249     -19.723   0.977  14.586  1.00 96.03           H  
ATOM   3885 HD23 LEU A 249     -19.838   2.681  14.093  1.00 96.03           H  
ATOM   3886  N   ILE A 250     -21.922   3.198   9.929  1.00 95.77           N  
ATOM   3887  H   ILE A 250     -20.958   3.330   9.656  1.00 95.77           H  
ATOM   3888  CA  ILE A 250     -22.848   4.313   9.733  1.00 95.77           C  
ATOM   3889  HA  ILE A 250     -23.416   4.456  10.652  1.00 95.77           H  
ATOM   3890  C   ILE A 250     -23.872   3.971   8.651  1.00 95.77           C  
ATOM   3891  CB  ILE A 250     -22.081   5.628   9.453  1.00 95.77           C  
ATOM   3892  HB  ILE A 250     -21.370   5.459   8.645  1.00 95.77           H  
ATOM   3893  O   ILE A 250     -25.054   4.066   8.928  1.00 95.77           O  
ATOM   3894  CG1 ILE A 250     -21.311   6.061  10.724  1.00 95.77           C  
ATOM   3895 HG12 ILE A 250     -22.021   6.378  11.488  1.00 95.77           H  
ATOM   3896 HG13 ILE A 250     -20.760   5.213  11.131  1.00 95.77           H  
ATOM   3897  CG2 ILE A 250     -23.047   6.746   9.022  1.00 95.77           C  
ATOM   3898 HG21 ILE A 250     -23.513   6.496   8.069  1.00 95.77           H  
ATOM   3899 HG22 ILE A 250     -22.519   7.689   8.880  1.00 95.77           H  
ATOM   3900 HG23 ILE A 250     -23.833   6.865   9.768  1.00 95.77           H  
ATOM   3901  CD1 ILE A 250     -20.298   7.186  10.479  1.00 95.77           C  
ATOM   3902 HD11 ILE A 250     -19.713   7.346  11.384  1.00 95.77           H  
ATOM   3903 HD12 ILE A 250     -19.628   6.904   9.667  1.00 95.77           H  
ATOM   3904 HD13 ILE A 250     -20.805   8.118  10.229  1.00 95.77           H  
ATOM   3905  N   TYR A 251     -23.460   3.528   7.462  1.00 94.44           N  
ATOM   3906  H   TYR A 251     -22.467   3.469   7.290  1.00 94.44           H  
ATOM   3907  CA  TYR A 251     -24.379   3.386   6.317  1.00 94.44           C  
ATOM   3908  HA  TYR A 251     -25.250   4.016   6.495  1.00 94.44           H  
ATOM   3909  C   TYR A 251     -24.931   1.976   6.087  1.00 94.44           C  
ATOM   3910  CB  TYR A 251     -23.709   3.908   5.045  1.00 94.44           C  
ATOM   3911  HB2 TYR A 251     -22.870   3.257   4.798  1.00 94.44           H  
ATOM   3912  HB3 TYR A 251     -24.419   3.859   4.220  1.00 94.44           H  
ATOM   3913  O   TYR A 251     -25.681   1.763   5.136  1.00 94.44           O  
ATOM   3914  CG  TYR A 251     -23.231   5.334   5.158  1.00 94.44           C  
ATOM   3915  CD1 TYR A 251     -24.158   6.393   5.267  1.00 94.44           C  
ATOM   3916  HD1 TYR A 251     -25.219   6.192   5.256  1.00 94.44           H  
ATOM   3917  CD2 TYR A 251     -21.851   5.587   5.180  1.00 94.44           C  
ATOM   3918  HD2 TYR A 251     -21.145   4.777   5.074  1.00 94.44           H  
ATOM   3919  CE1 TYR A 251     -23.697   7.714   5.417  1.00 94.44           C  
ATOM   3920  HE1 TYR A 251     -24.401   8.526   5.520  1.00 94.44           H  
ATOM   3921  CE2 TYR A 251     -21.387   6.894   5.345  1.00 94.44           C  
ATOM   3922  HE2 TYR A 251     -20.328   7.105   5.375  1.00 94.44           H  
ATOM   3923  OH  TYR A 251     -21.767   9.164   5.644  1.00 94.44           O  
ATOM   3924  HH  TYR A 251     -22.356   9.922   5.670  1.00 94.44           H  
ATOM   3925  CZ  TYR A 251     -22.305   7.947   5.467  1.00 94.44           C  
ATOM   3926  N   THR A 252     -24.560   0.987   6.903  1.00 90.81           N  
ATOM   3927  H   THR A 252     -23.909   1.193   7.648  1.00 90.81           H  
ATOM   3928  CA  THR A 252     -25.091  -0.373   6.740  1.00 90.81           C  
ATOM   3929  HA  THR A 252     -24.933  -0.682   5.707  1.00 90.81           H  
ATOM   3930  C   THR A 252     -26.584  -0.405   7.029  1.00 90.81           C  
ATOM   3931  CB  THR A 252     -24.405  -1.399   7.646  1.00 90.81           C  
ATOM   3932  HB  THR A 252     -24.447  -1.071   8.684  1.00 90.81           H  
ATOM   3933  O   THR A 252     -27.016  -0.039   8.123  1.00 90.81           O  
ATOM   3934  CG2 THR A 252     -24.986  -2.812   7.532  1.00 90.81           C  
ATOM   3935 HG21 THR A 252     -25.982  -2.848   7.973  1.00 90.81           H  
ATOM   3936 HG22 THR A 252     -24.339  -3.518   8.053  1.00 90.81           H  
ATOM   3937 HG23 THR A 252     -25.048  -3.101   6.483  1.00 90.81           H  
ATOM   3938  OG1 THR A 252     -23.075  -1.563   7.265  1.00 90.81           O  
ATOM   3939  HG1 THR A 252     -22.636  -0.721   7.406  1.00 90.81           H  
ATOM   3940  N   GLU A 253     -27.345  -0.979   6.098  1.00 85.01           N  
ATOM   3941  H   GLU A 253     -26.929  -1.222   5.210  1.00 85.01           H  
ATOM   3942  CA  GLU A 253     -28.754  -1.296   6.293  1.00 85.01           C  
ATOM   3943  HA  GLU A 253     -29.080  -0.755   7.181  1.00 85.01           H  
ATOM   3944  C   GLU A 253     -28.969  -2.804   6.544  1.00 85.01           C  
ATOM   3945  CB  GLU A 253     -29.601  -0.766   5.125  1.00 85.01           C  
ATOM   3946  HB2 GLU A 253     -29.191  -1.141   4.188  1.00 85.01           H  
ATOM   3947  HB3 GLU A 253     -30.616  -1.152   5.220  1.00 85.01           H  
ATOM   3948  O   GLU A 253     -28.336  -3.636   5.886  1.00 85.01           O  
ATOM   3949  CG  GLU A 253     -29.661   0.776   5.071  1.00 85.01           C  
ATOM   3950  HG2 GLU A 253     -30.252   1.058   4.200  1.00 85.01           H  
ATOM   3951  HG3 GLU A 253     -28.653   1.162   4.922  1.00 85.01           H  
ATOM   3952  CD  GLU A 253     -30.284   1.431   6.325  1.00 85.01           C  
ATOM   3953  OE1 GLU A 253     -30.091   2.651   6.532  1.00 85.01           O  
ATOM   3954  OE2 GLU A 253     -30.933   0.711   7.128  1.00 85.01           O  
ATOM   3955  N   PRO A 254     -29.852  -3.196   7.484  1.00 86.53           N  
ATOM   3956  CA  PRO A 254     -30.629  -2.327   8.369  1.00 86.53           C  
ATOM   3957  HA  PRO A 254     -31.132  -1.558   7.782  1.00 86.53           H  
ATOM   3958  C   PRO A 254     -29.767  -1.660   9.456  1.00 86.53           C  
ATOM   3959  CB  PRO A 254     -31.704  -3.228   8.979  1.00 86.53           C  
ATOM   3960  HB2 PRO A 254     -31.989  -2.914   9.983  1.00 86.53           H  
ATOM   3961  HB3 PRO A 254     -32.576  -3.237   8.325  1.00 86.53           H  
ATOM   3962  O   PRO A 254     -28.948  -2.331  10.099  1.00 86.53           O  
ATOM   3963  CG  PRO A 254     -31.053  -4.611   8.971  1.00 86.53           C  
ATOM   3964  HG2 PRO A 254     -31.795  -5.409   8.931  1.00 86.53           H  
ATOM   3965  HG3 PRO A 254     -30.414  -4.724   9.847  1.00 86.53           H  
ATOM   3966  CD  PRO A 254     -30.174  -4.592   7.726  1.00 86.53           C  
ATOM   3967  HD2 PRO A 254     -29.271  -5.182   7.885  1.00 86.53           H  
ATOM   3968  HD3 PRO A 254     -30.729  -4.982   6.873  1.00 86.53           H  
ATOM   3969  N   MET A 255     -30.023  -0.368   9.698  1.00 89.86           N  
ATOM   3970  H   MET A 255     -30.581   0.112   9.006  1.00 89.86           H  
ATOM   3971  CA  MET A 255     -29.319   0.476  10.673  1.00 89.86           C  
ATOM   3972  HA  MET A 255     -28.360   0.748  10.230  1.00 89.86           H  
ATOM   3973  C   MET A 255     -29.060  -0.231  12.017  1.00 89.86           C  
ATOM   3974  CB  MET A 255     -30.120   1.772  10.894  1.00 89.86           C  
ATOM   3975  HB2 MET A 255     -31.056   1.526  11.397  1.00 89.86           H  
ATOM   3976  HB3 MET A 255     -30.359   2.214   9.926  1.00 89.86           H  
ATOM   3977  O   MET A 255     -29.942  -0.875  12.605  1.00 89.86           O  
ATOM   3978  CG  MET A 255     -29.344   2.812  11.717  1.00 89.86           C  
ATOM   3979  HG2 MET A 255     -28.991   2.360  12.644  1.00 89.86           H  
ATOM   3980  HG3 MET A 255     -28.477   3.114  11.130  1.00 89.86           H  
ATOM   3981  SD  MET A 255     -30.259   4.314  12.156  1.00 89.86           S  
ATOM   3982  CE  MET A 255     -31.389   3.647  13.386  1.00 89.86           C  
ATOM   3983  HE1 MET A 255     -32.025   4.445  13.770  1.00 89.86           H  
ATOM   3984  HE2 MET A 255     -30.792   3.237  14.201  1.00 89.86           H  
ATOM   3985  HE3 MET A 255     -32.012   2.873  12.938  1.00 89.86           H  
ATOM   3986  N   ARG A 256     -27.841  -0.090  12.550  1.00 91.53           N  
ATOM   3987  H   ARG A 256     -27.172   0.463  12.032  1.00 91.53           H  
ATOM   3988  CA  ARG A 256     -27.432  -0.703  13.826  1.00 91.53           C  
ATOM   3989  HA  ARG A 256     -27.882  -1.694  13.879  1.00 91.53           H  
ATOM   3990  C   ARG A 256     -27.965   0.077  15.033  1.00 91.53           C  
ATOM   3991  CB  ARG A 256     -25.904  -0.881  13.875  1.00 91.53           C  
ATOM   3992  HB2 ARG A 256     -25.638  -1.378  14.808  1.00 91.53           H  
ATOM   3993  HB3 ARG A 256     -25.435   0.102  13.871  1.00 91.53           H  
ATOM   3994  O   ARG A 256     -27.948   1.304  15.058  1.00 91.53           O  
ATOM   3995  CG  ARG A 256     -25.318  -1.697  12.706  1.00 91.53           C  
ATOM   3996  HG2 ARG A 256     -25.460  -1.149  11.775  1.00 91.53           H  
ATOM   3997  HG3 ARG A 256     -24.246  -1.802  12.871  1.00 91.53           H  
ATOM   3998  CD  ARG A 256     -25.913  -3.106  12.560  1.00 91.53           C  
ATOM   3999  HD2 ARG A 256     -25.759  -3.649  13.492  1.00 91.53           H  
ATOM   4000  HD3 ARG A 256     -26.982  -3.026  12.362  1.00 91.53           H  
ATOM   4001  NE  ARG A 256     -25.284  -3.824  11.434  1.00 91.53           N  
ATOM   4002  HE  ARG A 256     -24.971  -3.252  10.663  1.00 91.53           H  
ATOM   4003  NH1 ARG A 256     -25.500  -5.994  12.183  1.00 91.53           N  
ATOM   4004 HH11 ARG A 256     -25.242  -6.960  12.039  1.00 91.53           H  
ATOM   4005 HH12 ARG A 256     -26.025  -5.686  12.989  1.00 91.53           H  
ATOM   4006  NH2 ARG A 256     -24.401  -5.585  10.303  1.00 91.53           N  
ATOM   4007 HH21 ARG A 256     -23.965  -6.495  10.350  1.00 91.53           H  
ATOM   4008 HH22 ARG A 256     -24.079  -4.971   9.568  1.00 91.53           H  
ATOM   4009  CZ  ARG A 256     -25.074  -5.124  11.314  1.00 91.53           C  
ATOM   4010  N   ARG A 257     -28.384  -0.630  16.090  1.00 92.58           N  
ATOM   4011  H   ARG A 257     -28.289  -1.634  16.031  1.00 92.58           H  
ATOM   4012  CA  ARG A 257     -28.953  -0.046  17.325  1.00 92.58           C  
ATOM   4013  HA  ARG A 257     -29.800   0.588  17.064  1.00 92.58           H  
ATOM   4014  C   ARG A 257     -27.992   0.876  18.057  1.00 92.58           C  
ATOM   4015  CB  ARG A 257     -29.404  -1.144  18.300  1.00 92.58           C  
ATOM   4016  HB2 ARG A 257     -29.512  -0.692  19.285  1.00 92.58           H  
ATOM   4017  HB3 ARG A 257     -28.642  -1.921  18.365  1.00 92.58           H  
ATOM   4018  O   ARG A 257     -28.445   1.789  18.739  1.00 92.58           O  
ATOM   4019  CG  ARG A 257     -30.750  -1.757  17.904  1.00 92.58           C  
ATOM   4020  HG2 ARG A 257     -30.654  -2.181  16.904  1.00 92.58           H  
ATOM   4021  HG3 ARG A 257     -31.506  -0.972  17.889  1.00 92.58           H  
ATOM   4022  CD  ARG A 257     -31.228  -2.849  18.864  1.00 92.58           C  
ATOM   4023  HD2 ARG A 257     -30.533  -3.688  18.815  1.00 92.58           H  
ATOM   4024  HD3 ARG A 257     -32.212  -3.185  18.538  1.00 92.58           H  
ATOM   4025  NE  ARG A 257     -31.270  -2.369  20.251  1.00 92.58           N  
ATOM   4026  HE  ARG A 257     -30.511  -1.767  20.536  1.00 92.58           H  
ATOM   4027  NH1 ARG A 257     -32.812  -3.795  21.153  1.00 92.58           N  
ATOM   4028 HH11 ARG A 257     -33.499  -3.956  21.875  1.00 92.58           H  
ATOM   4029 HH12 ARG A 257     -32.943  -4.179  20.228  1.00 92.58           H  
ATOM   4030  NH2 ARG A 257     -31.933  -2.149  22.386  1.00 92.58           N  
ATOM   4031 HH21 ARG A 257     -31.165  -1.499  22.473  1.00 92.58           H  
ATOM   4032 HH22 ARG A 257     -32.555  -2.339  23.159  1.00 92.58           H  
ATOM   4033  CZ  ARG A 257     -32.014  -2.771  21.252  1.00 92.58           C  
ATOM   4034  N   VAL A 258     -26.686   0.661  17.923  1.00 94.87           N  
ATOM   4035  H   VAL A 258     -26.391  -0.151  17.399  1.00 94.87           H  
ATOM   4036  CA  VAL A 258     -25.674   1.527  18.543  1.00 94.87           C  
ATOM   4037  HA  VAL A 258     -25.854   1.524  19.618  1.00 94.87           H  
ATOM   4038  C   VAL A 258     -25.783   2.984  18.086  1.00 94.87           C  
ATOM   4039  CB  VAL A 258     -24.272   0.951  18.305  1.00 94.87           C  
ATOM   4040  HB  VAL A 258     -24.330  -0.112  18.541  1.00 94.87           H  
ATOM   4041  O   VAL A 258     -25.543   3.874  18.893  1.00 94.87           O  
ATOM   4042  CG1 VAL A 258     -23.797   1.083  16.855  1.00 94.87           C  
ATOM   4043 HG11 VAL A 258     -23.621   2.128  16.597  1.00 94.87           H  
ATOM   4044 HG12 VAL A 258     -24.534   0.664  16.170  1.00 94.87           H  
ATOM   4045 HG13 VAL A 258     -22.860   0.539  16.732  1.00 94.87           H  
ATOM   4046  CG2 VAL A 258     -23.236   1.537  19.260  1.00 94.87           C  
ATOM   4047 HG21 VAL A 258     -23.615   1.525  20.282  1.00 94.87           H  
ATOM   4048 HG22 VAL A 258     -22.995   2.560  18.970  1.00 94.87           H  
ATOM   4049 HG23 VAL A 258     -22.328   0.934  19.220  1.00 94.87           H  
ATOM   4050  N   LEU A 259     -26.239   3.237  16.852  1.00 94.13           N  
ATOM   4051  H   LEU A 259     -26.476   2.464  16.247  1.00 94.13           H  
ATOM   4052  CA  LEU A 259     -26.456   4.585  16.315  1.00 94.13           C  
ATOM   4053  HA  LEU A 259     -25.566   5.188  16.492  1.00 94.13           H  
ATOM   4054  C   LEU A 259     -27.616   5.324  17.004  1.00 94.13           C  
ATOM   4055  CB  LEU A 259     -26.699   4.486  14.797  1.00 94.13           C  
ATOM   4056  HB2 LEU A 259     -27.553   3.834  14.617  1.00 94.13           H  
ATOM   4057  HB3 LEU A 259     -26.969   5.474  14.422  1.00 94.13           H  
ATOM   4058  O   LEU A 259     -27.718   6.539  16.903  1.00 94.13           O  
ATOM   4059  CG  LEU A 259     -25.499   3.995  13.966  1.00 94.13           C  
ATOM   4060  HG  LEU A 259     -25.137   3.050  14.370  1.00 94.13           H  
ATOM   4061  CD1 LEU A 259     -25.941   3.756  12.528  1.00 94.13           C  
ATOM   4062 HD11 LEU A 259     -26.682   2.957  12.499  1.00 94.13           H  
ATOM   4063 HD12 LEU A 259     -26.366   4.661  12.093  1.00 94.13           H  
ATOM   4064 HD13 LEU A 259     -25.094   3.448  11.915  1.00 94.13           H  
ATOM   4065  CD2 LEU A 259     -24.349   5.002  13.958  1.00 94.13           C  
ATOM   4066 HD21 LEU A 259     -24.696   5.960  13.569  1.00 94.13           H  
ATOM   4067 HD22 LEU A 259     -23.952   5.136  14.964  1.00 94.13           H  
ATOM   4068 HD23 LEU A 259     -23.549   4.635  13.315  1.00 94.13           H  
ATOM   4069  N   LEU A 260     -28.470   4.621  17.758  1.00 91.95           N  
ATOM   4070  H   LEU A 260     -28.340   3.622  17.826  1.00 91.95           H  
ATOM   4071  CA  LEU A 260     -29.510   5.248  18.580  1.00 91.95           C  
ATOM   4072  HA  LEU A 260     -29.956   6.067  18.016  1.00 91.95           H  
ATOM   4073  C   LEU A 260     -28.958   5.863  19.873  1.00 91.95           C  
ATOM   4074  CB  LEU A 260     -30.601   4.220  18.914  1.00 91.95           C  
ATOM   4075  HB2 LEU A 260     -31.364   4.734  19.501  1.00 91.95           H  
ATOM   4076  HB3 LEU A 260     -30.179   3.444  19.552  1.00 91.95           H  
ATOM   4077  O   LEU A 260     -29.663   6.607  20.554  1.00 91.95           O  
ATOM   4078  CG  LEU A 260     -31.278   3.562  17.701  1.00 91.95           C  
ATOM   4079  HG  LEU A 260     -30.565   2.925  17.176  1.00 91.95           H  
ATOM   4080  CD1 LEU A 260     -32.417   2.676  18.203  1.00 91.95           C  
ATOM   4081 HD11 LEU A 260     -32.951   2.237  17.360  1.00 91.95           H  
ATOM   4082 HD12 LEU A 260     -32.014   1.881  18.830  1.00 91.95           H  
ATOM   4083 HD13 LEU A 260     -33.115   3.280  18.783  1.00 91.95           H  
ATOM   4084  CD2 LEU A 260     -31.816   4.601  16.718  1.00 91.95           C  
ATOM   4085 HD21 LEU A 260     -32.589   4.173  16.080  1.00 91.95           H  
ATOM   4086 HD22 LEU A 260     -30.995   4.941  16.086  1.00 91.95           H  
ATOM   4087 HD23 LEU A 260     -32.205   5.471  17.247  1.00 91.95           H  
ATOM   4088  N   GLN A 261     -27.714   5.546  20.242  1.00 92.75           N  
ATOM   4089  H   GLN A 261     -27.149   4.995  19.611  1.00 92.75           H  
ATOM   4090  CA  GLN A 261     -27.056   6.157  21.389  1.00 92.75           C  
ATOM   4091  HA  GLN A 261     -27.765   6.228  22.214  1.00 92.75           H  
ATOM   4092  C   GLN A 261     -26.607   7.566  21.010  1.00 92.75           C  
ATOM   4093  CB  GLN A 261     -25.862   5.305  21.844  1.00 92.75           C  
ATOM   4094  HB2 GLN A 261     -25.382   5.800  22.689  1.00 92.75           H  
ATOM   4095  HB3 GLN A 261     -25.133   5.253  21.035  1.00 92.75           H  
ATOM   4096  O   GLN A 261     -25.810   7.738  20.090  1.00 92.75           O  
ATOM   4097  CG  GLN A 261     -26.244   3.874  22.250  1.00 92.75           C  
ATOM   4098  HG2 GLN A 261     -26.711   3.365  21.406  1.00 92.75           H  
ATOM   4099  HG3 GLN A 261     -25.336   3.326  22.501  1.00 92.75           H  
ATOM   4100  CD  GLN A 261     -27.177   3.825  23.454  1.00 92.75           C  
ATOM   4101  NE2 GLN A 261     -28.037   2.836  23.544  1.00 92.75           N  
ATOM   4102 HE21 GLN A 261     -28.115   2.158  22.800  1.00 92.75           H  
ATOM   4103 HE22 GLN A 261     -28.658   2.873  24.340  1.00 92.75           H  
ATOM   4104  OE1 GLN A 261     -27.150   4.662  24.341  1.00 92.75           O  
ATOM   4105  N   LYS A 262     -27.079   8.578  21.746  1.00 92.95           N  
ATOM   4106  H   LYS A 262     -27.766   8.361  22.453  1.00 92.95           H  
ATOM   4107  CA  LYS A 262     -26.821   9.990  21.426  1.00 92.95           C  
ATOM   4108  HA  LYS A 262     -27.309  10.190  20.471  1.00 92.95           H  
ATOM   4109  C   LYS A 262     -25.332  10.315  21.170  1.00 92.95           C  
ATOM   4110  CB  LYS A 262     -27.493  10.895  22.474  1.00 92.95           C  
ATOM   4111  HB2 LYS A 262     -27.168  10.632  23.481  1.00 92.95           H  
ATOM   4112  HB3 LYS A 262     -28.572  10.742  22.424  1.00 92.95           H  
ATOM   4113  O   LYS A 262     -25.072  10.891  20.116  1.00 92.95           O  
ATOM   4114  CG  LYS A 262     -27.194  12.376  22.219  1.00 92.95           C  
ATOM   4115  HG2 LYS A 262     -27.557  12.650  21.228  1.00 92.95           H  
ATOM   4116  HG3 LYS A 262     -26.117  12.542  22.257  1.00 92.95           H  
ATOM   4117  CD  LYS A 262     -27.846  13.279  23.268  1.00 92.95           C  
ATOM   4118  HD2 LYS A 262     -28.930  13.181  23.219  1.00 92.95           H  
ATOM   4119  HD3 LYS A 262     -27.486  13.006  24.260  1.00 92.95           H  
ATOM   4120  CE  LYS A 262     -27.426  14.710  22.932  1.00 92.95           C  
ATOM   4121  HE2 LYS A 262     -27.785  14.960  21.934  1.00 92.95           H  
ATOM   4122  HE3 LYS A 262     -26.338  14.747  22.884  1.00 92.95           H  
ATOM   4123  NZ  LYS A 262     -27.914  15.700  23.913  1.00 92.95           N  
ATOM   4124  HZ1 LYS A 262     -27.544  15.496  24.830  1.00 92.95           H  
ATOM   4125  HZ2 LYS A 262     -27.580  16.609  23.626  1.00 92.95           H  
ATOM   4126  HZ3 LYS A 262     -28.924  15.712  23.920  1.00 92.95           H  
ATOM   4127  N   PRO A 263     -24.364   9.905  22.022  1.00 95.83           N  
ATOM   4128  CA  PRO A 263     -22.943  10.163  21.758  1.00 95.83           C  
ATOM   4129  HA  PRO A 263     -22.784  11.240  21.709  1.00 95.83           H  
ATOM   4130  C   PRO A 263     -22.433   9.533  20.455  1.00 95.83           C  
ATOM   4131  CB  PRO A 263     -22.185   9.594  22.965  1.00 95.83           C  
ATOM   4132  HB2 PRO A 263     -21.884   8.564  22.773  1.00 95.83           H  
ATOM   4133  HB3 PRO A 263     -21.313  10.201  23.209  1.00 95.83           H  
ATOM   4134  O   PRO A 263     -21.615  10.119  19.759  1.00 95.83           O  
ATOM   4135  CG  PRO A 263     -23.222   9.619  24.084  1.00 95.83           C  
ATOM   4136  HG2 PRO A 263     -23.009   8.880  24.856  1.00 95.83           H  
ATOM   4137  HG3 PRO A 263     -23.269  10.620  24.513  1.00 95.83           H  
ATOM   4138  CD  PRO A 263     -24.523   9.317  23.346  1.00 95.83           C  
ATOM   4139  HD2 PRO A 263     -25.354   9.753  23.902  1.00 95.83           H  
ATOM   4140  HD3 PRO A 263     -24.662   8.241  23.250  1.00 95.83           H  
ATOM   4141  N   VAL A 264     -22.942   8.352  20.089  1.00 96.31           N  
ATOM   4142  H   VAL A 264     -23.711   7.970  20.622  1.00 96.31           H  
ATOM   4143  CA  VAL A 264     -22.547   7.651  18.857  1.00 96.31           C  
ATOM   4144  HA  VAL A 264     -21.461   7.670  18.770  1.00 96.31           H  
ATOM   4145  C   VAL A 264     -23.114   8.363  17.630  1.00 96.31           C  
ATOM   4146  CB  VAL A 264     -23.013   6.183  18.882  1.00 96.31           C  
ATOM   4147  HB  VAL A 264     -24.102   6.155  18.896  1.00 96.31           H  
ATOM   4148  O   VAL A 264     -22.406   8.539  16.645  1.00 96.31           O  
ATOM   4149  CG1 VAL A 264     -22.521   5.412  17.655  1.00 96.31           C  
ATOM   4150 HG11 VAL A 264     -22.843   5.910  16.740  1.00 96.31           H  
ATOM   4151 HG12 VAL A 264     -22.933   4.403  17.655  1.00 96.31           H  
ATOM   4152 HG13 VAL A 264     -21.432   5.366  17.665  1.00 96.31           H  
ATOM   4153  CG2 VAL A 264     -22.483   5.441  20.116  1.00 96.31           C  
ATOM   4154 HG21 VAL A 264     -22.773   5.961  21.029  1.00 96.31           H  
ATOM   4155 HG22 VAL A 264     -21.396   5.376  20.060  1.00 96.31           H  
ATOM   4156 HG23 VAL A 264     -22.906   4.437  20.150  1.00 96.31           H  
ATOM   4157  N   ALA A 265     -24.373   8.807  17.689  1.00 95.31           N  
ATOM   4158  H   ALA A 265     -24.920   8.608  18.514  1.00 95.31           H  
ATOM   4159  CA  ALA A 265     -24.992   9.579  16.611  1.00 95.31           C  
ATOM   4160  HA  ALA A 265     -24.924   9.010  15.684  1.00 95.31           H  
ATOM   4161  C   ALA A 265     -24.300  10.934  16.388  1.00 95.31           C  
ATOM   4162  CB  ALA A 265     -26.468   9.793  16.953  1.00 95.31           C  
ATOM   4163  HB1 ALA A 265     -26.970  10.274  16.113  1.00 95.31           H  
ATOM   4164  HB2 ALA A 265     -26.942   8.832  17.147  1.00 95.31           H  
ATOM   4165  HB3 ALA A 265     -26.560  10.422  17.839  1.00 95.31           H  
ATOM   4166  O   ALA A 265     -24.177  11.390  15.255  1.00 95.31           O  
ATOM   4167  N   GLU A 266     -23.850  11.583  17.465  1.00 96.24           N  
ATOM   4168  H   GLU A 266     -23.999  11.169  18.374  1.00 96.24           H  
ATOM   4169  CA  GLU A 266     -23.073  12.826  17.399  1.00 96.24           C  
ATOM   4170  HA  GLU A 266     -23.603  13.552  16.782  1.00 96.24           H  
ATOM   4171  C   GLU A 266     -21.724  12.610  16.718  1.00 96.24           C  
ATOM   4172  CB  GLU A 266     -22.903  13.404  18.814  1.00 96.24           C  
ATOM   4173  HB2 GLU A 266     -22.112  14.155  18.816  1.00 96.24           H  
ATOM   4174  HB3 GLU A 266     -22.643  12.607  19.511  1.00 96.24           H  
ATOM   4175  O   GLU A 266     -21.416  13.308  15.751  1.00 96.24           O  
ATOM   4176  CG  GLU A 266     -24.215  14.071  19.227  1.00 96.24           C  
ATOM   4177  HG2 GLU A 266     -24.349  14.943  18.587  1.00 96.24           H  
ATOM   4178  HG3 GLU A 266     -25.050  13.400  19.026  1.00 96.24           H  
ATOM   4179  CD  GLU A 266     -24.319  14.518  20.688  1.00 96.24           C  
ATOM   4180  OE1 GLU A 266     -25.339  15.208  20.943  1.00 96.24           O  
ATOM   4181  OE2 GLU A 266     -23.503  14.130  21.546  1.00 96.24           O  
ATOM   4182  N   GLU A 267     -20.978  11.589  17.150  1.00 97.89           N  
ATOM   4183  H   GLU A 267     -21.269  11.076  17.970  1.00 97.89           H  
ATOM   4184  CA  GLU A 267     -19.731  11.191  16.497  1.00 97.89           C  
ATOM   4185  HA  GLU A 267     -19.036  12.031  16.509  1.00 97.89           H  
ATOM   4186  C   GLU A 267     -19.955  10.818  15.021  1.00 97.89           C  
ATOM   4187  CB  GLU A 267     -19.093  10.013  17.252  1.00 97.89           C  
ATOM   4188  HB2 GLU A 267     -18.310   9.594  16.619  1.00 97.89           H  
ATOM   4189  HB3 GLU A 267     -19.846   9.245  17.425  1.00 97.89           H  
ATOM   4190  O   GLU A 267     -19.118  11.145  14.187  1.00 97.89           O  
ATOM   4191  CG  GLU A 267     -18.430  10.390  18.585  1.00 97.89           C  
ATOM   4192  HG2 GLU A 267     -19.164  10.864  19.236  1.00 97.89           H  
ATOM   4193  HG3 GLU A 267     -17.640  11.115  18.386  1.00 97.89           H  
ATOM   4194  CD  GLU A 267     -17.816   9.173  19.303  1.00 97.89           C  
ATOM   4195  OE1 GLU A 267     -17.541   9.251  20.520  1.00 97.89           O  
ATOM   4196  OE2 GLU A 267     -17.600   8.105  18.682  1.00 97.89           O  
ATOM   4197  N   ALA A 268     -21.083  10.186  14.665  1.00 97.61           N  
ATOM   4198  H   ALA A 268     -21.711   9.891  15.399  1.00 97.61           H  
ATOM   4199  CA  ALA A 268     -21.374   9.758  13.288  1.00 97.61           C  
ATOM   4200  HA  ALA A 268     -20.527   9.207  12.879  1.00 97.61           H  
ATOM   4201  C   ALA A 268     -21.562  10.937  12.341  1.00 97.61           C  
ATOM   4202  CB  ALA A 268     -22.593   8.829  13.296  1.00 97.61           C  
ATOM   4203  HB1 ALA A 268     -22.397   7.960  13.924  1.00 97.61           H  
ATOM   4204  HB2 ALA A 268     -22.797   8.491  12.279  1.00 97.61           H  
ATOM   4205  HB3 ALA A 268     -23.468   9.357  13.675  1.00 97.61           H  
ATOM   4206  O   ALA A 268     -21.016  10.939  11.239  1.00 97.61           O  
ATOM   4207  N   VAL A 269     -22.286  11.965  12.785  1.00 97.11           N  
ATOM   4208  H   VAL A 269     -22.683  11.901  13.711  1.00 97.11           H  
ATOM   4209  CA  VAL A 269     -22.467  13.194  12.005  1.00 97.11           C  
ATOM   4210  HA  VAL A 269     -22.761  12.926  10.991  1.00 97.11           H  
ATOM   4211  C   VAL A 269     -21.153  13.970  11.882  1.00 97.11           C  
ATOM   4212  CB  VAL A 269     -23.584  14.054  12.620  1.00 97.11           C  
ATOM   4213  HB  VAL A 269     -23.373  14.227  13.676  1.00 97.11           H  
ATOM   4214  O   VAL A 269     -20.857  14.500  10.810  1.00 97.11           O  
ATOM   4215  CG1 VAL A 269     -23.730  15.415  11.926  1.00 97.11           C  
ATOM   4216 HG11 VAL A 269     -23.871  15.268  10.855  1.00 97.11           H  
ATOM   4217 HG12 VAL A 269     -24.583  15.954  12.340  1.00 97.11           H  
ATOM   4218 HG13 VAL A 269     -22.834  16.014  12.089  1.00 97.11           H  
ATOM   4219  CG2 VAL A 269     -24.940  13.346  12.497  1.00 97.11           C  
ATOM   4220 HG21 VAL A 269     -24.924  12.396  13.031  1.00 97.11           H  
ATOM   4221 HG22 VAL A 269     -25.164  13.147  11.449  1.00 97.11           H  
ATOM   4222 HG23 VAL A 269     -25.726  13.973  12.919  1.00 97.11           H  
ATOM   4223  N   GLU A 270     -20.348  14.046  12.947  1.00 97.56           N  
ATOM   4224  H   GLU A 270     -20.621  13.598  13.811  1.00 97.56           H  
ATOM   4225  CA  GLU A 270     -19.037  14.703  12.879  1.00 97.56           C  
ATOM   4226  HA  GLU A 270     -19.172  15.691  12.439  1.00 97.56           H  
ATOM   4227  C   GLU A 270     -18.069  13.944  11.959  1.00 97.56           C  
ATOM   4228  CB  GLU A 270     -18.452  14.896  14.290  1.00 97.56           C  
ATOM   4229  HB2 GLU A 270     -19.182  15.431  14.897  1.00 97.56           H  
ATOM   4230  HB3 GLU A 270     -18.271  13.921  14.743  1.00 97.56           H  
ATOM   4231  O   GLU A 270     -17.381  14.570  11.152  1.00 97.56           O  
ATOM   4232  CG  GLU A 270     -17.143  15.715  14.247  1.00 97.56           C  
ATOM   4233  HG2 GLU A 270     -17.360  16.686  13.801  1.00 97.56           H  
ATOM   4234  HG3 GLU A 270     -16.426  15.209  13.600  1.00 97.56           H  
ATOM   4235  CD  GLU A 270     -16.467  15.934  15.611  1.00 97.56           C  
ATOM   4236  OE1 GLU A 270     -15.305  16.428  15.603  1.00 97.56           O  
ATOM   4237  OE2 GLU A 270     -17.100  15.631  16.642  1.00 97.56           O  
ATOM   4238  N   PHE A 271     -18.044  12.613  12.042  1.00 97.78           N  
ATOM   4239  H   PHE A 271     -18.611  12.161  12.745  1.00 97.78           H  
ATOM   4240  CA  PHE A 271     -17.209  11.759  11.203  1.00 97.78           C  
ATOM   4241  HA  PHE A 271     -16.176  12.100  11.273  1.00 97.78           H  
ATOM   4242  C   PHE A 271     -17.606  11.840   9.723  1.00 97.78           C  
ATOM   4243  CB  PHE A 271     -17.266  10.321  11.726  1.00 97.78           C  
ATOM   4244  HB2 PHE A 271     -16.907  10.300  12.755  1.00 97.78           H  
ATOM   4245  HB3 PHE A 271     -18.302   9.982  11.732  1.00 97.78           H  
ATOM   4246  O   PHE A 271     -16.736  12.071   8.888  1.00 97.78           O  
ATOM   4247  CG  PHE A 271     -16.439   9.358  10.905  1.00 97.78           C  
ATOM   4248  CD1 PHE A 271     -17.044   8.629   9.871  1.00 97.78           C  
ATOM   4249  HD1 PHE A 271     -18.093   8.761   9.655  1.00 97.78           H  
ATOM   4250  CD2 PHE A 271     -15.062   9.210  11.146  1.00 97.78           C  
ATOM   4251  HD2 PHE A 271     -14.593   9.797  11.922  1.00 97.78           H  
ATOM   4252  CE1 PHE A 271     -16.284   7.724   9.118  1.00 97.78           C  
ATOM   4253  HE1 PHE A 271     -16.771   7.146   8.347  1.00 97.78           H  
ATOM   4254  CE2 PHE A 271     -14.292   8.317  10.382  1.00 97.78           C  
ATOM   4255  HE2 PHE A 271     -13.234   8.213  10.572  1.00 97.78           H  
ATOM   4256  CZ  PHE A 271     -14.913   7.562   9.372  1.00 97.78           C  
ATOM   4257  HZ  PHE A 271     -14.349   6.852   8.786  1.00 97.78           H  
ATOM   4258  N   ASP A 272     -18.898  11.741   9.381  1.00 97.34           N  
ATOM   4259  H   ASP A 272     -19.577  11.532  10.099  1.00 97.34           H  
ATOM   4260  CA  ASP A 272     -19.386  11.924   8.000  1.00 97.34           C  
ATOM   4261  HA  ASP A 272     -18.959  11.153   7.358  1.00 97.34           H  
ATOM   4262  C   ASP A 272     -18.951  13.284   7.433  1.00 97.34           C  
ATOM   4263  CB  ASP A 272     -20.919  11.785   7.967  1.00 97.34           C  
ATOM   4264  HB2 ASP A 272     -21.183  10.733   8.080  1.00 97.34           H  
ATOM   4265  HB3 ASP A 272     -21.337  12.325   8.816  1.00 97.34           H  
ATOM   4266  O   ASP A 272     -18.428  13.371   6.318  1.00 97.34           O  
ATOM   4267  CG  ASP A 272     -21.559  12.344   6.684  1.00 97.34           C  
ATOM   4268  OD1 ASP A 272     -21.484  11.734   5.594  1.00 97.34           O  
ATOM   4269  OD2 ASP A 272     -22.169  13.431   6.751  1.00 97.34           O  
ATOM   4270  N   ARG A 273     -19.076  14.354   8.227  1.00 97.27           N  
ATOM   4271  H   ARG A 273     -19.516  14.225   9.128  1.00 97.27           H  
ATOM   4272  CA  ARG A 273     -18.604  15.681   7.825  1.00 97.27           C  
ATOM   4273  HA  ARG A 273     -19.064  15.918   6.866  1.00 97.27           H  
ATOM   4274  C   ARG A 273     -17.091  15.701   7.598  1.00 97.27           C  
ATOM   4275  CB  ARG A 273     -19.042  16.716   8.865  1.00 97.27           C  
ATOM   4276  HB2 ARG A 273     -18.558  16.503   9.818  1.00 97.27           H  
ATOM   4277  HB3 ARG A 273     -20.121  16.646   9.003  1.00 97.27           H  
ATOM   4278  O   ARG A 273     -16.654  16.256   6.591  1.00 97.27           O  
ATOM   4279  CG  ARG A 273     -18.684  18.137   8.414  1.00 97.27           C  
ATOM   4280  HG2 ARG A 273     -17.610  18.217   8.248  1.00 97.27           H  
ATOM   4281  HG3 ARG A 273     -19.207  18.364   7.485  1.00 97.27           H  
ATOM   4282  CD  ARG A 273     -19.081  19.147   9.489  1.00 97.27           C  
ATOM   4283  HD2 ARG A 273     -18.561  18.887  10.411  1.00 97.27           H  
ATOM   4284  HD3 ARG A 273     -20.156  19.081   9.656  1.00 97.27           H  
ATOM   4285  NE  ARG A 273     -18.721  20.517   9.080  1.00 97.27           N  
ATOM   4286  HE  ARG A 273     -18.380  20.628   8.136  1.00 97.27           H  
ATOM   4287  NH1 ARG A 273     -19.162  21.540  11.084  1.00 97.27           N  
ATOM   4288 HH11 ARG A 273     -19.150  22.361  11.671  1.00 97.27           H  
ATOM   4289 HH12 ARG A 273     -19.381  20.635  11.477  1.00 97.27           H  
ATOM   4290  NH2 ARG A 273     -18.418  22.755   9.365  1.00 97.27           N  
ATOM   4291 HH21 ARG A 273     -18.435  23.574   9.955  1.00 97.27           H  
ATOM   4292 HH22 ARG A 273     -18.087  22.831   8.413  1.00 97.27           H  
ATOM   4293  CZ  ARG A 273     -18.769  21.594   9.841  1.00 97.27           C  
ATOM   4294  N   ALA A 274     -16.304  15.121   8.503  1.00 97.69           N  
ATOM   4295  H   ALA A 274     -16.730  14.675   9.302  1.00 97.69           H  
ATOM   4296  CA  ALA A 274     -14.849  15.058   8.371  1.00 97.69           C  
ATOM   4297  HA  ALA A 274     -14.461  16.071   8.262  1.00 97.69           H  
ATOM   4298  C   ALA A 274     -14.430  14.272   7.120  1.00 97.69           C  
ATOM   4299  CB  ALA A 274     -14.257  14.461   9.651  1.00 97.69           C  
ATOM   4300  HB1 ALA A 274     -14.545  15.063  10.513  1.00 97.69           H  
ATOM   4301  HB2 ALA A 274     -14.612  13.440   9.797  1.00 97.69           H  
ATOM   4302  HB3 ALA A 274     -13.169  14.447   9.581  1.00 97.69           H  
ATOM   4303  O   ALA A 274     -13.587  14.743   6.359  1.00 97.69           O  
ATOM   4304  N   VAL A 275     -15.084  13.140   6.836  1.00 97.03           N  
ATOM   4305  H   VAL A 275     -15.750  12.795   7.512  1.00 97.03           H  
ATOM   4306  CA  VAL A 275     -14.852  12.343   5.623  1.00 97.03           C  
ATOM   4307  HA  VAL A 275     -13.793  12.093   5.559  1.00 97.03           H  
ATOM   4308  C   VAL A 275     -15.181  13.140   4.364  1.00 97.03           C  
ATOM   4309  CB  VAL A 275     -15.644  11.023   5.672  1.00 97.03           C  
ATOM   4310  HB  VAL A 275     -16.685  11.232   5.919  1.00 97.03           H  
ATOM   4311  O   VAL A 275     -14.383  13.144   3.431  1.00 97.03           O  
ATOM   4312  CG1 VAL A 275     -15.602  10.286   4.330  1.00 97.03           C  
ATOM   4313 HG11 VAL A 275     -16.165  10.840   3.578  1.00 97.03           H  
ATOM   4314 HG12 VAL A 275     -16.069   9.309   4.449  1.00 97.03           H  
ATOM   4315 HG13 VAL A 275     -14.569  10.155   4.007  1.00 97.03           H  
ATOM   4316  CG2 VAL A 275     -15.063  10.072   6.723  1.00 97.03           C  
ATOM   4317 HG21 VAL A 275     -15.071  10.535   7.710  1.00 97.03           H  
ATOM   4318 HG22 VAL A 275     -14.039   9.801   6.464  1.00 97.03           H  
ATOM   4319 HG23 VAL A 275     -15.668   9.167   6.769  1.00 97.03           H  
ATOM   4320  N   ARG A 276     -16.308  13.861   4.321  1.00 96.69           N  
ATOM   4321  H   ARG A 276     -16.945  13.790   5.101  1.00 96.69           H  
ATOM   4322  CA  ARG A 276     -16.663  14.713   3.169  1.00 96.69           C  
ATOM   4323  HA  ARG A 276     -16.647  14.115   2.259  1.00 96.69           H  
ATOM   4324  C   ARG A 276     -15.651  15.835   2.948  1.00 96.69           C  
ATOM   4325  CB  ARG A 276     -18.064  15.303   3.359  1.00 96.69           C  
ATOM   4326  HB2 ARG A 276     -18.230  16.080   2.613  1.00 96.69           H  
ATOM   4327  HB3 ARG A 276     -18.129  15.757   4.348  1.00 96.69           H  
ATOM   4328  O   ARG A 276     -15.260  16.080   1.811  1.00 96.69           O  
ATOM   4329  CG  ARG A 276     -19.162  14.246   3.204  1.00 96.69           C  
ATOM   4330  HG2 ARG A 276     -18.962  13.396   3.857  1.00 96.69           H  
ATOM   4331  HG3 ARG A 276     -19.189  13.891   2.173  1.00 96.69           H  
ATOM   4332  CD  ARG A 276     -20.514  14.858   3.572  1.00 96.69           C  
ATOM   4333  HD2 ARG A 276     -20.425  15.335   4.548  1.00 96.69           H  
ATOM   4334  HD3 ARG A 276     -20.792  15.601   2.824  1.00 96.69           H  
ATOM   4335  NE  ARG A 276     -21.542  13.818   3.666  1.00 96.69           N  
ATOM   4336  HE  ARG A 276     -21.222  12.890   3.902  1.00 96.69           H  
ATOM   4337  NH1 ARG A 276     -23.362  15.157   4.087  1.00 96.69           N  
ATOM   4338 HH11 ARG A 276     -24.303  15.191   4.453  1.00 96.69           H  
ATOM   4339 HH12 ARG A 276     -22.733  15.945   4.146  1.00 96.69           H  
ATOM   4340  NH2 ARG A 276     -23.564  12.931   4.085  1.00 96.69           N  
ATOM   4341 HH21 ARG A 276     -23.026  12.131   4.386  1.00 96.69           H  
ATOM   4342 HH22 ARG A 276     -24.514  13.009   4.421  1.00 96.69           H  
ATOM   4343  CZ  ARG A 276     -22.821  13.983   3.929  1.00 96.69           C  
ATOM   4344  N   VAL A 277     -15.207  16.492   4.022  1.00 97.32           N  
ATOM   4345  H   VAL A 277     -15.573  16.225   4.925  1.00 97.32           H  
ATOM   4346  CA  VAL A 277     -14.174  17.538   3.955  1.00 97.32           C  
ATOM   4347  HA  VAL A 277     -14.475  18.284   3.219  1.00 97.32           H  
ATOM   4348  C   VAL A 277     -12.848  16.957   3.464  1.00 97.32           C  
ATOM   4349  CB  VAL A 277     -14.011  18.243   5.316  1.00 97.32           C  
ATOM   4350  HB  VAL A 277     -13.895  17.496   6.100  1.00 97.32           H  
ATOM   4351  O   VAL A 277     -12.227  17.542   2.582  1.00 97.32           O  
ATOM   4352  CG1 VAL A 277     -12.798  19.182   5.357  1.00 97.32           C  
ATOM   4353 HG11 VAL A 277     -11.874  18.607   5.289  1.00 97.32           H  
ATOM   4354 HG12 VAL A 277     -12.779  19.726   6.302  1.00 97.32           H  
ATOM   4355 HG13 VAL A 277     -12.839  19.890   4.530  1.00 97.32           H  
ATOM   4356  CG2 VAL A 277     -15.249  19.099   5.628  1.00 97.32           C  
ATOM   4357 HG21 VAL A 277     -16.154  18.494   5.571  1.00 97.32           H  
ATOM   4358 HG22 VAL A 277     -15.162  19.508   6.635  1.00 97.32           H  
ATOM   4359 HG23 VAL A 277     -15.326  19.914   4.908  1.00 97.32           H  
ATOM   4360  N   ALA A 278     -12.438  15.793   3.966  1.00 96.96           N  
ATOM   4361  H   ALA A 278     -12.964  15.369   4.717  1.00 96.96           H  
ATOM   4362  CA  ALA A 278     -11.220  15.120   3.530  1.00 96.96           C  
ATOM   4363  HA  ALA A 278     -10.388  15.820   3.608  1.00 96.96           H  
ATOM   4364  C   ALA A 278     -11.303  14.666   2.061  1.00 96.96           C  
ATOM   4365  CB  ALA A 278     -10.950  13.960   4.487  1.00 96.96           C  
ATOM   4366  HB1 ALA A 278     -10.030  13.452   4.198  1.00 96.96           H  
ATOM   4367  HB2 ALA A 278     -11.783  13.258   4.463  1.00 96.96           H  
ATOM   4368  HB3 ALA A 278     -10.836  14.339   5.503  1.00 96.96           H  
ATOM   4369  O   ALA A 278     -10.376  14.923   1.298  1.00 96.96           O  
ATOM   4370  N   LYS A 279     -12.427  14.077   1.627  1.00 97.28           N  
ATOM   4371  H   LYS A 279     -13.139  13.856   2.308  1.00 97.28           H  
ATOM   4372  CA  LYS A 279     -12.675  13.725   0.215  1.00 97.28           C  
ATOM   4373  HA  LYS A 279     -11.889  13.055  -0.132  1.00 97.28           H  
ATOM   4374  C   LYS A 279     -12.588  14.959  -0.689  1.00 97.28           C  
ATOM   4375  CB  LYS A 279     -14.036  13.009   0.062  1.00 97.28           C  
ATOM   4376  HB2 LYS A 279     -14.326  13.024  -0.988  1.00 97.28           H  
ATOM   4377  HB3 LYS A 279     -14.796  13.541   0.634  1.00 97.28           H  
ATOM   4378  O   LYS A 279     -11.931  14.906  -1.720  1.00 97.28           O  
ATOM   4379  CG  LYS A 279     -13.974  11.538   0.514  1.00 97.28           C  
ATOM   4380  HG2 LYS A 279     -13.578  11.494   1.528  1.00 97.28           H  
ATOM   4381  HG3 LYS A 279     -13.286  11.012  -0.148  1.00 97.28           H  
ATOM   4382  CD  LYS A 279     -15.331  10.805   0.484  1.00 97.28           C  
ATOM   4383  HD2 LYS A 279     -16.028  11.336   1.133  1.00 97.28           H  
ATOM   4384  HD3 LYS A 279     -15.720  10.791  -0.533  1.00 97.28           H  
ATOM   4385  CE  LYS A 279     -15.139   9.361   0.996  1.00 97.28           C  
ATOM   4386  HE2 LYS A 279     -14.547   9.416   1.910  1.00 97.28           H  
ATOM   4387  HE3 LYS A 279     -14.547   8.801   0.272  1.00 97.28           H  
ATOM   4388  NZ  LYS A 279     -16.404   8.633   1.305  1.00 97.28           N  
ATOM   4389  HZ1 LYS A 279     -16.236   7.838   1.905  1.00 97.28           H  
ATOM   4390  HZ2 LYS A 279     -17.027   9.184   1.877  1.00 97.28           H  
ATOM   4391  HZ3 LYS A 279     -16.882   8.307   0.476  1.00 97.28           H  
ATOM   4392  N   ALA A 280     -13.171  16.087  -0.278  1.00 97.48           N  
ATOM   4393  H   ALA A 280     -13.725  16.066   0.566  1.00 97.48           H  
ATOM   4394  CA  ALA A 280     -13.080  17.343  -1.026  1.00 97.48           C  
ATOM   4395  HA  ALA A 280     -13.358  17.152  -2.063  1.00 97.48           H  
ATOM   4396  C   ALA A 280     -11.657  17.935  -1.046  1.00 97.48           C  
ATOM   4397  CB  ALA A 280     -14.087  18.333  -0.430  1.00 97.48           C  
ATOM   4398  HB1 ALA A 280     -15.091  17.912  -0.481  1.00 97.48           H  
ATOM   4399  HB2 ALA A 280     -13.837  18.544   0.609  1.00 97.48           H  
ATOM   4400  HB3 ALA A 280     -14.062  19.262  -1.000  1.00 97.48           H  
ATOM   4401  O   ALA A 280     -11.243  18.500  -2.053  1.00 97.48           O  
ATOM   4402  N   LYS A 281     -10.906  17.807   0.055  1.00 97.21           N  
ATOM   4403  H   LYS A 281     -11.337  17.380   0.863  1.00 97.21           H  
ATOM   4404  CA  LYS A 281      -9.535  18.321   0.199  1.00 97.21           C  
ATOM   4405  HA  LYS A 281      -9.494  19.341  -0.183  1.00 97.21           H  
ATOM   4406  C   LYS A 281      -8.516  17.521  -0.614  1.00 97.21           C  
ATOM   4407  CB  LYS A 281      -9.185  18.325   1.696  1.00 97.21           C  
ATOM   4408  HB2 LYS A 281      -9.297  17.309   2.076  1.00 97.21           H  
ATOM   4409  HB3 LYS A 281      -9.901  18.961   2.215  1.00 97.21           H  
ATOM   4410  O   LYS A 281      -7.604  18.117  -1.177  1.00 97.21           O  
ATOM   4411  CG  LYS A 281      -7.764  18.811   2.030  1.00 97.21           C  
ATOM   4412  HG2 LYS A 281      -7.631  19.840   1.695  1.00 97.21           H  
ATOM   4413  HG3 LYS A 281      -7.029  18.171   1.542  1.00 97.21           H  
ATOM   4414  CD  LYS A 281      -7.563  18.722   3.549  1.00 97.21           C  
ATOM   4415  HD2 LYS A 281      -7.832  17.715   3.868  1.00 97.21           H  
ATOM   4416  HD3 LYS A 281      -8.230  19.427   4.046  1.00 97.21           H  
ATOM   4417  CE  LYS A 281      -6.120  18.988   3.981  1.00 97.21           C  
ATOM   4418  HE2 LYS A 281      -5.461  18.395   3.347  1.00 97.21           H  
ATOM   4419  HE3 LYS A 281      -5.881  20.042   3.840  1.00 97.21           H  
ATOM   4420  NZ  LYS A 281      -5.936  18.576   5.399  1.00 97.21           N  
ATOM   4421  HZ1 LYS A 281      -6.222  17.618   5.537  1.00 97.21           H  
ATOM   4422  HZ2 LYS A 281      -4.973  18.622   5.700  1.00 97.21           H  
ATOM   4423  HZ3 LYS A 281      -6.523  19.094   6.038  1.00 97.21           H  
ATOM   4424  N   TYR A 282      -8.646  16.196  -0.642  1.00 96.02           N  
ATOM   4425  H   TYR A 282      -9.394  15.783  -0.103  1.00 96.02           H  
ATOM   4426  CA  TYR A 282      -7.659  15.299  -1.251  1.00 96.02           C  
ATOM   4427  HA  TYR A 282      -6.733  15.851  -1.413  1.00 96.02           H  
ATOM   4428  C   TYR A 282      -8.064  14.781  -2.637  1.00 96.02           C  
ATOM   4429  CB  TYR A 282      -7.343  14.159  -0.270  1.00 96.02           C  
ATOM   4430  HB2 TYR A 282      -8.258  13.605  -0.062  1.00 96.02           H  
ATOM   4431  HB3 TYR A 282      -6.645  13.470  -0.745  1.00 96.02           H  
ATOM   4432  O   TYR A 282      -7.198  14.315  -3.373  1.00 96.02           O  
ATOM   4433  CG  TYR A 282      -6.719  14.631   1.034  1.00 96.02           C  
ATOM   4434  CD1 TYR A 282      -5.452  15.244   1.015  1.00 96.02           C  
ATOM   4435  HD1 TYR A 282      -4.930  15.364   0.076  1.00 96.02           H  
ATOM   4436  CD2 TYR A 282      -7.393  14.465   2.260  1.00 96.02           C  
ATOM   4437  HD2 TYR A 282      -8.353  13.971   2.285  1.00 96.02           H  
ATOM   4438  CE1 TYR A 282      -4.857  15.685   2.211  1.00 96.02           C  
ATOM   4439  HE1 TYR A 282      -3.876  16.135   2.186  1.00 96.02           H  
ATOM   4440  CE2 TYR A 282      -6.813  14.923   3.459  1.00 96.02           C  
ATOM   4441  HE2 TYR A 282      -7.319  14.794   4.404  1.00 96.02           H  
ATOM   4442  OH  TYR A 282      -4.931  15.908   4.587  1.00 96.02           O  
ATOM   4443  HH  TYR A 282      -3.981  16.001   4.480  1.00 96.02           H  
ATOM   4444  CZ  TYR A 282      -5.534  15.516   3.436  1.00 96.02           C  
ATOM   4445  N   GLY A 283      -9.342  14.864  -3.020  1.00 95.83           N  
ATOM   4446  H   GLY A 283     -10.037  15.205  -2.371  1.00 95.83           H  
ATOM   4447  CA  GLY A 283      -9.822  14.371  -4.313  1.00 95.83           C  
ATOM   4448  HA2 GLY A 283     -10.909  14.443  -4.355  1.00 95.83           H  
ATOM   4449  HA3 GLY A 283      -9.402  14.984  -5.110  1.00 95.83           H  
ATOM   4450  C   GLY A 283      -9.429  12.909  -4.536  1.00 95.83           C  
ATOM   4451  O   GLY A 283      -9.646  12.063  -3.668  1.00 95.83           O  
ATOM   4452  N   ASP A 284      -8.772  12.635  -5.662  1.00 94.46           N  
ATOM   4453  H   ASP A 284      -8.683  13.360  -6.359  1.00 94.46           H  
ATOM   4454  CA  ASP A 284      -8.318  11.291  -6.046  1.00 94.46           C  
ATOM   4455  HA  ASP A 284      -9.164  10.608  -5.975  1.00 94.46           H  
ATOM   4456  C   ASP A 284      -7.194  10.733  -5.148  1.00 94.46           C  
ATOM   4457  CB  ASP A 284      -7.852  11.314  -7.512  1.00 94.46           C  
ATOM   4458  HB2 ASP A 284      -6.975  11.957  -7.590  1.00 94.46           H  
ATOM   4459  HB3 ASP A 284      -7.555  10.306  -7.803  1.00 94.46           H  
ATOM   4460  O   ASP A 284      -6.908   9.532  -5.174  1.00 94.46           O  
ATOM   4461  CG  ASP A 284      -8.928  11.802  -8.488  1.00 94.46           C  
ATOM   4462  OD1 ASP A 284     -10.126  11.567  -8.212  1.00 94.46           O  
ATOM   4463  OD2 ASP A 284      -8.537  12.454  -9.478  1.00 94.46           O  
ATOM   4464  N   ASP A 285      -6.532  11.569  -4.334  1.00 96.22           N  
ATOM   4465  H   ASP A 285      -6.793  12.544  -4.337  1.00 96.22           H  
ATOM   4466  CA  ASP A 285      -5.577  11.106  -3.314  1.00 96.22           C  
ATOM   4467  HA  ASP A 285      -4.972  10.302  -3.732  1.00 96.22           H  
ATOM   4468  C   ASP A 285      -6.306  10.506  -2.090  1.00 96.22           C  
ATOM   4469  CB  ASP A 285      -4.603  12.232  -2.864  1.00 96.22           C  
ATOM   4470  HB2 ASP A 285      -5.160  13.151  -2.677  1.00 96.22           H  
ATOM   4471  HB3 ASP A 285      -4.183  11.937  -1.903  1.00 96.22           H  
ATOM   4472  O   ASP A 285      -5.662   9.808  -1.307  1.00 96.22           O  
ATOM   4473  CG  ASP A 285      -3.393  12.559  -3.768  1.00 96.22           C  
ATOM   4474  OD1 ASP A 285      -3.233  11.996  -4.866  1.00 96.22           O  
ATOM   4475  OD2 ASP A 285      -2.495  13.325  -3.341  1.00 96.22           O  
ATOM   4476  N   PHE A 286      -7.620  10.732  -1.901  1.00 96.40           N  
ATOM   4477  H   PHE A 286      -8.125  11.250  -2.606  1.00 96.40           H  
ATOM   4478  CA  PHE A 286      -8.334  10.359  -0.667  1.00 96.40           C  
ATOM   4479  HA  PHE A 286      -7.895  10.920   0.158  1.00 96.40           H  
ATOM   4480  C   PHE A 286      -8.208   8.870  -0.326  1.00 96.40           C  
ATOM   4481  CB  PHE A 286      -9.816  10.755  -0.726  1.00 96.40           C  
ATOM   4482  HB2 PHE A 286      -9.891  11.835  -0.848  1.00 96.40           H  
ATOM   4483  HB3 PHE A 286     -10.277  10.289  -1.596  1.00 96.40           H  
ATOM   4484  O   PHE A 286      -7.826   8.523   0.788  1.00 96.40           O  
ATOM   4485  CG  PHE A 286     -10.575  10.340   0.527  1.00 96.40           C  
ATOM   4486  CD1 PHE A 286     -11.361   9.169   0.529  1.00 96.40           C  
ATOM   4487  HD1 PHE A 286     -11.445   8.574  -0.368  1.00 96.40           H  
ATOM   4488  CD2 PHE A 286     -10.429  11.076   1.717  1.00 96.40           C  
ATOM   4489  HD2 PHE A 286      -9.805  11.958   1.728  1.00 96.40           H  
ATOM   4490  CE1 PHE A 286     -12.006   8.748   1.707  1.00 96.40           C  
ATOM   4491  HE1 PHE A 286     -12.575   7.831   1.707  1.00 96.40           H  
ATOM   4492  CE2 PHE A 286     -11.071  10.651   2.894  1.00 96.40           C  
ATOM   4493  HE2 PHE A 286     -10.935  11.204   3.812  1.00 96.40           H  
ATOM   4494  CZ  PHE A 286     -11.864   9.491   2.891  1.00 96.40           C  
ATOM   4495  HZ  PHE A 286     -12.336   9.153   3.801  1.00 96.40           H  
ATOM   4496  N   ASP A 287      -8.457   7.979  -1.286  1.00 95.88           N  
ATOM   4497  H   ASP A 287      -8.759   8.316  -2.190  1.00 95.88           H  
ATOM   4498  CA  ASP A 287      -8.339   6.530  -1.079  1.00 95.88           C  
ATOM   4499  HA  ASP A 287      -8.839   6.274  -0.145  1.00 95.88           H  
ATOM   4500  C   ASP A 287      -6.888   6.038  -0.931  1.00 95.88           C  
ATOM   4501  CB  ASP A 287      -9.041   5.793  -2.222  1.00 95.88           C  
ATOM   4502  HB2 ASP A 287      -8.842   6.295  -3.168  1.00 95.88           H  
ATOM   4503  HB3 ASP A 287      -8.629   4.787  -2.287  1.00 95.88           H  
ATOM   4504  O   ASP A 287      -6.646   4.854  -0.695  1.00 95.88           O  
ATOM   4505  CG  ASP A 287     -10.542   5.649  -1.987  1.00 95.88           C  
ATOM   4506  OD1 ASP A 287     -10.910   5.139  -0.896  1.00 95.88           O  
ATOM   4507  OD2 ASP A 287     -11.299   5.937  -2.934  1.00 95.88           O  
ATOM   4508  N   TYR A 288      -5.911   6.934  -1.063  1.00 96.94           N  
ATOM   4509  H   TYR A 288      -6.177   7.891  -1.245  1.00 96.94           H  
ATOM   4510  CA  TYR A 288      -4.482   6.646  -1.000  1.00 96.94           C  
ATOM   4511  HA  TYR A 288      -4.338   5.583  -0.803  1.00 96.94           H  
ATOM   4512  C   TYR A 288      -3.783   7.393   0.139  1.00 96.94           C  
ATOM   4513  CB  TYR A 288      -3.848   6.952  -2.365  1.00 96.94           C  
ATOM   4514  HB2 TYR A 288      -2.770   6.806  -2.299  1.00 96.94           H  
ATOM   4515  HB3 TYR A 288      -4.019   7.999  -2.616  1.00 96.94           H  
ATOM   4516  O   TYR A 288      -2.573   7.229   0.293  1.00 96.94           O  
ATOM   4517  CG  TYR A 288      -4.383   6.077  -3.480  1.00 96.94           C  
ATOM   4518  CD1 TYR A 288      -3.730   4.872  -3.796  1.00 96.94           C  
ATOM   4519  HD1 TYR A 288      -2.834   4.608  -3.254  1.00 96.94           H  
ATOM   4520  CD2 TYR A 288      -5.552   6.444  -4.173  1.00 96.94           C  
ATOM   4521  HD2 TYR A 288      -6.056   7.371  -3.940  1.00 96.94           H  
ATOM   4522  CE1 TYR A 288      -4.244   4.025  -4.797  1.00 96.94           C  
ATOM   4523  HE1 TYR A 288      -3.745   3.099  -5.043  1.00 96.94           H  
ATOM   4524  CE2 TYR A 288      -6.080   5.596  -5.162  1.00 96.94           C  
ATOM   4525  HE2 TYR A 288      -6.978   5.874  -5.694  1.00 96.94           H  
ATOM   4526  OH  TYR A 288      -5.948   3.564  -6.420  1.00 96.94           O  
ATOM   4527  HH  TYR A 288      -5.401   2.793  -6.586  1.00 96.94           H  
ATOM   4528  CZ  TYR A 288      -5.429   4.385  -5.472  1.00 96.94           C  
ATOM   4529  N   ILE A 289      -4.498   8.167   0.970  1.00 95.33           N  
ATOM   4530  H   ILE A 289      -5.479   8.298   0.770  1.00 95.33           H  
ATOM   4531  CA  ILE A 289      -3.881   9.019   2.005  1.00 95.33           C  
ATOM   4532  HA  ILE A 289      -3.262   9.756   1.493  1.00 95.33           H  
ATOM   4533  C   ILE A 289      -2.938   8.238   2.920  1.00 95.33           C  
ATOM   4534  CB  ILE A 289      -4.927   9.798   2.841  1.00 95.33           C  
ATOM   4535  HB  ILE A 289      -4.387  10.346   3.614  1.00 95.33           H  
ATOM   4536  O   ILE A 289      -1.820   8.684   3.169  1.00 95.33           O  
ATOM   4537  CG1 ILE A 289      -5.934   8.880   3.575  1.00 95.33           C  
ATOM   4538 HG12 ILE A 289      -5.391   8.250   4.280  1.00 95.33           H  
ATOM   4539 HG13 ILE A 289      -6.438   8.230   2.861  1.00 95.33           H  
ATOM   4540  CG2 ILE A 289      -5.591  10.853   1.946  1.00 95.33           C  
ATOM   4541 HG21 ILE A 289      -6.258  11.492   2.526  1.00 95.33           H  
ATOM   4542 HG22 ILE A 289      -4.834  11.487   1.486  1.00 95.33           H  
ATOM   4543 HG23 ILE A 289      -6.153  10.355   1.156  1.00 95.33           H  
ATOM   4544  CD1 ILE A 289      -6.995   9.625   4.393  1.00 95.33           C  
ATOM   4545 HD11 ILE A 289      -7.548   8.911   5.003  1.00 95.33           H  
ATOM   4546 HD12 ILE A 289      -7.696  10.131   3.730  1.00 95.33           H  
ATOM   4547 HD13 ILE A 289      -6.517  10.353   5.049  1.00 95.33           H  
ATOM   4548  N   GLY A 290      -3.320   7.029   3.346  1.00 92.84           N  
ATOM   4549  H   GLY A 290      -4.235   6.690   3.088  1.00 92.84           H  
ATOM   4550  CA  GLY A 290      -2.464   6.221   4.210  1.00 92.84           C  
ATOM   4551  HA2 GLY A 290      -2.114   6.838   5.038  1.00 92.84           H  
ATOM   4552  HA3 GLY A 290      -3.037   5.395   4.632  1.00 92.84           H  
ATOM   4553  C   GLY A 290      -1.238   5.668   3.483  1.00 92.84           C  
ATOM   4554  O   GLY A 290      -0.167   5.590   4.080  1.00 92.84           O  
ATOM   4555  N   ALA A 291      -1.346   5.337   2.191  1.00 95.45           N  
ATOM   4556  H   ALA A 291      -2.220   5.518   1.719  1.00 95.45           H  
ATOM   4557  CA  ALA A 291      -0.192   4.945   1.378  1.00 95.45           C  
ATOM   4558  HA  ALA A 291       0.362   4.168   1.905  1.00 95.45           H  
ATOM   4559  C   ALA A 291       0.773   6.128   1.174  1.00 95.45           C  
ATOM   4560  CB  ALA A 291      -0.694   4.368   0.046  1.00 95.45           C  
ATOM   4561  HB1 ALA A 291      -1.363   3.528   0.230  1.00 95.45           H  
ATOM   4562  HB2 ALA A 291       0.151   4.019  -0.547  1.00 95.45           H  
ATOM   4563  HB3 ALA A 291      -1.229   5.130  -0.521  1.00 95.45           H  
ATOM   4564  O   ALA A 291       1.989   5.974   1.302  1.00 95.45           O  
ATOM   4565  N   LEU A 292       0.225   7.320   0.928  1.00 95.49           N  
ATOM   4566  H   LEU A 292      -0.780   7.358   0.837  1.00 95.49           H  
ATOM   4567  CA  LEU A 292       0.958   8.579   0.766  1.00 95.49           C  
ATOM   4568  HA  LEU A 292       1.804   8.410   0.100  1.00 95.49           H  
ATOM   4569  C   LEU A 292       1.555   9.110   2.084  1.00 95.49           C  
ATOM   4570  CB  LEU A 292       0.006   9.613   0.130  1.00 95.49           C  
ATOM   4571  HB2 LEU A 292       0.497  10.586   0.116  1.00 95.49           H  
ATOM   4572  HB3 LEU A 292      -0.877   9.699   0.763  1.00 95.49           H  
ATOM   4573  O   LEU A 292       2.305  10.086   2.075  1.00 95.49           O  
ATOM   4574  CG  LEU A 292      -0.444   9.280  -1.307  1.00 95.49           C  
ATOM   4575  HG  LEU A 292      -0.813   8.256  -1.357  1.00 95.49           H  
ATOM   4576  CD1 LEU A 292      -1.572  10.216  -1.736  1.00 95.49           C  
ATOM   4577 HD11 LEU A 292      -1.888   9.980  -2.752  1.00 95.49           H  
ATOM   4578 HD12 LEU A 292      -1.246  11.256  -1.698  1.00 95.49           H  
ATOM   4579 HD13 LEU A 292      -2.430  10.087  -1.076  1.00 95.49           H  
ATOM   4580  CD2 LEU A 292       0.708   9.424  -2.303  1.00 95.49           C  
ATOM   4581 HD21 LEU A 292       0.344   9.190  -3.304  1.00 95.49           H  
ATOM   4582 HD22 LEU A 292       1.505   8.723  -2.055  1.00 95.49           H  
ATOM   4583 HD23 LEU A 292       1.093  10.443  -2.287  1.00 95.49           H  
ATOM   4584  N   GLY A 293       1.241   8.481   3.223  1.00 91.91           N  
ATOM   4585  H   GLY A 293       0.597   7.705   3.174  1.00 91.91           H  
ATOM   4586  CA  GLY A 293       1.671   8.938   4.545  1.00 91.91           C  
ATOM   4587  HA2 GLY A 293       2.752   9.077   4.552  1.00 91.91           H  
ATOM   4588  HA3 GLY A 293       1.408   8.177   5.280  1.00 91.91           H  
ATOM   4589  C   GLY A 293       1.022  10.254   4.981  1.00 91.91           C  
ATOM   4590  O   GLY A 293       1.562  10.937   5.843  1.00 91.91           O  
ATOM   4591  N   ILE A 294      -0.113  10.619   4.384  1.00 92.62           N  
ATOM   4592  H   ILE A 294      -0.545   9.963   3.749  1.00 92.62           H  
ATOM   4593  CA  ILE A 294      -0.888  11.800   4.757  1.00 92.62           C  
ATOM   4594  HA  ILE A 294      -0.205  12.614   5.000  1.00 92.62           H  
ATOM   4595  C   ILE A 294      -1.699  11.451   6.007  1.00 92.62           C  
ATOM   4596  CB  ILE A 294      -1.781  12.254   3.581  1.00 92.62           C  
ATOM   4597  HB  ILE A 294      -2.423  11.420   3.298  1.00 92.62           H  
ATOM   4598  O   ILE A 294      -2.602  10.612   5.957  1.00 92.62           O  
ATOM   4599  CG1 ILE A 294      -0.931  12.643   2.349  1.00 92.62           C  
ATOM   4600 HG12 ILE A 294      -0.348  13.536   2.577  1.00 92.62           H  
ATOM   4601 HG13 ILE A 294      -0.230  11.840   2.123  1.00 92.62           H  
ATOM   4602  CG2 ILE A 294      -2.675  13.431   4.009  1.00 92.62           C  
ATOM   4603 HG21 ILE A 294      -2.063  14.296   4.267  1.00 92.62           H  
ATOM   4604 HG22 ILE A 294      -3.355  13.683   3.195  1.00 92.62           H  
ATOM   4605 HG23 ILE A 294      -3.295  13.159   4.863  1.00 92.62           H  
ATOM   4606  CD1 ILE A 294      -1.751  12.893   1.075  1.00 92.62           C  
ATOM   4607 HD11 ILE A 294      -1.074  13.042   0.234  1.00 92.62           H  
ATOM   4608 HD12 ILE A 294      -2.368  13.786   1.181  1.00 92.62           H  
ATOM   4609 HD13 ILE A 294      -2.387  12.033   0.866  1.00 92.62           H  
ATOM   4610  N   ASN A 295      -1.384  12.100   7.128  1.00 88.84           N  
ATOM   4611  H   ASN A 295      -0.622  12.763   7.112  1.00 88.84           H  
ATOM   4612  CA  ASN A 295      -2.145  11.964   8.365  1.00 88.84           C  
ATOM   4613  HA  ASN A 295      -2.626  10.986   8.383  1.00 88.84           H  
ATOM   4614  C   ASN A 295      -3.247  13.032   8.426  1.00 88.84           C  
ATOM   4615  CB  ASN A 295      -1.189  12.033   9.568  1.00 88.84           C  
ATOM   4616  HB2 ASN A 295      -0.733  13.022   9.611  1.00 88.84           H  
ATOM   4617  HB3 ASN A 295      -0.400  11.289   9.462  1.00 88.84           H  
ATOM   4618  O   ASN A 295      -2.971  14.205   8.660  1.00 88.84           O  
ATOM   4619  CG  ASN A 295      -1.925  11.764  10.872  1.00 88.84           C  
ATOM   4620  ND2 ASN A 295      -1.478  12.333  11.966  1.00 88.84           N  
ATOM   4621 HD21 ASN A 295      -2.108  12.329  12.755  1.00 88.84           H  
ATOM   4622 HD22 ASN A 295      -0.749  13.029  11.899  1.00 88.84           H  
ATOM   4623  OD1 ASN A 295      -2.903  11.034  10.921  1.00 88.84           O  
ATOM   4624  N   GLU A 296      -4.501  12.637   8.218  1.00 92.08           N  
ATOM   4625  H   GLU A 296      -4.677  11.660   8.031  1.00 92.08           H  
ATOM   4626  CA  GLU A 296      -5.647  13.533   8.389  1.00 92.08           C  
ATOM   4627  HA  GLU A 296      -5.313  14.562   8.260  1.00 92.08           H  
ATOM   4628  C   GLU A 296      -6.186  13.408   9.821  1.00 92.08           C  
ATOM   4629  CB  GLU A 296      -6.683  13.272   7.284  1.00 92.08           C  
ATOM   4630  HB2 GLU A 296      -7.007  12.232   7.329  1.00 92.08           H  
ATOM   4631  HB3 GLU A 296      -6.203  13.429   6.318  1.00 92.08           H  
ATOM   4632  O   GLU A 296      -6.982  12.521  10.134  1.00 92.08           O  
ATOM   4633  CG  GLU A 296      -7.922  14.176   7.360  1.00 92.08           C  
ATOM   4634  HG2 GLU A 296      -8.500  13.872   8.233  1.00 92.08           H  
ATOM   4635  HG3 GLU A 296      -8.540  13.994   6.480  1.00 92.08           H  
ATOM   4636  CD  GLU A 296      -7.611  15.680   7.467  1.00 92.08           C  
ATOM   4637  OE1 GLU A 296      -7.830  16.218   8.578  1.00 92.08           O  
ATOM   4638  OE2 GLU A 296      -7.190  16.317   6.470  1.00 92.08           O  
ATOM   4639  N   GLU A 297      -5.738  14.311  10.697  1.00 92.45           N  
ATOM   4640  H   GLU A 297      -5.024  14.953  10.382  1.00 92.45           H  
ATOM   4641  CA  GLU A 297      -6.063  14.308  12.131  1.00 92.45           C  
ATOM   4642  HA  GLU A 297      -5.680  13.386  12.567  1.00 92.45           H  
ATOM   4643  C   GLU A 297      -7.576  14.363  12.391  1.00 92.45           C  
ATOM   4644  CB  GLU A 297      -5.360  15.506  12.797  1.00 92.45           C  
ATOM   4645  HB2 GLU A 297      -5.789  16.426  12.400  1.00 92.45           H  
ATOM   4646  HB3 GLU A 297      -4.305  15.493  12.524  1.00 92.45           H  
ATOM   4647  O   GLU A 297      -8.070  13.809  13.376  1.00 92.45           O  
ATOM   4648  CG  GLU A 297      -5.467  15.549  14.334  1.00 92.45           C  
ATOM   4649  HG2 GLU A 297      -6.516  15.633  14.616  1.00 92.45           H  
ATOM   4650  HG3 GLU A 297      -4.973  16.457  14.678  1.00 92.45           H  
ATOM   4651  CD  GLU A 297      -4.828  14.343  15.052  1.00 92.45           C  
ATOM   4652  OE1 GLU A 297      -5.155  14.147  16.247  1.00 92.45           O  
ATOM   4653  OE2 GLU A 297      -4.041  13.602  14.417  1.00 92.45           O  
ATOM   4654  N   THR A 298      -8.350  14.986  11.494  1.00 94.90           N  
ATOM   4655  H   THR A 298      -7.923  15.374  10.665  1.00 94.90           H  
ATOM   4656  CA  THR A 298      -9.814  15.010  11.619  1.00 94.90           C  
ATOM   4657  HA  THR A 298     -10.062  15.335  12.629  1.00 94.90           H  
ATOM   4658  C   THR A 298     -10.450  13.632  11.466  1.00 94.90           C  
ATOM   4659  CB  THR A 298     -10.481  15.994  10.652  1.00 94.90           C  
ATOM   4660  HB  THR A 298     -11.555  15.976  10.841  1.00 94.90           H  
ATOM   4661  O   THR A 298     -11.516  13.419  12.023  1.00 94.90           O  
ATOM   4662  CG2 THR A 298      -9.992  17.429  10.839  1.00 94.90           C  
ATOM   4663 HG21 THR A 298     -10.509  18.077  10.130  1.00 94.90           H  
ATOM   4664 HG22 THR A 298      -8.920  17.495  10.655  1.00 94.90           H  
ATOM   4665 HG23 THR A 298     -10.208  17.766  11.853  1.00 94.90           H  
ATOM   4666  OG1 THR A 298     -10.268  15.636   9.315  1.00 94.90           O  
ATOM   4667  HG1 THR A 298      -9.377  15.900   9.074  1.00 94.90           H  
ATOM   4668  N   LEU A 299      -9.790  12.676  10.808  1.00 94.97           N  
ATOM   4669  H   LEU A 299      -8.888  12.908  10.416  1.00 94.97           H  
ATOM   4670  CA  LEU A 299     -10.249  11.290  10.666  1.00 94.97           C  
ATOM   4671  HA  LEU A 299     -11.327  11.253  10.818  1.00 94.97           H  
ATOM   4672  C   LEU A 299      -9.653  10.352  11.721  1.00 94.97           C  
ATOM   4673  CB  LEU A 299      -9.936  10.798   9.244  1.00 94.97           C  
ATOM   4674  HB2 LEU A 299      -8.859  10.847   9.084  1.00 94.97           H  
ATOM   4675  HB3 LEU A 299     -10.241   9.755   9.158  1.00 94.97           H  
ATOM   4676  O   LEU A 299      -9.936   9.149  11.724  1.00 94.97           O  
ATOM   4677  CG  LEU A 299     -10.640  11.597   8.138  1.00 94.97           C  
ATOM   4678  HG  LEU A 299     -10.336  12.643   8.177  1.00 94.97           H  
ATOM   4679  CD1 LEU A 299     -10.250  11.032   6.775  1.00 94.97           C  
ATOM   4680 HD11 LEU A 299     -10.665  11.675   5.999  1.00 94.97           H  
ATOM   4681 HD12 LEU A 299     -10.645  10.023   6.654  1.00 94.97           H  
ATOM   4682 HD13 LEU A 299      -9.164  11.020   6.675  1.00 94.97           H  
ATOM   4683  CD2 LEU A 299     -12.160  11.535   8.265  1.00 94.97           C  
ATOM   4684 HD21 LEU A 299     -12.499  10.499   8.294  1.00 94.97           H  
ATOM   4685 HD22 LEU A 299     -12.486  12.050   9.168  1.00 94.97           H  
ATOM   4686 HD23 LEU A 299     -12.605  12.046   7.411  1.00 94.97           H  
ATOM   4687  N   HIS A 300      -8.821  10.868  12.627  1.00 92.54           N  
ATOM   4688  H   HIS A 300      -8.614  11.856  12.598  1.00 92.54           H  
ATOM   4689  CA  HIS A 300      -8.144  10.038  13.606  1.00 92.54           C  
ATOM   4690  HA  HIS A 300      -7.650   9.239  13.054  1.00 92.54           H  
ATOM   4691  C   HIS A 300      -9.153   9.405  14.579  1.00 92.54           C  
ATOM   4692  CB  HIS A 300      -7.044  10.837  14.317  1.00 92.54           C  
ATOM   4693  HB2 HIS A 300      -7.488  11.580  14.980  1.00 92.54           H  
ATOM   4694  HB3 HIS A 300      -6.443  11.363  13.575  1.00 92.54           H  
ATOM   4695  O   HIS A 300      -9.880  10.086  15.298  1.00 92.54           O  
ATOM   4696  CG  HIS A 300      -6.138   9.929  15.103  1.00 92.54           C  
ATOM   4697  CD2 HIS A 300      -4.919   9.443  14.713  1.00 92.54           C  
ATOM   4698  HD2 HIS A 300      -4.400   9.696  13.800  1.00 92.54           H  
ATOM   4699  ND1 HIS A 300      -6.439   9.357  16.311  1.00 92.54           N  
ATOM   4700  HD1 HIS A 300      -7.139   9.729  16.937  1.00 92.54           H  
ATOM   4701  CE1 HIS A 300      -5.447   8.510  16.622  1.00 92.54           C  
ATOM   4702  HE1 HIS A 300      -5.377   7.912  17.519  1.00 92.54           H  
ATOM   4703  NE2 HIS A 300      -4.504   8.512  15.680  1.00 92.54           N  
ATOM   4704  N   HIS A 301      -9.145   8.074  14.674  1.00 89.77           N  
ATOM   4705  H   HIS A 301      -8.612   7.586  13.968  1.00 89.77           H  
ATOM   4706  CA  HIS A 301     -10.085   7.280  15.479  1.00 89.77           C  
ATOM   4707  HA  HIS A 301     -11.076   7.395  15.041  1.00 89.77           H  
ATOM   4708  C   HIS A 301     -10.215   7.685  16.964  1.00 89.77           C  
ATOM   4709  CB  HIS A 301      -9.684   5.805  15.365  1.00 89.77           C  
ATOM   4710  HB2 HIS A 301     -10.424   5.237  15.928  1.00 89.77           H  
ATOM   4711  HB3 HIS A 301      -9.744   5.496  14.321  1.00 89.77           H  
ATOM   4712  O   HIS A 301     -11.258   7.456  17.569  1.00 89.77           O  
ATOM   4713  CG  HIS A 301      -8.309   5.469  15.901  1.00 89.77           C  
ATOM   4714  CD2 HIS A 301      -8.041   4.703  16.999  1.00 89.77           C  
ATOM   4715  HD2 HIS A 301      -8.789   4.205  17.598  1.00 89.77           H  
ATOM   4716  ND1 HIS A 301      -7.090   5.819  15.363  1.00 89.77           N  
ATOM   4717  HD1 HIS A 301      -6.923   6.376  14.537  1.00 89.77           H  
ATOM   4718  CE1 HIS A 301      -6.120   5.308  16.138  1.00 89.77           C  
ATOM   4719  HE1 HIS A 301      -5.063   5.443  15.962  1.00 89.77           H  
ATOM   4720  NE2 HIS A 301      -6.649   4.629  17.167  1.00 89.77           N  
ATOM   4721  N   LYS A 302      -9.194   8.323  17.559  1.00 92.54           N  
ATOM   4722  H   LYS A 302      -8.369   8.460  16.992  1.00 92.54           H  
ATOM   4723  CA  LYS A 302      -9.274   8.909  18.918  1.00 92.54           C  
ATOM   4724  HA  LYS A 302      -9.588   8.136  19.620  1.00 92.54           H  
ATOM   4725  C   LYS A 302     -10.337  10.003  19.061  1.00 92.54           C  
ATOM   4726  CB  LYS A 302      -7.927   9.483  19.381  1.00 92.54           C  
ATOM   4727  HB2 LYS A 302      -8.097  10.098  20.265  1.00 92.54           H  
ATOM   4728  HB3 LYS A 302      -7.530  10.145  18.610  1.00 92.54           H  
ATOM   4729  O   LYS A 302     -10.805  10.208  20.175  1.00 92.54           O  
ATOM   4730  CG  LYS A 302      -6.898   8.413  19.770  1.00 92.54           C  
ATOM   4731  HG2 LYS A 302      -7.240   7.897  20.667  1.00 92.54           H  
ATOM   4732  HG3 LYS A 302      -6.803   7.677  18.972  1.00 92.54           H  
ATOM   4733  CD  LYS A 302      -5.548   9.094  20.057  1.00 92.54           C  
ATOM   4734  HD2 LYS A 302      -5.258   9.691  19.192  1.00 92.54           H  
ATOM   4735  HD3 LYS A 302      -5.668   9.768  20.905  1.00 92.54           H  
ATOM   4736  CE  LYS A 302      -4.437   8.084  20.365  1.00 92.54           C  
ATOM   4737  HE2 LYS A 302      -4.697   7.542  21.275  1.00 92.54           H  
ATOM   4738  HE3 LYS A 302      -4.378   7.365  19.548  1.00 92.54           H  
ATOM   4739  NZ  LYS A 302      -3.131   8.774  20.527  1.00 92.54           N  
ATOM   4740  HZ1 LYS A 302      -3.169   9.452  21.274  1.00 92.54           H  
ATOM   4741  HZ2 LYS A 302      -2.389   8.117  20.722  1.00 92.54           H  
ATOM   4742  HZ3 LYS A 302      -2.890   9.272  19.682  1.00 92.54           H  
ATOM   4743  N   ARG A 303     -10.715  10.683  17.974  1.00 95.17           N  
ATOM   4744  H   ARG A 303     -10.289  10.460  17.086  1.00 95.17           H  
ATOM   4745  CA  ARG A 303     -11.800  11.677  17.963  1.00 95.17           C  
ATOM   4746  HA  ARG A 303     -11.737  12.309  18.849  1.00 95.17           H  
ATOM   4747  C   ARG A 303     -13.190  11.044  18.009  1.00 95.17           C  
ATOM   4748  CB  ARG A 303     -11.689  12.559  16.714  1.00 95.17           C  
ATOM   4749  HB2 ARG A 303     -12.561  13.212  16.691  1.00 95.17           H  
ATOM   4750  HB3 ARG A 303     -11.718  11.938  15.818  1.00 95.17           H  
ATOM   4751  O   ARG A 303     -14.139  11.711  18.394  1.00 95.17           O  
ATOM   4752  CG  ARG A 303     -10.412  13.412  16.703  1.00 95.17           C  
ATOM   4753  HG2 ARG A 303      -9.540  12.765  16.614  1.00 95.17           H  
ATOM   4754  HG3 ARG A 303     -10.338  13.976  17.634  1.00 95.17           H  
ATOM   4755  CD  ARG A 303     -10.414  14.389  15.526  1.00 95.17           C  
ATOM   4756  HD2 ARG A 303     -10.505  13.823  14.599  1.00 95.17           H  
ATOM   4757  HD3 ARG A 303      -9.454  14.904  15.518  1.00 95.17           H  
ATOM   4758  NE  ARG A 303     -11.529  15.357  15.623  1.00 95.17           N  
ATOM   4759  HE  ARG A 303     -12.400  15.022  16.009  1.00 95.17           H  
ATOM   4760  NH1 ARG A 303     -10.524  17.106  14.553  1.00 95.17           N  
ATOM   4761 HH11 ARG A 303      -9.688  16.543  14.487  1.00 95.17           H  
ATOM   4762 HH12 ARG A 303     -10.541  18.059  14.218  1.00 95.17           H  
ATOM   4763  NH2 ARG A 303     -12.645  17.301  15.259  1.00 95.17           N  
ATOM   4764 HH21 ARG A 303     -12.696  18.237  14.884  1.00 95.17           H  
ATOM   4765 HH22 ARG A 303     -13.515  16.878  15.552  1.00 95.17           H  
ATOM   4766  CZ  ARG A 303     -11.562  16.583  15.147  1.00 95.17           C  
ATOM   4767  N   TYR A 304     -13.289   9.763  17.659  1.00 96.67           N  
ATOM   4768  H   TYR A 304     -12.445   9.278  17.389  1.00 96.67           H  
ATOM   4769  CA  TYR A 304     -14.548   9.026  17.546  1.00 96.67           C  
ATOM   4770  HA  TYR A 304     -15.365   9.637  17.931  1.00 96.67           H  
ATOM   4771  C   TYR A 304     -14.504   7.742  18.385  1.00 96.67           C  
ATOM   4772  CB  TYR A 304     -14.827   8.761  16.062  1.00 96.67           C  
ATOM   4773  HB2 TYR A 304     -14.150   7.989  15.695  1.00 96.67           H  
ATOM   4774  HB3 TYR A 304     -15.849   8.393  15.960  1.00 96.67           H  
ATOM   4775  O   TYR A 304     -14.625   6.639  17.843  1.00 96.67           O  
ATOM   4776  CG  TYR A 304     -14.680   9.986  15.192  1.00 96.67           C  
ATOM   4777  CD1 TYR A 304     -15.632  11.016  15.282  1.00 96.67           C  
ATOM   4778  HD1 TYR A 304     -16.470  10.929  15.959  1.00 96.67           H  
ATOM   4779  CD2 TYR A 304     -13.566  10.124  14.342  1.00 96.67           C  
ATOM   4780  HD2 TYR A 304     -12.818   9.347  14.284  1.00 96.67           H  
ATOM   4781  CE1 TYR A 304     -15.499  12.168  14.493  1.00 96.67           C  
ATOM   4782  HE1 TYR A 304     -16.239  12.950  14.565  1.00 96.67           H  
ATOM   4783  CE2 TYR A 304     -13.429  11.281  13.555  1.00 96.67           C  
ATOM   4784  HE2 TYR A 304     -12.591  11.395  12.883  1.00 96.67           H  
ATOM   4785  OH  TYR A 304     -14.323  13.389  12.817  1.00 96.67           O  
ATOM   4786  HH  TYR A 304     -15.064  13.987  12.945  1.00 96.67           H  
ATOM   4787  CZ  TYR A 304     -14.409  12.295  13.612  1.00 96.67           C  
ATOM   4788  N   PRO A 305     -14.232   7.832  19.701  1.00 96.98           N  
ATOM   4789  CA  PRO A 305     -13.951   6.662  20.524  1.00 96.98           C  
ATOM   4790  HA  PRO A 305     -13.079   6.140  20.131  1.00 96.98           H  
ATOM   4791  C   PRO A 305     -15.124   5.676  20.576  1.00 96.98           C  
ATOM   4792  CB  PRO A 305     -13.625   7.230  21.909  1.00 96.98           C  
ATOM   4793  HB2 PRO A 305     -12.554   7.423  21.977  1.00 96.98           H  
ATOM   4794  HB3 PRO A 305     -13.946   6.569  22.714  1.00 96.98           H  
ATOM   4795  O   PRO A 305     -14.898   4.459  20.549  1.00 96.98           O  
ATOM   4796  CG  PRO A 305     -14.355   8.570  21.952  1.00 96.98           C  
ATOM   4797  HG2 PRO A 305     -13.892   9.265  22.652  1.00 96.98           H  
ATOM   4798  HG3 PRO A 305     -15.407   8.418  22.194  1.00 96.98           H  
ATOM   4799  CD  PRO A 305     -14.217   9.045  20.510  1.00 96.98           C  
ATOM   4800  HD2 PRO A 305     -13.261   9.555  20.390  1.00 96.98           H  
ATOM   4801  HD3 PRO A 305     -15.033   9.719  20.252  1.00 96.98           H  
ATOM   4802  N   ASN A 306     -16.369   6.163  20.643  1.00 97.53           N  
ATOM   4803  H   ASN A 306     -16.524   7.151  20.500  1.00 97.53           H  
ATOM   4804  CA  ASN A 306     -17.536   5.293  20.744  1.00 97.53           C  
ATOM   4805  HA  ASN A 306     -17.320   4.514  21.476  1.00 97.53           H  
ATOM   4806  C   ASN A 306     -17.814   4.588  19.406  1.00 97.53           C  
ATOM   4807  CB  ASN A 306     -18.756   6.081  21.243  1.00 97.53           C  
ATOM   4808  HB2 ASN A 306     -19.599   5.393  21.311  1.00 97.53           H  
ATOM   4809  HB3 ASN A 306     -19.012   6.860  20.525  1.00 97.53           H  
ATOM   4810  O   ASN A 306     -18.000   3.367  19.391  1.00 97.53           O  
ATOM   4811  CG  ASN A 306     -18.589   6.699  22.620  1.00 97.53           C  
ATOM   4812  ND2 ASN A 306     -18.524   7.999  22.713  1.00 97.53           N  
ATOM   4813 HD21 ASN A 306     -18.526   8.435  23.624  1.00 97.53           H  
ATOM   4814 HD22 ASN A 306     -18.338   8.547  21.885  1.00 97.53           H  
ATOM   4815  OD1 ASN A 306     -18.555   6.018  23.638  1.00 97.53           O  
ATOM   4816  N   LEU A 307     -17.767   5.321  18.287  1.00 96.66           N  
ATOM   4817  H   LEU A 307     -17.625   6.317  18.377  1.00 96.66           H  
ATOM   4818  CA  LEU A 307     -17.876   4.758  16.939  1.00 96.66           C  
ATOM   4819  HA  LEU A 307     -18.816   4.214  16.847  1.00 96.66           H  
ATOM   4820  C   LEU A 307     -16.762   3.773  16.634  1.00 96.66           C  
ATOM   4821  CB  LEU A 307     -17.786   5.862  15.887  1.00 96.66           C  
ATOM   4822  HB2 LEU A 307     -17.037   6.584  16.211  1.00 96.66           H  
ATOM   4823  HB3 LEU A 307     -17.440   5.429  14.948  1.00 96.66           H  
ATOM   4824  O   LEU A 307     -17.038   2.683  16.146  1.00 96.66           O  
ATOM   4825  CG  LEU A 307     -19.094   6.587  15.600  1.00 96.66           C  
ATOM   4826  HG  LEU A 307     -19.472   7.059  16.506  1.00 96.66           H  
ATOM   4827  CD1 LEU A 307     -18.761   7.632  14.552  1.00 96.66           C  
ATOM   4828 HD11 LEU A 307     -17.985   8.315  14.897  1.00 96.66           H  
ATOM   4829 HD12 LEU A 307     -18.442   7.174  13.616  1.00 96.66           H  
ATOM   4830 HD13 LEU A 307     -19.683   8.186  14.375  1.00 96.66           H  
ATOM   4831  CD2 LEU A 307     -20.172   5.679  14.994  1.00 96.66           C  
ATOM   4832 HD21 LEU A 307     -19.822   5.256  14.053  1.00 96.66           H  
ATOM   4833 HD22 LEU A 307     -20.437   4.868  15.673  1.00 96.66           H  
ATOM   4834 HD23 LEU A 307     -21.068   6.268  14.802  1.00 96.66           H  
ATOM   4835  N   TYR A 308     -15.516   4.121  16.944  1.00 96.28           N  
ATOM   4836  H   TYR A 308     -15.354   5.051  17.302  1.00 96.28           H  
ATOM   4837  CA  TYR A 308     -14.372   3.245  16.732  1.00 96.28           C  
ATOM   4838  HA  TYR A 308     -14.276   3.033  15.667  1.00 96.28           H  
ATOM   4839  C   TYR A 308     -14.554   1.913  17.465  1.00 96.28           C  
ATOM   4840  CB  TYR A 308     -13.104   3.951  17.218  1.00 96.28           C  
ATOM   4841  HB2 TYR A 308     -13.251   4.300  18.240  1.00 96.28           H  
ATOM   4842  HB3 TYR A 308     -12.924   4.828  16.595  1.00 96.28           H  
ATOM   4843  O   TYR A 308     -14.349   0.844  16.887  1.00 96.28           O  
ATOM   4844  CG  TYR A 308     -11.886   3.056  17.178  1.00 96.28           C  
ATOM   4845  CD1 TYR A 308     -11.416   2.433  18.351  1.00 96.28           C  
ATOM   4846  HD1 TYR A 308     -11.916   2.617  19.291  1.00 96.28           H  
ATOM   4847  CD2 TYR A 308     -11.238   2.830  15.954  1.00 96.28           C  
ATOM   4848  HD2 TYR A 308     -11.604   3.308  15.057  1.00 96.28           H  
ATOM   4849  CE1 TYR A 308     -10.295   1.583  18.296  1.00 96.28           C  
ATOM   4850  HE1 TYR A 308      -9.917   1.112  19.192  1.00 96.28           H  
ATOM   4851  CE2 TYR A 308     -10.089   2.024  15.908  1.00 96.28           C  
ATOM   4852  HE2 TYR A 308      -9.552   1.917  14.977  1.00 96.28           H  
ATOM   4853  OH  TYR A 308      -8.522   0.590  17.004  1.00 96.28           O  
ATOM   4854  HH  TYR A 308      -8.141   0.627  16.124  1.00 96.28           H  
ATOM   4855  CZ  TYR A 308      -9.625   1.380  17.071  1.00 96.28           C  
ATOM   4856  N   CYS A 309     -14.979   1.961  18.732  1.00 96.01           N  
ATOM   4857  H   CYS A 309     -15.145   2.867  19.148  1.00 96.01           H  
ATOM   4858  CA  CYS A 309     -15.223   0.760  19.523  1.00 96.01           C  
ATOM   4859  HA  CYS A 309     -14.325   0.144  19.484  1.00 96.01           H  
ATOM   4860  C   CYS A 309     -16.372  -0.086  18.948  1.00 96.01           C  
ATOM   4861  CB  CYS A 309     -15.471   1.182  20.977  1.00 96.01           C  
ATOM   4862  HB2 CYS A 309     -16.402   1.744  21.042  1.00 96.01           H  
ATOM   4863  HB3 CYS A 309     -14.661   1.833  21.305  1.00 96.01           H  
ATOM   4864  O   CYS A 309     -16.239  -1.309  18.853  1.00 96.01           O  
ATOM   4865  SG  CYS A 309     -15.545  -0.284  22.051  1.00 96.01           S  
ATOM   4866  HG  CYS A 309     -14.501  -0.908  21.498  1.00 96.01           H  
ATOM   4867  N   ALA A 310     -17.466   0.551  18.523  1.00 96.26           N  
ATOM   4868  H   ALA A 310     -17.509   1.556  18.622  1.00 96.26           H  
ATOM   4869  CA  ALA A 310     -18.610  -0.114  17.906  1.00 96.26           C  
ATOM   4870  HA  ALA A 310     -18.945  -0.922  18.557  1.00 96.26           H  
ATOM   4871  C   ALA A 310     -18.267  -0.736  16.538  1.00 96.26           C  
ATOM   4872  CB  ALA A 310     -19.736   0.917  17.796  1.00 96.26           C  
ATOM   4873  HB1 ALA A 310     -20.605   0.465  17.317  1.00 96.26           H  
ATOM   4874  HB2 ALA A 310     -20.010   1.273  18.789  1.00 96.26           H  
ATOM   4875  HB3 ALA A 310     -19.410   1.768  17.197  1.00 96.26           H  
ATOM   4876  O   ALA A 310     -18.578  -1.902  16.295  1.00 96.26           O  
ATOM   4877  N   ALA A 311     -17.574   0.007  15.673  1.00 96.20           N  
ATOM   4878  H   ALA A 311     -17.373   0.965  15.920  1.00 96.20           H  
ATOM   4879  CA  ALA A 311     -17.156  -0.436  14.346  1.00 96.20           C  
ATOM   4880  HA  ALA A 311     -18.027  -0.774  13.785  1.00 96.20           H  
ATOM   4881  C   ALA A 311     -16.175  -1.605  14.443  1.00 96.20           C  
ATOM   4882  CB  ALA A 311     -16.534   0.754  13.607  1.00 96.20           C  
ATOM   4883  HB1 ALA A 311     -16.202   0.435  12.619  1.00 96.20           H  
ATOM   4884  HB2 ALA A 311     -15.680   1.145  14.161  1.00 96.20           H  
ATOM   4885  HB3 ALA A 311     -17.276   1.542  13.488  1.00 96.20           H  
ATOM   4886  O   ALA A 311     -16.327  -2.601  13.741  1.00 96.20           O  
ATOM   4887  N   ARG A 312     -15.226  -1.539  15.386  1.00 94.56           N  
ATOM   4888  H   ARG A 312     -15.137  -0.677  15.906  1.00 94.56           H  
ATOM   4889  CA  ARG A 312     -14.327  -2.654  15.708  1.00 94.56           C  
ATOM   4890  HA  ARG A 312     -13.776  -2.935  14.810  1.00 94.56           H  
ATOM   4891  C   ARG A 312     -15.100  -3.901  16.141  1.00 94.56           C  
ATOM   4892  CB  ARG A 312     -13.332  -2.199  16.784  1.00 94.56           C  
ATOM   4893  HB2 ARG A 312     -13.884  -1.821  17.645  1.00 94.56           H  
ATOM   4894  HB3 ARG A 312     -12.720  -1.392  16.383  1.00 94.56           H  
ATOM   4895  O   ARG A 312     -14.779  -4.999  15.706  1.00 94.56           O  
ATOM   4896  CG  ARG A 312     -12.421  -3.343  17.243  1.00 94.56           C  
ATOM   4897  HG2 ARG A 312     -11.842  -3.717  16.399  1.00 94.56           H  
ATOM   4898  HG3 ARG A 312     -13.025  -4.157  17.645  1.00 94.56           H  
ATOM   4899  CD  ARG A 312     -11.482  -2.873  18.352  1.00 94.56           C  
ATOM   4900  HD2 ARG A 312     -12.071  -2.384  19.128  1.00 94.56           H  
ATOM   4901  HD3 ARG A 312     -10.778  -2.153  17.935  1.00 94.56           H  
ATOM   4902  NE  ARG A 312     -10.765  -4.021  18.931  1.00 94.56           N  
ATOM   4903  HE  ARG A 312     -10.928  -4.911  18.481  1.00 94.56           H  
ATOM   4904  NH1 ARG A 312      -9.620  -2.892  20.578  1.00 94.56           N  
ATOM   4905 HH11 ARG A 312      -8.870  -2.879  21.254  1.00 94.56           H  
ATOM   4906 HH12 ARG A 312      -9.983  -2.017  20.226  1.00 94.56           H  
ATOM   4907  NH2 ARG A 312      -9.274  -5.075  20.287  1.00 94.56           N  
ATOM   4908 HH21 ARG A 312      -8.595  -5.045  21.033  1.00 94.56           H  
ATOM   4909 HH22 ARG A 312      -9.418  -5.929  19.767  1.00 94.56           H  
ATOM   4910  CZ  ARG A 312      -9.904  -3.992  19.931  1.00 94.56           C  
ATOM   4911  N   ALA A 313     -16.098  -3.754  17.011  1.00 93.52           N  
ATOM   4912  H   ALA A 313     -16.325  -2.827  17.342  1.00 93.52           H  
ATOM   4913  CA  ALA A 313     -16.894  -4.890  17.468  1.00 93.52           C  
ATOM   4914  HA  ALA A 313     -16.230  -5.631  17.914  1.00 93.52           H  
ATOM   4915  C   ALA A 313     -17.638  -5.564  16.307  1.00 93.52           C  
ATOM   4916  CB  ALA A 313     -17.878  -4.394  18.528  1.00 93.52           C  
ATOM   4917  HB1 ALA A 313     -18.357  -5.250  19.004  1.00 93.52           H  
ATOM   4918  HB2 ALA A 313     -18.650  -3.776  18.070  1.00 93.52           H  
ATOM   4919  HB3 ALA A 313     -17.348  -3.791  19.265  1.00 93.52           H  
ATOM   4920  O   ALA A 313     -17.636  -6.789  16.191  1.00 93.52           O  
ATOM   4921  N   LEU A 314     -18.237  -4.751  15.435  1.00 94.35           N  
ATOM   4922  H   LEU A 314     -18.206  -3.755  15.604  1.00 94.35           H  
ATOM   4923  CA  LEU A 314     -18.956  -5.222  14.260  1.00 94.35           C  
ATOM   4924  HA  LEU A 314     -19.684  -5.964  14.587  1.00 94.35           H  
ATOM   4925  C   LEU A 314     -18.022  -5.912  13.258  1.00 94.35           C  
ATOM   4926  CB  LEU A 314     -19.695  -4.023  13.639  1.00 94.35           C  
ATOM   4927  HB2 LEU A 314     -18.961  -3.283  13.319  1.00 94.35           H  
ATOM   4928  HB3 LEU A 314     -20.326  -3.563  14.400  1.00 94.35           H  
ATOM   4929  O   LEU A 314     -18.335  -6.996  12.773  1.00 94.35           O  
ATOM   4930  CG  LEU A 314     -20.571  -4.399  12.434  1.00 94.35           C  
ATOM   4931  HG  LEU A 314     -19.955  -4.855  11.659  1.00 94.35           H  
ATOM   4932  CD1 LEU A 314     -21.676  -5.376  12.827  1.00 94.35           C  
ATOM   4933 HD11 LEU A 314     -22.315  -5.551  11.961  1.00 94.35           H  
ATOM   4934 HD12 LEU A 314     -21.252  -6.338  13.113  1.00 94.35           H  
ATOM   4935 HD13 LEU A 314     -22.275  -4.969  13.642  1.00 94.35           H  
ATOM   4936  CD2 LEU A 314     -21.219  -3.146  11.849  1.00 94.35           C  
ATOM   4937 HD21 LEU A 314     -20.454  -2.417  11.583  1.00 94.35           H  
ATOM   4938 HD22 LEU A 314     -21.781  -3.404  10.952  1.00 94.35           H
[truncated: 110,412 more chars]
