# Supplementary material for: Using structure prediction of negative sense RNA virus nucleoproteins to assess evolutionary relationships
Source: bioRxiv. 2024 May 22:2024.02.16.580771. Originally published 2024 Feb 17. Preprint. [Version 2] doi: 10.1101/2024.02.16.580771 (PMC10888975; doi:10.1101/2024.02.16.580771)
Supplement: Supplement 2 — Supplementary File 2: Full NSV Dataset NP AlphaFold PDBs (.pdb files) [file media-2.zip › Full NSV Dataset NP AlphaFold PDBs/WMV.pdb]

ATOM      1  N   MET A   1     -20.988 -10.830 -11.214  1.00 40.22           N  
ATOM      2  H   MET A   1     -20.100 -11.304 -11.132  1.00 40.22           H  
ATOM      3  H2  MET A   1     -20.805  -9.861 -11.433  1.00 40.22           H  
ATOM      4  H3  MET A   1     -21.482 -10.887 -10.335  1.00 40.22           H  
ATOM      5  CA  MET A   1     -21.788 -11.422 -12.307  1.00 40.22           C  
ATOM      6  HA  MET A   1     -21.933 -12.489 -12.140  1.00 40.22           H  
ATOM      7  C   MET A   1     -20.994 -11.238 -13.586  1.00 40.22           C  
ATOM      8  CB  MET A   1     -23.165 -10.741 -12.438  1.00 40.22           C  
ATOM      9  HB2 MET A   1     -23.606 -11.029 -13.392  1.00 40.22           H  
ATOM     10  HB3 MET A   1     -23.040  -9.658 -12.437  1.00 40.22           H  
ATOM     11  O   MET A   1     -20.794 -10.094 -13.969  1.00 40.22           O  
ATOM     12  CG  MET A   1     -24.147 -11.136 -11.329  1.00 40.22           C  
ATOM     13  HG2 MET A   1     -24.313 -12.212 -11.373  1.00 40.22           H  
ATOM     14  HG3 MET A   1     -23.719 -10.888 -10.358  1.00 40.22           H  
ATOM     15  SD  MET A   1     -25.748 -10.299 -11.477  1.00 40.22           S  
ATOM     16  CE  MET A   1     -26.681 -11.111 -10.149  1.00 40.22           C  
ATOM     17  HE1 MET A   1     -26.738 -12.183 -10.340  1.00 40.22           H  
ATOM     18  HE2 MET A   1     -27.690 -10.701 -10.113  1.00 40.22           H  
ATOM     19  HE3 MET A   1     -26.191 -10.937  -9.192  1.00 40.22           H  
ATOM     20  N   ALA A   2     -20.482 -12.314 -14.191  1.00 41.77           N  
ATOM     21  H   ALA A   2     -20.664 -13.245 -13.844  1.00 41.77           H  
ATOM     22  CA  ALA A   2     -19.927 -12.230 -15.541  1.00 41.77           C  
ATOM     23  HA  ALA A   2     -19.115 -11.503 -15.557  1.00 41.77           H  
ATOM     24  C   ALA A   2     -21.043 -11.749 -16.476  1.00 41.77           C  
ATOM     25  CB  ALA A   2     -19.363 -13.595 -15.952  1.00 41.77           C  
ATOM     26  HB1 ALA A   2     -18.940 -13.525 -16.954  1.00 41.77           H  
ATOM     27  HB2 ALA A   2     -18.574 -13.899 -15.265  1.00 41.77           H  
ATOM     28  HB3 ALA A   2     -20.153 -14.346 -15.957  1.00 41.77           H  
ATOM     29  O   ALA A   2     -22.183 -12.216 -16.373  1.00 41.77           O  
ATOM     30  N   ASN A   3     -20.754 -10.746 -17.299  1.00 45.70           N  
ATOM     31  H   ASN A   3     -19.793 -10.455 -17.410  1.00 45.70           H  
ATOM     32  CA  ASN A   3     -21.763 -10.108 -18.125  1.00 45.70           C  
ATOM     33  HA  ASN A   3     -22.588  -9.820 -17.473  1.00 45.70           H  
ATOM     34  C   ASN A   3     -22.261 -11.154 -19.130  1.00 45.70           C  
ATOM     35  CB  ASN A   3     -21.149  -8.845 -18.763  1.00 45.70           C  
ATOM     36  HB2 ASN A   3     -20.245  -8.561 -18.224  1.00 45.70           H  
ATOM     37  HB3 ASN A   3     -20.843  -9.045 -19.790  1.00 45.70           H  
ATOM     38  O   ASN A   3     -21.502 -11.628 -19.969  1.00 45.70           O  
ATOM     39  CG  ASN A   3     -22.067  -7.637 -18.743  1.00 45.70           C  
ATOM     40  ND2 ASN A   3     -21.529  -6.478 -19.035  1.00 45.70           N  
ATOM     41 HD21 ASN A   3     -22.123  -5.662 -19.002  1.00 45.70           H  
ATOM     42 HD22 ASN A   3     -20.551  -6.433 -19.283  1.00 45.70           H  
ATOM     43  OD1 ASN A   3     -23.255  -7.713 -18.465  1.00 45.70           O  
ATOM     44  N   ARG A   4     -23.535 -11.552 -19.027  1.00 49.42           N  
ATOM     45  H   ARG A   4     -24.066 -11.122 -18.284  1.00 49.42           H  
ATOM     46  CA  ARG A   4     -24.148 -12.711 -19.719  1.00 49.42           C  
ATOM     47  HA  ARG A   4     -23.528 -13.580 -19.497  1.00 49.42           H  
ATOM     48  C   ARG A   4     -24.169 -12.603 -21.261  1.00 49.42           C  
ATOM     49  CB  ARG A   4     -25.557 -12.928 -19.118  1.00 49.42           C  
ATOM     50  HB2 ARG A   4     -26.294 -12.424 -19.744  1.00 49.42           H  
ATOM     51  HB3 ARG A   4     -25.596 -12.463 -18.133  1.00 49.42           H  
ATOM     52  O   ARG A   4     -24.853 -13.378 -21.916  1.00 49.42           O  
ATOM     53  CG  ARG A   4     -25.965 -14.399 -18.928  1.00 49.42           C  
ATOM     54  HG2 ARG A   4     -25.968 -14.912 -19.890  1.00 49.42           H  
ATOM     55  HG3 ARG A   4     -25.249 -14.884 -18.265  1.00 49.42           H  
ATOM     56  CD  ARG A   4     -27.371 -14.462 -18.303  1.00 49.42           C  
ATOM     57  HD2 ARG A   4     -28.086 -14.071 -19.026  1.00 49.42           H  
ATOM     58  HD3 ARG A   4     -27.386 -13.827 -17.417  1.00 49.42           H  
ATOM     59  NE  ARG A   4     -27.763 -15.831 -17.910  1.00 49.42           N  
ATOM     60  HE  ARG A   4     -27.087 -16.563 -18.075  1.00 49.42           H  
ATOM     61  NH1 ARG A   4     -29.878 -15.336 -17.145  1.00 49.42           N  
ATOM     62 HH11 ARG A   4     -30.753 -15.642 -16.744  1.00 49.42           H  
ATOM     63 HH12 ARG A   4     -29.748 -14.371 -17.413  1.00 49.42           H  
ATOM     64  NH2 ARG A   4     -29.133 -17.432 -17.030  1.00 49.42           N  
ATOM     65 HH21 ARG A   4     -28.429 -18.137 -17.195  1.00 49.42           H  
ATOM     66 HH22 ARG A   4     -30.018 -17.708 -16.628  1.00 49.42           H  
ATOM     67  CZ  ARG A   4     -28.917 -16.191 -17.366  1.00 49.42           C  
ATOM     68  N   ARG A   5     -23.476 -11.611 -21.831  1.00 56.23           N  
ATOM     69  H   ARG A   5     -22.844 -11.121 -21.215  1.00 56.23           H  
ATOM     70  CA  ARG A   5     -23.391 -11.291 -23.262  1.00 56.23           C  
ATOM     71  HA  ARG A   5     -24.066 -11.943 -23.816  1.00 56.23           H  
ATOM     72  C   ARG A   5     -22.015 -11.560 -23.882  1.00 56.23           C  
ATOM     73  CB  ARG A   5     -23.822  -9.832 -23.490  1.00 56.23           C  
ATOM     74  HB2 ARG A   5     -23.621  -9.566 -24.528  1.00 56.23           H  
ATOM     75  HB3 ARG A   5     -23.233  -9.172 -22.852  1.00 56.23           H  
ATOM     76  O   ARG A   5     -21.905 -11.474 -25.098  1.00 56.23           O  
ATOM     77  CG  ARG A   5     -25.319  -9.622 -23.222  1.00 56.23           C  
ATOM     78  HG2 ARG A   5     -25.891 -10.331 -23.820  1.00 56.23           H  
ATOM     79  HG3 ARG A   5     -25.533  -9.793 -22.167  1.00 56.23           H  
ATOM     80  CD  ARG A   5     -25.733  -8.196 -23.600  1.00 56.23           C  
ATOM     81  HD2 ARG A   5     -25.188  -7.495 -22.968  1.00 56.23           H  
ATOM     82  HD3 ARG A   5     -25.457  -8.019 -24.639  1.00 56.23           H  
ATOM     83  NE  ARG A   5     -27.186  -7.989 -23.436  1.00 56.23           N  
ATOM     84  HE  ARG A   5     -27.717  -8.769 -23.075  1.00 56.23           H  
ATOM     85  NH1 ARG A   5     -27.268  -5.832 -24.219  1.00 56.23           N  
ATOM     86 HH11 ARG A   5     -27.795  -5.001 -24.447  1.00 56.23           H  
ATOM     87 HH12 ARG A   5     -26.267  -5.849 -24.353  1.00 56.23           H  
ATOM     88  NH2 ARG A   5     -29.148  -6.833 -23.562  1.00 56.23           N  
ATOM     89 HH21 ARG A   5     -29.654  -5.992 -23.799  1.00 56.23           H  
ATOM     90 HH22 ARG A   5     -29.654  -7.633 -23.210  1.00 56.23           H  
ATOM     91  CZ  ARG A   5     -27.857  -6.891 -23.738  1.00 56.23           C  
ATOM     92  N   GLU A   6     -20.998 -11.914 -23.099  1.00 57.92           N  
ATOM     93  H   GLU A   6     -21.129 -11.971 -22.099  1.00 57.92           H  
ATOM     94  CA  GLU A   6     -19.656 -12.230 -23.609  1.00 57.92           C  
ATOM     95  HA  GLU A   6     -19.418 -11.566 -24.440  1.00 57.92           H  
ATOM     96  C   GLU A   6     -19.596 -13.664 -24.162  1.00 57.92           C  
ATOM     97  CB  GLU A   6     -18.603 -11.984 -22.516  1.00 57.92           C  
ATOM     98  HB2 GLU A   6     -18.897 -12.522 -21.615  1.00 57.92           H  
ATOM     99  HB3 GLU A   6     -17.641 -12.364 -22.860  1.00 57.92           H  
ATOM    100  O   GLU A   6     -19.019 -14.563 -23.561  1.00 57.92           O  
ATOM    101  CG  GLU A   6     -18.442 -10.490 -22.196  1.00 57.92           C  
ATOM    102  HG2 GLU A   6     -19.422 -10.067 -21.975  1.00 57.92           H  
ATOM    103  HG3 GLU A   6     -18.052  -9.985 -23.080  1.00 57.92           H  
ATOM    104  CD  GLU A   6     -17.513 -10.216 -21.002  1.00 57.92           C  
ATOM    105  OE1 GLU A   6     -17.542  -9.056 -20.530  1.00 57.92           O  
ATOM    106  OE2 GLU A   6     -16.839 -11.154 -20.524  1.00 57.92           O  
ATOM    107  N   THR A   7     -20.238 -13.913 -25.303  1.00 72.22           N  
ATOM    108  H   THR A   7     -20.734 -13.155 -25.751  1.00 72.22           H  
ATOM    109  CA  THR A   7     -19.950 -15.120 -26.094  1.00 72.22           C  
ATOM    110  HA  THR A   7     -19.696 -15.937 -25.419  1.00 72.22           H  
ATOM    111  C   THR A   7     -18.732 -14.874 -26.982  1.00 72.22           C  
ATOM    112  CB  THR A   7     -21.156 -15.580 -26.927  1.00 72.22           C  
ATOM    113  HB  THR A   7     -20.885 -16.491 -27.459  1.00 72.22           H  
ATOM    114  O   THR A   7     -18.463 -13.733 -27.359  1.00 72.22           O  
ATOM    115  CG2 THR A   7     -22.380 -15.877 -26.061  1.00 72.22           C  
ATOM    116 HG21 THR A   7     -22.110 -16.601 -25.291  1.00 72.22           H  
ATOM    117 HG22 THR A   7     -22.737 -14.966 -25.580  1.00 72.22           H  
ATOM    118 HG23 THR A   7     -23.175 -16.302 -26.674  1.00 72.22           H  
ATOM    119  OG1 THR A   7     -21.552 -14.610 -27.870  1.00 72.22           O  
ATOM    120  HG1 THR A   7     -22.454 -14.827 -28.116  1.00 72.22           H  
ATOM    121  N   GLU A   8     -18.020 -15.928 -27.387  1.00 74.06           N  
ATOM    122  H   GLU A   8     -18.198 -16.838 -26.988  1.00 74.06           H  
ATOM    123  CA  GLU A   8     -16.915 -15.826 -28.359  1.00 74.06           C  
ATOM    124  HA  GLU A   8     -16.101 -15.247 -27.922  1.00 74.06           H  
ATOM    125  C   GLU A   8     -17.348 -15.104 -29.647  1.00 74.06           C  
ATOM    126  CB  GLU A   8     -16.407 -17.237 -28.697  1.00 74.06           C  
ATOM    127  HB2 GLU A   8     -17.067 -17.979 -28.246  1.00 74.06           H  
ATOM    128  HB3 GLU A   8     -16.427 -17.385 -29.776  1.00 74.06           H  
ATOM    129  O   GLU A   8     -16.649 -14.228 -30.144  1.00 74.06           O  
ATOM    130  CG  GLU A   8     -14.973 -17.464 -28.201  1.00 74.06           C  
ATOM    131  HG2 GLU A   8     -14.320 -16.742 -28.691  1.00 74.06           H  
ATOM    132  HG3 GLU A   8     -14.944 -17.277 -27.127  1.00 74.06           H  
ATOM    133  CD  GLU A   8     -14.472 -18.889 -28.484  1.00 74.06           C  
ATOM    134  OE1 GLU A   8     -13.283 -19.135 -28.196  1.00 74.06           O  
ATOM    135  OE2 GLU A   8     -15.285 -19.712 -28.965  1.00 74.06           O  
ATOM    136  N   ALA A   9     -18.562 -15.383 -30.137  1.00 79.35           N  
ATOM    137  H   ALA A   9     -19.077 -16.136 -29.702  1.00 79.35           H  
ATOM    138  CA  ALA A   9     -19.138 -14.723 -31.311  1.00 79.35           C  
ATOM    139  HA  ALA A   9     -18.410 -14.768 -32.121  1.00 79.35           H  
ATOM    140  C   ALA A   9     -19.491 -13.237 -31.087  1.00 79.35           C  
ATOM    141  CB  ALA A   9     -20.384 -15.514 -31.725  1.00 79.35           C  
ATOM    142  HB1 ALA A   9     -21.131 -15.483 -30.931  1.00 79.35           H  
ATOM    143  HB2 ALA A   9     -20.802 -15.086 -32.637  1.00 79.35           H  
ATOM    144  HB3 ALA A   9     -20.111 -16.550 -31.923  1.00 79.35           H  
ATOM    145  O   ALA A   9     -19.597 -12.469 -32.049  1.00 79.35           O  
ATOM    146  N   TRP A  10     -19.736 -12.820 -29.842  1.00 77.80           N  
ATOM    147  H   TRP A  10     -19.622 -13.479 -29.085  1.00 77.80           H  
ATOM    148  CA  TRP A  10     -19.907 -11.410 -29.484  1.00 77.80           C  
ATOM    149  HA  TRP A  10     -20.456 -10.897 -30.274  1.00 77.80           H  
ATOM    150  C   TRP A  10     -18.548 -10.716 -29.368  1.00 77.80           C  
ATOM    151  CB  TRP A  10     -20.723 -11.291 -28.193  1.00 77.80           C  
ATOM    152  HB2 TRP A  10     -21.681 -11.794 -28.332  1.00 77.80           H  
ATOM    153  HB3 TRP A  10     -20.198 -11.803 -27.386  1.00 77.80           H  
ATOM    154  O   TRP A  10     -18.366  -9.653 -29.958  1.00 77.80           O  
ATOM    155  CG  TRP A  10     -20.985  -9.886 -27.752  1.00 77.80           C  
ATOM    156  CD1 TRP A  10     -22.053  -9.133 -28.098  1.00 77.80           C  
ATOM    157  HD1 TRP A  10     -22.855  -9.467 -28.740  1.00 77.80           H  
ATOM    158  CD2 TRP A  10     -20.155  -9.037 -26.900  1.00 77.80           C  
ATOM    159  CE2 TRP A  10     -20.793  -7.768 -26.773  1.00 77.80           C  
ATOM    160  CE3 TRP A  10     -18.923  -9.205 -26.234  1.00 77.80           C  
ATOM    161  HE3 TRP A  10     -18.413 -10.155 -26.296  1.00 77.80           H  
ATOM    162  NE1 TRP A  10     -21.944  -7.881 -27.524  1.00 77.80           N  
ATOM    163  HE1 TRP A  10     -22.587  -7.123 -27.702  1.00 77.80           H  
ATOM    164  CH2 TRP A  10     -18.998  -6.909 -25.401  1.00 77.80           C  
ATOM    165  HH2 TRP A  10     -18.541  -6.111 -24.835  1.00 77.80           H  
ATOM    166  CZ2 TRP A  10     -20.231  -6.711 -26.044  1.00 77.80           C  
ATOM    167  HZ2 TRP A  10     -20.725  -5.752 -25.992  1.00 77.80           H  
ATOM    168  CZ3 TRP A  10     -18.351  -8.154 -25.492  1.00 77.80           C  
ATOM    169  HZ3 TRP A  10     -17.411  -8.305 -24.983  1.00 77.80           H  
ATOM    170  N   LEU A  11     -17.578 -11.352 -28.703  1.00 69.01           N  
ATOM    171  H   LEU A  11     -17.797 -12.237 -28.267  1.00 69.01           H  
ATOM    172  CA  LEU A  11     -16.199 -10.869 -28.604  1.00 69.01           C  
ATOM    173  HA  LEU A  11     -16.207  -9.865 -28.178  1.00 69.01           H  
ATOM    174  C   LEU A  11     -15.538 -10.746 -29.980  1.00 69.01           C  
ATOM    175  CB  LEU A  11     -15.379 -11.804 -27.695  1.00 69.01           C  
ATOM    176  HB2 LEU A  11     -14.318 -11.619 -27.864  1.00 69.01           H  
ATOM    177  HB3 LEU A  11     -15.577 -12.835 -27.989  1.00 69.01           H  
ATOM    178  O   LEU A  11     -14.860  -9.760 -30.220  1.00 69.01           O  
ATOM    179  CG  LEU A  11     -15.657 -11.643 -26.190  1.00 69.01           C  
ATOM    180  HG  LEU A  11     -16.732 -11.679 -26.011  1.00 69.01           H  
ATOM    181  CD1 LEU A  11     -15.009 -12.790 -25.418  1.00 69.01           C  
ATOM    182 HD11 LEU A  11     -15.212 -12.679 -24.353  1.00 69.01           H  
ATOM    183 HD12 LEU A  11     -15.427 -13.740 -25.750  1.00 69.01           H  
ATOM    184 HD13 LEU A  11     -13.931 -12.796 -25.580  1.00 69.01           H  
ATOM    185  CD2 LEU A  11     -15.097 -10.326 -25.645  1.00 69.01           C  
ATOM    186 HD21 LEU A  11     -15.298 -10.262 -24.575  1.00 69.01           H  
ATOM    187 HD22 LEU A  11     -14.020 -10.282 -25.806  1.00 69.01           H  
ATOM    188 HD23 LEU A  11     -15.570  -9.475 -26.136  1.00 69.01           H  
ATOM    189  N   GLY A  12     -15.786 -11.666 -30.913  1.00 75.38           N  
ATOM    190  H   GLY A  12     -16.245 -12.521 -30.633  1.00 75.38           H  
ATOM    191  CA  GLY A  12     -15.264 -11.571 -32.280  1.00 75.38           C  
ATOM    192  HA2 GLY A  12     -14.185 -11.421 -32.244  1.00 75.38           H  
ATOM    193  HA3 GLY A  12     -15.462 -12.509 -32.798  1.00 75.38           H  
ATOM    194  C   GLY A  12     -15.874 -10.432 -33.108  1.00 75.38           C  
ATOM    195  O   GLY A  12     -15.231  -9.935 -34.025  1.00 75.38           O  
ATOM    196  N   ARG A  13     -17.104  -9.995 -32.791  1.00 80.98           N  
ATOM    197  H   ARG A  13     -17.557 -10.426 -31.997  1.00 80.98           H  
ATOM    198  CA  ARG A  13     -17.772  -8.868 -33.472  1.00 80.98           C  
ATOM    199  HA  ARG A  13     -17.390  -8.789 -34.490  1.00 80.98           H  
ATOM    200  C   ARG A  13     -17.459  -7.513 -32.846  1.00 80.98           C  
ATOM    201  CB  ARG A  13     -19.293  -9.090 -33.518  1.00 80.98           C  
ATOM    202  HB2 ARG A  13     -19.777  -8.132 -33.708  1.00 80.98           H  
ATOM    203  HB3 ARG A  13     -19.647  -9.469 -32.560  1.00 80.98           H  
ATOM    204  O   ARG A  13     -17.330  -6.532 -33.568  1.00 80.98           O  
ATOM    205  CG  ARG A  13     -19.681 -10.049 -34.649  1.00 80.98           C  
ATOM    206  HG2 ARG A  13     -19.256 -11.037 -34.471  1.00 80.98           H  
ATOM    207  HG3 ARG A  13     -19.267  -9.664 -35.581  1.00 80.98           H  
ATOM    208  CD  ARG A  13     -21.201 -10.148 -34.814  1.00 80.98           C  
ATOM    209  HD2 ARG A  13     -21.639  -9.153 -34.723  1.00 80.98           H  
ATOM    210  HD3 ARG A  13     -21.398 -10.518 -35.820  1.00 80.98           H  
ATOM    211  NE  ARG A  13     -21.810 -11.075 -33.844  1.00 80.98           N  
ATOM    212  HE  ARG A  13     -21.167 -11.565 -33.239  1.00 80.98           H  
ATOM    213  NH1 ARG A  13     -23.981 -10.820 -34.558  1.00 80.98           N  
ATOM    214 HH11 ARG A  13     -24.947 -11.114 -34.553  1.00 80.98           H  
ATOM    215 HH12 ARG A  13     -23.667 -10.110 -35.205  1.00 80.98           H  
ATOM    216  NH2 ARG A  13     -23.496 -12.355 -33.010  1.00 80.98           N  
ATOM    217 HH21 ARG A  13     -22.810 -12.854 -32.463  1.00 80.98           H  
ATOM    218 HH22 ARG A  13     -24.461 -12.655 -33.023  1.00 80.98           H  
ATOM    219  CZ  ARG A  13     -23.089 -11.408 -33.806  1.00 80.98           C  
ATOM    220  N   MET A  14     -17.409  -7.451 -31.517  1.00 79.68           N  
ATOM    221  H   MET A  14     -17.564  -8.304 -30.999  1.00 79.68           H  
ATOM    222  CA  MET A  14     -17.216  -6.206 -30.763  1.00 79.68           C  
ATOM    223  HA  MET A  14     -17.534  -5.357 -31.369  1.00 79.68           H  
ATOM    224  C   MET A  14     -15.751  -5.958 -30.405  1.00 79.68           C  
ATOM    225  CB  MET A  14     -18.065  -6.238 -29.483  1.00 79.68           C  
ATOM    226  HB2 MET A  14     -17.774  -7.094 -28.874  1.00 79.68           H  
ATOM    227  HB3 MET A  14     -17.882  -5.331 -28.908  1.00 79.68           H  
ATOM    228  O   MET A  14     -15.332  -4.813 -30.260  1.00 79.68           O  
ATOM    229  CG  MET A  14     -19.563  -6.329 -29.785  1.00 79.68           C  
ATOM    230  HG2 MET A  14     -20.097  -6.401 -28.837  1.00 79.68           H  
ATOM    231  HG3 MET A  14     -19.755  -7.242 -30.348  1.00 79.68           H  
ATOM    232  SD  MET A  14     -20.244  -4.914 -30.689  1.00 79.68           S  
ATOM    233  CE  MET A  14     -21.728  -5.678 -31.383  1.00 79.68           C  
ATOM    234  HE1 MET A  14     -22.274  -4.935 -31.964  1.00 79.68           H  
ATOM    235  HE2 MET A  14     -22.360  -6.049 -30.577  1.00 79.68           H  
ATOM    236  HE3 MET A  14     -21.438  -6.502 -32.035  1.00 79.68           H  
ATOM    237  N   GLY A  15     -14.969  -7.023 -30.245  1.00 71.80           N  
ATOM    238  H   GLY A  15     -15.342  -7.945 -30.419  1.00 71.80           H  
ATOM    239  CA  GLY A  15     -13.539  -6.949 -30.006  1.00 71.80           C  
ATOM    240  HA2 GLY A  15     -13.151  -7.939 -29.762  1.00 71.80           H  
ATOM    241  HA3 GLY A  15     -13.336  -6.278 -29.171  1.00 71.80           H  
ATOM    242  C   GLY A  15     -12.832  -6.455 -31.257  1.00 71.80           C  
ATOM    243  O   GLY A  15     -12.726  -7.161 -32.254  1.00 71.80           O  
ATOM    244  N   HIS A  16     -12.329  -5.229 -31.195  1.00 77.83           N  
ATOM    245  H   HIS A  16     -12.517  -4.679 -30.369  1.00 77.83           H  
ATOM    246  CA  HIS A  16     -11.431  -4.686 -32.201  1.00 77.83           C  
ATOM    247  HA  HIS A  16     -11.563  -5.228 -33.138  1.00 77.83           H  
ATOM    248  C   HIS A  16      -9.987  -4.880 -31.723  1.00 77.83           C  
ATOM    249  CB  HIS A  16     -11.803  -3.220 -32.450  1.00 77.83           C  
ATOM    250  HB2 HIS A  16     -12.878  -3.153 -32.619  1.00 77.83           H  
ATOM    251  HB3 HIS A  16     -11.565  -2.621 -31.571  1.00 77.83           H  
ATOM    252  O   HIS A  16      -9.684  -4.583 -30.570  1.00 77.83           O  
ATOM    253  CG  HIS A  16     -11.102  -2.642 -33.645  1.00 77.83           C  
ATOM    254  CD2 HIS A  16     -11.636  -2.441 -34.888  1.00 77.83           C  
ATOM    255  HD2 HIS A  16     -12.654  -2.646 -35.186  1.00 77.83           H  
ATOM    256  ND1 HIS A  16      -9.779  -2.283 -33.708  1.00 77.83           N  
ATOM    257  HD1 HIS A  16      -9.133  -2.284 -32.932  1.00 77.83           H  
ATOM    258  CE1 HIS A  16      -9.509  -1.907 -34.969  1.00 77.83           C  
ATOM    259  HE1 HIS A  16      -8.543  -1.611 -35.349  1.00 77.83           H  
ATOM    260  NE2 HIS A  16     -10.615  -1.968 -35.717  1.00 77.83           N  
ATOM    261  N   SER A  17      -9.070  -5.312 -32.593  1.00 77.09           N  
ATOM    262  H   SER A  17      -9.352  -5.504 -33.544  1.00 77.09           H  
ATOM    263  CA  SER A  17      -7.659  -5.562 -32.233  1.00 77.09           C  
ATOM    264  HA  SER A  17      -7.621  -6.376 -31.509  1.00 77.09           H  
ATOM    265  C   SER A  17      -6.974  -4.345 -31.589  1.00 77.09           C  
ATOM    266  CB  SER A  17      -6.884  -5.993 -33.482  1.00 77.09           C  
ATOM    267  HB2 SER A  17      -5.825  -6.085 -33.243  1.00 77.09           H  
ATOM    268  HB3 SER A  17      -7.257  -6.959 -33.822  1.00 77.09           H  
ATOM    269  O   SER A  17      -6.219  -4.480 -30.627  1.00 77.09           O  
ATOM    270  OG  SER A  17      -7.068  -5.033 -34.509  1.00 77.09           O  
ATOM    271  HG  SER A  17      -6.534  -5.284 -35.267  1.00 77.09           H  
ATOM    272  N   ASN A  18      -7.298  -3.139 -32.067  1.00 80.46           N  
ATOM    273  H   ASN A  18      -7.672  -3.149 -33.005  1.00 80.46           H  
ATOM    274  CA  ASN A  18      -6.824  -1.879 -31.477  1.00 80.46           C  
ATOM    275  HA  ASN A  18      -5.759  -1.988 -31.271  1.00 80.46           H  
ATOM    276  C   ASN A  18      -7.489  -1.526 -30.128  1.00 80.46           C  
ATOM    277  CB  ASN A  18      -6.986  -0.726 -32.487  1.00 80.46           C  
ATOM    278  HB2 ASN A  18      -8.039  -0.559 -32.712  1.00 80.46           H  
ATOM    279  HB3 ASN A  18      -6.606   0.189 -32.030  1.00 80.46           H  
ATOM    280  O   ASN A  18      -6.889  -0.815 -29.324  1.00 80.46           O  
ATOM    281  CG  ASN A  18      -6.207  -0.930 -33.776  1.00 80.46           C  
ATOM    282  ND2 ASN A  18      -6.530  -0.201 -34.817  1.00 80.46           N  
ATOM    283 HD21 ASN A  18      -5.969  -0.345 -35.644  1.00 80.46           H  
ATOM    284 HD22 ASN A  18      -7.226   0.528 -34.759  1.00 80.46           H  
ATOM    285  OD1 ASN A  18      -5.312  -1.747 -33.871  1.00 80.46           O  
ATOM    286  N   MET A  19      -8.697  -2.028 -29.842  1.00 79.00           N  
ATOM    287  H   MET A  19      -9.072  -2.746 -30.446  1.00 79.00           H  
ATOM    288  CA  MET A  19      -9.358  -1.876 -28.539  1.00 79.00           C  
ATOM    289  HA  MET A  19      -9.027  -0.947 -28.076  1.00 79.00           H  
ATOM    290  C   MET A  19      -8.936  -3.007 -27.600  1.00 79.00           C  
ATOM    291  CB  MET A  19     -10.886  -1.796 -28.671  1.00 79.00           C  
ATOM    292  HB2 MET A  19     -11.259  -2.629 -29.267  1.00 79.00           H  
ATOM    293  HB3 MET A  19     -11.313  -1.880 -27.671  1.00 79.00           H  
ATOM    294  O   MET A  19      -9.717  -3.883 -27.237  1.00 79.00           O  
ATOM    295  CG  MET A  19     -11.353  -0.468 -29.270  1.00 79.00           C  
ATOM    296  HG2 MET A  19     -10.864   0.353 -28.745  1.00 79.00           H  
ATOM    297  HG3 MET A  19     -11.051  -0.430 -30.316  1.00 79.00           H  
ATOM    298  SD  MET A  19     -13.147  -0.210 -29.180  1.00 79.00           S  
ATOM    299  CE  MET A  19     -13.395  -0.022 -27.391  1.00 79.00           C  
ATOM    300  HE1 MET A  19     -13.183  -0.963 -26.883  1.00 79.00           H  
ATOM    301  HE2 MET A  19     -12.740   0.761 -27.009  1.00 79.00           H  
ATOM    302  HE3 MET A  19     -14.432   0.254 -27.202  1.00 79.00           H  
ATOM    303  N   SER A  20      -7.673  -2.981 -27.185  1.00 69.65           N  
ATOM    304  H   SER A  20      -7.080  -2.241 -27.532  1.00 69.65           H  
ATOM    305  CA  SER A  20      -7.176  -3.897 -26.158  1.00 69.65           C  
ATOM    306  HA  SER A  20      -7.740  -4.827 -26.223  1.00 69.65           H  
ATOM    307  C   SER A  20      -7.385  -3.323 -24.756  1.00 69.65           C  
ATOM    308  CB  SER A  20      -5.710  -4.258 -26.410  1.00 69.65           C  
ATOM    309  HB2 SER A  20      -5.424  -5.063 -25.733  1.00 69.65           H  
ATOM    310  HB3 SER A  20      -5.592  -4.612 -27.434  1.00 69.65           H  
ATOM    311  O   SER A  20      -7.347  -2.106 -24.557  1.00 69.65           O  
ATOM    312  OG  SER A  20      -4.862  -3.146 -26.184  1.00 69.65           O  
ATOM    313  HG  SER A  20      -4.738  -2.730 -27.040  1.00 69.65           H  
ATOM    314  N   ALA A  21      -7.489  -4.193 -23.747  1.00 66.87           N  
ATOM    315  H   ALA A  21      -7.607  -5.173 -23.959  1.00 66.87           H  
ATOM    316  CA  ALA A  21      -7.487  -3.781 -22.339  1.00 66.87           C  
ATOM    317  HA  ALA A  21      -8.392  -3.208 -22.137  1.00 66.87           H  
ATOM    318  C   ALA A  21      -6.276  -2.889 -21.990  1.00 66.87           C  
ATOM    319  CB  ALA A  21      -7.499  -5.047 -21.472  1.00 66.87           C  
ATOM    320  HB1 ALA A  21      -6.610  -5.649 -21.660  1.00 66.87           H  
ATOM    321  HB2 ALA A  21      -7.525  -4.767 -20.419  1.00 66.87           H  
ATOM    322  HB3 ALA A  21      -8.387  -5.638 -21.694  1.00 66.87           H  
ATOM    323  O   ALA A  21      -6.366  -2.012 -21.136  1.00 66.87           O  
ATOM    324  N   GLY A  22      -5.147  -3.072 -22.689  1.00 65.43           N  
ATOM    325  H   GLY A  22      -5.175  -3.739 -23.446  1.00 65.43           H  
ATOM    326  CA  GLY A  22      -3.975  -2.210 -22.559  1.00 65.43           C  
ATOM    327  HA2 GLY A  22      -3.171  -2.621 -23.170  1.00 65.43           H  
ATOM    328  HA3 GLY A  22      -3.674  -2.171 -21.512  1.00 65.43           H  
ATOM    329  C   GLY A  22      -4.207  -0.777 -23.030  1.00 65.43           C  
ATOM    330  O   GLY A  22      -3.852   0.146 -22.304  1.00 65.43           O  
ATOM    331  N   GLN A  23      -4.808  -0.597 -24.208  1.00 73.28           N  
ATOM    332  H   GLN A  23      -5.141  -1.403 -24.717  1.00 73.28           H  
ATOM    333  CA  GLN A  23      -5.111   0.728 -24.758  1.00 73.28           C  
ATOM    334  HA  GLN A  23      -4.227   1.361 -24.683  1.00 73.28           H  
ATOM    335  C   GLN A  23      -6.208   1.433 -23.958  1.00 73.28           C  
ATOM    336  CB  GLN A  23      -5.512   0.605 -26.238  1.00 73.28           C  
ATOM    337  HB2 GLN A  23      -6.291  -0.150 -26.346  1.00 73.28           H  
ATOM    338  HB3 GLN A  23      -5.923   1.557 -26.576  1.00 73.28           H  
ATOM    339  O   GLN A  23      -6.062   2.602 -23.624  1.00 73.28           O  
ATOM    340  CG  GLN A  23      -4.324   0.240 -27.143  1.00 73.28           C  
ATOM    341  HG2 GLN A  23      -4.672   0.150 -28.172  1.00 73.28           H  
ATOM    342  HG3 GLN A  23      -3.917  -0.725 -26.839  1.00 73.28           H  
ATOM    343  CD  GLN A  23      -3.210   1.282 -27.112  1.00 73.28           C  
ATOM    344  NE2 GLN A  23      -1.962   0.884 -27.220  1.00 73.28           N  
ATOM    345 HE21 GLN A  23      -1.286   1.634 -27.246  1.00 73.28           H  
ATOM    346 HE22 GLN A  23      -1.735  -0.070 -27.461  1.00 73.28           H  
ATOM    347  OE1 GLN A  23      -3.425   2.469 -26.962  1.00 73.28           O  
ATOM    348  N   VAL A  24      -7.257   0.707 -23.560  1.00 73.12           N  
ATOM    349  H   VAL A  24      -7.334  -0.245 -23.887  1.00 73.12           H  
ATOM    350  CA  VAL A  24      -8.315   1.243 -22.686  1.00 73.12           C  
ATOM    351  HA  VAL A  24      -8.752   2.124 -23.155  1.00 73.12           H  
ATOM    352  C   VAL A  24      -7.729   1.692 -21.345  1.00 73.12           C  
ATOM    353  CB  VAL A  24      -9.424   0.192 -22.488  1.00 73.12           C  
ATOM    354  HB  VAL A  24      -8.974  -0.725 -22.108  1.00 73.12           H  
ATOM    355  O   VAL A  24      -8.043   2.781 -20.870  1.00 73.12           O  
ATOM    356  CG1 VAL A  24     -10.518   0.629 -21.506  1.00 73.12           C  
ATOM    357 HG11 VAL A  24     -10.097   0.891 -20.536  1.00 73.12           H  
ATOM    358 HG12 VAL A  24     -11.069   1.478 -21.912  1.00 73.12           H  
ATOM    359 HG13 VAL A  24     -11.219  -0.192 -21.357  1.00 73.12           H  
ATOM    360  CG2 VAL A  24     -10.121  -0.117 -23.821  1.00 73.12           C  
ATOM    361 HG21 VAL A  24     -10.900  -0.864 -23.669  1.00 73.12           H  
ATOM    362 HG22 VAL A  24      -9.410  -0.512 -24.547  1.00 73.12           H  
ATOM    363 HG23 VAL A  24     -10.570   0.789 -24.228  1.00 73.12           H  
ATOM    364  N   ASN A  25      -6.832   0.901 -20.747  1.00 68.46           N  
ATOM    365  H   ASN A  25      -6.622  -0.006 -21.140  1.00 68.46           H  
ATOM    366  CA  ASN A  25      -6.177   1.303 -19.508  1.00 68.46           C  
ATOM    367  HA  ASN A  25      -6.950   1.609 -18.804  1.00 68.46           H  
ATOM    368  C   ASN A  25      -5.268   2.525 -19.706  1.00 68.46           C  
ATOM    369  CB  ASN A  25      -5.438   0.110 -18.891  1.00 68.46           C  
ATOM    370  HB2 ASN A  25      -4.625  -0.206 -19.545  1.00 68.46           H  
ATOM    371  HB3 ASN A  25      -6.133  -0.720 -18.764  1.00 68.46           H  
ATOM    372  O   ASN A  25      -5.299   3.408 -18.867  1.00 68.46           O  
ATOM    373  CG  ASN A  25      -4.898   0.477 -17.523  1.00 68.46           C  
ATOM    374  ND2 ASN A  25      -3.643   0.834 -17.439  1.00 68.46           N  
ATOM    375 HD21 ASN A  25      -3.162   1.078 -18.293  1.00 68.46           H  
ATOM    376 HD22 ASN A  25      -3.437   1.421 -16.643  1.00 68.46           H  
ATOM    377  OD1 ASN A  25      -5.601   0.483 -16.529  1.00 68.46           O  
ATOM    378  N   LEU A  26      -4.511   2.628 -20.803  1.00 70.54           N  
ATOM    379  H   LEU A  26      -4.522   1.885 -21.487  1.00 70.54           H  
ATOM    380  CA  LEU A  26      -3.734   3.842 -21.090  1.00 70.54           C  
ATOM    381  HA  LEU A  26      -3.098   4.066 -20.235  1.00 70.54           H  
ATOM    382  C   LEU A  26      -4.632   5.075 -21.278  1.00 70.54           C  
ATOM    383  CB  LEU A  26      -2.862   3.621 -22.339  1.00 70.54           C  
ATOM    384  HB2 LEU A  26      -3.469   3.151 -23.112  1.00 70.54           H  
ATOM    385  HB3 LEU A  26      -2.544   4.590 -22.722  1.00 70.54           H  
ATOM    386  O   LEU A  26      -4.304   6.140 -20.768  1.00 70.54           O  
ATOM    387  CG  LEU A  26      -1.607   2.772 -22.084  1.00 70.54           C  
ATOM    388  HG  LEU A  26      -1.877   1.863 -21.547  1.00 70.54           H  
ATOM    389  CD1 LEU A  26      -0.978   2.373 -23.420  1.00 70.54           C  
ATOM    390 HD11 LEU A  26      -0.703   3.267 -23.979  1.00 70.54           H  
ATOM    391 HD12 LEU A  26      -1.696   1.798 -24.004  1.00 70.54           H  
ATOM    392 HD13 LEU A  26      -0.088   1.767 -23.246  1.00 70.54           H  
ATOM    393  CD2 LEU A  26      -0.556   3.531 -21.267  1.00 70.54           C  
ATOM    394 HD21 LEU A  26       0.341   2.922 -21.153  1.00 70.54           H  
ATOM    395 HD22 LEU A  26      -0.941   3.764 -20.275  1.00 70.54           H  
ATOM    396 HD23 LEU A  26      -0.293   4.462 -21.769  1.00 70.54           H  
ATOM    397  N   ALA A  27      -5.768   4.922 -21.963  1.00 77.27           N  
ATOM    398  H   ALA A  27      -5.950   4.030 -22.399  1.00 77.27           H  
ATOM    399  CA  ALA A  27      -6.692   6.016 -22.247  1.00 77.27           C  
ATOM    400  HA  ALA A  27      -6.124   6.862 -22.633  1.00 77.27           H  
ATOM    401  C   ALA A  27      -7.454   6.514 -21.006  1.00 77.27           C  
ATOM    402  CB  ALA A  27      -7.660   5.546 -23.341  1.00 77.27           C  
ATOM    403  HB1 ALA A  27      -8.239   4.692 -22.988  1.00 77.27           H  
ATOM    404  HB2 ALA A  27      -8.344   6.356 -23.594  1.00 77.27           H  
ATOM    405  HB3 ALA A  27      -7.102   5.261 -24.232  1.00 77.27           H  
ATOM    406  O   ALA A  27      -7.662   7.715 -20.866  1.00 77.27           O  
ATOM    407  N   PHE A  28      -7.878   5.610 -20.114  1.00 76.47           N  
ATOM    408  H   PHE A  28      -7.739   4.635 -20.338  1.00 76.47           H  
ATOM    409  CA  PHE A  28      -8.771   5.953 -18.994  1.00 76.47           C  
ATOM    410  HA  PHE A  28      -9.003   7.018 -19.019  1.00 76.47           H  
ATOM    411  C   PHE A  28      -8.194   5.675 -17.603  1.00 76.47           C  
ATOM    412  CB  PHE A  28     -10.088   5.182 -19.150  1.00 76.47           C  
ATOM    413  HB2 PHE A  28      -9.886   4.117 -19.045  1.00 76.47           H  
ATOM    414  HB3 PHE A  28     -10.755   5.466 -18.336  1.00 76.47           H  
ATOM    415  O   PHE A  28      -8.589   6.319 -16.636  1.00 76.47           O  
ATOM    416  CG  PHE A  28     -10.818   5.425 -20.456  1.00 76.47           C  
ATOM    417  CD1 PHE A  28     -11.409   6.674 -20.716  1.00 76.47           C  
ATOM    418  HD1 PHE A  28     -11.330   7.472 -19.991  1.00 76.47           H  
ATOM    419  CD2 PHE A  28     -10.907   4.401 -21.414  1.00 76.47           C  
ATOM    420  HD2 PHE A  28     -10.437   3.449 -21.216  1.00 76.47           H  
ATOM    421  CE1 PHE A  28     -12.092   6.891 -21.925  1.00 76.47           C  
ATOM    422  HE1 PHE A  28     -12.536   7.855 -22.126  1.00 76.47           H  
ATOM    423  CE2 PHE A  28     -11.591   4.614 -22.623  1.00 76.47           C  
ATOM    424  HE2 PHE A  28     -11.652   3.826 -23.359  1.00 76.47           H  
ATOM    425  CZ  PHE A  28     -12.186   5.861 -22.877  1.00 76.47           C  
ATOM    426  HZ  PHE A  28     -12.705   6.034 -23.809  1.00 76.47           H  
ATOM    427  N   GLY A  29      -7.306   4.690 -17.479  1.00 66.17           N  
ATOM    428  H   GLY A  29      -6.960   4.250 -18.320  1.00 66.17           H  
ATOM    429  CA  GLY A  29      -6.726   4.249 -16.206  1.00 66.17           C  
ATOM    430  HA2 GLY A  29      -7.365   4.553 -15.378  1.00 66.17           H  
ATOM    431  HA3 GLY A  29      -6.670   3.160 -16.213  1.00 66.17           H  
ATOM    432  C   GLY A  29      -5.315   4.777 -15.932  1.00 66.17           C  
ATOM    433  O   GLY A  29      -4.826   4.625 -14.815  1.00 66.17           O  
ATOM    434  N   GLY A  30      -4.657   5.376 -16.930  1.00 72.66           N  
ATOM    435  H   GLY A  30      -5.102   5.388 -17.837  1.00 72.66           H  
ATOM    436  CA  GLY A  30      -3.255   5.778 -16.866  1.00 72.66           C  
ATOM    437  HA2 GLY A  30      -3.020   6.398 -17.731  1.00 72.66           H  
ATOM    438  HA3 GLY A  30      -3.102   6.377 -15.969  1.00 72.66           H  
ATOM    439  C   GLY A  30      -2.280   4.593 -16.842  1.00 72.66           C  
ATOM    440  O   GLY A  30      -2.568   3.485 -17.307  1.00 72.66           O  
ATOM    441  N   VAL A  31      -1.083   4.827 -16.304  1.00 76.05           N  
ATOM    442  H   VAL A  31      -0.902   5.743 -15.918  1.00 76.05           H  
ATOM    443  CA  VAL A  31      -0.047   3.796 -16.151  1.00 76.05           C  
ATOM    444  HA  VAL A  31       0.084   3.294 -17.110  1.00 76.05           H  
ATOM    445  C   VAL A  31      -0.488   2.756 -15.112  1.00 76.05           C  
ATOM    446  CB  VAL A  31       1.298   4.439 -15.765  1.00 76.05           C  
ATOM    447  HB  VAL A  31       1.183   4.986 -14.830  1.00 76.05           H  
ATOM    448  O   VAL A  31      -0.815   3.099 -13.979  1.00 76.05           O  
ATOM    449  CG1 VAL A  31       2.377   3.374 -15.577  1.00 76.05           C  
ATOM    450 HG11 VAL A  31       3.309   3.869 -15.306  1.00 76.05           H  
ATOM    451 HG12 VAL A  31       2.511   2.809 -16.499  1.00 76.05           H  
ATOM    452 HG13 VAL A  31       2.111   2.698 -14.764  1.00 76.05           H  
ATOM    453  CG2 VAL A  31       1.789   5.411 -16.847  1.00 76.05           C  
ATOM    454 HG21 VAL A  31       1.094   6.242 -16.962  1.00 76.05           H  
ATOM    455 HG22 VAL A  31       1.897   4.898 -17.803  1.00 76.05           H  
ATOM    456 HG23 VAL A  31       2.757   5.825 -16.566  1.00 76.05           H  
ATOM    457  N   SER A  32      -0.476   1.467 -15.473  1.00 84.09           N  
ATOM    458  H   SER A  32      -0.148   1.234 -16.400  1.00 84.09           H  
ATOM    459  CA  SER A  32      -0.777   0.370 -14.540  1.00 84.09           C  
ATOM    460  HA  SER A  32      -1.260   0.782 -13.654  1.00 84.09           H  
ATOM    461  C   SER A  32       0.492  -0.345 -14.089  1.00 84.09           C  
ATOM    462  CB  SER A  32      -1.761  -0.629 -15.152  1.00 84.09           C  
ATOM    463  HB2 SER A  32      -2.719  -0.131 -15.309  1.00 84.09           H  
ATOM    464  HB3 SER A  32      -1.376  -0.986 -16.107  1.00 84.09           H  
ATOM    465  O   SER A  32       1.187  -0.953 -14.900  1.00 84.09           O  
ATOM    466  OG  SER A  32      -1.964  -1.731 -14.284  1.00 84.09           O  
ATOM    467  HG  SER A  32      -2.372  -1.421 -13.473  1.00 84.09           H  
ATOM    468  N   PHE A  33       0.737  -0.343 -12.778  1.00 89.69           N  
ATOM    469  H   PHE A  33       0.188   0.265 -12.187  1.00 89.69           H  
ATOM    470  CA  PHE A  33       1.880  -1.025 -12.158  1.00 89.69           C  
ATOM    471  HA  PHE A  33       2.731  -0.980 -12.837  1.00 89.69           H  
ATOM    472  C   PHE A  33       1.644  -2.516 -11.879  1.00 89.69           C  
ATOM    473  CB  PHE A  33       2.251  -0.280 -10.870  1.00 89.69           C  
ATOM    474  HB2 PHE A  33       1.439  -0.418 -10.155  1.00 89.69           H  
ATOM    475  HB3 PHE A  33       3.145  -0.735 -10.444  1.00 89.69           H  
ATOM    476  O   PHE A  33       2.581  -3.232 -11.547  1.00 89.69           O  
ATOM    477  CG  PHE A  33       2.509   1.207 -11.037  1.00 89.69           C  
ATOM    478  CD1 PHE A  33       3.234   1.695 -12.142  1.00 89.69           C  
ATOM    479  HD1 PHE A  33       3.638   1.016 -12.878  1.00 89.69           H  
ATOM    480  CD2 PHE A  33       2.033   2.109 -10.069  1.00 89.69           C  
ATOM    481  HD2 PHE A  33       1.485   1.750  -9.210  1.00 89.69           H  
ATOM    482  CE1 PHE A  33       3.472   3.073 -12.281  1.00 89.69           C  
ATOM    483  HE1 PHE A  33       4.049   3.441 -13.117  1.00 89.69           H  
ATOM    484  CE2 PHE A  33       2.264   3.486 -10.213  1.00 89.69           C  
ATOM    485  HE2 PHE A  33       1.881   4.167  -9.467  1.00 89.69           H  
ATOM    486  CZ  PHE A  33       2.980   3.971 -11.321  1.00 89.69           C  
ATOM    487  HZ  PHE A  33       3.161   5.030 -11.429  1.00 89.69           H  
ATOM    488  N   THR A  34       0.407  -2.999 -12.023  1.00 87.02           N  
ATOM    489  H   THR A  34      -0.332  -2.357 -12.269  1.00 87.02           H  
ATOM    490  CA  THR A  34       0.029  -4.399 -11.751  1.00 87.02           C  
ATOM    491  HA  THR A  34       0.847  -4.897 -11.230  1.00 87.02           H  
ATOM    492  C   THR A  34      -0.233  -5.214 -13.016  1.00 87.02           C  
ATOM    493  CB  THR A  34      -1.202  -4.478 -10.844  1.00 87.02           C  
ATOM    494  HB  THR A  34      -1.405  -5.522 -10.608  1.00 87.02           H  
ATOM    495  O   THR A  34      -0.613  -6.376 -12.927  1.00 87.02           O  
ATOM    496  CG2 THR A  34      -1.016  -3.723  -9.529  1.00 87.02           C  
ATOM    497 HG21 THR A  34      -0.976  -2.648  -9.702  1.00 87.02           H  
ATOM    498 HG22 THR A  34      -0.091  -4.051  -9.056  1.00 87.02           H  
ATOM    499 HG23 THR A  34      -1.843  -3.956  -8.858  1.00 87.02           H  
ATOM    500  OG1 THR A  34      -2.306  -3.941 -11.542  1.00 87.02           O  
ATOM    501  HG1 THR A  34      -2.785  -4.717 -11.840  1.00 87.02           H  
ATOM    502  N   LYS A  35      -0.091  -4.613 -14.205  1.00 80.96           N  
ATOM    503  H   LYS A  35       0.185  -3.642 -14.217  1.00 80.96           H  
ATOM    504  CA  LYS A  35      -0.373  -5.297 -15.475  1.00 80.96           C  
ATOM    505  HA  LYS A  35      -1.294  -5.869 -15.363  1.00 80.96           H  
ATOM    506  C   LYS A  35       0.710  -6.312 -15.849  1.00 80.96           C  
ATOM    507  CB  LYS A  35      -0.565  -4.247 -16.578  1.00 80.96           C  
ATOM    508  HB2 LYS A  35       0.385  -3.757 -16.788  1.00 80.96           H  
ATOM    509  HB3 LYS A  35      -1.281  -3.499 -16.238  1.00 80.96           H  
ATOM    510  O   LYS A  35       0.403  -7.340 -16.442  1.00 80.96           O  
ATOM    511  CG  LYS A  35      -1.111  -4.899 -17.852  1.00 80.96           C  
ATOM    512  HG2 LYS A  35      -2.076  -5.357 -17.633  1.00 80.96           H  
ATOM    513  HG3 LYS A  35      -0.424  -5.671 -18.198  1.00 80.96           H  
ATOM    514  CD  LYS A  35      -1.274  -3.882 -18.978  1.00 80.96           C  
ATOM    515  HD2 LYS A  35      -1.936  -3.074 -18.667  1.00 80.96           H  
ATOM    516  HD3 LYS A  35      -0.292  -3.477 -19.222  1.00 80.96           H  
ATOM    517  CE  LYS A  35      -1.868  -4.624 -20.176  1.00 80.96           C  
ATOM    518  HE2 LYS A  35      -1.465  -5.637 -20.188  1.00 80.96           H  
ATOM    519  HE3 LYS A  35      -2.947  -4.697 -20.044  1.00 80.96           H  
ATOM    520  NZ  LYS A  35      -1.527  -3.954 -21.446  1.00 80.96           N  
ATOM    521  HZ1 LYS A  35      -1.748  -2.969 -21.408  1.00 80.96           H  
ATOM    522  HZ2 LYS A  35      -1.999  -4.402 -22.218  1.00 80.96           H  
ATOM    523  HZ3 LYS A  35      -0.535  -4.067 -21.603  1.00 80.96           H  
ATOM    524  N   TYR A  36       1.962  -6.002 -15.524  1.00 79.99           N  
ATOM    525  H   TYR A  36       2.120  -5.146 -15.011  1.00 79.99           H  
ATOM    526  CA  TYR A  36       3.132  -6.811 -15.850  1.00 79.99           C  
ATOM    527  HA  TYR A  36       2.825  -7.769 -16.271  1.00 79.99           H  
ATOM    528  C   TYR A  36       3.896  -7.099 -14.561  1.00 79.99           C  
ATOM    529  CB  TYR A  36       3.986  -6.077 -16.896  1.00 79.99           C  
ATOM    530  HB2 TYR A  36       4.842  -6.698 -17.159  1.00 79.99           H  
ATOM    531  HB3 TYR A  36       4.383  -5.167 -16.446  1.00 79.99           H  
ATOM    532  O   TYR A  36       4.857  -6.408 -14.231  1.00 79.99           O  
ATOM    533  CG  TYR A  36       3.258  -5.709 -18.176  1.00 79.99           C  
ATOM    534  CD1 TYR A  36       2.676  -6.703 -18.988  1.00 79.99           C  
ATOM    535  HD1 TYR A  36       2.741  -7.741 -18.695  1.00 79.99           H  
ATOM    536  CD2 TYR A  36       3.179  -4.357 -18.556  1.00 79.99           C  
ATOM    537  HD2 TYR A  36       3.641  -3.601 -17.938  1.00 79.99           H  
ATOM    538  CE1 TYR A  36       2.007  -6.345 -20.176  1.00 79.99           C  
ATOM    539  HE1 TYR A  36       1.572  -7.109 -20.803  1.00 79.99           H  
ATOM    540  CE2 TYR A  36       2.538  -3.996 -19.754  1.00 79.99           C  
ATOM    541  HE2 TYR A  36       2.510  -2.956 -20.044  1.00 79.99           H  
ATOM    542  OH  TYR A  36       1.341  -4.613 -21.722  1.00 79.99           O  
ATOM    543  HH  TYR A  36       1.782  -3.829 -22.057  1.00 79.99           H  
ATOM    544  CZ  TYR A  36       1.951  -4.989 -20.564  1.00 79.99           C  
ATOM    545  N   LEU A  37       3.412  -8.072 -13.789  1.00 93.25           N  
ATOM    546  H   LEU A  37       2.612  -8.604 -14.099  1.00 93.25           H  
ATOM    547  CA  LEU A  37       4.072  -8.489 -12.557  1.00 93.25           C  
ATOM    548  HA  LEU A  37       4.564  -7.629 -12.102  1.00 93.25           H  
ATOM    549  C   LEU A  37       5.161  -9.514 -12.884  1.00 93.25           C  
ATOM    550  CB  LEU A  37       3.042  -9.025 -11.553  1.00 93.25           C  
ATOM    551  HB2 LEU A  37       2.531  -9.881 -11.995  1.00 93.25           H  
ATOM    552  HB3 LEU A  37       3.582  -9.364 -10.670  1.00 93.25           H  
ATOM    553  O   LEU A  37       4.895 -10.545 -13.494  1.00 93.25           O  
ATOM    554  CG  LEU A  37       1.994  -7.994 -11.105  1.00 93.25           C  
ATOM    555  HG  LEU A  37       1.449  -7.632 -11.977  1.00 93.25           H  
ATOM    556  CD1 LEU A  37       0.987  -8.631 -10.150  1.00 93.25           C  
ATOM    557 HD11 LEU A  37       0.168  -7.936  -9.965  1.00 93.25           H  
ATOM    558 HD12 LEU A  37       0.578  -9.536 -10.600  1.00 93.25           H  
ATOM    559 HD13 LEU A  37       1.467  -8.876  -9.202  1.00 93.25           H  
ATOM    560  CD2 LEU A  37       2.646  -6.806 -10.398  1.00 93.25           C  
ATOM    561 HD21 LEU A  37       3.407  -7.165  -9.705  1.00 93.25           H  
ATOM    562 HD22 LEU A  37       1.895  -6.252  -9.834  1.00 93.25           H  
ATOM    563 HD23 LEU A  37       3.112  -6.145 -11.128  1.00 93.25           H  
ATOM    564  N   TRP A  38       6.394  -9.207 -12.511  1.00 94.59           N  
ATOM    565  H   TRP A  38       6.519  -8.336 -12.015  1.00 94.59           H  
ATOM    566  CA  TRP A  38       7.605  -9.963 -12.838  1.00 94.59           C  
ATOM    567  HA  TRP A  38       7.348 -10.856 -13.407  1.00 94.59           H  
ATOM    568  C   TRP A  38       8.360 -10.432 -11.590  1.00 94.59           C  
ATOM    569  CB  TRP A  38       8.497  -9.072 -13.716  1.00 94.59           C  
ATOM    570  HB2 TRP A  38       9.460  -9.559 -13.867  1.00 94.59           H  
ATOM    571  HB3 TRP A  38       8.027  -8.977 -14.695  1.00 94.59           H  
ATOM    572  O   TRP A  38       9.217 -11.310 -11.694  1.00 94.59           O  
ATOM    573  CG  TRP A  38       8.731  -7.694 -13.168  1.00 94.59           C  
ATOM    574  CD1 TRP A  38       8.035  -6.589 -13.517  1.00 94.59           C  
ATOM    575  HD1 TRP A  38       7.244  -6.571 -14.252  1.00 94.59           H  
ATOM    576  CD2 TRP A  38       9.671  -7.260 -12.137  1.00 94.59           C  
ATOM    577  CE2 TRP A  38       9.457  -5.870 -11.892  1.00 94.59           C  
ATOM    578  CE3 TRP A  38      10.683  -7.897 -11.387  1.00 94.59           C  
ATOM    579  HE3 TRP A  38      10.888  -8.943 -11.556  1.00 94.59           H  
ATOM    580  NE1 TRP A  38       8.446  -5.515 -12.755  1.00 94.59           N  
ATOM    581  HE1 TRP A  38       8.043  -4.592 -12.825  1.00 94.59           H  
ATOM    582  CH2 TRP A  38      11.193  -5.809 -10.223  1.00 94.59           C  
ATOM    583  HH2 TRP A  38      11.779  -5.261  -9.500  1.00 94.59           H  
ATOM    584  CZ2 TRP A  38      10.192  -5.148 -10.946  1.00 94.59           C  
ATOM    585  HZ2 TRP A  38      10.000  -4.098 -10.784  1.00 94.59           H  
ATOM    586  CZ3 TRP A  38      11.448  -7.171 -10.455  1.00 94.59           C  
ATOM    587  HZ3 TRP A  38      12.257  -7.654  -9.928  1.00 94.59           H  
ATOM    588  N   GLY A  39       8.048  -9.885 -10.410  1.00 92.44           N  
ATOM    589  H   GLY A  39       7.349  -9.156 -10.403  1.00 92.44           H  
ATOM    590  CA  GLY A  39       8.796 -10.121  -9.170  1.00 92.44           C  
ATOM    591  HA2 GLY A  39       8.313  -9.576  -8.359  1.00 92.44           H  
ATOM    592  HA3 GLY A  39       9.812  -9.744  -9.284  1.00 92.44           H  
ATOM    593  C   GLY A  39       8.862 -11.586  -8.746  1.00 92.44           C  
ATOM    594  O   GLY A  39       9.799 -12.014  -8.077  1.00 92.44           O  
ATOM    595  N   GLU A  40       7.909 -12.401  -9.176  1.00 91.28           N  
ATOM    596  H   GLU A  40       7.131 -12.002  -9.682  1.00 91.28           H  
ATOM    597  CA  GLU A  40       7.891 -13.827  -8.884  1.00 91.28           C  
ATOM    598  HA  GLU A  40       8.250 -13.981  -7.867  1.00 91.28           H  
ATOM    599  C   GLU A  40       8.833 -14.637  -9.796  1.00 91.28           C  
ATOM    600  CB  GLU A  40       6.425 -14.282  -8.945  1.00 91.28           C  
ATOM    601  HB2 GLU A  40       6.299 -15.059  -9.700  1.00 91.28           H  
ATOM    602  HB3 GLU A  40       5.786 -13.460  -9.269  1.00 91.28           H  
ATOM    603  O   GLU A  40       9.478 -15.570  -9.325  1.00 91.28           O  
ATOM    604  CG  GLU A  40       5.928 -14.721  -7.564  1.00 91.28           C  
ATOM    605  HG2 GLU A  40       5.848 -13.844  -6.921  1.00 91.28           H  
ATOM    606  HG3 GLU A  40       6.664 -15.393  -7.123  1.00 91.28           H  
ATOM    607  CD  GLU A  40       4.591 -15.463  -7.637  1.00 91.28           C  
ATOM    608  OE1 GLU A  40       3.619 -15.019  -6.992  1.00 91.28           O  
ATOM    609  OE2 GLU A  40       4.556 -16.517  -8.325  1.00 91.28           O  
ATOM    610  N   ASN A  41       8.958 -14.271 -11.074  1.00 92.89           N  
ATOM    611  H   ASN A  41       8.521 -13.408 -11.365  1.00 92.89           H  
ATOM    612  CA  ASN A  41       9.571 -15.115 -12.111  1.00 92.89           C  
ATOM    613  HA  ASN A  41       9.897 -16.058 -11.671  1.00 92.89           H  
ATOM    614  C   ASN A  41      10.840 -14.546 -12.762  1.00 92.89           C  
ATOM    615  CB  ASN A  41       8.493 -15.429 -13.165  1.00 92.89           C  
ATOM    616  HB2 ASN A  41       8.964 -15.886 -14.035  1.00 92.89           H  
ATOM    617  HB3 ASN A  41       8.001 -14.512 -13.487  1.00 92.89           H  
ATOM    618  O   ASN A  41      11.455 -15.241 -13.561  1.00 92.89           O  
ATOM    619  CG  ASN A  41       7.476 -16.432 -12.676  1.00 92.89           C  
ATOM    620  ND2 ASN A  41       6.225 -16.300 -13.028  1.00 92.89           N  
ATOM    621 HD21 ASN A  41       5.583 -17.022 -12.735  1.00 92.89           H  
ATOM    622 HD22 ASN A  41       5.978 -15.605 -13.719  1.00 92.89           H  
ATOM    623  OD1 ASN A  41       7.786 -17.358 -11.953  1.00 92.89           O  
ATOM    624  N   SER A  42      11.231 -13.306 -12.459  1.00 92.77           N  
ATOM    625  H   SER A  42      10.657 -12.748 -11.843  1.00 92.77           H  
ATOM    626  CA  SER A  42      12.447 -12.712 -13.025  1.00 92.77           C  
ATOM    627  HA  SER A  42      12.402 -12.785 -14.111  1.00 92.77           H  
ATOM    628  C   SER A  42      13.708 -13.440 -12.546  1.00 92.77           C  
ATOM    629  CB  SER A  42      12.520 -11.230 -12.650  1.00 92.77           C  
ATOM    630  HB2 SER A  42      12.543 -11.131 -11.565  1.00 92.77           H  
ATOM    631  HB3 SER A  42      11.634 -10.724 -13.034  1.00 92.77           H  
ATOM    632  O   SER A  42      13.969 -13.487 -11.344  1.00 92.77           O  
ATOM    633  OG  SER A  42      13.674 -10.627 -13.204  1.00 92.77           O  
ATOM    634  HG  SER A  42      13.675  -9.697 -12.964  1.00 92.77           H  
ATOM    635  N   GLU A  43      14.521 -13.934 -13.485  1.00 92.07           N  
ATOM    636  H   GLU A  43      14.202 -13.948 -14.444  1.00 92.07           H  
ATOM    637  CA  GLU A  43      15.833 -14.554 -13.214  1.00 92.07           C  
ATOM    638  HA  GLU A  43      15.735 -15.292 -12.417  1.00 92.07           H  
ATOM    639  C   GLU A  43      16.900 -13.544 -12.762  1.00 92.07           C  
ATOM    640  CB  GLU A  43      16.339 -15.261 -14.480  1.00 92.07           C  
ATOM    641  HB2 GLU A  43      16.329 -14.542 -15.300  1.00 92.07           H  
ATOM    642  HB3 GLU A  43      17.371 -15.577 -14.324  1.00 92.07           H  
ATOM    643  O   GLU A  43      17.971 -13.930 -12.300  1.00 92.07           O  
ATOM    644  CG  GLU A  43      15.519 -16.503 -14.857  1.00 92.07           C  
ATOM    645  HG2 GLU A  43      14.458 -16.258 -14.820  1.00 92.07           H  
ATOM    646  HG3 GLU A  43      15.707 -17.286 -14.123  1.00 92.07           H  
ATOM    647  CD  GLU A  43      15.858 -17.018 -16.265  1.00 92.07           C  
ATOM    648  OE1 GLU A  43      14.975 -17.685 -16.848  1.00 92.07           O  
ATOM    649  OE2 GLU A  43      16.931 -16.663 -16.805  1.00 92.07           O  
ATOM    650  N   LEU A  44      16.621 -12.240 -12.880  1.00 94.39           N  
ATOM    651  H   LEU A  44      15.719 -11.985 -13.257  1.00 94.39           H  
ATOM    652  CA  LEU A  44      17.495 -11.186 -12.352  1.00 94.39           C  
ATOM    653  HA  LEU A  44      18.532 -11.507 -12.452  1.00 94.39           H  
ATOM    654  C   LEU A  44      17.282 -10.937 -10.854  1.00 94.39           C  
ATOM    655  CB  LEU A  44      17.305  -9.890 -13.151  1.00 94.39           C  
ATOM    656  HB2 LEU A  44      16.289  -9.530 -12.993  1.00 94.39           H  
ATOM    657  HB3 LEU A  44      17.992  -9.145 -12.749  1.00 94.39           H  
ATOM    658  O   LEU A  44      17.985 -10.124 -10.256  1.00 94.39           O  
ATOM    659  CG  LEU A  44      17.547 -10.007 -14.663  1.00 94.39           C  
ATOM    660  HG  LEU A  44      16.736 -10.581 -15.113  1.00 94.39           H  
ATOM    661  CD1 LEU A  44      17.537  -8.602 -15.265  1.00 94.39           C  
ATOM    662 HD11 LEU A  44      17.618  -8.667 -16.350  1.00 94.39           H  
ATOM    663 HD12 LEU A  44      16.610  -8.096 -14.994  1.00 94.39           H  
ATOM    664 HD13 LEU A  44      18.376  -8.024 -14.876  1.00 94.39           H  
ATOM    665  CD2 LEU A  44      18.876 -10.670 -15.021  1.00 94.39           C  
ATOM    666 HD21 LEU A  44      19.706 -10.135 -14.560  1.00 94.39           H  
ATOM    667 HD22 LEU A  44      18.991 -10.694 -16.104  1.00 94.39           H  
ATOM    668 HD23 LEU A  44      18.889 -11.703 -14.672  1.00 94.39           H  
ATOM    669  N   LEU A  45      16.294 -11.602 -10.253  1.00 94.45           N  
ATOM    670  H   LEU A  45      15.814 -12.307 -10.793  1.00 94.45           H  
ATOM    671  CA  LEU A  45      16.124 -11.659  -8.811  1.00 94.45           C  
ATOM    672  HA  LEU A  45      16.675 -10.835  -8.358  1.00 94.45           H  
ATOM    673  C   LEU A  45      16.701 -12.975  -8.272  1.00 94.45           C  
ATOM    674  CB  LEU A  45      14.637 -11.526  -8.450  1.00 94.45           C  
ATOM    675  HB2 LEU A  45      14.092 -12.332  -8.941  1.00 94.45           H  
ATOM    676  HB3 LEU A  45      14.530 -11.666  -7.375  1.00 94.45           H  
ATOM    677  O   LEU A  45      16.721 -13.973  -8.990  1.00 94.45           O  
ATOM    678  CG  LEU A  45      13.990 -10.186  -8.835  1.00 94.45           C  
ATOM    679  HG  LEU A  45      14.005 -10.057  -9.917  1.00 94.45           H  
ATOM    680  CD1 LEU A  45      12.535 -10.233  -8.371  1.00 94.45           C  
ATOM    681 HD11 LEU A  45      12.038  -9.280  -8.553  1.00 94.45           H  
ATOM    682 HD12 LEU A  45      12.015 -11.015  -8.925  1.00 94.45           H  
ATOM    683 HD13 LEU A  45      12.485 -10.451  -7.305  1.00 94.45           H  
ATOM    684  CD2 LEU A  45      14.679  -8.983  -8.186  1.00 94.45           C  
ATOM    685 HD21 LEU A  45      14.109  -8.075  -8.384  1.00 94.45           H  
ATOM    686 HD22 LEU A  45      15.673  -8.861  -8.616  1.00 94.45           H  
ATOM    687 HD23 LEU A  45      14.762  -9.127  -7.108  1.00 94.45           H  
ATOM    688  N   PRO A  46      17.093 -13.014  -6.987  1.00 92.54           N  
ATOM    689  CA  PRO A  46      17.452 -14.255  -6.312  1.00 92.54           C  
ATOM    690  HA  PRO A  46      18.416 -14.588  -6.697  1.00 92.54           H  
ATOM    691  C   PRO A  46      16.406 -15.357  -6.522  1.00 92.54           C  
ATOM    692  CB  PRO A  46      17.596 -13.893  -4.832  1.00 92.54           C  
ATOM    693  HB2 PRO A  46      16.641 -14.010  -4.319  1.00 92.54           H  
ATOM    694  HB3 PRO A  46      18.366 -14.489  -4.343  1.00 92.54           H  
ATOM    695  O   PRO A  46      15.191 -15.091  -6.516  1.00 92.54           O  
ATOM    696  CG  PRO A  46      17.966 -12.411  -4.876  1.00 92.54           C  
ATOM    697  HG2 PRO A  46      19.041 -12.305  -5.019  1.00 92.54           H  
ATOM    698  HG3 PRO A  46      17.629 -11.881  -3.986  1.00 92.54           H  
ATOM    699  CD  PRO A  46      17.233 -11.877  -6.094  1.00 92.54           C  
ATOM    700  HD2 PRO A  46      16.248 -11.511  -5.805  1.00 92.54           H  
ATOM    701  HD3 PRO A  46      17.817 -11.077  -6.550  1.00 92.54           H  
ATOM    702  N   MET A  47      16.893 -16.594  -6.668  1.00 89.87           N  
ATOM    703  H   MET A  47      17.893 -16.727  -6.635  1.00 89.87           H  
ATOM    704  CA  MET A  47      16.057 -17.790  -6.801  1.00 89.87           C  
ATOM    705  HA  MET A  47      15.518 -17.742  -7.747  1.00 89.87           H  
ATOM    706  C   MET A  47      15.042 -17.849  -5.661  1.00 89.87           C  
ATOM    707  CB  MET A  47      16.917 -19.059  -6.788  1.00 89.87           C  
ATOM    708  HB2 MET A  47      16.255 -19.925  -6.793  1.00 89.87           H  
ATOM    709  HB3 MET A  47      17.519 -19.090  -5.880  1.00 89.87           H  
ATOM    710  O   MET A  47      15.367 -17.494  -4.527  1.00 89.87           O  
ATOM    711  CG  MET A  47      17.829 -19.171  -8.009  1.00 89.87           C  
ATOM    712  HG2 MET A  47      18.527 -18.333  -8.020  1.00 89.87           H  
ATOM    713  HG3 MET A  47      17.217 -19.129  -8.910  1.00 89.87           H  
ATOM    714  SD  MET A  47      18.778 -20.712  -8.029  1.00 89.87           S  
ATOM    715  CE  MET A  47      19.581 -20.562  -9.643  1.00 89.87           C  
ATOM    716  HE1 MET A  47      18.822 -20.501 -10.424  1.00 89.87           H  
ATOM    717  HE2 MET A  47      20.206 -21.437  -9.817  1.00 89.87           H  
ATOM    718  HE3 MET A  47      20.199 -19.665  -9.663  1.00 89.87           H  
ATOM    719  N   ARG A  48      13.803 -18.261  -5.954  1.00 88.76           N  
ATOM    720  H   ARG A  48      13.668 -18.738  -6.833  1.00 88.76           H  
ATOM    721  CA  ARG A  48      12.672 -18.164  -5.012  1.00 88.76           C  
ATOM    722  HA  ARG A  48      12.470 -17.116  -4.789  1.00 88.76           H  
ATOM    723  C   ARG A  48      12.981 -18.825  -3.669  1.00 88.76           C  
ATOM    724  CB  ARG A  48      11.423 -18.806  -5.624  1.00 88.76           C  
ATOM    725  HB2 ARG A  48      11.680 -19.799  -5.991  1.00 88.76           H  
ATOM    726  HB3 ARG A  48      10.681 -18.923  -4.835  1.00 88.76           H  
ATOM    727  O   ARG A  48      12.703 -18.241  -2.628  1.00 88.76           O  
ATOM    728  CG  ARG A  48      10.791 -17.984  -6.756  1.00 88.76           C  
ATOM    729  HG2 ARG A  48      11.503 -17.847  -7.569  1.00 88.76           H  
ATOM    730  HG3 ARG A  48      10.476 -17.012  -6.376  1.00 88.76           H  
ATOM    731  CD  ARG A  48       9.573 -18.767  -7.258  1.00 88.76           C  
ATOM    732  HD2 ARG A  48       8.925 -18.970  -6.406  1.00 88.76           H  
ATOM    733  HD3 ARG A  48       9.915 -19.720  -7.661  1.00 88.76           H  
ATOM    734  NE  ARG A  48       8.826 -18.052  -8.305  1.00 88.76           N  
ATOM    735  HE  ARG A  48       9.343 -17.423  -8.903  1.00 88.76           H  
ATOM    736  NH1 ARG A  48       6.682 -18.650  -7.694  1.00 88.76           N  
ATOM    737 HH11 ARG A  48       7.031 -19.195  -6.919  1.00 88.76           H  
ATOM    738 HH12 ARG A  48       5.711 -18.386  -7.781  1.00 88.76           H  
ATOM    739  NH2 ARG A  48       6.957 -17.382  -9.416  1.00 88.76           N  
ATOM    740 HH21 ARG A  48       7.494 -17.140 -10.237  1.00 88.76           H  
ATOM    741 HH22 ARG A  48       5.974 -17.163  -9.336  1.00 88.76           H  
ATOM    742  CZ  ARG A  48       7.519 -18.039  -8.469  1.00 88.76           C  
ATOM    743  N   GLU A  49      13.601 -19.993  -3.715  1.00 90.07           N  
ATOM    744  H   GLU A  49      13.753 -20.386  -4.633  1.00 90.07           H  
ATOM    745  CA  GLU A  49      14.051 -20.803  -2.586  1.00 90.07           C  
ATOM    746  HA  GLU A  49      13.203 -20.983  -1.925  1.00 90.07           H  
ATOM    747  C   GLU A  49      15.128 -20.125  -1.721  1.00 90.07           C  
ATOM    748  CB  GLU A  49      14.529 -22.173  -3.115  1.00 90.07           C  
ATOM    749  HB2 GLU A  49      13.676 -22.718  -3.518  1.00 90.07           H  
ATOM    750  HB3 GLU A  49      14.891 -22.743  -2.259  1.00 90.07           H  
ATOM    751  O   GLU A  49      15.233 -20.425  -0.538  1.00 90.07           O  
ATOM    752  CG  GLU A  49      15.653 -22.140  -4.174  1.00 90.07           C  
ATOM    753  HG2 GLU A  49      16.258 -23.036  -4.035  1.00 90.07           H  
ATOM    754  HG3 GLU A  49      16.300 -21.282  -3.992  1.00 90.07           H  
ATOM    755  CD  GLU A  49      15.176 -22.094  -5.639  1.00 90.07           C  
ATOM    756  OE1 GLU A  49      15.888 -22.658  -6.491  1.00 90.07           O  
ATOM    757  OE2 GLU A  49      14.147 -21.433  -5.927  1.00 90.07           O  
ATOM    758  N   GLN A  50      15.882 -19.171  -2.272  1.00 91.60           N  
ATOM    759  H   GLN A  50      15.720 -18.944  -3.243  1.00 91.60           H  
ATOM    760  CA  GLN A  50      16.948 -18.434  -1.580  1.00 91.60           C  
ATOM    761  HA  GLN A  50      17.261 -18.988  -0.694  1.00 91.60           H  
ATOM    762  C   GLN A  50      16.502 -17.042  -1.103  1.00 91.60           C  
ATOM    763  CB  GLN A  50      18.156 -18.316  -2.521  1.00 91.60           C  
ATOM    764  HB2 GLN A  50      18.901 -17.659  -2.073  1.00 91.60           H  
ATOM    765  HB3 GLN A  50      17.826 -17.867  -3.457  1.00 91.60           H  
ATOM    766  O   GLN A  50      17.255 -16.334  -0.435  1.00 91.60           O  
ATOM    767  CG  GLN A  50      18.828 -19.669  -2.806  1.00 91.60           C  
ATOM    768  HG2 GLN A  50      19.312 -20.025  -1.897  1.00 91.60           H  
ATOM    769  HG3 GLN A  50      18.082 -20.408  -3.099  1.00 91.60           H  
ATOM    770  CD  GLN A  50      19.866 -19.590  -3.920  1.00 91.60           C  
ATOM    771  NE2 GLN A  50      20.509 -20.689  -4.246  1.00 91.60           N  
ATOM    772 HE21 GLN A  50      20.290 -21.566  -3.796  1.00 91.60           H  
ATOM    773 HE22 GLN A  50      21.142 -20.615  -5.030  1.00 91.60           H  
ATOM    774  OE1 GLN A  50      20.104 -18.559  -4.532  1.00 91.60           O  
ATOM    775  N   ARG A  51      15.279 -16.606  -1.437  1.00 92.65           N  
ATOM    776  H   ARG A  51      14.694 -17.229  -1.977  1.00 92.65           H  
ATOM    777  CA  ARG A  51      14.815 -15.233  -1.163  1.00 92.65           C  
ATOM    778  HA  ARG A  51      15.547 -14.533  -1.566  1.00 92.65           H  
ATOM    779  C   ARG A  51      14.728 -14.895   0.318  1.00 92.65           C  
ATOM    780  CB  ARG A  51      13.459 -14.983  -1.828  1.00 92.65           C  
ATOM    781  HB2 ARG A  51      12.792 -15.824  -1.640  1.00 92.65           H  
ATOM    782  HB3 ARG A  51      12.999 -14.091  -1.403  1.00 92.65           H  
ATOM    783  O   ARG A  51      14.958 -13.741   0.662  1.00 92.65           O  
ATOM    784  CG  ARG A  51      13.651 -14.776  -3.328  1.00 92.65           C  
ATOM    785  HG2 ARG A  51      14.082 -15.681  -3.757  1.00 92.65           H  
ATOM    786  HG3 ARG A  51      14.333 -13.945  -3.505  1.00 92.65           H  
ATOM    787  CD  ARG A  51      12.325 -14.496  -4.019  1.00 92.65           C  
ATOM    788  HD2 ARG A  51      11.610 -15.271  -3.740  1.00 92.65           H  
ATOM    789  HD3 ARG A  51      11.954 -13.528  -3.683  1.00 92.65           H  
ATOM    790  NE  ARG A  51      12.510 -14.495  -5.477  1.00 92.65           N  
ATOM    791  HE  ARG A  51      13.423 -14.752  -5.826  1.00 92.65           H  
ATOM    792  NH1 ARG A  51      10.414 -13.766  -6.022  1.00 92.65           N  
ATOM    793 HH11 ARG A  51       9.907 -13.217  -6.701  1.00 92.65           H  
ATOM    794 HH12 ARG A  51      10.170 -13.737  -5.042  1.00 92.65           H  
ATOM    795  NH2 ARG A  51      11.915 -14.111  -7.630  1.00 92.65           N  
ATOM    796 HH21 ARG A  51      12.839 -14.380  -7.934  1.00 92.65           H  
ATOM    797 HH22 ARG A  51      11.226 -13.801  -8.301  1.00 92.65           H  
ATOM    798  CZ  ARG A  51      11.614 -14.135  -6.367  1.00 92.65           C  
ATOM    799  N   ASN A  52      14.429 -15.872   1.173  1.00 90.40           N  
ATOM    800  H   ASN A  52      14.261 -16.798   0.805  1.00 90.40           H  
ATOM    801  CA  ASN A  52      14.317 -15.648   2.616  1.00 90.40           C  
ATOM    802  HA  ASN A  52      13.610 -14.838   2.797  1.00 90.40           H  
ATOM    803  C   ASN A  52      15.639 -15.198   3.255  1.00 90.40           C  
ATOM    804  CB  ASN A  52      13.792 -16.926   3.294  1.00 90.40           C  
ATOM    805  HB2 ASN A  52      14.281 -17.807   2.878  1.00 90.40           H  
ATOM    806  HB3 ASN A  52      14.043 -16.882   4.354  1.00 90.40           H  
ATOM    807  O   ASN A  52      15.613 -14.458   4.233  1.00 90.40           O  
ATOM    808  CG  ASN A  52      12.286 -17.086   3.204  1.00 90.40           C  
ATOM    809  ND2 ASN A  52      11.755 -18.113   3.825  1.00 90.40           N  
ATOM    810 HD21 ASN A  52      12.345 -18.762   4.325  1.00 90.40           H  
ATOM    811 HD22 ASN A  52      10.751 -18.206   3.769  1.00 90.40           H  
ATOM    812  OD1 ASN A  52      11.566 -16.309   2.598  1.00 90.40           O  
ATOM    813  N   GLU A  53      16.777 -15.607   2.693  1.00 91.20           N  
ATOM    814  H   GLU A  53      16.734 -16.229   1.899  1.00 91.20           H  
ATOM    815  CA  GLU A  53      18.114 -15.298   3.220  1.00 91.20           C  
ATOM    816  HA  GLU A  53      18.032 -14.880   4.223  1.00 91.20           H  
ATOM    817  C   GLU A  53      18.850 -14.249   2.370  1.00 91.20           C  
ATOM    818  CB  GLU A  53      18.919 -16.602   3.326  1.00 91.20           C  
ATOM    819  HB2 GLU A  53      19.923 -16.366   3.679  1.00 91.20           H  
ATOM    820  HB3 GLU A  53      18.990 -17.055   2.337  1.00 91.20           H  
ATOM    821  O   GLU A  53      19.942 -13.799   2.714  1.00 91.20           O  
ATOM    822  CG  GLU A  53      18.269 -17.596   4.306  1.00 91.20           C  
ATOM    823  HG2 GLU A  53      17.257 -17.823   3.974  1.00 91.20           H  
ATOM    824  HG3 GLU A  53      18.201 -17.121   5.285  1.00 91.20           H  
ATOM    825  CD  GLU A  53      19.038 -18.918   4.438  1.00 91.20           C  
ATOM    826  OE1 GLU A  53      18.536 -19.781   5.193  1.00 91.20           O  
ATOM    827  OE2 GLU A  53      20.097 -19.065   3.788  1.00 91.20           O  
ATOM    828  N   SER A  54      18.256 -13.829   1.249  1.00 92.68           N  
ATOM    829  H   SER A  54      17.337 -14.191   1.036  1.00 92.68           H  
ATOM    830  CA  SER A  54      18.917 -12.950   0.295  1.00 92.68           C  
ATOM    831  HA  SER A  54      19.946 -13.295   0.190  1.00 92.68           H  
ATOM    832  C   SER A  54      18.945 -11.492   0.755  1.00 92.68           C  
ATOM    833  CB  SER A  54      18.266 -13.051  -1.077  1.00 92.68           C  
ATOM    834  HB2 SER A  54      18.319 -14.077  -1.442  1.00 92.68           H  
ATOM    835  HB3 SER A  54      17.223 -12.744  -1.006  1.00 92.68           H  
ATOM    836  O   SER A  54      17.917 -10.823   0.881  1.00 92.68           O  
ATOM    837  OG  SER A  54      18.961 -12.186  -1.954  1.00 92.68           O  
ATOM    838  HG  SER A  54      19.728 -12.648  -2.302  1.00 92.68           H  
ATOM    839  N   THR A  55      20.154 -10.953   0.884  1.00 91.54           N  
ATOM    840  H   THR A  55      20.959 -11.560   0.828  1.00 91.54           H  
ATOM    841  CA  THR A  55      20.400  -9.527   1.141  1.00 91.54           C  
ATOM    842  HA  THR A  55      19.665  -9.164   1.859  1.00 91.54           H  
ATOM    843  C   THR A  55      20.270  -8.660  -0.115  1.00 91.54           C  
ATOM    844  CB  THR A  55      21.795  -9.344   1.749  1.00 91.54           C  
ATOM    845  HB  THR A  55      21.999  -8.281   1.879  1.00 91.54           H  
ATOM    846  O   THR A  55      20.042  -7.454  -0.010  1.00 91.54           O  
ATOM    847  CG2 THR A  55      21.924 -10.042   3.104  1.00 91.54           C  
ATOM    848 HG21 THR A  55      21.819 -11.122   2.993  1.00 91.54           H  
ATOM    849 HG22 THR A  55      22.899  -9.824   3.539  1.00 91.54           H  
ATOM    850 HG23 THR A  55      21.149  -9.680   3.779  1.00 91.54           H  
ATOM    851  OG1 THR A  55      22.760  -9.909   0.891  1.00 91.54           O  
ATOM    852  HG1 THR A  55      23.588  -9.976   1.372  1.00 91.54           H  
ATOM    853  N   SER A  56      20.366  -9.257  -1.307  1.00 93.76           N  
ATOM    854  H   SER A  56      20.547 -10.251  -1.330  1.00 93.76           H  
ATOM    855  CA  SER A  56      20.319  -8.549  -2.590  1.00 93.76           C  
ATOM    856  HA  SER A  56      20.684  -7.534  -2.438  1.00 93.76           H  
ATOM    857  C   SER A  56      18.913  -8.415  -3.173  1.00 93.76           C  
ATOM    858  CB  SER A  56      21.264  -9.215  -3.594  1.00 93.76           C  
ATOM    859  HB2 SER A  56      22.271  -9.237  -3.177  1.00 93.76           H  
ATOM    860  HB3 SER A  56      21.283  -8.633  -4.515  1.00 93.76           H  
ATOM    861  O   SER A  56      18.715  -7.599  -4.076  1.00 93.76           O  
ATOM    862  OG  SER A  56      20.840 -10.535  -3.877  1.00 93.76           O  
ATOM    863  HG  SER A  56      21.481 -10.923  -4.478  1.00 93.76           H  
ATOM    864  N   LEU A  57      17.920  -9.149  -2.654  1.00 95.46           N  
ATOM    865  H   LEU A  57      18.170  -9.839  -1.960  1.00 95.46           H  
ATOM    866  CA  LEU A  57      16.556  -9.163  -3.190  1.00 95.46           C  
ATOM    867  HA  LEU A  57      16.604  -9.549  -4.209  1.00 95.46           H  
ATOM    868  C   LEU A  57      15.927  -7.765  -3.265  1.00 95.46           C  
ATOM    869  CB  LEU A  57      15.692 -10.115  -2.341  1.00 95.46           C  
ATOM    870  HB2 LEU A  57      16.121 -11.116  -2.386  1.00 95.46           H  
ATOM    871  HB3 LEU A  57      15.733  -9.790  -1.301  1.00 95.46           H  
ATOM    872  O   LEU A  57      15.449  -7.372  -4.325  1.00 95.46           O  
ATOM    873  CG  LEU A  57      14.213 -10.188  -2.772  1.00 95.46           C  
ATOM    874  HG  LEU A  57      13.760  -9.198  -2.707  1.00 95.46           H  
ATOM    875  CD1 LEU A  57      14.032 -10.710  -4.198  1.00 95.46           C  
ATOM    876 HD11 LEU A  57      14.478 -10.012  -4.907  1.00 95.46           H  
ATOM    877 HD12 LEU A  57      14.505 -11.687  -4.301  1.00 95.46           H  
ATOM    878 HD13 LEU A  57      12.970 -10.795  -4.428  1.00 95.46           H  
ATOM    879  CD2 LEU A  57      13.463 -11.116  -1.822  1.00 95.46           C  
ATOM    880 HD21 LEU A  57      13.922 -12.104  -1.846  1.00 95.46           H  
ATOM    881 HD22 LEU A  57      13.533 -10.741  -0.801  1.00 95.46           H  
ATOM    882 HD23 LEU A  57      12.412 -11.184  -2.105  1.00 95.46           H  
ATOM    883  N   MET A  58      15.928  -7.011  -2.162  1.00 95.34           N  
ATOM    884  H   MET A  58      16.387  -7.374  -1.339  1.00 95.34           H  
ATOM    885  CA  MET A  58      15.261  -5.701  -2.102  1.00 95.34           C  
ATOM    886  HA  MET A  58      14.280  -5.814  -2.563  1.00 95.34           H  
ATOM    887  C   MET A  58      15.972  -4.626  -2.937  1.00 95.34           C  
ATOM    888  CB  MET A  58      15.034  -5.247  -0.650  1.00 95.34           C  
ATOM    889  HB2 MET A  58      15.973  -5.233  -0.096  1.00 95.34           H  
ATOM    890  HB3 MET A  58      14.616  -4.240  -0.650  1.00 95.34           H  
ATOM    891  O   MET A  58      15.285  -3.954  -3.710  1.00 95.34           O  
ATOM    892  CG  MET A  58      14.069  -6.179   0.081  1.00 95.34           C  
ATOM    893  HG2 MET A  58      14.012  -5.882   1.128  1.00 95.34           H  
ATOM    894  HG3 MET A  58      14.473  -7.191   0.050  1.00 95.34           H  
ATOM    895  SD  MET A  58      12.395  -6.190  -0.609  1.00 95.34           S  
ATOM    896  CE  MET A  58      11.981  -7.921  -0.297  1.00 95.34           C  
ATOM    897  HE1 MET A  58      10.962  -8.117  -0.630  1.00 95.34           H  
ATOM    898  HE2 MET A  58      12.067  -8.133   0.769  1.00 95.34           H  
ATOM    899  HE3 MET A  58      12.667  -8.565  -0.847  1.00 95.34           H  
ATOM    900  N   PRO A  59      17.313  -4.485  -2.878  1.00 96.93           N  
ATOM    901  CA  PRO A  59      18.038  -3.632  -3.817  1.00 96.93           C  
ATOM    902  HA  PRO A  59      17.758  -2.594  -3.639  1.00 96.93           H  
ATOM    903  C   PRO A  59      17.752  -3.985  -5.277  1.00 96.93           C  
ATOM    904  CB  PRO A  59      19.522  -3.825  -3.495  1.00 96.93           C  
ATOM    905  HB2 PRO A  59      20.100  -2.922  -3.693  1.00 96.93           H  
ATOM    906  HB3 PRO A  59      19.931  -4.668  -4.051  1.00 96.93           H  
ATOM    907  O   PRO A  59      17.440  -3.101  -6.072  1.00 96.93           O  
ATOM    908  CG  PRO A  59      19.502  -4.169  -2.014  1.00 96.93           C  
ATOM    909  HG2 PRO A  59      20.384  -4.731  -1.709  1.00 96.93           H  
ATOM    910  HG3 PRO A  59      19.422  -3.241  -1.447  1.00 96.93           H  
ATOM    911  CD  PRO A  59      18.227  -4.987  -1.855  1.00 96.93           C  
ATOM    912  HD2 PRO A  59      17.845  -4.834  -0.846  1.00 96.93           H  
ATOM    913  HD3 PRO A  59      18.445  -6.041  -2.023  1.00 96.93           H  
ATOM    914  N   SER A  60      17.784  -5.277  -5.617  1.00 97.13           N  
ATOM    915  H   SER A  60      18.047  -5.960  -4.922  1.00 97.13           H  
ATOM    916  CA  SER A  60      17.550  -5.743  -6.987  1.00 97.13           C  
ATOM    917  HA  SER A  60      18.250  -5.226  -7.644  1.00 97.13           H  
ATOM    918  C   SER A  60      16.134  -5.423  -7.458  1.00 97.13           C  
ATOM    919  CB  SER A  60      17.797  -7.250  -7.098  1.00 97.13           C  
ATOM    920  HB2 SER A  60      17.118  -7.792  -6.439  1.00 97.13           H  
ATOM    921  HB3 SER A  60      17.619  -7.574  -8.123  1.00 97.13           H  
ATOM    922  O   SER A  60      15.936  -4.902  -8.556  1.00 97.13           O  
ATOM    923  OG  SER A  60      19.130  -7.546  -6.745  1.00 97.13           O  
ATOM    924  HG  SER A  60      19.168  -7.608  -5.788  1.00 97.13           H  
ATOM    925  N   LEU A  61      15.143  -5.660  -6.596  1.00 97.25           N  
ATOM    926  H   LEU A  61      15.368  -6.102  -5.717  1.00 97.25           H  
ATOM    927  CA  LEU A  61      13.751  -5.315  -6.851  1.00 97.25           C  
ATOM    928  HA  LEU A  61      13.429  -5.835  -7.753  1.00 97.25           H  
ATOM    929  C   LEU A  61      13.583  -3.808  -7.090  1.00 97.25           C  
ATOM    930  CB  LEU A  61      12.911  -5.794  -5.655  1.00 97.25           C  
ATOM    931  HB2 LEU A  61      13.197  -5.209  -4.781  1.00 97.25           H  
ATOM    932  HB3 LEU A  61      13.141  -6.839  -5.445  1.00 97.25           H  
ATOM    933  O   LEU A  61      12.859  -3.422  -8.007  1.00 97.25           O  
ATOM    934  CG  LEU A  61      11.395  -5.666  -5.869  1.00 97.25           C  
ATOM    935  HG  LEU A  61      11.155  -4.697  -6.308  1.00 97.25           H  
ATOM    936  CD1 LEU A  61      10.861  -6.780  -6.767  1.00 97.25           C  
ATOM    937 HD11 LEU A  61       9.795  -6.630  -6.936  1.00 97.25           H  
ATOM    938 HD12 LEU A  61      11.379  -6.770  -7.726  1.00 97.25           H  
ATOM    939 HD13 LEU A  61      11.014  -7.751  -6.297  1.00 97.25           H  
ATOM    940  CD2 LEU A  61      10.679  -5.766  -4.528  1.00 97.25           C  
ATOM    941 HD21 LEU A  61      10.843  -6.747  -4.083  1.00 97.25           H  
ATOM    942 HD22 LEU A  61      11.063  -5.003  -3.852  1.00 97.25           H  
ATOM    943 HD23 LEU A  61       9.612  -5.599  -4.678  1.00 97.25           H  
ATOM    944  N   LEU A  62      14.251  -2.953  -6.309  1.00 98.27           N  
ATOM    945  H   LEU A  62      14.829  -3.331  -5.572  1.00 98.27           H  
ATOM    946  CA  LEU A  62      14.176  -1.498  -6.464  1.00 98.27           C  
ATOM    947  HA  LEU A  62      13.127  -1.219  -6.567  1.00 98.27           H  
ATOM    948  C   LEU A  62      14.858  -0.995  -7.734  1.00 98.27           C  
ATOM    949  CB  LEU A  62      14.776  -0.802  -5.233  1.00 98.27           C  
ATOM    950  HB2 LEU A  62      15.726  -1.275  -4.985  1.00 98.27           H  
ATOM    951  HB3 LEU A  62      14.977   0.241  -5.478  1.00 98.27           H  
ATOM    952  O   LEU A  62      14.286  -0.144  -8.411  1.00 98.27           O  
ATOM    953  CG  LEU A  62      13.854  -0.833  -4.009  1.00 98.27           C  
ATOM    954  HG  LEU A  62      13.543  -1.857  -3.802  1.00 98.27           H  
ATOM    955  CD1 LEU A  62      14.614  -0.292  -2.802  1.00 98.27           C  
ATOM    956 HD11 LEU A  62      13.931  -0.220  -1.956  1.00 98.27           H  
ATOM    957 HD12 LEU A  62      15.429  -0.972  -2.555  1.00 98.27           H  
ATOM    958 HD13 LEU A  62      15.011   0.700  -3.016  1.00 98.27           H  
ATOM    959  CD2 LEU A  62      12.606   0.035  -4.203  1.00 98.27           C  
ATOM    960 HD21 LEU A  62      12.033  -0.286  -5.073  1.00 98.27           H  
ATOM    961 HD22 LEU A  62      12.888   1.082  -4.319  1.00 98.27           H  
ATOM    962 HD23 LEU A  62      11.958  -0.071  -3.333  1.00 98.27           H  
ATOM    963  N   ILE A  63      16.025  -1.536  -8.083  1.00 98.47           N  
ATOM    964  H   ILE A  63      16.445  -2.208  -7.456  1.00 98.47           H  
ATOM    965  CA  ILE A  63      16.734  -1.218  -9.331  1.00 98.47           C  
ATOM    966  HA  ILE A  63      16.956  -0.151  -9.360  1.00 98.47           H  
ATOM    967  C   ILE A  63      15.835  -1.523 -10.536  1.00 98.47           C  
ATOM    968  CB  ILE A  63      18.069  -2.000  -9.378  1.00 98.47           C  
ATOM    969  HB  ILE A  63      17.872  -3.033  -9.091  1.00 98.47           H  
ATOM    970  O   ILE A  63      15.580  -0.652 -11.370  1.00 98.47           O  
ATOM    971  CG1 ILE A  63      19.072  -1.389  -8.372  1.00 98.47           C  
ATOM    972 HG12 ILE A  63      18.568  -1.173  -7.429  1.00 98.47           H  
ATOM    973 HG13 ILE A  63      19.450  -0.444  -8.763  1.00 98.47           H  
ATOM    974  CG2 ILE A  63      18.678  -2.015 -10.792  1.00 98.47           C  
ATOM    975 HG21 ILE A  63      18.832  -0.993 -11.138  1.00 98.47           H  
ATOM    976 HG22 ILE A  63      18.031  -2.542 -11.493  1.00 98.47           H  
ATOM    977 HG23 ILE A  63      19.635  -2.537 -10.792  1.00 98.47           H  
ATOM    978  CD1 ILE A  63      20.257  -2.310  -8.058  1.00 98.47           C  
ATOM    979 HD11 ILE A  63      20.884  -1.846  -7.296  1.00 98.47           H  
ATOM    980 HD12 ILE A  63      20.861  -2.481  -8.949  1.00 98.47           H  
ATOM    981 HD13 ILE A  63      19.895  -3.266  -7.680  1.00 98.47           H  
ATOM    982  N   LEU A  64      15.278  -2.736 -10.592  1.00 98.32           N  
ATOM    983  H   LEU A  64      15.519  -3.411  -9.881  1.00 98.32           H  
ATOM    984  CA  LEU A  64      14.391  -3.146 -11.682  1.00 98.32           C  
ATOM    985  HA  LEU A  64      14.880  -2.936 -12.633  1.00 98.32           H  
ATOM    986  C   LEU A  64      13.076  -2.351 -11.686  1.00 98.32           C  
ATOM    987  CB  LEU A  64      14.137  -4.657 -11.574  1.00 98.32           C  
ATOM    988  HB2 LEU A  64      13.750  -4.862 -10.576  1.00 98.32           H  
ATOM    989  HB3 LEU A  64      13.371  -4.934 -12.298  1.00 98.32           H  
ATOM    990  O   LEU A  64      12.616  -1.928 -12.745  1.00 98.32           O  
ATOM    991  CG  LEU A  64      15.371  -5.550 -11.798  1.00 98.32           C  
ATOM    992  HG  LEU A  64      16.141  -5.307 -11.066  1.00 98.32           H  
ATOM    993  CD1 LEU A  64      14.965  -7.010 -11.607  1.00 98.32           C  
ATOM    994 HD11 LEU A  64      15.846  -7.644 -11.700  1.00 98.32           H  
ATOM    995 HD12 LEU A  64      14.554  -7.141 -10.606  1.00 98.32           H  
ATOM    996 HD13 LEU A  64      14.218  -7.290 -12.351  1.00 98.32           H  
ATOM    997  CD2 LEU A  64      15.982  -5.395 -13.191  1.00 98.32           C  
ATOM    998 HD21 LEU A  64      16.379  -4.388 -13.320  1.00 98.32           H  
ATOM    999 HD22 LEU A  64      16.808  -6.097 -13.305  1.00 98.32           H  
ATOM   1000 HD23 LEU A  64      15.229  -5.595 -13.953  1.00 98.32           H  
ATOM   1001  N   SER A  65      12.504  -2.061 -10.514  1.00 98.16           N  
ATOM   1002  H   SER A  65      12.918  -2.444  -9.676  1.00 98.16           H  
ATOM   1003  CA  SER A  65      11.297  -1.226 -10.392  1.00 98.16           C  
ATOM   1004  HA  SER A  65      10.516  -1.643 -11.027  1.00 98.16           H  
ATOM   1005  C   SER A  65      11.536   0.216 -10.842  1.00 98.16           C  
ATOM   1006  CB  SER A  65      10.783  -1.203  -8.951  1.00 98.16           C  
ATOM   1007  HB2 SER A  65      11.549  -0.802  -8.288  1.00 98.16           H  
ATOM   1008  HB3 SER A  65       9.902  -0.563  -8.898  1.00 98.16           H  
ATOM   1009  O   SER A  65      10.649   0.836 -11.427  1.00 98.16           O  
ATOM   1010  OG  SER A  65      10.430  -2.504  -8.535  1.00 98.16           O  
ATOM   1011  HG  SER A  65      11.250  -2.969  -8.356  1.00 98.16           H  
ATOM   1012  N   ARG A  66      12.738   0.752 -10.606  1.00 98.31           N  
ATOM   1013  H   ARG A  66      13.409   0.206 -10.085  1.00 98.31           H  
ATOM   1014  CA  ARG A  66      13.142   2.088 -11.049  1.00 98.31           C  
ATOM   1015  HA  ARG A  66      12.334   2.785 -10.826  1.00 98.31           H  
ATOM   1016  C   ARG A  66      13.326   2.141 -12.561  1.00 98.31           C  
ATOM   1017  CB  ARG A  66      14.404   2.489 -10.273  1.00 98.31           C  
ATOM   1018  HB2 ARG A  66      15.187   1.753 -10.456  1.00 98.31           H  
ATOM   1019  HB3 ARG A  66      14.192   2.456  -9.204  1.00 98.31           H  
ATOM   1020  O   ARG A  66      12.846   3.073 -13.202  1.00 98.31           O  
ATOM   1021  CG  ARG A  66      14.941   3.880 -10.631  1.00 98.31           C  
ATOM   1022  HG2 ARG A  66      15.862   4.048 -10.073  1.00 98.31           H  
ATOM   1023  HG3 ARG A  66      15.163   3.920 -11.697  1.00 98.31           H  
ATOM   1024  CD  ARG A  66      13.975   5.006 -10.290  1.00 98.31           C  
ATOM   1025  HD2 ARG A  66      14.382   5.940 -10.680  1.00 98.31           H  
ATOM   1026  HD3 ARG A  66      13.032   4.828 -10.808  1.00 98.31           H  
ATOM   1027  NE  ARG A  66      13.740   5.083  -8.837  1.00 98.31           N  
ATOM   1028  HE  ARG A  66      13.228   4.301  -8.457  1.00 98.31           H  
ATOM   1029  NH1 ARG A  66      14.357   7.246  -8.530  1.00 98.31           N  
ATOM   1030 HH11 ARG A  66      14.622   7.996  -7.908  1.00 98.31           H  
ATOM   1031 HH12 ARG A  66      14.932   7.170  -9.356  1.00 98.31           H  
ATOM   1032  NH2 ARG A  66      13.597   6.073  -6.791  1.00 98.31           N  
ATOM   1033 HH21 ARG A  66      13.334   5.190  -6.378  1.00 98.31           H  
ATOM   1034 HH22 ARG A  66      13.885   6.849  -6.212  1.00 98.31           H  
ATOM   1035  CZ  ARG A  66      13.891   6.132  -8.062  1.00 98.31           C  
ATOM   1036  N   GLY A  67      13.940   1.111 -13.137  1.00 98.12           N  
ATOM   1037  H   GLY A  67      14.348   0.404 -12.542  1.00 98.12           H  
ATOM   1038  CA  GLY A  67      13.982   0.917 -14.584  1.00 98.12           C  
ATOM   1039  HA2 GLY A  67      14.533   1.729 -15.059  1.00 98.12           H  
ATOM   1040  HA3 GLY A  67      14.494  -0.027 -14.770  1.00 98.12           H  
ATOM   1041  C   GLY A  67      12.586   0.816 -15.207  1.00 98.12           C  
ATOM   1042  O   GLY A  67      12.296   1.471 -16.205  1.00 98.12           O  
ATOM   1043  N   GLU A  68      11.687   0.053 -14.583  1.00 97.45           N  
ATOM   1044  H   GLU A  68      11.996  -0.501 -13.797  1.00 97.45           H  
ATOM   1045  CA  GLU A  68      10.291  -0.084 -15.013  1.00 97.45           C  
ATOM   1046  HA  GLU A  68      10.282  -0.440 -16.043  1.00 97.45           H  
ATOM   1047  C   GLU A  68       9.539   1.252 -14.977  1.00 97.45           C  
ATOM   1048  CB  GLU A  68       9.591  -1.126 -14.125  1.00 97.45           C  
ATOM   1049  HB2 GLU A  68       9.560  -0.748 -13.103  1.00 97.45           H  
ATOM   1050  HB3 GLU A  68      10.180  -2.042 -14.105  1.00 97.45           H  
ATOM   1051  O   GLU A  68       8.822   1.570 -15.924  1.00 97.45           O  
ATOM   1052  CG  GLU A  68       8.151  -1.468 -14.546  1.00 97.45           C  
ATOM   1053  HG2 GLU A  68       7.737  -2.154 -13.807  1.00 97.45           H  
ATOM   1054  HG3 GLU A  68       7.546  -0.562 -14.528  1.00 97.45           H  
ATOM   1055  CD  GLU A  68       8.042  -2.124 -15.922  1.00 97.45           C  
ATOM   1056  OE1 GLU A  68       6.931  -2.176 -16.490  1.00 97.45           O  
ATOM   1057  OE2 GLU A  68       9.052  -2.619 -16.466  1.00 97.45           O  
ATOM   1058  N   ALA A  69       9.730   2.066 -13.935  1.00 96.94           N  
ATOM   1059  H   ALA A  69      10.304   1.743 -13.169  1.00 96.94           H  
ATOM   1060  CA  ALA A  69       9.121   3.392 -13.833  1.00 96.94           C  
ATOM   1061  HA  ALA A  69       8.037   3.280 -13.854  1.00 96.94           H  
ATOM   1062  C   ALA A  69       9.510   4.303 -15.014  1.00 96.94           C  
ATOM   1063  CB  ALA A  69       9.519   4.010 -12.488  1.00 96.94           C  
ATOM   1064  HB1 ALA A  69      10.604   4.099 -12.422  1.00 96.94           H  
ATOM   1065  HB2 ALA A  69       9.170   3.386 -11.665  1.00 96.94           H  
ATOM   1066  HB3 ALA A  69       9.078   5.003 -12.399  1.00 96.94           H  
ATOM   1067  O   ALA A  69       8.649   4.994 -15.565  1.00 96.94           O  
ATOM   1068  N   HIS A  70      10.774   4.249 -15.451  1.00 96.57           N  
ATOM   1069  H   HIS A  70      11.433   3.685 -14.933  1.00 96.57           H  
ATOM   1070  CA  HIS A  70      11.250   4.949 -16.651  1.00 96.57           C  
ATOM   1071  HA  HIS A  70      10.953   5.996 -16.599  1.00 96.57           H  
ATOM   1072  C   HIS A  70      10.646   4.384 -17.938  1.00 96.57           C  
ATOM   1073  CB  HIS A  70      12.781   4.893 -16.714  1.00 96.57           C  
ATOM   1074  HB2 HIS A  70      13.099   5.146 -17.726  1.00 96.57           H  
ATOM   1075  HB3 HIS A  70      13.137   3.887 -16.493  1.00 96.57           H  
ATOM   1076  O   HIS A  70      10.177   5.146 -18.783  1.00 96.57           O  
ATOM   1077  CG  HIS A  70      13.438   5.877 -15.789  1.00 96.57           C  
ATOM   1078  CD2 HIS A  70      14.295   5.588 -14.768  1.00 96.57           C  
ATOM   1079  HD2 HIS A  70      14.613   4.606 -14.452  1.00 96.57           H  
ATOM   1080  ND1 HIS A  70      13.304   7.260 -15.900  1.00 96.57           N  
ATOM   1081  CE1 HIS A  70      14.093   7.778 -14.949  1.00 96.57           C  
ATOM   1082  HE1 HIS A  70      14.234   8.833 -14.769  1.00 96.57           H  
ATOM   1083  NE2 HIS A  70      14.703   6.803 -14.261  1.00 96.57           N  
ATOM   1084  HE2 HIS A  70      15.366   6.977 -13.519  1.00 96.57           H  
ATOM   1085  N   LEU A  71      10.589   3.056 -18.084  1.00 94.34           N  
ATOM   1086  H   LEU A  71      10.998   2.481 -17.361  1.00 94.34           H  
ATOM   1087  CA  LEU A  71       9.967   2.409 -19.249  1.00 94.34           C  
ATOM   1088  HA  LEU A  71      10.451   2.772 -20.156  1.00 94.34           H  
ATOM   1089  C   LEU A  71       8.479   2.747 -19.381  1.00 94.34           C  
ATOM   1090  CB  LEU A  71      10.118   0.883 -19.148  1.00 94.34           C  
ATOM   1091  HB2 LEU A  71       9.755   0.558 -18.173  1.00 94.34           H  
ATOM   1092  HB3 LEU A  71       9.480   0.426 -19.904  1.00 94.34           H  
ATOM   1093  O   LEU A  71       7.962   2.868 -20.492  1.00 94.34           O  
ATOM   1094  CG  LEU A  71      11.543   0.349 -19.352  1.00 94.34           C  
ATOM   1095  HG  LEU A  71      12.220   0.785 -18.617  1.00 94.34           H  
ATOM   1096  CD1 LEU A  71      11.517  -1.167 -19.162  1.00 94.34           C  
ATOM   1097 HD11 LEU A  71      10.895  -1.637 -19.924  1.00 94.34           H  
ATOM   1098 HD12 LEU A  71      11.134  -1.411 -18.171  1.00 94.34           H  
ATOM   1099 HD13 LEU A  71      12.535  -1.548 -19.242  1.00 94.34           H  
ATOM   1100  CD2 LEU A  71      12.076   0.649 -20.754  1.00 94.34           C  
ATOM   1101 HD21 LEU A  71      11.369   0.319 -21.515  1.00 94.34           H  
ATOM   1102 HD22 LEU A  71      13.025   0.133 -20.904  1.00 94.34           H  
ATOM   1103 HD23 LEU A  71      12.259   1.718 -20.862  1.00 94.34           H  
ATOM   1104  N   LEU A  72       7.791   2.894 -18.251  1.00 91.66           N  
ATOM   1105  H   LEU A  72       8.270   2.707 -17.382  1.00 91.66           H  
ATOM   1106  CA  LEU A  72       6.395   3.310 -18.188  1.00 91.66           C  
ATOM   1107  HA  LEU A  72       5.855   2.870 -19.027  1.00 91.66           H  
ATOM   1108  C   LEU A  72       6.211   4.827 -18.338  1.00 91.66           C  
ATOM   1109  CB  LEU A  72       5.786   2.795 -16.876  1.00 91.66           C  
ATOM   1110  HB2 LEU A  72       6.384   3.169 -16.045  1.00 91.66           H  
ATOM   1111  HB3 LEU A  72       4.787   3.223 -16.789  1.00 91.66           H  
ATOM   1112  O   LEU A  72       5.069   5.276 -18.415  1.00 91.66           O  
ATOM   1113  CG  LEU A  72       5.666   1.263 -16.766  1.00 91.66           C  
ATOM   1114  HG  LEU A  72       6.643   0.800 -16.899  1.00 91.66           H  
ATOM   1115  CD1 LEU A  72       5.134   0.889 -15.383  1.00 91.66           C  
ATOM   1116 HD11 LEU A  72       5.795   1.303 -14.622  1.00 91.66           H  
ATOM   1117 HD12 LEU A  72       4.122   1.270 -15.246  1.00 91.66           H  
ATOM   1118 HD13 LEU A  72       5.131  -0.196 -15.281  1.00 91.66           H  
ATOM   1119  CD2 LEU A  72       4.720   0.668 -17.814  1.00 91.66           C  
ATOM   1120 HD21 LEU A  72       3.737   1.132 -17.738  1.00 91.66           H  
ATOM   1121 HD22 LEU A  72       5.127   0.823 -18.813  1.00 91.66           H  
ATOM   1122 HD23 LEU A  72       4.632  -0.405 -17.639  1.00 91.66           H  
ATOM   1123  N   LYS A  73       7.307   5.599 -18.405  1.00 90.61           N  
ATOM   1124  H   LYS A  73       8.205   5.138 -18.357  1.00 90.61           H  
ATOM   1125  CA  LYS A  73       7.320   7.067 -18.478  1.00 90.61           C  
ATOM   1126  HA  LYS A  73       8.344   7.400 -18.305  1.00 90.61           H  
ATOM   1127  C   LYS A  73       6.488   7.706 -17.364  1.00 90.61           C  
ATOM   1128  CB  LYS A  73       6.893   7.550 -19.873  1.00 90.61           C  
ATOM   1129  HB2 LYS A  73       5.848   7.286 -20.037  1.00 90.61           H  
ATOM   1130  HB3 LYS A  73       6.972   8.637 -19.898  1.00 90.61           H  
ATOM   1131  O   LYS A  73       5.688   8.600 -17.616  1.00 90.61           O  
ATOM   1132  CG  LYS A  73       7.743   6.973 -21.008  1.00 90.61           C  
ATOM   1133  HG2 LYS A  73       8.788   7.245 -20.856  1.00 90.61           H  
ATOM   1134  HG3 LYS A  73       7.653   5.887 -21.031  1.00 90.61           H  
ATOM   1135  CD  LYS A  73       7.245   7.547 -22.336  1.00 90.61           C  
ATOM   1136  HD2 LYS A  73       6.195   7.285 -22.466  1.00 90.61           H  
ATOM   1137  HD3 LYS A  73       7.344   8.632 -22.313  1.00 90.61           H  
ATOM   1138  CE  LYS A  73       8.069   6.975 -23.489  1.00 90.61           C  
ATOM   1139  HE2 LYS A  73       7.961   5.891 -23.486  1.00 90.61           H  
ATOM   1140  HE3 LYS A  73       9.119   7.205 -23.309  1.00 90.61           H  
ATOM   1141  NZ  LYS A  73       7.627   7.544 -24.785  1.00 90.61           N  
ATOM   1142  HZ1 LYS A  73       6.652   7.333 -24.944  1.00 90.61           H  
ATOM   1143  HZ2 LYS A  73       7.736   8.548 -24.774  1.00 90.61           H  
ATOM   1144  HZ3 LYS A  73       8.176   7.166 -25.543  1.00 90.61           H  
ATOM   1145  N   ALA A  74       6.634   7.199 -16.142  1.00 91.86           N  
ATOM   1146  H   ALA A  74       7.329   6.482 -15.992  1.00 91.86           H  
ATOM   1147  CA  ALA A  74       5.900   7.725 -15.001  1.00 91.86           C  
ATOM   1148  HA  ALA A  74       4.836   7.705 -15.235  1.00 91.86           H  
ATOM   1149  C   ALA A  74       6.301   9.183 -14.712  1.00 91.86           C  
ATOM   1150  CB  ALA A  74       6.157   6.820 -13.793  1.00 91.86           C  
ATOM   1151  HB1 ALA A  74       7.219   6.822 -13.549  1.00 91.86           H  
ATOM   1152  HB2 ALA A  74       5.839   5.801 -14.017  1.00 91.86           H  
ATOM   1153  HB3 ALA A  74       5.593   7.197 -12.940  1.00 91.86           H  
ATOM   1154  O   ALA A  74       7.490   9.485 -14.639  1.00 91.86           O  
ATOM   1155  N   ASP A  75       5.318  10.055 -14.470  1.00 90.07           N  
ATOM   1156  H   ASP A  75       4.372   9.794 -14.708  1.00 90.07           H  
ATOM   1157  CA  ASP A  75       5.558  11.481 -14.184  1.00 90.07           C  
ATOM   1158  HA  ASP A  75       6.047  11.943 -15.041  1.00 90.07           H  
ATOM   1159  C   ASP A  75       6.450  11.688 -12.951  1.00 90.07           C  
ATOM   1160  CB  ASP A  75       4.218  12.193 -13.935  1.00 90.07           C  
ATOM   1161  HB2 ASP A  75       4.417  13.237 -13.695  1.00 90.07           H  
ATOM   1162  HB3 ASP A  75       3.733  11.740 -13.070  1.00 90.07           H  
ATOM   1163  O   ASP A  75       7.334  12.542 -12.935  1.00 90.07           O  
ATOM   1164  CG  ASP A  75       3.263  12.151 -15.128  1.00 90.07           C  
ATOM   1165  OD1 ASP A  75       3.746  12.279 -16.272  1.00 90.07           O  
ATOM   1166  OD2 ASP A  75       2.054  11.960 -14.870  1.00 90.07           O  
ATOM   1167  N   ASN A  76       6.238  10.872 -11.913  1.00 93.83           N  
ATOM   1168  H   ASN A  76       5.499  10.191 -12.012  1.00 93.83           H  
ATOM   1169  CA  ASN A  76       7.095  10.807 -10.736  1.00 93.83           C  
ATOM   1170  HA  ASN A  76       7.912  11.519 -10.855  1.00 93.83           H  
ATOM   1171  C   ASN A  76       7.725   9.415 -10.628  1.00 93.83           C  
ATOM   1172  CB  ASN A  76       6.310  11.238  -9.489  1.00 93.83           C  
ATOM   1173  HB2 ASN A  76       5.835  12.197  -9.695  1.00 93.83           H  
ATOM   1174  HB3 ASN A  76       5.531  10.512  -9.257  1.00 93.83           H  
ATOM   1175  O   ASN A  76       7.161   8.488 -10.040  1.00 93.83           O  
ATOM   1176  CG  ASN A  76       7.217  11.395  -8.279  1.00 93.83           C  
ATOM   1177  ND2 ASN A  76       6.903  12.314  -7.399  1.00 93.83           N  
ATOM   1178 HD21 ASN A  76       7.548  12.463  -6.636  1.00 93.83           H  
ATOM   1179 HD22 ASN A  76       6.060  12.855  -7.521  1.00 93.83           H  
ATOM   1180  OD1 ASN A  76       8.209  10.701  -8.092  1.00 93.83           O  
ATOM   1181  N   VAL A  77       8.922   9.289 -11.196  1.00 96.13           N  
ATOM   1182  H   VAL A  77       9.259  10.073 -11.736  1.00 96.13           H  
ATOM   1183  CA  VAL A  77       9.699   8.044 -11.246  1.00 96.13           C  
ATOM   1184  HA  VAL A  77       9.129   7.295 -11.796  1.00 96.13           H  
ATOM   1185  C   VAL A  77       9.975   7.478  -9.848  1.00 96.13           C  
ATOM   1186  CB  VAL A  77      11.009   8.312 -12.010  1.00 96.13           C  
ATOM   1187  HB  VAL A  77      11.505   9.173 -11.561  1.00 96.13           H  
ATOM   1188  O   VAL A  77       9.865   6.266  -9.644  1.00 96.13           O  
ATOM   1189  CG1 VAL A  77      11.975   7.133 -11.949  1.00 96.13           C  
ATOM   1190 HG11 VAL A  77      12.894   7.398 -12.472  1.00 96.13           H  
ATOM   1191 HG12 VAL A  77      12.242   6.931 -10.911  1.00 96.13           H  
ATOM   1192 HG13 VAL A  77      11.539   6.249 -12.414  1.00 96.13           H  
ATOM   1193  CG2 VAL A  77      10.725   8.625 -13.484  1.00 96.13           C  
ATOM   1194 HG21 VAL A  77      11.660   8.833 -14.005  1.00 96.13           H  
ATOM   1195 HG22 VAL A  77      10.236   7.778 -13.965  1.00 96.13           H  
ATOM   1196 HG23 VAL A  77      10.086   9.503 -13.580  1.00 96.13           H  
ATOM   1197  N   VAL A  78      10.285   8.330  -8.865  1.00 95.12           N  
ATOM   1198  H   VAL A  78      10.289   9.319  -9.071  1.00 95.12           H  
ATOM   1199  CA  VAL A  78      10.585   7.897  -7.489  1.00 95.12           C  
ATOM   1200  HA  VAL A  78      11.356   7.127  -7.532  1.00 95.12           H  
ATOM   1201  C   VAL A  78       9.354   7.264  -6.844  1.00 95.12           C  
ATOM   1202  CB  VAL A  78      11.110   9.063  -6.624  1.00 95.12           C  
ATOM   1203  HB  VAL A  78      10.366   9.860  -6.626  1.00 95.12           H  
ATOM   1204  O   VAL A  78       9.432   6.143  -6.342  1.00 95.12           O  
ATOM   1205  CG1 VAL A  78      11.347   8.631  -5.168  1.00 95.12           C  
ATOM   1206 HG11 VAL A  78      11.805   9.450  -4.615  1.00 95.12           H  
ATOM   1207 HG12 VAL A  78      10.402   8.388  -4.683  1.00 95.12           H  
ATOM   1208 HG13 VAL A  78      12.008   7.765  -5.130  1.00 95.12           H  
ATOM   1209  CG2 VAL A  78      12.429   9.643  -7.149  1.00 95.12           C  
ATOM   1210 HG21 VAL A  78      12.617  10.601  -6.664  1.00 95.12           H  
ATOM   1211 HG22 VAL A  78      12.389   9.811  -8.225  1.00 95.12           H  
ATOM   1212 HG23 VAL A  78      13.263   8.984  -6.906  1.00 95.12           H  
ATOM   1213  N   GLN A  79       8.201   7.936  -6.895  1.00 95.13           N  
ATOM   1214  H   GLN A  79       8.185   8.833  -7.359  1.00 95.13           H  
ATOM   1215  CA  GLN A  79       6.956   7.401  -6.332  1.00 95.13           C  
ATOM   1216  HA  GLN A  79       7.123   7.133  -5.289  1.00 95.13           H  
ATOM   1217  C   GLN A  79       6.504   6.125  -7.055  1.00 95.13           C  
ATOM   1218  CB  GLN A  79       5.847   8.459  -6.394  1.00 95.13           C  
ATOM   1219  HB2 GLN A  79       5.785   8.864  -7.404  1.00 95.13           H  
ATOM   1220  HB3 GLN A  79       4.896   7.978  -6.163  1.00 95.13           H  
ATOM   1221  O   GLN A  79       6.119   5.149  -6.404  1.00 95.13           O  
ATOM   1222  CG  GLN A  79       6.062   9.596  -5.384  1.00 95.13           C  
ATOM   1223  HG2 GLN A  79       6.168   9.180  -4.383  1.00 95.13           H  
ATOM   1224  HG3 GLN A  79       6.983  10.131  -5.616  1.00 95.13           H  
ATOM   1225  CD  GLN A  79       4.906  10.593  -5.378  1.00 95.13           C  
ATOM   1226  NE2 GLN A  79       4.713  11.327  -4.304  1.00 95.13           N  
ATOM   1227 HE21 GLN A  79       3.925  11.959  -4.331  1.00 95.13           H  
ATOM   1228 HE22 GLN A  79       5.259  11.193  -3.465  1.00 95.13           H  
ATOM   1229  OE1 GLN A  79       4.156  10.739  -6.330  1.00 95.13           O  
ATOM   1230  N   ALA A  80       6.599   6.102  -8.388  1.00 96.12           N  
ATOM   1231  H   ALA A  80       6.901   6.936  -8.871  1.00 96.12           H  
ATOM   1232  CA  ALA A  80       6.267   4.928  -9.189  1.00 96.12           C  
ATOM   1233  HA  ALA A  80       5.237   4.637  -8.982  1.00 96.12           H  
ATOM   1234  C   ALA A  80       7.159   3.728  -8.846  1.00 96.12           C  
ATOM   1235  CB  ALA A  80       6.369   5.303 -10.668  1.00 96.12           C  
ATOM   1236  HB1 ALA A  80       7.374   5.657 -10.897  1.00 96.12           H  
ATOM   1237  HB2 ALA A  80       5.653   6.095 -10.888  1.00 96.12           H  
ATOM   1238  HB3 ALA A  80       6.143   4.434 -11.286  1.00 96.12           H  
ATOM   1239  O   ALA A  80       6.652   2.617  -8.733  1.00 96.12           O  
ATOM   1240  N   THR A  81       8.452   3.945  -8.592  1.00 97.66           N  
ATOM   1241  H   THR A  81       8.804   4.884  -8.711  1.00 97.66           H  
ATOM   1242  CA  THR A  81       9.394   2.882  -8.199  1.00 97.66           C  
ATOM   1243  HA  THR A  81       9.488   2.163  -9.012  1.00 97.66           H  
ATOM   1244  C   THR A  81       8.929   2.135  -6.961  1.00 97.66           C  
ATOM   1245  CB  THR A  81      10.773   3.466  -7.904  1.00 97.66           C  
ATOM   1246  HB  THR A  81      10.700   4.244  -7.143  1.00 97.66           H  
ATOM   1247  O   THR A  81       8.879   0.907  -6.970  1.00 97.66           O  
ATOM   1248  CG2 THR A  81      11.806   2.436  -7.438  1.00 97.66           C  
ATOM   1249 HG21 THR A  81      11.524   2.024  -6.469  1.00 97.66           H  
ATOM   1250 HG22 THR A  81      12.784   2.902  -7.328  1.00 97.66           H  
ATOM   1251 HG23 THR A  81      11.874   1.623  -8.161  1.00 97.66           H  
ATOM   1252  OG1 THR A  81      11.240   4.028  -9.091  1.00 97.66           O  
ATOM   1253  HG1 THR A  81      10.691   4.781  -9.320  1.00 97.66           H  
ATOM   1254  N   TRP A  82       8.550   2.860  -5.906  1.00 97.36           N  
ATOM   1255  H   TRP A  82       8.620   3.867  -5.946  1.00 97.36           H  
ATOM   1256  CA  TRP A  82       8.065   2.237  -4.676  1.00 97.36           C  
ATOM   1257  HA  TRP A  82       8.803   1.510  -4.335  1.00 97.36           H  
ATOM   1258  C   TRP A  82       6.760   1.474  -4.906  1.00 97.36           C  
ATOM   1259  CB  TRP A  82       7.897   3.303  -3.591  1.00 97.36           C  
ATOM   1260  HB2 TRP A  82       7.203   4.067  -3.940  1.00 97.36           H  
ATOM   1261  HB3 TRP A  82       7.461   2.830  -2.712  1.00 97.36           H  
ATOM   1262  O   TRP A  82       6.602   0.368  -4.396  1.00 97.36           O  
ATOM   1263  CG  TRP A  82       9.174   3.952  -3.161  1.00 97.36           C  
ATOM   1264  CD1 TRP A  82       9.498   5.254  -3.324  1.00 97.36           C  
ATOM   1265  HD1 TRP A  82       8.865   5.995  -3.790  1.00 97.36           H  
ATOM   1266  CD2 TRP A  82      10.316   3.337  -2.491  1.00 97.36           C  
ATOM   1267  CE2 TRP A  82      11.315   4.336  -2.296  1.00 97.36           C  
ATOM   1268  CE3 TRP A  82      10.606   2.037  -2.020  1.00 97.36           C  
ATOM   1269  HE3 TRP A  82       9.869   1.256  -2.137  1.00 97.36           H  
ATOM   1270  NE1 TRP A  82      10.759   5.486  -2.812  1.00 97.36           N  
ATOM   1271  HE1 TRP A  82      11.191   6.399  -2.787  1.00 97.36           H  
ATOM   1272  CH2 TRP A  82      12.808   2.756  -1.234  1.00 97.36           C  
ATOM   1273  HH2 TRP A  82      13.750   2.527  -0.757  1.00 97.36           H  
ATOM   1274  CZ2 TRP A  82      12.547   4.059  -1.689  1.00 97.36           C  
ATOM   1275  HZ2 TRP A  82      13.280   4.841  -1.562  1.00 97.36           H  
ATOM   1276  CZ3 TRP A  82      11.833   1.755  -1.389  1.00 97.36           C  
ATOM   1277  HZ3 TRP A  82      12.033   0.760  -1.019  1.00 97.36           H  
ATOM   1278  N   CYS A  83       5.847   2.015  -5.715  1.00 97.05           N  
ATOM   1279  H   CYS A  83       6.041   2.916  -6.129  1.00 97.05           H  
ATOM   1280  CA  CYS A  83       4.582   1.351  -6.033  1.00 97.05           C  
ATOM   1281  HA  CYS A  83       4.106   1.037  -5.104  1.00 97.05           H  
ATOM   1282  C   CYS A  83       4.789   0.083  -6.877  1.00 97.05           C  
ATOM   1283  CB  CYS A  83       3.649   2.344  -6.735  1.00 97.05           C  
ATOM   1284  HB2 CYS A  83       4.104   2.706  -7.657  1.00 97.05           H  
ATOM   1285  HB3 CYS A  83       2.711   1.845  -6.981  1.00 97.05           H  
ATOM   1286  O   CYS A  83       4.182  -0.946  -6.592  1.00 97.05           O  
ATOM   1287  SG  CYS A  83       3.297   3.734  -5.625  1.00 97.05           S  
ATOM   1288  HG  CYS A  83       4.495   4.318  -5.718  1.00 97.05           H  
ATOM   1289  N   ILE A  84       5.675   0.119  -7.874  1.00 97.69           N  
ATOM   1290  H   ILE A  84       6.135   0.996  -8.075  1.00 97.69           H  
ATOM   1291  CA  ILE A  84       6.034  -1.049  -8.691  1.00 97.69           C  
ATOM   1292  HA  ILE A  84       5.123  -1.496  -9.087  1.00 97.69           H  
ATOM   1293  C   ILE A  84       6.720  -2.113  -7.826  1.00 97.69           C  
ATOM   1294  CB  ILE A  84       6.916  -0.617  -9.884  1.00 97.69           C  
ATOM   1295  HB  ILE A  84       7.757  -0.041  -9.498  1.00 97.69           H  
ATOM   1296  O   ILE A  84       6.398  -3.296  -7.953  1.00 97.69           O  
ATOM   1297  CG1 ILE A  84       6.110   0.266 -10.865  1.00 97.69           C  
ATOM   1298 HG12 ILE A  84       5.468   0.952 -10.313  1.00 97.69           H  
ATOM   1299 HG13 ILE A  84       5.464  -0.361 -11.480  1.00 97.69           H  
ATOM   1300  CG2 ILE A  84       7.469  -1.839 -10.644  1.00 97.69           C  
ATOM   1301 HG21 ILE A  84       6.650  -2.456 -11.013  1.00 97.69           H  
ATOM   1302 HG22 ILE A  84       8.078  -1.511 -11.486  1.00 97.69           H  
ATOM   1303 HG23 ILE A  84       8.112  -2.439 -10.000  1.00 97.69           H  
ATOM   1304  CD1 ILE A  84       7.005   1.115 -11.773  1.00 97.69           C  
ATOM   1305 HD11 ILE A  84       6.386   1.784 -12.369  1.00 97.69           H  
ATOM   1306 HD12 ILE A  84       7.681   1.713 -11.161  1.00 97.69           H  
ATOM   1307 HD13 ILE A  84       7.591   0.482 -12.439  1.00 97.69           H  
ATOM   1308  N   ALA A  85       7.600  -1.709  -6.906  1.00 97.79           N  
ATOM   1309  H   ALA A  85       7.879  -0.738  -6.885  1.00 97.79           H  
ATOM   1310  CA  ALA A  85       8.239  -2.625  -5.967  1.00 97.79           C  
ATOM   1311  HA  ALA A  85       8.722  -3.420  -6.536  1.00 97.79           H  
ATOM   1312  C   ALA A  85       7.212  -3.284  -5.033  1.00 97.79           C  
ATOM   1313  CB  ALA A  85       9.322  -1.872  -5.188  1.00 97.79           C  
ATOM   1314  HB1 ALA A  85      10.039  -1.441  -5.886  1.00 97.79           H  
ATOM   1315  HB2 ALA A  85       8.877  -1.076  -4.590  1.00 97.79           H  
ATOM   1316  HB3 ALA A  85       9.845  -2.568  -4.533  1.00 97.79           H  
ATOM   1317  O   ALA A  85       7.254  -4.498  -4.845  1.00 97.79           O  
ATOM   1318  N   VAL A  86       6.239  -2.523  -4.511  1.00 97.97           N  
ATOM   1319  H   VAL A  86       6.279  -1.526  -4.665  1.00 97.97           H  
ATOM   1320  CA  VAL A  86       5.100  -3.078  -3.756  1.00 97.97           C  
ATOM   1321  HA  VAL A  86       5.485  -3.636  -2.903  1.00 97.97           H  
ATOM   1322  C   VAL A  86       4.326  -4.080  -4.616  1.00 97.97           C  
ATOM   1323  CB  VAL A  86       4.179  -1.959  -3.220  1.00 97.97           C  
ATOM   1324  HB  VAL A  86       3.959  -1.249  -4.018  1.00 97.97           H  
ATOM   1325  O   VAL A  86       4.126  -5.217  -4.194  1.00 97.97           O  
ATOM   1326  CG1 VAL A  86       2.848  -2.492  -2.674  1.00 97.97           C  
ATOM   1327 HG11 VAL A  86       2.245  -2.917  -3.475  1.00 97.97           H  
ATOM   1328 HG12 VAL A  86       2.281  -1.682  -2.215  1.00 97.97           H  
ATOM   1329 HG13 VAL A  86       3.045  -3.262  -1.928  1.00 97.97           H  
ATOM   1330  CG2 VAL A  86       4.856  -1.209  -2.067  1.00 97.97           C  
ATOM   1331 HG21 VAL A  86       5.831  -0.828  -2.373  1.00 97.97           H  
ATOM   1332 HG22 VAL A  86       5.004  -1.884  -1.224  1.00 97.97           H  
ATOM   1333 HG23 VAL A  86       4.235  -0.370  -1.751  1.00 97.97           H  
ATOM   1334  N   ALA A  87       3.956  -3.704  -5.843  1.00 96.85           N  
ATOM   1335  H   ALA A  87       4.170  -2.765  -6.147  1.00 96.85           H  
ATOM   1336  CA  ALA A  87       3.188  -4.557  -6.747  1.00 96.85           C  
ATOM   1337  HA  ALA A  87       2.227  -4.763  -6.276  1.00 96.85           H  
ATOM   1338  C   ALA A  87       3.862  -5.915  -7.015  1.00 96.85           C  
ATOM   1339  CB  ALA A  87       2.945  -3.776  -8.046  1.00 96.85           C  
ATOM   1340  HB1 ALA A  87       2.253  -4.326  -8.684  1.00 96.85           H  
ATOM   1341  HB2 ALA A  87       3.882  -3.639  -8.587  1.00 96.85           H  
ATOM   1342  HB3 ALA A  87       2.519  -2.798  -7.823  1.00 96.85           H  
ATOM   1343  O   ALA A  87       3.180  -6.926  -7.155  1.00 96.85           O  
ATOM   1344  N   ASN A  88       5.195  -5.943  -7.034  1.00 96.47           N  
ATOM   1345  H   ASN A  88       5.680  -5.066  -6.910  1.00 96.47           H  
ATOM   1346  CA  ASN A  88       6.000  -7.127  -7.326  1.00 96.47           C  
ATOM   1347  HA  ASN A  88       5.393  -7.829  -7.897  1.00 96.47           H  
ATOM   1348  C   ASN A  88       6.456  -7.919  -6.085  1.00 96.47           C  
ATOM   1349  CB  ASN A  88       7.169  -6.685  -8.222  1.00 96.47           C  
ATOM   1350  HB2 ASN A  88       7.627  -5.775  -7.835  1.00 96.47           H  
ATOM   1351  HB3 ASN A  88       7.940  -7.455  -8.250  1.00 96.47           H  
ATOM   1352  O   ASN A  88       7.189  -8.893  -6.246  1.00 96.47           O  
ATOM   1353  CG  ASN A  88       6.701  -6.474  -9.643  1.00 96.47           C  
ATOM   1354  ND2 ASN A  88       6.417  -5.260 -10.041  1.00 96.47           N  
ATOM   1355 HD21 ASN A  88       6.040  -5.159 -10.972  1.00 96.47           H  
ATOM   1356 HD22 ASN A  88       6.494  -4.494  -9.386  1.00 96.47           H  
ATOM   1357  OD1 ASN A  88       6.523  -7.416 -10.394  1.00 96.47           O  
ATOM   1358  N   SER A  89       6.057  -7.533  -4.866  1.00 93.84           N  
ATOM   1359  H   SER A  89       5.470  -6.716  -4.782  1.00 93.84           H  
ATOM   1360  CA  SER A  89       6.558  -8.174  -3.635  1.00 93.84           C  
ATOM   1361  HA  SER A  89       7.062  -9.107  -3.891  1.00 93.84           H  
ATOM   1362  C   SER A  89       5.502  -8.563  -2.601  1.00 93.84           C  
ATOM   1363  CB  SER A  89       7.607  -7.286  -2.961  1.00 93.84           C  
ATOM   1364  HB2 SER A  89       7.943  -7.755  -2.037  1.00 93.84           H  
ATOM   1365  HB3 SER A  89       8.467  -7.179  -3.621  1.00 93.84           H  
ATOM   1366  O   SER A  89       5.769  -9.465  -1.813  1.00 93.84           O  
ATOM   1367  OG  SER A  89       7.066  -6.013  -2.674  1.00 93.84           O  
ATOM   1368  HG  SER A  89       7.127  -5.492  -3.478  1.00 93.84           H  
ATOM   1369  N   VAL A  90       4.324  -7.923  -2.563  1.00 89.57           N  
ATOM   1370  H   VAL A  90       4.181  -7.149  -3.197  1.00 89.57           H  
ATOM   1371  CA  VAL A  90       3.449  -8.041  -1.373  1.00 89.57           C  
ATOM   1372  HA  VAL A  90       4.047  -8.431  -0.550  1.00 89.57           H  
ATOM   1373  C   VAL A  90       2.288  -9.020  -1.498  1.00 89.57           C  
ATOM   1374  CB  VAL A  90       2.946  -6.674  -0.889  1.00 89.57           C  
ATOM   1375  HB  VAL A  90       2.470  -6.819   0.081  1.00 89.57           H  
ATOM   1376  O   VAL A  90       1.813  -9.521  -0.480  1.00 89.57           O  
ATOM   1377  CG1 VAL A  90       4.133  -5.731  -0.663  1.00 89.57           C  
ATOM   1378 HG11 VAL A  90       4.565  -5.415  -1.612  1.00 89.57           H  
ATOM   1379 HG12 VAL A  90       3.804  -4.852  -0.108  1.00 89.57           H  
ATOM   1380 HG13 VAL A  90       4.900  -6.237  -0.077  1.00 89.57           H  
ATOM   1381  CG2 VAL A  90       1.899  -6.044  -1.820  1.00 89.57           C  
ATOM   1382 HG21 VAL A  90       1.649  -5.047  -1.456  1.00 89.57           H  
ATOM   1383 HG22 VAL A  90       0.988  -6.641  -1.809  1.00 89.57           H  
ATOM   1384 HG23 VAL A  90       2.267  -5.983  -2.844  1.00 89.57           H  
ATOM   1385  N   SER A  91       1.790  -9.275  -2.711  1.00 86.03           N  
ATOM   1386  H   SER A  91       2.215  -8.840  -3.517  1.00 86.03           H  
ATOM   1387  CA  SER A  91       0.699 -10.231  -2.922  1.00 86.03           C  
ATOM   1388  HA  SER A  91       0.881 -11.107  -2.300  1.00 86.03           H  
ATOM   1389  C   SER A  91       0.593 -10.683  -4.375  1.00 86.03           C  
ATOM   1390  CB  SER A  91      -0.636  -9.621  -2.488  1.00 86.03           C  
ATOM   1391  HB2 SER A  91      -0.604  -9.385  -1.424  1.00 86.03           H  
ATOM   1392  HB3 SER A  91      -0.813  -8.707  -3.055  1.00 86.03           H  
ATOM   1393  O   SER A  91       0.499  -9.867  -5.294  1.00 86.03           O  
ATOM   1394  OG  SER A  91      -1.673 -10.549  -2.730  1.00 86.03           O  
ATOM   1395  HG  SER A  91      -2.291 -10.549  -1.995  1.00 86.03           H  
ATOM   1396  N   ARG A  92       0.523 -12.005  -4.567  1.00 86.63           N  
ATOM   1397  H   ARG A  92       0.593 -12.601  -3.755  1.00 86.63           H  
ATOM   1398  CA  ARG A  92       0.267 -12.634  -5.870  1.00 86.63           C  
ATOM   1399  HA  ARG A  92       0.991 -12.257  -6.593  1.00 86.63           H  
ATOM   1400  C   ARG A  92      -1.124 -12.296  -6.411  1.00 86.63           C  
ATOM   1401  CB  ARG A  92       0.461 -14.148  -5.714  1.00 86.63           C  
ATOM   1402  HB2 ARG A  92      -0.292 -14.546  -5.034  1.00 86.63           H  
ATOM   1403  HB3 ARG A  92       1.447 -14.330  -5.287  1.00 86.63           H  
ATOM   1404  O   ARG A  92      -1.327 -12.256  -7.619  1.00 86.63           O  
ATOM   1405  CG  ARG A  92       0.373 -14.879  -7.058  1.00 86.63           C  
ATOM   1406  HG2 ARG A  92       1.091 -14.448  -7.755  1.00 86.63           H  
ATOM   1407  HG3 ARG A  92      -0.631 -14.783  -7.470  1.00 86.63           H  
ATOM   1408  CD  ARG A  92       0.681 -16.362  -6.860  1.00 86.63           C  
ATOM   1409  HD2 ARG A  92      -0.036 -16.774  -6.150  1.00 86.63           H  
ATOM   1410  HD3 ARG A  92       1.685 -16.462  -6.449  1.00 86.63           H  
ATOM   1411  NE  ARG A  92       0.596 -17.090  -8.135  1.00 86.63           N  
ATOM   1412  HE  ARG A  92       0.543 -16.520  -8.968  1.00 86.63           H  
ATOM   1413  NH1 ARG A  92       0.894 -19.189  -7.270  1.00 86.63           N  
ATOM   1414 HH11 ARG A  92       0.974 -20.189  -7.387  1.00 86.63           H  
ATOM   1415 HH12 ARG A  92       1.023 -18.762  -6.364  1.00 86.63           H  
ATOM   1416  NH2 ARG A  92       0.595 -18.934  -9.468  1.00 86.63           N  
ATOM   1417 HH21 ARG A  92       0.685 -19.935  -9.573  1.00 86.63           H  
ATOM   1418 HH22 ARG A  92       0.467 -18.343 -10.277  1.00 86.63           H  
ATOM   1419  CZ  ARG A  92       0.698 -18.395  -8.286  1.00 86.63           C  
ATOM   1420  N   SER A  93      -2.065 -12.003  -5.524  1.00 88.30           N  
ATOM   1421  H   SER A  93      -1.849 -12.081  -4.541  1.00 88.30           H  
ATOM   1422  CA  SER A  93      -3.466 -11.736  -5.845  1.00 88.30           C  
ATOM   1423  HA  SER A  93      -3.852 -12.543  -6.468  1.00 88.30           H  
ATOM   1424  C   SER A  93      -3.696 -10.420  -6.582  1.00 88.30           C  
ATOM   1425  CB  SER A  93      -4.256 -11.718  -4.548  1.00 88.30           C  
ATOM   1426  HB2 SER A  93      -4.042 -10.806  -3.990  1.00 88.30           H  
ATOM   1427  HB3 SER A  93      -5.320 -11.750  -4.783  1.00 88.30           H  
ATOM   1428  O   SER A  93      -4.784 -10.185  -7.096  1.00 88.30           O  
ATOM   1429  OG  SER A  93      -3.886 -12.838  -3.775  1.00 88.30           O  
ATOM   1430  HG  SER A  93      -4.726 -13.169  -3.450  1.00 88.30           H  
ATOM   1431  N   LEU A  94      -2.678  -9.556  -6.660  1.00 89.31           N  
ATOM   1432  H   LEU A  94      -1.808  -9.806  -6.212  1.00 89.31           H  
ATOM   1433  CA  LEU A  94      -2.733  -8.310  -7.426  1.00 89.31           C  
ATOM   1434  HA  LEU A  94      -3.602  -7.735  -7.107  1.00 89.31           H  
ATOM   1435  C   LEU A  94      -2.894  -8.532  -8.934  1.00 89.31           C  
ATOM   1436  CB  LEU A  94      -1.441  -7.520  -7.162  1.00 89.31           C  
ATOM   1437  HB2 LEU A  94      -1.337  -6.745  -7.922  1.00 89.31           H  
ATOM   1438  HB3 LEU A  94      -0.591  -8.194  -7.267  1.00 89.31           H  
ATOM   1439  O   LEU A  94      -3.367  -7.633  -9.633  1.00 89.31           O  
ATOM   1440  CG  LEU A  94      -1.394  -6.851  -5.782  1.00 89.31           C  
ATOM   1441  HG  LEU A  94      -1.627  -7.577  -5.003  1.00 89.31           H  
ATOM   1442  CD1 LEU A  94       0.002  -6.292  -5.532  1.00 89.31           C  
ATOM   1443 HD11 LEU A  94       0.049  -5.819  -4.551  1.00 89.31           H  
ATOM   1444 HD12 LEU A  94       0.243  -5.567  -6.309  1.00 89.31           H  
ATOM   1445 HD13 LEU A  94       0.731  -7.102  -5.566  1.00 89.31           H  
ATOM   1446  CD2 LEU A  94      -2.372  -5.677  -5.706  1.00 89.31           C  
ATOM   1447 HD21 LEU A  94      -2.254  -5.168  -4.749  1.00 89.31           H  
ATOM   1448 HD22 LEU A  94      -3.400  -6.031  -5.791  1.00 89.31           H  
ATOM   1449 HD23 LEU A  94      -2.173  -4.969  -6.511  1.00 89.31           H  
ATOM   1450  N   GLY A  95      -2.480  -9.691  -9.451  1.00 87.11           N  
ATOM   1451  H   GLY A  95      -2.082 -10.394  -8.845  1.00 87.11           H  
ATOM   1452  CA  GLY A  95      -2.598  -9.992 -10.870  1.00 87.11           C  
ATOM   1453  HA2 GLY A  95      -2.277  -9.126 -11.449  1.00 87.11           H  
ATOM   1454  HA3 GLY A  95      -3.646 -10.185 -11.098  1.00 87.11           H  
ATOM   1455  C   GLY A  95      -1.772 -11.188 -11.324  1.00 87.11           C  
ATOM   1456  O   GLY A  95      -0.973 -11.761 -10.582  1.00 87.11           O  
ATOM   1457  N   ALA A  96      -1.965 -11.553 -12.590  1.00 88.65           N  
ATOM   1458  H   ALA A  96      -2.591 -11.009 -13.166  1.00 88.65           H  
ATOM   1459  CA  ALA A  96      -1.201 -12.617 -13.221  1.00 88.65           C  
ATOM   1460  HA  ALA A  96      -1.304 -13.514 -12.611  1.00 88.65           H  
ATOM   1461  C   ALA A  96       0.289 -12.252 -13.296  1.00 88.65           C  
ATOM   1462  CB  ALA A  96      -1.790 -12.913 -14.604  1.00 88.65           C  
ATOM   1463  HB1 ALA A  96      -1.240 -13.731 -15.068  1.00 88.65           H  
ATOM   1464  HB2 ALA A  96      -1.708 -12.030 -15.238  1.00 88.65           H  
ATOM   1465  HB3 ALA A  96      -2.838 -13.199 -14.511  1.00 88.65           H  
ATOM   1466  O   ALA A  96       0.659 -11.145 -13.692  1.00 88.65           O  
ATOM   1467  N   GLN A  97       1.134 -13.213 -12.935  1.00 91.72           N  
ATOM   1468  H   GLN A  97       0.761 -14.111 -12.664  1.00 91.72           H  
ATOM   1469  CA  GLN A  97       2.581 -13.091 -13.065  1.00 91.72           C  
ATOM   1470  HA  GLN A  97       2.874 -12.062 -12.855  1.00 91.72           H  
ATOM   1471  C   GLN A  97       2.994 -13.416 -14.503  1.00 91.72           C  
ATOM   1472  CB  GLN A  97       3.288 -14.006 -12.051  1.00 91.72           C  
ATOM   1473  HB2 GLN A  97       3.048 -15.044 -12.280  1.00 91.72           H  
ATOM   1474  HB3 GLN A  97       4.365 -13.880 -12.155  1.00 91.72           H  
ATOM   1475  O   GLN A  97       2.478 -14.358 -15.106  1.00 91.72           O  
ATOM   1476  CG  GLN A  97       2.891 -13.724 -10.592  1.00 91.72           C  
ATOM   1477  HG2 GLN A  97       1.823 -13.899 -10.459  1.00 91.72           H  
ATOM   1478  HG3 GLN A  97       3.416 -14.426  -9.944  1.00 91.72           H  
ATOM   1479  CD  GLN A  97       3.239 -12.311 -10.134  1.00 91.72           C  
ATOM   1480  NE2 GLN A  97       2.324 -11.616  -9.494  1.00 91.72           N  
ATOM   1481 HE21 GLN A  97       1.383 -11.966  -9.378  1.00 91.72           H  
ATOM   1482 HE22 GLN A  97       2.592 -10.695  -9.180  1.00 91.72           H  
ATOM   1483  OE1 GLN A  97       4.329 -11.805 -10.359  1.00 91.72           O  
ATOM   1484  N   MET A  98       3.943 -12.653 -15.038  1.00 93.36           N  
ATOM   1485  H   MET A  98       4.322 -11.909 -14.470  1.00 93.36           H  
ATOM   1486  CA  MET A  98       4.596 -12.932 -16.315  1.00 93.36           C  
ATOM   1487  HA  MET A  98       3.846 -12.948 -17.106  1.00 93.36           H  
ATOM   1488  C   MET A  98       5.279 -14.300 -16.272  1.00 93.36           C  
ATOM   1489  CB  MET A  98       5.631 -11.840 -16.620  1.00 93.36           C  
ATOM   1490  HB2 MET A  98       6.327 -11.759 -15.785  1.00 93.36           H  
ATOM   1491  HB3 MET A  98       6.191 -12.121 -17.512  1.00 93.36           H  
ATOM   1492  O   MET A  98       5.729 -14.736 -15.212  1.00 93.36           O  
ATOM   1493  CG  MET A  98       4.976 -10.474 -16.853  1.00 93.36           C  
ATOM   1494  HG2 MET A  98       4.408 -10.199 -15.965  1.00 93.36           H  
ATOM   1495  HG3 MET A  98       4.276 -10.553 -17.685  1.00 93.36           H  
ATOM   1496  SD  MET A  98       6.142  -9.129 -17.198  1.00 93.36           S  
ATOM   1497  CE  MET A  98       6.627  -9.574 -18.879  1.00 93.36           C  
ATOM   1498  HE1 MET A  98       7.206 -10.497 -18.837  1.00 93.36           H  
ATOM   1499  HE2 MET A  98       5.742  -9.725 -19.498  1.00 93.36           H  
ATOM   1500  HE3 MET A  98       7.241  -8.784 -19.310  1.00 93.36           H  
ATOM   1501  N   THR A  99       5.392 -14.970 -17.420  1.00 93.61           N  
ATOM   1502  H   THR A  99       5.066 -14.546 -18.276  1.00 93.61           H  
ATOM   1503  CA  THR A  99       6.190 -16.203 -17.529  1.00 93.61           C  
ATOM   1504  HA  THR A  99       5.825 -16.919 -16.793  1.00 93.61           H  
ATOM   1505  C   THR A  99       7.663 -15.912 -17.216  1.00 93.61           C  
ATOM   1506  CB  THR A  99       6.063 -16.843 -18.922  1.00 93.61           C  
ATOM   1507  HB  THR A  99       6.535 -17.824 -18.875  1.00 93.61           H  
ATOM   1508  O   THR A  99       8.090 -14.764 -17.312  1.00 93.61           O  
ATOM   1509  CG2 THR A  99       4.614 -17.040 -19.366  1.00 93.61           C  
ATOM   1510 HG21 THR A  99       4.063 -17.591 -18.604  1.00 93.61           H  
ATOM   1511 HG22 THR A  99       4.601 -17.611 -20.295  1.00 93.61           H  
ATOM   1512 HG23 THR A  99       4.133 -16.078 -19.544  1.00 93.61           H  
ATOM   1513  OG1 THR A  99       6.754 -16.083 -19.887  1.00 93.61           O  
ATOM   1514  HG1 THR A  99       6.149 -15.569 -20.426  1.00 93.61           H  
ATOM   1515  N   ALA A 100       8.460 -16.923 -16.855  1.00 92.04           N  
ATOM   1516  H   ALA A 100       8.084 -17.855 -16.764  1.00 92.04           H  
ATOM   1517  CA  ALA A 100       9.895 -16.730 -16.595  1.00 92.04           C  
ATOM   1518  HA  ALA A 100      10.032 -16.035 -15.767  1.00 92.04           H  
ATOM   1519  C   ALA A 100      10.624 -16.090 -17.788  1.00 92.04           C  
ATOM   1520  CB  ALA A 100      10.508 -18.075 -16.191  1.00 92.04           C  
ATOM   1521  HB1 ALA A 100      10.023 -18.452 -15.291  1.00 92.04           H  
ATOM   1522  HB2 ALA A 100      11.568 -17.936 -15.979  1.00 92.04           H  
ATOM   1523  HB3 ALA A 100      10.406 -18.802 -16.997  1.00 92.04           H  
ATOM   1524  O   ALA A 100      11.329 -15.098 -17.619  1.00 92.04           O  
ATOM   1525  N   ALA A 101      10.357 -16.568 -19.008  1.00 92.39           N  
ATOM   1526  H   ALA A 101       9.741 -17.364 -19.096  1.00 92.39           H  
ATOM   1527  CA  ALA A 101      10.947 -16.013 -20.223  1.00 92.39           C  
ATOM   1528  HA  ALA A 101      12.032 -16.072 -20.138  1.00 92.39           H  
ATOM   1529  C   ALA A 101      10.581 -14.531 -20.429  1.00 92.39           C  
ATOM   1530  CB  ALA A 101      10.504 -16.877 -21.410  1.00 92.39           C  
ATOM   1531  HB1 ALA A 101      10.831 -17.906 -21.262  1.00 92.39           H  
ATOM   1532  HB2 ALA A 101       9.419 -16.851 -21.513  1.00 92.39           H  
ATOM   1533  HB3 ALA A 101      10.954 -16.494 -22.326  1.00 92.39           H  
ATOM   1534  O   ALA A 101      11.464 -13.700 -20.658  1.00 92.39           O  
ATOM   1535  N   ASP A 102       9.298 -14.176 -20.291  1.00 93.71           N  
ATOM   1536  H   ASP A 102       8.607 -14.892 -20.117  1.00 93.71           H  
ATOM   1537  CA  ASP A 102       8.845 -12.793 -20.469  1.00 93.71           C  
ATOM   1538  HA  ASP A 102       9.244 -12.411 -21.409  1.00 93.71           H  
ATOM   1539  C   ASP A 102       9.340 -11.881 -19.339  1.00 93.71           C  
ATOM   1540  CB  ASP A 102       7.314 -12.721 -20.540  1.00 93.71           C  
ATOM   1541  HB2 ASP A 102       6.895 -13.094 -19.605  1.00 93.71           H  
ATOM   1542  HB3 ASP A 102       7.023 -11.677 -20.653  1.00 93.71           H  
ATOM   1543  O   ASP A 102       9.722 -10.735 -19.588  1.00 93.71           O  
ATOM   1544  CG  ASP A 102       6.708 -13.477 -21.715  1.00 93.71           C  
ATOM   1545  OD1 ASP A 102       7.273 -13.382 -22.824  1.00 93.71           O  
ATOM   1546  OD2 ASP A 102       5.661 -14.123 -21.468  1.00 93.71           O  
ATOM   1547  N   ALA A 103       9.346 -12.374 -18.096  1.00 95.36           N  
ATOM   1548  H   ALA A 103       9.034 -13.325 -17.960  1.00 95.36           H  
ATOM   1549  CA  ALA A 103       9.822 -11.645 -16.924  1.00 95.36           C  
ATOM   1550  HA  ALA A 103       9.294 -10.693 -16.863  1.00 95.36           H  
ATOM   1551  C   ALA A 103      11.319 -11.343 -17.040  1.00 95.36           C  
ATOM   1552  CB  ALA A 103       9.517 -12.455 -15.657  1.00 95.36           C  
ATOM   1553  HB1 ALA A 103       8.448 -12.655 -15.587  1.00 95.36           H  
ATOM   1554  HB2 ALA A 103      10.052 -13.404 -15.682  1.00 95.36           H  
ATOM   1555  HB3 ALA A 103       9.833 -11.894 -14.777  1.00 95.36           H  
ATOM   1556  O   ALA A 103      11.725 -10.204 -16.821  1.00 95.36           O  
ATOM   1557  N   THR A 104      12.131 -12.316 -17.460  1.00 93.12           N  
ATOM   1558  H   THR A 104      11.764 -13.252 -17.549  1.00 93.12           H  
ATOM   1559  CA  THR A 104      13.566 -12.127 -17.712  1.00 93.12           C  
ATOM   1560  HA  THR A 104      14.018 -11.672 -16.831  1.00 93.12           H  
ATOM   1561  C   THR A 104      13.798 -11.182 -18.892  1.00 93.12           C  
ATOM   1562  CB  THR A 104      14.245 -13.487 -17.933  1.00 93.12           C  
ATOM   1563  HB  THR A 104      13.767 -14.011 -18.760  1.00 93.12           H  
ATOM   1564  O   THR A 104      14.611 -10.261 -18.798  1.00 93.12           O  
ATOM   1565  CG2 THR A 104      15.746 -13.367 -18.198  1.00 93.12           C  
ATOM   1566 HG21 THR A 104      15.926 -12.868 -19.150  1.00 93.12           H  
ATOM   1567 HG22 THR A 104      16.223 -12.811 -17.392  1.00 93.12           H  
ATOM   1568 HG23 THR A 104      16.182 -14.365 -18.239  1.00 93.12           H  
ATOM   1569  OG1 THR A 104      14.093 -14.232 -16.751  1.00 93.12           O  
ATOM   1570  HG1 THR A 104      14.270 -15.153 -16.956  1.00 93.12           H  
ATOM   1571  N   ALA A 105      13.042 -11.317 -19.989  1.00 93.73           N  
ATOM   1572  H   ALA A 105      12.390 -12.086 -20.042  1.00 93.73           H  
ATOM   1573  CA  ALA A 105      13.112 -10.378 -21.109  1.00 93.73           C  
ATOM   1574  HA  ALA A 105      14.139 -10.361 -21.474  1.00 93.73           H  
ATOM   1575  C   ALA A 105      12.764  -8.939 -20.687  1.00 93.73           C  
ATOM   1576  CB  ALA A 105      12.210 -10.876 -22.243  1.00 93.73           C  
ATOM   1577  HB1 ALA A 105      12.286 -10.208 -23.101  1.00 93.73           H  
ATOM   1578  HB2 ALA A 105      12.507 -11.881 -22.541  1.00 93.73           H  
ATOM   1579  HB3 ALA A 105      11.172 -10.907 -21.909  1.00 93.73           H  
ATOM   1580  O   ALA A 105      13.456  -7.998 -21.084  1.00 93.73           O  
ATOM   1581  N   ARG A 106      11.742  -8.758 -19.841  1.00 95.36           N  
ATOM   1582  H   ARG A 106      11.193  -9.566 -19.582  1.00 95.36           H  
ATOM   1583  CA  ARG A 106      11.387  -7.456 -19.263  1.00 95.36           C  
ATOM   1584  HA  ARG A 106      11.339  -6.736 -20.080  1.00 95.36           H  
ATOM   1585  C   ARG A 106      12.463  -6.948 -18.306  1.00 95.36           C  
ATOM   1586  CB  ARG A 106      10.013  -7.557 -18.577  1.00 95.36           C  
ATOM   1587  HB2 ARG A 106      10.085  -8.238 -17.729  1.00 95.36           H  
ATOM   1588  HB3 ARG A 106       9.303  -7.983 -19.286  1.00 95.36           H  
ATOM   1589  O   ARG A 106      12.840  -5.785 -18.417  1.00 95.36           O  
ATOM   1590  CG  ARG A 106       9.457  -6.212 -18.077  1.00 95.36           C  
ATOM   1591  HG2 ARG A 106       8.506  -6.398 -17.577  1.00 95.36           H  
ATOM   1592  HG3 ARG A 106      10.149  -5.778 -17.356  1.00 95.36           H  
ATOM   1593  CD  ARG A 106       9.234  -5.223 -19.228  1.00 95.36           C  
ATOM   1594  HD2 ARG A 106      10.200  -4.969 -19.665  1.00 95.36           H  
ATOM   1595  HD3 ARG A 106       8.615  -5.709 -19.983  1.00 95.36           H  
ATOM   1596  NE  ARG A 106       8.580  -3.979 -18.795  1.00 95.36           N  
ATOM   1597  HE  ARG A 106       8.568  -3.760 -17.809  1.00 95.36           H  
ATOM   1598  NH1 ARG A 106       8.388  -2.991 -20.853  1.00 95.36           N  
ATOM   1599 HH11 ARG A 106       8.869  -3.788 -21.245  1.00 95.36           H  
ATOM   1600 HH12 ARG A 106       8.179  -2.163 -21.392  1.00 95.36           H  
ATOM   1601  NH2 ARG A 106       7.628  -1.928 -19.068  1.00 95.36           N  
ATOM   1602 HH21 ARG A 106       7.428  -1.954 -18.078  1.00 95.36           H  
ATOM   1603 HH22 ARG A 106       7.421  -1.093 -19.598  1.00 95.36           H  
ATOM   1604  CZ  ARG A 106       8.200  -2.978 -19.563  1.00 95.36           C  
ATOM   1605  N   GLY A 107      13.005  -7.816 -17.454  1.00 96.21           N  
ATOM   1606  H   GLY A 107      12.596  -8.738 -17.406  1.00 96.21           H  
ATOM   1607  CA  GLY A 107      14.089  -7.521 -16.516  1.00 96.21           C  
ATOM   1608  HA2 GLY A 107      13.749  -6.818 -15.756  1.00 96.21           H  
ATOM   1609  HA3 GLY A 107      14.379  -8.447 -16.020  1.00 96.21           H  
ATOM   1610  C   GLY A 107      15.321  -6.938 -17.200  1.00 96.21           C  
ATOM   1611  O   GLY A 107      15.864  -5.934 -16.747  1.00 96.21           O  
ATOM   1612  N   ARG A 108      15.714  -7.487 -18.356  1.00 96.36           N  
ATOM   1613  H   ARG A 108      15.261  -8.342 -18.648  1.00 96.36           H  
ATOM   1614  CA  ARG A 108      16.819  -6.933 -19.159  1.00 96.36           C  
ATOM   1615  HA  ARG A 108      17.718  -6.893 -18.544  1.00 96.36           H  
ATOM   1616  C   ARG A 108      16.552  -5.493 -19.597  1.00 96.36           C  
ATOM   1617  CB  ARG A 108      17.093  -7.817 -20.381  1.00 96.36           C  
ATOM   1618  HB2 ARG A 108      17.837  -7.319 -21.004  1.00 96.36           H  
ATOM   1619  HB3 ARG A 108      16.179  -7.933 -20.964  1.00 96.36           H  
ATOM   1620  O   ARG A 108      17.427  -4.643 -19.469  1.00 96.36           O  
ATOM   1621  CG  ARG A 108      17.641  -9.195 -19.986  1.00 96.36           C  
ATOM   1622  HG2 ARG A 108      18.500  -9.066 -19.328  1.00 96.36           H  
ATOM   1623  HG3 ARG A 108      16.896  -9.766 -19.432  1.00 96.36           H  
ATOM   1624  CD  ARG A 108      18.081  -9.995 -21.211  1.00 96.36           C  
ATOM   1625  HD2 ARG A 108      18.586 -10.898 -20.870  1.00 96.36           H  
ATOM   1626  HD3 ARG A 108      18.795  -9.399 -21.779  1.00 96.36           H  
ATOM   1627  NE  ARG A 108      16.931 -10.367 -22.057  1.00 96.36           N  
ATOM   1628  HE  ARG A 108      16.015 -10.241 -21.651  1.00 96.36           H  
ATOM   1629  NH1 ARG A 108      18.162 -11.099 -23.846  1.00 96.36           N  
ATOM   1630 HH11 ARG A 108      18.229 -11.440 -24.794  1.00 96.36           H  
ATOM   1631 HH12 ARG A 108      19.003 -10.742 -23.416  1.00 96.36           H  
ATOM   1632  NH2 ARG A 108      15.927 -11.230 -23.911  1.00 96.36           N  
ATOM   1633 HH21 ARG A 108      15.019 -11.136 -23.479  1.00 96.36           H  
ATOM   1634 HH22 ARG A 108      16.013 -11.647 -24.827  1.00 96.36           H  
ATOM   1635  CZ  ARG A 108      17.011 -10.895 -23.264  1.00 96.36           C  
ATOM   1636  N   ARG A 109      15.335  -5.200 -20.067  1.00 96.89           N  
ATOM   1637  H   ARG A 109      14.655  -5.946 -20.093  1.00 96.89           H  
ATOM   1638  CA  ARG A 109      14.932  -3.838 -20.468  1.00 96.89           C  
ATOM   1639  HA  ARG A 109      15.685  -3.426 -21.140  1.00 96.89           H  
ATOM   1640  C   ARG A 109      14.880  -2.890 -19.272  1.00 96.89           C  
ATOM   1641  CB  ARG A 109      13.580  -3.858 -21.199  1.00 96.89           C  
ATOM   1642  HB2 ARG A 109      12.818  -4.285 -20.546  1.00 96.89           H  
ATOM   1643  HB3 ARG A 109      13.295  -2.831 -21.428  1.00 96.89           H  
ATOM   1644  O   ARG A 109      15.287  -1.742 -19.397  1.00 96.89           O  
ATOM   1645  CG  ARG A 109      13.636  -4.655 -22.511  1.00 96.89           C  
ATOM   1646  HG2 ARG A 109      13.977  -5.670 -22.308  1.00 96.89           H  
ATOM   1647  HG3 ARG A 109      14.347  -4.188 -23.194  1.00 96.89           H  
ATOM   1648  CD  ARG A 109      12.264  -4.745 -23.185  1.00 96.89           C  
ATOM   1649  HD2 ARG A 109      12.338  -5.479 -23.987  1.00 96.89           H  
ATOM   1650  HD3 ARG A 109      11.532  -5.094 -22.456  1.00 96.89           H  
ATOM   1651  NE  ARG A 109      11.851  -3.458 -23.769  1.00 96.89           N  
ATOM   1652  HE  ARG A 109      12.603  -2.903 -24.152  1.00 96.89           H  
ATOM   1653  NH1 ARG A 109       9.689  -4.009 -24.265  1.00 96.89           N  
ATOM   1654 HH11 ARG A 109       9.944  -4.965 -24.063  1.00 96.89           H  
ATOM   1655 HH12 ARG A 109       8.867  -3.804 -24.814  1.00 96.89           H  
ATOM   1656  NH2 ARG A 109      10.450  -1.980 -24.773  1.00 96.89           N  
ATOM   1657 HH21 ARG A 109       9.615  -1.783 -25.306  1.00 96.89           H  
ATOM   1658 HH22 ARG A 109      11.283  -1.489 -25.064  1.00 96.89           H  
ATOM   1659  CZ  ARG A 109      10.670  -3.148 -24.256  1.00 96.89           C  
ATOM   1660  N   GLN A 110      14.406  -3.366 -18.120  1.00 98.01           N  
ATOM   1661  H   GLN A 110      14.065  -4.316 -18.103  1.00 98.01           H  
ATOM   1662  CA  GLN A 110      14.365  -2.595 -16.874  1.00 98.01           C  
ATOM   1663  HA  GLN A 110      13.810  -1.670 -17.030  1.00 98.01           H  
ATOM   1664  C   GLN A 110      15.772  -2.218 -16.414  1.00 98.01           C  
ATOM   1665  CB  GLN A 110      13.680  -3.418 -15.780  1.00 98.01           C  
ATOM   1666  HB2 GLN A 110      13.840  -2.936 -14.816  1.00 98.01           H  
ATOM   1667  HB3 GLN A 110      14.140  -4.405 -15.743  1.00 98.01           H  
ATOM   1668  O   GLN A 110      16.044  -1.044 -16.184  1.00 98.01           O  
ATOM   1669  CG  GLN A 110      12.174  -3.561 -16.006  1.00 98.01           C  
ATOM   1670  HG2 GLN A 110      11.704  -2.597 -15.811  1.00 98.01           H  
ATOM   1671  HG3 GLN A 110      11.962  -3.827 -17.042  1.00 98.01           H  
ATOM   1672  CD  GLN A 110      11.543  -4.621 -15.110  1.00 98.01           C  
ATOM   1673  NE2 GLN A 110      10.245  -4.599 -14.970  1.00 98.01           N  
ATOM   1674 HE21 GLN A 110       9.841  -5.292 -14.355  1.00 98.01           H  
ATOM   1675 HE22 GLN A 110       9.723  -3.880 -15.449  1.00 98.01           H  
ATOM   1676  OE1 GLN A 110      12.172  -5.512 -14.569  1.00 98.01           O  
ATOM   1677  N   LEU A 111      16.682  -3.190 -16.341  1.00 98.31           N  
ATOM   1678  H   LEU A 111      16.396  -4.143 -16.517  1.00 98.31           H  
ATOM   1679  CA  LEU A 111      18.076  -2.942 -15.990  1.00 98.31           C  
ATOM   1680  HA  LEU A 111      18.106  -2.490 -14.998  1.00 98.31           H  
ATOM   1681  C   LEU A 111      18.729  -1.959 -16.969  1.00 98.31           C  
ATOM   1682  CB  LEU A 111      18.809  -4.289 -15.952  1.00 98.31           C  
ATOM   1683  HB2 LEU A 111      18.342  -4.915 -15.192  1.00 98.31           H  
ATOM   1684  HB3 LEU A 111      18.694  -4.786 -16.915  1.00 98.31           H  
ATOM   1685  O   LEU A 111      19.359  -0.995 -16.547  1.00 98.31           O  
ATOM   1686  CG  LEU A 111      20.310  -4.164 -15.644  1.00 98.31           C  
ATOM   1687  HG  LEU A 111      20.812  -3.633 -16.453  1.00 98.31           H  
ATOM   1688  CD1 LEU A 111      20.568  -3.419 -14.334  1.00 98.31           C  
ATOM   1689 HD11 LEU A 111      21.611  -3.535 -14.039  1.00 98.31           H  
ATOM   1690 HD12 LEU A 111      19.927  -3.813 -13.545  1.00 98.31           H  
ATOM   1691 HD13 LEU A 111      20.368  -2.355 -14.457  1.00 98.31           H  
ATOM   1692  CD2 LEU A 111      20.898  -5.568 -15.568  1.00 98.31           C  
ATOM   1693 HD21 LEU A 111      20.412  -6.135 -14.774  1.00 98.31           H  
ATOM   1694 HD22 LEU A 111      21.964  -5.502 -15.354  1.00 98.31           H  
ATOM   1695 HD23 LEU A 111      20.755  -6.076 -16.522  1.00 98.31           H  
ATOM   1696  N   TRP A 112      18.523  -2.149 -18.272  1.00 98.00           N  
ATOM   1697  H   TRP A 112      18.020  -2.974 -18.568  1.00 98.00           H  
ATOM   1698  CA  TRP A 112      19.051  -1.252 -19.299  1.00 98.00           C  
ATOM   1699  HA  TRP A 112      20.137  -1.214 -19.209  1.00 98.00           H  
ATOM   1700  C   TRP A 112      18.534   0.187 -19.155  1.00 98.00           C  
ATOM   1701  CB  TRP A 112      18.697  -1.834 -20.666  1.00 98.00           C  
ATOM   1702  HB2 TRP A 112      18.966  -2.890 -20.671  1.00 98.00           H  
ATOM   1703  HB3 TRP A 112      17.622  -1.762 -20.835  1.00 98.00           H  
ATOM   1704  O   TRP A 112      19.313   1.140 -19.179  1.00 98.00           O  
ATOM   1705  CG  TRP A 112      19.420  -1.193 -21.795  1.00 98.00           C  
ATOM   1706  CD1 TRP A 112      18.912  -0.288 -22.659  1.00 98.00           C  
ATOM   1707  HD1 TRP A 112      17.900   0.090 -22.652  1.00 98.00           H  
ATOM   1708  CD2 TRP A 112      20.808  -1.398 -22.190  1.00 98.00           C  
ATOM   1709  CE2 TRP A 112      21.072  -0.589 -23.334  1.00 98.00           C  
ATOM   1710  CE3 TRP A 112      21.867  -2.190 -21.692  1.00 98.00           C  
ATOM   1711  HE3 TRP A 112      21.702  -2.813 -20.826  1.00 98.00           H  
ATOM   1712  NE1 TRP A 112      19.887   0.074 -23.563  1.00 98.00           N  
ATOM   1713  HE1 TRP A 112      19.717   0.743 -24.300  1.00 98.00           H  
ATOM   1714  CH2 TRP A 112      23.358  -1.374 -23.447  1.00 98.00           C  
ATOM   1715  HH2 TRP A 112      24.332  -1.369 -23.915  1.00 98.00           H  
ATOM   1716  CZ2 TRP A 112      22.326  -0.567 -23.960  1.00 98.00           C  
ATOM   1717  HZ2 TRP A 112      22.495   0.053 -24.827  1.00 98.00           H  
ATOM   1718  CZ3 TRP A 112      23.130  -2.179 -22.316  1.00 98.00           C  
ATOM   1719  HZ3 TRP A 112      23.933  -2.789 -21.930  1.00 98.00           H  
ATOM   1720  N   ALA A 113      17.228   0.351 -18.925  1.00 98.28           N  
ATOM   1721  H   ALA A 113      16.630  -0.463 -18.933  1.00 98.28           H  
ATOM   1722  CA  ALA A 113      16.619   1.646 -18.640  1.00 98.28           C  
ATOM   1723  HA  ALA A 113      16.852   2.330 -19.457  1.00 98.28           H  
ATOM   1724  C   ALA A 113      17.167   2.273 -17.349  1.00 98.28           C  
ATOM   1725  CB  ALA A 113      15.097   1.468 -18.577  1.00 98.28           C  
ATOM   1726  HB1 ALA A 113      14.624   2.400 -18.270  1.00 98.28           H  
ATOM   1727  HB2 ALA A 113      14.836   0.687 -17.863  1.00 98.28           H  
ATOM   1728  HB3 ALA A 113      14.728   1.188 -19.564  1.00 98.28           H  
ATOM   1729  O   ALA A 113      17.409   3.476 -17.318  1.00 98.28           O  
ATOM   1730  N   PHE A 114      17.409   1.479 -16.304  1.00 98.60           N  
ATOM   1731  H   PHE A 114      17.182   0.497 -16.376  1.00 98.60           H  
ATOM   1732  CA  PHE A 114      18.017   1.960 -15.065  1.00 98.60           C  
ATOM   1733  HA  PHE A 114      17.417   2.781 -14.674  1.00 98.60           H  
ATOM   1734  C   PHE A 114      19.432   2.506 -15.299  1.00 98.60           C  
ATOM   1735  CB  PHE A 114      18.021   0.832 -14.028  1.00 98.60           C  
ATOM   1736  HB2 PHE A 114      16.999   0.492 -13.867  1.00 98.60           H  
ATOM   1737  HB3 PHE A 114      18.593  -0.018 -14.400  1.00 98.60           H  
ATOM   1738  O   PHE A 114      19.726   3.628 -14.889  1.00 98.60           O  
ATOM   1739  CG  PHE A 114      18.609   1.258 -12.704  1.00 98.60           C  
ATOM   1740  CD1 PHE A 114      19.977   1.076 -12.430  1.00 98.60           C  
ATOM   1741  HD1 PHE A 114      20.625   0.620 -13.165  1.00 98.60           H  
ATOM   1742  CD2 PHE A 114      17.777   1.852 -11.745  1.00 98.60           C  
ATOM   1743  HD2 PHE A 114      16.733   2.004 -11.975  1.00 98.60           H  
ATOM   1744  CE1 PHE A 114      20.498   1.472 -11.188  1.00 98.60           C  
ATOM   1745  HE1 PHE A 114      21.545   1.316 -10.972  1.00 98.60           H  
ATOM   1746  CE2 PHE A 114      18.301   2.250 -10.505  1.00 98.60           C  
ATOM   1747  HE2 PHE A 114      17.665   2.716  -9.767  1.00 98.60           H  
ATOM   1748  CZ  PHE A 114      19.661   2.058 -10.225  1.00 98.60           C  
ATOM   1749  HZ  PHE A 114      20.058   2.359  -9.266  1.00 98.60           H  
ATOM   1750  N   LEU A 115      20.286   1.764 -16.014  1.00 98.11           N  
ATOM   1751  H   LEU A 115      19.985   0.853 -16.328  1.00 98.11           H  
ATOM   1752  CA  LEU A 115      21.630   2.231 -16.374  1.00 98.11           C  
ATOM   1753  HA  LEU A 115      22.201   2.419 -15.465  1.00 98.11           H  
ATOM   1754  C   LEU A 115      21.557   3.559 -17.142  1.00 98.11           C  
ATOM   1755  CB  LEU A 115      22.359   1.169 -17.220  1.00 98.11           C  
ATOM   1756  HB2 LEU A 115      23.307   1.596 -17.549  1.00 98.11           H  
ATOM   1757  HB3 LEU A 115      21.763   0.973 -18.111  1.00 98.11           H  
ATOM   1758  O   LEU A 115      22.194   4.537 -16.756  1.00 98.11           O  
ATOM   1759  CG  LEU A 115      22.654  -0.178 -16.535  1.00 98.11           C  
ATOM   1760  HG  LEU A 115      21.723  -0.650 -16.221  1.00 98.11           H  
ATOM   1761  CD1 LEU A 115      23.343  -1.110 -17.530  1.00 98.11           C  
ATOM   1762 HD11 LEU A 115      22.711  -1.245 -18.408  1.00 98.11           H  
ATOM   1763 HD12 LEU A 115      23.509  -2.084 -17.071  1.00 98.11           H  
ATOM   1764 HD13 LEU A 115      24.301  -0.690 -17.835  1.00 98.11           H  
ATOM   1765  CD2 LEU A 115      23.537  -0.040 -15.301  1.00 98.11           C  
ATOM   1766 HD21 LEU A 115      23.831  -1.026 -14.942  1.00 98.11           H  
ATOM   1767 HD22 LEU A 115      22.966   0.452 -14.514  1.00 98.11           H  
ATOM   1768 HD23 LEU A 115      24.432   0.534 -15.543  1.00 98.11           H  
ATOM   1769  N   LYS A 116      20.724   3.621 -18.187  1.00 97.89           N  
ATOM   1770  H   LYS A 116      20.235   2.776 -18.445  1.00 97.89           H  
ATOM   1771  CA  LYS A 116      20.593   4.800 -19.053  1.00 97.89           C  
ATOM   1772  HA  LYS A 116      21.584   5.065 -19.419  1.00 97.89           H  
ATOM   1773  C   LYS A 116      20.056   6.032 -18.321  1.00 97.89           C  
ATOM   1774  CB  LYS A 116      19.709   4.422 -20.252  1.00 97.89           C  
ATOM   1775  HB2 LYS A 116      18.735   4.093 -19.889  1.00 97.89           H  
ATOM   1776  HB3 LYS A 116      20.174   3.593 -20.784  1.00 97.89           H  
ATOM   1777  O   LYS A 116      20.608   7.122 -18.465  1.00 97.89           O  
ATOM   1778  CG  LYS A 116      19.511   5.596 -21.221  1.00 97.89           C  
ATOM   1779  HG2 LYS A 116      20.485   5.927 -21.584  1.00 97.89           H  
ATOM   1780  HG3 LYS A 116      19.023   6.422 -20.705  1.00 97.89           H  
ATOM   1781  CD  LYS A 116      18.630   5.183 -22.405  1.00 97.89           C  
ATOM   1782  HD2 LYS A 116      17.714   4.733 -22.024  1.00 97.89           H  
ATOM   1783  HD3 LYS A 116      19.147   4.436 -23.008  1.00 97.89           H  
ATOM   1784  CE  LYS A 116      18.250   6.392 -23.267  1.00 97.89           C  
ATOM   1785  HE2 LYS A 116      17.748   7.123 -22.632  1.00 97.89           H  
ATOM   1786  HE3 LYS A 116      17.548   6.053 -24.028  1.00 97.89           H  
ATOM   1787  NZ  LYS A 116      19.432   7.004 -23.915  1.00 97.89           N  
ATOM   1788  HZ1 LYS A 116      19.924   6.305 -24.454  1.00 97.89           H  
ATOM   1789  HZ2 LYS A 116      19.189   7.764 -24.534  1.00 97.89           H  
ATOM   1790  HZ3 LYS A 116      20.083   7.356 -23.228  1.00 97.89           H  
ATOM   1791  N   TYR A 117      18.951   5.881 -17.591  1.00 97.79           N  
ATOM   1792  H   TYR A 117      18.553   4.957 -17.510  1.00 97.79           H  
ATOM   1793  CA  TYR A 117      18.185   7.014 -17.068  1.00 97.79           C  
ATOM   1794  HA  TYR A 117      18.433   7.899 -17.655  1.00 97.79           H  
ATOM   1795  C   TYR A 117      18.508   7.375 -15.619  1.00 97.79           C  
ATOM   1796  CB  TYR A 117      16.683   6.769 -17.239  1.00 97.79           C  
ATOM   1797  HB2 TYR A 117      16.405   5.865 -16.697  1.00 97.79           H  
ATOM   1798  HB3 TYR A 117      16.150   7.601 -16.778  1.00 97.79           H  
ATOM   1799  O   TYR A 117      18.355   8.544 -15.273  1.00 97.79           O  
ATOM   1800  CG  TYR A 117      16.208   6.678 -18.677  1.00 97.79           C  
ATOM   1801  CD1 TYR A 117      16.280   7.811 -19.510  1.00 97.79           C  
ATOM   1802  HD1 TYR A 117      16.678   8.734 -19.117  1.00 97.79           H  
ATOM   1803  CD2 TYR A 117      15.657   5.481 -19.169  1.00 97.79           C  
ATOM   1804  HD2 TYR A 117      15.578   4.623 -18.518  1.00 97.79           H  
ATOM   1805  CE1 TYR A 117      15.802   7.749 -20.832  1.00 97.79           C  
ATOM   1806  HE1 TYR A 117      15.840   8.629 -21.456  1.00 97.79           H  
ATOM   1807  CE2 TYR A 117      15.192   5.405 -20.495  1.00 97.79           C  
ATOM   1808  HE2 TYR A 117      14.767   4.488 -20.875  1.00 97.79           H  
ATOM   1809  OH  TYR A 117      14.794   6.484 -22.601  1.00 97.79           O  
ATOM   1810  HH  TYR A 117      14.783   7.352 -23.010  1.00 97.79           H  
ATOM   1811  CZ  TYR A 117      15.255   6.543 -21.324  1.00 97.79           C  
ATOM   1812  N   GLU A 118      18.978   6.440 -14.790  1.00 97.45           N  
ATOM   1813  H   GLU A 118      19.101   5.492 -15.117  1.00 97.45           H  
ATOM   1814  CA  GLU A 118      19.420   6.760 -13.426  1.00 97.45           C  
ATOM   1815  HA  GLU A 118      18.955   7.690 -13.101  1.00 97.45           H  
ATOM   1816  C   GLU A 118      20.924   7.007 -13.398  1.00 97.45           C  
ATOM   1817  CB  GLU A 118      19.024   5.677 -12.410  1.00 97.45           C  
ATOM   1818  HB2 GLU A 118      19.456   4.719 -12.696  1.00 97.45           H  
ATOM   1819  HB3 GLU A 118      19.445   5.940 -11.440  1.00 97.45           H  
ATOM   1820  O   GLU A 118      21.360   8.137 -13.174  1.00 97.45           O  
ATOM   1821  CG  GLU A 118      17.516   5.504 -12.243  1.00 97.45           C  
ATOM   1822  HG2 GLU A 118      17.047   5.328 -13.211  1.00 97.45           H  
ATOM   1823  HG3 GLU A 118      17.366   4.606 -11.644  1.00 97.45           H  
ATOM   1824  CD  GLU A 118      16.859   6.696 -11.534  1.00 97.45           C  
ATOM   1825  OE1 GLU A 118      16.399   7.615 -12.243  1.00 97.45           O  
ATOM   1826  OE2 GLU A 118      16.706   6.675 -10.294  1.00 97.45           O  
ATOM   1827  N   ILE A 119      21.728   5.983 -13.700  1.00 97.60           N  
ATOM   1828  H   ILE A 119      21.314   5.094 -13.941  1.00 97.60           H  
ATOM   1829  CA  ILE A 119      23.188   6.093 -13.586  1.00 97.60           C  
ATOM   1830  HA  ILE A 119      23.414   6.491 -12.597  1.00 97.60           H  
ATOM   1831  C   ILE A 119      23.730   7.097 -14.608  1.00 97.60           C  
ATOM   1832  CB  ILE A 119      23.884   4.724 -13.711  1.00 97.60           C  
ATOM   1833  HB  ILE A 119      23.736   4.343 -14.722  1.00 97.60           H  
ATOM   1834  O   ILE A 119      24.514   7.977 -14.251  1.00 97.60           O  
ATOM   1835  CG1 ILE A 119      23.270   3.707 -12.726  1.00 97.60           C  
ATOM   1836 HG12 ILE A 119      23.284   4.110 -11.713  1.00 97.60           H  
ATOM   1837 HG13 ILE A 119      22.234   3.520 -13.007  1.00 97.60           H  
ATOM   1838  CG2 ILE A 119      25.398   4.899 -13.475  1.00 97.60           C  
ATOM   1839 HG21 ILE A 119      25.826   5.594 -14.197  1.00 97.60           H  
ATOM   1840 HG22 ILE A 119      25.573   5.279 -12.469  1.00 97.60           H  
ATOM   1841 HG23 ILE A 119      25.924   3.953 -13.600  1.00 97.60           H  
ATOM   1842  CD1 ILE A 119      23.995   2.364 -12.735  1.00 97.60           C  
ATOM   1843 HD11 ILE A 119      24.890   2.423 -12.115  1.00 97.60           H  
ATOM   1844 HD12 ILE A 119      24.286   2.108 -13.754  1.00 97.60           H  
ATOM   1845 HD13 ILE A 119      23.332   1.595 -12.339  1.00 97.60           H  
ATOM   1846  N   GLY A 120      23.260   7.041 -15.856  1.00 97.15           N  
ATOM   1847  H   GLY A 120      22.674   6.258 -16.107  1.00 97.15           H  
ATOM   1848  CA  GLY A 120      23.640   7.990 -16.905  1.00 97.15           C  
ATOM   1849  HA2 GLY A 120      23.097   7.734 -17.815  1.00 97.15           H  
ATOM   1850  HA3 GLY A 120      24.707   7.899 -17.107  1.00 97.15           H  
ATOM   1851  C   GLY A 120      23.330   9.455 -16.564  1.00 97.15           C  
ATOM   1852  O   GLY A 120      24.051  10.349 -17.003  1.00 97.15           O  
ATOM   1853  N   ASN A 121      22.310   9.726 -15.742  1.00 96.37           N  
ATOM   1854  H   ASN A 121      21.797   8.955 -15.338  1.00 96.37           H  
ATOM   1855  CA  ASN A 121      21.991  11.082 -15.279  1.00 96.37           C  
ATOM   1856  HA  ASN A 121      22.408  11.802 -15.984  1.00 96.37           H  
ATOM   1857  C   ASN A 121      22.639  11.452 -13.935  1.00 96.37           C  
ATOM   1858  CB  ASN A 121      20.470  11.286 -15.269  1.00 96.37           C  
ATOM   1859  HB2 ASN A 121      19.996  10.460 -14.739  1.00 96.37           H  
ATOM   1860  HB3 ASN A 121      20.227  12.199 -14.726  1.00 96.37           H  
ATOM   1861  O   ASN A 121      22.473  12.584 -13.493  1.00 96.37           O  
ATOM   1862  CG  ASN A 121      19.900  11.436 -16.666  1.00 96.37           C  
ATOM   1863  ND2 ASN A 121      18.874  10.687 -16.984  1.00 96.37           N  
ATOM   1864 HD21 ASN A 121      18.545  10.018 -16.302  1.00 96.37           H  
ATOM   1865 HD22 ASN A 121      18.481  10.771 -17.911  1.00 96.37           H  
ATOM   1866  OD1 ASN A 121      20.348  12.238 -17.484  1.00 96.37           O  
ATOM   1867  N   GLY A 122      23.397  10.543 -13.315  1.00 95.43           N  
ATOM   1868  H   GLY A 122      23.478   9.621 -13.720  1.00 95.43           H  
ATOM   1869  CA  GLY A 122      24.060  10.793 -12.035  1.00 95.43           C  
ATOM   1870  HA2 GLY A 122      24.525  11.779 -12.046  1.00 95.43           H  
ATOM   1871  HA3 GLY A 122      24.840  10.046 -11.884  1.00 95.43           H  
ATOM   1872  C   GLY A 122      23.124  10.725 -10.828  1.00 95.43           C  
ATOM   1873  O   GLY A 122      23.430  11.322  -9.803  1.00 95.43           O  
ATOM   1874  N   ASN A 123      21.990  10.026 -10.936  1.00 96.57           N  
ATOM   1875  H   ASN A 123      21.805   9.521 -11.791  1.00 96.57           H  
ATOM   1876  CA  ASN A 123      21.115   9.782  -9.790  1.00 96.57           C  
ATOM   1877  HA  ASN A 123      21.010  10.706  -9.221  1.00 96.57           H  
ATOM   1878  C   ASN A 123      21.748   8.722  -8.883  1.00 96.57           C  
ATOM   1879  CB  ASN A 123      19.719   9.335 -10.262  1.00 96.57           C  
ATOM   1880  HB2 ASN A 123      19.120   9.051  -9.398  1.00 96.57           H  
ATOM   1881  HB3 ASN A 123      19.820   8.458 -10.901  1.00 96.57           H  
ATOM   1882  O   ASN A 123      22.085   7.634  -9.351  1.00 96.57           O  
ATOM   1883  CG  ASN A 123      18.957  10.413 -11.009  1.00 96.57           C  
ATOM   1884  ND2 ASN A 123      18.004  10.049 -11.837  1.00 96.57           N  
ATOM   1885 HD21 ASN A 123      17.503  10.806 -12.280  1.00 96.57           H  
ATOM   1886 HD22 ASN A 123      17.654   9.103 -11.880  1.00 96.57           H  
ATOM   1887  OD1 ASN A 123      19.173  11.602 -10.856  1.00 96.57           O  
ATOM   1888  N   GLU A 124      21.864   9.024  -7.589  1.00 95.81           N  
ATOM   1889  H   GLU A 124      21.632   9.961  -7.291  1.00 95.81           H  
ATOM   1890  CA  GLU A 124      22.592   8.171  -6.641  1.00 95.81           C  
ATOM   1891  HA  GLU A 124      22.963   7.303  -7.184  1.00 95.81           H  
ATOM   1892  C   GLU A 124      21.719   7.595  -5.516  1.00 95.81           C  
ATOM   1893  CB  GLU A 124      23.834   8.896  -6.103  1.00 95.81           C  
ATOM   1894  HB2 GLU A 124      23.524   9.799  -5.577  1.00 95.81           H  
ATOM   1895  HB3 GLU A 124      24.345   8.236  -5.402  1.00 95.81           H  
ATOM   1896  O   GLU A 124      22.225   6.881  -4.660  1.00 95.81           O  
ATOM   1897  CG  GLU A 124      24.820   9.259  -7.228  1.00 95.81           C  
ATOM   1898  HG2 GLU A 124      25.027   8.362  -7.813  1.00 95.81           H  
ATOM   1899  HG3 GLU A 124      24.359   9.998  -7.884  1.00 95.81           H  
ATOM   1900  CD  GLU A 124      26.142   9.828  -6.706  1.00 95.81           C  
ATOM   1901  OE1 GLU A 124      27.134   9.796  -7.467  1.00 95.81           O  
ATOM   1902  OE2 GLU A 124      26.219  10.163  -5.501  1.00 95.81           O  
ATOM   1903  N   ASP A 125      20.403   7.843  -5.519  1.00 94.07           N  
ATOM   1904  H   ASP A 125      20.063   8.517  -6.190  1.00 94.07           H  
ATOM   1905  CA  ASP A 125      19.494   7.465  -4.421  1.00 94.07           C  
ATOM   1906  HA  ASP A 125      19.750   8.039  -3.531  1.00 94.07           H  
ATOM   1907  C   ASP A 125      19.539   5.969  -4.059  1.00 94.07           C  
ATOM   1908  CB  ASP A 125      18.040   7.774  -4.821  1.00 94.07           C  
ATOM   1909  HB2 ASP A 125      17.381   7.386  -4.044  1.00 94.07           H  
ATOM   1910  HB3 ASP A 125      17.808   7.237  -5.740  1.00 94.07           H  
ATOM   1911  O   ASP A 125      19.433   5.594  -2.890  1.00 94.07           O  
ATOM   1912  CG  ASP A 125      17.692   9.250  -5.018  1.00 94.07           C  
ATOM   1913  OD1 ASP A 125      18.503  10.117  -4.631  1.00 94.07           O  
ATOM   1914  OD2 ASP A 125      16.577   9.470  -5.549  1.00 94.07           O  
ATOM   1915  N   LEU A 126      19.635   5.102  -5.074  1.00 97.46           N  
ATOM   1916  H   LEU A 126      19.757   5.499  -5.995  1.00 97.46           H  
ATOM   1917  CA  LEU A 126      19.608   3.645  -4.909  1.00 97.46           C  
ATOM   1918  HA  LEU A 126      19.241   3.405  -3.911  1.00 97.46           H  
ATOM   1919  C   LEU A 126      20.998   3.015  -4.995  1.00 97.46           C  
ATOM   1920  CB  LEU A 126      18.661   3.015  -5.949  1.00 97.46           C  
ATOM   1921  HB2 LEU A 126      18.748   1.931  -5.874  1.00 97.46           H  
ATOM   1922  HB3 LEU A 126      18.998   3.303  -6.945  1.00 97.46           H  
ATOM   1923  O   LEU A 126      21.273   2.051  -4.281  1.00 97.46           O  
ATOM   1924  CG  LEU A 126      17.176   3.394  -5.799  1.00 97.46           C  
ATOM   1925  HG  LEU A 126      17.055   4.471  -5.914  1.00 97.46           H  
ATOM   1926  CD1 LEU A 126      16.361   2.700  -6.893  1.00 97.46           C  
ATOM   1927 HD11 LEU A 126      16.656   3.104  -7.861  1.00 97.46           H  
ATOM   1928 HD12 LEU A 126      16.543   1.625  -6.880  1.00 97.46           H  
ATOM   1929 HD13 LEU A 126      15.297   2.889  -6.750  1.00 97.46           H  
ATOM   1930  CD2 LEU A 126      16.590   2.977  -4.448  1.00 97.46           C  
ATOM   1931 HD21 LEU A 126      17.073   3.536  -3.646  1.00 97.46           H  
ATOM   1932 HD22 LEU A 126      15.523   3.200  -4.416  1.00 97.46           H  
ATOM   1933 HD23 LEU A 126      16.743   1.909  -4.291  1.00 97.46           H  
ATOM   1934  N   VAL A 127      21.864   3.538  -5.861  1.00 97.80           N  
ATOM   1935  H   VAL A 127      21.619   4.402  -6.325  1.00 97.80           H  
ATOM   1936  CA  VAL A 127      23.225   3.042  -6.089  1.00 97.80           C  
ATOM   1937  HA  VAL A 127      23.562   2.516  -5.196  1.00 97.80           H  
ATOM   1938  C   VAL A 127      24.155   4.224  -6.314  1.00 97.80           C  
ATOM   1939  CB  VAL A 127      23.318   2.067  -7.286  1.00 97.80           C  
ATOM   1940  HB  VAL A 127      24.349   1.722  -7.355  1.00 97.80           H  
ATOM   1941  O   VAL A 127      23.790   5.163  -7.011  1.00 97.80           O  
ATOM   1942  CG1 VAL A 127      22.436   0.826  -7.101  1.00 97.80           C  
ATOM   1943 HG11 VAL A 127      22.703   0.315  -6.175  1.00 97.80           H  
ATOM   1944 HG12 VAL A 127      21.382   1.100  -7.077  1.00 97.80           H  
ATOM   1945 HG13 VAL A 127      22.604   0.134  -7.927  1.00 97.80           H  
ATOM   1946  CG2 VAL A 127      22.950   2.709  -8.631  1.00 97.80           C  
ATOM   1947 HG21 VAL A 127      23.691   3.461  -8.904  1.00 97.80           H  
ATOM   1948 HG22 VAL A 127      22.953   1.951  -9.414  1.00 97.80           H  
ATOM   1949 HG23 VAL A 127      21.974   3.191  -8.573  1.00 97.80           H  
ATOM   1950  N   HIS A 128      25.368   4.169  -5.775  1.00 97.41           N  
ATOM   1951  H   HIS A 128      25.625   3.349  -5.245  1.00 97.41           H  
ATOM   1952  CA  HIS A 128      26.387   5.187  -6.013  1.00 97.41           C  
ATOM   1953  HA  HIS A 128      25.952   6.041  -6.532  1.00 97.41           H  
ATOM   1954  C   HIS A 128      27.488   4.621  -6.899  1.00 97.41           C  
ATOM   1955  CB  HIS A 128      26.892   5.716  -4.681  1.00 97.41           C  
ATOM   1956  HB2 HIS A 128      27.205   4.881  -4.054  1.00 97.41           H  
ATOM   1957  HB3 HIS A 128      26.050   6.244  -4.233  1.00 97.41           H  
ATOM   1958  O   HIS A 128      28.309   3.808  -6.472  1.00 97.41           O  
ATOM   1959  CG  HIS A 128      28.022   6.700  -4.789  1.00 97.41           C  
ATOM   1960  CD2 HIS A 128      29.361   6.433  -4.704  1.00 97.41           C  
ATOM   1961  HD2 HIS A 128      29.797   5.457  -4.549  1.00 97.41           H  
ATOM   1962  ND1 HIS A 128      27.905   8.050  -5.003  1.00 97.41           N  
ATOM   1963  HD1 HIS A 128      27.075   8.612  -5.124  1.00 97.41           H  
ATOM   1964  CE1 HIS A 128      29.128   8.577  -5.094  1.00 97.41           C  
ATOM   1965  HE1 HIS A 128      29.321   9.618  -5.303  1.00 97.41           H  
ATOM   1966  NE2 HIS A 128      30.063   7.630  -4.894  1.00 97.41           N  
ATOM   1967  N   VAL A 129      27.479   5.053  -8.155  1.00 96.43           N  
ATOM   1968  H   VAL A 129      26.800   5.757  -8.405  1.00 96.43           H  
ATOM   1969  CA  VAL A 129      28.415   4.614  -9.187  1.00 96.43           C  
ATOM   1970  HA  VAL A 129      29.134   3.906  -8.774  1.00 96.43           H  
ATOM   1971  C   VAL A 129      29.173   5.840  -9.666  1.00 96.43           C  
ATOM   1972  CB  VAL A 129      27.657   3.917 -10.332  1.00 96.43           C  
ATOM   1973  HB  VAL A 129      26.902   4.593 -10.733  1.00 96.43           H  
ATOM   1974  O   VAL A 129      28.586   6.703 -10.317  1.00 96.43           O  
ATOM   1975  CG1 VAL A 129      28.607   3.520 -11.462  1.00 96.43           C  
ATOM   1976 HG11 VAL A 129      29.058   4.414 -11.894  1.00 96.43           H  
ATOM   1977 HG12 VAL A 129      28.063   2.994 -12.246  1.00 96.43           H  
ATOM   1978 HG13 VAL A 129      29.393   2.873 -11.073  1.00 96.43           H  
ATOM   1979  CG2 VAL A 129      26.954   2.650  -9.828  1.00 96.43           C  
ATOM   1980 HG21 VAL A 129      26.519   2.101 -10.663  1.00 96.43           H  
ATOM   1981 HG22 VAL A 129      26.160   2.912  -9.128  1.00 96.43           H  
ATOM   1982 HG23 VAL A 129      27.675   2.005  -9.327  1.00 96.43           H  
ATOM   1983  N   ARG A 130      30.468   5.928  -9.351  1.00 94.55           N  
ATOM   1984  H   ARG A 130      30.895   5.160  -8.852  1.00 94.55           H  
ATOM   1985  CA  ARG A 130      31.335   7.042  -9.766  1.00 94.55           C  
ATOM   1986  HA  ARG A 130      30.781   7.976  -9.669  1.00 94.55           H  
ATOM   1987  C   ARG A 130      31.743   6.877 -11.226  1.00 94.55           C  
ATOM   1988  CB  ARG A 130      32.581   7.105  -8.870  1.00 94.55           C  
ATOM   1989  HB2 ARG A 130      33.168   6.204  -9.046  1.00 94.55           H  
ATOM   1990  HB3 ARG A 130      33.191   7.960  -9.164  1.00 94.55           H  
ATOM   1991  O   ARG A 130      31.716   5.772 -11.758  1.00 94.55           O  
ATOM   1992  CG  ARG A 130      32.239   7.243  -7.375  1.00 94.55           C  
ATOM   1993  HG2 ARG A 130      31.484   6.513  -7.088  1.00 94.55           H  
ATOM   1994  HG3 ARG A 130      31.840   8.241  -7.191  1.00 94.55           H  
ATOM   1995  CD  ARG A 130      33.465   7.015  -6.488  1.00 94.55           C  
ATOM   1996  HD2 ARG A 130      33.169   7.176  -5.451  1.00 94.55           H  
ATOM   1997  HD3 ARG A 130      34.233   7.741  -6.757  1.00 94.55           H  
ATOM   1998  NE  ARG A 130      33.972   5.640  -6.653  1.00 94.55           N  
ATOM   1999  HE  ARG A 130      33.406   5.022  -7.216  1.00 94.55           H  
ATOM   2000  NH1 ARG A 130      35.870   5.831  -5.385  1.00 94.55           N  
ATOM   2001 HH11 ARG A 130      36.726   5.433  -5.026  1.00 94.55           H  
ATOM   2002 HH12 ARG A 130      35.558   6.749  -5.101  1.00 94.55           H  
ATOM   2003  NH2 ARG A 130      35.454   3.942  -6.532  1.00 94.55           N  
ATOM   2004 HH21 ARG A 130      36.342   3.552  -6.250  1.00 94.55           H  
ATOM   2005 HH22 ARG A 130      34.914   3.467  -7.242  1.00 94.55           H  
ATOM   2006  CZ  ARG A 130      35.096   5.144  -6.183  1.00 94.55           C  
ATOM   2007  N   ASP A 131      32.219   7.946 -11.857  1.00 93.98           N  
ATOM   2008  H   ASP A 131      32.195   8.845 -11.397  1.00 93.98           H  
ATOM   2009  CA  ASP A 131      32.683   7.881 -13.253  1.00 93.98           C  
ATOM   2010  HA  ASP A 131      31.857   7.559 -13.887  1.00 93.98           H  
ATOM   2011  C   ASP A 131      33.805   6.852 -13.445  1.00 93.98           C  
ATOM   2012  CB  ASP A 131      33.141   9.272 -13.719  1.00 93.98           C  
ATOM   2013  HB2 ASP A 131      33.615   9.174 -14.696  1.00 93.98           H  
ATOM   2014  HB3 ASP A 131      33.881   9.661 -13.019  1.00 93.98           H  
ATOM   2015  O   ASP A 131      33.765   6.069 -14.391  1.00 93.98           O  
ATOM   2016  CG  ASP A 131      31.985  10.265 -13.850  1.00 93.98           C  
ATOM   2017  OD1 ASP A 131      30.816   9.814 -13.837  1.00 93.98           O  
ATOM   2018  OD2 ASP A 131      32.260  11.474 -13.936  1.00 93.98           O  
ATOM   2019  N   ALA A 132      34.736   6.773 -12.487  1.00 93.50           N  
ATOM   2020  H   ALA A 132      34.714   7.457 -11.745  1.00 93.50           H  
ATOM   2021  CA  ALA A 132      35.799   5.768 -12.478  1.00 93.50           C  
ATOM   2022  HA  ALA A 132      36.361   5.852 -13.408  1.00 93.50           H  
ATOM   2023  C   ALA A 132      35.269   4.323 -12.379  1.00 93.50           C  
ATOM   2024  CB  ALA A 132      36.745   6.083 -11.313  1.00 93.50           C  
ATOM   2025  HB1 ALA A 132      37.568   5.368 -11.316  1.00 93.50           H  
ATOM   2026  HB2 ALA A 132      36.211   6.009 -10.365  1.00 93.50           H  
ATOM   2027  HB3 ALA A 132      37.153   7.087 -11.429  1.00 93.50           H  
ATOM   2028  O   ALA A 132      35.880   3.401 -12.917  1.00 93.50           O  
ATOM   2029  N   ASP A 133      34.125   4.121 -11.711  1.00 93.74           N  
ATOM   2030  H   ASP A 133      33.582   4.924 -11.428  1.00 93.74           H  
ATOM   2031  CA  ASP A 133      33.489   2.806 -11.608  1.00 93.74           C  
ATOM   2032  HA  ASP A 133      34.258   2.063 -11.394  1.00 93.74           H  
ATOM   2033  C   ASP A 133      32.818   2.398 -12.939  1.00 93.74           C  
ATOM   2034  CB  ASP A 133      32.462   2.775 -10.454  1.00 93.74           C  
ATOM   2035  HB2 ASP A 133      31.630   3.435 -10.702  1.00 93.74           H  
ATOM   2036  HB3 ASP A 133      32.069   1.761 -10.387  1.00 93.74           H  
ATOM   2037  O   ASP A 133      32.591   1.210 -13.155  1.00 93.74           O  
ATOM   2038  CG  ASP A 133      32.973   3.125  -9.047  1.00 93.74           C  
ATOM   2039  OD1 ASP A 133      33.957   2.538  -8.540  1.00 93.74           O  
ATOM   2040  OD2 ASP A 133      32.303   3.890  -8.319  1.00 93.74           O  
ATOM   2041  N   ILE A 134      32.500   3.352 -13.829  1.00 93.93           N  
ATOM   2042  H   ILE A 134      32.708   4.309 -13.584  1.00 93.93           H  
ATOM   2043  CA  ILE A 134      31.947   3.091 -15.173  1.00 93.93           C  
ATOM   2044  HA  ILE A 134      31.319   2.202 -15.127  1.00 93.93           H  
ATOM   2045  C   ILE A 134      33.071   2.798 -16.165  1.00 93.93           C  
ATOM   2046  CB  ILE A 134      31.076   4.270 -15.678  1.00 93.93           C  
ATOM   2047  HB  ILE A 134      31.686   5.173 -15.698  1.00 93.93           H  
ATOM   2048  O   ILE A 134      32.964   1.843 -16.933  1.00 93.93           O  
ATOM   2049  CG1 ILE A 134      29.890   4.510 -14.721  1.00 93.93           C  
ATOM   2050 HG12 ILE A 134      30.283   4.632 -13.711  1.00 93.93           H  
ATOM   2051 HG13 ILE A 134      29.230   3.643 -14.728  1.00 93.93           H  
ATOM   2052  CG2 ILE A 134      30.574   4.006 -17.113  1.00 93.93           C  
ATOM   2053 HG21 ILE A 134      29.911   4.802 -17.453  1.00 93.93           H  
ATOM   2054 HG22 ILE A 134      31.410   3.966 -17.812  1.00 93.93           H  
ATOM   2055 HG23 ILE A 134      30.046   3.054 -17.157  1.00 93.93           H  
ATOM   2056  CD1 ILE A 134      29.073   5.771 -15.023  1.00 93.93           C  
ATOM   2057 HD11 ILE A 134      28.512   5.657 -15.951  1.00 93.93           H  
ATOM   2058 HD12 ILE A 134      28.365   5.942 -14.211  1.00 93.93           H  
ATOM   2059 HD13 ILE A 134      29.740   6.630 -15.093  1.00 93.93           H  
ATOM   2060  N   THR A 135      34.141   3.601 -16.138  1.00 92.72           N  
ATOM   2061  H   THR A 135      34.155   4.375 -15.489  1.00 92.72           H  
ATOM   2062  CA  THR A 135      35.297   3.440 -17.036  1.00 92.72           C  
ATOM   2063  HA  THR A 135      34.947   3.406 -18.068  1.00 92.72           H  
ATOM   2064  C   THR A 135      36.047   2.139 -16.762  1.00 92.72           C  
ATOM   2065  CB  THR A 135      36.288   4.608 -16.899  1.00 92.72           C  
ATOM   2066  HB  THR A 135      37.158   4.405 -17.523  1.00 92.72           H  
ATOM   2067  O   THR A 135      36.543   1.506 -17.690  1.00 92.72           O  
ATOM   2068  CG2 THR A 135      35.708   5.958 -17.323  1.00 92.72           C  
ATOM   2069 HG21 THR A 135      36.385   6.757 -17.019  1.00 92.72           H  
ATOM   2070 HG22 THR A 135      35.614   5.984 -18.408  1.00 92.72           H  
ATOM   2071 HG23 THR A 135      34.732   6.123 -16.866  1.00 92.72           H  
ATOM   2072  OG1 THR A 135      36.728   4.752 -15.566  1.00 92.72           O  
ATOM   2073  HG1 THR A 135      37.235   3.971 -15.334  1.00 92.72           H  
ATOM   2074  N   THR A 136      36.109   1.726 -15.492  1.00 90.21           N  
ATOM   2075  H   THR A 136      35.704   2.315 -14.779  1.00 90.21           H  
ATOM   2076  CA  THR A 136      36.810   0.515 -15.052  1.00 90.21           C  
ATOM   2077  HA  THR A 136      37.032  -0.104 -15.921  1.00 90.21           H  
ATOM   2078  C   THR A 136      35.909  -0.289 -14.109  1.00 90.21           C  
ATOM   2079  CB  THR A 136      38.155   0.860 -14.390  1.00 90.21           C  
ATOM   2080  HB  THR A 136      37.989   1.283 -13.399  1.00 90.21           H  
ATOM   2081  O   THR A 136      36.125  -0.292 -12.897  1.00 90.21           O  
ATOM   2082  CG2 THR A 136      39.052  -0.375 -14.283  1.00 90.21           C  
ATOM   2083 HG21 THR A 136      39.244  -0.784 -15.275  1.00 90.21           H  
ATOM   2084 HG22 THR A 136      39.998  -0.103 -13.815  1.00 90.21           H  
ATOM   2085 HG23 THR A 136      38.571  -1.134 -13.666  1.00 90.21           H  
ATOM   2086  OG1 THR A 136      38.868   1.807 -15.155  1.00 90.21           O  
ATOM   2087  HG1 THR A 136      39.737   1.904 -14.758  1.00 90.21           H  
ATOM   2088  N   PRO A 137      34.886  -0.987 -14.632  1.00 90.45           N  
ATOM   2089  CA  PRO A 137      33.896  -1.660 -13.791  1.00 90.45           C  
ATOM   2090  HA  PRO A 137      33.557  -0.991 -13.000  1.00 90.45           H  
ATOM   2091  C   PRO A 137      34.430  -2.926 -13.110  1.00 90.45           C  
ATOM   2092  CB  PRO A 137      32.733  -1.960 -14.732  1.00 90.45           C  
ATOM   2093  HB2 PRO A 137      32.076  -1.092 -14.791  1.00 90.45           H  
ATOM   2094  HB3 PRO A 137      32.175  -2.838 -14.405  1.00 90.45           H  
ATOM   2095  O   PRO A 137      33.812  -3.422 -12.172  1.00 90.45           O  
ATOM   2096  CG  PRO A 137      33.425  -2.169 -16.081  1.00 90.45           C  
ATOM   2097  HG2 PRO A 137      32.749  -2.001 -16.919  1.00 90.45           H  
ATOM   2098  HG3 PRO A 137      33.848  -3.173 -16.125  1.00 90.45           H  
ATOM   2099  CD  PRO A 137      34.554  -1.143 -16.043  1.00 90.45           C  
ATOM   2100  HD2 PRO A 137      34.201  -0.193 -16.444  1.00 90.45           H  
ATOM   2101  HD3 PRO A 137      35.406  -1.499 -16.621  1.00 90.45           H  
ATOM   2102  N   GLY A 138      35.571  -3.452 -13.569  1.00 89.15           N  
ATOM   2103  H   GLY A 138      36.051  -2.968 -14.314  1.00 89.15           H  
ATOM   2104  CA  GLY A 138      36.192  -4.651 -13.001  1.00 89.15           C  
ATOM   2105  HA2 GLY A 138      36.222  -4.561 -11.915  1.00 89.15           H  
ATOM   2106  HA3 GLY A 138      37.215  -4.727 -13.369  1.00 89.15           H  
ATOM   2107  C   GLY A 138      35.472  -5.957 -13.347  1.00 89.15           C  
ATOM   2108  O   GLY A 138      35.654  -6.945 -12.645  1.00 89.15           O  
ATOM   2109  N   PHE A 139      34.649  -5.982 -14.402  1.00 91.29           N  
ATOM   2110  H   PHE A 139      34.504  -5.136 -14.934  1.00 91.29           H  
ATOM   2111  CA  PHE A 139      33.990  -7.211 -14.841  1.00 91.29           C  
ATOM   2112  HA  PHE A 139      33.473  -7.641 -13.984  1.00 91.29           H  
ATOM   2113  C   PHE A 139      35.004  -8.249 -15.338  1.00 91.29           C  
ATOM   2114  CB  PHE A 139      32.956  -6.922 -15.939  1.00 91.29           C  
ATOM   2115  HB2 PHE A 139      33.469  -6.491 -16.799  1.00 91.29           H  
ATOM   2116  HB3 PHE A 139      32.526  -7.872 -16.259  1.00 91.29           H  
ATOM   2117  O   PHE A 139      35.812  -7.965 -16.225  1.00 91.29           O  
ATOM   2118  CG  PHE A 139      31.809  -6.022 -15.530  1.00 91.29           C  
ATOM   2119  CD1 PHE A 139      31.024  -6.342 -14.406  1.00 91.29           C  
ATOM   2120  HD1 PHE A 139      31.239  -7.224 -13.821  1.00 91.29           H  
ATOM   2121  CD2 PHE A 139      31.488  -4.890 -16.300  1.00 91.29           C  
ATOM   2122  HD2 PHE A 139      32.066  -4.647 -17.179  1.00 91.29           H  
ATOM   2123  CE1 PHE A 139      29.942  -5.525 -14.045  1.00 91.29           C  
ATOM   2124  HE1 PHE A 139      29.325  -5.798 -13.202  1.00 91.29           H  
ATOM   2125  CE2 PHE A 139      30.415  -4.065 -15.924  1.00 91.29           C  
ATOM   2126  HE2 PHE A 139      30.188  -3.181 -16.502  1.00 91.29           H  
ATOM   2127  CZ  PHE A 139      29.648  -4.371 -14.789  1.00 91.29           C  
ATOM   2128  HZ  PHE A 139      28.830  -3.729 -14.498  1.00 91.29           H  
ATOM   2129  N   ASP A 140      34.907  -9.468 -14.805  1.00 78.92           N  
ATOM   2130  H   ASP A 140      34.302  -9.608 -14.008  1.00 78.92           H  
ATOM   2131  CA  ASP A 140      35.583 -10.641 -15.354  1.00 78.92           C  
ATOM   2132  HA  ASP A 140      36.606 -10.362 -15.610  1.00 78.92           H  
ATOM   2133  C   ASP A 140      34.857 -11.075 -16.643  1.00 78.92           C  
ATOM   2134  CB  ASP A 140      35.665 -11.741 -14.284  1.00 78.92           C  
ATOM   2135  HB2 ASP A 140      36.112 -11.321 -13.383  1.00 78.92           H  
ATOM   2136  HB3 ASP A 140      34.659 -12.081 -14.037  1.00 78.92           H  
ATOM   2137  O   ASP A 140      33.751 -11.637 -16.601  1.00 78.92           O  
ATOM   2138  CG  ASP A 140      36.519 -12.930 -14.733  1.00 78.92           C  
ATOM   2139  OD1 ASP A 140      37.338 -12.741 -15.661  1.00 78.92           O  
ATOM   2140  OD2 ASP A 140      36.319 -14.021 -14.158  1.00 78.92           O  
ATOM   2141  N   ALA A 141      35.472 -10.727 -17.779  1.00 83.49           N  
ATOM   2142  H   ALA A 141      36.391 -10.334 -17.635  1.00 83.49           H  
ATOM   2143  CA  ALA A 141      34.933 -10.595 -19.140  1.00 83.49           C  
ATOM   2144  HA  ALA A 141      35.818 -10.498 -19.769  1.00 83.49           H  
ATOM   2145  C   ALA A 141      34.092  -9.329 -19.418  1.00 83.49           C  
ATOM   2146  CB  ALA A 141      34.248 -11.885 -19.614  1.00 83.49           C  
ATOM   2147  HB1 ALA A 141      33.310 -12.031 -19.078  1.00 83.49           H  
ATOM   2148  HB2 ALA A 141      34.905 -12.737 -19.439  1.00 83.49           H  
ATOM   2149  HB3 ALA A 141      34.031 -11.813 -20.679  1.00 83.49           H  
ATOM   2150  O   ALA A 141      33.215  -8.933 -18.650  1.00 83.49           O  
ATOM   2151  N   ALA A 142      34.352  -8.715 -20.579  1.00 87.20           N  
ATOM   2152  H   ALA A 142      35.048  -9.117 -21.191  1.00 87.20           H  
ATOM   2153  CA  ALA A 142      33.664  -7.511 -21.035  1.00 87.20           C  
ATOM   2154  HA  ALA A 142      33.768  -6.750 -20.263  1.00 87.20           H  
ATOM   2155  C   ALA A 142      32.165  -7.768 -21.259  1.00 87.20           C  
ATOM   2156  CB  ALA A 142      34.345  -6.999 -22.312  1.00 87.20           C  
ATOM   2157  HB1 ALA A 142      34.260  -7.745 -23.103  1.00 87.20           H  
ATOM   2158  HB2 ALA A 142      35.397  -6.796 -22.116  1.00 87.20           H  
ATOM   2159  HB3 ALA A 142      33.862  -6.079 -22.641  1.00 87.20           H  
ATOM   2160  O   ALA A 142      31.776  -8.751 -21.890  1.00 87.20           O  
ATOM   2161  N   ILE A 143      31.326  -6.853 -20.772  1.00 93.03           N  
ATOM   2162  H   ILE A 143      31.709  -6.056 -20.283  1.00 93.03           H  
ATOM   2163  CA  ILE A 143      29.875  -6.921 -20.942  1.00 93.03           C  
ATOM   2164  HA  ILE A 143      29.588  -7.972 -20.978  1.00 93.03           H  
ATOM   2165  C   ILE A 143      29.481  -6.237 -22.264  1.00 93.03           C  
ATOM   2166  CB  ILE A 143      29.161  -6.307 -19.722  1.00 93.03           C  
ATOM   2167  HB  ILE A 143      29.491  -5.274 -19.615  1.00 93.03           H  
ATOM   2168  O   ILE A 143      29.795  -5.056 -22.444  1.00 93.03           O  
ATOM   2169  CG1 ILE A 143      29.507  -7.014 -18.390  1.00 93.03           C  
ATOM   2170 HG12 ILE A 143      30.585  -6.980 -18.234  1.00 93.03           H  
ATOM   2171 HG13 ILE A 143      29.052  -6.453 -17.573  1.00 93.03           H  
ATOM   2172  CG2 ILE A 143      27.644  -6.300 -19.953  1.00 93.03           C  
ATOM   2173 HG21 ILE A 143      27.315  -7.260 -20.352  1.00 93.03           H  
ATOM   2174 HG22 ILE A 143      27.143  -6.121 -19.002  1.00 93.03           H  
ATOM   2175 HG23 ILE A 143      27.371  -5.511 -20.654  1.00 93.03           H  
ATOM   2176  CD1 ILE A 143      29.053  -8.475 -18.268  1.00 93.03           C  
ATOM   2177 HD11 ILE A 143      27.966  -8.538 -18.321  1.00 93.03           H  
ATOM   2178 HD12 ILE A 143      29.500  -9.082 -19.055  1.00 93.03           H  
ATOM   2179 HD13 ILE A 143      29.375  -8.866 -17.303  1.00 93.03           H  
ATOM   2180  N   PRO A 144      28.782  -6.928 -23.187  1.00 89.59           N  
ATOM   2181  CA  PRO A 144      28.345  -6.341 -24.451  1.00 89.59           C  
ATOM   2182  HA  PRO A 144      29.231  -6.109 -25.042  1.00 89.59           H  
ATOM   2183  C   PRO A 144      27.514  -5.072 -24.249  1.00 89.59           C  
ATOM   2184  CB  PRO A 144      27.542  -7.430 -25.169  1.00 89.59           C  
ATOM   2185  HB2 PRO A 144      26.489  -7.378 -24.890  1.00 89.59           H  
ATOM   2186  HB3 PRO A 144      27.653  -7.366 -26.252  1.00 89.59           H  
ATOM   2187  O   PRO A 144      26.530  -5.065 -23.508  1.00 89.59           O  
ATOM   2188  CG  PRO A 144      28.144  -8.716 -24.614  1.00 89.59           C  
ATOM   2189  HG2 PRO A 144      27.446  -9.551 -24.680  1.00 89.59           H  
ATOM   2190  HG3 PRO A 144      29.069  -8.946 -25.143  1.00 89.59           H  
ATOM   2191  CD  PRO A 144      28.459  -8.347 -23.167  1.00 89.59           C  
ATOM   2192  HD2 PRO A 144      27.581  -8.503 -22.541  1.00 89.59           H  
ATOM   2193  HD3 PRO A 144      29.293  -8.953 -22.813  1.00 89.59           H  
ATOM   2194  N   GLY A 145      27.915  -3.995 -24.925  1.00 88.46           N  
ATOM   2195  H   GLY A 145      28.746  -4.067 -25.494  1.00 88.46           H  
ATOM   2196  CA  GLY A 145      27.241  -2.700 -24.851  1.00 88.46           C  
ATOM   2197  HA2 GLY A 145      26.167  -2.847 -24.969  1.00 88.46           H  
ATOM   2198  HA3 GLY A 145      27.593  -2.075 -25.672  1.00 88.46           H  
ATOM   2199  C   GLY A 145      27.462  -1.923 -23.551  1.00 88.46           C  
ATOM   2200  O   GLY A 145      26.787  -0.913 -23.360  1.00 88.46           O  
ATOM   2201  N   TRP A 146      28.373  -2.350 -22.664  1.00 92.94           N  
ATOM   2202  H   TRP A 146      28.894  -3.196 -22.843  1.00 92.94           H  
ATOM   2203  CA  TRP A 146      28.739  -1.541 -21.500  1.00 92.94           C  
ATOM   2204  HA  TRP A 146      27.826  -1.359 -20.932  1.00 92.94           H  
ATOM   2205  C   TRP A 146      29.378  -0.212 -21.946  1.00 92.94           C  
ATOM   2206  CB  TRP A 146      29.672  -2.285 -20.551  1.00 92.94           C  
ATOM   2207  HB2 TRP A 146      30.611  -2.510 -21.057  1.00 92.94           H  
ATOM   2208  HB3 TRP A 146      29.194  -3.227 -20.279  1.00 92.94           H  
ATOM   2209  O   TRP A 146      30.390  -0.239 -22.649  1.00 92.94           O  
ATOM   2210  CG  TRP A 146      29.951  -1.521 -19.290  1.00 92.94           C  
ATOM   2211  CD1 TRP A 146      31.006  -0.702 -19.077  1.00 92.94           C  
ATOM   2212  HD1 TRP A 146      31.782  -0.490 -19.797  1.00 92.94           H  
ATOM   2213  CD2 TRP A 146      29.130  -1.426 -18.087  1.00 92.94           C  
ATOM   2214  CE2 TRP A 146      29.785  -0.559 -17.157  1.00 92.94           C  
ATOM   2215  CE3 TRP A 146      27.902  -1.999 -17.685  1.00 92.94           C  
ATOM   2216  HE3 TRP A 146      27.383  -2.658 -18.365  1.00 92.94           H  
ATOM   2217  NE1 TRP A 146      30.915  -0.132 -17.822  1.00 92.94           N  
ATOM   2218  HE1 TRP A 146      31.580   0.551 -17.488  1.00 92.94           H  
ATOM   2219  CH2 TRP A 146      28.046  -0.902 -15.506  1.00 92.94           C  
ATOM   2220  HH2 TRP A 146      27.639  -0.720 -14.522  1.00 92.94           H  
ATOM   2221  CZ2 TRP A 146      29.262  -0.304 -15.881  1.00 92.94           C  
ATOM   2222  HZ2 TRP A 146      29.797   0.335 -15.193  1.00 92.94           H  
ATOM   2223  CZ3 TRP A 146      27.364  -1.736 -16.410  1.00 92.94           C  
ATOM   2224  HZ3 TRP A 146      26.426  -2.186 -16.119  1.00 92.94           H  
ATOM   2225  N   PRO A 147      28.819   0.948 -21.559  1.00 92.57           N  
ATOM   2226  CA  PRO A 147      29.330   2.245 -21.991  1.00 92.57           C  
ATOM   2227  HA  PRO A 147      29.422   2.219 -23.077  1.00 92.57           H  
ATOM   2228  C   PRO A 147      30.681   2.590 -21.339  1.00 92.57           C  
ATOM   2229  CB  PRO A 147      28.263   3.273 -21.608  1.00 92.57           C  
ATOM   2230  HB2 PRO A 147      28.542   3.785 -20.688  1.00 92.57           H  
ATOM   2231  HB3 PRO A 147      28.101   3.992 -22.412  1.00 92.57           H  
ATOM   2232  O   PRO A 147      30.848   2.358 -20.142  1.00 92.57           O  
ATOM   2233  CG  PRO A 147      27.017   2.431 -21.357  1.00 92.57           C  
ATOM   2234  HG2 PRO A 147      26.379   2.863 -20.586  1.00 92.57           H  
ATOM   2235  HG3 PRO A 147      26.478   2.280 -22.293  1.00 92.57           H  
ATOM   2236  CD  PRO A 147      27.559   1.110 -20.861  1.00 92.57           C  
ATOM   2237  HD2 PRO A 147      26.828   0.336 -21.095  1.00 92.57           H  
ATOM   2238  HD3 PRO A 147      27.743   1.155 -19.788  1.00 92.57           H  
ATOM   2239  N   PRO A 148      31.620   3.224 -22.063  1.00 92.79           N  
ATOM   2240  CA  PRO A 148      32.931   3.603 -21.532  1.00 92.79           C  
ATOM   2241  HA  PRO A 148      33.354   2.780 -20.955  1.00 92.79           H  
ATOM   2242  C   PRO A 148      32.891   4.846 -20.629  1.00 92.79           C  
ATOM   2243  CB  PRO A 148      33.792   3.849 -22.775  1.00 92.79           C  
ATOM   2244  HB2 PRO A 148      34.188   2.901 -23.139  1.00 92.79           H  
ATOM   2245  HB3 PRO A 148      34.603   4.553 -22.589  1.00 92.79           H  
ATOM   2246  O   PRO A 148      33.858   5.124 -19.928  1.00 92.79           O  
ATOM   2247  CG  PRO A 148      32.780   4.397 -23.775  1.00 92.79           C  
ATOM   2248  HG2 PRO A 148      33.110   4.271 -24.806  1.00 92.79           H  
ATOM   2249  HG3 PRO A 148      32.596   5.448 -23.551  1.00 92.79           H  
ATOM   2250  CD  PRO A 148      31.529   3.574 -23.470  1.00 92.79           C  
ATOM   2251  HD2 PRO A 148      31.531   2.667 -24.075  1.00 92.79           H  
ATOM   2252  HD3 PRO A 148      30.626   4.154 -23.663  1.00 92.79           H  
ATOM   2253  N   SER A 149      31.803   5.625 -20.640  1.00 95.91           N  
ATOM   2254  H   SER A 149      31.023   5.341 -21.215  1.00 95.91           H  
ATOM   2255  CA  SER A 149      31.649   6.838 -19.828  1.00 95.91           C  
ATOM   2256  HA  SER A 149      32.241   6.729 -18.920  1.00 95.91           H  
ATOM   2257  C   SER A 149      30.194   7.063 -19.416  1.00 95.91           C  
ATOM   2258  CB  SER A 149      32.173   8.060 -20.599  1.00 95.91           C  
ATOM   2259  HB2 SER A 149      32.250   8.902 -19.911  1.00 95.91           H  
ATOM   2260  HB3 SER A 149      33.167   7.848 -20.992  1.00 95.91           H  
ATOM   2261  O   SER A 149      29.270   6.540 -20.044  1.00 95.91           O  
ATOM   2262  OG  SER A 149      31.300   8.418 -21.659  1.00 95.91           O  
ATOM   2263  HG  SER A 149      31.663   8.060 -22.473  1.00 95.91           H  
ATOM   2264  N   ARG A 150      29.958   7.901 -18.394  1.00 96.14           N  
ATOM   2265  H   ARG A 150      30.743   8.267 -17.874  1.00 96.14           H  
ATOM   2266  CA  ARG A 150      28.593   8.281 -17.985  1.00 96.14           C  
ATOM   2267  HA  ARG A 150      28.046   7.372 -17.736  1.00 96.14           H  
ATOM   2268  C   ARG A 150      27.815   8.971 -19.106  1.00 96.14           C  
ATOM   2269  CB  ARG A 150      28.639   9.181 -16.741  1.00 96.14           C  
ATOM   2270  HB2 ARG A 150      29.280   8.714 -15.993  1.00 96.14           H  
ATOM   2271  HB3 ARG A 150      29.062  10.152 -16.996  1.00 96.14           H  
ATOM   2272  O   ARG A 150      26.622   8.724 -19.264  1.00 96.14           O  
ATOM   2273  CG  ARG A 150      27.223   9.367 -16.160  1.00 96.14           C  
ATOM   2274  HG2 ARG A 150      26.818   8.390 -15.893  1.00 96.14           H  
ATOM   2275  HG3 ARG A 150      26.574   9.816 -16.912  1.00 96.14           H  
ATOM   2276  CD  ARG A 150      27.179  10.272 -14.930  1.00 96.14           C  
ATOM   2277  HD2 ARG A 150      27.468  11.282 -15.221  1.00 96.14           H  
ATOM   2278  HD3 ARG A 150      26.161  10.307 -14.542  1.00 96.14           H  
ATOM   2279  NE  ARG A 150      28.100   9.794 -13.901  1.00 96.14           N  
ATOM   2280  HE  ARG A 150      29.058  10.107 -13.966  1.00 96.14           H  
ATOM   2281  NH1 ARG A 150      26.778   8.316 -12.696  1.00 96.14           N  
ATOM   2282 HH11 ARG A 150      25.979   8.445 -13.300  1.00 96.14           H  
ATOM   2283 HH12 ARG A 150      26.732   7.712 -11.888  1.00 96.14           H  
ATOM   2284  NH2 ARG A 150      28.925   8.607 -12.231  1.00 96.14           N  
ATOM   2285 HH21 ARG A 150      29.803   9.008 -12.529  1.00 96.14           H  
ATOM   2286 HH22 ARG A 150      28.835   7.968 -11.453  1.00 96.14           H  
ATOM   2287  CZ  ARG A 150      27.903   8.913 -12.950  1.00 96.14           C  
ATOM   2288  N   MET A 151      28.485   9.809 -19.900  1.00 96.06           N  
ATOM   2289  H   MET A 151      29.475   9.927 -19.743  1.00 96.06           H  
ATOM   2290  CA  MET A 151      27.859  10.492 -21.035  1.00 96.06           C  
ATOM   2291  HA  MET A 151      26.999  11.054 -20.670  1.00 96.06           H  
ATOM   2292  C   MET A 151      27.347   9.486 -22.073  1.00 96.06           C  
ATOM   2293  CB  MET A 151      28.864  11.470 -21.664  1.00 96.06           C  
ATOM   2294  HB2 MET A 151      29.694  10.908 -22.092  1.00 96.06           H  
ATOM   2295  HB3 MET A 151      29.263  12.125 -20.890  1.00 96.06           H  
ATOM   2296  O   MET A 151      26.221   9.603 -22.551  1.00 96.06           O  
ATOM   2297  CG  MET A 151      28.228  12.327 -22.767  1.00 96.06           C  
ATOM   2298  HG2 MET A 151      29.010  12.934 -23.223  1.00 96.06           H  
ATOM   2299  HG3 MET A 151      27.838  11.668 -23.543  1.00 96.06           H  
ATOM   2300  SD  MET A 151      26.888  13.433 -22.231  1.00 96.06           S  
ATOM   2301  CE  MET A 151      27.846  14.652 -21.287  1.00 96.06           C  
ATOM   2302  HE1 MET A 151      27.184  15.448 -20.945  1.00 96.06           H  
ATOM   2303  HE2 MET A 151      28.622  15.080 -21.921  1.00 96.06           H  
ATOM   2304  HE3 MET A 151      28.305  14.176 -20.421  1.00 96.06           H  
ATOM   2305  N   GLU A 152      28.135   8.457 -22.385  1.00 96.40           N  
ATOM   2306  H   GLU A 152      29.058   8.391 -21.981  1.00 96.40           H  
ATOM   2307  CA  GLU A 152      27.694   7.386 -23.283  1.00 96.40           C  
ATOM   2308  HA  GLU A 152      27.238   7.828 -24.169  1.00 96.40           H  
ATOM   2309  C   GLU A 152      26.619   6.504 -22.649  1.00 96.40           C  
ATOM   2310  CB  GLU A 152      28.890   6.557 -23.749  1.00 96.40           C  
ATOM   2311  HB2 GLU A 152      28.507   5.664 -24.244  1.00 96.40           H  
ATOM   2312  HB3 GLU A 152      29.501   6.258 -22.898  1.00 96.40           H  
ATOM   2313  O   GLU A 152      25.683   6.100 -23.335  1.00 96.40           O  
ATOM   2314  CG  GLU A 152      29.722   7.373 -24.746  1.00 96.40           C  
ATOM   2315  HG2 GLU A 152      30.155   8.230 -24.230  1.00 96.40           H  
ATOM   2316  HG3 GLU A 152      29.068   7.750 -25.532  1.00 96.40           H  
ATOM   2317  CD  GLU A 152      30.829   6.538 -25.388  1.00 96.40           C  
ATOM   2318  OE1 GLU A 152      31.948   7.079 -25.495  1.00 96.40           O  
ATOM   2319  OE2 GLU A 152      30.552   5.369 -25.728  1.00 96.40           O  
ATOM   2320  N   MET A 153      26.670   6.293 -21.331  1.00 95.68           N  
ATOM   2321  H   MET A 153      27.494   6.596 -20.831  1.00 95.68           H  
ATOM   2322  CA  MET A 153      25.612   5.604 -20.592  1.00 95.68           C  
ATOM   2323  HA  MET A 153      25.467   4.630 -21.058  1.00 95.68           H  
ATOM   2324  C   MET A 153      24.270   6.335 -20.706  1.00 95.68           C  
ATOM   2325  CB  MET A 153      26.067   5.392 -19.141  1.00 95.68           C  
ATOM   2326  HB2 MET A 153      26.112   6.348 -18.618  1.00 95.68           H  
ATOM   2327  HB3 MET A 153      27.067   4.959 -19.148  1.00 95.68           H  
ATOM   2328  O   MET A 153      23.251   5.741 -21.052  1.00 95.68           O  
ATOM   2329  CG  MET A 153      25.139   4.463 -18.359  1.00 95.68           C  
ATOM   2330  HG2 MET A 153      24.178   4.962 -18.232  1.00 95.68           H  
ATOM   2331  HG3 MET A 153      24.981   3.544 -18.923  1.00 95.68           H  
ATOM   2332  SD  MET A 153      25.776   3.996 -16.732  1.00 95.68           S  
ATOM   2333  CE  MET A 153      27.023   2.762 -17.198  1.00 95.68           C  
ATOM   2334  HE1 MET A 153      27.519   2.389 -16.302  1.00 95.68           H  
ATOM   2335  HE2 MET A 153      27.768   3.209 -17.856  1.00 95.68           H  
ATOM   2336  HE3 MET A 153      26.543   1.929 -17.711  1.00 95.68           H  
ATOM   2337  N   LYS A 154      24.267   7.661 -20.554  1.00 96.01           N  
ATOM   2338  H   LYS A 154      25.129   8.104 -20.269  1.00 96.01           H  
ATOM   2339  CA  LYS A 154      23.084   8.494 -20.805  1.00 96.01           C  
ATOM   2340  HA  LYS A 154      22.282   8.171 -20.141  1.00 96.01           H  
ATOM   2341  C   LYS A 154      22.565   8.365 -22.242  1.00 96.01           C  
ATOM   2342  CB  LYS A 154      23.463   9.938 -20.474  1.00 96.01           C  
ATOM   2343  HB2 LYS A 154      23.878   9.966 -19.467  1.00 96.01           H  
ATOM   2344  HB3 LYS A 154      24.228  10.290 -21.166  1.00 96.01           H  
ATOM   2345  O   LYS A 154      21.352   8.402 -22.477  1.00 96.01           O  
ATOM   2346  CG  LYS A 154      22.259  10.878 -20.551  1.00 96.01           C  
ATOM   2347  HG2 LYS A 154      21.936  10.978 -21.587  1.00 96.01           H  
ATOM   2348  HG3 LYS A 154      21.441  10.477 -19.953  1.00 96.01           H  
ATOM   2349  CD  LYS A 154      22.654  12.249 -20.008  1.00 96.01           C  
ATOM   2350  HD2 LYS A 154      22.893  12.139 -18.950  1.00 96.01           H  
ATOM   2351  HD3 LYS A 154      23.531  12.625 -20.536  1.00 96.01           H  
ATOM   2352  CE  LYS A 154      21.487  13.218 -20.189  1.00 96.01           C  
ATOM   2353  HE2 LYS A 154      21.481  13.580 -21.216  1.00 96.01           H  
ATOM   2354  HE3 LYS A 154      20.561  12.673 -20.004  1.00 96.01           H  
ATOM   2355  NZ  LYS A 154      21.587  14.328 -19.219  1.00 96.01           N  
ATOM   2356  HZ1 LYS A 154      21.446  13.934 -18.300  1.00 96.01           H  
ATOM   2357  HZ2 LYS A 154      20.864  15.016 -19.371  1.00 96.01           H  
ATOM   2358  HZ3 LYS A 154      22.500  14.760 -19.252  1.00 96.01           H  
ATOM   2359  N   ASN A 155      23.466   8.163 -23.201  1.00 95.84           N  
ATOM   2360  H   ASN A 155      24.436   8.130 -22.921  1.00 95.84           H  
ATOM   2361  CA  ASN A 155      23.173   8.071 -24.632  1.00 95.84           C  
ATOM   2362  HA  ASN A 155      22.231   8.584 -24.823  1.00 95.84           H  
ATOM   2363  C   ASN A 155      22.959   6.637 -25.149  1.00 95.84           C  
ATOM   2364  CB  ASN A 155      24.257   8.835 -25.407  1.00 95.84           C  
ATOM   2365  HB2 ASN A 155      24.116   8.693 -26.478  1.00 95.84           H  
ATOM   2366  HB3 ASN A 155      25.237   8.439 -25.141  1.00 95.84           H  
ATOM   2367  O   ASN A 155      22.774   6.463 -26.351  1.00 95.84           O  
ATOM   2368  CG  ASN A 155      24.218  10.330 -25.140  1.00 95.84           C  
ATOM   2369  ND2 ASN A 155      25.336  11.000 -25.276  1.00 95.84           N  
ATOM   2370 HD21 ASN A 155      25.310  11.981 -25.035  1.00 95.84           H  
ATOM   2371 HD22 ASN A 155      26.197  10.509 -25.468  1.00 95.84           H  
ATOM   2372  OD1 ASN A 155      23.190  10.915 -24.828  1.00 95.84           O  
ATOM   2373  N   MET A 156      22.895   5.628 -24.271  1.00 95.41           N  
ATOM   2374  H   MET A 156      23.177   5.806 -23.318  1.00 95.41           H  
ATOM   2375  CA  MET A 156      22.581   4.238 -24.641  1.00 95.41           C  
ATOM   2376  HA  MET A 156      23.417   3.835 -25.214  1.00 95.41           H  
ATOM   2377  C   MET A 156      21.317   4.141 -25.508  1.00 95.41           C  
ATOM   2378  CB  MET A 156      22.390   3.388 -23.374  1.00 95.41           C  
ATOM   2379  HB2 MET A 156      21.922   2.438 -23.631  1.00 95.41           H  
ATOM   2380  HB3 MET A 156      21.727   3.918 -22.690  1.00 95.41           H  
ATOM   2381  O   MET A 156      20.388   4.942 -25.366  1.00 95.41           O  
ATOM   2382  CG  MET A 156      23.713   3.094 -22.669  1.00 95.41           C  
ATOM   2383  HG2 MET A 156      24.330   3.992 -22.705  1.00 95.41           H  
ATOM   2384  HG3 MET A 156      24.244   2.311 -23.211  1.00 95.41           H  
ATOM   2385  SD  MET A 156      23.535   2.608 -20.929  1.00 95.41           S  
ATOM   2386  CE  MET A 156      22.982   0.916 -21.097  1.00 95.41           C  
ATOM   2387  HE1 MET A 156      21.999   0.918 -21.569  1.00 95.41           H  
ATOM   2388  HE2 MET A 156      23.715   0.370 -21.691  1.00 95.41           H  
ATOM   2389  HE3 MET A 156      22.906   0.454 -20.113  1.00 95.41           H  
ATOM   2390  N   ALA A 157      21.240   3.135 -26.379  1.00 93.98           N  
ATOM   2391  H   ALA A 157      22.022   2.501 -26.469  1.00 93.98           H  
ATOM   2392  CA  ALA A 157      20.027   2.857 -27.147  1.00 93.98           C  
ATOM   2393  HA  ALA A 157      19.806   3.730 -27.760  1.00 93.98           H  
ATOM   2394  C   ALA A 157      18.816   2.602 -26.226  1.00 93.98           C  
ATOM   2395  CB  ALA A 157      20.294   1.671 -28.079  1.00 93.98           C  
ATOM   2396  HB1 ALA A 157      19.419   1.476 -28.699  1.00 93.98           H  
ATOM   2397  HB2 ALA A 157      21.142   1.889 -28.728  1.00 93.98           H  
ATOM   2398  HB3 ALA A 157      20.512   0.778 -27.493  1.00 93.98           H  
ATOM   2399  O   ALA A 157      18.973   2.262 -25.054  1.00 93.98           O  
ATOM   2400  N   ALA A 158      17.597   2.766 -26.748  1.00 91.17           N  
ATOM   2401  H   ALA A 158      17.509   3.038 -27.716  1.00 91.17           H  
ATOM   2402  CA  ALA A 158      16.379   2.536 -25.964  1.00 91.17           C  
ATOM   2403  HA  ALA A 158      16.437   3.118 -25.044  1.00 91.17           H  
ATOM   2404  C   ALA A 158      16.207   1.061 -25.553  1.00 91.17           C  
ATOM   2405  CB  ALA A 158      15.175   3.028 -26.777  1.00 91.17           C  
ATOM   2406  HB1 ALA A 158      15.290   4.086 -27.012  1.00 91.17           H  
ATOM   2407  HB2 ALA A 158      14.266   2.890 -26.192  1.00 91.17           H  
ATOM   2408  HB3 ALA A 158      15.088   2.455 -27.700  1.00 91.17           H  
ATOM   2409  O   ALA A 158      15.731   0.781 -24.456  1.00 91.17           O  
ATOM   2410  N   GLU A 159      16.616   0.135 -26.420  1.00 93.17           N  
ATOM   2411  H   GLU A 159      17.095   0.432 -27.258  1.00 93.17           H  
ATOM   2412  CA  GLU A 159      16.570  -1.306 -26.171  1.00 93.17           C  
ATOM   2413  HA  GLU A 159      15.956  -1.490 -25.290  1.00 93.17           H  
ATOM   2414  C   GLU A 159      17.974  -1.861 -25.889  1.00 93.17           C  
ATOM   2415  CB  GLU A 159      15.925  -2.031 -27.365  1.00 93.17           C  
ATOM   2416  HB2 GLU A 159      16.482  -1.791 -28.271  1.00 93.17           H  
ATOM   2417  HB3 GLU A 159      15.993  -3.107 -27.210  1.00 93.17           H  
ATOM   2418  O   GLU A 159      18.948  -1.352 -26.457  1.00 93.17           O  
ATOM   2419  CG  GLU A 159      14.449  -1.658 -27.578  1.00 93.17           C  
ATOM   2420  HG2 GLU A 159      14.069  -2.228 -28.426  1.00 93.17           H  
ATOM   2421  HG3 GLU A 159      14.383  -0.602 -27.841  1.00 93.17           H  
ATOM   2422  CD  GLU A 159      13.564  -1.943 -26.355  1.00 93.17           C  
ATOM   2423  OE1 GLU A 159      12.594  -1.186 -26.118  1.00 93.17           O  
ATOM   2424  OE2 GLU A 159      13.791  -2.934 -25.627  1.00 93.17           O  
ATOM   2425  N   PRO A 160      18.094  -2.895 -25.033  1.00 94.69           N  
ATOM   2426  CA  PRO A 160      19.365  -3.565 -24.793  1.00 94.69           C  
ATOM   2427  HA  PRO A 160      20.106  -2.825 -24.491  1.00 94.69           H  
ATOM   2428  C   PRO A 160      19.852  -4.297 -26.054  1.00 94.69           C  
ATOM   2429  CB  PRO A 160      19.111  -4.538 -23.639  1.00 94.69           C  
ATOM   2430  HB2 PRO A 160      19.294  -4.033 -22.691  1.00 94.69           H  
ATOM   2431  HB3 PRO A 160      19.726  -5.434 -23.714  1.00 94.69           H  
ATOM   2432  O   PRO A 160      19.026  -4.795 -26.827  1.00 94.69           O  
ATOM   2433  CG  PRO A 160      17.623  -4.862 -23.769  1.00 94.69           C  
ATOM   2434  HG2 PRO A 160      17.186  -5.147 -22.812  1.00 94.69           H  
ATOM   2435  HG3 PRO A 160      17.485  -5.653 -24.506  1.00 94.69           H  
ATOM   2436  CD  PRO A 160      17.024  -3.561 -24.300  1.00 94.69           C  
ATOM   2437  HD2 PRO A 160      16.714  -2.929 -23.467  1.00 94.69           H  
ATOM   2438  HD3 PRO A 160      16.175  -3.784 -24.945  1.00 94.69           H  
ATOM   2439  N   PRO A 161      21.176  -4.412 -26.257  1.00 93.72           N  
ATOM   2440  CA  PRO A 161      21.724  -5.142 -27.391  1.00 93.72           C  
ATOM   2441  HA  PRO A 161      21.320  -4.703 -28.303  1.00 93.72           H  
ATOM   2442  C   PRO A 161      21.353  -6.637 -27.304  1.00 93.72           C  
ATOM   2443  CB  PRO A 161      23.233  -4.889 -27.359  1.00 93.72           C  
ATOM   2444  HB2 PRO A 161      23.467  -4.023 -27.979  1.00 93.72           H  
ATOM   2445  HB3 PRO A 161      23.807  -5.755 -27.689  1.00 93.72           H  
ATOM   2446  O   PRO A 161      21.311  -7.185 -26.196  1.00 93.72           O  
ATOM   2447  CG  PRO A 161      23.529  -4.562 -25.900  1.00 93.72           C  
ATOM   2448  HG2 PRO A 161      24.380  -3.887 -25.807  1.00 93.72           H  
ATOM   2449  HG3 PRO A 161      23.726  -5.491 -25.364  1.00 93.72           H  
ATOM   2450  CD  PRO A 161      22.240  -3.914 -25.400  1.00 93.72           C  
ATOM   2451  HD2 PRO A 161      22.309  -2.833 -25.520  1.00 93.72           H  
ATOM   2452  HD3 PRO A 161      22.072  -4.172 -24.354  1.00 93.72           H  
ATOM   2453  N   PRO A 162      21.084  -7.320 -28.435  1.00 90.19           N  
ATOM   2454  CA  PRO A 162      20.704  -8.737 -28.450  1.00 90.19           C  
ATOM   2455  HA  PRO A 162      19.732  -8.844 -27.969  1.00 90.19           H  
ATOM   2456  C   PRO A 162      21.711  -9.661 -27.750  1.00 90.19           C  
ATOM   2457  CB  PRO A 162      20.587  -9.108 -29.933  1.00 90.19           C  
ATOM   2458  HB2 PRO A 162      19.803  -9.846 -30.103  1.00 90.19           H  
ATOM   2459  HB3 PRO A 162      21.542  -9.478 -30.304  1.00 90.19           H  
ATOM   2460  O   PRO A 162      21.325 -10.678 -27.174  1.00 90.19           O  
ATOM   2461  CG  PRO A 162      20.275  -7.782 -30.619  1.00 90.19           C  
ATOM   2462  HG2 PRO A 162      20.599  -7.778 -31.660  1.00 90.19           H  
ATOM   2463  HG3 PRO A 162      19.207  -7.574 -30.546  1.00 90.19           H  
ATOM   2464  CD  PRO A 162      21.051  -6.772 -29.784  1.00 90.19           C  
ATOM   2465  HD2 PRO A 162      20.538  -5.811 -29.827  1.00 90.19           H  
ATOM   2466  HD3 PRO A 162      22.067  -6.678 -30.167  1.00 90.19           H  
ATOM   2467  N   GLU A 163      22.991  -9.288 -27.765  1.00 92.83           N  
ATOM   2468  H   GLU A 163      23.232  -8.463 -28.295  1.00 92.83           H  
ATOM   2469  CA  GLU A 163      24.108 -10.020 -27.164  1.00 92.83           C  
ATOM   2470  HA  GLU A 163      23.992 -11.079 -27.394  1.00 92.83           H  
ATOM   2471  C   GLU A 163      24.152  -9.887 -25.628  1.00 92.83           C  
ATOM   2472  CB  GLU A 163      25.439  -9.539 -27.779  1.00 92.83           C  
ATOM   2473  HB2 GLU A 163      25.655  -8.529 -27.431  1.00 92.83           H  
ATOM   2474  HB3 GLU A 163      26.229 -10.182 -27.391  1.00 92.83           H  
ATOM   2475  O   GLU A 163      24.896 -10.608 -24.950  1.00 92.83           O  
ATOM   2476  CG  GLU A 163      25.522  -9.585 -29.321  1.00 92.83           C  
ATOM   2477  HG2 GLU A 163      25.169 -10.560 -29.657  1.00 92.83           H  
ATOM   2478  HG3 GLU A 163      26.573  -9.503 -29.598  1.00 92.83           H  
ATOM   2479  CD  GLU A 163      24.746  -8.466 -30.045  1.00 92.83           C  
ATOM   2480  OE1 GLU A 163      24.480  -8.627 -31.254  1.00 92.83           O  
ATOM   2481  OE2 GLU A 163      24.361  -7.479 -29.375  1.00 92.83           O  
ATOM   2482  N   LEU A 164      23.350  -8.990 -25.037  1.00 93.55           N  
ATOM   2483  H   LEU A 164      22.739  -8.437 -25.622  1.00 93.55           H  
ATOM   2484  CA  LEU A 164      23.201  -8.877 -23.588  1.00 93.55           C  
ATOM   2485  HA  LEU A 164      24.199  -8.970 -23.157  1.00 93.55           H  
ATOM   2486  C   LEU A 164      22.344 -10.035 -23.048  1.00 93.55           C  
ATOM   2487  CB  LEU A 164      22.669  -7.487 -23.205  1.00 93.55           C  
ATOM   2488  HB2 LEU A 164      23.249  -6.728 -23.730  1.00 93.55           H  
ATOM   2489  HB3 LEU A 164      21.630  -7.407 -23.527  1.00 93.55           H  
ATOM   2490  O   LEU A 164      21.109  -9.983 -22.963  1.00 93.55           O  
ATOM   2491  CG  LEU A 164      22.766  -7.194 -21.699  1.00 93.55           C  
ATOM   2492  HG  LEU A 164      22.354  -8.035 -21.140  1.00 93.55           H  
ATOM   2493  CD1 LEU A 164      24.210  -6.959 -21.244  1.00 93.55           C  
ATOM   2494 HD11 LEU A 164      24.829  -7.832 -21.451  1.00 93.55           H  
ATOM   2495 HD12 LEU A 164      24.631  -6.102 -21.769  1.00 93.55           H  
ATOM   2496 HD13 LEU A 164      24.233  -6.766 -20.171  1.00 93.55           H  
ATOM   2497  CD2 LEU A 164      21.960  -5.940 -21.363  1.00 93.55           C  
ATOM   2498 HD21 LEU A 164      22.325  -5.099 -21.953  1.00 93.55           H  
ATOM   2499 HD22 LEU A 164      22.058  -5.706 -20.303  1.00 93.55           H  
ATOM   2500 HD23 LEU A 164      20.908  -6.112 -21.591  1.00 93.55           H  
ATOM   2501  N   THR A 165      23.032 -11.117 -22.694  1.00 93.27           N  
ATOM   2502  H   THR A 165      24.012 -11.142 -22.939  1.00 93.27           H  
ATOM   2503  CA  THR A 165      22.441 -12.326 -22.116  1.00 93.27           C  
ATOM   2504  HA  THR A 165      21.585 -12.593 -22.735  1.00 93.27           H  
ATOM   2505  C   THR A 165      21.958 -12.107 -20.673  1.00 93.27           C  
ATOM   2506  CB  THR A 165      23.427 -13.507 -22.152  1.00 93.27           C  
ATOM   2507  HB  THR A 165      22.887 -14.412 -21.872  1.00 93.27           H  
ATOM   2508  O   THR A 165      22.440 -11.201 -19.987  1.00 93.27           O  
ATOM   2509  CG2 THR A 165      24.048 -13.739 -23.528  1.00 93.27           C  
ATOM   2510 HG21 THR A 165      23.263 -13.796 -24.283  1.00 93.27           H  
ATOM   2511 HG22 THR A 165      24.597 -14.680 -23.524  1.00 93.27           H  
ATOM   2512 HG23 THR A 165      24.735 -12.933 -23.788  1.00 93.27           H  
ATOM   2513  OG1 THR A 165      24.465 -13.316 -21.219  1.00 93.27           O  
ATOM   2514  HG1 THR A 165      25.297 -13.262 -21.696  1.00 93.27           H  
ATOM   2515  N   PRO A 166      21.050 -12.960 -20.159  1.00 91.67           N  
ATOM   2516  CA  PRO A 166      20.668 -12.944 -18.745  1.00 91.67           C  
ATOM   2517  HA  PRO A 166      20.139 -12.013 -18.538  1.00 91.67           H  
ATOM   2518  C   PRO A 166      21.866 -13.046 -17.787  1.00 91.67           C  
ATOM   2519  CB  PRO A 166      19.696 -14.116 -18.572  1.00 91.67           C  
ATOM   2520  HB2 PRO A 166      20.239 -15.029 -18.323  1.00 91.67           H  
ATOM   2521  HB3 PRO A 166      18.943 -13.909 -17.812  1.00 91.67           H  
ATOM   2522  O   PRO A 166      21.915 -12.311 -16.808  1.00 91.67           O  
ATOM   2523  CG  PRO A 166      19.076 -14.261 -19.960  1.00 91.67           C  
ATOM   2524  HG2 PRO A 166      18.690 -15.266 -20.128  1.00 91.67           H  
ATOM   2525  HG3 PRO A 166      18.288 -13.519 -20.089  1.00 91.67           H  
ATOM   2526  CD  PRO A 166      20.247 -13.936 -20.885  1.00 91.67           C  
ATOM   2527  HD2 PRO A 166      20.832 -14.839 -21.060  1.00 91.67           H  
ATOM   2528  HD3 PRO A 166      19.871 -13.536 -21.827  1.00 91.67           H  
ATOM   2529  N   ALA A 167      22.879 -13.860 -18.109  1.00 92.41           N  
ATOM   2530  H   ALA A 167      22.802 -14.430 -18.939  1.00 92.41           H  
ATOM   2531  CA  ALA A 167      24.088 -13.995 -17.291  1.00 92.41           C  
ATOM   2532  HA  ALA A 167      23.792 -14.262 -16.277  1.00 92.41           H  
ATOM   2533  C   ALA A 167      24.899 -12.687 -17.202  1.00 92.41           C  
ATOM   2534  CB  ALA A 167      24.934 -15.136 -17.869  1.00 92.41           C  
ATOM   2535  HB1 ALA A 167      24.357 -16.061 -17.869  1.00 92.41           H  
ATOM   2536  HB2 ALA A 167      25.821 -15.279 -17.251  1.00 92.41           H  
ATOM   2537  HB3 ALA A 167      25.243 -14.901 -18.887  1.00 92.41           H  
ATOM   2538  O   ALA A 167      25.402 -12.342 -16.132  1.00 92.41           O  
ATOM   2539  N   HIS A 168      24.991 -11.922 -18.299  1.00 95.65           N  
ATOM   2540  H   HIS A 168      24.557 -12.240 -19.153  1.00 95.65           H  
ATOM   2541  CA  HIS A 168      25.592 -10.583 -18.276  1.00 95.65           C  
ATOM   2542  HA  HIS A 168      26.600 -10.650 -17.865  1.00 95.65           H  
ATOM   2543  C   HIS A 168      24.801  -9.632 -17.370  1.00 95.65           C  
ATOM   2544  CB  HIS A 168      25.667 -10.006 -19.699  1.00 95.65           C  
ATOM   2545  HB2 HIS A 168      24.663  -9.947 -20.117  1.00 95.65           H  
ATOM   2546  HB3 HIS A 168      26.050  -8.988 -19.632  1.00 95.65           H  
ATOM   2547  O   HIS A 168      25.388  -8.891 -16.583  1.00 95.65           O  
ATOM   2548  CG  HIS A 168      26.545 -10.769 -20.659  1.00 95.65           C  
ATOM   2549  CD2 HIS A 168      27.675 -11.477 -20.349  1.00 95.65           C  
ATOM   2550  HD2 HIS A 168      28.103 -11.598 -19.365  1.00 95.65           H  
ATOM   2551  ND1 HIS A 168      26.376 -10.863 -22.026  1.00 95.65           N  
ATOM   2552  HD1 HIS A 168      25.722 -10.349 -22.600  1.00 95.65           H  
ATOM   2553  CE1 HIS A 168      27.367 -11.621 -22.518  1.00 95.65           C  
ATOM   2554  HE1 HIS A 168      27.519 -11.843 -23.564  1.00 95.65           H  
ATOM   2555  NE2 HIS A 168      28.173 -12.029 -21.529  1.00 95.65           N  
ATOM   2556  N   CYS A 169      23.469  -9.678 -17.440  1.00 95.95           N  
ATOM   2557  H   CYS A 169      23.036 -10.298 -18.109  1.00 95.95           H  
ATOM   2558  CA  CYS A 169      22.612  -8.876 -16.574  1.00 95.95           C  
ATOM   2559  HA  CYS A 169      22.904  -7.829 -16.662  1.00 95.95           H  
ATOM   2560  C   CYS A 169      22.771  -9.241 -15.094  1.00 95.95           C  
ATOM   2561  CB  CYS A 169      21.159  -9.013 -17.027  1.00 95.95           C  
ATOM   2562  HB2 CYS A 169      20.887 -10.067 -17.078  1.00 95.95           H  
ATOM   2563  HB3 CYS A 169      20.511  -8.515 -16.306  1.00 95.95           H  
ATOM   2564  O   CYS A 169      22.839  -8.332 -14.273  1.00 95.95           O  
ATOM   2565  SG  CYS A 169      20.950  -8.245 -18.654  1.00 95.95           S  
ATOM   2566  HG  CYS A 169      21.556  -7.088 -18.373  1.00 95.95           H  
ATOM   2567  N   SER A 170      22.899 -10.523 -14.745  1.00 93.97           N  
ATOM   2568  H   SER A 170      22.729 -11.244 -15.432  1.00 93.97           H  
ATOM   2569  CA  SER A 170      23.162 -10.947 -13.364  1.00 93.97           C  
ATOM   2570  HA  SER A 170      22.366 -10.562 -12.725  1.00 93.97           H  
ATOM   2571  C   SER A 170      24.485 -10.386 -12.832  1.00 93.97           C  
ATOM   2572  CB  SER A 170      23.148 -12.473 -13.252  1.00 93.97           C  
ATOM   2573  HB2 SER A 170      23.321 -12.765 -12.216  1.00 93.97           H  
ATOM   2574  HB3 SER A 170      23.938 -12.893 -13.875  1.00 93.97           H  
ATOM   2575  O   SER A 170      24.504  -9.854 -11.724  1.00 93.97           O  
ATOM   2576  OG  SER A 170      21.896 -12.972 -13.684  1.00 93.97           O  
ATOM   2577  HG  SER A 170      21.428 -13.367 -12.944  1.00 93.97           H  
ATOM   2578  N   LYS A 171      25.561 -10.393 -13.638  1.00 94.93           N  
ATOM   2579  H   LYS A 171      25.483 -10.858 -14.531  1.00 94.93           H  
ATOM   2580  CA  LYS A 171      26.844  -9.755 -13.274  1.00 94.93           C  
ATOM   2581  HA  LYS A 171      27.196 -10.170 -12.330  1.00 94.93           H  
ATOM   2582  C   LYS A 171      26.702  -8.246 -13.042  1.00 94.93           C  
ATOM   2583  CB  LYS A 171      27.906 -10.004 -14.359  1.00 94.93           C  
ATOM   2584  HB2 LYS A 171      27.506  -9.729 -15.334  1.00 94.93           H  
ATOM   2585  HB3 LYS A 171      28.755  -9.353 -14.152  1.00 94.93           H  
ATOM   2586  O   LYS A 171      27.267  -7.709 -12.093  1.00 94.93           O  
ATOM   2587  CG  LYS A 171      28.424 -11.450 -14.407  1.00 94.93           C  
ATOM   2588  HG2 LYS A 171      27.610 -12.133 -14.648  1.00 94.93           H  
ATOM   2589  HG3 LYS A 171      28.828 -11.713 -13.429  1.00 94.93           H  
ATOM   2590  CD  LYS A 171      29.535 -11.572 -15.464  1.00 94.93           C  
ATOM   2591  HD2 LYS A 171      29.117 -11.375 -16.451  1.00 94.93           H  
ATOM   2592  HD3 LYS A 171      30.301 -10.826 -15.254  1.00 94.93           H  
ATOM   2593  CE  LYS A 171      30.183 -12.962 -15.446  1.00 94.93           C  
ATOM   2594  HE2 LYS A 171      30.505 -13.172 -14.426  1.00 94.93           H  
ATOM   2595  HE3 LYS A 171      29.435 -13.707 -15.717  1.00 94.93           H  
ATOM   2596  NZ  LYS A 171      31.357 -13.040 -16.359  1.00 94.93           N  
ATOM   2597  HZ1 LYS A 171      31.110 -12.868 -17.323  1.00 94.93           H  
ATOM   2598  HZ2 LYS A 171      32.069 -12.361 -16.131  1.00 94.93           H  
ATOM   2599  HZ3 LYS A 171      31.827 -13.932 -16.289  1.00 94.93           H  
ATOM   2600  N   ILE A 172      25.928  -7.553 -13.884  1.00 96.83           N  
ATOM   2601  H   ILE A 172      25.523  -8.038 -14.671  1.00 96.83           H  
ATOM   2602  CA  ILE A 172      25.638  -6.125 -13.679  1.00 96.83           C  
ATOM   2603  HA  ILE A 172      26.582  -5.593 -13.563  1.00 96.83           H  
ATOM   2604  C   ILE A 172      24.841  -5.920 -12.382  1.00 96.83           C  
ATOM   2605  CB  ILE A 172      24.894  -5.516 -14.888  1.00 96.83           C  
ATOM   2606  HB  ILE A 172      24.009  -6.125 -15.072  1.00 96.83           H  
ATOM   2607  O   ILE A 172      25.157  -5.012 -11.620  1.00 96.83           O  
ATOM   2608  CG1 ILE A 172      25.746  -5.499 -16.176  1.00 96.83           C  
ATOM   2609 HG12 ILE A 172      26.483  -4.699 -16.111  1.00 96.83           H  
ATOM   2610 HG13 ILE A 172      26.291  -6.437 -16.284  1.00 96.83           H  
ATOM   2611  CG2 ILE A 172      24.459  -4.069 -14.561  1.00 96.83           C  
ATOM   2612 HG21 ILE A 172      23.933  -3.609 -15.397  1.00 96.83           H  
ATOM   2613 HG22 ILE A 172      25.332  -3.465 -14.312  1.00 96.83           H  
ATOM   2614 HG23 ILE A 172      23.775  -4.051 -13.713  1.00 96.83           H  
ATOM   2615  CD1 ILE A 172      24.887  -5.300 -17.438  1.00 96.83           C  
ATOM   2616 HD11 ILE A 172      24.376  -6.231 -17.683  1.00 96.83           H  
ATOM   2617 HD12 ILE A 172      25.516  -4.999 -18.276  1.00 96.83           H  
ATOM   2618 HD13 ILE A 172      24.141  -4.516 -17.305  1.00 96.83           H  
ATOM   2619  N   MET A 173      23.822  -6.739 -12.108  1.00 96.92           N  
ATOM   2620  H   MET A 173      23.598  -7.471 -12.767  1.00 96.92           H  
ATOM   2621  CA  MET A 173      23.020  -6.632 -10.882  1.00 96.92           C  
ATOM   2622  HA  MET A 173      22.602  -5.627 -10.819  1.00 96.92           H  
ATOM   2623  C   MET A 173      23.871  -6.831  -9.626  1.00 96.92           C  
ATOM   2624  CB  MET A 173      21.868  -7.649 -10.895  1.00 96.92           C  
ATOM   2625  HB2 MET A 173      21.433  -7.710  -9.897  1.00 96.92           H  
ATOM   2626  HB3 MET A 173      22.254  -8.637 -11.146  1.00 96.92           H  
ATOM   2627  O   MET A 173      23.728  -6.070  -8.673  1.00 96.92           O  
ATOM   2628  CG  MET A 173      20.763  -7.278 -11.887  1.00 96.92           C  
ATOM   2629  HG2 MET A 173      20.033  -8.087 -11.904  1.00 96.92           H  
ATOM   2630  HG3 MET A 173      21.200  -7.206 -12.883  1.00 96.92           H  
ATOM   2631  SD  MET A 173      19.890  -5.724 -11.555  1.00 96.92           S  
ATOM   2632  CE  MET A 173      19.021  -6.175 -10.041  1.00 96.92           C  
ATOM   2633  HE1 MET A 173      18.483  -7.110 -10.194  1.00 96.92           H  
ATOM   2634  HE2 MET A 173      18.311  -5.384  -9.798  1.00 96.92           H  
ATOM   2635  HE3 MET A 173      19.735  -6.292  -9.226  1.00 96.92           H  
ATOM   2636  N   GLU A 174      24.788  -7.799  -9.638  1.00 95.21           N  
ATOM   2637  H   GLU A 174      24.827  -8.424 -10.431  1.00 95.21           H  
ATOM   2638  CA  GLU A 174      25.752  -8.014  -8.556  1.00 95.21           C  
ATOM   2639  HA  GLU A 174      25.215  -8.166  -7.620  1.00 95.21           H  
ATOM   2640  C   GLU A 174      26.675  -6.800  -8.371  1.00 95.21           C  
ATOM   2641  CB  GLU A 174      26.552  -9.283  -8.867  1.00 95.21           C  
ATOM   2642  HB2 GLU A 174      25.852 -10.104  -9.026  1.00 95.21           H  
ATOM   2643  HB3 GLU A 174      27.126  -9.131  -9.781  1.00 95.21           H  
ATOM   2644  O   GLU A 174      26.838  -6.299  -7.257  1.00 95.21           O  
ATOM   2645  CG  GLU A 174      27.501  -9.658  -7.722  1.00 95.21           C  
ATOM   2646  HG2 GLU A 174      28.192  -8.833  -7.545  1.00 95.21           H  
ATOM   2647  HG3 GLU A 174      26.912  -9.806  -6.817  1.00 95.21           H  
ATOM   2648  CD  GLU A 174      28.320 -10.923  -8.013  1.00 95.21           C  
ATOM   2649  OE1 GLU A 174      29.105 -11.290  -7.113  1.00 95.21           O  
ATOM   2650  OE2 GLU A 174      28.173 -11.497  -9.118  1.00 95.21           O  
ATOM   2651  N   TYR A 175      27.212  -6.258  -9.467  1.00 96.41           N  
ATOM   2652  H   TYR A 175      27.078  -6.727 -10.351  1.00 96.41           H  
ATOM   2653  CA  TYR A 175      27.996  -5.023  -9.438  1.00 96.41           C  
ATOM   2654  HA  TYR A 175      28.867  -5.176  -8.802  1.00 96.41           H  
ATOM   2655  C   TYR A 175      27.208  -3.850  -8.836  1.00 96.41           C  
ATOM   2656  CB  TYR A 175      28.491  -4.718 -10.855  1.00 96.41           C  
ATOM   2657  HB2 TYR A 175      29.300  -5.416 -11.071  1.00 96.41           H  
ATOM   2658  HB3 TYR A 175      27.692  -4.904 -11.572  1.00 96.41           H  
ATOM   2659  O   TYR A 175      27.724  -3.149  -7.968  1.00 96.41           O  
ATOM   2660  CG  TYR A 175      28.990  -3.304 -11.067  1.00 96.41           C  
ATOM   2661  CD1 TYR A 175      28.081  -2.291 -11.431  1.00 96.41           C  
ATOM   2662  HD1 TYR A 175      27.036  -2.531 -11.566  1.00 96.41           H  
ATOM   2663  CD2 TYR A 175      30.357  -3.004 -10.910  1.00 96.41           C  
ATOM   2664  HD2 TYR A 175      31.061  -3.786 -10.667  1.00 96.41           H  
ATOM   2665  CE1 TYR A 175      28.532  -0.972 -11.611  1.00 96.41           C  
ATOM   2666  HE1 TYR A 175      27.848  -0.185 -11.891  1.00 96.41           H  
ATOM   2667  CE2 TYR A 175      30.819  -1.694 -11.134  1.00 96.41           C  
ATOM   2668  HE2 TYR A 175      31.876  -1.476 -11.073  1.00 96.41           H  
ATOM   2669  OH  TYR A 175      30.322   0.576 -11.761  1.00 96.41           O  
ATOM   2670  HH  TYR A 175      31.235   0.603 -12.059  1.00 96.41           H  
ATOM   2671  CZ  TYR A 175      29.903  -0.680 -11.484  1.00 96.41           C  
ATOM   2672  N   LEU A 176      25.950  -3.653  -9.239  1.00 97.37           N  
ATOM   2673  H   LEU A 176      25.577  -4.273  -9.944  1.00 97.37           H  
ATOM   2674  CA  LEU A 176      25.103  -2.581  -8.712  1.00 97.37           C  
ATOM   2675  HA  LEU A 176      25.656  -1.642  -8.750  1.00 97.37           H  
ATOM   2676  C   LEU A 176      24.744  -2.797  -7.242  1.00 97.37           C  
ATOM   2677  CB  LEU A 176      23.821  -2.463  -9.552  1.00 97.37           C  
ATOM   2678  HB2 LEU A 176      23.337  -3.438  -9.589  1.00 97.37           H  
ATOM   2679  HB3 LEU A 176      23.146  -1.778  -9.039  1.00 97.37           H  
ATOM   2680  O   LEU A 176      24.696  -1.833  -6.481  1.00 97.37           O  
ATOM   2681  CG  LEU A 176      24.015  -1.948 -10.986  1.00 97.37           C  
ATOM   2682  HG  LEU A 176      24.653  -2.628 -11.550  1.00 97.37           H  
ATOM   2683  CD1 LEU A 176      22.652  -1.884 -11.676  1.00 97.37           C  
ATOM   2684 HD11 LEU A 176      21.992  -1.197 -11.146  1.00 97.37           H  
ATOM   2685 HD12 LEU A 176      22.204  -2.877 -11.681  1.00 97.37           H  
ATOM   2686 HD13 LEU A 176      22.775  -1.549 -12.706  1.00 97.37           H  
ATOM   2687  CD2 LEU A 176      24.655  -0.562 -11.038  1.00 97.37           C  
ATOM   2688 HD21 LEU A 176      24.749  -0.255 -12.080  1.00 97.37           H  
ATOM   2689 HD22 LEU A 176      24.048   0.154 -10.484  1.00 97.37           H  
ATOM   2690 HD23 LEU A 176      25.658  -0.591 -10.612  1.00 97.37           H  
ATOM   2691  N   PHE A 177      24.533  -4.044  -6.823  1.00 96.30           N  
ATOM   2692  H   PHE A 177      24.560  -4.794  -7.498  1.00 96.30           H  
ATOM   2693  CA  PHE A 177      24.313  -4.385  -5.421  1.00 96.30           C  
ATOM   2694  HA  PHE A 177      23.465  -3.810  -5.051  1.00 96.30           H  
ATOM   2695  C   PHE A 177      25.523  -4.012  -4.553  1.00 96.30           C  
ATOM   2696  CB  PHE A 177      23.969  -5.872  -5.307  1.00 96.30           C  
ATOM   2697  HB2 PHE A 177      24.711  -6.459  -5.849  1.00 96.30           H  
ATOM   2698  HB3 PHE A 177      23.003  -6.051  -5.778  1.00 96.30           H  
ATOM   2699  O   PHE A 177      25.349  -3.389  -3.508  1.00 96.30           O  
ATOM   2700  CG  PHE A 177      23.917  -6.356  -3.875  1.00 96.30           C  
ATOM   2701  CD1 PHE A 177      24.915  -7.219  -3.386  1.00 96.30           C  
ATOM   2702  HD1 PHE A 177      25.716  -7.549  -4.030  1.00 96.30           H  
ATOM   2703  CD2 PHE A 177      22.908  -5.891  -3.012  1.00 96.30           C  
ATOM   2704  HD2 PHE A 177      22.165  -5.199  -3.380  1.00 96.30           H  
ATOM   2705  CE1 PHE A 177      24.885  -7.637  -2.045  1.00 96.30           C  
ATOM   2706  HE1 PHE A 177      25.657  -8.295  -1.674  1.00 96.30           H  
ATOM   2707  CE2 PHE A 177      22.886  -6.303  -1.668  1.00 96.30           C  
ATOM   2708  HE2 PHE A 177      22.122  -5.946  -0.993  1.00 96.30           H  
ATOM   2709  CZ  PHE A 177      23.868  -7.185  -1.188  1.00 96.30           C  
ATOM   2710  HZ  PHE A 177      23.852  -7.504  -0.156  1.00 96.30           H  
ATOM   2711  N   ASN A 178      26.745  -4.263  -5.029  1.00 95.66           N  
ATOM   2712  H   ASN A 178      26.824  -4.809  -5.875  1.00 95.66           H  
ATOM   2713  CA  ASN A 178      27.979  -3.841  -4.351  1.00 95.66           C  
ATOM   2714  HA  ASN A 178      27.943  -4.190  -3.319  1.00 95.66           H  
ATOM   2715  C   ASN A 178      28.152  -2.310  -4.283  1.00 95.66           C  
ATOM   2716  CB  ASN A 178      29.171  -4.509  -5.056  1.00 95.66           C  
ATOM   2717  HB2 ASN A 178      29.137  -4.292  -6.123  1.00 95.66           H  
ATOM   2718  HB3 ASN A 178      30.102  -4.108  -4.653  1.00 95.66           H  
ATOM   2719  O   ASN A 178      29.022  -1.807  -3.571  1.00 95.66           O  
ATOM   2720  CG  ASN A 178      29.202  -6.012  -4.843  1.00 95.66           C  
ATOM   2721  ND2 ASN A 178      29.714  -6.762  -5.789  1.00 95.66           N  
ATOM   2722 HD21 ASN A 178      29.965  -6.371  -6.686  1.00 95.66           H  
ATOM   2723 HD22 ASN A 178      29.654  -7.760  -5.647  1.00 95.66           H  
ATOM   2724  OD1 ASN A 178      28.793  -6.524  -3.815  1.00 95.66           O  
ATOM   2725  N   LYS A 179      27.329  -1.562  -5.023  1.00 96.99           N  
ATOM   2726  H   LYS A 179      26.677  -2.056  -5.615  1.00 96.99           H  
ATOM   2727  CA  LYS A 179      27.267  -0.096  -5.039  1.00 96.99           C  
ATOM   2728  HA  LYS A 179      28.072   0.311  -4.427  1.00 96.99           H  
ATOM   2729  C   LYS A 179      25.977   0.443  -4.413  1.00 96.99           C  
ATOM   2730  CB  LYS A 179      27.442   0.385  -6.490  1.00 96.99           C  
ATOM   2731  HB2 LYS A 179      27.370   1.472  -6.524  1.00 96.99           H  
ATOM   2732  HB3 LYS A 179      26.624  -0.011  -7.092  1.00 96.99           H  
ATOM   2733  O   LYS A 179      25.735   1.650  -4.473  1.00 96.99           O  
ATOM   2734  CG  LYS A 179      28.768  -0.042  -7.143  1.00 96.99           C  
ATOM   2735  HG2 LYS A 179      28.869  -1.126  -7.112  1.00 96.99           H  
ATOM   2736  HG3 LYS A 179      28.742   0.256  -8.192  1.00 96.99           H  
ATOM   2737  CD  LYS A 179      30.004   0.577  -6.486  1.00 96.99           C  
ATOM   2738  HD2 LYS A 179      30.087   0.244  -5.452  1.00 96.99           H  
ATOM   2739  HD3 LYS A 179      29.914   1.663  -6.516  1.00 96.99           H  
ATOM   2740  CE  LYS A 179      31.241   0.134  -7.273  1.00 96.99           C  
ATOM   2741  HE2 LYS A 179      31.377  -0.940  -7.142  1.00 96.99           H  
ATOM   2742  HE3 LYS A 179      31.058   0.319  -8.331  1.00 96.99           H  
ATOM   2743  NZ  LYS A 179      32.447   0.876  -6.842  1.00 96.99           N  
ATOM   2744  HZ1 LYS A 179      33.234   0.671  -7.441  1.00 96.99           H  
ATOM   2745  HZ2 LYS A 179      32.675   0.686  -5.877  1.00 96.99           H  
ATOM   2746  HZ3 LYS A 179      32.303   1.867  -6.974  1.00 96.99           H  
ATOM   2747  N   ALA A 180      25.136  -0.420  -3.841  1.00 97.42           N  
ATOM   2748  H   ALA A 180      25.395  -1.396  -3.800  1.00 97.42           H  
ATOM   2749  CA  ALA A 180      23.838  -0.038  -3.311  1.00 97.42           C  
ATOM   2750  HA  ALA A 180      23.298   0.488  -4.098  1.00 97.42           H  
ATOM   2751  C   ALA A 180      23.973   0.918  -2.121  1.00 97.42           C  
ATOM   2752  CB  ALA A 180      23.029  -1.290  -2.957  1.00 97.42           C  
ATOM   2753  HB1 ALA A 180      23.546  -1.858  -2.184  1.00 97.42           H  
ATOM   2754  HB2 ALA A 180      22.045  -1.000  -2.590  1.00 97.42           H  
ATOM   2755  HB3 ALA A 180      22.909  -1.911  -3.845  1.00 97.42           H  
ATOM   2756  O   ALA A 180      24.764   0.710  -1.202  1.00 97.42           O  
ATOM   2757  N   GLN A 181      23.157   1.966  -2.131  1.00 96.32           N  
ATOM   2758  H   GLN A 181      22.512   2.059  -2.903  1.00 96.32           H  
ATOM   2759  CA  GLN A 181      23.046   2.909  -1.027  1.00 96.32           C  
ATOM   2760  HA  GLN A 181      24.045   3.075  -0.624  1.00 96.32           H  
ATOM   2761  C   GLN A 181      22.171   2.340   0.101  1.00 96.32           C  
ATOM   2762  CB  GLN A 181      22.499   4.242  -1.561  1.00 96.32           C  
ATOM   2763  HB2 GLN A 181      21.677   4.048  -2.250  1.00 96.32           H  
ATOM   2764  HB3 GLN A 181      22.101   4.842  -0.743  1.00 96.32           H  
ATOM   2765  O   GLN A 181      21.335   1.458  -0.144  1.00 96.32           O  
ATOM   2766  CG  GLN A 181      23.586   5.052  -2.281  1.00 96.32           C  
ATOM   2767  HG2 GLN A 181      24.033   4.461  -3.081  1.00 96.32           H  
ATOM   2768  HG3 GLN A 181      23.112   5.931  -2.717  1.00 96.32           H  
ATOM   2769  CD  GLN A 181      24.665   5.584  -1.346  1.00 96.32           C  
ATOM   2770  NE2 GLN A 181      25.892   5.718  -1.778  1.00 96.32           N  
ATOM   2771 HE21 GLN A 181      26.115   5.522  -2.744  1.00 96.32           H  
ATOM   2772 HE22 GLN A 181      26.545   6.152  -1.142  1.00 96.32           H  
ATOM   2773  OE1 GLN A 181      24.440   5.884  -0.187  1.00 96.32           O  
ATOM   2774  N   PRO A 182      22.281   2.869   1.337  1.00 93.24           N  
ATOM   2775  CA  PRO A 182      21.482   2.411   2.472  1.00 93.24           C  
ATOM   2776  HA  PRO A 182      21.806   1.405   2.736  1.00 93.24           H  
ATOM   2777  C   PRO A 182      19.974   2.387   2.196  1.00 93.24           C  
ATOM   2778  CB  PRO A 182      21.827   3.365   3.620  1.00 93.24           C  
ATOM   2779  HB2 PRO A 182      21.758   2.869   4.589  1.00 93.24           H  
ATOM   2780  HB3 PRO A 182      21.179   4.241   3.594  1.00 93.24           H  
ATOM   2781  O   PRO A 182      19.295   1.462   2.634  1.00 93.24           O  
ATOM   2782  CG  PRO A 182      23.260   3.785   3.301  1.00 93.24           C  
ATOM   2783  HG2 PRO A 182      23.515   4.741   3.759  1.00 93.24           H  
ATOM   2784  HG3 PRO A 182      23.955   3.007   3.616  1.00 93.24           H  
ATOM   2785  CD  PRO A 182      23.243   3.873   1.780  1.00 93.24           C  
ATOM   2786  HD2 PRO A 182      22.893   4.863   1.484  1.00 93.24           H  
ATOM   2787  HD3 PRO A 182      24.244   3.688   1.390  1.00 93.24           H  
ATOM   2788  N   LEU A 183      19.447   3.341   1.417  1.00 93.22           N  
ATOM   2789  H   LEU A 183      20.058   4.059   1.055  1.00 93.22           H  
ATOM   2790  CA  LEU A 183      18.030   3.377   1.041  1.00 93.22           C  
ATOM   2791  HA  LEU A 183      17.441   3.420   1.957  1.00 93.22           H  
ATOM   2792  C   LEU A 183      17.593   2.121   0.269  1.00 93.22           C  
ATOM   2793  CB  LEU A 183      17.771   4.650   0.214  1.00 93.22           C  
ATOM   2794  HB2 LEU A 183      18.387   4.607  -0.684  1.00 93.22           H  
ATOM   2795  HB3 LEU A 183      18.086   5.519   0.792  1.00 93.22           H  
ATOM   2796  O   LEU A 183      16.517   1.587   0.536  1.00 93.22           O  
ATOM   2797  CG  LEU A 183      16.302   4.845  -0.212  1.00 93.22           C  
ATOM   2798  HG  LEU A 183      15.965   3.983  -0.788  1.00 93.22           H  
ATOM   2799  CD1 LEU A 183      15.371   5.030   0.991  1.00 93.22           C  
ATOM   2800 HD11 LEU A 183      15.342   4.115   1.583  1.00 93.22           H  
ATOM   2801 HD12 LEU A 183      14.360   5.244   0.645  1.00 93.22           H  
ATOM   2802 HD13 LEU A 183      15.723   5.857   1.609  1.00 93.22           H  
ATOM   2803  CD2 LEU A 183      16.187   6.075  -1.110  1.00 93.22           C  
ATOM   2804 HD21 LEU A 183      15.157   6.222  -1.432  1.00 93.22           H  
ATOM   2805 HD22 LEU A 183      16.815   5.942  -1.991  1.00 93.22           H  
ATOM   2806 HD23 LEU A 183      16.528   6.963  -0.577  1.00 93.22           H  
ATOM   2807  N   ALA A 184      18.424   1.628  -0.653  1.00 95.64           N  
ATOM   2808  H   ALA A 184      19.324   2.068  -0.781  1.00 95.64           H  
ATOM   2809  CA  ALA A 184      18.146   0.409  -1.408  1.00 95.64           C  
ATOM   2810  HA  ALA A 184      17.111   0.438  -1.747  1.00 95.64           H  
ATOM   2811  C   ALA A 184      18.316  -0.845  -0.540  1.00 95.64           C  
ATOM   2812  CB  ALA A 184      19.052   0.372  -2.642  1.00 95.64           C  
ATOM   2813  HB1 ALA A 184      18.851  -0.527  -3.225  1.00 95.64           H  
ATOM   2814  HB2 ALA A 184      20.100   0.379  -2.344  1.00 95.64           H  
ATOM   2815  HB3 ALA A 184      18.857   1.244  -3.267  1.00 95.64           H  
ATOM   2816  O   ALA A 184      17.440  -1.712  -0.537  1.00 95.64           O  
ATOM   2817  N   ILE A 185      19.396  -0.913   0.250  1.00 93.50           N  
ATOM   2818  H   ILE A 185      20.069  -0.163   0.183  1.00 93.50           H  
ATOM   2819  CA  ILE A 185      19.680  -2.024   1.180  1.00 93.50           C  
ATOM   2820  HA  ILE A 185      19.755  -2.961   0.627  1.00 93.50           H  
ATOM   2821  C   ILE A 185      18.537  -2.195   2.187  1.00 93.50           C  
ATOM   2822  CB  ILE A 185      21.033  -1.786   1.894  1.00 93.50           C  
ATOM   2823  HB  ILE A 185      21.000  -0.810   2.379  1.00 93.50           H  
ATOM   2824  O   ILE A 185      18.089  -3.303   2.477  1.00 93.50           O  
ATOM   2825  CG1 ILE A 185      22.193  -1.791   0.870  1.00 93.50           C  
ATOM   2826 HG12 ILE A 185      22.308  -2.792   0.454  1.00 93.50           H  
ATOM   2827 HG13 ILE A 185      21.961  -1.118   0.044  1.00 93.50           H  
ATOM   2828  CG2 ILE A 185      21.278  -2.854   2.980  1.00 93.50           C  
ATOM   2829 HG21 ILE A 185      21.288  -3.847   2.530  1.00 93.50           H  
ATOM   2830 HG22 ILE A 185      20.508  -2.815   3.750  1.00 93.50           H  
ATOM   2831 HG23 ILE A 185      22.233  -2.683   3.476  1.00 93.50           H  
ATOM   2832  CD1 ILE A 185      23.540  -1.335   1.446  1.00 93.50           C  
ATOM   2833 HD11 ILE A 185      24.269  -1.273   0.638  1.00 93.50           H  
ATOM   2834 HD12 ILE A 185      23.911  -2.049   2.182  1.00 93.50           H  
ATOM   2835 HD13 ILE A 185      23.437  -0.351   1.903  1.00 93.50           H  
ATOM   2836  N   MET A 186      18.016  -1.083   2.701  1.00 88.88           N  
ATOM   2837  H   MET A 186      18.439  -0.202   2.445  1.00 88.88           H  
ATOM   2838  CA  MET A 186      16.917  -1.058   3.665  1.00 88.88           C  
ATOM   2839  HA  MET A 186      16.937  -1.991   4.228  1.00 88.88           H  
ATOM   2840  C   MET A 186      15.539  -0.991   2.995  1.00 88.88           C  
ATOM   2841  CB  MET A 186      17.137   0.091   4.656  1.00 88.88           C  
ATOM   2842  HB2 MET A 186      16.346   0.073   5.406  1.00 88.88           H  
ATOM   2843  HB3 MET A 186      17.082   1.041   4.123  1.00 88.88           H  
ATOM   2844  O   MET A 186      14.523  -0.902   3.692  1.00 88.88           O  
ATOM   2845  CG  MET A 186      18.499  -0.015   5.360  1.00 88.88           C  
ATOM   2846  HG2 MET A 186      18.555  -0.950   5.918  1.00 88.88           H  
ATOM   2847  HG3 MET A 186      19.293  -0.037   4.613  1.00 88.88           H  
ATOM   2848  SD  MET A 186      18.869   1.356   6.473  1.00 88.88           S  
ATOM   2849  CE  MET A 186      17.794   0.918   7.841  1.00 88.88           C  
ATOM   2850  HE1 MET A 186      18.030  -0.094   8.170  1.00 88.88           H  
ATOM   2851  HE2 MET A 186      17.971   1.613   8.662  1.00 88.88           H  
ATOM   2852  HE3 MET A 186      16.757   0.981   7.509  1.00 88.88           H  
ATOM   2853  N   GLY A 187      15.490  -1.080   1.664  1.00 92.00           N  
ATOM   2854  H   GLY A 187      16.366  -1.170   1.169  1.00 92.00           H  
ATOM   2855  CA  GLY A 187      14.306  -0.857   0.841  1.00 92.00           C  
ATOM   2856  HA2 GLY A 187      14.570  -1.149  -0.176  1.00 92.00           H  
ATOM   2857  HA3 GLY A 187      14.046   0.201   0.852  1.00 92.00           H  
ATOM   2858  C   GLY A 187      13.091  -1.681   1.251  1.00 92.00           C  
ATOM   2859  O   GLY A 187      11.972  -1.177   1.214  1.00 92.00           O  
ATOM   2860  N   GLY A 188      13.301  -2.905   1.746  1.00 93.25           N  
ATOM   2861  H   GLY A 188      14.247  -3.257   1.749  1.00 93.25           H  
ATOM   2862  CA  GLY A 188      12.219  -3.763   2.241  1.00 93.25           C  
ATOM   2863  HA2 GLY A 188      12.643  -4.693   2.618  1.00 93.25           H  
ATOM   2864  HA3 GLY A 188      11.543  -4.003   1.420  1.00 93.25           H  
ATOM   2865  C   GLY A 188      11.404  -3.121   3.367  1.00 93.25           C  
ATOM   2866  O   GLY A 188      10.181  -3.215   3.371  1.00 93.25           O  
ATOM   2867  N   THR A 189      12.047  -2.379   4.279  1.00 93.49           N  
ATOM   2868  H   THR A 189      13.019  -2.162   4.114  1.00 93.49           H  
ATOM   2869  CA  THR A 189      11.328  -1.671   5.358  1.00 93.49           C  
ATOM   2870  HA  THR A 189      10.734  -2.387   5.927  1.00 93.49           H  
ATOM   2871  C   THR A 189      10.377  -0.630   4.785  1.00 93.49           C  
ATOM   2872  CB  THR A 189      12.302  -0.970   6.311  1.00 93.49           C  
ATOM   2873  HB  THR A 189      12.827  -0.177   5.778  1.00 93.49           H  
ATOM   2874  O   THR A 189       9.243  -0.509   5.242  1.00 93.49           O  
ATOM   2875  CG2 THR A 189      11.622  -0.383   7.549  1.00 93.49           C  
ATOM   2876 HG21 THR A 189      10.909   0.391   7.266  1.00 93.49           H  
ATOM   2877 HG22 THR A 189      12.374   0.064   8.199  1.00 93.49           H  
ATOM   2878 HG23 THR A 189      11.101  -1.169   8.097  1.00 93.49           H  
ATOM   2879  OG1 THR A 189      13.238  -1.928   6.738  1.00 93.49           O  
ATOM   2880  HG1 THR A 189      13.230  -2.632   6.086  1.00 93.49           H  
ATOM   2881  N   TYR A 190      10.821   0.090   3.756  1.00 94.50           N  
ATOM   2882  H   TYR A 190      11.731  -0.121   3.373  1.00 94.50           H  
ATOM   2883  CA  TYR A 190      10.020   1.100   3.082  1.00 94.50           C  
ATOM   2884  HA  TYR A 190       9.587   1.762   3.832  1.00 94.50           H  
ATOM   2885  C   TYR A 190       8.868   0.462   2.296  1.00 94.50           C  
ATOM   2886  CB  TYR A 190      10.946   1.931   2.185  1.00 94.50           C  
ATOM   2887  HB2 TYR A 190      11.164   1.380   1.270  1.00 94.50           H  
ATOM   2888  HB3 TYR A 190      11.894   2.083   2.700  1.00 94.50           H  
ATOM   2889  O   TYR A 190       7.719   0.861   2.473  1.00 94.50           O  
ATOM   2890  CG  TYR A 190      10.382   3.285   1.824  1.00 94.50           C  
ATOM   2891  CD1 TYR A 190       9.280   3.383   0.955  1.00 94.50           C  
ATOM   2892  HD1 TYR A 190       8.844   2.498   0.516  1.00 94.50           H  
ATOM   2893  CD2 TYR A 190      10.970   4.449   2.355  1.00 94.50           C  
ATOM   2894  HD2 TYR A 190      11.834   4.375   2.998  1.00 94.50           H  
ATOM   2895  CE1 TYR A 190       8.763   4.645   0.621  1.00 94.50           C  
ATOM   2896  HE1 TYR A 190       7.923   4.728  -0.053  1.00 94.50           H  
ATOM   2897  CE2 TYR A 190      10.447   5.713   2.027  1.00 94.50           C  
ATOM   2898  HE2 TYR A 190      10.905   6.612   2.412  1.00 94.50           H  
ATOM   2899  OH  TYR A 190       8.804   7.020   0.859  1.00 94.50           O  
ATOM   2900  HH  TYR A 190       9.137   7.704   1.443  1.00 94.50           H  
ATOM   2901  CZ  TYR A 190       9.340   5.811   1.158  1.00 94.50           C  
ATOM   2902  N   ILE A 191       9.159  -0.558   1.480  1.00 96.54           N  
ATOM   2903  H   ILE A 191      10.128  -0.832   1.404  1.00 96.54           H  
ATOM   2904  CA  ILE A 191       8.182  -1.274   0.643  1.00 96.54           C  
ATOM   2905  HA  ILE A 191       7.722  -0.570  -0.050  1.00 96.54           H  
ATOM   2906  C   ILE A 191       7.061  -1.861   1.504  1.00 96.54           C  
ATOM   2907  CB  ILE A 191       8.895  -2.378  -0.176  1.00 96.54           C  
ATOM   2908  HB  ILE A 191       9.481  -2.987   0.512  1.00 96.54           H  
ATOM   2909  O   ILE A 191       5.885  -1.589   1.258  1.00 96.54           O  
ATOM   2910  CG1 ILE A 191       9.846  -1.753  -1.223  1.00 96.54           C  
ATOM   2911 HG12 ILE A 191       9.263  -1.352  -2.052  1.00 96.54           H  
ATOM   2912 HG13 ILE A 191      10.396  -0.922  -0.782  1.00 96.54           H  
ATOM   2913  CG2 ILE A 191       7.892  -3.299  -0.895  1.00 96.54           C  
ATOM   2914 HG21 ILE A 191       7.295  -2.728  -1.606  1.00 96.54           H  
ATOM   2915 HG22 ILE A 191       8.422  -4.086  -1.433  1.00 96.54           H  
ATOM   2916 HG23 ILE A 191       7.234  -3.803  -0.187  1.00 96.54           H  
ATOM   2917  CD1 ILE A 191      10.877  -2.750  -1.766  1.00 96.54           C  
ATOM   2918 HD11 ILE A 191      11.476  -3.149  -0.948  1.00 96.54           H  
ATOM   2919 HD12 ILE A 191      11.537  -2.244  -2.471  1.00 96.54           H  
ATOM   2920 HD13 ILE A 191      10.378  -3.570  -2.282  1.00 96.54           H  
ATOM   2921  N   TYR A 192       7.413  -2.622   2.542  1.00 95.80           N  
ATOM   2922  H   TYR A 192       8.389  -2.831   2.696  1.00 95.80           H  
ATOM   2923  CA  TYR A 192       6.424  -3.273   3.396  1.00 95.80           C  
ATOM   2924  HA  TYR A 192       5.693  -3.778   2.764  1.00 95.80           H  
ATOM   2925  C   TYR A 192       5.633  -2.263   4.222  1.00 95.80           C  
ATOM   2926  CB  TYR A 192       7.107  -4.322   4.279  1.00 95.80           C  
ATOM   2927  HB2 TYR A 192       6.354  -4.768   4.929  1.00 95.80           H  
ATOM   2928  HB3 TYR A 192       7.833  -3.819   4.918  1.00 95.80           H  
ATOM   2929  O   TYR A 192       4.408  -2.335   4.249  1.00 95.80           O  
ATOM   2930  CG  TYR A 192       7.797  -5.450   3.529  1.00 95.80           C  
ATOM   2931  CD1 TYR A 192       7.200  -6.034   2.391  1.00 95.80           C  
ATOM   2932  HD1 TYR A 192       6.242  -5.691   2.029  1.00 95.80           H  
ATOM   2933  CD2 TYR A 192       9.029  -5.946   4.000  1.00 95.80           C  
ATOM   2934  HD2 TYR A 192       9.481  -5.513   4.881  1.00 95.80           H  
ATOM   2935  CE1 TYR A 192       7.838  -7.094   1.723  1.00 95.80           C  
ATOM   2936  HE1 TYR A 192       7.383  -7.556   0.859  1.00 95.80           H  
ATOM   2937  CE2 TYR A 192       9.664  -7.016   3.343  1.00 95.80           C  
ATOM   2938  HE2 TYR A 192      10.594  -7.413   3.723  1.00 95.80           H  
ATOM   2939  OH  TYR A 192       9.630  -8.667   1.600  1.00 95.80           O  
ATOM   2940  HH  TYR A 192      10.366  -9.022   2.104  1.00 95.80           H  
ATOM   2941  CZ  TYR A 192       9.061  -7.596   2.207  1.00 95.80           C  
ATOM   2942  N   SER A 193       6.288  -1.258   4.814  1.00 95.77           N  
ATOM   2943  H   SER A 193       7.295  -1.217   4.744  1.00 95.77           H  
ATOM   2944  CA  SER A 193       5.576  -0.210   5.561  1.00 95.77           C  
ATOM   2945  HA  SER A 193       5.000  -0.678   6.359  1.00 95.77           H  
ATOM   2946  C   SER A 193       4.603   0.555   4.666  1.00 95.77           C  
ATOM   2947  CB  SER A 193       6.543   0.788   6.192  1.00 95.77           C  
ATOM   2948  HB2 SER A 193       7.112   1.300   5.415  1.00 95.77           H  
ATOM   2949  HB3 SER A 193       5.975   1.525   6.760  1.00 95.77           H  
ATOM   2950  O   SER A 193       3.455   0.777   5.053  1.00 95.77           O  
ATOM   2951  OG  SER A 193       7.430   0.124   7.061  1.00 95.77           O  
ATOM   2952  HG  SER A 193       8.144  -0.219   6.519  1.00 95.77           H  
ATOM   2953  N   LEU A 194       5.029   0.914   3.449  1.00 97.70           N  
ATOM   2954  H   LEU A 194       5.976   0.694   3.175  1.00 97.70           H  
ATOM   2955  CA  LEU A 194       4.169   1.563   2.468  1.00 97.70           C  
ATOM   2956  HA  LEU A 194       3.796   2.487   2.911  1.00 97.70           H  
ATOM   2957  C   LEU A 194       2.963   0.681   2.144  1.00 97.70           C  
ATOM   2958  CB  LEU A 194       4.982   1.910   1.206  1.00 97.70           C  
ATOM   2959  HB2 LEU A 194       5.450   1.001   0.827  1.00 97.70           H  
ATOM   2960  HB3 LEU A 194       5.776   2.606   1.476  1.00 97.70           H  
ATOM   2961  O   LEU A 194       1.838   1.172   2.197  1.00 97.70           O  
ATOM   2962  CG  LEU A 194       4.141   2.524   0.071  1.00 97.70           C  
ATOM   2963  HG  LEU A 194       3.370   1.813  -0.225  1.00 97.70           H  
ATOM   2964  CD1 LEU A 194       3.463   3.832   0.480  1.00 97.70           C  
ATOM   2965 HD11 LEU A 194       4.217   4.574   0.743  1.00 97.70           H  
ATOM   2966 HD12 LEU A 194       2.866   4.206  -0.352  1.00 97.70           H  
ATOM   2967 HD13 LEU A 194       2.797   3.677   1.329  1.00 97.70           H  
ATOM   2968  CD2 LEU A 194       5.020   2.795  -1.148  1.00 97.70           C  
ATOM   2969 HD21 LEU A 194       5.479   1.865  -1.485  1.00 97.70           H  
ATOM   2970 HD22 LEU A 194       4.419   3.204  -1.960  1.00 97.70           H  
ATOM   2971 HD23 LEU A 194       5.804   3.507  -0.890  1.00 97.70           H  
ATOM   2972  N   ALA A 195       3.166  -0.604   1.851  1.00 97.72           N  
ATOM   2973  H   ALA A 195       4.113  -0.955   1.827  1.00 97.72           H  
ATOM   2974  CA  ALA A 195       2.081  -1.519   1.517  1.00 97.72           C  
ATOM   2975  HA  ALA A 195       1.539  -1.104   0.667  1.00 97.72           H  
ATOM   2976  C   ALA A 195       1.087  -1.704   2.671  1.00 97.72           C  
ATOM   2977  CB  ALA A 195       2.687  -2.854   1.094  1.00 97.72           C  
ATOM   2978  HB1 ALA A 195       3.398  -2.680   0.286  1.00 97.72           H  
ATOM   2979  HB2 ALA A 195       3.212  -3.316   1.930  1.00 97.72           H  
ATOM   2980  HB3 ALA A 195       1.899  -3.524   0.751  1.00 97.72           H  
ATOM   2981  O   ALA A 195      -0.123  -1.541   2.492  1.00 97.72           O  
ATOM   2982  N   PHE A 196       1.604  -1.979   3.868  1.00 96.87           N  
ATOM   2983  H   PHE A 196       2.604  -2.098   3.938  1.00 96.87           H  
ATOM   2984  CA  PHE A 196       0.809  -2.259   5.060  1.00 96.87           C  
ATOM   2985  HA  PHE A 196       0.130  -3.088   4.860  1.00 96.87           H  
ATOM   2986  C   PHE A 196      -0.051  -1.057   5.437  1.00 96.87           C  
ATOM   2987  CB  PHE A 196       1.755  -2.654   6.207  1.00 96.87           C  
ATOM   2988  HB2 PHE A 196       1.171  -2.753   7.122  1.00 96.87           H  
ATOM   2989  HB3 PHE A 196       2.460  -1.839   6.368  1.00 96.87           H  
ATOM   2990  O   PHE A 196      -1.262  -1.191   5.612  1.00 96.87           O  
ATOM   2991  CG  PHE A 196       2.558  -3.936   6.020  1.00 96.87           C  
ATOM   2992  CD1 PHE A 196       2.359  -4.800   4.919  1.00 96.87           C  
ATOM   2993  HD1 PHE A 196       1.611  -4.594   4.167  1.00 96.87           H  
ATOM   2994  CD2 PHE A 196       3.554  -4.253   6.963  1.00 96.87           C  
ATOM   2995  HD2 PHE A 196       3.727  -3.602   7.807  1.00 96.87           H  
ATOM   2996  CE1 PHE A 196       3.137  -5.958   4.768  1.00 96.87           C  
ATOM   2997  HE1 PHE A 196       2.968  -6.619   3.930  1.00 96.87           H  
ATOM   2998  CE2 PHE A 196       4.334  -5.412   6.807  1.00 96.87           C  
ATOM   2999  HE2 PHE A 196       5.108  -5.648   7.523  1.00 96.87           H  
ATOM   3000  CZ  PHE A 196       4.121  -6.270   5.717  1.00 96.87           C  
ATOM   3001  HZ  PHE A 196       4.715  -7.165   5.607  1.00 96.87           H  
ATOM   3002  N   ILE A 197       0.546   0.137   5.484  1.00 97.03           N  
ATOM   3003  H   ILE A 197       1.537   0.185   5.297  1.00 97.03           H  
ATOM   3004  CA  ILE A 197      -0.168   1.372   5.821  1.00 97.03           C  
ATOM   3005  HA  ILE A 197      -0.744   1.201   6.731  1.00 97.03           H  
ATOM   3006  C   ILE A 197      -1.167   1.734   4.716  1.00 97.03           C  
ATOM   3007  CB  ILE A 197       0.838   2.515   6.092  1.00 97.03           C  
ATOM   3008  HB  ILE A 197       1.469   2.630   5.212  1.00 97.03           H  
ATOM   3009  O   ILE A 197      -2.312   2.080   5.017  1.00 97.03           O  
ATOM   3010  CG1 ILE A 197       1.731   2.185   7.315  1.00 97.03           C  
ATOM   3011 HG12 ILE A 197       1.142   2.247   8.230  1.00 97.03           H  
ATOM   3012 HG13 ILE A 197       2.106   1.164   7.241  1.00 97.03           H  
ATOM   3013  CG2 ILE A 197       0.101   3.847   6.336  1.00 97.03           C  
ATOM   3014 HG21 ILE A 197      -0.575   3.745   7.184  1.00 97.03           H  
ATOM   3015 HG22 ILE A 197       0.819   4.643   6.534  1.00 97.03           H  
ATOM   3016 HG23 ILE A 197      -0.466   4.138   5.452  1.00 97.03           H  
ATOM   3017  CD1 ILE A 197       2.954   3.103   7.437  1.00 97.03           C  
ATOM   3018 HD11 ILE A 197       3.634   2.700   8.187  1.00 97.03           H  
ATOM   3019 HD12 ILE A 197       2.655   4.107   7.737  1.00 97.03           H  
ATOM   3020 HD13 ILE A 197       3.480   3.146   6.484  1.00 97.03           H  
ATOM   3021  N   SER A 198      -0.768   1.633   3.445  1.00 97.72           N  
ATOM   3022  H   SER A 198       0.170   1.314   3.252  1.00 97.72           H  
ATOM   3023  CA  SER A 198      -1.624   2.004   2.310  1.00 97.72           C  
ATOM   3024  HA  SER A 198      -1.969   3.029   2.443  1.00 97.72           H  
ATOM   3025  C   SER A 198      -2.875   1.141   2.229  1.00 97.72           C  
ATOM   3026  CB  SER A 198      -0.860   1.936   0.988  1.00 97.72           C  
ATOM   3027  HB2 SER A 198      -0.471   0.927   0.849  1.00 97.72           H  
ATOM   3028  HB3 SER A 198      -1.526   2.190   0.164  1.00 97.72           H  
ATOM   3029  O   SER A 198      -3.962   1.694   2.056  1.00 97.72           O  
ATOM   3030  OG  SER A 198       0.220   2.834   1.003  1.00 97.72           O  
ATOM   3031  HG  SER A 198       0.941   2.360   1.425  1.00 97.72           H  
ATOM   3032  N   LEU A 199      -2.761  -0.181   2.416  1.00 96.74           N  
ATOM   3033  H   LEU A 199      -1.846  -0.587   2.554  1.00 96.74           H  
ATOM   3034  CA  LEU A 199      -3.934  -1.052   2.467  1.00 96.74           C  
ATOM   3035  HA  LEU A 199      -4.574  -0.784   1.627  1.00 96.74           H  
ATOM   3036  C   LEU A 199      -4.738  -0.804   3.745  1.00 96.74           C  
ATOM   3037  CB  LEU A 199      -3.538  -2.530   2.317  1.00 96.74           C  
ATOM   3038  HB2 LEU A 199      -2.951  -2.813   3.190  1.00 96.74           H  
ATOM   3039  HB3 LEU A 199      -2.916  -2.649   1.430  1.00 96.74           H  
ATOM   3040  O   LEU A 199      -5.900  -0.426   3.647  1.00 96.74           O  
ATOM   3041  CG  LEU A 199      -4.739  -3.493   2.197  1.00 96.74           C  
ATOM   3042  HG  LEU A 199      -5.354  -3.418   3.094  1.00 96.74           H  
ATOM   3043  CD1 LEU A 199      -5.623  -3.190   0.985  1.00 96.74           C  
ATOM   3044 HD11 LEU A 199      -5.027  -3.176   0.072  1.00 96.74           H  
ATOM   3045 HD12 LEU A 199      -6.128  -2.233   1.116  1.00 96.74           H  
ATOM   3046 HD13 LEU A 199      -6.389  -3.959   0.889  1.00 96.74           H  
ATOM   3047  CD2 LEU A 199      -4.248  -4.932   2.075  1.00 96.74           C  
ATOM   3048 HD21 LEU A 199      -3.601  -5.041   1.205  1.00 96.74           H  
ATOM   3049 HD22 LEU A 199      -5.094  -5.612   1.976  1.00 96.74           H  
ATOM   3050 HD23 LEU A 199      -3.698  -5.215   2.973  1.00 96.74           H  
ATOM   3051  N   ALA A 200      -4.132  -0.918   4.933  1.00 95.27           N  
ATOM   3052  H   ALA A 200      -3.154  -1.168   4.962  1.00 95.27           H  
ATOM   3053  CA  ALA A 200      -4.844  -0.812   6.213  1.00 95.27           C  
ATOM   3054  HA  ALA A 200      -5.561  -1.629   6.286  1.00 95.27           H  
ATOM   3055  C   ALA A 200      -5.618   0.508   6.377  1.00 95.27           C  
ATOM   3056  CB  ALA A 200      -3.822  -0.953   7.344  1.00 95.27           C  
ATOM   3057  HB1 ALA A 200      -3.339  -1.929   7.282  1.00 95.27           H  
ATOM   3058  HB2 ALA A 200      -4.321  -0.870   8.309  1.00 95.27           H  
ATOM   3059  HB3 ALA A 200      -3.067  -0.171   7.267  1.00 95.27           H  
ATOM   3060  O   ALA A 200      -6.661   0.558   7.030  1.00 95.27           O  
ATOM   3061  N   LYS A 201      -5.119   1.595   5.776  1.00 94.58           N  
ATOM   3062  H   LYS A 201      -4.228   1.498   5.311  1.00 94.58           H  
ATOM   3063  CA  LYS A 201      -5.743   2.924   5.818  1.00 94.58           C  
ATOM   3064  HA  LYS A 201      -6.522   2.920   6.581  1.00 94.58           H  
ATOM   3065  C   LYS A 201      -6.487   3.293   4.533  1.00 94.58           C  
ATOM   3066  CB  LYS A 201      -4.691   3.972   6.217  1.00 94.58           C  
ATOM   3067  HB2 LYS A 201      -3.980   4.090   5.399  1.00 94.58           H  
ATOM   3068  HB3 LYS A 201      -5.187   4.932   6.360  1.00 94.58           H  
ATOM   3069  O   LYS A 201      -7.010   4.402   4.451  1.00 94.58           O  
ATOM   3070  CG  LYS A 201      -3.910   3.636   7.501  1.00 94.58           C  
ATOM   3071  HG2 LYS A 201      -3.188   4.433   7.677  1.00 94.58           H  
ATOM   3072  HG3 LYS A 201      -3.340   2.719   7.350  1.00 94.58           H  
ATOM   3073  CD  LYS A 201      -4.763   3.463   8.765  1.00 94.58           C  
ATOM   3074  HD2 LYS A 201      -5.567   2.752   8.574  1.00 94.58           H  
ATOM   3075  HD3 LYS A 201      -4.125   3.035   9.539  1.00 94.58           H  
ATOM   3076  CE  LYS A 201      -5.322   4.794   9.271  1.00 94.58           C  
ATOM   3077  HE2 LYS A 201      -5.885   5.261   8.464  1.00 94.58           H  
ATOM   3078  HE3 LYS A 201      -4.489   5.451   9.525  1.00 94.58           H  
ATOM   3079  NZ  LYS A 201      -6.198   4.563  10.446  1.00 94.58           N  
ATOM   3080  HZ1 LYS A 201      -6.954   3.949  10.181  1.00 94.58           H  
ATOM   3081  HZ2 LYS A 201      -5.692   4.092  11.182  1.00 94.58           H  
ATOM   3082  HZ3 LYS A 201      -6.592   5.428  10.787  1.00 94.58           H  
ATOM   3083  N   ARG A 202      -6.568   2.391   3.549  1.00 93.89           N  
ATOM   3084  H   ARG A 202      -6.132   1.493   3.702  1.00 93.89           H  
ATOM   3085  CA  ARG A 202      -7.221   2.605   2.242  1.00 93.89           C  
ATOM   3086  HA  ARG A 202      -6.896   1.798   1.585  1.00 93.89           H  
ATOM   3087  C   ARG A 202      -6.753   3.895   1.559  1.00 93.89           C  
ATOM   3088  CB  ARG A 202      -8.750   2.512   2.380  1.00 93.89           C  
ATOM   3089  HB2 ARG A 202      -9.208   2.686   1.406  1.00 93.89           H  
ATOM   3090  HB3 ARG A 202      -9.086   3.300   3.054  1.00 93.89           H  
ATOM   3091  O   ARG A 202      -7.553   4.719   1.117  1.00 93.89           O  
ATOM   3092  CG  ARG A 202      -9.222   1.139   2.889  1.00 93.89           C  
ATOM   3093  HG2 ARG A 202      -9.034   0.394   2.116  1.00 93.89           H  
ATOM   3094  HG3 ARG A 202      -8.670   0.850   3.783  1.00 93.89           H  
ATOM   3095  CD  ARG A 202     -10.716   1.145   3.226  1.00 93.89           C  
ATOM   3096  HD2 ARG A 202     -11.015   0.125   3.468  1.00 93.89           H  
ATOM   3097  HD3 ARG A 202     -11.282   1.479   2.357  1.00 93.89           H  
ATOM   3098  NE  ARG A 202     -10.984   2.019   4.382  1.00 93.89           N  
ATOM   3099  HE  ARG A 202     -10.176   2.474   4.782  1.00 93.89           H  
ATOM   3100  NH1 ARG A 202     -13.233   1.607   4.597  1.00 93.89           N  
ATOM   3101 HH11 ARG A 202     -14.093   1.651   5.124  1.00 93.89           H  
ATOM   3102 HH12 ARG A 202     -13.210   0.927   3.851  1.00 93.89           H  
ATOM   3103  NH2 ARG A 202     -12.215   2.958   6.036  1.00 93.89           N  
ATOM   3104 HH21 ARG A 202     -13.092   3.018   6.533  1.00 93.89           H  
ATOM   3105 HH22 ARG A 202     -11.369   3.388   6.383  1.00 93.89           H  
ATOM   3106  CZ  ARG A 202     -12.139   2.183   4.993  1.00 93.89           C  
ATOM   3107  N   GLY A 203      -5.443   4.133   1.595  1.00 94.30           N  
ATOM   3108  H   GLY A 203      -4.852   3.377   1.911  1.00 94.30           H  
ATOM   3109  CA  GLY A 203      -4.811   5.332   1.044  1.00 94.30           C  
ATOM   3110  HA2 GLY A 203      -3.732   5.181   1.023  1.00 94.30           H  
ATOM   3111  HA3 GLY A 203      -5.152   5.458   0.016  1.00 94.30           H  
ATOM   3112  C   GLY A 203      -5.104   6.642   1.787  1.00 94.30           C  
ATOM   3113  O   GLY A 203      -4.661   7.692   1.334  1.00 94.30           O  
ATOM   3114  N   THR A 204      -5.842   6.622   2.904  1.00 92.52           N  
ATOM   3115  H   THR A 204      -6.190   5.736   3.241  1.00 92.52           H  
ATOM   3116  CA  THR A 204      -6.250   7.834   3.633  1.00 92.52           C  
ATOM   3117  HA  THR A 204      -5.848   8.714   3.131  1.00 92.52           H  
ATOM   3118  C   THR A 204      -5.707   7.822   5.057  1.00 92.52           C  
ATOM   3119  CB  THR A 204      -7.776   7.994   3.641  1.00 92.52           C  
ATOM   3120  HB  THR A 204      -8.230   7.189   4.218  1.00 92.52           H  
ATOM   3121  O   THR A 204      -6.205   7.112   5.933  1.00 92.52           O  
ATOM   3122  CG2 THR A 204      -8.198   9.345   4.225  1.00 92.52           C  
ATOM   3123 HG21 THR A 204      -7.917   9.410   5.276  1.00 92.52           H  
ATOM   3124 HG22 THR A 204      -7.724  10.155   3.670  1.00 92.52           H  
ATOM   3125 HG23 THR A 204      -9.281   9.448   4.147  1.00 92.52           H  
ATOM   3126  OG1 THR A 204      -8.274   7.946   2.324  1.00 92.52           O  
ATOM   3127  HG1 THR A 204      -8.035   7.093   1.953  1.00 92.52           H  
ATOM   3128  N   ILE A 205      -4.686   8.639   5.308  1.00 93.44           N  
ATOM   3129  H   ILE A 205      -4.320   9.217   4.565  1.00 93.44           H  
ATOM   3130  CA  ILE A 205      -4.064   8.770   6.624  1.00 93.44           C  
ATOM   3131  HA  ILE A 205      -4.791   8.448   7.370  1.00 93.44           H  
ATOM   3132  C   ILE A 205      -3.737  10.232   6.936  1.00 93.44           C  
ATOM   3133  CB  ILE A 205      -2.838   7.834   6.733  1.00 93.44           C  
ATOM   3134  HB  ILE A 205      -3.163   6.834   6.445  1.00 93.44           H  
ATOM   3135  O   ILE A 205      -3.240  10.964   6.086  1.00 93.44           O  
ATOM   3136  CG1 ILE A 205      -2.378   7.765   8.204  1.00 93.44           C  
ATOM   3137 HG12 ILE A 205      -3.234   7.505   8.826  1.00 93.44           H  
ATOM   3138 HG13 ILE A 205      -2.011   8.742   8.519  1.00 93.44           H  
ATOM   3139  CG2 ILE A 205      -1.689   8.237   5.792  1.00 93.44           C  
ATOM   3140 HG21 ILE A 205      -0.916   7.469   5.784  1.00 93.44           H  
ATOM   3141 HG22 ILE A 205      -1.245   9.175   6.124  1.00 93.44           H  
ATOM   3142 HG23 ILE A 205      -2.053   8.360   4.772  1.00 93.44           H  
ATOM   3143  CD1 ILE A 205      -1.274   6.745   8.478  1.00 93.44           C  
ATOM   3144 HD11 ILE A 205      -0.340   7.062   8.013  1.00 93.44           H  
ATOM   3145 HD12 ILE A 205      -1.549   5.763   8.094  1.00 93.44           H  
ATOM   3146 HD13 ILE A 205      -1.123   6.682   9.556  1.00 93.44           H  
ATOM   3147  N   GLU A 206      -4.003  10.642   8.176  1.00 92.39           N  
ATOM   3148  H   GLU A 206      -4.468  10.013   8.814  1.00 92.39           H  
ATOM   3149  CA  GLU A 206      -3.625  11.965   8.676  1.00 92.39           C  
ATOM   3150  HA  GLU A 206      -3.984  12.711   7.967  1.00 92.39           H  
ATOM   3151  C   GLU A 206      -2.096  12.082   8.826  1.00 92.39           C  
ATOM   3152  CB  GLU A 206      -4.294  12.223  10.035  1.00 92.39           C  
ATOM   3153  HB2 GLU A 206      -3.889  13.139  10.466  1.00 92.39           H  
ATOM   3154  HB3 GLU A 206      -4.045  11.407  10.714  1.00 92.39           H  
ATOM   3155  O   GLU A 206      -1.477  11.152   9.365  1.00 92.39           O  
ATOM   3156  CG  GLU A 206      -5.824  12.341   9.949  1.00 92.39           C  
ATOM   3157  HG2 GLU A 206      -6.230  11.396   9.586  1.00 92.39           H  
ATOM   3158  HG3 GLU A 206      -6.210  12.494  10.956  1.00 92.39           H  
ATOM   3159  CD  GLU A 206      -6.293  13.497   9.051  1.00 92.39           C  
ATOM   3160  OE1 GLU A 206      -7.385  13.353   8.457  1.00 92.39           O  
ATOM   3161  OE2 GLU A 206      -5.554  14.503   8.974  1.00 92.39           O  
ATOM   3162  N   PRO A 207      -1.473  13.219   8.453  1.00 95.13           N  
ATOM   3163  CA  PRO A 207      -0.019  13.397   8.534  1.00 95.13           C  
ATOM   3164  HA  PRO A 207       0.454  12.726   7.817  1.00 95.13           H  
ATOM   3165  C   PRO A 207       0.560  13.121   9.928  1.00 95.13           C  
ATOM   3166  CB  PRO A 207       0.235  14.848   8.110  1.00 95.13           C  
ATOM   3167  HB2 PRO A 207       1.187  14.952   7.589  1.00 95.13           H  
ATOM   3168  HB3 PRO A 207       0.206  15.510   8.975  1.00 95.13           H  
ATOM   3169  O   PRO A 207       1.576  12.443  10.065  1.00 95.13           O  
ATOM   3170  CG  PRO A 207      -0.943  15.174   7.195  1.00 95.13           C  
ATOM   3171  HG2 PRO A 207      -1.163  16.242   7.183  1.00 95.13           H  
ATOM   3172  HG3 PRO A 207      -0.733  14.818   6.187  1.00 95.13           H  
ATOM   3173  CD  PRO A 207      -2.091  14.369   7.798  1.00 95.13           C  
ATOM   3174  HD2 PRO A 207      -2.624  14.969   8.535  1.00 95.13           H  
ATOM   3175  HD3 PRO A 207      -2.768  14.067   6.999  1.00 95.13           H  
ATOM   3176  N   SER A 208      -0.125  13.568  10.986  1.00 93.69           N  
ATOM   3177  H   SER A 208      -0.978  14.083  10.821  1.00 93.69           H  
ATOM   3178  CA  SER A 208       0.306  13.356  12.375  1.00 93.69           C  
ATOM   3179  HA  SER A 208       1.335  13.701  12.476  1.00 93.69           H  
ATOM   3180  C   SER A 208       0.270  11.883  12.796  1.00 93.69           C  
ATOM   3181  CB  SER A 208      -0.573  14.189  13.312  1.00 93.69           C  
ATOM   3182  HB2 SER A 208      -0.220  14.079  14.338  1.00 93.69           H  
ATOM   3183  HB3 SER A 208      -0.501  15.238  13.028  1.00 93.69           H  
ATOM   3184  O   SER A 208       1.093  11.444  13.600  1.00 93.69           O  
ATOM   3185  OG  SER A 208      -1.924  13.766  13.226  1.00 93.69           O  
ATOM   3186  HG  SER A 208      -2.492  14.511  13.432  1.00 93.69           H  
ATOM   3187  N   LYS A 209      -0.661  11.089  12.248  1.00 91.34           N  
ATOM   3188  H   LYS A 209      -1.264  11.497  11.547  1.00 91.34           H  
ATOM   3189  CA  LYS A 209      -0.718   9.641  12.485  1.00 91.34           C  
ATOM   3190  HA  LYS A 209      -0.518   9.463  13.541  1.00 91.34           H  
ATOM   3191  C   LYS A 209       0.388   8.929  11.713  1.00 91.34           C  
ATOM   3192  CB  LYS A 209      -2.115   9.099  12.138  1.00 91.34           C  
ATOM   3193  HB2 LYS A 209      -2.863   9.659  12.700  1.00 91.34           H  
ATOM   3194  HB3 LYS A 209      -2.303   9.271  11.078  1.00 91.34           H  
ATOM   3195  O   LYS A 209       0.999   8.030  12.285  1.00 91.34           O  
ATOM   3196  CG  LYS A 209      -2.308   7.594  12.418  1.00 91.34           C  
ATOM   3197  HG2 LYS A 209      -3.281   7.308  12.019  1.00 91.34           H  
ATOM   3198  HG3 LYS A 209      -1.554   7.023  11.877  1.00 91.34           H  
ATOM   3199  CD  LYS A 209      -2.265   7.197  13.907  1.00 91.34           C  
ATOM   3200  HD2 LYS A 209      -1.276   7.411  14.312  1.00 91.34           H  
ATOM   3201  HD3 LYS A 209      -3.014   7.773  14.452  1.00 91.34           H  
ATOM   3202  CE  LYS A 209      -2.560   5.691  14.043  1.00 91.34           C  
ATOM   3203  HE2 LYS A 209      -3.501   5.478  13.536  1.00 91.34           H  
ATOM   3204  HE3 LYS A 209      -1.777   5.141  13.521  1.00 91.34           H  
ATOM   3205  NZ  LYS A 209      -2.645   5.217  15.452  1.00 91.34           N  
ATOM   3206  HZ1 LYS A 209      -2.876   4.234  15.475  1.00 91.34           H  
ATOM   3207  HZ2 LYS A 209      -1.755   5.312  15.921  1.00 91.34           H  
ATOM   3208  HZ3 LYS A 209      -3.357   5.706  15.975  1.00 91.34           H  
ATOM   3209  N   LEU A 210       0.661   9.336  10.471  1.00 95.61           N  
ATOM   3210  H   LEU A 210       0.111  10.085  10.075  1.00 95.61           H  
ATOM   3211  CA  LEU A 210       1.756   8.782   9.671  1.00 95.61           C  
ATOM   3212  HA  LEU A 210       1.613   7.703   9.616  1.00 95.61           H  
ATOM   3213  C   LEU A 210       3.111   9.022  10.350  1.00 95.61           C  
ATOM   3214  CB  LEU A 210       1.697   9.358   8.244  1.00 95.61           C  
ATOM   3215  HB2 LEU A 210       0.700   9.188   7.838  1.00 95.61           H  
ATOM   3216  HB3 LEU A 210       1.853  10.436   8.291  1.00 95.61           H  
ATOM   3217  O   LEU A 210       3.849   8.065  10.554  1.00 95.61           O  
ATOM   3218  CG  LEU A 210       2.736   8.763   7.270  1.00 95.61           C  
ATOM   3219  HG  LEU A 210       3.741   9.012   7.612  1.00 95.61           H  
ATOM   3220  CD1 LEU A 210       2.623   7.241   7.132  1.00 95.61           C  
ATOM   3221 HD11 LEU A 210       2.870   6.755   8.076  1.00 95.61           H  
ATOM   3222 HD12 LEU A 210       3.338   6.894   6.387  1.00 95.61           H  
ATOM   3223 HD13 LEU A 210       1.620   6.964   6.809  1.00 95.61           H  
ATOM   3224  CD2 LEU A 210       2.521   9.372   5.886  1.00 95.61           C  
ATOM   3225 HD21 LEU A 210       1.518   9.156   5.520  1.00 95.61           H  
ATOM   3226 HD22 LEU A 210       2.675  10.451   5.932  1.00 95.61           H  
ATOM   3227 HD23 LEU A 210       3.247   8.957   5.186  1.00 95.61           H  
ATOM   3228  N   ALA A 211       3.370  10.249  10.816  1.00 94.40           N  
ATOM   3229  H   ALA A 211       2.739  10.999  10.570  1.00 94.40           H  
ATOM   3230  CA  ALA A 211       4.594  10.602  11.539  1.00 94.40           C  
ATOM   3231  HA  ALA A 211       5.448  10.434  10.883  1.00 94.40           H  
ATOM   3232  C   ALA A 211       4.805   9.753  12.808  1.00 94.40           C  
ATOM   3233  CB  ALA A 211       4.532  12.096  11.877  1.00 94.40           C  
ATOM   3234  HB1 ALA A 211       4.443  12.677  10.959  1.00 94.40           H  
ATOM   3235  HB2 ALA A 211       3.678  12.306  12.521  1.00 94.40           H  
ATOM   3236  HB3 ALA A 211       5.449  12.391  12.388  1.00 94.40           H  
ATOM   3237  O   ALA A 211       5.902   9.267  13.071  1.00 94.40           O  
ATOM   3238  N   LYS A 212       3.736   9.501  13.579  1.00 92.80           N  
ATOM   3239  H   LYS A 212       2.866   9.953  13.339  1.00 92.80           H  
ATOM   3240  CA  LYS A 212       3.793   8.607  14.751  1.00 92.80           C  
ATOM   3241  HA  LYS A 212       4.606   8.927  15.403  1.00 92.80           H  
ATOM   3242  C   LYS A 212       4.111   7.158  14.380  1.00 92.80           C  
ATOM   3243  CB  LYS A 212       2.467   8.655  15.522  1.00 92.80           C  
ATOM   3244  HB2 LYS A 212       2.435   7.817  16.218  1.00 92.80           H  
ATOM   3245  HB3 LYS A 212       1.637   8.551  14.823  1.00 92.80           H  
ATOM   3246  O   LYS A 212       4.698   6.443  15.185  1.00 92.80           O  
ATOM   3247  CG  LYS A 212       2.308   9.946  16.332  1.00 92.80           C  
ATOM   3248  HG2 LYS A 212       2.411  10.813  15.679  1.00 92.80           H  
ATOM   3249  HG3 LYS A 212       3.095   9.990  17.085  1.00 92.80           H  
ATOM   3250  CD  LYS A 212       0.940   9.982  17.026  1.00 92.80           C  
ATOM   3251  HD2 LYS A 212       0.154   9.926  16.274  1.00 92.80           H  
ATOM   3252  HD3 LYS A 212       0.864   9.132  17.705  1.00 92.80           H  
ATOM   3253  CE  LYS A 212       0.809  11.290  17.813  1.00 92.80           C  
ATOM   3254  HE2 LYS A 212       0.864  12.122  17.110  1.00 92.80           H  
ATOM   3255  HE3 LYS A 212       1.667  11.374  18.480  1.00 92.80           H  
ATOM   3256  NZ  LYS A 212      -0.448  11.358  18.600  1.00 92.80           N  
ATOM   3257  HZ1 LYS A 212      -0.484  10.609  19.277  1.00 92.80           H  
ATOM   3258  HZ2 LYS A 212      -0.481  12.227  19.114  1.00 92.80           H  
ATOM   3259  HZ3 LYS A 212      -1.259  11.316  17.999  1.00 92.80           H  
ATOM   3260  N   ILE A 213       3.677   6.693  13.208  1.00 92.97           N  
ATOM   3261  H   ILE A 213       3.233   7.336  12.567  1.00 92.97           H  
ATOM   3262  CA  ILE A 213       3.984   5.336  12.741  1.00 92.97           C  
ATOM   3263  HA  ILE A 213       3.870   4.646  13.577  1.00 92.97           H  
ATOM   3264  C   ILE A 213       5.448   5.250  12.315  1.00 92.97           C  
ATOM   3265  CB  ILE A 213       3.013   4.870  11.636  1.00 92.97           C  
ATOM   3266  HB  ILE A 213       3.027   5.600  10.826  1.00 92.97           H  
ATOM   3267  O   ILE A 213       6.142   4.343  12.761  1.00 92.97           O  
ATOM   3268  CG1 ILE A 213       1.574   4.744  12.186  1.00 92.97           C  
ATOM   3269 HG12 ILE A 213       1.477   3.821  12.758  1.00 92.97           H  
ATOM   3270 HG13 ILE A 213       1.354   5.570  12.861  1.00 92.97           H  
ATOM   3271  CG2 ILE A 213       3.457   3.507  11.074  1.00 92.97           C  
ATOM   3272 HG21 ILE A 213       3.594   2.786  11.879  1.00 92.97           H  
ATOM   3273 HG22 ILE A 213       4.397   3.609  10.531  1.00 92.97           H  
ATOM   3274 HG23 ILE A 213       2.719   3.112  10.375  1.00 92.97           H  
ATOM   3275  CD1 ILE A 213       0.525   4.765  11.069  1.00 92.97           C  
ATOM   3276 HD11 ILE A 213       0.639   5.686  10.496  1.00 92.97           H  
ATOM   3277 HD12 ILE A 213       0.646   3.915  10.397  1.00 92.97           H  
ATOM   3278 HD13 ILE A 213      -0.473   4.733  11.505  1.00 92.97           H  
ATOM   3279  N   THR A 214       5.936   6.206  11.521  1.00 94.05           N  
ATOM   3280  H   THR A 214       5.334   6.954  11.206  1.00 94.05           H  
ATOM   3281  CA  THR A 214       7.335   6.228  11.069  1.00 94.05           C  
ATOM   3282  HA  THR A 214       7.566   5.270  10.602  1.00 94.05           H  
ATOM   3283  C   THR A 214       8.316   6.381  12.232  1.00 94.05           C  
ATOM   3284  CB  THR A 214       7.570   7.319  10.012  1.00 94.05           C  
ATOM   3285  HB  THR A 214       8.633   7.375   9.779  1.00 94.05           H  
ATOM   3286  O   THR A 214       9.342   5.706  12.242  1.00 94.05           O  
ATOM   3287  CG2 THR A 214       6.799   7.026   8.723  1.00 94.05           C  
ATOM   3288 HG21 THR A 214       5.725   7.036   8.906  1.00 94.05           H  
ATOM   3289 HG22 THR A 214       7.092   6.052   8.331  1.00 94.05           H  
ATOM   3290 HG23 THR A 214       7.039   7.790   7.983  1.00 94.05           H  
ATOM   3291  OG1 THR A 214       7.123   8.573  10.471  1.00 94.05           O  
ATOM   3292  HG1 THR A 214       7.747   8.901  11.122  1.00 94.05           H  
ATOM   3293  N   GLU A 215       7.982   7.173  13.255  1.00 92.67           N  
ATOM   3294  H   GLU A 215       7.167   7.765  13.176  1.00 92.67           H  
ATOM   3295  CA  GLU A 215       8.799   7.277  14.475  1.00 92.67           C  
ATOM   3296  HA  GLU A 215       9.833   7.450  14.177  1.00 92.67           H  
ATOM   3297  C   GLU A 215       8.776   5.980  15.305  1.00 92.67           C  
ATOM   3298  CB  GLU A 215       8.318   8.479  15.306  1.00 92.67           C  
ATOM   3299  HB2 GLU A 215       8.243   9.353  14.658  1.00 92.67           H  
ATOM   3300  HB3 GLU A 215       7.320   8.269  15.692  1.00 92.67           H  
ATOM   3301  O   GLU A 215       9.794   5.554  15.851  1.00 92.67           O  
ATOM   3302  CG  GLU A 215       9.249   8.821  16.482  1.00 92.67           C  
ATOM   3303  HG2 GLU A 215       8.833   9.683  17.003  1.00 92.67           H  
ATOM   3304  HG3 GLU A 215       9.250   7.987  17.184  1.00 92.67           H  
ATOM   3305  CD  GLU A 215      10.695   9.145  16.050  1.00 92.67           C  
ATOM   3306  OE1 GLU A 215      11.616   8.967  16.875  1.00 92.67           O  
ATOM   3307  OE2 GLU A 215      10.903   9.552  14.883  1.00 92.67           O  
ATOM   3308  N   GLY A 216       7.632   5.289  15.352  1.00 90.97           N  
ATOM   3309  H   GLY A 216       6.816   5.675  14.898  1.00 90.97           H  
ATOM   3310  CA  GLY A 216       7.535   3.957  15.953  1.00 90.97           C  
ATOM   3311  HA2 GLY A 216       6.501   3.617  15.902  1.00 90.97           H  
ATOM   3312  HA3 GLY A 216       7.836   4.003  17.000  1.00 90.97           H  
ATOM   3313  C   GLY A 216       8.414   2.927  15.234  1.00 90.97           C  
ATOM   3314  O   GLY A 216       9.143   2.181  15.878  1.00 90.97           O  
ATOM   3315  N   ILE A 217       8.418   2.935  13.897  1.00 92.10           N  
ATOM   3316  H   ILE A 217       7.795   3.571  13.420  1.00 92.10           H  
ATOM   3317  CA  ILE A 217       9.292   2.064  13.093  1.00 92.10           C  
ATOM   3318  HA  ILE A 217       9.122   1.028  13.385  1.00 92.10           H  
ATOM   3319  C   ILE A 217      10.758   2.377  13.387  1.00 92.10           C  
ATOM   3320  CB  ILE A 217       8.975   2.204  11.588  1.00 92.10           C  
ATOM   3321  HB  ILE A 217       8.995   3.263  11.327  1.00 92.10           H  
ATOM   3322  O   ILE A 217      11.536   1.460  13.649  1.00 92.10           O  
ATOM   3323  CG1 ILE A 217       7.566   1.646  11.296  1.00 92.10           C  
ATOM   3324 HG12 ILE A 217       6.864   1.963  12.067  1.00 92.10           H  
ATOM   3325 HG13 ILE A 217       7.599   0.556  11.313  1.00 92.10           H  
ATOM   3326  CG2 ILE A 217      10.020   1.478  10.715  1.00 92.10           C  
ATOM   3327 HG21 ILE A 217      11.002   1.939  10.822  1.00 92.10           H  
ATOM   3328 HG22 ILE A 217      10.087   0.429  11.003  1.00 92.10           H  
ATOM   3329 HG23 ILE A 217       9.752   1.538   9.661  1.00 92.10           H  
ATOM   3330  CD1 ILE A 217       7.007   2.112   9.951  1.00 92.10           C  
ATOM   3331 HD11 ILE A 217       5.974   1.777   9.854  1.00 92.10           H  
ATOM   3332 HD12 ILE A 217       7.024   3.200   9.894  1.00 92.10           H  
ATOM   3333 HD13 ILE A 217       7.592   1.691   9.133  1.00 92.10           H  
ATOM   3334  N   LYS A 218      11.132   3.660  13.402  1.00 92.40           N  
ATOM   3335  H   LYS A 218      10.447   4.361  13.159  1.00 92.40           H  
ATOM   3336  CA  LYS A 218      12.500   4.091  13.696  1.00 92.40           C  
ATOM   3337  HA  LYS A 218      13.179   3.611  12.990  1.00 92.40           H  
ATOM   3338  C   LYS A 218      12.959   3.650  15.082  1.00 92.40           C  
ATOM   3339  CB  LYS A 218      12.585   5.608  13.515  1.00 92.40           C  
ATOM   3340  HB2 LYS A 218      12.258   5.864  12.507  1.00 92.40           H  
ATOM   3341  HB3 LYS A 218      11.914   6.089  14.226  1.00 92.40           H  
ATOM   3342  O   LYS A 218      14.046   3.094  15.199  1.00 92.40           O  
ATOM   3343  CG  LYS A 218      14.008   6.139  13.723  1.00 92.40           C  
ATOM   3344  HG2 LYS A 218      14.669   5.739  12.954  1.00 92.40           H  
ATOM   3345  HG3 LYS A 218      14.379   5.847  14.705  1.00 92.40           H  
ATOM   3346  CD  LYS A 218      13.979   7.665  13.650  1.00 92.40           C  
ATOM   3347  HD2 LYS A 218      13.673   7.978  12.652  1.00 92.40           H  
ATOM   3348  HD3 LYS A 218      13.251   8.032  14.372  1.00 92.40           H  
ATOM   3349  CE  LYS A 218      15.351   8.246  13.979  1.00 92.40           C  
ATOM   3350  HE2 LYS A 218      15.716   7.773  14.891  1.00 92.40           H  
ATOM   3351  HE3 LYS A 218      16.041   8.017  13.167  1.00 92.40           H  
ATOM   3352  NZ  LYS A 218      15.228   9.706  14.184  1.00 92.40           N  
ATOM   3353  HZ1 LYS A 218      14.525   9.879  14.889  1.00 92.40           H  
ATOM   3354  HZ2 LYS A 218      16.103  10.111  14.484  1.00 92.40           H  
ATOM   3355  HZ3 LYS A 218      14.914  10.153  13.335  1.00 92.40           H  
ATOM   3356  N   SER A 219      12.140   3.858  16.113  1.00 91.33           N  
ATOM   3357  H   SER A 219      11.264   4.331  15.944  1.00 91.33           H  
ATOM   3358  CA  SER A 219      12.505   3.505  17.490  1.00 91.33           C  
ATOM   3359  HA  SER A 219      13.492   3.920  17.695  1.00 91.33           H  
ATOM   3360  C   SER A 219      12.622   1.994  17.713  1.00 91.33           C  
ATOM   3361  CB  SER A 219      11.536   4.136  18.496  1.00 91.33           C  
ATOM   3362  HB2 SER A 219      11.586   5.222  18.407  1.00 91.33           H  
ATOM   3363  HB3 SER A 219      11.845   3.862  19.505  1.00 91.33           H  
ATOM   3364  O   SER A 219      13.500   1.565  18.455  1.00 91.33           O  
ATOM   3365  OG  SER A 219      10.202   3.724  18.278  1.00 91.33           O  
ATOM   3366  HG  SER A 219       9.843   4.295  17.595  1.00 91.33           H  
ATOM   3367  N   GLN A 220      11.796   1.180  17.046  1.00 89.73           N  
ATOM   3368  H   GLN A 220      11.045   1.598  16.516  1.00 89.73           H  
ATOM   3369  CA  GLN A 220      11.790  -0.278  17.232  1.00 89.73           C  
ATOM   3370  HA  GLN A 220      12.093  -0.508  18.253  1.00 89.73           H  
ATOM   3371  C   GLN A 220      12.769  -1.026  16.319  1.00 89.73           C  
ATOM   3372  CB  GLN A 220      10.363  -0.807  17.033  1.00 89.73           C  
ATOM   3373  HB2 GLN A 220      10.374  -1.894  17.109  1.00 89.73           H  
ATOM   3374  HB3 GLN A 220      10.001  -0.533  16.042  1.00 89.73           H  
ATOM   3375  O   GLN A 220      13.276  -2.074  16.701  1.00 89.73           O  
ATOM   3376  CG  GLN A 220       9.418  -0.252  18.107  1.00 89.73           C  
ATOM   3377  HG2 GLN A 220       9.338   0.832  18.030  1.00 89.73           H  
ATOM   3378  HG3 GLN A 220       9.836  -0.481  19.087  1.00 89.73           H  
ATOM   3379  CD  GLN A 220       8.019  -0.840  18.008  1.00 89.73           C  
ATOM   3380  NE2 GLN A 220       7.550  -1.459  19.069  1.00 89.73           N  
ATOM   3381 HE21 GLN A 220       8.144  -1.572  19.878  1.00 89.73           H  
ATOM   3382 HE22 GLN A 220       6.627  -1.865  19.023  1.00 89.73           H  
ATOM   3383  OE1 GLN A 220       7.320  -0.771  17.002  1.00 89.73           O  
ATOM   3384  N   THR A 221      13.040  -0.506  15.119  1.00 87.73           N  
ATOM   3385  H   THR A 221      12.564   0.343  14.852  1.00 87.73           H  
ATOM   3386  CA  THR A 221      13.850  -1.212  14.107  1.00 87.73           C  
ATOM   3387  HA  THR A 221      14.078  -2.214  14.470  1.00 87.73           H  
ATOM   3388  C   THR A 221      15.204  -0.563  13.830  1.00 87.73           C  
ATOM   3389  CB  THR A 221      13.083  -1.397  12.786  1.00 87.73           C  
ATOM   3390  HB  THR A 221      13.660  -2.064  12.146  1.00 87.73           H  
ATOM   3391  O   THR A 221      15.972  -1.128  13.060  1.00 87.73           O  
ATOM   3392  CG2 THR A 221      11.690  -2.003  12.964  1.00 87.73           C  
ATOM   3393 HG21 THR A 221      11.766  -2.940  13.516  1.00 87.73           H  
ATOM   3394 HG22 THR A 221      11.038  -1.322  13.510  1.00 87.73           H  
ATOM   3395 HG23 THR A 221      11.256  -2.204  11.984  1.00 87.73           H  
ATOM   3396  OG1 THR A 221      12.931  -0.166  12.117  1.00 87.73           O  
ATOM   3397  HG1 THR A 221      12.364   0.385  12.661  1.00 87.73           H  
ATOM   3398  N   THR A 222      15.471   0.621  14.403  1.00 86.49           N  
ATOM   3399  H   THR A 222      14.782   0.980  15.049  1.00 86.49           H  
ATOM   3400  CA  THR A 222      16.598   1.533  14.095  1.00 86.49           C  
ATOM   3401  HA  THR A 222      16.415   2.430  14.686  1.00 86.49           H  
ATOM   3402  C   THR A 222      16.642   2.046  12.649  1.00 86.49           C  
ATOM   3403  CB  THR A 222      17.966   1.017  14.581  1.00 86.49           C  
ATOM   3404  HB  THR A 222      18.685   1.833  14.510  1.00 86.49           H  
ATOM   3405  O   THR A 222      17.571   2.751  12.251  1.00 86.49           O  
ATOM   3406  CG2 THR A 222      17.929   0.547  16.035  1.00 86.49           C  
ATOM   3407 HG21 THR A 222      17.315  -0.348  16.133  1.00 86.49           H  
ATOM   3408 HG22 THR A 222      17.515   1.334  16.665  1.00 86.49           H  
ATOM   3409 HG23 THR A 222      18.941   0.326  16.375  1.00 86.49           H  
ATOM   3410  OG1 THR A 222      18.441  -0.054  13.807  1.00 86.49           O  
ATOM   3411  HG1 THR A 222      19.024  -0.577  14.362  1.00 86.49           H  
ATOM   3412  N   ARG A 223      15.599   1.768  11.854  1.00 86.70           N  
ATOM   3413  H   ARG A 223      14.858   1.202  12.242  1.00 86.70           H  
ATOM   3414  CA  ARG A 223      15.506   2.140  10.438  1.00 86.70           C  
ATOM   3415  HA  ARG A 223      16.517   2.309  10.067  1.00 86.70           H  
ATOM   3416  C   ARG A 223      14.721   3.428  10.255  1.00 86.70           C  
ATOM   3417  CB  ARG A 223      14.876   0.996   9.629  1.00 86.70           C  
ATOM   3418  HB2 ARG A 223      14.923   1.247   8.569  1.00 86.70           H  
ATOM   3419  HB3 ARG A 223      13.824   0.900   9.895  1.00 86.70           H  
ATOM   3420  O   ARG A 223      13.565   3.520  10.655  1.00 86.70           O  
ATOM   3421  CG  ARG A 223      15.578  -0.342   9.896  1.00 86.70           C  
ATOM   3422  HG2 ARG A 223      15.245  -0.714  10.865  1.00 86.70           H  
ATOM   3423  HG3 ARG A 223      16.660  -0.212   9.934  1.00 86.70           H  
ATOM   3424  CD  ARG A 223      15.206  -1.405   8.875  1.00 86.70           C  
ATOM   3425  HD2 ARG A 223      14.149  -1.636   9.009  1.00 86.70           H  
ATOM   3426  HD3 ARG A 223      15.354  -0.998   7.874  1.00 86.70           H  
ATOM   3427  NE  ARG A 223      15.993  -2.635   9.079  1.00 86.70           N  
ATOM   3428  HE  ARG A 223      15.954  -3.029  10.008  1.00 86.70           H  
ATOM   3429  NH1 ARG A 223      16.938  -2.799   6.989  1.00 86.70           N  
ATOM   3430 HH11 ARG A 223      16.419  -1.978   6.711  1.00 86.70           H  
ATOM   3431 HH12 ARG A 223      17.547  -3.284   6.346  1.00 86.70           H  
ATOM   3432  NH2 ARG A 223      17.395  -4.341   8.528  1.00 86.70           N  
ATOM   3433 HH21 ARG A 223      17.295  -4.721   9.459  1.00 86.70           H  
ATOM   3434 HH22 ARG A 223      17.992  -4.814   7.865  1.00 86.70           H  
ATOM   3435  CZ  ARG A 223      16.767  -3.248   8.201  1.00 86.70           C  
ATOM   3436  N   THR A 224      15.322   4.414   9.597  1.00 87.32           N  
ATOM   3437  H   THR A 224      16.252   4.261   9.232  1.00 87.32           H  
ATOM   3438  CA  THR A 224      14.624   5.662   9.263  1.00 87.32           C  
ATOM   3439  HA  THR A 224      13.834   5.836   9.993  1.00 87.32           H  
ATOM   3440  C   THR A 224      13.977   5.537   7.890  1.00 87.32           C  
ATOM   3441  CB  THR A 224      15.562   6.873   9.342  1.00 87.32           C  
ATOM   3442  HB  THR A 224      16.374   6.766   8.623  1.00 87.32           H  
ATOM   3443  O   THR A 224      14.665   5.295   6.901  1.00 87.32           O  
ATOM   3444  CG2 THR A 224      14.827   8.189   9.092  1.00 87.32           C  
ATOM   3445 HG21 THR A 224      15.515   9.021   9.241  1.00 87.32           H  
ATOM   3446 HG22 THR A 224      14.462   8.227   8.066  1.00 87.32           H  
ATOM   3447 HG23 THR A 224      13.987   8.289   9.780  1.00 87.32           H  
ATOM   3448  OG1 THR A 224      16.097   6.952  10.648  1.00 87.32           O  
ATOM   3449  HG1 THR A 224      16.705   6.217  10.756  1.00 87.32           H  
ATOM   3450  N   ILE A 225      12.658   5.718   7.829  1.00 90.02           N  
ATOM   3451  H   ILE A 225      12.154   5.915   8.682  1.00 90.02           H  
ATOM   3452  CA  ILE A 225      11.909   5.829   6.575  1.00 90.02           C  
ATOM   3453  HA  ILE A 225      12.619   5.879   5.750  1.00 90.02           H  
ATOM   3454  C   ILE A 225      11.125   7.139   6.556  1.00 90.02           C  
ATOM   3455  CB  ILE A 225      10.998   4.606   6.314  1.00 90.02           C  
ATOM   3456  HB  ILE A 225      10.537   4.762   5.339  1.00 90.02           H  
ATOM   3457  O   ILE A 225      10.586   7.563   7.579  1.00 90.02           O  
ATOM   3458  CG1 ILE A 225       9.857   4.466   7.349  1.00 90.02           C  
ATOM   3459 HG12 ILE A 225      10.268   4.241   8.333  1.00 90.02           H  
ATOM   3460 HG13 ILE A 225       9.308   5.406   7.414  1.00 90.02           H  
ATOM   3461  CG2 ILE A 225      11.835   3.318   6.221  1.00 90.02           C  
ATOM   3462 HG21 ILE A 225      12.682   3.472   5.552  1.00 90.02           H  
ATOM   3463 HG22 ILE A 225      12.211   3.040   7.206  1.00 90.02           H  
ATOM   3464 HG23 ILE A 225      11.229   2.502   5.825  1.00 90.02           H  
ATOM   3465  CD1 ILE A 225       8.832   3.394   6.972  1.00 90.02           C  
ATOM   3466 HD11 ILE A 225       7.953   3.497   7.608  1.00 90.02           H  
ATOM   3467 HD12 ILE A 225       8.526   3.517   5.933  1.00 90.02           H  
ATOM   3468 HD13 ILE A 225       9.257   2.399   7.111  1.00 90.02           H  
ATOM   3469  N   THR A 226      11.017   7.743   5.376  1.00 88.42           N  
ATOM   3470  H   THR A 226      11.540   7.375   4.594  1.00 88.42           H  
ATOM   3471  CA  THR A 226      10.213   8.948   5.154  1.00 88.42           C  
ATOM   3472  HA  THR A 226       9.793   9.297   6.097  1.00 88.42           H  
ATOM   3473  C   THR A 226       9.072   8.609   4.213  1.00 88.42           C  
ATOM   3474  CB  THR A 226      11.064  10.094   4.590  1.00 88.42           C  
ATOM   3475  HB  THR A 226      11.440   9.830   3.602  1.00 88.42           H  
ATOM   3476  O   THR A 226       9.280   8.509   3.007  1.00 88.42           O  
ATOM   3477  CG2 THR A 226      10.269  11.397   4.508  1.00 88.42           C  
ATOM   3478 HG21 THR A 226       9.455  11.297   3.789  1.00 88.42           H  
ATOM   3479 HG22 THR A 226       9.857  11.647   5.485  1.00 88.42           H  
ATOM   3480 HG23 THR A 226      10.921  12.205   4.175  1.00 88.42           H  
ATOM   3481  OG1 THR A 226      12.158  10.321   5.446  1.00 88.42           O  
ATOM   3482  HG1 THR A 226      12.726  10.976   5.034  1.00 88.42           H  
ATOM   3483  N   LEU A 227       7.875   8.415   4.763  1.00 93.43           N  
ATOM   3484  H   LEU A 227       7.778   8.559   5.758  1.00 93.43           H  
ATOM   3485  CA  LEU A 227       6.649   8.221   3.991  1.00 93.43           C  
ATOM   3486  HA  LEU A 227       6.896   7.993   2.953  1.00 93.43           H  
ATOM   3487  C   LEU A 227       5.835   9.511   3.991  1.00 93.43           C  
ATOM   3488  CB  LEU A 227       5.827   7.060   4.580  1.00 93.43           C  
ATOM   3489  HB2 LEU A 227       4.846   7.054   4.106  1.00 93.43           H  
ATOM   3490  HB3 LEU A 227       5.681   7.256   5.642  1.00 93.43           H  
ATOM   3491  O   LEU A 227       5.666  10.136   5.038  1.00 93.43           O  
ATOM   3492  CG  LEU A 227       6.456   5.666   4.413  1.00 93.43           C  
ATOM   3493  HG  LEU A 227       7.484   5.672   4.777  1.00 93.43           H  
ATOM   3494  CD1 LEU A 227       5.652   4.641   5.213  1.00 93.43           C  
ATOM   3495 HD11 LEU A 227       6.086   3.650   5.077  1.00 93.43           H  
ATOM   3496 HD12 LEU A 227       4.617   4.629   4.872  1.00 93.43           H  
ATOM   3497 HD13 LEU A 227       5.684   4.896   6.272  1.00 93.43           H  
ATOM   3498  CD2 LEU A 227       6.431   5.203   2.961  1.00 93.43           C  
ATOM   3499 HD21 LEU A 227       5.401   5.088   2.623  1.00 93.43           H  
ATOM   3500 HD22 LEU A 227       6.954   4.250   2.871  1.00 93.43           H  
ATOM   3501 HD23 LEU A 227       6.928   5.934   2.323  1.00 93.43           H  
ATOM   3502  N   ASP A 228       5.278   9.869   2.839  1.00 93.64           N  
ATOM   3503  H   ASP A 228       5.490   9.349   1.999  1.00 93.64           H  
ATOM   3504  CA  ASP A 228       4.337  10.977   2.713  1.00 93.64           C  
ATOM   3505  HA  ASP A 228       4.297  11.507   3.664  1.00 93.64           H  
ATOM   3506  C   ASP A 228       2.910  10.478   2.425  1.00 93.64           C  
ATOM   3507  CB  ASP A 228       4.854  11.991   1.686  1.00 93.64           C  
ATOM   3508  HB2 ASP A 228       5.917  12.172   1.846  1.00 93.64           H  
ATOM   3509  HB3 ASP A 228       4.331  12.934   1.842  1.00 93.64           H  
ATOM   3510  O   ASP A 228       2.689   9.385   1.893  1.00 93.64           O  
ATOM   3511  CG  ASP A 228       4.609  11.527   0.256  1.00 93.64           C  
ATOM   3512  OD1 ASP A 228       3.476  11.773  -0.212  1.00 93.64           O  
ATOM   3513  OD2 ASP A 228       5.501  10.900  -0.346  1.00 93.64           O  
ATOM   3514  N   VAL A 229       1.915  11.288   2.794  1.00 96.60           N  
ATOM   3515  H   VAL A 229       2.150  12.183   3.197  1.00 96.60           H  
ATOM   3516  CA  VAL A 229       0.495  10.924   2.656  1.00 96.60           C  
ATOM   3517  HA  VAL A 229       0.348   9.956   3.135  1.00 96.60           H  
ATOM   3518  C   VAL A 229       0.061  10.748   1.198  1.00 96.60           C  
ATOM   3519  CB  VAL A 229      -0.425  11.941   3.361  1.00 96.60           C  
ATOM   3520  HB  VAL A 229      -1.456  11.615   3.225  1.00 96.60           H  
ATOM   3521  O   VAL A 229      -0.839   9.950   0.927  1.00 96.60           O  
ATOM   3522  CG1 VAL A 229      -0.151  11.985   4.870  1.00 96.60           C  
ATOM   3523 HG11 VAL A 229       0.823  12.431   5.074  1.00 96.60           H  
ATOM   3524 HG12 VAL A 229      -0.930  12.568   5.361  1.00 96.60           H  
ATOM   3525 HG13 VAL A 229      -0.173  10.974   5.277  1.00 96.60           H  
ATOM   3526  CG2 VAL A 229      -0.296  13.368   2.808  1.00 96.60           C  
ATOM   3527 HG21 VAL A 229      -0.972  14.031   3.349  1.00 96.60           H  
ATOM   3528 HG22 VAL A 229       0.723  13.739   2.917  1.00 96.60           H  
ATOM   3529 HG23 VAL A 229      -0.576  13.392   1.755  1.00 96.60           H  
ATOM   3530  N   ASN A 230       0.699  11.445   0.251  1.00 96.22           N  
ATOM   3531  H   ASN A 230       1.563  11.912   0.483  1.00 96.22           H  
ATOM   3532  CA  ASN A 230       0.374  11.322  -1.167  1.00 96.22           C  
ATOM   3533  HA  ASN A 230      -0.710  11.302  -1.274  1.00 96.22           H  
ATOM   3534  C   ASN A 230       0.900  10.001  -1.723  1.00 96.22           C  
ATOM   3535  CB  ASN A 230       0.905  12.519  -1.972  1.00 96.22           C  
ATOM   3536  HB2 ASN A 230       1.991  12.572  -1.908  1.00 96.22           H  
ATOM   3537  HB3 ASN A 230       0.652  12.376  -3.022  1.00 96.22           H  
ATOM   3538  O   ASN A 230       0.172   9.352  -2.465  1.00 96.22           O  
ATOM   3539  CG  ASN A 230       0.298  13.834  -1.538  1.00 96.22           C  
ATOM   3540  ND2 ASN A 230       1.101  14.862  -1.396  1.00 96.22           N  
ATOM   3541 HD21 ASN A 230       2.096  14.740  -1.520  1.00 96.22           H  
ATOM   3542 HD22 ASN A 230       0.685  15.741  -1.122  1.00 96.22           H  
ATOM   3543  OD1 ASN A 230      -0.901  13.956  -1.338  1.00 96.22           O  
ATOM   3544  N   LEU A 231       2.092   9.553  -1.320  1.00 97.07           N  
ATOM   3545  H   LEU A 231       2.676  10.171  -0.776  1.00 97.07           H  
ATOM   3546  CA  LEU A 231       2.613   8.240  -1.697  1.00 97.07           C  
ATOM   3547  HA  LEU A 231       2.579   8.173  -2.785  1.00 97.07           H  
ATOM   3548  C   LEU A 231       1.750   7.101  -1.138  1.00 97.07           C  
ATOM   3549  CB  LEU A 231       4.078   8.127  -1.254  1.00 97.07           C  
ATOM   3550  HB2 LEU A 231       4.641   8.927  -1.734  1.00 97.07           H  
ATOM   3551  HB3 LEU A 231       4.139   8.270  -0.175  1.00 97.07           H  
ATOM   3552  O   LEU A 231       1.453   6.154  -1.864  1.00 97.07           O  
ATOM   3553  CG  LEU A 231       4.738   6.785  -1.614  1.00 97.07           C  
ATOM   3554  HG  LEU A 231       4.218   5.976  -1.101  1.00 97.07           H  
ATOM   3555  CD1 LEU A 231       4.718   6.488  -3.115  1.00 97.07           C  
ATOM   3556 HD11 LEU A 231       5.176   7.311  -3.662  1.00 97.07           H  
ATOM   3557 HD12 LEU A 231       5.268   5.569  -3.319  1.00 97.07           H  
ATOM   3558 HD13 LEU A 231       3.693   6.346  -3.460  1.00 97.07           H  
ATOM   3559  CD2 LEU A 231       6.186   6.786  -1.144  1.00 97.07           C  
ATOM   3560 HD21 LEU A 231       6.683   5.871  -1.466  1.00 97.07           H  
ATOM   3561 HD22 LEU A 231       6.219   6.851  -0.056  1.00 97.07           H  
ATOM   3562 HD23 LEU A 231       6.718   7.641  -1.560  1.00 97.07           H  
ATOM   3563  N   VAL A 232       1.276   7.213   0.108  1.00 98.30           N  
ATOM   3564  H   VAL A 232       1.598   7.994   0.661  1.00 98.30           H  
ATOM   3565  CA  VAL A 232       0.333   6.242   0.699  1.00 98.30           C  
ATOM   3566  HA  VAL A 232       0.787   5.252   0.665  1.00 98.30           H  
ATOM   3567  C   VAL A 232      -0.965   6.170  -0.119  1.00 98.30           C  
ATOM   3568  CB  VAL A 232       0.048   6.598   2.174  1.00 98.30           C  
ATOM   3569  HB  VAL A 232      -0.274   7.638   2.236  1.00 98.30           H  
ATOM   3570  O   VAL A 232      -1.439   5.087  -0.476  1.00 98.30           O  
ATOM   3571  CG1 VAL A 232      -1.040   5.725   2.809  1.00 98.30           C  
ATOM   3572 HG11 VAL A 232      -0.718   4.684   2.776  1.00 98.30           H  
ATOM   3573 HG12 VAL A 232      -1.190   6.017   3.848  1.00 98.30           H  
ATOM   3574 HG13 VAL A 232      -1.987   5.845   2.281  1.00 98.30           H  
ATOM   3575  CG2 VAL A 232       1.303   6.420   3.039  1.00 98.30           C  
ATOM   3576 HG21 VAL A 232       1.102   6.737   4.062  1.00 98.30           H  
ATOM   3577 HG22 VAL A 232       2.122   7.026   2.651  1.00 98.30           H  
ATOM   3578 HG23 VAL A 232       1.615   5.376   3.037  1.00 98.30           H  
ATOM   3579  N   LYS A 233      -1.531   7.329  -0.473  1.00 97.23           N  
ATOM   3580  H   LYS A 233      -1.113   8.185  -0.136  1.00 97.23           H  
ATOM   3581  CA  LYS A 233      -2.726   7.418  -1.323  1.00 97.23           C  
ATOM   3582  HA  LYS A 233      -3.524   6.826  -0.874  1.00 97.23           H  
ATOM   3583  C   LYS A 233      -2.484   6.842  -2.718  1.00 97.23           C  
ATOM   3584  CB  LYS A 233      -3.172   8.884  -1.382  1.00 97.23           C  
ATOM   3585  HB2 LYS A 233      -3.317   9.251  -0.365  1.00 97.23           H  
ATOM   3586  HB3 LYS A 233      -2.391   9.483  -1.849  1.00 97.23           H  
ATOM   3587  O   LYS A 233      -3.314   6.090  -3.228  1.00 97.23           O  
ATOM   3588  CG  LYS A 233      -4.479   9.058  -2.166  1.00 97.23           C  
ATOM   3589  HG2 LYS A 233      -4.340   8.726  -3.195  1.00 97.23           H  
ATOM   3590  HG3 LYS A 233      -5.265   8.463  -1.700  1.00 97.23           H  
ATOM   3591  CD  LYS A 233      -4.888  10.532  -2.175  1.00 97.23           C  
ATOM   3592  HD2 LYS A 233      -4.071  11.124  -2.588  1.00 97.23           H  
ATOM   3593  HD3 LYS A 233      -5.078  10.856  -1.151  1.00 97.23           H  
ATOM   3594  CE  LYS A 233      -6.144  10.722  -3.028  1.00 97.23           C  
ATOM   3595  HE2 LYS A 233      -6.952  10.131  -2.595  1.00 97.23           H  
ATOM   3596  HE3 LYS A 233      -5.943  10.336  -4.027  1.00 97.23           H  
ATOM   3597  NZ  LYS A 233      -6.524  12.153  -3.099  1.00 97.23           N  
ATOM   3598  HZ1 LYS A 233      -6.712  12.515  -2.175  1.00 97.23           H  
ATOM   3599  HZ2 LYS A 233      -5.768  12.692  -3.498  1.00 97.23           H  
ATOM   3600  HZ3 LYS A 233      -7.343  12.280  -3.677  1.00 97.23           H  
ATOM   3601  N   PHE A 234      -1.354   7.193  -3.323  1.00 95.51           N  
ATOM   3602  H   PHE A 234      -0.735   7.824  -2.836  1.00 95.51           H  
ATOM   3603  CA  PHE A 234      -0.977   6.794  -4.672  1.00 95.51           C  
ATOM   3604  HA  PHE A 234      -1.793   7.039  -5.352  1.00 95.51           H  
ATOM   3605  C   PHE A 234      -0.742   5.285  -4.768  1.00 95.51           C  
ATOM   3606  CB  PHE A 234       0.259   7.599  -5.090  1.00 95.51           C  
ATOM   3607  HB2 PHE A 234       0.041   8.661  -4.984  1.00 95.51           H  
ATOM   3608  HB3 PHE A 234       1.087   7.361  -4.422  1.00 95.51           H  
ATOM   3609  O   PHE A 234      -1.293   4.644  -5.663  1.00 95.51           O  
ATOM   3610  CG  PHE A 234       0.685   7.365  -6.521  1.00 95.51           C  
ATOM   3611  CD1 PHE A 234       1.893   6.704  -6.802  1.00 95.51           C  
ATOM   3612  HD1 PHE A 234       2.529   6.373  -5.994  1.00 95.51           H  
ATOM   3613  CD2 PHE A 234      -0.121   7.829  -7.576  1.00 95.51           C  
ATOM   3614  HD2 PHE A 234      -1.041   8.355  -7.367  1.00 95.51           H  
ATOM   3615  CE1 PHE A 234       2.290   6.497  -8.134  1.00 95.51           C  
ATOM   3616  HE1 PHE A 234       3.225   5.999  -8.346  1.00 95.51           H  
ATOM   3617  CE2 PHE A 234       0.278   7.629  -8.908  1.00 95.51           C  
ATOM   3618  HE2 PHE A 234      -0.332   7.997  -9.720  1.00 95.51           H  
ATOM   3619  CZ  PHE A 234       1.483   6.961  -9.187  1.00 95.51           C  
ATOM   3620  HZ  PHE A 234       1.794   6.820 -10.211  1.00 95.51           H  
ATOM   3621  N   CYS A 235      -0.023   4.694  -3.810  1.00 97.10           N  
ATOM   3622  H   CYS A 235       0.416   5.276  -3.111  1.00 97.10           H  
ATOM   3623  CA  CYS A 235       0.206   3.251  -3.735  1.00 97.10           C  
ATOM   3624  HA  CYS A 235       0.672   2.913  -4.661  1.00 97.10           H  
ATOM   3625  C   CYS A 235      -1.109   2.477  -3.578  1.00 97.10           C  
ATOM   3626  CB  CYS A 235       1.167   2.979  -2.572  1.00 97.10           C  
ATOM   3627  HB2 CYS A 235       2.092   3.531  -2.741  1.00 97.10           H  
ATOM   3628  HB3 CYS A 235       0.727   3.312  -1.633  1.00 97.10           H  
ATOM   3629  O   CYS A 235      -1.347   1.494  -4.283  1.00 97.10           O  
ATOM   3630  SG  CYS A 235       1.533   1.203  -2.490  1.00 97.10           S  
ATOM   3631  HG  CYS A 235       2.499   1.278  -1.571  1.00 97.10           H  
ATOM   3632  N   TYR A 236      -2.015   2.954  -2.716  1.00 96.54           N  
ATOM   3633  H   TYR A 236      -1.781   3.749  -2.139  1.00 96.54           H  
ATOM   3634  CA  TYR A 236      -3.334   2.340  -2.601  1.00 96.54           C  
ATOM   3635  HA  TYR A 236      -3.193   1.287  -2.357  1.00 96.54           H  
ATOM   3636  C   TYR A 236      -4.105   2.390  -3.927  1.00 96.54           C  
ATOM   3637  CB  TYR A 236      -4.133   2.979  -1.465  1.00 96.54           C  
ATOM   3638  HB2 TYR A 236      -4.230   4.048  -1.654  1.00 96.54           H  
ATOM   3639  HB3 TYR A 236      -3.589   2.854  -0.530  1.00 96.54           H  
ATOM   3640  O   TYR A 236      -4.525   1.349  -4.422  1.00 96.54           O  
ATOM   3641  CG  TYR A 236      -5.511   2.366  -1.313  1.00 96.54           C  
ATOM   3642  CD1 TYR A 236      -6.645   3.050  -1.793  1.00 96.54           C  
ATOM   3643  HD1 TYR A 236      -6.536   4.018  -2.257  1.00 96.54           H  
ATOM   3644  CD2 TYR A 236      -5.652   1.089  -0.737  1.00 96.54           C  
ATOM   3645  HD2 TYR A 236      -4.782   0.556  -0.383  1.00 96.54           H  
ATOM   3646  CE1 TYR A 236      -7.922   2.469  -1.678  1.00 96.54           C  
ATOM   3647  HE1 TYR A 236      -8.789   2.999  -2.045  1.00 96.54           H  
ATOM   3648  CE2 TYR A 236      -6.927   0.502  -0.627  1.00 96.54           C  
ATOM   3649  HE2 TYR A 236      -7.048  -0.482  -0.198  1.00 96.54           H  
ATOM   3650  OH  TYR A 236      -9.294   0.639  -0.941  1.00 96.54           O  
ATOM   3651  HH  TYR A 236      -9.981   1.152  -1.374  1.00 96.54           H  
ATOM   3652  CZ  TYR A 236      -8.064   1.195  -1.088  1.00 96.54           C  
ATOM   3653  N   ALA A 237      -4.250   3.573  -4.530  1.00 92.94           N  
ATOM   3654  H   ALA A 237      -3.843   4.390  -4.098  1.00 92.94           H  
ATOM   3655  CA  ALA A 237      -5.062   3.757  -5.734  1.00 92.94           C  
ATOM   3656  HA  ALA A 237      -6.064   3.371  -5.546  1.00 92.94           H  
ATOM   3657  C   ALA A 237      -4.514   3.012  -6.966  1.00 92.94           C  
ATOM   3658  CB  ALA A 237      -5.161   5.263  -6.001  1.00 92.94           C  
ATOM   3659  HB1 ALA A 237      -5.792   5.435  -6.874  1.00 92.94           H  
ATOM   3660  HB2 ALA A 237      -5.604   5.764  -5.140  1.00 92.94           H  
ATOM   3661  HB3 ALA A 237      -4.170   5.676  -6.189  1.00 92.94           H  
ATOM   3662  O   ALA A 237      -5.281   2.485  -7.771  1.00 92.94           O  
ATOM   3663  N   THR A 238      -3.190   2.962  -7.130  1.00 91.40           N  
ATOM   3664  H   THR A 238      -2.602   3.421  -6.449  1.00 91.40           H  
ATOM   3665  CA  THR A 238      -2.559   2.385  -8.330  1.00 91.40           C  
ATOM   3666  HA  THR A 238      -3.243   2.499  -9.172  1.00 91.40           H  
ATOM   3667  C   THR A 238      -2.276   0.888  -8.215  1.00 91.40           C  
ATOM   3668  CB  THR A 238      -1.272   3.127  -8.708  1.00 91.40           C  
ATOM   3669  HB  THR A 238      -0.831   2.632  -9.574  1.00 91.40           H  
ATOM   3670  O   THR A 238      -2.257   0.198  -9.239  1.00 91.40           O  
ATOM   3671  CG2 THR A 238      -1.536   4.585  -9.078  1.00 91.40           C  
ATOM   3672 HG21 THR A 238      -0.605   5.033  -9.424  1.00 91.40           H  
ATOM   3673 HG22 THR A 238      -2.264   4.633  -9.888  1.00 91.40           H  
ATOM   3674 HG23 THR A 238      -1.910   5.145  -8.221  1.00 91.40           H  
ATOM   3675  OG1 THR A 238      -0.344   3.101  -7.651  1.00 91.40           O  
ATOM   3676  HG1 THR A 238      -0.612   3.759  -7.006  1.00 91.40           H  
ATOM   3677  N   VAL A 239      -2.094   0.377  -6.992  1.00 94.88           N  
ATOM   3678  H   VAL A 239      -2.103   1.014  -6.208  1.00 94.88           H  
ATOM   3679  CA  VAL A 239      -1.692  -1.012  -6.731  1.00 94.88           C  
ATOM   3680  HA  VAL A 239      -1.668  -1.560  -7.674  1.00 94.88           H  
ATOM   3681  C   VAL A 239      -2.714  -1.725  -5.854  1.00 94.88           C  
ATOM   3682  CB  VAL A 239      -0.269  -1.086  -6.131  1.00 94.88           C  
ATOM   3683  HB  VAL A 239      -0.255  -0.613  -5.149  1.00 94.88           H  
ATOM   3684  O   VAL A 239      -3.426  -2.603  -6.329  1.00 94.88           O  
ATOM   3685  CG1 VAL A 239       0.193  -2.536  -5.957  1.00 94.88           C  
ATOM   3686 HG11 VAL A 239       1.212  -2.549  -5.572  1.00 94.88           H  
ATOM   3687 HG12 VAL A 239       0.166  -3.056  -6.914  1.00 94.88           H  
ATOM   3688 HG13 VAL A 239      -0.446  -3.059  -5.246  1.00 94.88           H  
ATOM   3689  CG2 VAL A 239       0.754  -0.369  -7.015  1.00 94.88           C  
ATOM   3690 HG21 VAL A 239       0.518   0.693  -7.082  1.00 94.88           H  
ATOM   3691 HG22 VAL A 239       0.763  -0.813  -8.011  1.00 94.88           H  
ATOM   3692 HG23 VAL A 239       1.742  -0.461  -6.564  1.00 94.88           H  
ATOM   3693  N   LEU A 240      -2.810  -1.356  -4.576  1.00 95.74           N  
ATOM   3694  H   LEU A 240      -2.271  -0.556  -4.275  1.00 95.74           H  
ATOM   3695  CA  LEU A 240      -3.438  -2.214  -3.561  1.00 95.74           C  
ATOM   3696  HA  LEU A 240      -3.112  -3.240  -3.732  1.00 95.74           H  
ATOM   3697  C   LEU A 240      -4.967  -2.250  -3.631  1.00 95.74           C  
ATOM   3698  CB  LEU A 240      -2.973  -1.793  -2.165  1.00 95.74           C  
ATOM   3699  HB2 LEU A 240      -3.437  -2.447  -1.426  1.00 95.74           H  
ATOM   3700  HB3 LEU A 240      -3.332  -0.781  -1.980  1.00 95.74           H  
ATOM   3701  O   LEU A 240      -5.563  -3.232  -3.204  1.00 95.74           O  
ATOM   3702  CG  LEU A 240      -1.449  -1.850  -1.979  1.00 95.74           C  
ATOM   3703  HG  LEU A 240      -0.952  -1.310  -2.784  1.00 95.74           H  
ATOM   3704  CD1 LEU A 240      -1.088  -1.156  -0.679  1.00 95.74           C  
ATOM   3705 HD11 LEU A 240      -1.339  -1.784   0.176  1.00 95.74           H  
ATOM   3706 HD12 LEU A 240      -1.617  -0.205  -0.618  1.00 95.74           H  
ATOM   3707 HD13 LEU A 240      -0.016  -0.959  -0.689  1.00 95.74           H  
ATOM   3708  CD2 LEU A 240      -0.927  -3.285  -1.940  1.00 95.74           C  
ATOM   3709 HD21 LEU A 240      -1.463  -3.861  -1.184  1.00 95.74           H  
ATOM   3710 HD22 LEU A 240      -1.057  -3.760  -2.912  1.00 95.74           H  
ATOM   3711 HD23 LEU A 240       0.136  -3.277  -1.700  1.00 95.74           H  
ATOM   3712  N   GLN A 241      -5.608  -1.237  -4.220  1.00 92.30           N  
ATOM   3713  H   GLN A 241      -5.074  -0.426  -4.498  1.00 92.30           H  
ATOM   3714  CA  GLN A 241      -7.048  -1.243  -4.497  1.00 92.30           C  
ATOM   3715  HA  GLN A 241      -7.578  -1.426  -3.563  1.00 92.30           H  
ATOM   3716  C   GLN A 241      -7.444  -2.365  -5.475  1.00 92.30           C  
ATOM   3717  CB  GLN A 241      -7.454   0.141  -5.036  1.00 92.30           C  
ATOM   3718  HB2 GLN A 241      -6.949   0.324  -5.984  1.00 92.30           H  
ATOM   3719  HB3 GLN A 241      -7.138   0.900  -4.321  1.00 92.30           H  
ATOM   3720  O   GLN A 241      -8.611  -2.738  -5.543  1.00 92.30           O  
ATOM   3721  CG  GLN A 241      -8.973   0.273  -5.232  1.00 92.30           C  
ATOM   3722  HG2 GLN A 241      -9.474   0.044  -4.291  1.00 92.30           H  
ATOM   3723  HG3 GLN A 241      -9.316  -0.435  -5.987  1.00 92.30           H  
ATOM   3724  CD  GLN A 241      -9.422   1.648  -5.704  1.00 92.30           C  
ATOM   3725  NE2 GLN A 241     -10.713   1.897  -5.719  1.00 92.30           N  
ATOM   3726 HE21 GLN A 241     -11.371   1.171  -5.474  1.00 92.30           H  
ATOM   3727 HE22 GLN A 241     -10.978   2.797  -6.094  1.00 92.30           H  
ATOM   3728  OE1 GLN A 241      -8.657   2.520  -6.073  1.00 92.30           O  
ATOM   3729  N   LYS A 242      -6.486  -2.911  -6.234  1.00 90.68           N  
ATOM   3730  H   LYS A 242      -5.536  -2.587  -6.116  1.00 90.68           H  
ATOM   3731  CA  LYS A 242      -6.718  -4.016  -7.172  1.00 90.68           C  
ATOM   3732  HA  LYS A 242      -7.716  -3.913  -7.599  1.00 90.68           H  
ATOM   3733  C   LYS A 242      -6.714  -5.389  -6.498  1.00 90.68           C  
ATOM   3734  CB  LYS A 242      -5.691  -3.963  -8.309  1.00 90.68           C  
ATOM   3735  HB2 LYS A 242      -5.899  -4.773  -9.008  1.00 90.68           H  
ATOM   3736  HB3 LYS A 242      -4.696  -4.132  -7.898  1.00 90.68           H  
ATOM   3737  O   LYS A 242      -7.023  -6.368  -7.171  1.00 90.68           O  
ATOM   3738  CG  LYS A 242      -5.728  -2.630  -9.074  1.00 90.68           C  
ATOM   3739  HG2 LYS A 242      -5.583  -1.792  -8.393  1.00 90.68           H  
ATOM   3740  HG3 LYS A 242      -6.691  -2.525  -9.575  1.00 90.68           H  
ATOM   3741  CD  LYS A 242      -4.597  -2.619 -10.099  1.00 90.68           C  
ATOM   3742  HD2 LYS A 242      -4.706  -3.474 -10.766  1.00 90.68           H  
ATOM   3743  HD3 LYS A 242      -3.661  -2.717  -9.550  1.00 90.68           H  
ATOM   3744  CE  LYS A 242      -4.518  -1.324 -10.907  1.00 90.68           C  
ATOM   3745  HE2 LYS A 242      -3.535  -1.289 -11.379  1.00 90.68           H  
ATOM   3746  HE3 LYS A 242      -4.571  -0.481 -10.217  1.00 90.68           H  
ATOM   3747  NZ  LYS A 242      -5.586  -1.242 -11.933  1.00 90.68           N  
ATOM   3748  HZ1 LYS A 242      -6.489  -1.273 -11.481  1.00 90.68           H  
ATOM   3749  HZ2 LYS A 242      -5.520  -2.018 -12.577  1.00 90.68           H  
ATOM   3750  HZ3 LYS A 242      -5.521  -0.374 -12.445  1.00 90.68           H  
ATOM   3751  N   LEU A 243      -6.380  -5.476  -5.205  1.00 92.57           N  
ATOM   3752  H   LEU A 243      -6.189  -4.629  -4.689  1.00 92.57           H  
ATOM   3753  CA  LEU A 243      -6.529  -6.721  -4.454  1.00 92.57           C  
ATOM   3754  HA  LEU A 243      -5.924  -7.478  -4.952  1.00 92.57           H  
ATOM   3755  C   LEU A 243      -8.001  -7.164  -4.459  1.00 92.57           C  
ATOM   3756  CB  LEU A 243      -6.039  -6.562  -3.003  1.00 92.57           C  
ATOM   3757  HB2 LEU A 243      -6.437  -5.632  -2.596  1.00 92.57           H  
ATOM   3758  HB3 LEU A 243      -6.445  -7.376  -2.403  1.00 92.57           H  
ATOM   3759  O   LEU A 243      -8.878  -6.343  -4.170  1.00 92.57           O  
ATOM   3760  CG  LEU A 243      -4.512  -6.583  -2.864  1.00 92.57           C  
ATOM   3761  HG  LEU A 243      -4.080  -5.856  -3.552  1.00 92.57           H  
ATOM   3762  CD1 LEU A 243      -4.096  -6.186  -1.449  1.00 92.57           C  
ATOM   3763 HD11 LEU A 243      -4.504  -6.895  -0.729  1.00 92.57           H  
ATOM   3764 HD12 LEU A 243      -4.476  -5.188  -1.230  1.00 92.57           H  
ATOM   3765 HD13 LEU A 243      -3.008  -6.178  -1.370  1.00 92.57           H  
ATOM   3766  CD2 LEU A 243      -3.940  -7.973  -3.149  1.00 92.57           C  
ATOM   3767 HD21 LEU A 243      -4.092  -8.249  -4.192  1.00 92.57           H  
ATOM   3768 HD22 LEU A 243      -2.867  -7.962  -2.955  1.00 92.57           H  
ATOM   3769 HD23 LEU A 243      -4.410  -8.715  -2.504  1.00 92.57           H  
ATOM   3770  N   PRO A 244      -8.293  -8.444  -4.748  1.00 91.62           N  
ATOM   3771  CA  PRO A 244      -9.650  -8.964  -4.673  1.00 91.62           C  
ATOM   3772  HA  PRO A 244     -10.259  -8.449  -5.416  1.00 91.62           H  
ATOM   3773  C   PRO A 244     -10.245  -8.762  -3.277  1.00 91.62           C  
ATOM   3774  CB  PRO A 244      -9.543 -10.449  -5.042  1.00 91.62           C  
ATOM   3775  HB2 PRO A 244     -10.419 -10.793  -5.592  1.00 91.62           H  
ATOM   3776  HB3 PRO A 244      -9.397 -11.054  -4.148  1.00 91.62           H  
ATOM   3777  O   PRO A 244      -9.633  -9.132  -2.276  1.00 91.62           O  
ATOM   3778  CG  PRO A 244      -8.279 -10.521  -5.896  1.00 91.62           C  
ATOM   3779  HG2 PRO A 244      -7.818 -11.508  -5.860  1.00 91.62           H  
ATOM   3780  HG3 PRO A 244      -8.510 -10.240  -6.924  1.00 91.62           H  
ATOM   3781  CD  PRO A 244      -7.386  -9.459  -5.265  1.00 91.62           C  
ATOM   3782  HD2 PRO A 244      -6.726  -9.050  -6.030  1.00 91.62           H  
ATOM   3783  HD3 PRO A 244      -6.812  -9.891  -4.446  1.00 91.62           H  
ATOM   3784  N   GLU A 245     -11.468  -8.224  -3.197  1.00 90.24           N  
ATOM   3785  H   GLU A 245     -11.880  -7.861  -4.044  1.00 90.24           H  
ATOM   3786  CA  GLU A 245     -12.126  -7.904  -1.916  1.00 90.24           C  
ATOM   3787  HA  GLU A 245     -11.559  -7.120  -1.414  1.00 90.24           H  
ATOM   3788  C   GLU A 245     -12.192  -9.106  -0.956  1.00 90.24           C  
ATOM   3789  CB  GLU A 245     -13.562  -7.400  -2.157  1.00 90.24           C  
ATOM   3790  HB2 GLU A 245     -14.112  -8.167  -2.702  1.00 90.24           H  
ATOM   3791  HB3 GLU A 245     -14.038  -7.266  -1.186  1.00 90.24           H  
ATOM   3792  O   GLU A 245     -12.072  -8.939   0.256  1.00 90.24           O  
ATOM   3793  CG  GLU A 245     -13.665  -6.069  -2.922  1.00 90.24           C  
ATOM   3794  HG2 GLU A 245     -13.233  -6.196  -3.915  1.00 90.24           H  
ATOM   3795  HG3 GLU A 245     -13.080  -5.319  -2.389  1.00 90.24           H  
ATOM   3796  CD  GLU A 245     -15.118  -5.567  -3.067  1.00 90.24           C  
ATOM   3797  OE1 GLU A 245     -15.301  -4.383  -3.440  1.00 90.24           O  
ATOM   3798  OE2 GLU A 245     -16.067  -6.331  -2.765  1.00 90.24           O  
ATOM   3799  N   ALA A 246     -12.352 -10.320  -1.497  1.00 89.04           N  
ATOM   3800  H   ALA A 246     -12.379 -10.382  -2.505  1.00 89.04           H  
ATOM   3801  CA  ALA A 246     -12.415 -11.568  -0.733  1.00 89.04           C  
ATOM   3802  HA  ALA A 246     -13.157 -11.458   0.058  1.00 89.04           H  
ATOM   3803  C   ALA A 246     -11.085 -11.951  -0.052  1.00 89.04           C  
ATOM   3804  CB  ALA A 246     -12.874 -12.675  -1.691  1.00 89.04           C  
ATOM   3805  HB1 ALA A 246     -12.136 -12.816  -2.480  1.00 89.04           H  
ATOM   3806  HB2 ALA A 246     -12.979 -13.610  -1.140  1.00 89.04           H  
ATOM   3807  HB3 ALA A 246     -13.836 -12.414  -2.132  1.00 89.04           H  
ATOM   3808  O   ALA A 246     -11.074 -12.753   0.881  1.00 89.04           O  
ATOM   3809  N   GLU A 247      -9.972 -11.379  -0.504  1.00 91.71           N  
ATOM   3810  H   GLU A 247     -10.041 -10.715  -1.261  1.00 91.71           H  
ATOM   3811  CA  GLU A 247      -8.622 -11.741  -0.068  1.00 91.71           C  
ATOM   3812  HA  GLU A 247      -8.653 -12.653   0.528  1.00 91.71           H  
ATOM   3813  C   GLU A 247      -7.974 -10.666   0.807  1.00 91.71           C  
ATOM   3814  CB  GLU A 247      -7.763 -12.033  -1.298  1.00 91.71           C  
ATOM   3815  HB2 GLU A 247      -7.709 -11.146  -1.930  1.00 91.71           H  
ATOM   3816  HB3 GLU A 247      -6.759 -12.277  -0.951  1.00 91.71           H  
ATOM   3817  O   GLU A 247      -6.973 -10.934   1.467  1.00 91.71           O  
ATOM   3818  CG  GLU A 247      -8.329 -13.214  -2.108  1.00 91.71           C  
ATOM   3819  HG2 GLU A 247      -8.425 -14.080  -1.454  1.00 91.71           H  
ATOM   3820  HG3 GLU A 247      -9.321 -12.959  -2.481  1.00 91.71           H  
ATOM   3821  CD  GLU A 247      -7.432 -13.572  -3.288  1.00 91.71           C  
ATOM   3822  OE1 GLU A 247      -7.952 -14.032  -4.324  1.00 91.71           O  
ATOM   3823  OE2 GLU A 247      -6.215 -13.360  -3.154  1.00 91.71           O  
ATOM   3824  N   ILE A 248      -8.558  -9.463   0.873  1.00 92.90           N  
ATOM   3825  H   ILE A 248      -9.362  -9.302   0.284  1.00 92.90           H  
ATOM   3826  CA  ILE A 248      -8.027  -8.349   1.673  1.00 92.90           C  
ATOM   3827  HA  ILE A 248      -7.029  -8.107   1.307  1.00 92.90           H  
ATOM   3828  C   ILE A 248      -7.871  -8.744   3.146  1.00 92.90           C  
ATOM   3829  CB  ILE A 248      -8.921  -7.097   1.519  1.00 92.90           C  
ATOM   3830  HB  ILE A 248      -9.959  -7.384   1.691  1.00 92.90           H  
ATOM   3831  O   ILE A 248      -6.832  -8.462   3.740  1.00 92.90           O  
ATOM   3832  CG1 ILE A 248      -8.795  -6.540   0.083  1.00 92.90           C  
ATOM   3833 HG12 ILE A 248      -9.023  -7.336  -0.626  1.00 92.90           H  
ATOM   3834 HG13 ILE A 248      -7.768  -6.223  -0.097  1.00 92.90           H  
ATOM   3835  CG2 ILE A 248      -8.548  -6.018   2.554  1.00 92.90           C  
ATOM   3836 HG21 ILE A 248      -9.129  -5.112   2.381  1.00 92.90           H  
ATOM   3837 HG22 ILE A 248      -7.486  -5.782   2.488  1.00 92.90           H  
ATOM   3838 HG23 ILE A 248      -8.782  -6.356   3.563  1.00 92.90           H  
ATOM   3839  CD1 ILE A 248      -9.736  -5.373  -0.235  1.00 92.90           C  
ATOM   3840 HD11 ILE A 248      -9.736  -5.197  -1.310  1.00 92.90           H  
ATOM   3841 HD12 ILE A 248     -10.750  -5.611   0.086  1.00 92.90           H  
ATOM   3842 HD13 ILE A 248      -9.393  -4.463   0.259  1.00 92.90           H  
ATOM   3843  N   GLY A 249      -8.875  -9.413   3.723  1.00 92.98           N  
ATOM   3844  H   GLY A 249      -9.686  -9.636   3.164  1.00 92.98           H  
ATOM   3845  CA  GLY A 249      -8.817  -9.868   5.114  1.00 92.98           C  
ATOM   3846  HA2 GLY A 249      -9.744 -10.379   5.373  1.00 92.98           H  
ATOM   3847  HA3 GLY A 249      -8.686  -9.008   5.772  1.00 92.98           H  
ATOM   3848  C   GLY A 249      -7.656 -10.830   5.357  1.00 92.98           C  
ATOM   3849  O   GLY A 249      -6.824 -10.581   6.223  1.00 92.98           O  
ATOM   3850  N   GLN A 250      -7.537 -11.853   4.506  1.00 92.75           N  
ATOM   3851  H   GLN A 250      -8.214 -11.942   3.762  1.00 92.75           H  
ATOM   3852  CA  GLN A 250      -6.454 -12.839   4.567  1.00 92.75           C  
ATOM   3853  HA  GLN A 250      -6.471 -13.329   5.540  1.00 92.75           H  
ATOM   3854  C   GLN A 250      -5.075 -12.181   4.405  1.00 92.75           C  
ATOM   3855  CB  GLN A 250      -6.664 -13.898   3.471  1.00 92.75           C  
ATOM   3856  HB2 GLN A 250      -5.817 -14.583   3.481  1.00 92.75           H  
ATOM   3857  HB3 GLN A 250      -6.690 -13.409   2.497  1.00 92.75           H  
ATOM   3858  O   GLN A 250      -4.145 -12.515   5.132  1.00 92.75           O  
ATOM   3859  CG  GLN A 250      -7.953 -14.716   3.654  1.00 92.75           C  
ATOM   3860  HG2 GLN A 250      -8.809 -14.048   3.747  1.00 92.75           H  
ATOM   3861  HG3 GLN A 250      -7.881 -15.309   4.566  1.00 92.75           H  
ATOM   3862  CD  GLN A 250      -8.188 -15.654   2.474  1.00 92.75           C  
ATOM   3863  NE2 GLN A 250      -9.285 -15.524   1.759  1.00 92.75           N  
ATOM   3864 HE21 GLN A 250      -9.947 -14.780   1.926  1.00 92.75           H  
ATOM   3865 HE22 GLN A 250      -9.348 -16.143   0.963  1.00 92.75           H  
ATOM   3866  OE1 GLN A 250      -7.380 -16.503   2.146  1.00 92.75           O  
ATOM   3867  N   CYS A 251      -4.944 -11.201   3.502  1.00 94.21           N  
ATOM   3868  H   CYS A 251      -5.732 -10.985   2.908  1.00 94.21           H  
ATOM   3869  CA  CYS A 251      -3.703 -10.445   3.325  1.00 94.21           C  
ATOM   3870  HA  CYS A 251      -2.886 -11.141   3.138  1.00 94.21           H  
ATOM   3871  C   CYS A 251      -3.334  -9.653   4.586  1.00 94.21           C  
ATOM   3872  CB  CYS A 251      -3.826  -9.491   2.127  1.00 94.21           C  
ATOM   3873  HB2 CYS A 251      -4.729  -8.888   2.225  1.00 94.21           H  
ATOM   3874  HB3 CYS A 251      -2.963  -8.826   2.120  1.00 94.21           H  
ATOM   3875  O   CYS A 251      -2.192  -9.714   5.028  1.00 94.21           O  
ATOM   3876  SG  CYS A 251      -3.861 -10.400   0.555  1.00 94.21           S  
ATOM   3877  HG  CYS A 251      -5.016 -11.035   0.774  1.00 94.21           H  
ATOM   3878  N   LEU A 252      -4.284  -8.920   5.177  1.00 94.73           N  
ATOM   3879  H   LEU A 252      -5.220  -8.950   4.799  1.00 94.73           H  
ATOM   3880  CA  LEU A 252      -4.034  -8.108   6.372  1.00 94.73           C  
ATOM   3881  HA  LEU A 252      -3.170  -7.470   6.186  1.00 94.73           H  
ATOM   3882  C   LEU A 252      -3.671  -8.970   7.588  1.00 94.73           C  
ATOM   3883  CB  LEU A 252      -5.266  -7.234   6.666  1.00 94.73           C  
ATOM   3884  HB2 LEU A 252      -6.152  -7.868   6.634  1.00 94.73           H  
ATOM   3885  HB3 LEU A 252      -5.185  -6.834   7.677  1.00 94.73           H  
ATOM   3886  O   LEU A 252      -2.752  -8.613   8.323  1.00 94.73           O  
ATOM   3887  CG  LEU A 252      -5.442  -6.059   5.686  1.00 94.73           C  
ATOM   3888  HG  LEU A 252      -5.349  -6.410   4.659  1.00 94.73           H  
ATOM   3889  CD1 LEU A 252      -6.829  -5.441   5.858  1.00 94.73           C  
ATOM   3890 HD11 LEU A 252      -6.966  -4.638   5.134  1.00 94.73           H  
ATOM   3891 HD12 LEU A 252      -6.944  -5.055   6.871  1.00 94.73           H  
ATOM   3892 HD13 LEU A 252      -7.580  -6.208   5.669  1.00 94.73           H  
ATOM   3893  CD2 LEU A 252      -4.409  -4.953   5.926  1.00 94.73           C  
ATOM   3894 HD21 LEU A 252      -4.616  -4.103   5.276  1.00 94.73           H  
ATOM   3895 HD22 LEU A 252      -3.411  -5.327   5.696  1.00 94.73           H  
ATOM   3896 HD23 LEU A 252      -4.442  -4.631   6.967  1.00 94.73           H  
ATOM   3897  N   GLU A 253      -4.352 -10.102   7.778  1.00 93.73           N  
ATOM   3898  H   GLU A 253      -5.117 -10.321   7.155  1.00 93.73           H  
ATOM   3899  CA  GLU A 253      -4.051 -11.065   8.845  1.00 93.73           C  
ATOM   3900  HA  GLU A 253      -4.030 -10.550   9.805  1.00 93.73           H  
ATOM   3901  C   GLU A 253      -2.669 -11.702   8.648  1.00 93.73           C  
ATOM   3902  CB  GLU A 253      -5.142 -12.149   8.899  1.00 93.73           C  
ATOM   3903  HB2 GLU A 253      -5.276 -12.568   7.902  1.00 93.73           H  
ATOM   3904  HB3 GLU A 253      -4.816 -12.942   9.571  1.00 93.73           H  
ATOM   3905  O   GLU A 253      -1.860 -11.734   9.578  1.00 93.73           O  
ATOM   3906  CG  GLU A 253      -6.479 -11.590   9.417  1.00 93.73           C  
ATOM   3907  HG2 GLU A 253      -6.333 -11.234  10.436  1.00 93.73           H  
ATOM   3908  HG3 GLU A 253      -6.756 -10.733   8.803  1.00 93.73           H  
ATOM   3909  CD  GLU A 253      -7.642 -12.600   9.394  1.00 93.73           C  
ATOM   3910  OE1 GLU A 253      -8.758 -12.205   9.814  1.00 93.73           O  
ATOM   3911  OE2 GLU A 253      -7.433 -13.753   8.957  1.00 93.73           O  
ATOM   3912  N   TYR A 254      -2.350 -12.126   7.422  1.00 94.53           N  
ATOM   3913  H   TYR A 254      -3.056 -12.109   6.699  1.00 94.53           H  
ATOM   3914  CA  TYR A 254      -1.035 -12.669   7.094  1.00 94.53           C  
ATOM   3915  HA  TYR A 254      -0.840 -13.512   7.757  1.00 94.53           H  
ATOM   3916  C   TYR A 254       0.081 -11.642   7.322  1.00 94.53           C  
ATOM   3917  CB  TYR A 254      -1.033 -13.178   5.648  1.00 94.53           C  
ATOM   3918  HB2 TYR A 254      -1.353 -12.372   4.988  1.00 94.53           H  
ATOM   3919  HB3 TYR A 254      -1.758 -13.987   5.561  1.00 94.53           H  
ATOM   3920  O   TYR A 254       1.073 -11.945   7.983  1.00 94.53           O  
ATOM   3921  CG  TYR A 254       0.316 -13.693   5.188  1.00 94.53           C  
ATOM   3922  CD1 TYR A 254       0.955 -13.112   4.075  1.00 94.53           C  
ATOM   3923  HD1 TYR A 254       0.472 -12.311   3.535  1.00 94.53           H  
ATOM   3924  CD2 TYR A 254       0.939 -14.745   5.887  1.00 94.53           C  
ATOM   3925  HD2 TYR A 254       0.458 -15.190   6.745  1.00 94.53           H  
ATOM   3926  CE1 TYR A 254       2.212 -13.589   3.655  1.00 94.53           C  
ATOM   3927  HE1 TYR A 254       2.700 -13.150   2.797  1.00 94.53           H  
ATOM   3928  CE2 TYR A 254       2.199 -15.217   5.477  1.00 94.53           C  
ATOM   3929  HE2 TYR A 254       2.688 -16.015   6.015  1.00 94.53           H  
ATOM   3930  OH  TYR A 254       4.050 -15.109   3.967  1.00 94.53           O  
ATOM   3931  HH  TYR A 254       4.391 -14.647   3.197  1.00 94.53           H  
ATOM   3932  CZ  TYR A 254       2.835 -14.645   4.359  1.00 94.53           C  
ATOM   3933  N   TRP A 255      -0.085 -10.401   6.860  1.00 95.07           N  
ATOM   3934  H   TRP A 255      -0.916 -10.186   6.328  1.00 95.07           H  
ATOM   3935  CA  TRP A 255       0.906  -9.345   7.076  1.00 95.07           C  
ATOM   3936  HA  TRP A 255       1.878  -9.688   6.723  1.00 95.07           H  
ATOM   3937  C   TRP A 255       1.075  -9.004   8.557  1.00 95.07           C  
ATOM   3938  CB  TRP A 255       0.516  -8.100   6.280  1.00 95.07           C  
ATOM   3939  HB2 TRP A 255       1.220  -7.305   6.524  1.00 95.07           H  
ATOM   3940  HB3 TRP A 255      -0.471  -7.771   6.607  1.00 95.07           H  
ATOM   3941  O   TRP A 255       2.202  -8.797   9.001  1.00 95.07           O  
ATOM   3942  CG  TRP A 255       0.488  -8.236   4.786  1.00 95.07           C  
ATOM   3943  CD1 TRP A 255       0.970  -9.264   4.044  1.00 95.07           C  
ATOM   3944  HD1 TRP A 255       1.441 -10.149   4.446  1.00 95.07           H  
ATOM   3945  CD2 TRP A 255      -0.050  -7.281   3.830  1.00 95.07           C  
ATOM   3946  CE2 TRP A 255       0.137  -7.798   2.515  1.00 95.07           C  
ATOM   3947  CE3 TRP A 255      -0.644  -6.007   3.947  1.00 95.07           C  
ATOM   3948  HE3 TRP A 255      -0.790  -5.590   4.933  1.00 95.07           H  
ATOM   3949  NE1 TRP A 255       0.761  -9.010   2.701  1.00 95.07           N  
ATOM   3950  HE1 TRP A 255       1.067  -9.619   1.955  1.00 95.07           H  
ATOM   3951  CH2 TRP A 255      -0.810  -5.815   1.516  1.00 95.07           C  
ATOM   3952  HH2 TRP A 255      -1.088  -5.244   0.642  1.00 95.07           H  
ATOM   3953  CZ2 TRP A 255      -0.253  -7.095   1.370  1.00 95.07           C  
ATOM   3954  HZ2 TRP A 255      -0.096  -7.529   0.393  1.00 95.07           H  
ATOM   3955  CZ3 TRP A 255      -0.986  -5.268   2.800  1.00 95.07           C  
ATOM   3956  HZ3 TRP A 255      -1.378  -4.268   2.906  1.00 95.07           H  
ATOM   3957  N   ALA A 256      -0.009  -8.994   9.342  1.00 93.54           N  
ATOM   3958  H   ALA A 256      -0.918  -9.161   8.934  1.00 93.54           H  
ATOM   3959  CA  ALA A 256       0.082  -8.797  10.787  1.00 93.54           C  
ATOM   3960  HA  ALA A 256       0.600  -7.858  10.978  1.00 93.54           H  
ATOM   3961  C   ALA A 256       0.903  -9.915  11.453  1.00 93.54           C  
ATOM   3962  CB  ALA A 256      -1.330  -8.696  11.378  1.00 93.54           C  
ATOM   3963  HB1 ALA A 256      -1.264  -8.500  12.448  1.00 93.54           H  
ATOM   3964  HB2 ALA A 256      -1.873  -9.628  11.223  1.00 93.54           H  
ATOM   3965  HB3 ALA A 256      -1.879  -7.883  10.902  1.00 93.54           H  
ATOM   3966  O   ALA A 256       1.737  -9.629  12.314  1.00 93.54           O  
ATOM   3967  N   SER A 257       0.729 -11.164  11.001  1.00 93.51           N  
ATOM   3968  H   SER A 257      -0.004 -11.331  10.327  1.00 93.51           H  
ATOM   3969  CA  SER A 257       1.507 -12.313  11.486  1.00 93.51           C  
ATOM   3970  HA  SER A 257       1.444 -12.321  12.574  1.00 93.51           H  
ATOM   3971  C   SER A 257       2.996 -12.217  11.134  1.00 93.51           C  
ATOM   3972  CB  SER A 257       0.896 -13.634  10.994  1.00 93.51           C  
ATOM   3973  HB2 SER A 257       1.238 -14.435  11.649  1.00 93.51           H  
ATOM   3974  HB3 SER A 257      -0.190 -13.580  11.073  1.00 93.51           H  
ATOM   3975  O   SER A 257       3.835 -12.540  11.971  1.00 93.51           O  
ATOM   3976  OG  SER A 257       1.259 -13.974   9.668  1.00 93.51           O  
ATOM   3977  HG  SER A 257       1.147 -13.218   9.088  1.00 93.51           H  
ATOM   3978  N   LEU A 258       3.333 -11.699   9.945  1.00 91.90           N  
ATOM   3979  H   LEU A 258       2.590 -11.478   9.297  1.00 91.90           H  
ATOM   3980  CA  LEU A 258       4.721 -11.499   9.515  1.00 91.90           C  
ATOM   3981  HA  LEU A 258       5.285 -12.416   9.688  1.00 91.90           H  
ATOM   3982  C   LEU A 258       5.428 -10.399  10.307  1.00 91.90           C  
ATOM   3983  CB  LEU A 258       4.765 -11.130   8.023  1.00 91.90           C  
ATOM   3984  HB2 LEU A 258       5.773 -10.782   7.797  1.00 91.90           H  
ATOM   3985  HB3 LEU A 258       4.087 -10.293   7.851  1.00 91.90           H  
ATOM   3986  O   LEU A 258       6.610 -10.529  10.612  1.00 91.90           O  
ATOM   3987  CG  LEU A 258       4.427 -12.255   7.034  1.00 91.90           C  
ATOM   3988  HG  LEU A 258       3.419 -12.628   7.214  1.00 91.90           H  
ATOM   3989  CD1 LEU A 258       4.492 -11.660   5.625  1.00 91.90           C  
ATOM   3990 HD11 LEU A 258       3.718 -10.900   5.512  1.00 91.90           H  
ATOM   3991 HD12 LEU A 258       5.472 -11.216   5.448  1.00 91.90           H  
ATOM   3992 HD13 LEU A 258       4.330 -12.445   4.887  1.00 91.90           H  
ATOM   3993  CD2 LEU A 258       5.410 -13.422   7.127  1.00 91.90           C  
ATOM   3994 HD21 LEU A 258       5.308 -13.917   8.092  1.00 91.90           H  
ATOM   3995 HD22 LEU A 258       6.434 -13.069   7.006  1.00 91.90           H  
ATOM   3996 HD23 LEU A 258       5.185 -14.156   6.353  1.00 91.90           H  
ATOM   3997  N   VAL A 259       4.726  -9.304  10.621  1.00 91.11           N  
ATOM   3998  H   VAL A 259       3.768  -9.242  10.309  1.00 91.11           H  
ATOM   3999  CA  VAL A 259       5.297  -8.220  11.437  1.00 91.11           C  
ATOM   4000  HA  VAL A 259       6.256  -7.928  11.009  1.00 91.11           H  
ATOM   4001  C   VAL A 259       5.583  -8.710  12.855  1.00 91.11           C  
ATOM   4002  CB  VAL A 259       4.372  -6.988  11.461  1.00 91.11           C  
ATOM   4003  HB  VAL A 259       3.368  -7.290  11.759  1.00 91.11           H  
ATOM   4004  O   VAL A 259       6.595  -8.315  13.434  1.00 91.11           O  
ATOM   4005  CG1 VAL A 259       4.861  -5.896  12.423  1.00 91.11           C  
ATOM   4006 HG11 VAL A 259       4.798  -6.248  13.453  1.00 91.11           H  
ATOM   4007 HG12 VAL A 259       4.229  -5.013  12.333  1.00 91.11           H  
ATOM   4008 HG13 VAL A 259       5.895  -5.634  12.198  1.00 91.11           H  
ATOM   4009  CG2 VAL A 259       4.305  -6.333  10.078  1.00 91.11           C  
ATOM   4010 HG21 VAL A 259       5.290  -5.955   9.806  1.00 91.11           H  
ATOM   4011 HG22 VAL A 259       3.986  -7.060   9.331  1.00 91.11           H  
ATOM   4012 HG23 VAL A 259       3.585  -5.514  10.090  1.00 91.11           H  
ATOM   4013  N   GLY A 260       4.703  -9.552  13.408  1.00 85.29           N  
ATOM   4014  H   GLY A 260       3.900  -9.833  12.862  1.00 85.29           H  
ATOM   4015  CA  GLY A 260       4.868 -10.141  14.734  1.00 85.29           C  
ATOM   4016  HA2 GLY A 260       3.947 -10.645  15.028  1.00 85.29           H  
ATOM   4017  HA3 GLY A 260       5.664 -10.885  14.686  1.00 85.29           H  
ATOM   4018  C   GLY A 260       5.216  -9.090  15.792  1.00 85.29           C  
ATOM   4019  O   GLY A 260       4.597  -8.026  15.858  1.00 85.29           O  
ATOM   4020  N   ASP A 261       6.241  -9.370  16.595  1.00 85.76           N  
ATOM   4021  H   ASP A 261       6.688 -10.273  16.521  1.00 85.76           H  
ATOM   4022  CA  ASP A 261       6.752  -8.430  17.600  1.00 85.76           C  
ATOM   4023  HA  ASP A 261       5.934  -7.787  17.925  1.00 85.76           H  
ATOM   4024  C   ASP A 261       7.835  -7.480  17.059  1.00 85.76           C  
ATOM   4025  CB  ASP A 261       7.229  -9.203  18.837  1.00 85.76           C  
ATOM   4026  HB2 ASP A 261       8.000  -9.913  18.539  1.00 85.76           H  
ATOM   4027  HB3 ASP A 261       7.667  -8.504  19.549  1.00 85.76           H  
ATOM   4028  O   ASP A 261       8.280  -6.583  17.775  1.00 85.76           O  
ATOM   4029  CG  ASP A 261       6.082  -9.938  19.541  1.00 85.76           C  
ATOM   4030  OD1 ASP A 261       4.948  -9.389  19.581  1.00 85.76           O  
ATOM   4031  OD2 ASP A 261       6.342 -11.054  20.030  1.00 85.76           O  
ATOM   4032  N   SER A 262       8.245  -7.613  15.790  1.00 87.19           N  
ATOM   4033  H   SER A 262       7.804  -8.302  15.198  1.00 87.19           H  
ATOM   4034  CA  SER A 262       9.317  -6.789  15.213  1.00 87.19           C  
ATOM   4035  HA  SER A 262      10.199  -6.869  15.849  1.00 87.19           H  
ATOM   4036  C   SER A 262       8.952  -5.305  15.137  1.00 87.19           C  
ATOM   4037  CB  SER A 262       9.686  -7.275  13.809  1.00 87.19           C  
ATOM   4038  HB2 SER A 262      10.529  -6.690  13.442  1.00 87.19           H  
ATOM   4039  HB3 SER A 262       8.844  -7.130  13.132  1.00 87.19           H  
ATOM   4040  O   SER A 262       9.829  -4.447  15.230  1.00 87.19           O  
ATOM   4041  OG  SER A 262      10.045  -8.640  13.818  1.00 87.19           O  
ATOM   4042  HG  SER A 262      10.538  -8.836  14.619  1.00 87.19           H  
ATOM   4043  N   CYS A 263       7.666  -4.977  14.966  1.00 88.32           N  
ATOM   4044  H   CYS A 263       6.998  -5.731  14.892  1.00 88.32           H  
ATOM   4045  CA  CYS A 263       7.185  -3.599  15.035  1.00 88.32           C  
ATOM   4046  HA  CYS A 263       7.795  -3.061  15.761  1.00 88.32           H  
ATOM   4047  C   CYS A 263       5.729  -3.530  15.514  1.00 88.32           C  
ATOM   4048  CB  CYS A 263       7.384  -2.921  13.672  1.00 88.32           C  
ATOM   4049  HB2 CYS A 263       6.784  -3.428  12.916  1.00 88.32           H  
ATOM   4050  HB3 CYS A 263       8.435  -2.989  13.393  1.00 88.32           H  
ATOM   4051  O   CYS A 263       4.783  -3.625  14.725  1.00 88.32           O  
ATOM   4052  SG  CYS A 263       6.906  -1.169  13.786  1.00 88.32           S  
ATOM   4053  HG  CYS A 263       7.563  -0.891  14.916  1.00 88.32           H  
ATOM   4054  N   LEU A 264       5.551  -3.288  16.816  1.00 88.89           N  
ATOM   4055  H   LEU A 264       6.379  -3.259  17.395  1.00 88.89           H  
ATOM   4056  CA  LEU A 264       4.235  -3.154  17.451  1.00 88.89           C  
ATOM   4057  HA  LEU A 264       3.736  -4.122  17.399  1.00 88.89           H  
ATOM   4058  C   LEU A 264       3.352  -2.124  16.739  1.00 88.89           C  
ATOM   4059  CB  LEU A 264       4.427  -2.744  18.923  1.00 88.89           C  
ATOM   4060  HB2 LEU A 264       5.073  -3.472  19.414  1.00 88.89           H  
ATOM   4061  HB3 LEU A 264       4.915  -1.769  18.943  1.00 88.89           H  
ATOM   4062  O   LEU A 264       2.166  -2.358  16.533  1.00 88.89           O  
ATOM   4063  CG  LEU A 264       3.122  -2.610  19.731  1.00 88.89           C  
ATOM   4064  HG  LEU A 264       2.471  -1.873  19.261  1.00 88.89           H  
ATOM   4065  CD1 LEU A 264       2.375  -3.938  19.837  1.00 88.89           C  
ATOM   4066 HD11 LEU A 264       3.036  -4.685  20.275  1.00 88.89           H  
ATOM   4067 HD12 LEU A 264       1.495  -3.813  20.467  1.00 88.89           H  
ATOM   4068 HD13 LEU A 264       2.047  -4.258  18.848  1.00 88.89           H  
ATOM   4069  CD2 LEU A 264       3.444  -2.118  21.141  1.00 88.89           C  
ATOM   4070 HD21 LEU A 264       4.086  -2.834  21.653  1.00 88.89           H  
ATOM   4071 HD22 LEU A 264       2.521  -2.000  21.710  1.00 88.89           H  
ATOM   4072 HD23 LEU A 264       3.948  -1.153  21.093  1.00 88.89           H  
ATOM   4073  N   GLN A 265       3.923  -0.985  16.346  1.00 88.85           N  
ATOM   4074  H   GLN A 265       4.913  -0.860  16.505  1.00 88.85           H  
ATOM   4075  CA  GLN A 265       3.144   0.104  15.766  1.00 88.85           C  
ATOM   4076  HA  GLN A 265       2.301   0.296  16.431  1.00 88.85           H  
ATOM   4077  C   GLN A 265       2.562  -0.262  14.392  1.00 88.85           C  
ATOM   4078  CB  GLN A 265       4.036   1.350  15.712  1.00 88.85           C  
ATOM   4079  HB2 GLN A 265       4.537   1.473  16.672  1.00 88.85           H  
ATOM   4080  HB3 GLN A 265       4.807   1.197  14.956  1.00 88.85           H  
ATOM   4081  O   GLN A 265       1.419   0.095  14.101  1.00 88.85           O  
ATOM   4082  CG  GLN A 265       3.291   2.651  15.394  1.00 88.85           C  
ATOM   4083  HG2 GLN A 265       4.056   3.413  15.249  1.00 88.85           H  
ATOM   4084  HG3 GLN A 265       2.730   2.547  14.465  1.00 88.85           H  
ATOM   4085  CD  GLN A 265       2.361   3.153  16.497  1.00 88.85           C  
ATOM   4086  NE2 GLN A 265       1.945   4.399  16.436  1.00 88.85           N  
ATOM   4087 HE21 GLN A 265       2.462   5.011  15.821  1.00 88.85           H  
ATOM   4088 HE22 GLN A 265       1.574   4.707  17.323  1.00 88.85           H  
ATOM   4089  OE1 GLN A 265       2.006   2.494  17.454  1.00 88.85           O  
ATOM   4090  N   LEU A 266       3.313  -0.996  13.561  1.00 91.30           N  
ATOM   4091  H   LEU A 266       4.220  -1.306  13.877  1.00 91.30           H  
ATOM   4092  CA  LEU A 266       2.811  -1.521  12.287  1.00 91.30           C  
ATOM   4093  HA  LEU A 266       2.289  -0.725  11.755  1.00 91.30           H  
ATOM   4094  C   LEU A 266       1.780  -2.629  12.506  1.00 91.30           C  
ATOM   4095  CB  LEU A 266       3.976  -2.037  11.426  1.00 91.30           C  
ATOM   4096  HB2 LEU A 266       3.582  -2.742  10.693  1.00 91.30           H  
ATOM   4097  HB3 LEU A 266       4.668  -2.588  12.062  1.00 91.30           H  
ATOM   4098  O   LEU A 266       0.734  -2.608  11.854  1.00 91.30           O  
ATOM   4099  CG  LEU A 266       4.743  -0.945  10.663  1.00 91.30           C  
ATOM   4100  HG  LEU A 266       5.099  -0.188  11.362  1.00 91.30           H  
ATOM   4101  CD1 LEU A 266       5.943  -1.580   9.962  1.00 91.30           C  
ATOM   4102 HD11 LEU A 266       5.612  -2.337   9.251  1.00 91.30           H  
ATOM   4103 HD12 LEU A 266       6.598  -2.044  10.699  1.00 91.30           H  
ATOM   4104 HD13 LEU A 266       6.511  -0.818   9.430  1.00 91.30           H  
ATOM   4105  CD2 LEU A 266       3.867  -0.273   9.597  1.00 91.30           C  
ATOM   4106 HD21 LEU A 266       3.382  -1.032   8.983  1.00 91.30           H  
ATOM   4107 HD22 LEU A 266       4.482   0.350   8.948  1.00 91.30           H  
ATOM   4108 HD23 LEU A 266       3.111   0.356  10.068  1.00 91.30           H  
ATOM   4109  N   ARG A 267       2.026  -3.540  13.458  1.00 92.63           N  
ATOM   4110  H   ARG A 267       2.914  -3.518  13.938  1.00 92.63           H  
ATOM   4111  CA  ARG A 267       1.062  -4.590  13.812  1.00 92.63           C  
ATOM   4112  HA  ARG A 267       0.859  -5.188  12.924  1.00 92.63           H  
ATOM   4113  C   ARG A 267      -0.277  -3.990  14.240  1.00 92.63           C  
ATOM   4114  CB  ARG A 267       1.653  -5.520  14.886  1.00 92.63           C  
ATOM   4115  HB2 ARG A 267       2.594  -5.937  14.526  1.00 92.63           H  
ATOM   4116  HB3 ARG A 267       1.845  -4.961  15.801  1.00 92.63           H  
ATOM   4117  O   ARG A 267      -1.306  -4.358  13.686  1.00 92.63           O  
ATOM   4118  CG  ARG A 267       0.677  -6.672  15.176  1.00 92.63           C  
ATOM   4119  HG2 ARG A 267       0.445  -7.184  14.242  1.00 92.63           H  
ATOM   4120  HG3 ARG A 267      -0.249  -6.264  15.582  1.00 92.63           H  
ATOM   4121  CD  ARG A 267       1.213  -7.710  16.161  1.00 92.63           C  
ATOM   4122  HD2 ARG A 267       0.499  -8.533  16.196  1.00 92.63           H  
ATOM   4123  HD3 ARG A 267       2.160  -8.094  15.783  1.00 92.63           H  
ATOM   4124  NE  ARG A 267       1.369  -7.172  17.528  1.00 92.63           N  
ATOM   4125  HE  ARG A 267       0.802  -6.371  17.765  1.00 92.63           H  
ATOM   4126  NH1 ARG A 267       2.525  -8.963  18.364  1.00 92.63           N  
ATOM   4127 HH11 ARG A 267       3.287  -9.251  18.962  1.00 92.63           H  
ATOM   4128 HH12 ARG A 267       2.441  -9.415  17.465  1.00 92.63           H  
ATOM   4129  NH2 ARG A 267       2.185  -7.224  19.669  1.00 92.63           N  
ATOM   4130 HH21 ARG A 267       1.787  -6.320  19.877  1.00 92.63           H  
ATOM   4131 HH22 ARG A 267       2.751  -7.740  20.327  1.00 92.63           H  
ATOM   4132  CZ  ARG A 267       2.015  -7.780  18.507  1.00 92.63           C  
ATOM   4133  N   LEU A 268      -0.267  -2.989  15.124  1.00 91.31           N  
ATOM   4134  H   LEU A 268       0.616  -2.754  15.554  1.00 91.31           H  
ATOM   4135  CA  LEU A 268      -1.484  -2.303  15.570  1.00 91.31           C  
ATOM   4136  HA  LEU A 268      -2.158  -3.039  16.008  1.00 91.31           H  
ATOM   4137  C   LEU A 268      -2.244  -1.642  14.414  1.00 91.31           C  
ATOM   4138  CB  LEU A 268      -1.124  -1.235  16.617  1.00 91.31           C  
ATOM   4139  HB2 LEU A 268      -1.986  -0.581  16.754  1.00 91.31           H  
ATOM   4140  HB3 LEU A 268      -0.307  -0.628  16.226  1.00 91.31           H  
ATOM   4141  O   LEU A 268      -3.471  -1.643  14.410  1.00 91.31           O  
ATOM   4142  CG  LEU A 268      -0.724  -1.785  17.997  1.00 91.31           C  
ATOM   4143  HG  LEU A 268       0.096  -2.497  17.900  1.00 91.31           H  
ATOM   4144  CD1 LEU A 268      -0.263  -0.617  18.873  1.00 91.31           C  
ATOM   4145 HD11 LEU A 268       0.051  -0.996  19.845  1.00 91.31           H  
ATOM   4146 HD12 LEU A 268      -1.075   0.098  19.010  1.00 91.31           H  
ATOM   4147 HD13 LEU A 268       0.589  -0.122  18.406  1.00 91.31           H  
ATOM   4148  CD2 LEU A 268      -1.884  -2.486  18.703  1.00 91.31           C  
ATOM   4149 HD21 LEU A 268      -2.160  -3.392  18.164  1.00 91.31           H  
ATOM   4150 HD22 LEU A 268      -2.750  -1.828  18.771  1.00 91.31           H  
ATOM   4151 HD23 LEU A 268      -1.577  -2.786  19.705  1.00 91.31           H  
ATOM   4152  N   VAL A 269      -1.548  -1.071  13.427  1.00 92.59           N  
ATOM   4153  H   VAL A 269      -0.540  -1.119  13.463  1.00 92.59           H  
ATOM   4154  CA  VAL A 269      -2.200  -0.477  12.247  1.00 92.59           C  
ATOM   4155  HA  VAL A 269      -2.966   0.219  12.587  1.00 92.59           H  
ATOM   4156  C   VAL A 269      -2.924  -1.538  11.417  1.00 92.59           C  
ATOM   4157  CB  VAL A 269      -1.177   0.300  11.395  1.00 92.59           C  
ATOM   4158  HB  VAL A 269      -0.289  -0.312  11.241  1.00 92.59           H  
ATOM   4159  O   VAL A 269      -4.039  -1.281  10.964  1.00 92.59           O  
ATOM   4160  CG1 VAL A 269      -1.716   0.715  10.019  1.00 92.59           C  
ATOM   4161 HG11 VAL A 269      -2.681   1.210  10.123  1.00 92.59           H  
ATOM   4162 HG12 VAL A 269      -1.005   1.377   9.523  1.00 92.59           H  
ATOM   4163 HG13 VAL A 269      -1.832  -0.172   9.395  1.00 92.59           H  
ATOM   4164  CG2 VAL A 269      -0.762   1.588  12.118  1.00 92.59           C  
ATOM   4165 HG21 VAL A 269      -0.498   1.372  13.153  1.00 92.59           H  
ATOM   4166 HG22 VAL A 269       0.118   1.997  11.622  1.00 92.59           H  
ATOM   4167 HG23 VAL A 269      -1.579   2.309  12.103  1.00 92.59           H  
ATOM   4168  N   LEU A 270      -2.312  -2.711  11.239  1.00 93.82           N  
ATOM   4169  H   LEU A 270      -1.407  -2.850  11.666  1.00 93.82           H  
ATOM   4170  CA  LEU A 270      -2.899  -3.841  10.518  1.00 93.82           C  
ATOM   4171  HA  LEU A 270      -3.301  -3.494   9.566  1.00 93.82           H  
ATOM   4172  C   LEU A 270      -4.072  -4.456  11.294  1.00 93.82           C  
ATOM   4173  CB  LEU A 270      -1.800  -4.886  10.252  1.00 93.82           C  
ATOM   4174  HB2 LEU A 270      -1.310  -5.128  11.195  1.00 93.82           H  
ATOM   4175  HB3 LEU A 270      -2.266  -5.800   9.885  1.00 93.82           H  
ATOM   4176  O   LEU A 270      -5.143  -4.659  10.729  1.00 93.82           O  
ATOM   4177  CG  LEU A 270      -0.736  -4.436   9.233  1.00 93.82           C  
ATOM   4178  HG  LEU A 270      -0.411  -3.418   9.447  1.00 93.82           H  
ATOM   4179  CD1 LEU A 270       0.481  -5.351   9.302  1.00 93.82           C  
ATOM   4180 HD11 LEU A 270       1.246  -5.017   8.601  1.00 93.82           H  
ATOM   4181 HD12 LEU A 270       0.900  -5.340  10.309  1.00 93.82           H  
ATOM   4182 HD13 LEU A 270       0.187  -6.368   9.043  1.00 93.82           H  
ATOM   4183  CD2 LEU A 270      -1.290  -4.495   7.808  1.00 93.82           C  
ATOM   4184 HD21 LEU A 270      -1.678  -5.493   7.606  1.00 93.82           H  
ATOM   4185 HD22 LEU A 270      -0.498  -4.282   7.089  1.00 93.82           H  
ATOM   4186 HD23 LEU A 270      -2.088  -3.763   7.684  1.00 93.82           H  
ATOM   4187  N   GLU A 271      -3.919  -4.671  12.599  1.00 91.06           N  
ATOM   4188  H   GLU A 271      -3.003  -4.536  13.004  1.00 91.06           H  
ATOM   4189  CA  GLU A 271      -4.973  -5.216  13.460  1.00 91.06           C  
ATOM   4190  HA  GLU A 271      -5.330  -6.160  13.047  1.00 91.06           H  
ATOM   4191  C   GLU A 271      -6.176  -4.275  13.562  1.00 91.06           C  
ATOM   4192  CB  GLU A 271      -4.417  -5.471  14.863  1.00 91.06           C  
ATOM   4193  HB2 GLU A 271      -5.249  -5.654  15.544  1.00 91.06           H  
ATOM   4194  HB3 GLU A 271      -3.893  -4.574  15.193  1.00 91.06           H  
ATOM   4195  O   GLU A 271      -7.311  -4.736  13.550  1.00 91.06           O  
ATOM   4196  CG  GLU A 271      -3.479  -6.685  14.913  1.00 91.06           C  
ATOM   4197  HG2 GLU A 271      -4.058  -7.577  14.676  1.00 91.06           H  
ATOM   4198  HG3 GLU A 271      -2.703  -6.579  14.154  1.00 91.06           H  
ATOM   4199  CD  GLU A 271      -2.812  -6.854  16.287  1.00 91.06           C  
ATOM   4200  OE1 GLU A 271      -2.113  -7.874  16.462  1.00 91.06           O  
ATOM   4201  OE2 GLU A 271      -2.945  -5.942  17.138  1.00 91.06           O  
ATOM   4202  N   GLN A 272      -5.953  -2.957  13.599  1.00 89.47           N  
ATOM   4203  H   GLN A 272      -4.992  -2.647  13.647  1.00 89.47           H  
ATOM   4204  CA  GLN A 272      -7.014  -1.939  13.602  1.00 89.47           C  
ATOM   4205  HA  GLN A 272      -7.806  -2.261  14.278  1.00 89.47           H  
ATOM   4206  C   GLN A 272      -7.668  -1.736  12.229  1.00 89.47           C  
ATOM   4207  CB  GLN A 272      -6.450  -0.600  14.101  1.00 89.47           C  
ATOM   4208  HB2 GLN A 272      -5.558  -0.353  13.526  1.00 89.47           H  
ATOM   4209  HB3 GLN A 272      -7.184   0.190  13.938  1.00 89.47           H  
ATOM   4210  O   GLN A 272      -8.626  -0.968  12.111  1.00 89.47           O  
ATOM   4211  CG  GLN A 272      -6.126  -0.629  15.598  1.00 89.47           C  
ATOM   4212  HG2 GLN A 272      -7.057  -0.705  16.159  1.00 89.47           H  
ATOM   4213  HG3 GLN A 272      -5.533  -1.511  15.839  1.00 89.47           H  
ATOM   4214  CD  GLN A 272      -5.370   0.607  16.083  1.00 89.47           C  
ATOM   4215  NE2 GLN A 272      -4.958   0.589  17.332  1.00 89.47           N  
ATOM   4216 HE21 GLN A 272      -5.098  -0.249  17.879  1.00 89.47           H  
ATOM   4217 HE22 GLN A 272      -4.443   1.381  17.687  1.00 89.47           H  
ATOM   4218  OE1 GLN A 272      -5.157   1.610  15.401  1.00 89.47           O  
ATOM   4219  N   ALA A 273      -7.160  -2.379  11.175  1.00 90.71           N  
ATOM   4220  H   ALA A 273      -6.354  -2.976  11.298  1.00 90.71           H  
ATOM   4221  CA  ALA A 273      -7.805  -2.350   9.870  1.00 90.71           C  
ATOM   4222  HA  ALA A 273      -8.010  -1.313   9.603  1.00 90.71           H  
ATOM   4223  C   ALA A 273      -9.141  -3.107   9.895  1.00 90.71           C  
ATOM   4224  CB  ALA A 273      -6.848  -2.931   8.830  1.00 90.71           C  
ATOM   4225  HB1 ALA A 273      -5.861  -2.481   8.935  1.00 90.71           H  
ATOM   4226  HB2 ALA A 273      -7.230  -2.732   7.829  1.00 90.71           H  
ATOM   4227  HB3 ALA A 273      -6.766  -4.010   8.963  1.00 90.71           H  
ATOM   4228  O   ALA A 273     -10.063  -2.740   9.155  1.00 90.71           O  
ATOM   4229  N   LYS A 274      -9.269  -4.117  10.773  1.00 87.01           N  
ATOM   4230  H   LYS A 274      -8.489  -4.327  11.379  1.00 87.01           H  
ATOM   4231  CA  LYS A 274     -10.534  -4.819  11.008  1.00 87.01           C  
ATOM   4232  HA  LYS A 274     -10.843  -5.258  10.059  1.00 87.01           H  
ATOM   4233  C   LYS A 274     -11.609  -3.818  11.430  1.00 87.01           C  
ATOM   4234  CB  LYS A 274     -10.356  -5.979  12.007  1.00 87.01           C  
ATOM   4235  HB2 LYS A 274     -11.184  -6.676  11.883  1.00 87.01           H  
ATOM   4236  HB3 LYS A 274      -9.436  -6.511  11.761  1.00 87.01           H  
ATOM   4237  O   LYS A 274     -11.368  -2.890  12.198  1.00 87.01           O  
ATOM   4238  CG  LYS A 274     -10.321  -5.543  13.481  1.00 87.01           C  
ATOM   4239  HG2 LYS A 274      -9.661  -4.684  13.597  1.00 87.01           H  
ATOM   4240  HG3 LYS A 274     -11.316  -5.213  13.780  1.00 87.01           H  
ATOM   4241  CD  LYS A 274      -9.901  -6.687  14.416  1.00 87.01           C  
ATOM   4242  HD2 LYS A 274      -9.056  -7.230  13.993  1.00 87.01           H  
ATOM   4243  HD3 LYS A 274     -10.748  -7.364  14.531  1.00 87.01           H  
ATOM   4244  CE  LYS A 274      -9.483  -6.111  15.773  1.00 87.01           C  
ATOM   4245  HE2 LYS A 274      -9.965  -5.141  15.896  1.00 87.01           H  
ATOM   4246  HE3 LYS A 274      -8.406  -5.943  15.761  1.00 87.01           H  
ATOM   4247  NZ  LYS A 274      -9.880  -6.967  16.916  1.00 87.01           N  
ATOM   4248  HZ1 LYS A 274     -10.877  -6.894  17.059  1.00 87.01           H  
ATOM   4249  HZ2 LYS A 274      -9.519  -6.589  17.781  1.00 87.01           H  
ATOM   4250  HZ3 LYS A 274      -9.610  -7.935  16.811  1.00 87.01           H  
ATOM   4251  N   ASN A 275     -12.794  -3.978  10.866  1.00 83.53           N  
ATOM   4252  H   ASN A 275     -12.926  -4.798  10.291  1.00 83.53           H  
ATOM   4253  CA  ASN A 275     -13.971  -3.135  11.053  1.00 83.53           C  
ATOM   4254  HA  ASN A 275     -14.742  -3.560  10.410  1.00 83.53           H  
ATOM   4255  C   ASN A 275     -13.826  -1.663  10.634  1.00 83.53           C  
ATOM   4256  CB  ASN A 275     -14.473  -3.272  12.485  1.00 83.53           C  
ATOM   4257  HB2 ASN A 275     -15.495  -2.893  12.501  1.00 83.53           H  
ATOM   4258  HB3 ASN A 275     -13.856  -2.664  13.148  1.00 83.53           H  
ATOM   4259  O   ASN A 275     -14.754  -0.860  10.798  1.00 83.53           O  
ATOM   4260  CG  ASN A 275     -14.505  -4.700  12.985  1.00 83.53           C  
ATOM   4261  ND2 ASN A 275     -13.988  -4.943  14.161  1.00 83.53           N  
ATOM   4262 HD21 ASN A 275     -13.495  -4.245  14.700  1.00 83.53           H  
ATOM   4263 HD22 ASN A 275     -14.190  -5.832  14.594  1.00 83.53           H  
ATOM   4264  OD1 ASN A 275     -14.964  -5.597  12.308  1.00 83.53           O  
ATOM   4265  N   SER A 276     -12.686  -1.278  10.056  1.00 85.28           N  
ATOM   4266  H   SER A 276     -11.935  -1.947   9.964  1.00 85.28           H  
ATOM   4267  CA  SER A 276     -12.480   0.090   9.600  1.00 85.28           C  
ATOM   4268  HA  SER A 276     -12.647   0.735  10.463  1.00 85.28           H  
ATOM   4269  C   SER A 276     -13.503   0.468   8.520  1.00 85.28           C  
ATOM   4270  CB  SER A 276     -11.034   0.316   9.152  1.00 85.28           C  
ATOM   4271  HB2 SER A 276     -10.869   1.387   9.029  1.00 85.28           H  
ATOM   4272  HB3 SER A 276     -10.350  -0.052   9.917  1.00 85.28           H  
ATOM   4273  O   SER A 276     -13.870  -0.317   7.649  1.00 85.28           O  
ATOM   4274  OG  SER A 276     -10.764  -0.321   7.926  1.00 85.28           O  
ATOM   4275  HG  SER A 276     -10.565  -1.240   8.120  1.00 85.28           H  
ATOM   4276  N   GLY A 277     -14.021   1.698   8.587  1.00 84.62           N  
ATOM   4277  H   GLY A 277     -13.747   2.276   9.369  1.00 84.62           H  
ATOM   4278  CA  GLY A 277     -15.092   2.164   7.695  1.00 84.62           C  
ATOM   4279  HA2 GLY A 277     -15.076   3.253   7.655  1.00 84.62           H  
ATOM   4280  HA3 GLY A 277     -14.921   1.776   6.691  1.00 84.62           H  
ATOM   4281  C   GLY A 277     -16.512   1.741   8.082  1.00 84.62           C  
ATOM   4282  O   GLY A 277     -17.443   2.173   7.413  1.00 84.62           O  
ATOM   4283  N   MET A 278     -16.693   0.977   9.163  1.00 89.76           N  
ATOM   4284  H   MET A 278     -15.892   0.546   9.602  1.00 89.76           H  
ATOM   4285  CA  MET A 278     -18.015   0.589   9.678  1.00 89.76           C  
ATOM   4286  HA  MET A 278     -18.788   0.991   9.023  1.00 89.76           H  
ATOM   4287  C   MET A 278     -18.314   1.162  11.070  1.00 89.76           C  
ATOM   4288  CB  MET A 278     -18.163  -0.934   9.649  1.00 89.76           C  
ATOM   4289  HB2 MET A 278     -17.422  -1.385  10.309  1.00 89.76           H  
ATOM   4290  HB3 MET A 278     -19.156  -1.208  10.007  1.00 89.76           H  
ATOM   4291  O   MET A 278     -19.278   0.753  11.709  1.00 89.76           O  
ATOM   4292  CG  MET A 278     -18.001  -1.482   8.231  1.00 89.76           C  
ATOM   4293  HG2 MET A 278     -16.976  -1.331   7.892  1.00 89.76           H  
ATOM   4294  HG3 MET A 278     -18.671  -0.938   7.565  1.00 89.76           H  
ATOM   4295  SD  MET A 278     -18.394  -3.235   8.106  1.00 89.76           S  
ATOM   4296  CE  MET A 278     -17.054  -3.981   9.080  1.00 89.76           C  
ATOM   4297  HE1 MET A 278     -17.153  -5.066   9.062  1.00 89.76           H  
ATOM   4298  HE2 MET A 278     -16.089  -3.704   8.657  1.00 89.76           H  
ATOM   4299  HE3 MET A 278     -17.114  -3.654  10.119  1.00 89.76           H  
ATOM   4300  N   VAL A 279     -17.526   2.142  11.525  1.00 89.21           N  
ATOM   4301  H   VAL A 279     -16.730   2.383  10.953  1.00 89.21           H  
ATOM   4302  CA  VAL A 279     -17.583   2.716  12.885  1.00 89.21           C  
ATOM   4303  HA  VAL A 279     -17.244   1.960  13.594  1.00 89.21           H  
ATOM   4304  C   VAL A 279     -19.001   3.121  13.300  1.00 89.21           C  
ATOM   4305  CB  VAL A 279     -16.642   3.935  12.993  1.00 89.21           C  
ATOM   4306  HB  VAL A 279     -16.956   4.687  12.270  1.00 89.21           H  
ATOM   4307  O   VAL A 279     -19.432   2.807  14.405  1.00 89.21           O  
ATOM   4308  CG1 VAL A 279     -16.671   4.569  14.389  1.00 89.21           C  
ATOM   4309 HG11 VAL A 279     -17.658   4.973  14.612  1.00 89.21           H  
ATOM   4310 HG12 VAL A 279     -15.956   5.390  14.444  1.00 89.21           H  
ATOM   4311 HG13 VAL A 279     -16.416   3.823  15.142  1.00 89.21           H  
ATOM   4312  CG2 VAL A 279     -15.190   3.546  12.677  1.00 89.21           C  
ATOM   4313 HG21 VAL A 279     -14.539   4.409  12.816  1.00 89.21           H  
ATOM   4314 HG22 VAL A 279     -14.870   2.751  13.351  1.00 89.21           H  
ATOM   4315 HG23 VAL A 279     -15.095   3.200  11.648  1.00 89.21           H  
ATOM   4316  N   VAL A 280     -19.756   3.767  12.404  1.00 92.63           N  
ATOM   4317  H   VAL A 280     -19.345   4.004  11.513  1.00 92.63           H  
ATOM   4318  CA  VAL A 280     -21.151   4.155  12.678  1.00 92.63           C  
ATOM   4319  HA  VAL A 280     -21.171   4.762  13.583  1.00 92.63           H  
ATOM   4320  C   VAL A 280     -22.023   2.927  12.947  1.00 92.63           C  
ATOM   4321  CB  VAL A 280     -21.740   4.992  11.527  1.00 92.63           C  
ATOM   4322  HB  VAL A 280     -21.702   4.415  10.604  1.00 92.63           H  
ATOM   4323  O   VAL A 280     -22.751   2.907  13.933  1.00 92.63           O  
ATOM   4324  CG1 VAL A 280     -23.195   5.375  11.802  1.00 92.63           C  
ATOM   4325 HG11 VAL A 280     -23.576   6.028  11.016  1.00 92.63           H  
ATOM   4326 HG12 VAL A 280     -23.253   5.900  12.755  1.00 92.63           H  
ATOM   4327 HG13 VAL A 280     -23.832   4.492  11.857  1.00 92.63           H  
ATOM   4328  CG2 VAL A 280     -20.951   6.292  11.325  1.00 92.63           C  
ATOM   4329 HG21 VAL A 280     -20.930   6.860  12.255  1.00 92.63           H  
ATOM   4330 HG22 VAL A 280     -21.419   6.902  10.552  1.00 92.63           H  
ATOM   4331 HG23 VAL A 280     -19.932   6.065  11.014  1.00 92.63           H  
ATOM   4332  N   LEU A 281     -21.929   1.885  12.113  1.00 94.48           N  
ATOM   4333  H   LEU A 281     -21.179   1.875  11.437  1.00 94.48           H  
ATOM   4334  CA  LEU A 281     -22.708   0.656  12.286  1.00 94.48           C  
ATOM   4335  HA  LEU A 281     -23.761   0.929  12.352  1.00 94.48           H  
ATOM   4336  C   LEU A 281     -22.336  -0.071  13.585  1.00 94.48           C  
ATOM   4337  CB  LEU A 281     -22.488  -0.260  11.068  1.00 94.48           C  
ATOM   4338  HB2 LEU A 281     -22.656   0.304  10.150  1.00 94.48           H  
ATOM   4339  HB3 LEU A 281     -21.450  -0.593  11.057  1.00 94.48           H  
ATOM   4340  O   LEU A 281     -23.219  -0.536  14.302  1.00 94.48           O  
ATOM   4341  CG  LEU A 281     -23.385  -1.511  11.052  1.00 94.48           C  
ATOM   4342  HG  LEU A 281     -23.118  -2.146  11.897  1.00 94.48           H  
ATOM   4343  CD1 LEU A 281     -24.873  -1.188  11.134  1.00 94.48           C  
ATOM   4344 HD11 LEU A 281     -25.452  -2.099  10.989  1.00 94.48           H  
ATOM   4345 HD12 LEU A 281     -25.153  -0.468  10.365  1.00 94.48           H  
ATOM   4346 HD13 LEU A 281     -25.114  -0.793  12.121  1.00 94.48           H  
ATOM   4347  CD2 LEU A 281     -23.161  -2.290   9.760  1.00 94.48           C  
ATOM   4348 HD21 LEU A 281     -23.600  -1.745   8.924  1.00 94.48           H  
ATOM   4349 HD22 LEU A 281     -22.094  -2.425   9.587  1.00 94.48           H  
ATOM   4350 HD23 LEU A 281     -23.639  -3.267   9.830  1.00 94.48           H  
ATOM   4351  N   GLN A 282     -21.042  -0.118  13.914  1.00 92.76           N  
ATOM   4352  H   GLN A 282     -20.367   0.270  13.271  1.00 92.76           H  
ATOM   4353  CA  GLN A 282     -20.560  -0.693  15.171  1.00 92.76           C  
ATOM   4354  HA  GLN A 282     -20.862  -1.738  15.231  1.00 92.76           H  
ATOM   4355  C   GLN A 282     -21.142   0.031  16.383  1.00 92.76           C  
ATOM   4356  CB  GLN A 282     -19.035  -0.607  15.256  1.00 92.76           C  
ATOM   4357  HB2 GLN A 282     -18.730  -0.938  16.249  1.00 92.76           H  
ATOM   4358  HB3 GLN A 282     -18.716   0.428  15.134  1.00 92.76           H  
ATOM   4359  O   GLN A 282     -21.613  -0.618  17.312  1.00 92.76           O  
ATOM   4360  CG  GLN A 282     -18.312  -1.479  14.232  1.00 92.76           C  
ATOM   4361  HG2 GLN A 282     -18.525  -1.150  13.215  1.00 92.76           H  
ATOM   4362  HG3 GLN A 282     -18.637  -2.514  14.342  1.00 92.76           H  
ATOM   4363  CD  GLN A 282     -16.819  -1.389  14.474  1.00 92.76           C  
ATOM   4364  NE2 GLN A 282     -16.195  -2.467  14.875  1.00 92.76           N  
ATOM   4365 HE21 GLN A 282     -16.703  -3.308  15.109  1.00 92.76           H  
ATOM   4366 HE22 GLN A 282     -15.217  -2.375  15.111  1.00 92.76           H  
ATOM   4367  OE1 GLN A 282     -16.209  -0.337  14.367  1.00 92.76           O  
ATOM   4368  N   CYS A 283     -21.149   1.365  16.369  1.00 93.47           N  
ATOM   4369  H   CYS A 283     -20.721   1.848  15.591  1.00 93.47           H  
ATOM   4370  CA  CYS A 283     -21.721   2.152  17.455  1.00 93.47           C  
ATOM   4371  HA  CYS A 283     -21.271   1.855  18.403  1.00 93.47           H  
ATOM   4372  C   CYS A 283     -23.231   1.944  17.575  1.00 93.47           C  
ATOM   4373  CB  CYS A 283     -21.432   3.625  17.211  1.00 93.47           C  
ATOM   4374  HB2 CYS A 283     -21.964   4.218  17.955  1.00 93.47           H  
ATOM   4375  HB3 CYS A 283     -21.801   3.883  16.219  1.00 93.47           H  
ATOM   4376  O   CYS A 283     -23.727   1.814  18.687  1.00 93.47           O  
ATOM   4377  SG  CYS A 283     -19.657   3.986  17.336  1.00 93.47           S  
ATOM   4378  HG  CYS A 283     -19.294   3.343  16.223  1.00 93.47           H  
ATOM   4379  N   VAL A 284     -23.956   1.864  16.454  1.00 95.14           N  
ATOM   4380  H   VAL A 284     -23.498   2.001  15.565  1.00 95.14           H  
ATOM   4381  CA  VAL A 284     -25.400   1.583  16.471  1.00 95.14           C  
ATOM   4382  HA  VAL A 284     -25.894   2.304  17.123  1.00 95.14           H  
ATOM   4383  C   VAL A 284     -25.683   0.218  17.088  1.00 95.14           C  
ATOM   4384  CB  VAL A 284     -26.018   1.725  15.071  1.00 95.14           C  
ATOM   4385  HB  VAL A 284     -25.475   1.099  14.363  1.00 95.14           H  
ATOM   4386  O   VAL A 284     -26.459   0.132  18.037  1.00 95.14           O  
ATOM   4387  CG1 VAL A 284     -27.490   1.323  15.069  1.00 95.14           C  
ATOM   4388 HG11 VAL A 284     -28.036   1.864  15.841  1.00 95.14           H  
ATOM   4389 HG12 VAL A 284     -27.592   0.252  15.244  1.00 95.14           H  
ATOM   4390 HG13 VAL A 284     -27.916   1.564  14.095  1.00 95.14           H  
ATOM   4391  CG2 VAL A 284     -25.976   3.180  14.589  1.00 95.14           C  
ATOM   4392 HG21 VAL A 284     -26.634   3.783  15.215  1.00 95.14           H  
ATOM   4393 HG22 VAL A 284     -26.313   3.238  13.555  1.00 95.14           H  
ATOM   4394 HG23 VAL A 284     -24.970   3.592  14.662  1.00 95.14           H  
ATOM   4395  N   ARG A 285     -24.990  -0.834  16.631  1.00 94.73           N  
ATOM   4396  H   ARG A 285     -24.359  -0.693  15.855  1.00 94.73           H  
ATOM   4397  CA  ARG A 285     -25.091  -2.170  17.234  1.00 94.73           C  
ATOM   4398  HA  ARG A 285     -26.126  -2.507  17.168  1.00 94.73           H  
ATOM   4399  C   ARG A 285     -24.761  -2.130  18.726  1.00 94.73           C  
ATOM   4400  CB  ARG A 285     -24.189  -3.155  16.472  1.00 94.73           C  
ATOM   4401  HB2 ARG A 285     -24.565  -3.259  15.454  1.00 94.73           H  
ATOM   4402  HB3 ARG A 285     -23.175  -2.757  16.423  1.00 94.73           H  
ATOM   4403  O   ARG A 285     -25.507  -2.683  19.527  1.00 94.73           O  
ATOM   4404  CG  ARG A 285     -24.144  -4.540  17.141  1.00 94.73           C  
ATOM   4405  HG2 ARG A 285     -23.688  -4.451  18.127  1.00 94.73           H  
ATOM   4406  HG3 ARG A 285     -25.155  -4.932  17.254  1.00 94.73           H  
ATOM   4407  CD  ARG A 285     -23.307  -5.524  16.323  1.00 94.73           C  
ATOM   4408  HD2 ARG A 285     -22.333  -5.083  16.112  1.00 94.73           H  
ATOM   4409  HD3 ARG A 285     -23.814  -5.702  15.374  1.00 94.73           H  
ATOM   4410  NE  ARG A 285     -23.147  -6.816  17.015  1.00 94.73           N  
ATOM   4411  HE  ARG A 285     -23.873  -7.500  16.858  1.00 94.73           H  
ATOM   4412  NH1 ARG A 285     -21.048  -6.521  17.934  1.00 94.73           N  
ATOM   4413 HH11 ARG A 285     -20.974  -5.587  17.555  1.00 94.73           H  
ATOM   4414 HH12 ARG A 285     -20.226  -7.047  18.193  1.00 94.73           H  
ATOM   4415  NH2 ARG A 285     -21.992  -8.492  18.056  1.00 94.73           N  
ATOM   4416 HH21 ARG A 285     -22.674  -9.181  17.775  1.00 94.73           H  
ATOM   4417 HH22 ARG A 285     -21.065  -8.804  18.310  1.00 94.73           H  
ATOM   4418  CZ  ARG A 285     -22.087  -7.256  17.673  1.00 94.73           C  
ATOM   4419  N   LYS A 286     -23.665  -1.468  19.104  1.00 93.91           N  
ATOM   4420  H   LYS A 286     -23.097  -1.043  18.385  1.00 93.91           H  
ATOM   4421  CA  LYS A 286     -23.216  -1.391  20.497  1.00 93.91           C  
ATOM   4422  HA  LYS A 286     -23.150  -2.408  20.885  1.00 93.91           H  
ATOM   4423  C   LYS A 286     -24.226  -0.671  21.385  1.00 93.91           C  
ATOM   4424  CB  LYS A 286     -21.825  -0.748  20.566  1.00 93.91           C  
ATOM   4425  HB2 LYS A 286     -21.196  -1.199  19.799  1.00 93.91           H  
ATOM   4426  HB3 LYS A 286     -21.892   0.325  20.384  1.00 93.91           H  
ATOM   4427  O   LYS A 286     -24.538  -1.187  22.445  1.00 93.91           O  
ATOM   4428  CG  LYS A 286     -21.174  -1.014  21.929  1.00 93.91           C  
ATOM   4429  HG2 LYS A 286     -21.729  -0.508  22.719  1.00 93.91           H  
ATOM   4430  HG3 LYS A 286     -21.202  -2.087  22.116  1.00 93.91           H  
ATOM   4431  CD  LYS A 286     -19.715  -0.545  21.955  1.00 93.91           C  
ATOM   4432  HD2 LYS A 286     -19.219  -0.805  21.020  1.00 93.91           H  
ATOM   4433  HD3 LYS A 286     -19.703   0.538  22.085  1.00 93.91           H  
ATOM   4434  CE  LYS A 286     -18.990  -1.240  23.113  1.00 93.91           C  
ATOM   4435  HE2 LYS A 286     -18.969  -2.312  22.917  1.00 93.91           H  
ATOM   4436  HE3 LYS A 286     -19.572  -1.087  24.022  1.00 93.91           H  
ATOM   4437  NZ  LYS A 286     -17.612  -0.725  23.318  1.00 93.91           N  
ATOM   4438  HZ1 LYS A 286     -17.683   0.221  23.664  1.00 93.91           H  
ATOM   4439  HZ2 LYS A 286     -17.151  -1.247  24.050  1.00 93.91           H  
ATOM   4440  HZ3 LYS A 286     -17.057  -0.750  22.474  1.00 93.91           H  
ATOM   4441  N   ALA A 287     -24.774   0.460  20.944  1.00 94.64           N  
ATOM   4442  H   ALA A 287     -24.477   0.830  20.052  1.00 94.64           H  
ATOM   4443  CA  ALA A 287     -25.787   1.202  21.691  1.00 94.64           C  
ATOM   4444  HA  ALA A 287     -25.389   1.454  22.673  1.00 94.64           H  
ATOM   4445  C   ALA A 287     -27.060   0.372  21.904  1.00 94.64           C  
ATOM   4446  CB  ALA A 287     -26.101   2.500  20.939  1.00 94.64           C  
ATOM   4447  HB1 ALA A 287     -25.186   3.070  20.779  1.00 94.64           H  
ATOM   4448  HB2 ALA A 287     -26.552   2.272  19.974  1.00 94.64           H  
ATOM   4449  HB3 ALA A 287     -26.796   3.099  21.527  1.00 94.64           H  
ATOM   4450  O   ALA A 287     -27.575   0.331  23.014  1.00 94.64           O  
ATOM   4451  N   MET A 288     -27.537  -0.331  20.870  1.00 93.06           N  
ATOM   4452  H   MET A 288     -27.087  -0.249  19.970  1.00 93.06           H  
ATOM   4453  CA  MET A 288     -28.725  -1.183  20.987  1.00 93.06           C  
ATOM   4454  HA  MET A 288     -29.539  -0.606  21.428  1.00 93.06           H  
ATOM   4455  C   MET A 288     -28.508  -2.389  21.911  1.00 93.06           C  
ATOM   4456  CB  MET A 288     -29.170  -1.660  19.602  1.00 93.06           C  
ATOM   4457  HB2 MET A 288     -28.332  -2.130  19.088  1.00 93.06           H  
ATOM   4458  HB3 MET A 288     -29.955  -2.404  19.741  1.00 93.06           H  
ATOM   4459  O   MET A 288     -29.422  -2.765  22.635  1.00 93.06           O  
ATOM   4460  CG  MET A 288     -29.726  -0.529  18.730  1.00 93.06           C  
ATOM   4461  HG2 MET A 288     -28.926   0.176  18.505  1.00 93.06           H  
ATOM   4462  HG3 MET A 288     -30.494   0.003  19.291  1.00 93.06           H  
ATOM   4463  SD  MET A 288     -30.457  -1.095  17.170  1.00 93.06           S  
ATOM   4464  CE  MET A 288     -32.028  -1.734  17.821  1.00 93.06           C  
ATOM   4465  HE1 MET A 288     -32.551  -0.942  18.357  1.00 93.06           H  
ATOM   4466  HE2 MET A 288     -31.844  -2.563  18.505  1.00 93.06           H  
ATOM   4467  HE3 MET A 288     -32.659  -2.086  17.005  1.00 93.06           H  
ATOM   4468  N   LEU A 289     -27.307  -2.981  21.909  1.00 91.56           N  
ATOM   4469  H   LEU A 289     -26.611  -2.658  21.253  1.00 91.56           H  
ATOM   4470  CA  LEU A 289     -26.961  -4.084  22.814  1.00 91.56           C  
ATOM   4471  HA  LEU A 289     -27.800  -4.778  22.871  1.00 91.56           H  
ATOM   4472  C   LEU A 289     -26.707  -3.615  24.254  1.00 91.56           C  
ATOM   4473  CB  LEU A 289     -25.722  -4.824  22.275  1.00 91.56           C  
ATOM   4474  HB2 LEU A 289     -25.364  -5.501  23.050  1.00 91.56           H  
ATOM   4475  HB3 LEU A 289     -24.937  -4.091  22.091  1.00 91.56           H  
ATOM   4476  O   LEU A 289     -27.025  -4.336  25.192  1.00 91.56           O  
ATOM   4477  CG  LEU A 289     -25.954  -5.647  20.994  1.00 91.56           C  
ATOM   4478  HG  LEU A 289     -26.364  -5.011  20.210  1.00 91.56           H  
ATOM   4479  CD1 LEU A 289     -24.618  -6.213  20.507  1.00 91.56           C  
ATOM   4480 HD11 LEU A 289     -24.206  -6.888  21.258  1.00 91.56           H  
ATOM   4481 HD12 LEU A 289     -23.916  -5.397  20.336  1.00 91.56           H  
ATOM   4482 HD13 LEU A 289     -24.768  -6.760  19.576  1.00 91.56           H  
ATOM   4483  CD2 LEU A 289     -26.911  -6.820  21.212  1.00 91.56           C  
ATOM   4484 HD21 LEU A 289     -26.971  -7.429  20.310  1.00 91.56           H  
ATOM   4485 HD22 LEU A 289     -26.565  -7.438  22.041  1.00 91.56           H  
ATOM   4486 HD23 LEU A 289     -27.910  -6.449  21.439  1.00 91.56           H  
ATOM   4487  N   MET A 290     -26.116  -2.431  24.429  1.00 91.04           N  
ATOM   4488  H   MET A 290     -25.841  -1.910  23.609  1.00 91.04           H  
ATOM   4489  CA  MET A 290     -25.754  -1.880  25.739  1.00 91.04           C  
ATOM   4490  HA  MET A 290     -25.408  -2.694  26.376  1.00 91.04           H  
ATOM   4491  C   MET A 290     -26.942  -1.227  26.452  1.00 91.04           C  
ATOM   4492  CB  MET A 290     -24.594  -0.889  25.549  1.00 91.04           C  
ATOM   4493  HB2 MET A 290     -23.803  -1.387  24.988  1.00 91.04           H  
ATOM   4494  HB3 MET A 290     -24.938  -0.027  24.977  1.00 91.04           H  
ATOM   4495  O   MET A 290     -26.985  -1.225  27.677  1.00 91.04           O  
ATOM   4496  CG  MET A 290     -23.990  -0.404  26.867  1.00 91.04           C  
ATOM   4497  HG2 MET A 290     -24.720   0.216  27.388  1.00 91.04           H  
ATOM   4498  HG3 MET A 290     -23.769  -1.268  27.493  1.00 91.04           H  
ATOM   4499  SD  MET A 290     -22.462   0.553  26.647  1.00 91.04           S  
ATOM   4500  CE  MET A 290     -22.113   0.912  28.392  1.00 91.04           C  
ATOM   4501  HE1 MET A 290     -21.165   1.443  28.477  1.00 91.04           H  
ATOM   4502  HE2 MET A 290     -22.908   1.532  28.807  1.00 91.04           H  
ATOM   4503  HE3 MET A 290     -22.052  -0.018  28.957  1.00 91.04           H  
ATOM   4504  N   PHE A 291     -27.909  -0.695  25.701  1.00 91.75           N  
ATOM   4505  H   PHE A 291     -27.791  -0.693  24.698  1.00 91.75           H  
ATOM   4506  CA  PHE A 291     -29.080   0.001  26.236  1.00 91.75           C  
ATOM   4507  HA  PHE A 291     -29.089  -0.086  27.322  1.00 91.75           H  
ATOM   4508  C   PHE A 291     -30.390  -0.627  25.735  1.00 91.75           C  
ATOM   4509  CB  PHE A 291     -28.978   1.496  25.895  1.00 91.75           C  
ATOM   4510  HB2 PHE A 291     -29.141   1.625  24.825  1.00 91.75           H  
ATOM   4511  HB3 PHE A 291     -29.779   2.027  26.409  1.00 91.75           H  
ATOM   4512  O   PHE A 291     -31.161   0.044  25.044  1.00 91.75           O  
ATOM   4513  CG  PHE A 291     -27.658   2.136  26.266  1.00 91.75           C  
ATOM   4514  CD1 PHE A 291     -27.209   2.125  27.600  1.00 91.75           C  
ATOM   4515  HD1 PHE A 291     -27.802   1.654  28.370  1.00 91.75           H  
ATOM   4516  CD2 PHE A 291     -26.867   2.723  25.262  1.00 91.75           C  
ATOM   4517  HD2 PHE A 291     -27.210   2.726  24.238  1.00 91.75           H  
ATOM   4518  CE1 PHE A 291     -25.976   2.709  27.930  1.00 91.75           C  
ATOM   4519  HE1 PHE A 291     -25.626   2.701  28.951  1.00 91.75           H  
ATOM   4520  CE2 PHE A 291     -25.635   3.308  25.591  1.00 91.75           C  
ATOM   4521  HE2 PHE A 291     -25.033   3.774  24.825  1.00 91.75           H  
ATOM   4522  CZ  PHE A 291     -25.193   3.296  26.923  1.00 91.75           C  
ATOM   4523  HZ  PHE A 291     -24.243   3.741  27.177  1.00 91.75           H  
ATOM   4524  N   PRO A 292     -30.674  -1.906  26.049  1.00 87.73           N  
ATOM   4525  CA  PRO A 292     -31.884  -2.575  25.572  1.00 87.73           C  
ATOM   4526  HA  PRO A 292     -31.915  -2.545  24.483  1.00 87.73           H  
ATOM   4527  C   PRO A 292     -33.172  -1.924  26.101  1.00 87.73           C  
ATOM   4528  CB  PRO A 292     -31.744  -4.032  26.024  1.00 87.73           C  
ATOM   4529  HB2 PRO A 292     -32.706  -4.487  26.259  1.00 87.73           H  
ATOM   4530  HB3 PRO A 292     -31.237  -4.602  25.245  1.00 87.73           H  
ATOM   4531  O   PRO A 292     -34.153  -1.872  25.368  1.00 87.73           O  
ATOM   4532  CG  PRO A 292     -30.841  -3.948  27.255  1.00 87.73           C  
ATOM   4533  HG2 PRO A 292     -30.294  -4.876  27.422  1.00 87.73           H  
ATOM   4534  HG3 PRO A 292     -31.435  -3.690  28.132  1.00 87.73           H  
ATOM   4535  CD  PRO A 292     -29.903  -2.795  26.909  1.00 87.73           C  
ATOM   4536  HD2 PRO A 292     -29.046  -3.180  26.357  1.00 87.73           H  
ATOM   4537  HD3 PRO A 292     -29.572  -2.295  27.820  1.00 87.73           H  
ATOM   4538  N   GLY A 293     -33.146  -1.367  27.320  1.00 87.07           N  
ATOM   4539  H   GLY A 293     -32.320  -1.492  27.887  1.00 87.07           H  
ATOM   4540  CA  GLY A 293     -34.284  -0.670  27.938  1.00 87.07           C  
ATOM   4541  HA2 GLY A 293     -34.131  -0.611  29.015  1.00 87.07           H  
ATOM   4542  HA3 GLY A 293     -35.192  -1.248  27.765  1.00 87.07           H  
ATOM   4543  C   GLY A 293     -34.535   0.751  27.418  1.00 87.07           C  
ATOM   4544  O   GLY A 293     -35.506   1.395  27.811  1.00 87.07           O  
ATOM   4545  N   PHE A 294     -33.689   1.280  26.525  1.00 90.44           N  
ATOM   4546  H   PHE A 294     -32.945   0.707  26.154  1.00 90.44           H  
ATOM   4547  CA  PHE A 294     -34.023   2.535  25.851  1.00 90.44           C  
ATOM   4548  HA  PHE A 294     -34.252   3.277  26.616  1.00 90.44           H  
ATOM   4549  C   PHE A 294     -35.284   2.330  25.003  1.00 90.44           C  
ATOM   4550  CB  PHE A 294     -32.842   3.053  25.023  1.00 90.44           C  
ATOM   4551  HB2 PHE A 294     -32.581   2.311  24.269  1.00 90.44           H  
ATOM   4552  HB3 PHE A 294     -31.980   3.175  25.679  1.00 90.44           H  
ATOM   4553  O   PHE A 294     -35.506   1.252  24.454  1.00 90.44           O  
ATOM   4554  CG  PHE A 294     -33.118   4.382  24.345  1.00 90.44           C  
ATOM   4555  CD1 PHE A 294     -33.293   4.457  22.951  1.00 90.44           C  
ATOM   4556  HD1 PHE A 294     -33.220   3.564  22.348  1.00 90.44           H  
ATOM   4557  CD2 PHE A 294     -33.225   5.551  25.120  1.00 90.44           C  
ATOM   4558  HD2 PHE A 294     -33.100   5.497  26.191  1.00 90.44           H  
ATOM   4559  CE1 PHE A 294     -33.537   5.701  22.342  1.00 90.44           C  
ATOM   4560  HE1 PHE A 294     -33.640   5.765  21.269  1.00 90.44           H  
ATOM   4561  CE2 PHE A 294     -33.484   6.790  24.511  1.00 90.44           C  
ATOM   4562  HE2 PHE A 294     -33.561   7.681  25.117  1.00 90.44           H  
ATOM   4563  CZ  PHE A 294     -33.633   6.869  23.117  1.00 90.44           C  
ATOM   4564  HZ  PHE A 294     -33.821   7.823  22.648  1.00 90.44           H  
ATOM   4565  N   ASN A 295     -36.119   3.361  24.859  1.00 89.52           N  
ATOM   4566  H   ASN A 295     -35.896   4.225  25.332  1.00 89.52           H  
ATOM   4567  CA  ASN A 295     -37.389   3.254  24.137  1.00 89.52           C  
ATOM   4568  HA  ASN A 295     -37.836   2.298  24.408  1.00 89.52           H  
ATOM   4569  C   ASN A 295     -37.177   3.215  22.606  1.00 89.52           C  
ATOM   4570  CB  ASN A 295     -38.336   4.341  24.655  1.00 89.52           C  
ATOM   4571  HB2 ASN A 295     -37.902   5.315  24.429  1.00 89.52           H  
ATOM   4572  HB3 ASN A 295     -38.412   4.250  25.739  1.00 89.52           H  
ATOM   4573  O   ASN A 295     -37.566   4.109  21.851  1.00 89.52           O  
ATOM   4574  CG  ASN A 295     -39.744   4.278  24.089  1.00 89.52           C  
ATOM   4575  ND2 ASN A 295     -40.602   5.161  24.545  1.00 89.52           N  
ATOM   4576 HD21 ASN A 295     -40.319   5.821  25.255  1.00 89.52           H  
ATOM   4577 HD22 ASN A 295     -41.553   5.115  24.209  1.00 89.52           H  
ATOM   4578  OD1 ASN A 295     -40.102   3.456  23.252  1.00 89.52           O  
ATOM   4579  N   TRP A 296     -36.572   2.125  22.133  1.00 90.96           N  
ATOM   4580  H   TRP A 296     -36.194   1.485  22.816  1.00 90.96           H  
ATOM   4581  CA  TRP A 296     -36.351   1.808  20.726  1.00 90.96           C  
ATOM   4582  HA  TRP A 296     -35.778   2.612  20.266  1.00 90.96           H  
ATOM   4583  C   TRP A 296     -37.659   1.657  19.955  1.00 90.96           C  
ATOM   4584  CB  TRP A 296     -35.549   0.506  20.631  1.00 90.96           C  
ATOM   4585  HB2 TRP A 296     -36.088  -0.283  21.156  1.00 90.96           H  
ATOM   4586  HB3 TRP A 296     -35.473   0.223  19.582  1.00 90.96           H  
ATOM   4587  O   TRP A 296     -37.673   1.829  18.740  1.00 90.96           O  
ATOM   4588  CG  TRP A 296     -34.163   0.580  21.179  1.00 90.96           C  
ATOM   4589  CD1 TRP A 296     -33.728  -0.008  22.316  1.00 90.96           C  
ATOM   4590  HD1 TRP A 296     -34.328  -0.604  22.989  1.00 90.96           H  
ATOM   4591  CD2 TRP A 296     -33.026   1.330  20.656  1.00 90.96           C  
ATOM   4592  CE2 TRP A 296     -31.932   1.172  21.557  1.00 90.96           C  
ATOM   4593  CE3 TRP A 296     -32.822   2.160  19.530  1.00 90.96           C  
ATOM   4594  HE3 TRP A 296     -33.631   2.301  18.828  1.00 90.96           H  
ATOM   4595  NE1 TRP A 296     -32.409   0.328  22.532  1.00 90.96           N  
ATOM   4596  HE1 TRP A 296     -31.920   0.080  23.380  1.00 90.96           H  
ATOM   4597  CH2 TRP A 296     -30.533   2.643  20.240  1.00 90.96           C  
ATOM   4598  HH2 TRP A 296     -29.594   3.153  20.084  1.00 90.96           H  
ATOM   4599  CZ2 TRP A 296     -30.706   1.826  21.371  1.00 90.96           C  
ATOM   4600  HZ2 TRP A 296     -29.918   1.702  22.098  1.00 90.96           H  
ATOM   4601  CZ3 TRP A 296     -31.587   2.805  19.321  1.00 90.96           C  
ATOM   4602  HZ3 TRP A 296     -31.450   3.438  18.457  1.00 90.96           H  
ATOM   4603  N   ASN A 297     -38.768   1.373  20.640  1.00 88.79           N  
ATOM   4604  H   ASN A 297     -38.693   1.256  21.640  1.00 88.79           H  
ATOM   4605  CA  ASN A 297     -40.084   1.288  20.020  1.00 88.79           C  
ATOM   4606  HA  ASN A 297     -40.025   0.615  19.165  1.00 88.79           H  
ATOM   4607  C   ASN A 297     -40.552   2.656  19.499  1.00 88.79           C  
ATOM   4608  CB  ASN A 297     -41.052   0.697  21.048  1.00 88.79           C  
ATOM   4609  HB2 ASN A 297     -40.623  -0.207  21.481  1.00 88.79           H  
ATOM   4610  HB3 ASN A 297     -41.210   1.413  21.855  1.00 88.79           H  
ATOM   4611  O   ASN A 297     -41.045   2.747  18.376  1.00 88.79           O  
ATOM   4612  CG  ASN A 297     -42.383   0.309  20.437  1.00 88.79           C  
ATOM   4613  ND2 ASN A 297     -43.452   0.510  21.166  1.00 88.79           N  
ATOM   4614 HD21 ASN A 297     -43.305   0.793  22.125  1.00 88.79           H  
ATOM   4615 HD22 ASN A 297     -44.239  -0.078  20.931  1.00 88.79           H  
ATOM   4616  OD1 ASN A 297     -42.487  -0.210  19.336  1.00 88.79           O  
ATOM   4617  N   PHE A 298     -40.339   3.730  20.266  1.00 89.59           N  
ATOM   4618  H   PHE A 298     -39.945   3.611  21.188  1.00 89.59           H  
ATOM   4619  CA  PHE A 298     -40.558   5.091  19.775  1.00 89.59           C  
ATOM   4620  HA  PHE A 298     -41.593   5.196  19.449  1.00 89.59           H  
ATOM   4621  C   PHE A 298     -39.668   5.388  18.562  1.00 89.59           C  
ATOM   4622  CB  PHE A 298     -40.308   6.093  20.904  1.00 89.59           C  
ATOM   4623  HB2 PHE A 298     -41.029   5.920  21.703  1.00 89.59           H  
ATOM   4624  HB3 PHE A 298     -39.312   5.921  21.310  1.00 89.59           H  
ATOM   4625  O   PHE A 298     -40.168   5.822  17.527  1.00 89.59           O  
ATOM   4626  CG  PHE A 298     -40.408   7.533  20.448  1.00 89.59           C  
ATOM   4627  CD1 PHE A 298     -39.262   8.206  19.982  1.00 89.59           C  
ATOM   4628  HD1 PHE A 298     -38.300   7.716  20.013  1.00 89.59           H  
ATOM   4629  CD2 PHE A 298     -41.650   8.194  20.459  1.00 89.59           C  
ATOM   4630  HD2 PHE A 298     -42.533   7.693  20.827  1.00 89.59           H  
ATOM   4631  CE1 PHE A 298     -39.354   9.531  19.527  1.00 89.59           C  
ATOM   4632  HE1 PHE A 298     -38.471  10.067  19.211  1.00 89.59           H  
ATOM   4633  CE2 PHE A 298     -41.741   9.521  20.008  1.00 89.59           C  
ATOM   4634  HE2 PHE A 298     -42.683  10.050  20.035  1.00 89.59           H  
ATOM   4635  CZ  PHE A 298     -40.595  10.186  19.541  1.00 89.59           C  
ATOM   4636  HZ  PHE A 298     -40.666  11.215  19.222  1.00 89.59           H  
ATOM   4637  N   ILE A 299     -38.372   5.066  18.640  1.00 92.38           N  
ATOM   4638  H   ILE A 299     -38.023   4.719  19.522  1.00 92.38           H  
ATOM   4639  CA  ILE A 299     -37.435   5.252  17.520  1.00 92.38           C  
ATOM   4640  HA  ILE A 299     -37.424   6.307  17.247  1.00 92.38           H  
ATOM   4641  C   ILE A 299     -37.892   4.482  16.274  1.00 92.38           C  
ATOM   4642  CB  ILE A 299     -36.011   4.833  17.945  1.00 92.38           C  
ATOM   4643  HB  ILE A 299     -36.038   3.779  18.221  1.00 92.38           H  
ATOM   4644  O   ILE A 299     -37.861   5.020  15.170  1.00 92.38           O  
ATOM   4645  CG1 ILE A 299     -35.495   5.612  19.172  1.00 92.38           C  
ATOM   4646 HG12 ILE A 299     -36.112   5.373  20.038  1.00 92.38           H  
ATOM   4647 HG13 ILE A 299     -34.489   5.251  19.387  1.00 92.38           H  
ATOM   4648  CG2 ILE A 299     -34.989   4.964  16.807  1.00 92.38           C  
ATOM   4649 HG21 ILE A 299     -35.265   4.331  15.965  1.00 92.38           H  
ATOM   4650 HG22 ILE A 299     -34.014   4.645  17.176  1.00 92.38           H  
ATOM   4651 HG23 ILE A 299     -34.914   6.000  16.474  1.00 92.38           H  
ATOM   4652  CD1 ILE A 299     -35.443   7.141  19.028  1.00 92.38           C  
ATOM   4653 HD11 ILE A 299     -36.434   7.544  18.817  1.00 92.38           H  
ATOM   4654 HD12 ILE A 299     -34.766   7.432  18.225  1.00 92.38           H  
ATOM   4655 HD13 ILE A 299     -35.082   7.577  19.960  1.00 92.38           H  
ATOM   4656  N   ALA A 300     -38.372   3.248  16.435  1.00 91.21           N  
ATOM   4657  H   ALA A 300     -38.344   2.837  17.357  1.00 91.21           H  
ATOM   4658  CA  ALA A 300     -38.838   2.423  15.328  1.00 91.21           C  
ATOM   4659  HA  ALA A 300     -38.064   2.444  14.561  1.00 91.21           H  
ATOM   4660  C   ALA A 300     -40.113   2.962  14.666  1.00 91.21           C  
ATOM   4661  CB  ALA A 300     -39.024   0.986  15.833  1.00 91.21           C  
ATOM   4662  HB1 ALA A 300     -39.783   0.959  16.614  1.00 91.21           H  
ATOM   4663  HB2 ALA A 300     -39.338   0.346  15.008  1.00 91.21           H  
ATOM   4664  HB3 ALA A 300     -38.082   0.611  16.234  1.00 91.21           H  
ATOM   4665  O   ALA A 300     -40.281   2.813  13.457  1.00 91.21           O  
ATOM   4666  N   ARG A 301     -40.993   3.612  15.437  1.00 90.43           N  
ATOM   4667  H   ARG A 301     -40.792   3.677  16.425  1.00 90.43           H  
ATOM   4668  CA  ARG A 301     -42.187   4.294  14.915  1.00 90.43           C  
ATOM   4669  HA  ARG A 301     -42.672   3.667  14.166  1.00 90.43           H  
ATOM   4670  C   ARG A 301     -41.832   5.595  14.198  1.00 90.43           C  
ATOM   4671  CB  ARG A 301     -43.165   4.570  16.062  1.00 90.43           C  
ATOM   4672  HB2 ARG A 301     -43.960   5.224  15.704  1.00 90.43           H  
ATOM   4673  HB3 ARG A 301     -42.637   5.087  16.863  1.00 90.43           H  
ATOM   4674  O   ARG A 301     -42.410   5.880  13.155  1.00 90.43           O  
ATOM   4675  CG  ARG A 301     -43.801   3.283  16.602  1.00 90.43           C  
ATOM   4676  HG2 ARG A 301     -43.033   2.538  16.811  1.00 90.43           H  
ATOM   4677  HG3 ARG A 301     -44.487   2.877  15.860  1.00 90.43           H  
ATOM   4678  CD  ARG A 301     -44.558   3.597  17.893  1.00 90.43           C  
ATOM   4679  HD2 ARG A 301     -45.365   4.294  17.667  1.00 90.43           H  
ATOM   4680  HD3 ARG A 301     -43.868   4.068  18.592  1.00 90.43           H  
ATOM   4681  NE  ARG A 301     -45.104   2.376  18.509  1.00 90.43           N  
ATOM   4682  HE  ARG A 301     -44.798   1.496  18.118  1.00 90.43           H  
ATOM   4683  NH1 ARG A 301     -46.163   3.399  20.269  1.00 90.43           N  
ATOM   4684 HH11 ARG A 301     -46.733   3.348  21.102  1.00 90.43           H  
ATOM   4685 HH12 ARG A 301     -45.792   4.287  19.962  1.00 90.43           H  
ATOM   4686  NH2 ARG A 301     -46.334   1.187  20.011  1.00 90.43           N  
ATOM   4687 HH21 ARG A 301     -46.924   1.156  20.831  1.00 90.43           H  
ATOM   4688 HH22 ARG A 301     -46.159   0.347  19.478  1.00 90.43           H  
ATOM   4689  CZ  ARG A 301     -45.859   2.327  19.592  1.00 90.43           C  
ATOM   4690  N   SER A 302     -40.874   6.347  14.734  1.00 91.94           N  
ATOM   4691  H   SER A 302     -40.529   6.096  15.649  1.00 91.94           H  
ATOM   4692  CA  SER A 302     -40.429   7.626  14.169  1.00 91.94           C  
ATOM   4693  HA  SER A 302     -41.305   8.211  13.889  1.00 91.94           H  
ATOM   4694  C   SER A 302     -39.577   7.455  12.906  1.00 91.94           C  
ATOM   4695  CB  SER A 302     -39.667   8.412  15.243  1.00 91.94           C  
ATOM   4696  HB2 SER A 302     -38.841   7.810  15.622  1.00 91.94           H  
ATOM   4697  HB3 SER A 302     -39.274   9.335  14.816  1.00 91.94           H  
ATOM   4698  O   SER A 302     -39.652   8.284  12.001  1.00 91.94           O  
ATOM   4699  OG  SER A 302     -40.563   8.722  16.295  1.00 91.94           O  
ATOM   4700  HG  SER A 302     -40.086   8.925  17.103  1.00 91.94           H  
ATOM   4701  N   TYR A 303     -38.792   6.373  12.808  1.00 93.50           N  
ATOM   4702  H   TYR A 303     -38.729   5.764  13.611  1.00 93.50           H  
ATOM   4703  CA  TYR A 303     -37.884   6.111  11.679  1.00 93.50           C  
ATOM   4704  HA  TYR A 303     -38.174   6.755  10.849  1.00 93.50           H  
ATOM   4705  C   TYR A 303     -37.979   4.658  11.168  1.00 93.50           C  
ATOM   4706  CB  TYR A 303     -36.442   6.495  12.050  1.00 93.50           C  
ATOM   4707  HB2 TYR A 303     -35.995   5.687  12.628  1.00 93.50           H  
ATOM   4708  HB3 TYR A 303     -35.862   6.601  11.134  1.00 93.50           H  
ATOM   4709  O   TYR A 303     -36.993   3.915  11.202  1.00 93.50           O  
ATOM   4710  CG  TYR A 303     -36.305   7.763  12.860  1.00 93.50           C  
ATOM   4711  CD1 TYR A 303     -36.428   9.032  12.263  1.00 93.50           C  
ATOM   4712  HD1 TYR A 303     -36.645   9.118  11.208  1.00 93.50           H  
ATOM   4713  CD2 TYR A 303     -36.079   7.648  14.241  1.00 93.50           C  
ATOM   4714  HD2 TYR A 303     -36.017   6.668  14.691  1.00 93.50           H  
ATOM   4715  CE1 TYR A 303     -36.302  10.186  13.064  1.00 93.50           C  
ATOM   4716  HE1 TYR A 303     -36.379  11.174  12.635  1.00 93.50           H  
ATOM   4717  CE2 TYR A 303     -35.979   8.794  15.040  1.00 93.50           C  
ATOM   4718  HE2 TYR A 303     -35.831   8.718  16.107  1.00 93.50           H  
ATOM   4719  OH  TYR A 303     -36.032  11.128  15.279  1.00 93.50           O  
ATOM   4720  HH  TYR A 303     -36.129  11.986  14.859  1.00 93.50           H  
ATOM   4721  CZ  TYR A 303     -36.100  10.062  14.454  1.00 93.50           C  
ATOM   4722  N   PRO A 304     -39.142   4.218  10.655  1.00 91.64           N  
ATOM   4723  CA  PRO A 304     -39.352   2.820  10.268  1.00 91.64           C  
ATOM   4724  HA  PRO A 304     -39.193   2.176  11.132  1.00 91.64           H  
ATOM   4725  C   PRO A 304     -38.403   2.357   9.152  1.00 91.64           C  
ATOM   4726  CB  PRO A 304     -40.826   2.741   9.850  1.00 91.64           C  
ATOM   4727  HB2 PRO A 304     -41.425   2.444  10.711  1.00 91.64           H  
ATOM   4728  HB3 PRO A 304     -40.985   2.047   9.024  1.00 91.64           H  
ATOM   4729  O   PRO A 304     -37.921   1.225   9.179  1.00 91.64           O  
ATOM   4730  CG  PRO A 304     -41.185   4.177   9.460  1.00 91.64           C  
ATOM   4731  HG2 PRO A 304     -40.871   4.372   8.435  1.00 91.64           H  
ATOM   4732  HG3 PRO A 304     -42.250   4.376   9.583  1.00 91.64           H  
ATOM   4733  CD  PRO A 304     -40.343   5.005  10.425  1.00 91.64           C  
ATOM   4734  HD2 PRO A 304     -40.879   5.122  11.367  1.00 91.64           H  
ATOM   4735  HD3 PRO A 304     -40.121   5.980   9.993  1.00 91.64           H  
ATOM   4736  N   ASN A 305     -38.077   3.237   8.200  1.00 93.57           N  
ATOM   4737  H   ASN A 305     -38.504   4.152   8.233  1.00 93.57           H  
ATOM   4738  CA  ASN A 305     -37.158   2.920   7.103  1.00 93.57           C  
ATOM   4739  HA  ASN A 305     -37.477   1.990   6.632  1.00 93.57           H  
ATOM   4740  C   ASN A 305     -35.722   2.690   7.597  1.00 93.57           C  
ATOM   4741  CB  ASN A 305     -37.209   4.046   6.059  1.00 93.57           C  
ATOM   4742  HB2 ASN A 305     -37.010   5.002   6.542  1.00 93.57           H  
ATOM   4743  HB3 ASN A 305     -36.430   3.875   5.317  1.00 93.57           H  
ATOM   4744  O   ASN A 305     -35.064   1.757   7.141  1.00 93.57           O  
ATOM   4745  CG  ASN A 305     -38.533   4.108   5.318  1.00 93.57           C  
ATOM   4746  ND2 ASN A 305     -38.902   5.263   4.817  1.00 93.57           N  
ATOM   4747 HD21 ASN A 305     -39.791   5.270   4.337  1.00 93.57           H  
ATOM   4748 HD22 ASN A 305     -38.323   6.084   4.925  1.00 93.57           H  
ATOM   4749  OD1 ASN A 305     -39.253   3.138   5.175  1.00 93.57           O  
ATOM   4750  N   ASP A 306     -35.251   3.489   8.559  1.00 94.75           N  
ATOM   4751  H   ASP A 306     -35.820   4.254   8.892  1.00 94.75           H  
ATOM   4752  CA  ASP A 306     -33.912   3.340   9.138  1.00 94.75           C  
ATOM   4753  HA  ASP A 306     -33.175   3.356   8.336  1.00 94.75           H  
ATOM   4754  C   ASP A 306     -33.772   1.995   9.865  1.00 94.75           C  
ATOM   4755  CB  ASP A 306     -33.601   4.503  10.097  1.00 94.75           C  
ATOM   4756  HB2 ASP A 306     -34.453   4.682  10.753  1.00 94.75           H  
ATOM   4757  HB3 ASP A 306     -32.762   4.205  10.727  1.00 94.75           H  
ATOM   4758  O   ASP A 306     -32.717   1.372   9.777  1.00 94.75           O  
ATOM   4759  CG  ASP A 306     -33.207   5.805   9.392  1.00 94.75           C  
ATOM   4760  OD1 ASP A 306     -33.777   6.115   8.325  1.00 94.75           O  
ATOM   4761  OD2 ASP A 306     -32.287   6.479   9.916  1.00 94.75           O  
ATOM   4762  N   ILE A 307     -34.834   1.506  10.522  1.00 93.59           N  
ATOM   4763  H   ILE A 307     -35.665   2.078  10.564  1.00 93.59           H  
ATOM   4764  CA  ILE A 307     -34.852   0.177  11.161  1.00 93.59           C  
ATOM   4765  HA  ILE A 307     -34.002   0.099  11.839  1.00 93.59           H  
ATOM   4766  C   ILE A 307     -34.688  -0.935  10.123  1.00 93.59           C  
ATOM   4767  CB  ILE A 307     -36.156  -0.025  11.965  1.00 93.59           C  
ATOM   4768  HB  ILE A 307     -36.996   0.183  11.302  1.00 93.59           H  
ATOM   4769  O   ILE A 307     -33.850  -1.824  10.291  1.00 93.59           O  
ATOM   4770  CG1 ILE A 307     -36.274   0.953  13.148  1.00 93.59           C  
ATOM   4771 HG12 ILE A 307     -36.186   1.978  12.788  1.00 93.59           H  
ATOM   4772 HG13 ILE A 307     -37.280   0.828  13.549  1.00 93.59           H  
ATOM   4773  CG2 ILE A 307     -36.341  -1.472  12.466  1.00 93.59           C  
ATOM   4774 HG21 ILE A 307     -35.462  -1.801  13.019  1.00 93.59           H  
ATOM   4775 HG22 ILE A 307     -37.213  -1.535  13.116  1.00 93.59           H  
ATOM   4776 HG23 ILE A 307     -36.498  -2.150  11.627  1.00 93.59           H  
ATOM   4777  CD1 ILE A 307     -35.279   0.752  14.300  1.00 93.59           C  
ATOM   4778 HD11 ILE A 307     -35.454  -0.208  14.786  1.00 93.59           H  
ATOM   4779 HD12 ILE A 307     -35.426   1.540  15.038  1.00 93.59           H  
ATOM   4780 HD13 ILE A 307     -34.252   0.790  13.939  1.00 93.59           H  
ATOM   4781  N   VAL A 308     -35.460  -0.877   9.033  1.00 93.25           N  
ATOM   4782  H   VAL A 308     -36.116  -0.113   8.951  1.00 93.25           H  
ATOM   4783  CA  VAL A 308     -35.377  -1.864   7.944  1.00 93.25           C  
ATOM   4784  HA  VAL A 308     -35.522  -2.860   8.361  1.00 93.25           H  
ATOM   4785  C   VAL A 308     -33.985  -1.841   7.306  1.00 93.25           C  
ATOM   4786  CB  VAL A 308     -36.479  -1.613   6.894  1.00 93.25           C  
ATOM   4787  HB  VAL A 308     -36.416  -0.584   6.542  1.00 93.25           H  
ATOM   4788  O   VAL A 308     -33.363  -2.890   7.132  1.00 93.25           O  
ATOM   4789  CG1 VAL A 308     -36.344  -2.550   5.686  1.00 93.25           C  
ATOM   4790 HG11 VAL A 308     -37.183  -2.397   5.007  1.00 93.25           H  
ATOM   4791 HG12 VAL A 308     -36.333  -3.589   6.014  1.00 93.25           H  
ATOM   4792 HG13 VAL A 308     -35.428  -2.332   5.138  1.00 93.25           H  
ATOM   4793  CG2 VAL A 308     -37.871  -1.842   7.499  1.00 93.25           C  
ATOM   4794 HG21 VAL A 308     -37.977  -2.877   7.823  1.00 93.25           H  
ATOM   4795 HG22 VAL A 308     -38.028  -1.185   8.355  1.00 93.25           H  
ATOM   4796 HG23 VAL A 308     -38.636  -1.618   6.756  1.00 93.25           H  
ATOM   4797  N   ASN A 309     -33.457  -0.652   7.017  1.00 95.59           N  
ATOM   4798  H   ASN A 309     -34.018   0.174   7.173  1.00 95.59           H  
ATOM   4799  CA  ASN A 309     -32.132  -0.487   6.425  1.00 95.59           C  
ATOM   4800  HA  ASN A 309     -32.065  -1.097   5.524  1.00 95.59           H  
ATOM   4801  C   ASN A 309     -31.010  -0.944   7.360  1.00 95.59           C  
ATOM   4802  CB  ASN A 309     -31.943   0.985   6.048  1.00 95.59           C  
ATOM   4803  HB2 ASN A 309     -32.220   1.617   6.892  1.00 95.59           H  
ATOM   4804  HB3 ASN A 309     -30.891   1.163   5.826  1.00 95.59           H  
ATOM   4805  O   ASN A 309     -30.059  -1.581   6.904  1.00 95.59           O  
ATOM   4806  CG  ASN A 309     -32.739   1.404   4.829  1.00 95.59           C  
ATOM   4807  ND2 ASN A 309     -32.899   2.690   4.642  1.00 95.59           N  
ATOM   4808 HD21 ASN A 309     -33.404   2.981   3.817  1.00 95.59           H  
ATOM   4809 HD22 ASN A 309     -32.509   3.334   5.315  1.00 95.59           H  
ATOM   4810  OD1 ASN A 309     -33.166   0.603   4.011  1.00 95.59           O  
ATOM   4811  N   LEU A 310     -31.118  -0.669   8.662  1.00 95.30           N  
ATOM   4812  H   LEU A 310     -31.890  -0.102   8.982  1.00 95.30           H  
ATOM   4813  CA  LEU A 310     -30.154  -1.144   9.646  1.00 95.30           C  
ATOM   4814  HA  LEU A 310     -29.163  -0.826   9.323  1.00 95.30           H  
ATOM   4815  C   LEU A 310     -30.154  -2.672   9.719  1.00 95.30           C  
ATOM   4816  CB  LEU A 310     -30.454  -0.518  11.015  1.00 95.30           C  
ATOM   4817  HB2 LEU A 310     -31.468  -0.789  11.310  1.00 95.30           H  
ATOM   4818  HB3 LEU A 310     -30.401   0.567  10.927  1.00 95.30           H  
ATOM   4819  O   LEU A 310     -29.082  -3.269   9.720  1.00 95.30           O  
ATOM   4820  CG  LEU A 310     -29.474  -0.981  12.108  1.00 95.30           C  
ATOM   4821  HG  LEU A 310     -29.473  -2.069  12.172  1.00 95.30           H  
ATOM   4822  CD1 LEU A 310     -28.050  -0.497  11.844  1.00 95.30           C  
ATOM   4823 HD11 LEU A 310     -28.036   0.586  11.718  1.00 95.30           H  
ATOM   4824 HD12 LEU A 310     -27.417  -0.777  12.686  1.00 95.30           H  
ATOM   4825 HD13 LEU A 310     -27.664  -0.973  10.943  1.00 95.30           H  
ATOM   4826  CD2 LEU A 310     -29.908  -0.443  13.459  1.00 95.30           C  
ATOM   4827 HD21 LEU A 310     -29.337  -0.925  14.253  1.00 95.30           H  
ATOM   4828 HD22 LEU A 310     -30.966  -0.658  13.609  1.00 95.30           H  
ATOM   4829 HD23 LEU A 310     -29.766   0.637  13.494  1.00 95.30           H  
ATOM   4830  N   LYS A 311     -31.326  -3.319   9.713  1.00 94.17           N  
ATOM   4831  H   LYS A 311     -32.175  -2.772   9.735  1.00 94.17           H  
ATOM   4832  CA  LYS A 311     -31.420  -4.786   9.664  1.00 94.17           C  
ATOM   4833  HA  LYS A 311     -30.919  -5.203  10.538  1.00 94.17           H  
ATOM   4834  C   LYS A 311     -30.689  -5.340   8.440  1.00 94.17           C  
ATOM   4835  CB  LYS A 311     -32.900  -5.200   9.703  1.00 94.17           C  
ATOM   4836  HB2 LYS A 311     -33.429  -4.696   8.894  1.00 94.17           H  
ATOM   4837  HB3 LYS A 311     -33.339  -4.876  10.647  1.00 94.17           H  
ATOM   4838  O   LYS A 311     -29.872  -6.248   8.584  1.00 94.17           O  
ATOM   4839  CG  LYS A 311     -33.099  -6.717   9.552  1.00 94.17           C  
ATOM   4840  HG2 LYS A 311     -32.670  -7.238  10.407  1.00 94.17           H  
ATOM   4841  HG3 LYS A 311     -32.601  -7.058   8.644  1.00 94.17           H  
ATOM   4842  CD  LYS A 311     -34.589  -7.056   9.426  1.00 94.17           C  
ATOM   4843  HD2 LYS A 311     -35.067  -6.993  10.403  1.00 94.17           H  
ATOM   4844  HD3 LYS A 311     -35.064  -6.343   8.753  1.00 94.17           H  
ATOM   4845  CE  LYS A 311     -34.750  -8.463   8.844  1.00 94.17           C  
ATOM   4846  HE2 LYS A 311     -34.130  -8.547   7.952  1.00 94.17           H  
ATOM   4847  HE3 LYS A 311     -34.392  -9.183   9.580  1.00 94.17           H  
ATOM   4848  NZ  LYS A 311     -36.165  -8.746   8.505  1.00 94.17           N  
ATOM   4849  HZ1 LYS A 311     -36.758  -8.674   9.320  1.00 94.17           H  
ATOM   4850  HZ2 LYS A 311     -36.554  -8.097   7.837  1.00 94.17           H  
ATOM   4851  HZ3 LYS A 311     -36.321  -9.694   8.194  1.00 94.17           H  
ATOM   4852  N   LEU A 312     -30.922  -4.764   7.258  1.00 94.62           N  
ATOM   4853  H   LEU A 312     -31.612  -4.027   7.217  1.00 94.62           H  
ATOM   4854  CA  LEU A 312     -30.217  -5.156   6.033  1.00 94.62           C  
ATOM   4855  HA  LEU A 312     -30.363  -6.224   5.870  1.00 94.62           H  
ATOM   4856  C   LEU A 312     -28.702  -4.939   6.147  1.00 94.62           C  
ATOM   4857  CB  LEU A 312     -30.778  -4.374   4.832  1.00 94.62           C  
ATOM   4858  HB2 LEU A 312     -30.135  -4.556   3.971  1.00 94.62           H  
ATOM   4859  HB3 LEU A 312     -30.732  -3.309   5.057  1.00 94.62           H  
ATOM   4860  O   LEU A 312     -27.932  -5.783   5.695  1.00 94.62           O  
ATOM   4861  CG  LEU A 312     -32.221  -4.735   4.438  1.00 94.62           C  
ATOM   4862  HG  LEU A 312     -32.883  -4.622   5.296  1.00 94.62           H  
ATOM   4863  CD1 LEU A 312     -32.689  -3.789   3.331  1.00 94.62           C  
ATOM   4864 HD11 LEU A 312     -32.658  -2.760   3.691  1.00 94.62           H  
ATOM   4865 HD12 LEU A 312     -32.053  -3.887   2.451  1.00 94.62           H  
ATOM   4866 HD13 LEU A 312     -33.719  -4.022   3.062  1.00 94.62           H  
ATOM   4867  CD2 LEU A 312     -32.336  -6.172   3.924  1.00 94.62           C  
ATOM   4868 HD21 LEU A 312     -31.647  -6.335   3.095  1.00 94.62           H  
ATOM   4869 HD22 LEU A 312     -33.356  -6.359   3.586  1.00 94.62           H  
ATOM   4870 HD23 LEU A 312     -32.113  -6.878   4.724  1.00 94.62           H  
ATOM   4871  N   ALA A 313     -28.259  -3.846   6.774  1.00 95.46           N  
ATOM   4872  H   ALA A 313     -28.933  -3.162   7.086  1.00 95.46           H  
ATOM   4873  CA  ALA A 313     -26.842  -3.574   7.005  1.00 95.46           C  
ATOM   4874  HA  ALA A 313     -26.322  -3.633   6.049  1.00 95.46           H  
ATOM   4875  C   ALA A 313     -26.196  -4.611   7.944  1.00 95.46           C  
ATOM   4876  CB  ALA A 313     -26.694  -2.145   7.544  1.00 95.46           C  
ATOM   4877  HB1 ALA A 313     -27.165  -2.055   8.523  1.00 95.46           H  
ATOM   4878  HB2 ALA A 313     -25.637  -1.899   7.644  1.00 95.46           H  
ATOM   4879  HB3 ALA A 313     -27.165  -1.439   6.861  1.00 95.46           H  
ATOM   4880  O   ALA A 313     -25.140  -5.152   7.622  1.00 95.46           O  
ATOM   4881  N   ILE A 314     -26.846  -4.926   9.069  1.00 94.64           N  
ATOM   4882  H   ILE A 314     -27.710  -4.438   9.257  1.00 94.64           H  
ATOM   4883  CA  ILE A 314     -26.402  -5.930  10.051  1.00 94.64           C  
ATOM   4884  HA  ILE A 314     -25.399  -5.675  10.393  1.00 94.64           H  
ATOM   4885  C   ILE A 314     -26.294  -7.314   9.395  1.00 94.64           C  
ATOM   4886  CB  ILE A 314     -27.373  -5.908  11.261  1.00 94.64           C  
ATOM   4887  HB  ILE A 314     -28.387  -5.943  10.863  1.00 94.64           H  
ATOM   4888  O   ILE A 314     -25.265  -7.980   9.518  1.00 94.64           O  
ATOM   4889  CG1 ILE A 314     -27.251  -4.598  12.080  1.00 94.64           C  
ATOM   4890 HG12 ILE A 314     -27.375  -3.743  11.416  1.00 94.64           H  
ATOM   4891 HG13 ILE A 314     -28.072  -4.560  12.797  1.00 94.64           H  
ATOM   4892  CG2 ILE A 314     -27.245  -7.112  12.208  1.00 94.64           C  
ATOM   4893 HG21 ILE A 314     -26.269  -7.119  12.692  1.00 94.64           H  
ATOM   4894 HG22 ILE A 314     -28.010  -7.048  12.983  1.00 94.64           H  
ATOM   4895 HG23 ILE A 314     -27.392  -8.052  11.677  1.00 94.64           H  
ATOM   4896  CD1 ILE A 314     -25.934  -4.379  12.839  1.00 94.64           C  
ATOM   4897 HD11 ILE A 314     -25.798  -5.138  13.610  1.00 94.64           H  
ATOM   4898 HD12 ILE A 314     -25.964  -3.403  13.324  1.00 94.64           H  
ATOM   4899 HD13 ILE A 314     -25.091  -4.398  12.148  1.00 94.64           H  
ATOM   4900  N   GLN A 315     -27.311  -7.715   8.627  1.00 93.78           N  
ATOM   4901  H   GLN A 315     -28.126  -7.122   8.563  1.00 93.78           H  
ATOM   4902  CA  GLN A 315     -27.318  -8.982   7.890  1.00 93.78           C  
ATOM   4903  HA  GLN A 315     -27.102  -9.797   8.581  1.00 93.78           H  
ATOM   4904  C   GLN A 315     -26.246  -9.031   6.791  1.00 93.78           C  
ATOM   4905  CB  GLN A 315     -28.710  -9.204   7.281  1.00 93.78           C  
ATOM   4906  HB2 GLN A 315     -28.661 -10.038   6.580  1.00 93.78           H  
ATOM   4907  HB3 GLN A 315     -29.008  -8.312   6.731  1.00 93.78           H  
ATOM   4908  O   GLN A 315     -25.603 -10.062   6.612  1.00 93.78           O  
ATOM   4909  CG  GLN A 315     -29.764  -9.538   8.348  1.00 93.78           C  
ATOM   4910  HG2 GLN A 315     -29.477 -10.468   8.839  1.00 93.78           H  
ATOM   4911  HG3 GLN A 315     -29.800  -8.759   9.109  1.00 93.78           H  
ATOM   4912  CD  GLN A 315     -31.165  -9.702   7.765  1.00 93.78           C  
ATOM   4913  NE2 GLN A 315     -32.031 -10.436   8.430  1.00 93.78           N  
ATOM   4914 HE21 GLN A 315     -32.877 -10.677   7.933  1.00 93.78           H  
ATOM   4915 HE22 GLN A 315     -31.753 -10.899   9.283  1.00 93.78           H  
ATOM   4916  OE1 GLN A 315     -31.524  -9.193   6.716  1.00 93.78           O  
ATOM   4917  N   ALA A 316     -26.026  -7.926   6.070  1.00 93.73           N  
ATOM   4918  H   ALA A 316     -26.614  -7.120   6.226  1.00 93.73           H  
ATOM   4919  CA  ALA A 316     -25.042  -7.862   4.992  1.00 93.73           C  
ATOM   4920  HA  ALA A 316     -25.214  -8.701   4.317  1.00 93.73           H  
ATOM   4921  C   ALA A 316     -23.594  -7.975   5.493  1.00 93.73           C  
ATOM   4922  CB  ALA A 316     -25.245  -6.559   4.210  1.00 93.73           C  
ATOM   4923  HB1 ALA A 316     -25.121  -5.703   4.873  1.00 93.73           H  
ATOM   4924  HB2 ALA A 316     -26.246  -6.541   3.780  1.00 93.73           H  
ATOM   4925  HB3 ALA A 316     -24.512  -6.497   3.405  1.00 93.73           H  
ATOM   4926  O   ALA A 316     -22.765  -8.580   4.809  1.00 93.73           O  
ATOM   4927  N   VAL A 317     -23.280  -7.398   6.660  1.00 93.79           N  
ATOM   4928  H   VAL A 317     -23.994  -6.881   7.153  1.00 93.79           H  
ATOM   4929  CA  VAL A 317     -21.947  -7.538   7.268  1.00 93.79           C  
ATOM   4930  HA  VAL A 317     -21.194  -7.356   6.502  1.00 93.79           H  
ATOM   4931  C   VAL A 317     -21.730  -8.966   7.759  1.00 93.79           C  
ATOM   4932  CB  VAL A 317     -21.712  -6.520   8.401  1.00 93.79           C  
ATOM   4933  HB  VAL A 317     -22.512  -6.591   9.137  1.00 93.79           H  
ATOM   4934  O   VAL A 317     -20.689  -9.556   7.459  1.00 93.79           O  
ATOM   4935  CG1 VAL A 317     -20.368  -6.752   9.107  1.00 93.79           C  
ATOM   4936 HG11 VAL A 317     -20.397  -7.678   9.681  1.00 93.79           H  
ATOM   4937 HG12 VAL A 317     -19.561  -6.809   8.377  1.00 93.79           H  
ATOM   4938 HG13 VAL A 317     -20.154  -5.937   9.798  1.00 93.79           H
[truncated: 114,138 more chars]
