# Supplementary material for: Using structure prediction of negative sense RNA virus nucleoproteins to assess evolutionary relationships
Source: bioRxiv. 2024 May 22:2024.02.16.580771. Originally published 2024 Feb 17. Preprint. [Version 2] doi: 10.1101/2024.02.16.580771 (PMC10888975; doi:10.1101/2024.02.16.580771)
Supplement: Supplement 2 — Supplementary File 2: Full NSV Dataset NP AlphaFold PDBs (.pdb files) [file media-2.zip › Full NSV Dataset NP AlphaFold PDBs/WCV1.pdb]

ATOM      1  N   MET A   1     -25.039 -31.729 -12.976  1.00 41.10           N  
ATOM      2  H   MET A   1     -25.353 -32.445 -13.616  1.00 41.10           H  
ATOM      3  H2  MET A   1     -24.768 -32.153 -12.100  1.00 41.10           H  
ATOM      4  H3  MET A   1     -25.799 -31.088 -12.800  1.00 41.10           H  
ATOM      5  CA  MET A   1     -23.908 -30.976 -13.557  1.00 41.10           C  
ATOM      6  HA  MET A   1     -23.048 -31.630 -13.703  1.00 41.10           H  
ATOM      7  C   MET A   1     -23.537 -29.909 -12.549  1.00 41.10           C  
ATOM      8  CB  MET A   1     -24.293 -30.350 -14.911  1.00 41.10           C  
ATOM      9  HB2 MET A   1     -23.492 -29.690 -15.243  1.00 41.10           H  
ATOM     10  HB3 MET A   1     -25.202 -29.760 -14.797  1.00 41.10           H  
ATOM     11  O   MET A   1     -24.313 -28.980 -12.372  1.00 41.10           O  
ATOM     12  CG  MET A   1     -24.525 -31.419 -15.987  1.00 41.10           C  
ATOM     13  HG2 MET A   1     -23.585 -31.926 -16.207  1.00 41.10           H  
ATOM     14  HG3 MET A   1     -25.225 -32.160 -15.601  1.00 41.10           H  
ATOM     15  SD  MET A   1     -25.232 -30.789 -17.530  1.00 41.10           S  
ATOM     16  CE  MET A   1     -23.746 -30.206 -18.391  1.00 41.10           C  
ATOM     17  HE1 MET A   1     -24.029 -29.796 -19.361  1.00 41.10           H  
ATOM     18  HE2 MET A   1     -23.257 -29.428 -17.806  1.00 41.10           H  
ATOM     19  HE3 MET A   1     -23.057 -31.037 -18.544  1.00 41.10           H  
ATOM     20  N   ALA A   2     -22.453 -30.096 -11.796  1.00 36.19           N  
ATOM     21  H   ALA A   2     -21.806 -30.848 -11.989  1.00 36.19           H  
ATOM     22  CA  ALA A   2     -21.952 -29.026 -10.942  1.00 36.19           C  
ATOM     23  HA  ALA A   2     -22.754 -28.640 -10.314  1.00 36.19           H  
ATOM     24  C   ALA A   2     -21.470 -27.916 -11.879  1.00 36.19           C  
ATOM     25  CB  ALA A   2     -20.841 -29.572 -10.036  1.00 36.19           C  
ATOM     26  HB1 ALA A   2     -20.455 -28.766  -9.412  1.00 36.19           H  
ATOM     27  HB2 ALA A   2     -20.021 -29.966 -10.637  1.00 36.19           H  
ATOM     28  HB3 ALA A   2     -21.232 -30.359  -9.392  1.00 36.19           H  
ATOM     29  O   ALA A   2     -20.599 -28.164 -12.713  1.00 36.19           O  
ATOM     30  N   ALA A   3     -22.106 -26.746 -11.819  1.00 36.66           N  
ATOM     31  H   ALA A   3     -22.839 -26.612 -11.138  1.00 36.66           H  
ATOM     32  CA  ALA A   3     -21.598 -25.570 -12.503  1.00 36.66           C  
ATOM     33  HA  ALA A   3     -21.583 -25.746 -13.579  1.00 36.66           H  
ATOM     34  C   ALA A   3     -20.168 -25.363 -12.002  1.00 36.66           C  
ATOM     35  CB  ALA A   3     -22.514 -24.377 -12.200  1.00 36.66           C  
ATOM     36  HB1 ALA A   3     -23.521 -24.575 -12.567  1.00 36.66           H  
ATOM     37  HB2 ALA A   3     -22.547 -24.191 -11.126  1.00 36.66           H  
ATOM     38  HB3 ALA A   3     -22.124 -23.487 -12.695  1.00 36.66           H  
ATOM     39  O   ALA A   3     -19.963 -25.226 -10.794  1.00 36.66           O  
ATOM     40  N   ALA A   4     -19.192 -25.435 -12.910  1.00 36.36           N  
ATOM     41  H   ALA A   4     -19.426 -25.602 -13.878  1.00 36.36           H  
ATOM     42  CA  ALA A   4     -17.826 -25.057 -12.602  1.00 36.36           C  
ATOM     43  HA  ALA A   4     -17.404 -25.753 -11.877  1.00 36.36           H  
ATOM     44  C   ALA A   4     -17.904 -23.660 -11.986  1.00 36.36           C  
ATOM     45  CB  ALA A   4     -16.991 -25.091 -13.888  1.00 36.36           C  
ATOM     46  HB1 ALA A   4     -17.408 -24.408 -14.628  1.00 36.36           H  
ATOM     47  HB2 ALA A   4     -15.971 -24.780 -13.663  1.00 36.36           H  
ATOM     48  HB3 ALA A   4     -16.971 -26.103 -14.294  1.00 36.36           H  
ATOM     49  O   ALA A   4     -18.419 -22.737 -12.623  1.00 36.36           O  
ATOM     50  N   GLN A   5     -17.505 -23.533 -10.718  1.00 28.45           N  
ATOM     51  H   GLN A   5     -17.101 -24.324 -10.238  1.00 28.45           H  
ATOM     52  CA  GLN A   5     -17.359 -22.211 -10.137  1.00 28.45           C  
ATOM     53  HA  GLN A   5     -18.337 -21.730 -10.133  1.00 28.45           H  
ATOM     54  C   GLN A   5     -16.404 -21.456 -11.062  1.00 28.45           C  
ATOM     55  CB  GLN A   5     -16.818 -22.274  -8.703  1.00 28.45           C  
ATOM     56  HB2 GLN A   5     -16.522 -21.266  -8.413  1.00 28.45           H  
ATOM     57  HB3 GLN A   5     -15.939 -22.916  -8.656  1.00 28.45           H  
ATOM     58  O   GLN A   5     -15.359 -22.024 -11.397  1.00 28.45           O  
ATOM     59  CG  GLN A   5     -17.887 -22.767  -7.716  1.00 28.45           C  
ATOM     60  HG2 GLN A   5     -18.053 -23.835  -7.854  1.00 28.45           H  
ATOM     61  HG3 GLN A   5     -18.822 -22.246  -7.921  1.00 28.45           H  
ATOM     62  CD  GLN A   5     -17.508 -22.504  -6.261  1.00 28.45           C  
ATOM     63  NE2 GLN A   5     -18.469 -22.436  -5.366  1.00 28.45           N  
ATOM     64 HE21 GLN A   5     -19.439 -22.531  -5.632  1.00 28.45           H  
ATOM     65 HE22 GLN A   5     -18.160 -22.231  -4.426  1.00 28.45           H  
ATOM     66  OE1 GLN A   5     -16.361 -22.354  -5.886  1.00 28.45           O  
ATOM     67  N   PRO A   6     -16.771 -20.258 -11.551  1.00 31.10           N  
ATOM     68  CA  PRO A   6     -15.841 -19.464 -12.331  1.00 31.10           C  
ATOM     69  HA  PRO A   6     -15.616 -19.954 -13.278  1.00 31.10           H  
ATOM     70  C   PRO A   6     -14.577 -19.353 -11.489  1.00 31.10           C  
ATOM     71  CB  PRO A   6     -16.535 -18.120 -12.578  1.00 31.10           C  
ATOM     72  HB2 PRO A   6     -17.039 -18.150 -13.544  1.00 31.10           H  
ATOM     73  HB3 PRO A   6     -15.835 -17.285 -12.544  1.00 31.10           H  
ATOM     74  O   PRO A   6     -14.666 -18.958 -10.323  1.00 31.10           O  
ATOM     75  CG  PRO A   6     -17.580 -18.030 -11.465  1.00 31.10           C  
ATOM     76  HG2 PRO A   6     -18.446 -17.440 -11.768  1.00 31.10           H  
ATOM     77  HG3 PRO A   6     -17.123 -17.605 -10.572  1.00 31.10           H  
ATOM     78  CD  PRO A   6     -17.951 -19.486 -11.202  1.00 31.10           C  
ATOM     79  HD2 PRO A   6     -18.219 -19.604 -10.152  1.00 31.10           H  
ATOM     80  HD3 PRO A   6     -18.779 -19.784 -11.846  1.00 31.10           H  
ATOM     81  N   GLU A   7     -13.443 -19.795 -12.045  1.00 31.77           N  
ATOM     82  H   GLU A   7     -13.469 -20.194 -12.973  1.00 31.77           H  
ATOM     83  CA  GLU A   7     -12.132 -19.564 -11.450  1.00 31.77           C  
ATOM     84  HA  GLU A   7     -11.977 -20.230 -10.601  1.00 31.77           H  
ATOM     85  C   GLU A   7     -12.144 -18.121 -10.977  1.00 31.77           C  
ATOM     86  CB  GLU A   7     -11.012 -19.766 -12.481  1.00 31.77           C  
ATOM     87  HB2 GLU A   7     -11.287 -19.263 -13.408  1.00 31.77           H  
ATOM     88  HB3 GLU A   7     -10.099 -19.312 -12.096  1.00 31.77           H  
ATOM     89  O   GLU A   7     -12.402 -17.218 -11.777  1.00 31.77           O  
ATOM     90  CG  GLU A   7     -10.733 -21.250 -12.749  1.00 31.77           C  
ATOM     91  HG2 GLU A   7     -11.650 -21.721 -13.105  1.00 31.77           H  
ATOM     92  HG3 GLU A   7     -10.455 -21.724 -11.808  1.00 31.77           H  
ATOM     93  CD  GLU A   7      -9.622 -21.473 -13.788  1.00 31.77           C  
ATOM     94  OE1 GLU A   7      -9.068 -22.594 -13.785  1.00 31.77           O  
ATOM     95  OE2 GLU A   7      -9.374 -20.552 -14.601  1.00 31.77           O  
ATOM     96  N   MET A   8     -12.026 -17.922  -9.661  1.00 29.51           N  
ATOM     97  H   MET A   8     -11.912 -18.718  -9.050  1.00 29.51           H  
ATOM     98  CA  MET A   8     -12.012 -16.586  -9.095  1.00 29.51           C  
ATOM     99  HA  MET A   8     -12.917 -16.054  -9.387  1.00 29.51           H  
ATOM    100  C   MET A   8     -10.812 -15.894  -9.714  1.00 29.51           C  
ATOM    101  CB  MET A   8     -11.911 -16.601  -7.566  1.00 29.51           C  
ATOM    102  HB2 MET A   8     -11.099 -17.257  -7.253  1.00 29.51           H  
ATOM    103  HB3 MET A   8     -11.676 -15.587  -7.243  1.00 29.51           H  
ATOM    104  O   MET A   8      -9.673 -16.121  -9.307  1.00 29.51           O  
ATOM    105  CG  MET A   8     -13.211 -17.020  -6.875  1.00 29.51           C  
ATOM    106  HG2 MET A   8     -13.300 -18.105  -6.917  1.00 29.51           H  
ATOM    107  HG3 MET A   8     -14.054 -16.592  -7.418  1.00 29.51           H  
ATOM    108  SD  MET A   8     -13.334 -16.471  -5.146  1.00 29.51           S  
ATOM    109  CE  MET A   8     -11.756 -17.063  -4.473  1.00 29.51           C  
ATOM    110  HE1 MET A   8     -10.931 -16.526  -4.941  1.00 29.51           H  
ATOM    111  HE2 MET A   8     -11.655 -18.132  -4.660  1.00 29.51           H  
ATOM    112  HE3 MET A   8     -11.732 -16.878  -3.399  1.00 29.51           H  
ATOM    113  N   VAL A   9     -11.081 -15.116 -10.760  1.00 36.86           N  
ATOM    114  H   VAL A   9     -12.006 -15.185 -11.159  1.00 36.86           H  
ATOM    115  CA  VAL A   9     -10.096 -14.293 -11.428  1.00 36.86           C  
ATOM    116  HA  VAL A   9      -9.270 -14.921 -11.761  1.00 36.86           H  
ATOM    117  C   VAL A   9      -9.628 -13.354 -10.338  1.00 36.86           C  
ATOM    118  CB  VAL A   9     -10.686 -13.549 -12.641  1.00 36.86           C  
ATOM    119  HB  VAL A   9     -11.439 -12.833 -12.312  1.00 36.86           H  
ATOM    120  O   VAL A   9     -10.383 -12.498  -9.873  1.00 36.86           O  
ATOM    121  CG1 VAL A   9      -9.576 -12.801 -13.386  1.00 36.86           C  
ATOM    122 HG11 VAL A   9      -9.993 -12.302 -14.261  1.00 36.86           H  
ATOM    123 HG12 VAL A   9      -9.131 -12.056 -12.727  1.00 36.86           H  
ATOM    124 HG13 VAL A   9      -8.804 -13.500 -13.706  1.00 36.86           H  
ATOM    125  CG2 VAL A   9     -11.344 -14.514 -13.638  1.00 36.86           C  
ATOM    126 HG21 VAL A   9     -11.669 -13.972 -14.526  1.00 36.86           H  
ATOM    127 HG22 VAL A   9     -12.220 -14.981 -13.188  1.00 36.86           H  
ATOM    128 HG23 VAL A   9     -10.640 -15.294 -13.926  1.00 36.86           H  
ATOM    129  N   GLY A  10      -8.421 -13.615  -9.842  1.00 42.61           N  
ATOM    130  H   GLY A  10      -7.944 -14.446 -10.163  1.00 42.61           H  
ATOM    131  CA  GLY A  10      -7.806 -12.794  -8.821  1.00 42.61           C  
ATOM    132  HA2 GLY A  10      -8.373 -12.906  -7.897  1.00 42.61           H  
ATOM    133  HA3 GLY A  10      -6.779 -13.120  -8.659  1.00 42.61           H  
ATOM    134  C   GLY A  10      -7.811 -11.319  -9.241  1.00 42.61           C  
ATOM    135  O   GLY A  10      -8.037 -10.998 -10.409  1.00 42.61           O  
ATOM    136  N   PRO A  11      -7.536 -10.408  -8.295  1.00 55.73           N  
ATOM    137  CA  PRO A  11      -7.693  -8.961  -8.457  1.00 55.73           C  
ATOM    138  HA  PRO A  11      -8.752  -8.712  -8.397  1.00 55.73           H  
ATOM    139  C   PRO A  11      -7.151  -8.410  -9.789  1.00 55.73           C  
ATOM    140  CB  PRO A  11      -6.963  -8.369  -7.235  1.00 55.73           C  
ATOM    141  HB2 PRO A  11      -6.258  -7.586  -7.515  1.00 55.73           H  
ATOM    142  HB3 PRO A  11      -7.699  -7.980  -6.532  1.00 55.73           H  
ATOM    143  O   PRO A  11      -7.739  -7.540 -10.432  1.00 55.73           O  
ATOM    144  CG  PRO A  11      -6.209  -9.518  -6.575  1.00 55.73           C  
ATOM    145  HG2 PRO A  11      -5.207  -9.607  -6.994  1.00 55.73           H  
ATOM    146  HG3 PRO A  11      -6.165  -9.410  -5.492  1.00 55.73           H  
ATOM    147  CD  PRO A  11      -7.021 -10.729  -6.979  1.00 55.73           C  
ATOM    148  HD2 PRO A  11      -7.853 -10.869  -6.289  1.00 55.73           H  
ATOM    149  HD3 PRO A  11      -6.381 -11.612  -6.984  1.00 55.73           H  
ATOM    150  N   PHE A  12      -6.056  -8.976 -10.269  1.00 54.48           N  
ATOM    151  H   PHE A  12      -5.684  -9.790  -9.803  1.00 54.48           H  
ATOM    152  CA  PHE A  12      -5.423  -8.539 -11.489  1.00 54.48           C  
ATOM    153  HA  PHE A  12      -5.778  -7.540 -11.744  1.00 54.48           H  
ATOM    154  C   PHE A  12      -5.816  -9.478 -12.631  1.00 54.48           C  
ATOM    155  CB  PHE A  12      -3.932  -8.397 -11.211  1.00 54.48           C  
ATOM    156  HB2 PHE A  12      -3.446  -9.373 -11.209  1.00 54.48           H  
ATOM    157  HB3 PHE A  12      -3.541  -7.768 -12.011  1.00 54.48           H  
ATOM    158  O   PHE A  12      -5.397 -10.632 -12.687  1.00 54.48           O  
ATOM    159  CG  PHE A  12      -3.612  -7.673  -9.925  1.00 54.48           C  
ATOM    160  CD1 PHE A  12      -3.439  -6.280  -9.947  1.00 54.48           C  
ATOM    161  HD1 PHE A  12      -3.542  -5.734 -10.873  1.00 54.48           H  
ATOM    162  CD2 PHE A  12      -3.511  -8.376  -8.711  1.00 54.48           C  
ATOM    163  HD2 PHE A  12      -3.626  -9.450  -8.702  1.00 54.48           H  
ATOM    164  CE1 PHE A  12      -3.131  -5.594  -8.763  1.00 54.48           C  
ATOM    165  HE1 PHE A  12      -2.971  -4.526  -8.783  1.00 54.48           H  
ATOM    166  CE2 PHE A  12      -3.249  -7.680  -7.519  1.00 54.48           C  
ATOM    167  HE2 PHE A  12      -3.190  -8.215  -6.583  1.00 54.48           H  
ATOM    168  CZ  PHE A  12      -3.051  -6.289  -7.546  1.00 54.48           C  
ATOM    169  HZ  PHE A  12      -2.843  -5.754  -6.632  1.00 54.48           H  
ATOM    170  N   VAL A  13      -6.642  -8.981 -13.550  1.00 55.84           N  
ATOM    171  H   VAL A  13      -7.008  -8.048 -13.419  1.00 55.84           H  
ATOM    172  CA  VAL A  13      -6.912  -9.675 -14.812  1.00 55.84           C  
ATOM    173  HA  VAL A  13      -6.939 -10.748 -14.625  1.00 55.84           H  
ATOM    174  C   VAL A  13      -5.761  -9.357 -15.752  1.00 55.84           C  
ATOM    175  CB  VAL A  13      -8.260  -9.272 -15.437  1.00 55.84           C  
ATOM    176  HB  VAL A  13      -8.211  -8.223 -15.730  1.00 55.84           H  
ATOM    177  O   VAL A  13      -5.440  -8.186 -15.967  1.00 55.84           O  
ATOM    178  CG1 VAL A  13      -8.544 -10.102 -16.698  1.00 55.84           C  
ATOM    179 HG11 VAL A  13      -7.783  -9.916 -17.457  1.00 55.84           H  
ATOM    180 HG12 VAL A  13      -9.508  -9.811 -17.115  1.00 55.84           H  
ATOM    181 HG13 VAL A  13      -8.566 -11.163 -16.453  1.00 55.84           H  
ATOM    182  CG2 VAL A  13      -9.430  -9.429 -14.451  1.00 55.84           C  
ATOM    183 HG21 VAL A  13     -10.230 -10.036 -14.875  1.00 55.84           H  
ATOM    184 HG22 VAL A  13      -9.838  -8.445 -14.220  1.00 55.84           H  
ATOM    185 HG23 VAL A  13      -9.107  -9.888 -13.518  1.00 55.84           H  
ATOM    186  N   LYS A  14      -5.138 -10.390 -16.326  1.00 56.52           N  
ATOM    187  H   LYS A  14      -5.428 -11.322 -16.069  1.00 56.52           H  
ATOM    188  CA  LYS A  14      -4.083 -10.217 -17.328  1.00 56.52           C  
ATOM    189  HA  LYS A  14      -3.228  -9.731 -16.860  1.00 56.52           H  
ATOM    190  C   LYS A  14      -4.602  -9.310 -18.442  1.00 56.52           C  
ATOM    191  CB  LYS A  14      -3.651 -11.597 -17.837  1.00 56.52           C  
ATOM    192  HB2 LYS A  14      -3.478 -12.236 -16.971  1.00 56.52           H  
ATOM    193  HB3 LYS A  14      -4.450 -12.038 -18.433  1.00 56.52           H  
ATOM    194  O   LYS A  14      -5.585  -9.647 -19.105  1.00 56.52           O  
ATOM    195  CG  LYS A  14      -2.358 -11.538 -18.659  1.00 56.52           C  
ATOM    196  HG2 LYS A  14      -2.527 -10.988 -19.585  1.00 56.52           H  
ATOM    197  HG3 LYS A  14      -1.586 -11.035 -18.076  1.00 56.52           H  
ATOM    198  CD  LYS A  14      -1.901 -12.966 -18.978  1.00 56.52           C  
ATOM    199  HD2 LYS A  14      -1.832 -13.521 -18.042  1.00 56.52           H  
ATOM    200  HD3 LYS A  14      -2.635 -13.449 -19.622  1.00 56.52           H  
ATOM    201  CE  LYS A  14      -0.528 -12.964 -19.653  1.00 56.52           C  
ATOM    202  HE2 LYS A  14       0.137 -12.337 -19.059  1.00 56.52           H  
ATOM    203  HE3 LYS A  14      -0.620 -12.521 -20.644  1.00 56.52           H  
ATOM    204  NZ  LYS A  14       0.017 -14.343 -19.723  1.00 56.52           N  
ATOM    205  HZ1 LYS A  14       0.089 -14.715 -18.787  1.00 56.52           H  
ATOM    206  HZ2 LYS A  14      -0.591 -14.952 -20.251  1.00 56.52           H  
ATOM    207  HZ3 LYS A  14       0.947 -14.349 -20.116  1.00 56.52           H  
ATOM    208  N   ARG A  15      -3.957  -8.158 -18.649  1.00 53.26           N  
ATOM    209  H   ARG A  15      -3.198  -7.914 -18.028  1.00 53.26           H  
ATOM    210  CA  ARG A  15      -4.297  -7.268 -19.764  1.00 53.26           C  
ATOM    211  HA  ARG A  15      -5.333  -6.946 -19.653  1.00 53.26           H  
ATOM    212  C   ARG A  15      -4.184  -8.070 -21.058  1.00 53.26           C  
ATOM    213  CB  ARG A  15      -3.382  -6.032 -19.778  1.00 53.26           C  
ATOM    214  HB2 ARG A  15      -3.501  -5.521 -20.734  1.00 53.26           H  
ATOM    215  HB3 ARG A  15      -2.343  -6.350 -19.691  1.00 53.26           H  
ATOM    216  O   ARG A  15      -3.157  -8.707 -21.307  1.00 53.26           O  
ATOM    217  CG  ARG A  15      -3.711  -5.034 -18.654  1.00 53.26           C  
ATOM    218  HG2 ARG A  15      -4.726  -4.660 -18.791  1.00 53.26           H  
ATOM    219  HG3 ARG A  15      -3.640  -5.526 -17.683  1.00 53.26           H  
ATOM    220  CD  ARG A  15      -2.723  -3.864 -18.695  1.00 53.26           C  
ATOM    221  HD2 ARG A  15      -2.694  -3.471 -19.712  1.00 53.26           H  
ATOM    222  HD3 ARG A  15      -1.730  -4.234 -18.439  1.00 53.26           H  
ATOM    223  NE  ARG A  15      -3.090  -2.782 -17.763  1.00 53.26           N  
ATOM    224  HE  ARG A  15      -3.646  -3.004 -16.949  1.00 53.26           H  
ATOM    225  NH1 ARG A  15      -1.775  -1.139 -18.679  1.00 53.26           N  
ATOM    226 HH11 ARG A  15      -1.282  -1.860 -19.186  1.00 53.26           H  
ATOM    227 HH12 ARG A  15      -1.423  -0.193 -18.678  1.00 53.26           H  
ATOM    228  NH2 ARG A  15      -3.137  -0.664 -16.979  1.00 53.26           N  
ATOM    229 HH21 ARG A  15      -3.701  -1.060 -16.241  1.00 53.26           H  
ATOM    230 HH22 ARG A  15      -2.829   0.298 -16.979  1.00 53.26           H  
ATOM    231  CZ  ARG A  15      -2.666  -1.537 -17.815  1.00 53.26           C  
ATOM    232  N   GLN A  16      -5.233  -8.054 -21.882  1.00 48.02           N  
ATOM    233  H   GLN A  16      -6.064  -7.544 -21.616  1.00 48.02           H  
ATOM    234  CA  GLN A  16      -5.109  -8.563 -23.243  1.00 48.02           C  
ATOM    235  HA  GLN A  16      -4.827  -9.615 -23.203  1.00 48.02           H  
ATOM    236  C   GLN A  16      -3.977  -7.790 -23.920  1.00 48.02           C  
ATOM    237  CB  GLN A  16      -6.422  -8.430 -24.032  1.00 48.02           C  
ATOM    238  HB2 GLN A  16      -6.187  -8.438 -25.096  1.00 48.02           H  
ATOM    239  HB3 GLN A  16      -6.901  -7.480 -23.798  1.00 48.02           H  
ATOM    240  O   GLN A  16      -3.933  -6.559 -23.865  1.00 48.02           O  
ATOM    241  CG  GLN A  16      -7.387  -9.596 -23.758  1.00 48.02           C  
ATOM    242  HG2 GLN A  16      -6.876 -10.536 -23.969  1.00 48.02           H  
ATOM    243  HG3 GLN A  16      -7.680  -9.592 -22.708  1.00 48.02           H  
ATOM    244  CD  GLN A  16      -8.651  -9.532 -24.615  1.00 48.02           C  
ATOM    245  NE2 GLN A  16      -9.377 -10.619 -24.755  1.00 48.02           N  
ATOM    246 HE21 GLN A  16     -10.207 -10.516 -25.321  1.00 48.02           H  
ATOM    247 HE22 GLN A  16      -9.122 -11.486 -24.304  1.00 48.02           H  
ATOM    248  OE1 GLN A  16      -9.017  -8.510 -25.167  1.00 48.02           O  
ATOM    249  N   LYS A  17      -3.048  -8.516 -24.546  1.00 47.33           N  
ATOM    250  H   LYS A  17      -3.141  -9.521 -24.536  1.00 47.33           H  
ATOM    251  CA  LYS A  17      -2.098  -7.916 -25.480  1.00 47.33           C  
ATOM    252  HA  LYS A  17      -1.553  -7.103 -25.001  1.00 47.33           H  
ATOM    253  C   LYS A  17      -2.942  -7.338 -26.616  1.00 47.33           C  
ATOM    254  CB  LYS A  17      -1.108  -8.975 -25.994  1.00 47.33           C  
ATOM    255  HB2 LYS A  17      -1.663  -9.807 -26.429  1.00 47.33           H  
ATOM    256  HB3 LYS A  17      -0.515  -8.521 -26.788  1.00 47.33           H  
ATOM    257  O   LYS A  17      -3.453  -8.091 -27.434  1.00 47.33           O  
ATOM    258  CG  LYS A  17      -0.151  -9.516 -24.917  1.00 47.33           C  
ATOM    259  HG2 LYS A  17       0.397  -8.686 -24.471  1.00 47.33           H  
ATOM    260  HG3 LYS A  17      -0.716 -10.033 -24.142  1.00 47.33           H  
ATOM    261  CD  LYS A  17       0.838 -10.490 -25.573  1.00 47.33           C  
ATOM    262  HD2 LYS A  17       1.354  -9.967 -26.377  1.00 47.33           H  
ATOM    263  HD3 LYS A  17       0.284 -11.323 -26.007  1.00 47.33           H  
ATOM    264  CE  LYS A  17       1.879 -11.027 -24.584  1.00 47.33           C  
ATOM    265  HE2 LYS A  17       2.370 -10.178 -24.108  1.00 47.33           H  
ATOM    266  HE3 LYS A  17       1.372 -11.605 -23.811  1.00 47.33           H  
ATOM    267  NZ  LYS A  17       2.885 -11.859 -25.293  1.00 47.33           N  
ATOM    268  HZ1 LYS A  17       2.455 -12.657 -25.738  1.00 47.33           H  
ATOM    269  HZ2 LYS A  17       3.614 -12.176 -24.669  1.00 47.33           H  
ATOM    270  HZ3 LYS A  17       3.322 -11.321 -26.028  1.00 47.33           H  
ATOM    271  N   VAL A  18      -3.210  -6.035 -26.592  1.00 42.28           N  
ATOM    272  H   VAL A  18      -2.870  -5.487 -25.815  1.00 42.28           H  
ATOM    273  CA  VAL A  18      -4.084  -5.398 -27.583  1.00 42.28           C  
ATOM    274  HA  VAL A  18      -5.025  -5.946 -27.631  1.00 42.28           H  
ATOM    275  C   VAL A  18      -3.407  -5.489 -28.947  1.00 42.28           C  
ATOM    276  CB  VAL A  18      -4.397  -3.941 -27.197  1.00 42.28           C  
ATOM    277  HB  VAL A  18      -3.456  -3.432 -26.985  1.00 42.28           H  
ATOM    278  O   VAL A  18      -2.379  -4.863 -29.165  1.00 42.28           O  
ATOM    279  CG1 VAL A  18      -5.127  -3.168 -28.301  1.00 42.28           C  
ATOM    280 HG11 VAL A  18      -6.014  -3.715 -28.622  1.00 42.28           H  
ATOM    281 HG12 VAL A  18      -4.460  -3.007 -29.148  1.00 42.28           H  
ATOM    282 HG13 VAL A  18      -5.428  -2.187 -27.933  1.00 42.28           H  
ATOM    283  CG2 VAL A  18      -5.287  -3.897 -25.946  1.00 42.28           C  
ATOM    284 HG21 VAL A  18      -6.249  -4.365 -26.158  1.00 42.28           H  
ATOM    285 HG22 VAL A  18      -4.819  -4.431 -25.120  1.00 42.28           H  
ATOM    286 HG23 VAL A  18      -5.456  -2.863 -25.643  1.00 42.28           H  
ATOM    287  N   THR A  19      -4.008  -6.251 -29.857  1.00 38.59           N  
ATOM    288  H   THR A  19      -4.759  -6.857 -29.559  1.00 38.59           H  
ATOM    289  CA  THR A  19      -3.637  -6.382 -31.277  1.00 38.59           C  
ATOM    290  HA  THR A  19      -2.558  -6.265 -31.374  1.00 38.59           H  
ATOM    291  C   THR A  19      -4.260  -5.297 -32.168  1.00 38.59           C  
ATOM    292  CB  THR A  19      -4.019  -7.785 -31.796  1.00 38.59           C  
ATOM    293  HB  THR A  19      -4.175  -7.764 -32.874  1.00 38.59           H  
ATOM    294  O   THR A  19      -4.118  -5.340 -33.385  1.00 38.59           O  
ATOM    295  CG2 THR A  19      -2.924  -8.806 -31.503  1.00 38.59           C  
ATOM    296 HG21 THR A  19      -3.207  -9.784 -31.893  1.00 38.59           H  
ATOM    297 HG22 THR A  19      -2.751  -8.878 -30.429  1.00 38.59           H  
ATOM    298 HG23 THR A  19      -2.000  -8.505 -31.996  1.00 38.59           H  
ATOM    299  OG1 THR A  19      -5.194  -8.256 -31.162  1.00 38.59           O  
ATOM    300  HG1 THR A  19      -5.318  -9.156 -31.474  1.00 38.59           H  
ATOM    301  N   ALA A  20      -4.959  -4.309 -31.603  1.00 43.93           N  
ATOM    302  H   ALA A  20      -5.002  -4.260 -30.595  1.00 43.93           H  
ATOM    303  CA  ALA A  20      -5.660  -3.296 -32.388  1.00 43.93           C  
ATOM    304  HA  ALA A  20      -5.970  -3.756 -33.326  1.00 43.93           H  
ATOM    305  C   ALA A  20      -4.764  -2.095 -32.739  1.00 43.93           C  
ATOM    306  CB  ALA A  20      -6.949  -2.891 -31.667  1.00 43.93           C  
ATOM    307  HB1 ALA A  20      -6.709  -2.394 -30.727  1.00 43.93           H  
ATOM    308  HB2 ALA A  20      -7.557  -3.774 -31.469  1.00 43.93           H  
ATOM    309  HB3 ALA A  20      -7.515  -2.203 -32.295  1.00 43.93           H  
ATOM    310  O   ALA A  20      -4.142  -1.483 -31.869  1.00 43.93           O  
ATOM    311  N   SER A  21      -4.766  -1.751 -34.030  1.00 44.64           N  
ATOM    312  H   SER A  21      -5.318  -2.329 -34.646  1.00 44.64           H  
ATOM    313  CA  SER A  21      -4.177  -0.561 -34.653  1.00 44.64           C  
ATOM    314  HA  SER A  21      -3.122  -0.753 -34.848  1.00 44.64           H  
ATOM    315  C   SER A  21      -4.311   0.689 -33.776  1.00 44.64           C  
ATOM    316  CB  SER A  21      -4.880  -0.327 -35.995  1.00 44.64           C  
ATOM    317  HB2 SER A  21      -4.629  -1.135 -36.682  1.00 44.64           H  
ATOM    318  HB3 SER A  21      -4.549   0.617 -36.426  1.00 44.64           H  
ATOM    319  O   SER A  21      -5.410   1.187 -33.521  1.00 44.64           O  
ATOM    320  OG  SER A  21      -6.283  -0.303 -35.800  1.00 44.64           O  
ATOM    321  HG  SER A  21      -6.457   0.319 -35.089  1.00 44.64           H  
ATOM    322  N   ARG A  22      -3.164   1.167 -33.301  1.00 48.91           N  
ATOM    323  H   ARG A  22      -2.324   0.682 -33.583  1.00 48.91           H  
ATOM    324  CA  ARG A  22      -3.017   2.222 -32.301  1.00 48.91           C  
ATOM    325  HA  ARG A  22      -3.654   1.964 -31.455  1.00 48.91           H  
ATOM    326  C   ARG A  22      -3.415   3.597 -32.867  1.00 48.91           C  
ATOM    327  CB  ARG A  22      -1.537   2.208 -31.883  1.00 48.91           C  
ATOM    328  HB2 ARG A  22      -1.150   1.191 -31.957  1.00 48.91           H  
ATOM    329  HB3 ARG A  22      -0.967   2.825 -32.578  1.00 48.91           H  
ATOM    330  O   ARG A  22      -3.014   3.914 -33.986  1.00 48.91           O  
ATOM    331  CG  ARG A  22      -1.282   2.669 -30.451  1.00 48.91           C  
ATOM    332  HG2 ARG A  22      -1.700   1.944 -29.753  1.00 48.91           H  
ATOM    333  HG3 ARG A  22      -1.748   3.638 -30.273  1.00 48.91           H  
ATOM    334  CD  ARG A  22       0.229   2.769 -30.254  1.00 48.91           C  
ATOM    335  HD2 ARG A  22       0.645   3.430 -31.014  1.00 48.91           H  
ATOM    336  HD3 ARG A  22       0.663   1.775 -30.372  1.00 48.91           H  
ATOM    337  NE  ARG A  22       0.550   3.305 -28.928  1.00 48.91           N  
ATOM    338  HE  ARG A  22      -0.210   3.705 -28.396  1.00 48.91           H  
ATOM    339  NH1 ARG A  22       2.786   2.861 -29.005  1.00 48.91           N  
ATOM    340 HH11 ARG A  22       2.677   2.448 -29.920  1.00 48.91           H  
ATOM    341 HH12 ARG A  22       3.683   2.858 -28.542  1.00 48.91           H  
ATOM    342  NH2 ARG A  22       1.901   3.815 -27.187  1.00 48.91           N  
ATOM    343 HH21 ARG A  22       1.130   4.153 -26.629  1.00 48.91           H  
ATOM    344 HH22 ARG A  22       2.823   3.850 -26.776  1.00 48.91           H  
ATOM    345  CZ  ARG A  22       1.745   3.329 -28.381  1.00 48.91           C  
ATOM    346  N   PRO A  23      -4.079   4.480 -32.102  1.00 50.25           N  
ATOM    347  CA  PRO A  23      -3.947   5.909 -32.355  1.00 50.25           C  
ATOM    348  HA  PRO A  23      -4.223   6.136 -33.385  1.00 50.25           H  
ATOM    349  C   PRO A  23      -2.484   6.310 -32.118  1.00 50.25           C  
ATOM    350  CB  PRO A  23      -4.931   6.591 -31.403  1.00 50.25           C  
ATOM    351  HB2 PRO A  23      -4.569   7.561 -31.062  1.00 50.25           H  
ATOM    352  HB3 PRO A  23      -5.894   6.701 -31.901  1.00 50.25           H  
ATOM    353  O   PRO A  23      -1.880   5.905 -31.123  1.00 50.25           O  
ATOM    354  CG  PRO A  23      -5.071   5.598 -30.247  1.00 50.25           C  
ATOM    355  HG2 PRO A  23      -4.294   5.794 -29.509  1.00 50.25           H  
ATOM    356  HG3 PRO A  23      -6.056   5.657 -29.783  1.00 50.25           H  
ATOM    357  CD  PRO A  23      -4.829   4.228 -30.882  1.00 50.25           C  
ATOM    358  HD2 PRO A  23      -4.274   3.595 -30.188  1.00 50.25           H  
ATOM    359  HD3 PRO A  23      -5.781   3.762 -31.137  1.00 50.25           H  
ATOM    360  N   VAL A  24      -1.900   7.078 -33.040  1.00 57.56           N  
ATOM    361  H   VAL A  24      -2.435   7.342 -33.856  1.00 57.56           H  
ATOM    362  CA  VAL A  24      -0.545   7.630 -32.900  1.00 57.56           C  
ATOM    363  HA  VAL A  24       0.165   6.812 -32.773  1.00 57.56           H  
ATOM    364  C   VAL A  24      -0.524   8.499 -31.643  1.00 57.56           C  
ATOM    365  CB  VAL A  24      -0.136   8.436 -34.153  1.00 57.56           C  
ATOM    366  HB  VAL A  24      -0.839   9.256 -34.302  1.00 57.56           H  
ATOM    367  O   VAL A  24      -1.042   9.614 -31.638  1.00 57.56           O  
ATOM    368  CG1 VAL A  24       1.278   9.018 -34.021  1.00 57.56           C  
ATOM    369 HG11 VAL A  24       1.541   9.559 -34.930  1.00 57.56           H  
ATOM    370 HG12 VAL A  24       2.002   8.220 -33.858  1.00 57.56           H  
ATOM    371 HG13 VAL A  24       1.323   9.718 -33.187  1.00 57.56           H  
ATOM    372  CG2 VAL A  24      -0.161   7.553 -35.408  1.00 57.56           C  
ATOM    373 HG21 VAL A  24       0.514   6.706 -35.285  1.00 57.56           H  
ATOM    374 HG22 VAL A  24       0.155   8.134 -36.275  1.00 57.56           H  
ATOM    375 HG23 VAL A  24      -1.168   7.181 -35.599  1.00 57.56           H  
ATOM    376  N   LEU A  25       0.006   7.958 -30.546  1.00 59.79           N  
ATOM    377  H   LEU A  25       0.353   7.011 -30.594  1.00 59.79           H  
ATOM    378  CA  LEU A  25       0.174   8.712 -29.312  1.00 59.79           C  
ATOM    379  HA  LEU A  25      -0.719   9.324 -29.182  1.00 59.79           H  
ATOM    380  C   LEU A  25       1.375   9.649 -29.475  1.00 59.79           C  
ATOM    381  CB  LEU A  25       0.310   7.769 -28.101  1.00 59.79           C  
ATOM    382  HB2 LEU A  25       1.023   6.983 -28.350  1.00 59.79           H  
ATOM    383  HB3 LEU A  25       0.719   8.330 -27.261  1.00 59.79           H  
ATOM    384  O   LEU A  25       2.383   9.244 -30.063  1.00 59.79           O  
ATOM    385  CG  LEU A  25      -1.028   7.139 -27.663  1.00 59.79           C  
ATOM    386  HG  LEU A  25      -1.525   6.693 -28.524  1.00 59.79           H  
ATOM    387  CD1 LEU A  25      -0.775   6.034 -26.640  1.00 59.79           C  
ATOM    388 HD11 LEU A  25      -0.246   5.219 -27.134  1.00 59.79           H  
ATOM    389 HD12 LEU A  25      -1.723   5.653 -26.260  1.00 59.79           H  
ATOM    390 HD13 LEU A  25      -0.185   6.418 -25.807  1.00 59.79           H  
ATOM    391  CD2 LEU A  25      -1.975   8.153 -27.017  1.00 59.79           C  
ATOM    392 HD21 LEU A  25      -2.264   8.916 -27.739  1.00 59.79           H  
ATOM    393 HD22 LEU A  25      -1.489   8.626 -26.163  1.00 59.79           H  
ATOM    394 HD23 LEU A  25      -2.881   7.650 -26.679  1.00 59.79           H  
ATOM    395  N   PRO A  26       1.286  10.893 -28.977  1.00 63.66           N  
ATOM    396  CA  PRO A  26       2.421  11.801 -28.989  1.00 63.66           C  
ATOM    397  HA  PRO A  26       2.709  11.988 -30.023  1.00 63.66           H  
ATOM    398  C   PRO A  26       3.605  11.182 -28.227  1.00 63.66           C  
ATOM    399  CB  PRO A  26       1.921  13.101 -28.352  1.00 63.66           C  
ATOM    400  HB2 PRO A  26       1.543  13.762 -29.132  1.00 63.66           H  
ATOM    401  HB3 PRO A  26       2.697  13.602 -27.773  1.00 63.66           H  
ATOM    402  O   PRO A  26       3.398  10.408 -27.285  1.00 63.66           O  
ATOM    403  CG  PRO A  26       0.761  12.645 -27.467  1.00 63.66           C  
ATOM    404  HG2 PRO A  26       1.149  12.298 -26.510  1.00 63.66           H  
ATOM    405  HG3 PRO A  26       0.027  13.437 -27.319  1.00 63.66           H  
ATOM    406  CD  PRO A  26       0.175  11.465 -28.235  1.00 63.66           C  
ATOM    407  HD2 PRO A  26      -0.254  10.750 -27.533  1.00 63.66           H  
ATOM    408  HD3 PRO A  26      -0.585  11.815 -28.934  1.00 63.66           H  
ATOM    409  N   PRO A  27       4.850  11.509 -28.618  1.00 64.51           N  
ATOM    410  CA  PRO A  27       6.024  11.027 -27.912  1.00 64.51           C  
ATOM    411  HA  PRO A  27       6.041   9.940 -27.994  1.00 64.51           H  
ATOM    412  C   PRO A  27       5.976  11.477 -26.441  1.00 64.51           C  
ATOM    413  CB  PRO A  27       7.235  11.592 -28.655  1.00 64.51           C  
ATOM    414  HB2 PRO A  27       8.057  11.834 -27.983  1.00 64.51           H  
ATOM    415  HB3 PRO A  27       7.560  10.879 -29.412  1.00 64.51           H  
ATOM    416  O   PRO A  27       5.524  12.590 -26.151  1.00 64.51           O  
ATOM    417  CG  PRO A  27       6.676  12.838 -29.340  1.00 64.51           C  
ATOM    418  HG2 PRO A  27       6.688  13.674 -28.640  1.00 64.51           H  
ATOM    419  HG3 PRO A  27       7.233  13.088 -30.243  1.00 64.51           H  
ATOM    420  CD  PRO A  27       5.232  12.455 -29.652  1.00 64.51           C  
ATOM    421  HD2 PRO A  27       5.179  11.966 -30.625  1.00 64.51           H  
ATOM    422  HD3 PRO A  27       4.602  13.344 -29.640  1.00 64.51           H  
ATOM    423  N   PRO A  28       6.436  10.639 -25.499  1.00 63.35           N  
ATOM    424  CA  PRO A  28       6.437  10.995 -24.092  1.00 63.35           C  
ATOM    425  HA  PRO A  28       5.410  11.210 -23.798  1.00 63.35           H  
ATOM    426  C   PRO A  28       7.309  12.215 -23.805  1.00 63.35           C  
ATOM    427  CB  PRO A  28       6.914   9.753 -23.348  1.00 63.35           C  
ATOM    428  HB2 PRO A  28       6.362   9.654 -22.412  1.00 63.35           H  
ATOM    429  HB3 PRO A  28       7.992   9.771 -23.192  1.00 63.35           H  
ATOM    430  O   PRO A  28       8.361  12.400 -24.410  1.00 63.35           O  
ATOM    431  CG  PRO A  28       6.529   8.627 -24.288  1.00 63.35           C  
ATOM    432  HG2 PRO A  28       5.464   8.419 -24.185  1.00 63.35           H  
ATOM    433  HG3 PRO A  28       7.099   7.722 -24.078  1.00 63.35           H  
ATOM    434  CD  PRO A  28       6.792   9.248 -25.656  1.00 63.35           C  
ATOM    435  HD2 PRO A  28       6.152   8.758 -26.390  1.00 63.35           H  
ATOM    436  HD3 PRO A  28       7.846   9.169 -25.922  1.00 63.35           H  
ATOM    437  N   GLN A  29       6.890  13.027 -22.834  1.00 76.30           N  
ATOM    438  H   GLN A  29       6.017  12.810 -22.376  1.00 76.30           H  
ATOM    439  CA  GLN A  29       7.595  14.248 -22.415  1.00 76.30           C  
ATOM    440  HA  GLN A  29       8.041  14.705 -23.298  1.00 76.30           H  
ATOM    441  C   GLN A  29       8.759  13.977 -21.442  1.00 76.30           C  
ATOM    442  CB  GLN A  29       6.590  15.249 -21.824  1.00 76.30           C  
ATOM    443  HB2 GLN A  29       7.131  16.134 -21.489  1.00 76.30           H  
ATOM    444  HB3 GLN A  29       6.098  14.800 -20.961  1.00 76.30           H  
ATOM    445  O   GLN A  29       9.186  14.863 -20.707  1.00 76.30           O  
ATOM    446  CG  GLN A  29       5.532  15.704 -22.838  1.00 76.30           C  
ATOM    447  HG2 GLN A  29       4.924  14.854 -23.148  1.00 76.30           H  
ATOM    448  HG3 GLN A  29       6.031  16.109 -23.718  1.00 76.30           H  
ATOM    449  CD  GLN A  29       4.606  16.776 -22.271  1.00 76.30           C  
ATOM    450  NE2 GLN A  29       3.701  17.298 -23.068  1.00 76.30           N  
ATOM    451 HE21 GLN A  29       3.627  17.000 -24.030  1.00 76.30           H  
ATOM    452 HE22 GLN A  29       3.110  18.003 -22.652  1.00 76.30           H  
ATOM    453  OE1 GLN A  29       4.659  17.167 -21.118  1.00 76.30           O  
ATOM    454  N   PHE A  30       9.262  12.746 -21.400  1.00 80.93           N  
ATOM    455  H   PHE A  30       8.959  12.081 -22.098  1.00 80.93           H  
ATOM    456  CA  PHE A  30      10.355  12.330 -20.529  1.00 80.93           C  
ATOM    457  HA  PHE A  30      10.932  13.208 -20.238  1.00 80.93           H  
ATOM    458  C   PHE A  30      11.299  11.388 -21.274  1.00 80.93           C  
ATOM    459  CB  PHE A  30       9.803  11.675 -19.251  1.00 80.93           C  
ATOM    460  HB2 PHE A  30       9.179  12.400 -18.728  1.00 80.93           H  
ATOM    461  HB3 PHE A  30      10.636  11.432 -18.592  1.00 80.93           H  
ATOM    462  O   PHE A  30      10.903  10.692 -22.211  1.00 80.93           O  
ATOM    463  CG  PHE A  30       8.995  10.417 -19.501  1.00 80.93           C  
ATOM    464  CD1 PHE A  30       7.615  10.520 -19.738  1.00 80.93           C  
ATOM    465  HD1 PHE A  30       7.124  11.481 -19.698  1.00 80.93           H  
ATOM    466  CD2 PHE A  30       9.624   9.157 -19.541  1.00 80.93           C  
ATOM    467  HD2 PHE A  30      10.687   9.076 -19.372  1.00 80.93           H  
ATOM    468  CE1 PHE A  30       6.875   9.371 -20.038  1.00 80.93           C  
ATOM    469  HE1 PHE A  30       5.816   9.454 -20.236  1.00 80.93           H  
ATOM    470  CE2 PHE A  30       8.875   8.003 -19.829  1.00 80.93           C  
ATOM    471  HE2 PHE A  30       9.348   7.033 -19.867  1.00 80.93           H  
ATOM    472  CZ  PHE A  30       7.501   8.120 -20.093  1.00 80.93           C  
ATOM    473  HZ  PHE A  30       6.907   7.247 -20.318  1.00 80.93           H  
ATOM    474  N   THR A  31      12.554  11.341 -20.831  1.00 86.88           N  
ATOM    475  H   THR A  31      12.855  11.986 -20.115  1.00 86.88           H  
ATOM    476  CA  THR A  31      13.535  10.379 -21.336  1.00 86.88           C  
ATOM    477  HA  THR A  31      13.502  10.371 -22.425  1.00 86.88           H  
ATOM    478  C   THR A  31      13.188   8.993 -20.814  1.00 86.88           C  
ATOM    479  CB  THR A  31      14.957  10.747 -20.896  1.00 86.88           C  
ATOM    480  HB  THR A  31      15.064  10.580 -19.825  1.00 86.88           H  
ATOM    481  O   THR A  31      13.296   8.747 -19.610  1.00 86.88           O  
ATOM    482  CG2 THR A  31      16.018   9.943 -21.642  1.00 86.88           C  
ATOM    483 HG21 THR A  31      17.012  10.260 -21.328  1.00 86.88           H  
ATOM    484 HG22 THR A  31      15.916  10.082 -22.718  1.00 86.88           H  
ATOM    485 HG23 THR A  31      15.910   8.881 -21.423  1.00 86.88           H  
ATOM    486  OG1 THR A  31      15.210  12.106 -21.153  1.00 86.88           O  
ATOM    487  HG1 THR A  31      15.748  12.149 -21.948  1.00 86.88           H  
ATOM    488  N   ARG A  32      12.765   8.104 -21.713  1.00 89.86           N  
ATOM    489  H   ARG A  32      12.718   8.394 -22.679  1.00 89.86           H  
ATOM    490  CA  ARG A  32      12.490   6.698 -21.398  1.00 89.86           C  
ATOM    491  HA  ARG A  32      11.764   6.648 -20.587  1.00 89.86           H  
ATOM    492  C   ARG A  32      13.758   5.989 -20.905  1.00 89.86           C  
ATOM    493  CB  ARG A  32      11.900   5.995 -22.625  1.00 89.86           C  
ATOM    494  HB2 ARG A  32      11.722   4.950 -22.370  1.00 89.86           H  
ATOM    495  HB3 ARG A  32      12.628   6.031 -23.436  1.00 89.86           H  
ATOM    496  O   ARG A  32      14.872   6.476 -21.089  1.00 89.86           O  
ATOM    497  CG  ARG A  32      10.586   6.607 -23.126  1.00 89.86           C  
ATOM    498  HG2 ARG A  32       9.864   6.669 -22.312  1.00 89.86           H  
ATOM    499  HG3 ARG A  32      10.775   7.605 -23.520  1.00 89.86           H  
ATOM    500  CD  ARG A  32      10.035   5.712 -24.237  1.00 89.86           C  
ATOM    501  HD2 ARG A  32      10.849   5.438 -24.909  1.00 89.86           H  
ATOM    502  HD3 ARG A  32       9.635   4.807 -23.780  1.00 89.86           H  
ATOM    503  NE  ARG A  32       8.979   6.376 -25.010  1.00 89.86           N  
ATOM    504  HE  ARG A  32       8.645   7.258 -24.648  1.00 89.86           H  
ATOM    505  NH1 ARG A  32       8.736   4.719 -26.571  1.00 89.86           N  
ATOM    506 HH11 ARG A  32       9.288   4.142 -25.952  1.00 89.86           H  
ATOM    507 HH12 ARG A  32       8.132   4.253 -27.232  1.00 89.86           H  
ATOM    508  NH2 ARG A  32       7.380   6.470 -26.640  1.00 89.86           N  
ATOM    509 HH21 ARG A  32       6.954   7.257 -26.171  1.00 89.86           H  
ATOM    510 HH22 ARG A  32       6.912   6.041 -27.425  1.00 89.86           H  
ATOM    511  CZ  ARG A  32       8.374   5.860 -26.065  1.00 89.86           C  
ATOM    512  N   ALA A  33      13.586   4.850 -20.246  1.00 92.36           N  
ATOM    513  H   ALA A  33      12.656   4.466 -20.164  1.00 92.36           H  
ATOM    514  CA  ALA A  33      14.704   4.030 -19.800  1.00 92.36           C  
ATOM    515  HA  ALA A  33      15.488   4.690 -19.429  1.00 92.36           H  
ATOM    516  C   ALA A  33      15.278   3.217 -20.964  1.00 92.36           C  
ATOM    517  CB  ALA A  33      14.275   3.114 -18.644  1.00 92.36           C  
ATOM    518  HB1 ALA A  33      13.306   3.410 -18.241  1.00 92.36           H  
ATOM    519  HB2 ALA A  33      14.191   2.084 -18.990  1.00 92.36           H  
ATOM    520  HB3 ALA A  33      15.027   3.157 -17.856  1.00 92.36           H  
ATOM    521  O   ALA A  33      14.539   2.698 -21.803  1.00 92.36           O  
ATOM    522  N   LYS A  34      16.591   3.019 -20.966  1.00 91.11           N  
ATOM    523  H   LYS A  34      17.159   3.492 -20.277  1.00 91.11           H  
ATOM    524  CA  LYS A  34      17.219   2.002 -21.812  1.00 91.11           C  
ATOM    525  HA  LYS A  34      16.735   1.994 -22.788  1.00 91.11           H  
ATOM    526  C   LYS A  34      17.024   0.631 -21.183  1.00 91.11           C  
ATOM    527  CB  LYS A  34      18.699   2.338 -22.001  1.00 91.11           C  
ATOM    528  HB2 LYS A  34      19.167   2.508 -21.031  1.00 91.11           H  
ATOM    529  HB3 LYS A  34      19.205   1.512 -22.501  1.00 91.11           H  
ATOM    530  O   LYS A  34      17.179   0.486 -19.971  1.00 91.11           O  
ATOM    531  CG  LYS A  34      18.801   3.593 -22.867  1.00 91.11           C  
ATOM    532  HG2 LYS A  34      18.202   4.396 -22.436  1.00 91.11           H  
ATOM    533  HG3 LYS A  34      18.416   3.356 -23.859  1.00 91.11           H  
ATOM    534  CD  LYS A  34      20.236   4.084 -22.994  1.00 91.11           C  
ATOM    535  HD2 LYS A  34      20.839   3.333 -23.505  1.00 91.11           H  
ATOM    536  HD3 LYS A  34      20.639   4.284 -22.001  1.00 91.11           H  
ATOM    537  CE  LYS A  34      20.162   5.374 -23.810  1.00 91.11           C  
ATOM    538  HE2 LYS A  34      19.688   5.157 -24.767  1.00 91.11           H  
ATOM    539  HE3 LYS A  34      19.498   6.068 -23.295  1.00 91.11           H  
ATOM    540  NZ  LYS A  34      21.503   5.967 -23.992  1.00 91.11           N  
ATOM    541  HZ1 LYS A  34      21.902   6.169 -23.087  1.00 91.11           H  
ATOM    542  HZ2 LYS A  34      22.094   5.324 -24.498  1.00 91.11           H  
ATOM    543  HZ3 LYS A  34      21.406   6.825 -24.517  1.00 91.11           H  
ATOM    544  N   VAL A  35      16.718  -0.376 -22.000  1.00 88.17           N  
ATOM    545  H   VAL A  35      16.589  -0.194 -22.985  1.00 88.17           H  
ATOM    546  CA  VAL A  35      16.838  -1.769 -21.558  1.00 88.17           C  
ATOM    547  HA  VAL A  35      16.720  -1.801 -20.475  1.00 88.17           H  
ATOM    548  C   VAL A  35      18.239  -2.245 -21.901  1.00 88.17           C  
ATOM    549  CB  VAL A  35      15.761  -2.708 -22.125  1.00 88.17           C  
ATOM    550  HB  VAL A  35      15.903  -2.833 -23.198  1.00 88.17           H  
ATOM    551  O   VAL A  35      18.680  -2.161 -23.046  1.00 88.17           O  
ATOM    552  CG1 VAL A  35      15.807  -4.084 -21.444  1.00 88.17           C  
ATOM    553 HG11 VAL A  35      15.077  -4.745 -21.911  1.00 88.17           H  
ATOM    554 HG12 VAL A  35      16.794  -4.538 -21.528  1.00 88.17           H  
ATOM    555 HG13 VAL A  35      15.566  -3.988 -20.385  1.00 88.17           H  
ATOM    556  CG2 VAL A  35      14.359  -2.171 -21.870  1.00 88.17           C  
ATOM    557 HG21 VAL A  35      14.232  -1.214 -22.377  1.00 88.17           H  
ATOM    558 HG22 VAL A  35      14.219  -2.061 -20.795  1.00 88.17           H  
ATOM    559 HG23 VAL A  35      13.612  -2.870 -22.244  1.00 88.17           H  
ATOM    560  N   TYR A  36      18.936  -2.756 -20.899  1.00 87.69           N  
ATOM    561  H   TYR A  36      18.535  -2.714 -19.973  1.00 87.69           H  
ATOM    562  CA  TYR A  36      20.235  -3.388 -21.055  1.00 87.69           C  
ATOM    563  HA  TYR A  36      20.689  -3.060 -21.990  1.00 87.69           H  
ATOM    564  C   TYR A  36      20.087  -4.903 -21.131  1.00 87.69           C  
ATOM    565  CB  TYR A  36      21.156  -2.940 -19.921  1.00 87.69           C  
ATOM    566  HB2 TYR A  36      22.061  -3.547 -19.935  1.00 87.69           H  
ATOM    567  HB3 TYR A  36      20.662  -3.103 -18.964  1.00 87.69           H  
ATOM    568  O   TYR A  36      19.152  -5.497 -20.585  1.00 87.69           O  
ATOM    569  CG  TYR A  36      21.559  -1.488 -20.042  1.00 87.69           C  
ATOM    570  CD1 TYR A  36      22.633  -1.128 -20.878  1.00 87.69           C  
ATOM    571  HD1 TYR A  36      23.171  -1.891 -21.422  1.00 87.69           H  
ATOM    572  CD2 TYR A  36      20.848  -0.494 -19.345  1.00 87.69           C  
ATOM    573  HD2 TYR A  36      20.009  -0.755 -18.717  1.00 87.69           H  
ATOM    574  CE1 TYR A  36      23.017   0.219 -21.004  1.00 87.69           C  
ATOM    575  HE1 TYR A  36      23.853   0.483 -21.635  1.00 87.69           H  
ATOM    576  CE2 TYR A  36      21.234   0.850 -19.475  1.00 87.69           C  
ATOM    577  HE2 TYR A  36      20.717   1.636 -18.944  1.00 87.69           H  
ATOM    578  OH  TYR A  36      22.679   2.517 -20.396  1.00 87.69           O  
ATOM    579  HH  TYR A  36      23.509   2.601 -20.870  1.00 87.69           H  
ATOM    580  CZ  TYR A  36      22.313   1.213 -20.296  1.00 87.69           C  
ATOM    581  N   HIS A  37      21.041  -5.549 -21.795  1.00 85.32           N  
ATOM    582  H   HIS A  37      21.815  -5.016 -22.167  1.00 85.32           H  
ATOM    583  CA  HIS A  37      21.121  -7.003 -21.819  1.00 85.32           C  
ATOM    584  HA  HIS A  37      20.203  -7.383 -22.267  1.00 85.32           H  
ATOM    585  C   HIS A  37      21.273  -7.546 -20.381  1.00 85.32           C  
ATOM    586  CB  HIS A  37      22.306  -7.395 -22.710  1.00 85.32           C  
ATOM    587  HB2 HIS A  37      22.178  -6.928 -23.686  1.00 85.32           H  
ATOM    588  HB3 HIS A  37      23.229  -7.013 -22.273  1.00 85.32           H  
ATOM    589  O   HIS A  37      22.001  -6.935 -19.594  1.00 85.32           O  
ATOM    590  CG  HIS A  37      22.432  -8.880 -22.900  1.00 85.32           C  
ATOM    591  CD2 HIS A  37      21.831  -9.632 -23.870  1.00 85.32           C  
ATOM    592  HD2 HIS A  37      21.195  -9.256 -24.658  1.00 85.32           H  
ATOM    593  ND1 HIS A  37      23.147  -9.742 -22.104  1.00 85.32           N  
ATOM    594  HD1 HIS A  37      23.826  -9.460 -21.412  1.00 85.32           H  
ATOM    595  CE1 HIS A  37      22.953 -10.989 -22.566  1.00 85.32           C  
ATOM    596  HE1 HIS A  37      23.408 -11.887 -22.173  1.00 85.32           H  
ATOM    597  NE2 HIS A  37      22.169 -10.969 -23.649  1.00 85.32           N  
ATOM    598  N   PRO A  38      20.686  -8.705 -20.014  1.00 83.67           N  
ATOM    599  CA  PRO A  38      20.775  -9.246 -18.650  1.00 83.67           C  
ATOM    600  HA  PRO A  38      20.171  -8.625 -17.989  1.00 83.67           H  
ATOM    601  C   PRO A  38      22.203  -9.324 -18.086  1.00 83.67           C  
ATOM    602  CB  PRO A  38      20.152 -10.642 -18.733  1.00 83.67           C  
ATOM    603  HB2 PRO A  38      19.684 -10.928 -17.792  1.00 83.67           H  
ATOM    604  HB3 PRO A  38      20.902 -11.377 -19.025  1.00 83.67           H  
ATOM    605  O   PRO A  38      22.432  -9.063 -16.911  1.00 83.67           O  
ATOM    606  CG  PRO A  38      19.126 -10.504 -19.852  1.00 83.67           C  
ATOM    607  HG2 PRO A  38      18.211 -10.080 -19.436  1.00 83.67           H  
ATOM    608  HG3 PRO A  38      18.916 -11.460 -20.331  1.00 83.67           H  
ATOM    609  CD  PRO A  38      19.777  -9.515 -20.818  1.00 83.67           C  
ATOM    610  HD2 PRO A  38      19.011  -8.906 -21.298  1.00 83.67           H  
ATOM    611  HD3 PRO A  38      20.339 -10.069 -21.570  1.00 83.67           H  
ATOM    612  N   LEU A  39      23.193  -9.630 -18.933  1.00 79.44           N  
ATOM    613  H   LEU A  39      22.923  -9.871 -19.876  1.00 79.44           H  
ATOM    614  CA  LEU A  39      24.610  -9.650 -18.536  1.00 79.44           C  
ATOM    615  HA  LEU A  39      24.697 -10.224 -17.614  1.00 79.44           H  
ATOM    616  C   LEU A  39      25.203  -8.255 -18.238  1.00 79.44           C  
ATOM    617  CB  LEU A  39      25.459 -10.341 -19.612  1.00 79.44           C  
ATOM    618  HB2 LEU A  39      26.505 -10.234 -19.326  1.00 79.44           H  
ATOM    619  HB3 LEU A  39      25.314  -9.807 -20.551  1.00 79.44           H  
ATOM    620  O   LEU A  39      26.094  -8.150 -17.402  1.00 79.44           O  
ATOM    621  CG  LEU A  39      25.201 -11.835 -19.850  1.00 79.44           C  
ATOM    622  HG  LEU A  39      24.145 -11.995 -20.065  1.00 79.44           H  
ATOM    623  CD1 LEU A  39      26.028 -12.290 -21.056  1.00 79.44           C  
ATOM    624 HD11 LEU A  39      27.091 -12.185 -20.839  1.00 79.44           H  
ATOM    625 HD12 LEU A  39      25.812 -13.335 -21.276  1.00 79.44           H  
ATOM    626 HD13 LEU A  39      25.787 -11.687 -21.932  1.00 79.44           H  
ATOM    627  CD2 LEU A  39      25.596 -12.686 -18.643  1.00 79.44           C  
ATOM    628 HD21 LEU A  39      26.641 -12.509 -18.388  1.00 79.44           H  
ATOM    629 HD22 LEU A  39      25.454 -13.740 -18.880  1.00 79.44           H  
ATOM    630 HD23 LEU A  39      24.962 -12.437 -17.792  1.00 79.44           H  
ATOM    631  N   GLN A  40      24.727  -7.192 -18.891  1.00 84.35           N  
ATOM    632  H   GLN A  40      23.914  -7.303 -19.480  1.00 84.35           H  
ATOM    633  CA  GLN A  40      25.126  -5.817 -18.560  1.00 84.35           C  
ATOM    634  HA  GLN A  40      26.206  -5.759 -18.428  1.00 84.35           H  
ATOM    635  C   GLN A  40      24.470  -5.378 -17.249  1.00 84.35           C  
ATOM    636  CB  GLN A  40      24.710  -4.856 -19.681  1.00 84.35           C  
ATOM    637  HB2 GLN A  40      23.664  -5.055 -19.915  1.00 84.35           H  
ATOM    638  HB3 GLN A  40      24.781  -3.832 -19.315  1.00 84.35           H  
ATOM    639  O   GLN A  40      25.160  -4.866 -16.374  1.00 84.35           O  
ATOM    640  CG  GLN A  40      25.546  -4.954 -20.968  1.00 84.35           C  
ATOM    641  HG2 GLN A  40      25.657  -5.997 -21.263  1.00 84.35           H  
ATOM    642  HG3 GLN A  40      26.536  -4.536 -20.788  1.00 84.35           H  
ATOM    643  CD  GLN A  40      24.870  -4.208 -22.117  1.00 84.35           C  
ATOM    644  NE2 GLN A  40      25.581  -3.539 -22.992  1.00 84.35           N  
ATOM    645 HE21 GLN A  40      26.570  -3.347 -22.920  1.00 84.35           H  
ATOM    646 HE22 GLN A  40      25.085  -3.089 -23.748  1.00 84.35           H  
ATOM    647  OE1 GLN A  40      23.657  -4.243 -22.274  1.00 84.35           O  
ATOM    648  N   VAL A  41      23.168  -5.658 -17.082  1.00 87.50           N  
ATOM    649  H   VAL A  41      22.666  -6.070 -17.856  1.00 87.50           H  
ATOM    650  CA  VAL A  41      22.440  -5.424 -15.820  1.00 87.50           C  
ATOM    651  HA  VAL A  41      22.428  -4.356 -15.606  1.00 87.50           H  
ATOM    652  C   VAL A  41      23.163  -6.110 -14.673  1.00 87.50           C  
ATOM    653  CB  VAL A  41      20.989  -5.936 -15.888  1.00 87.50           C  
ATOM    654  HB  VAL A  41      20.992  -7.009 -16.082  1.00 87.50           H  
ATOM    655  O   VAL A  41      23.418  -5.489 -13.651  1.00 87.50           O  
ATOM    656  CG1 VAL A  41      20.204  -5.684 -14.594  1.00 87.50           C  
ATOM    657 HG11 VAL A  41      20.693  -6.168 -13.749  1.00 87.50           H  
ATOM    658 HG12 VAL A  41      19.201  -6.101 -14.687  1.00 87.50           H  
ATOM    659 HG13 VAL A  41      20.119  -4.615 -14.397  1.00 87.50           H  
ATOM    660  CG2 VAL A  41      20.228  -5.249 -17.019  1.00 87.50           C  
ATOM    661 HG21 VAL A  41      20.677  -5.477 -17.986  1.00 87.50           H  
ATOM    662 HG22 VAL A  41      20.244  -4.171 -16.865  1.00 87.50           H  
ATOM    663 HG23 VAL A  41      19.201  -5.615 -17.032  1.00 87.50           H  
ATOM    664  N   LYS A  42      23.570  -7.363 -14.887  1.00 81.44           N  
ATOM    665  H   LYS A  42      23.249  -7.821 -15.728  1.00 81.44           H  
ATOM    666  CA  LYS A  42      24.441  -8.106 -13.986  1.00 81.44           C  
ATOM    667  HA  LYS A  42      23.923  -8.265 -13.041  1.00 81.44           H  
ATOM    668  C   LYS A  42      25.712  -7.340 -13.645  1.00 81.44           C  
ATOM    669  CB  LYS A  42      24.771  -9.463 -14.613  1.00 81.44           C  
ATOM    670  HB2 LYS A  42      23.899 -10.111 -14.527  1.00 81.44           H  
ATOM    671  HB3 LYS A  42      24.968  -9.339 -15.677  1.00 81.44           H  
ATOM    672  O   LYS A  42      25.990  -7.197 -12.472  1.00 81.44           O  
ATOM    673  CG  LYS A  42      26.010 -10.104 -13.982  1.00 81.44           C  
ATOM    674  HG2 LYS A  42      26.893  -9.526 -14.252  1.00 81.44           H  
ATOM    675  HG3 LYS A  42      25.930 -10.065 -12.895  1.00 81.44           H  
ATOM    676  CD  LYS A  42      26.266 -11.519 -14.485  1.00 81.44           C  
ATOM    677  HD2 LYS A  42      25.368 -12.130 -14.396  1.00 81.44           H  
ATOM    678  HD3 LYS A  42      26.565 -11.471 -15.532  1.00 81.44           H  
ATOM    679  CE  LYS A  42      27.408 -12.072 -13.631  1.00 81.44           C  
ATOM    680  HE2 LYS A  42      27.092 -12.100 -12.588  1.00 81.44           H  
ATOM    681  HE3 LYS A  42      28.248 -11.380 -13.693  1.00 81.44           H  
ATOM    682  NZ  LYS A  42      27.820 -13.413 -14.087  1.00 81.44           N  
ATOM    683  HZ1 LYS A  42      27.045 -14.056 -14.015  1.00 81.44           H  
ATOM    684  HZ2 LYS A  42      28.153 -13.363 -15.039  1.00 81.44           H  
ATOM    685  HZ3 LYS A  42      28.574 -13.741 -13.501  1.00 81.44           H  
ATOM    686  N   ASN A  43      26.516  -6.919 -14.617  1.00 82.42           N  
ATOM    687  H   ASN A  43      26.257  -7.071 -15.581  1.00 82.42           H  
ATOM    688  CA  ASN A  43      27.820  -6.331 -14.298  1.00 82.42           C  
ATOM    689  HA  ASN A  43      28.382  -7.029 -13.677  1.00 82.42           H  
ATOM    690  C   ASN A  43      27.659  -5.063 -13.451  1.00 82.42           C  
ATOM    691  CB  ASN A  43      28.608  -6.096 -15.589  1.00 82.42           C  
ATOM    692  HB2 ASN A  43      27.983  -5.572 -16.311  1.00 82.42           H  
ATOM    693  HB3 ASN A  43      29.462  -5.459 -15.358  1.00 82.42           H  
ATOM    694  O   ASN A  43      28.287  -4.969 -12.400  1.00 82.42           O  
ATOM    695  CG  ASN A  43      29.147  -7.376 -16.206  1.00 82.42           C  
ATOM    696  ND2 ASN A  43      29.688  -7.273 -17.395  1.00 82.42           N  
ATOM    697 HD21 ASN A  43      29.760  -6.363 -17.825  1.00 82.42           H  
ATOM    698 HD22 ASN A  43      30.140  -8.104 -17.751  1.00 82.42           H  
ATOM    699  OD1 ASN A  43      29.129  -8.468 -15.653  1.00 82.42           O  
ATOM    700  N   CYS A  44      26.710  -4.200 -13.826  1.00 86.97           N  
ATOM    701  H   CYS A  44      26.242  -4.341 -14.710  1.00 86.97           H  
ATOM    702  CA  CYS A  44      26.343  -3.014 -13.050  1.00 86.97           C  
ATOM    703  HA  CYS A  44      27.233  -2.404 -12.900  1.00 86.97           H  
ATOM    704  C   CYS A  44      25.748  -3.350 -11.667  1.00 86.97           C  
ATOM    705  CB  CYS A  44      25.358  -2.189 -13.878  1.00 86.97           C  
ATOM    706  HB2 CYS A  44      24.471  -2.783 -14.099  1.00 86.97           H  
ATOM    707  HB3 CYS A  44      25.074  -1.313 -13.295  1.00 86.97           H  
ATOM    708  O   CYS A  44      25.872  -2.571 -10.729  1.00 86.97           O  
ATOM    709  SG  CYS A  44      26.156  -1.651 -15.422  1.00 86.97           S  
ATOM    710  HG  CYS A  44      27.299  -1.265 -14.848  1.00 86.97           H  
ATOM    711  N   LEU A  45      25.073  -4.506 -11.602  1.00 84.88           N  
ATOM    712  H   LEU A  45      24.949  -4.952 -12.500  1.00 84.88           H  
ATOM    713  CA  LEU A  45      24.654  -5.350 -10.473  1.00 84.88           C  
ATOM    714  HA  LEU A  45      24.344  -6.283 -10.946  1.00 84.88           H  
ATOM    715  C   LEU A  45      25.763  -5.861  -9.533  1.00 84.88           C  
ATOM    716  CB  LEU A  45      23.378  -4.871  -9.768  1.00 84.88           C  
ATOM    717  HB2 LEU A  45      23.190  -5.508  -8.903  1.00 84.88           H  
ATOM    718  HB3 LEU A  45      23.583  -3.872  -9.383  1.00 84.88           H  
ATOM    719  O   LEU A  45      25.436  -6.343  -8.457  1.00 84.88           O  
ATOM    720  CG  LEU A  45      22.082  -4.854 -10.595  1.00 84.88           C  
ATOM    721  HG  LEU A  45      22.256  -4.377 -11.559  1.00 84.88           H  
ATOM    722  CD1 LEU A  45      21.481  -6.249 -10.808  1.00 84.88           C  
ATOM    723 HD11 LEU A  45      21.332  -6.741  -9.847  1.00 84.88           H  
ATOM    724 HD12 LEU A  45      22.157  -6.846 -11.419  1.00 84.88           H  
ATOM    725 HD13 LEU A  45      20.524  -6.159 -11.322  1.00 84.88           H  
ATOM    726  CD2 LEU A  45      21.039  -4.031  -9.840  1.00 84.88           C  
ATOM    727 HD21 LEU A  45      21.400  -3.013  -9.692  1.00 84.88           H  
ATOM    728 HD22 LEU A  45      20.837  -4.478  -8.866  1.00 84.88           H  
ATOM    729 HD23 LEU A  45      20.115  -3.988 -10.417  1.00 84.88           H  
ATOM    730  N   PHE A  46      27.042  -5.875  -9.922  1.00 79.59           N  
ATOM    731  H   PHE A  46      27.272  -5.511 -10.836  1.00 79.59           H  
ATOM    732  CA  PHE A  46      28.136  -6.327  -9.033  1.00 79.59           C  
ATOM    733  HA  PHE A  46      27.743  -6.463  -8.026  1.00 79.59           H  
ATOM    734  C   PHE A  46      29.292  -5.321  -8.836  1.00 79.59           C  
ATOM    735  CB  PHE A  46      28.632  -7.701  -9.498  1.00 79.59           C  
ATOM    736  HB2 PHE A  46      28.762  -7.694 -10.581  1.00 79.59           H  
ATOM    737  HB3 PHE A  46      29.613  -7.884  -9.060  1.00 79.59           H  
ATOM    738  O   PHE A  46      30.008  -5.416  -7.845  1.00 79.59           O  
ATOM    739  CG  PHE A  46      27.721  -8.850  -9.098  1.00 79.59           C  
ATOM    740  CD1 PHE A  46      27.948  -9.565  -7.908  1.00 79.59           C  
ATOM    741  HD1 PHE A  46      28.776  -9.299  -7.267  1.00 79.59           H  
ATOM    742  CD2 PHE A  46      26.611  -9.183  -9.887  1.00 79.59           C  
ATOM    743  HD2 PHE A  46      26.402  -8.604 -10.774  1.00 79.59           H  
ATOM    744  CE1 PHE A  46      27.086 -10.613  -7.534  1.00 79.59           C  
ATOM    745  HE1 PHE A  46      27.255 -11.148  -6.611  1.00 79.59           H  
ATOM    746  CE2 PHE A  46      25.723 -10.193  -9.497  1.00 79.59           C  
ATOM    747  HE2 PHE A  46      24.814 -10.350 -10.058  1.00 79.59           H  
ATOM    748  CZ  PHE A  46      25.970 -10.926  -8.328  1.00 79.59           C  
ATOM    749  HZ  PHE A  46      25.271 -11.683  -8.005  1.00 79.59           H  
ATOM    750  N   ASP A  47      29.443  -4.301  -9.690  1.00 81.44           N  
ATOM    751  H   ASP A  47      28.843  -4.261 -10.501  1.00 81.44           H  
ATOM    752  CA  ASP A  47      30.514  -3.279  -9.629  1.00 81.44           C  
ATOM    753  HA  ASP A  47      31.341  -3.687  -9.048  1.00 81.44           H  
ATOM    754  C   ASP A  47      30.159  -1.920  -8.959  1.00 81.44           C  
ATOM    755  CB  ASP A  47      31.039  -3.071 -11.056  1.00 81.44           C  
ATOM    756  HB2 ASP A  47      31.379  -4.029 -11.449  1.00 81.44           H  
ATOM    757  HB3 ASP A  47      31.897  -2.400 -11.027  1.00 81.44           H  
ATOM    758  O   ASP A  47      31.029  -1.088  -8.722  1.00 81.44           O  
ATOM    759  CG  ASP A  47      29.986  -2.487 -12.001  1.00 81.44           C  
ATOM    760  OD1 ASP A  47      28.925  -2.061 -11.487  1.00 81.44           O  
ATOM    761  OD2 ASP A  47      30.248  -2.495 -13.225  1.00 81.44           O  
ATOM    762  N   ASN A  48      28.892  -1.721  -8.606  1.00 78.05           N  
ATOM    763  H   ASN A  48      28.247  -2.268  -9.156  1.00 78.05           H  
ATOM    764  CA  ASN A  48      28.252  -0.611  -7.895  1.00 78.05           C  
ATOM    765  HA  ASN A  48      27.271  -0.982  -7.597  1.00 78.05           H  
ATOM    766  C   ASN A  48      27.950   0.564  -8.823  1.00 78.05           C  
ATOM    767  CB  ASN A  48      28.994  -0.236  -6.598  1.00 78.05           C  
ATOM    768  HB2 ASN A  48      29.854   0.376  -6.866  1.00 78.05           H  
ATOM    769  HB3 ASN A  48      29.370  -1.123  -6.088  1.00 78.05           H  
ATOM    770  O   ASN A  48      27.805   1.700  -8.375  1.00 78.05           O  
ATOM    771  CG  ASN A  48      28.134   0.533  -5.608  1.00 78.05           C  
ATOM    772  ND2 ASN A  48      28.747   1.382  -4.817  1.00 78.05           N  
ATOM    773 HD21 ASN A  48      29.734   1.554  -4.941  1.00 78.05           H  
ATOM    774 HD22 ASN A  48      28.145   1.905  -4.197  1.00 78.05           H  
ATOM    775  OD1 ASN A  48      26.932   0.375  -5.486  1.00 78.05           O  
ATOM    776  N   THR A  49      27.830   0.299 -10.125  1.00 87.71           N  
ATOM    777  H   THR A  49      28.063  -0.622 -10.469  1.00 87.71           H  
ATOM    778  CA  THR A  49      27.424   1.293 -11.122  1.00 87.71           C  
ATOM    779  HA  THR A  49      27.590   2.284 -10.701  1.00 87.71           H  
ATOM    780  C   THR A  49      25.926   1.211 -11.415  1.00 87.71           C  
ATOM    781  CB  THR A  49      28.280   1.227 -12.395  1.00 87.71           C  
ATOM    782  HB  THR A  49      28.082   2.134 -12.967  1.00 87.71           H  
ATOM    783  O   THR A  49      25.489   1.418 -12.551  1.00 87.71           O  
ATOM    784  CG2 THR A  49      29.782   1.186 -12.109  1.00 87.71           C  
ATOM    785 HG21 THR A  49      30.070   2.060 -11.524  1.00 87.71           H  
ATOM    786 HG22 THR A  49      30.044   0.284 -11.556  1.00 87.71           H  
ATOM    787 HG23 THR A  49      30.328   1.182 -13.052  1.00 87.71           H  
ATOM    788  OG1 THR A  49      27.912   0.143 -13.208  1.00 87.71           O  
ATOM    789  HG1 THR A  49      26.959   0.200 -13.308  1.00 87.71           H  
ATOM    790  N   VAL A  50      25.120   0.866 -10.408  1.00 91.61           N  
ATOM    791  H   VAL A  50      25.535   0.687  -9.505  1.00 91.61           H  
ATOM    792  CA  VAL A  50      23.664   0.788 -10.542  1.00 91.61           C  
ATOM    793  HA  VAL A  50      23.437   0.094 -11.352  1.00 91.61           H  
ATOM    794  C   VAL A  50      23.130   2.169 -10.902  1.00 91.61           C  
ATOM    795  CB  VAL A  50      22.989   0.266  -9.264  1.00 91.61           C  
ATOM    796  HB  VAL A  50      23.174   0.975  -8.457  1.00 91.61           H  
ATOM    797  O   VAL A  50      23.323   3.142 -10.178  1.00 91.61           O  
ATOM    798  CG1 VAL A  50      21.473   0.102  -9.466  1.00 91.61           C  
ATOM    799 HG11 VAL A  50      21.275  -0.569 -10.301  1.00 91.61           H  
ATOM    800 HG12 VAL A  50      21.027  -0.311  -8.561  1.00 91.61           H  
ATOM    801 HG13 VAL A  50      21.012   1.071  -9.658  1.00 91.61           H  
ATOM    802  CG2 VAL A  50      23.556  -1.094  -8.860  1.00 91.61           C  
ATOM    803 HG21 VAL A  50      23.525  -1.760  -9.722  1.00 91.61           H  
ATOM    804 HG22 VAL A  50      24.590  -0.995  -8.530  1.00 91.61           H  
ATOM    805 HG23 VAL A  50      22.984  -1.519  -8.035  1.00 91.61           H  
ATOM    806  N   SER A  51      22.438   2.246 -12.032  1.00 94.66           N  
ATOM    807  H   SER A  51      22.353   1.412 -12.595  1.00 94.66           H  
ATOM    808  CA  SER A  51      21.758   3.448 -12.500  1.00 94.66           C  
ATOM    809  HA  SER A  51      21.911   4.255 -11.783  1.00 94.66           H  
ATOM    810  C   SER A  51      20.257   3.204 -12.606  1.00 94.66           C  
ATOM    811  CB  SER A  51      22.356   3.896 -13.837  1.00 94.66           C  
ATOM    812  HB2 SER A  51      22.092   4.939 -14.017  1.00 94.66           H  
ATOM    813  HB3 SER A  51      23.442   3.816 -13.792  1.00 94.66           H  
ATOM    814  O   SER A  51      19.781   2.066 -12.515  1.00 94.66           O  
ATOM    815  OG  SER A  51      21.855   3.107 -14.900  1.00 94.66           O  
ATOM    816  HG  SER A  51      22.488   3.144 -15.621  1.00 94.66           H  
ATOM    817  N   ARG A  52      19.498   4.278 -12.838  1.00 95.25           N  
ATOM    818  H   ARG A  52      19.939   5.186 -12.825  1.00 95.25           H  
ATOM    819  CA  ARG A  52      18.049   4.215 -13.046  1.00 95.25           C  
ATOM    820  HA  ARG A  52      17.553   3.902 -12.127  1.00 95.25           H  
ATOM    821  C   ARG A  52      17.687   3.198 -14.129  1.00 95.25           C  
ATOM    822  CB  ARG A  52      17.596   5.624 -13.432  1.00 95.25           C  
ATOM    823  HB2 ARG A  52      17.879   6.325 -12.646  1.00 95.25           H  
ATOM    824  HB3 ARG A  52      18.128   5.913 -14.339  1.00 95.25           H  
ATOM    825  O   ARG A  52      16.783   2.388 -13.951  1.00 95.25           O  
ATOM    826  CG  ARG A  52      16.084   5.724 -13.653  1.00 95.25           C  
ATOM    827  HG2 ARG A  52      15.613   5.822 -12.674  1.00 95.25           H  
ATOM    828  HG3 ARG A  52      15.682   4.843 -14.153  1.00 95.25           H  
ATOM    829  CD  ARG A  52      15.755   6.952 -14.495  1.00 95.25           C  
ATOM    830  HD2 ARG A  52      16.220   7.826 -14.037  1.00 95.25           H  
ATOM    831  HD3 ARG A  52      14.674   7.088 -14.493  1.00 95.25           H  
ATOM    832  NE  ARG A  52      16.230   6.792 -15.884  1.00 95.25           N  
ATOM    833  HE  ARG A  52      16.623   5.906 -16.168  1.00 95.25           H  
ATOM    834  NH1 ARG A  52      15.672   8.872 -16.664  1.00 95.25           N  
ATOM    835 HH11 ARG A  52      15.592   9.498 -17.452  1.00 95.25           H  
ATOM    836 HH12 ARG A  52      15.374   9.130 -15.734  1.00 95.25           H  
ATOM    837  NH2 ARG A  52      16.621   7.358 -18.023  1.00 95.25           N  
ATOM    838 HH21 ARG A  52      16.444   7.908 -18.851  1.00 95.25           H  
ATOM    839 HH22 ARG A  52      17.008   6.431 -18.130  1.00 95.25           H  
ATOM    840  CZ  ARG A  52      16.176   7.683 -16.848  1.00 95.25           C  
ATOM    841  N   ASP A  53      18.422   3.207 -15.236  1.00 95.13           N  
ATOM    842  H   ASP A  53      19.182   3.869 -15.303  1.00 95.13           H  
ATOM    843  CA  ASP A  53      18.154   2.328 -16.374  1.00 95.13           C  
ATOM    844  HA  ASP A  53      17.088   2.355 -16.600  1.00 95.13           H  
ATOM    845  C   ASP A  53      18.523   0.865 -16.075  1.00 95.13           C  
ATOM    846  CB  ASP A  53      18.898   2.844 -17.606  1.00 95.13           C  
ATOM    847  HB2 ASP A  53      19.961   2.907 -17.371  1.00 95.13           H  
ATOM    848  HB3 ASP A  53      18.739   2.119 -18.405  1.00 95.13           H  
ATOM    849  O   ASP A  53      17.869  -0.048 -16.576  1.00 95.13           O  
ATOM    850  CG  ASP A  53      18.425   4.199 -18.137  1.00 95.13           C  
ATOM    851  OD1 ASP A  53      17.389   4.730 -17.665  1.00 95.13           O  
ATOM    852  OD2 ASP A  53      19.091   4.725 -19.050  1.00 95.13           O  
ATOM    853  N   ILE A  54      19.504   0.619 -15.200  1.00 94.48           N  
ATOM    854  H   ILE A  54      19.991   1.406 -14.795  1.00 94.48           H  
ATOM    855  CA  ILE A  54      19.824  -0.729 -14.703  1.00 94.48           C  
ATOM    856  HA  ILE A  54      19.880  -1.408 -15.553  1.00 94.48           H  
ATOM    857  C   ILE A  54      18.693  -1.258 -13.812  1.00 94.48           C  
ATOM    858  CB  ILE A  54      21.195  -0.735 -13.986  1.00 94.48           C  
ATOM    859  HB  ILE A  54      21.160   0.010 -13.191  1.00 94.48           H  
ATOM    860  O   ILE A  54      18.265  -2.396 -14.005  1.00 94.48           O  
ATOM    861  CG1 ILE A  54      22.345  -0.338 -14.940  1.00 94.48           C  
ATOM    862 HG12 ILE A  54      22.146   0.655 -15.343  1.00 94.48           H  
ATOM    863 HG13 ILE A  54      23.268  -0.264 -14.365  1.00 94.48           H  
ATOM    864  CG2 ILE A  54      21.510  -2.079 -13.309  1.00 94.48           C  
ATOM    865 HG21 ILE A  54      21.519  -2.885 -14.042  1.00 94.48           H  
ATOM    866 HG22 ILE A  54      20.774  -2.306 -12.537  1.00 94.48           H  
ATOM    867 HG23 ILE A  54      22.487  -2.032 -12.828  1.00 94.48           H  
ATOM    868  CD1 ILE A  54      22.588  -1.267 -16.139  1.00 94.48           C  
ATOM    869 HD11 ILE A  54      23.371  -0.840 -16.766  1.00 94.48           H  
ATOM    870 HD12 ILE A  54      22.920  -2.248 -15.799  1.00 94.48           H  
ATOM    871 HD13 ILE A  54      21.685  -1.371 -16.741  1.00 94.48           H  
ATOM    872  N   MET A  55      18.137  -0.440 -12.908  1.00 95.57           N  
ATOM    873  H   MET A  55      18.525   0.485 -12.788  1.00 95.57           H  
ATOM    874  CA  MET A  55      16.966  -0.837 -12.107  1.00 95.57           C  
ATOM    875  HA  MET A  55      17.190  -1.776 -11.600  1.00 95.57           H  
ATOM    876  C   MET A  55      15.728  -1.082 -12.981  1.00 95.57           C  
ATOM    877  CB  MET A  55      16.625   0.215 -11.041  1.00 95.57           C  
ATOM    878  HB2 MET A  55      15.696  -0.089 -10.557  1.00 95.57           H  
ATOM    879  HB3 MET A  55      16.459   1.184 -11.510  1.00 95.57           H  
ATOM    880  O   MET A  55      15.016  -2.068 -12.791  1.00 95.57           O  
ATOM    881  CG  MET A  55      17.694   0.357  -9.956  1.00 95.57           C  
ATOM    882  HG2 MET A  55      18.539   0.903 -10.376  1.00 95.57           H  
ATOM    883  HG3 MET A  55      18.046  -0.630  -9.656  1.00 95.57           H  
ATOM    884  SD  MET A  55      17.108   1.240  -8.479  1.00 95.57           S  
ATOM    885  CE  MET A  55      16.403  -0.140  -7.542  1.00 95.57           C  
ATOM    886  HE1 MET A  55      17.168  -0.900  -7.386  1.00 95.57           H  
ATOM    887  HE2 MET A  55      16.062   0.218  -6.570  1.00 95.57           H  
ATOM    888  HE3 MET A  55      15.569  -0.578  -8.091  1.00 95.57           H  
ATOM    889  N   MET A  56      15.492  -0.226 -13.978  1.00 95.80           N  
ATOM    890  H   MET A  56      16.072   0.597 -14.048  1.00 95.80           H  
ATOM    891  CA  MET A  56      14.414  -0.412 -14.953  1.00 95.80           C  
ATOM    892  HA  MET A  56      13.472  -0.544 -14.421  1.00 95.80           H  
ATOM    893  C   MET A  56      14.616  -1.671 -15.803  1.00 95.80           C  
ATOM    894  CB  MET A  56      14.318   0.830 -15.849  1.00 95.80           C  
ATOM    895  HB2 MET A  56      15.306   1.080 -16.235  1.00 95.80           H  
ATOM    896  HB3 MET A  56      13.675   0.615 -16.702  1.00 95.80           H  
ATOM    897  O   MET A  56      13.660  -2.391 -16.078  1.00 95.80           O  
ATOM    898  CG  MET A  56      13.734   2.037 -15.114  1.00 95.80           C  
ATOM    899  HG2 MET A  56      14.384   2.285 -14.275  1.00 95.80           H  
ATOM    900  HG3 MET A  56      13.733   2.889 -15.795  1.00 95.80           H  
ATOM    901  SD  MET A  56      12.055   1.805 -14.466  1.00 95.80           S  
ATOM    902  CE  MET A  56      11.114   1.655 -15.997  1.00 95.80           C  
ATOM    903  HE1 MET A  56      11.152   2.592 -16.552  1.00 95.80           H  
ATOM    904  HE2 MET A  56      11.514   0.849 -16.613  1.00 95.80           H  
ATOM    905  HE3 MET A  56      10.082   1.416 -15.742  1.00 95.80           H  
ATOM    906  N   SER A  57      15.854  -1.988 -16.178  1.00 93.95           N  
ATOM    907  H   SER A  57      16.603  -1.340 -15.974  1.00 93.95           H  
ATOM    908  CA  SER A  57      16.174  -3.231 -16.883  1.00 93.95           C  
ATOM    909  HA  SER A  57      15.519  -3.329 -17.748  1.00 93.95           H  
ATOM    910  C   SER A  57      15.965  -4.458 -15.992  1.00 93.95           C  
ATOM    911  CB  SER A  57      17.613  -3.213 -17.382  1.00 93.95           C  
ATOM    912  HB2 SER A  57      18.293  -3.112 -16.536  1.00 93.95           H  
ATOM    913  HB3 SER A  57      17.809  -4.150 -17.903  1.00 93.95           H  
ATOM    914  O   SER A  57      15.450  -5.469 -16.458  1.00 93.95           O  
ATOM    915  OG  SER A  57      17.824  -2.154 -18.286  1.00 93.95           O  
ATOM    916  HG  SER A  57      17.750  -1.323 -17.812  1.00 93.95           H  
ATOM    917  N   ALA A  58      16.301  -4.378 -14.701  1.00 94.98           N  
ATOM    918  H   ALA A  58      16.769  -3.549 -14.363  1.00 94.98           H  
ATOM    919  CA  ALA A  58      15.999  -5.442 -13.747  1.00 94.98           C  
ATOM    920  HA  ALA A  58      16.453  -6.367 -14.101  1.00 94.98           H  
ATOM    921  C   ALA A  58      14.482  -5.683 -13.646  1.00 94.98           C  
ATOM    922  CB  ALA A  58      16.623  -5.089 -12.393  1.00 94.98           C  
ATOM    923  HB1 ALA A  58      16.154  -4.202 -11.969  1.00 94.98           H  
ATOM    924  HB2 ALA A  58      17.692  -4.912 -12.510  1.00 94.98           H  
ATOM    925  HB3 ALA A  58      16.478  -5.924 -11.707  1.00 94.98           H  
ATOM    926  O   ALA A  58      14.040  -6.829 -13.696  1.00 94.98           O  
ATOM    927  N   LEU A  59      13.679  -4.614 -13.594  1.00 95.21           N  
ATOM    928  H   LEU A  59      14.112  -3.704 -13.524  1.00 95.21           H  
ATOM    929  CA  LEU A  59      12.215  -4.683 -13.640  1.00 95.21           C  
ATOM    930  HA  LEU A  59      11.869  -5.292 -12.806  1.00 95.21           H  
ATOM    931  C   LEU A  59      11.709  -5.353 -14.930  1.00 95.21           C  
ATOM    932  CB  LEU A  59      11.675  -3.252 -13.482  1.00 95.21           C  
ATOM    933  HB2 LEU A  59      12.130  -2.790 -12.606  1.00 95.21           H  
ATOM    934  HB3 LEU A  59      11.988  -2.674 -14.352  1.00 95.21           H  
ATOM    935  O   LEU A  59      10.870  -6.249 -14.853  1.00 95.21           O  
ATOM    936  CG  LEU A  59      10.148  -3.139 -13.365  1.00 95.21           C  
ATOM    937  HG  LEU A  59       9.658  -3.793 -14.086  1.00 95.21           H  
ATOM    938  CD1 LEU A  59       9.680  -3.492 -11.953  1.00 95.21           C  
ATOM    939 HD11 LEU A  59       9.981  -2.712 -11.254  1.00 95.21           H  
ATOM    940 HD12 LEU A  59       8.595  -3.595 -11.938  1.00 95.21           H  
ATOM    941 HD13 LEU A  59      10.134  -4.429 -11.628  1.00 95.21           H  
ATOM    942  CD2 LEU A  59       9.768  -1.689 -13.671  1.00 95.21           C  
ATOM    943 HD21 LEU A  59      10.009  -1.460 -14.709  1.00 95.21           H  
ATOM    944 HD22 LEU A  59       8.699  -1.534 -13.525  1.00 95.21           H  
ATOM    945 HD23 LEU A  59      10.318  -1.008 -13.021  1.00 95.21           H  
ATOM    946  N   TYR A  60      12.256  -4.960 -16.087  1.00 92.91           N  
ATOM    947  H   TYR A  60      12.922  -4.201 -16.056  1.00 92.91           H  
ATOM    948  CA  TYR A  60      11.944  -5.536 -17.400  1.00 92.91           C  
ATOM    949  HA  TYR A  60      10.884  -5.395 -17.610  1.00 92.91           H  
ATOM    950  C   TYR A  60      12.218  -7.046 -17.461  1.00 92.91           C  
ATOM    951  CB  TYR A  60      12.762  -4.794 -18.475  1.00 92.91           C  
ATOM    952  HB2 TYR A  60      13.817  -4.808 -18.201  1.00 92.91           H  
ATOM    953  HB3 TYR A  60      12.450  -3.750 -18.493  1.00 92.91           H  
ATOM    954  O   TYR A  60      11.401  -7.795 -17.988  1.00 92.91           O  
ATOM    955  CG  TYR A  60      12.652  -5.366 -19.877  1.00 92.91           C  
ATOM    956  CD1 TYR A  60      13.436  -6.472 -20.253  1.00 92.91           C  
ATOM    957  HD1 TYR A  60      14.121  -6.904 -19.539  1.00 92.91           H  
ATOM    958  CD2 TYR A  60      11.765  -4.797 -20.804  1.00 92.91           C  
ATOM    959  HD2 TYR A  60      11.201  -3.920 -20.522  1.00 92.91           H  
ATOM    960  CE1 TYR A  60      13.295  -7.049 -21.528  1.00 92.91           C  
ATOM    961  HE1 TYR A  60      13.872  -7.926 -21.780  1.00 92.91           H  
ATOM    962  CE2 TYR A  60      11.626  -5.359 -22.090  1.00 92.91           C  
ATOM    963  HE2 TYR A  60      10.941  -4.932 -22.807  1.00 92.91           H  
ATOM    964  OH  TYR A  60      12.239  -7.049 -23.681  1.00 92.91           O  
ATOM    965  HH  TYR A  60      12.711  -7.883 -23.732  1.00 92.91           H  
ATOM    966  CZ  TYR A  60      12.380  -6.495 -22.447  1.00 92.91           C  
ATOM    967  N   HIS A  61      13.358  -7.501 -16.930  1.00 90.94           N  
ATOM    968  H   HIS A  61      14.015  -6.830 -16.558  1.00 90.94           H  
ATOM    969  CA  HIS A  61      13.750  -8.917 -16.988  1.00 90.94           C  
ATOM    970  HA  HIS A  61      13.418  -9.337 -17.937  1.00 90.94           H  
ATOM    971  C   HIS A  61      13.090  -9.777 -15.905  1.00 90.94           C  
ATOM    972  CB  HIS A  61      15.280  -9.045 -16.931  1.00 90.94           C  
ATOM    973  HB2 HIS A  61      15.653  -8.534 -16.044  1.00 90.94           H  
ATOM    974  HB3 HIS A  61      15.541 -10.100 -16.844  1.00 90.94           H  
ATOM    975  O   HIS A  61      13.036 -10.993 -16.057  1.00 90.94           O  
ATOM    976  CG  HIS A  61      15.978  -8.506 -18.157  1.00 90.94           C  
ATOM    977  CD2 HIS A  61      16.896  -7.499 -18.172  1.00 90.94           C  
ATOM    978  HD2 HIS A  61      17.253  -6.959 -17.307  1.00 90.94           H  
ATOM    979  ND1 HIS A  61      15.765  -8.933 -19.473  1.00 90.94           N  
ATOM    980  CE1 HIS A  61      16.528  -8.144 -20.243  1.00 90.94           C  
ATOM    981  HE1 HIS A  61      16.571  -8.194 -21.321  1.00 90.94           H  
ATOM    982  NE2 HIS A  61      17.224  -7.278 -19.490  1.00 90.94           N  
ATOM    983  HE2 HIS A  61      17.845  -6.562 -19.840  1.00 90.94           H  
ATOM    984  N   THR A  62      12.601  -9.168 -14.821  1.00 93.29           N  
ATOM    985  H   THR A  62      12.709  -8.166 -14.751  1.00 93.29           H  
ATOM    986  CA  THR A  62      11.990  -9.896 -13.695  1.00 93.29           C  
ATOM    987  HA  THR A  62      12.439 -10.887 -13.623  1.00 93.29           H  
ATOM    988  C   THR A  62      10.489 -10.101 -13.883  1.00 93.29           C  
ATOM    989  CB  THR A  62      12.257  -9.174 -12.364  1.00 93.29           C  
ATOM    990  HB  THR A  62      11.776  -8.196 -12.386  1.00 93.29           H  
ATOM    991  O   THR A  62       9.961 -11.138 -13.493  1.00 93.29           O  
ATOM    992  CG2 THR A  62      11.757  -9.940 -11.140  1.00 93.29           C  
ATOM    993 HG21 THR A  62      12.208 -10.931 -11.113  1.00 93.29           H  
ATOM    994 HG22 THR A  62      12.024  -9.396 -10.234  1.00 93.29           H  
ATOM    995 HG23 THR A  62      10.671 -10.038 -11.171  1.00 93.29           H  
ATOM    996  OG1 THR A  62      13.642  -8.991 -12.178  1.00 93.29           O  
ATOM    997  HG1 THR A  62      13.901  -8.280 -12.769  1.00 93.29           H  
ATOM    998  N   PHE A  63       9.780  -9.132 -14.471  1.00 92.62           N  
ATOM    999  H   PHE A  63      10.257  -8.320 -14.836  1.00 92.62           H  
ATOM   1000  CA  PHE A  63       8.322  -9.182 -14.591  1.00 92.62           C  
ATOM   1001  HA  PHE A  63       7.960 -10.112 -14.152  1.00 92.62           H  
ATOM   1002  C   PHE A  63       7.865  -9.181 -16.048  1.00 92.62           C  
ATOM   1003  CB  PHE A  63       7.688  -8.040 -13.789  1.00 92.62           C  
ATOM   1004  HB2 PHE A  63       6.604  -8.105 -13.882  1.00 92.62           H  
ATOM   1005  HB3 PHE A  63       7.998  -7.091 -14.227  1.00 92.62           H  
ATOM   1006  O   PHE A  63       8.424  -8.503 -16.904  1.00 92.62           O  
ATOM   1007  CG  PHE A  63       8.039  -8.059 -12.312  1.00 92.62           C  
ATOM   1008  CD1 PHE A  63       7.584  -9.101 -11.482  1.00 92.62           C  
ATOM   1009  HD1 PHE A  63       6.994  -9.906 -11.895  1.00 92.62           H  
ATOM   1010  CD2 PHE A  63       8.826  -7.030 -11.766  1.00 92.62           C  
ATOM   1011  HD2 PHE A  63       9.188  -6.246 -12.415  1.00 92.62           H  
ATOM   1012  CE1 PHE A  63       7.921  -9.115 -10.117  1.00 92.62           C  
ATOM   1013  HE1 PHE A  63       7.592  -9.933  -9.493  1.00 92.62           H  
ATOM   1014  CE2 PHE A  63       9.138  -7.026 -10.394  1.00 92.62           C  
ATOM   1015  HE2 PHE A  63       9.726  -6.225  -9.971  1.00 92.62           H  
ATOM   1016  CZ  PHE A  63       8.698  -8.077  -9.573  1.00 92.62           C  
ATOM   1017  HZ  PHE A  63       8.974  -8.099  -8.529  1.00 92.62           H  
ATOM   1018  N   SER A  64       6.787  -9.916 -16.328  1.00 88.68           N  
ATOM   1019  H   SER A  64       6.359 -10.432 -15.573  1.00 88.68           H  
ATOM   1020  CA  SER A  64       6.172  -9.980 -17.660  1.00 88.68           C  
ATOM   1021  HA  SER A  64       6.959 -10.048 -18.411  1.00 88.68           H  
ATOM   1022  C   SER A  64       5.356  -8.718 -17.965  1.00 88.68           C  
ATOM   1023  CB  SER A  64       5.304 -11.234 -17.779  1.00 88.68           C  
ATOM   1024  HB2 SER A  64       4.607 -11.285 -16.942  1.00 88.68           H  
ATOM   1025  HB3 SER A  64       4.732 -11.187 -18.706  1.00 88.68           H  
ATOM   1026  O   SER A  64       4.128  -8.734 -17.898  1.00 88.68           O  
ATOM   1027  OG  SER A  64       6.106 -12.397 -17.812  1.00 88.68           O  
ATOM   1028  HG  SER A  64       6.669 -12.428 -17.035  1.00 88.68           H  
ATOM   1029  N   LEU A  65       6.041  -7.620 -18.291  1.00 89.50           N  
ATOM   1030  H   LEU A  65       7.049  -7.670 -18.258  1.00 89.50           H  
ATOM   1031  CA  LEU A  65       5.409  -6.335 -18.595  1.00 89.50           C  
ATOM   1032  HA  LEU A  65       4.662  -6.137 -17.826  1.00 89.50           H  
ATOM   1033  C   LEU A  65       4.653  -6.361 -19.935  1.00 89.50           C  
ATOM   1034  CB  LEU A  65       6.445  -5.199 -18.533  1.00 89.50           C  
ATOM   1035  HB2 LEU A  65       5.928  -4.256 -18.711  1.00 89.50           H  
ATOM   1036  HB3 LEU A  65       7.159  -5.352 -19.343  1.00 89.50           H  
ATOM   1037  O   LEU A  65       5.083  -6.972 -20.917  1.00 89.50           O  
ATOM   1038  CG  LEU A  65       7.235  -5.092 -17.213  1.00 89.50           C  
ATOM   1039  HG  LEU A  65       7.878  -5.966 -17.103  1.00 89.50           H  
ATOM   1040  CD1 LEU A  65       8.134  -3.854 -17.244  1.00 89.50           C  
ATOM   1041 HD11 LEU A  65       8.812  -3.922 -18.095  1.00 89.50           H  
ATOM   1042 HD12 LEU A  65       7.528  -2.952 -17.324  1.00 89.50           H  
ATOM   1043 HD13 LEU A  65       8.729  -3.815 -16.332  1.00 89.50           H  
ATOM   1044  CD2 LEU A  65       6.323  -5.002 -15.989  1.00 89.50           C  
ATOM   1045 HD21 LEU A  65       5.793  -5.945 -15.850  1.00 89.50           H  
ATOM   1046 HD22 LEU A  65       6.921  -4.818 -15.097  1.00 89.50           H  
ATOM   1047 HD23 LEU A  65       5.597  -4.200 -16.128  1.00 89.50           H  
ATOM   1048  N   SER A  66       3.512  -5.678 -19.984  1.00 87.27           N  
ATOM   1049  H   SER A  66       3.234  -5.164 -19.160  1.00 87.27           H  
ATOM   1050  CA  SER A  66       2.683  -5.524 -21.178  1.00 87.27           C  
ATOM   1051  HA  SER A  66       2.604  -6.500 -21.656  1.00 87.27           H  
ATOM   1052  C   SER A  66       3.316  -4.555 -22.176  1.00 87.27           C  
ATOM   1053  CB  SER A  66       1.265  -5.061 -20.810  1.00 87.27           C  
ATOM   1054  HB2 SER A  66       0.847  -5.731 -20.058  1.00 87.27           H  
ATOM   1055  HB3 SER A  66       0.635  -5.111 -21.698  1.00 87.27           H  
ATOM   1056  O   SER A  66       4.055  -3.643 -21.808  1.00 87.27           O  
ATOM   1057  OG  SER A  66       1.254  -3.733 -20.321  1.00 87.27           O  
ATOM   1058  HG  SER A  66       1.598  -3.798 -19.427  1.00 87.27           H  
ATOM   1059  N   GLY A  67       2.969  -4.694 -23.460  1.00 82.68           N  
ATOM   1060  H   GLY A  67       2.379  -5.471 -23.723  1.00 82.68           H  
ATOM   1061  CA  GLY A  67       3.475  -3.810 -24.517  1.00 82.68           C  
ATOM   1062  HA2 GLY A  67       4.554  -3.937 -24.607  1.00 82.68           H  
ATOM   1063  HA3 GLY A  67       3.019  -4.091 -25.466  1.00 82.68           H  
ATOM   1064  C   GLY A  67       3.184  -2.321 -24.278  1.00 82.68           C  
ATOM   1065  O   GLY A  67       3.987  -1.479 -24.667  1.00 82.68           O  
ATOM   1066  N   PHE A  68       2.084  -1.987 -23.590  1.00 83.43           N  
ATOM   1067  H   PHE A  68       1.494  -2.726 -23.236  1.00 83.43           H  
ATOM   1068  CA  PHE A  68       1.762  -0.604 -23.221  1.00 83.43           C  
ATOM   1069  HA  PHE A  68       1.807   0.025 -24.110  1.00 83.43           H  
ATOM   1070  C   PHE A  68       2.771  -0.031 -22.226  1.00 83.43           C  
ATOM   1071  CB  PHE A  68       0.347  -0.531 -22.636  1.00 83.43           C  
ATOM   1072  HB2 PHE A  68       0.201   0.461 -22.208  1.00 83.43           H  
ATOM   1073  HB3 PHE A  68       0.250  -1.252 -21.824  1.00 83.43           H  
ATOM   1074  O   PHE A  68       3.376   1.005 -22.492  1.00 83.43           O  
ATOM   1075  CG  PHE A  68      -0.744  -0.757 -23.657  1.00 83.43           C  
ATOM   1076  CD1 PHE A  68      -1.029   0.248 -24.600  1.00 83.43           C  
ATOM   1077  HD1 PHE A  68      -0.469   1.171 -24.587  1.00 83.43           H  
ATOM   1078  CD2 PHE A  68      -1.476  -1.957 -23.663  1.00 83.43           C  
ATOM   1079  HD2 PHE A  68      -1.264  -2.730 -22.939  1.00 83.43           H  
ATOM   1080  CE1 PHE A  68      -2.048   0.057 -25.548  1.00 83.43           C  
ATOM   1081  HE1 PHE A  68      -2.272   0.829 -26.268  1.00 83.43           H  
ATOM   1082  CE2 PHE A  68      -2.499  -2.145 -24.607  1.00 83.43           C  
ATOM   1083  HE2 PHE A  68      -3.066  -3.064 -24.597  1.00 83.43           H  
ATOM   1084  CZ  PHE A  68      -2.787  -1.137 -25.547  1.00 83.43           C  
ATOM   1085  HZ  PHE A  68      -3.580  -1.271 -26.268  1.00 83.43           H  
ATOM   1086  N   VAL A  69       2.999  -0.744 -21.120  1.00 89.74           N  
ATOM   1087  H   VAL A  69       2.522  -1.626 -20.997  1.00 89.74           H  
ATOM   1088  CA  VAL A  69       3.966  -0.339 -20.092  1.00 89.74           C  
ATOM   1089  HA  VAL A  69       3.729   0.670 -19.757  1.00 89.74           H  
ATOM   1090  C   VAL A  69       5.374  -0.303 -20.677  1.00 89.74           C  
ATOM   1091  CB  VAL A  69       3.879  -1.294 -18.888  1.00 89.74           C  
ATOM   1092  HB  VAL A  69       3.963  -2.323 -19.238  1.00 89.74           H  
ATOM   1093  O   VAL A  69       6.118   0.644 -20.428  1.00 89.74           O  
ATOM   1094  CG1 VAL A  69       4.972  -1.051 -17.845  1.00 89.74           C  
ATOM   1095 HG11 VAL A  69       4.832  -1.731 -17.004  1.00 89.74           H  
ATOM   1096 HG12 VAL A  69       4.913  -0.022 -17.492  1.00 89.74           H  
ATOM   1097 HG13 VAL A  69       5.954  -1.245 -18.276  1.00 89.74           H  
ATOM   1098  CG2 VAL A  69       2.532  -1.102 -18.184  1.00 89.74           C  
ATOM   1099 HG21 VAL A  69       2.486  -1.760 -17.316  1.00 89.74           H  
ATOM   1100 HG22 VAL A  69       1.713  -1.366 -18.852  1.00 89.74           H  
ATOM   1101 HG23 VAL A  69       2.421  -0.068 -17.858  1.00 89.74           H  
ATOM   1102  N   LEU A  70       5.722  -1.293 -21.506  1.00 89.16           N  
ATOM   1103  H   LEU A  70       5.070  -2.051 -21.649  1.00 89.16           H  
ATOM   1104  CA  LEU A  70       7.015  -1.345 -22.175  1.00 89.16           C  
ATOM   1105  HA  LEU A  70       7.781  -1.307 -21.400  1.00 89.16           H  
ATOM   1106  C   LEU A  70       7.243  -0.146 -23.097  1.00 89.16           C  
ATOM   1107  CB  LEU A  70       7.166  -2.657 -22.955  1.00 89.16           C  
ATOM   1108  HB2 LEU A  70       6.299  -2.790 -23.602  1.00 89.16           H  
ATOM   1109  HB3 LEU A  70       8.046  -2.568 -23.591  1.00 89.16           H  
ATOM   1110  O   LEU A  70       8.288   0.493 -23.033  1.00 89.16           O  
ATOM   1111  CG  LEU A  70       7.351  -3.905 -22.080  1.00 89.16           C  
ATOM   1112  HG  LEU A  70       6.496  -4.039 -21.417  1.00 89.16           H  
ATOM   1113  CD1 LEU A  70       7.471  -5.132 -22.980  1.00 89.16           C  
ATOM   1114 HD11 LEU A  70       6.570  -5.223 -23.586  1.00 89.16           H  
ATOM   1115 HD12 LEU A  70       8.347  -5.042 -23.622  1.00 89.16           H  
ATOM   1116 HD13 LEU A  70       7.563  -6.026 -22.363  1.00 89.16           H  
ATOM   1117  CD2 LEU A  70       8.610  -3.794 -21.226  1.00 89.16           C  
ATOM   1118 HD21 LEU A  70       8.876  -4.772 -20.823  1.00 89.16           H  
ATOM   1119 HD22 LEU A  70       8.434  -3.116 -20.391  1.00 89.16           H  
ATOM   1120 HD23 LEU A  70       9.429  -3.412 -21.836  1.00 89.16           H  
ATOM   1121  N   TYR A  71       6.260   0.189 -23.932  1.00 85.16           N  
ATOM   1122  H   TYR A  71       5.417  -0.366 -23.944  1.00 85.16           H  
ATOM   1123  CA  TYR A  71       6.365   1.327 -24.835  1.00 85.16           C  
ATOM   1124  HA  TYR A  71       7.257   1.206 -25.451  1.00 85.16           H  
ATOM   1125  C   TYR A  71       6.529   2.647 -24.082  1.00 85.16           C  
ATOM   1126  CB  TYR A  71       5.137   1.372 -25.747  1.00 85.16           C  
ATOM   1127  HB2 TYR A  71       5.100   0.457 -26.338  1.00 85.16           H  
ATOM   1128  HB3 TYR A  71       4.236   1.409 -25.136  1.00 85.16           H  
ATOM   1129  O   TYR A  71       7.348   3.468 -24.483  1.00 85.16           O  
ATOM   1130  CG  TYR A  71       5.145   2.567 -26.679  1.00 85.16           C  
ATOM   1131  CD1 TYR A  71       4.658   3.804 -26.223  1.00 85.16           C  
ATOM   1132  HD1 TYR A  71       4.297   3.895 -25.209  1.00 85.16           H  
ATOM   1133  CD2 TYR A  71       5.684   2.464 -27.975  1.00 85.16           C  
ATOM   1134  HD2 TYR A  71       6.090   1.523 -28.316  1.00 85.16           H  
ATOM   1135  CE1 TYR A  71       4.649   4.925 -27.071  1.00 85.16           C  
ATOM   1136  HE1 TYR A  71       4.265   5.870 -26.716  1.00 85.16           H  
ATOM   1137  CE2 TYR A  71       5.694   3.587 -28.827  1.00 85.16           C  
ATOM   1138  HE2 TYR A  71       6.106   3.504 -29.822  1.00 85.16           H  
ATOM   1139  OH  TYR A  71       5.146   5.903 -29.186  1.00 85.16           O  
ATOM   1140  HH  TYR A  71       5.449   5.733 -30.081  1.00 85.16           H  
ATOM   1141  CZ  TYR A  71       5.154   4.815 -28.381  1.00 85.16           C  
ATOM   1142  N   ASP A  72       5.755   2.873 -23.023  1.00 88.59           N  
ATOM   1143  H   ASP A  72       5.068   2.185 -22.747  1.00 88.59           H  
ATOM   1144  CA  ASP A  72       5.802   4.149 -22.313  1.00 88.59           C  
ATOM   1145  HA  ASP A  72       5.826   4.958 -23.043  1.00 88.59           H  
ATOM   1146  C   ASP A  72       7.092   4.281 -21.493  1.00 88.59           C  
ATOM   1147  CB  ASP A  72       4.529   4.319 -21.470  1.00 88.59           C  
ATOM   1148  HB2 ASP A  72       4.661   5.170 -20.802  1.00 88.59           H  
ATOM   1149  HB3 ASP A  72       4.384   3.426 -20.861  1.00 88.59           H  
ATOM   1150  O   ASP A  72       7.692   5.353 -21.467  1.00 88.59           O  
ATOM   1151  CG  ASP A  72       3.274   4.571 -22.326  1.00 88.59           C  
ATOM   1152  OD1 ASP A  72       3.406   5.150 -23.430  1.00 88.59           O  
ATOM   1153  OD2 ASP A  72       2.165   4.208 -21.873  1.00 88.59           O  
ATOM   1154  N   LEU A  73       7.568   3.199 -20.871  1.00 92.26           N  
ATOM   1155  H   LEU A  73       7.052   2.334 -20.943  1.00 92.26           H  
ATOM   1156  CA  LEU A  73       8.729   3.253 -19.981  1.00 92.26           C  
ATOM   1157  HA  LEU A  73       8.772   4.244 -19.529  1.00 92.26           H  
ATOM   1158  C   LEU A  73      10.076   3.095 -20.682  1.00 92.26           C  
ATOM   1159  CB  LEU A  73       8.571   2.212 -18.861  1.00 92.26           C  
ATOM   1160  HB2 LEU A  73       9.501   2.160 -18.295  1.00 92.26           H  
ATOM   1161  HB3 LEU A  73       8.405   1.234 -19.313  1.00 92.26           H  
ATOM   1162  O   LEU A  73      11.061   3.608 -20.152  1.00 92.26           O  
ATOM   1163  CG  LEU A  73       7.420   2.519 -17.890  1.00 92.26           C  
ATOM   1164  HG  LEU A  73       6.485   2.594 -18.445  1.00 92.26           H  
ATOM   1165  CD1 LEU A  73       7.267   1.410 -16.850  1.00 92.26           C  
ATOM   1166 HD11 LEU A  73       8.069   1.454 -16.113  1.00 92.26           H  
ATOM   1167 HD12 LEU A  73       7.292   0.440 -17.345  1.00 92.26           H  
ATOM   1168 HD13 LEU A  73       6.314   1.527 -16.334  1.00 92.26           H  
ATOM   1169  CD2 LEU A  73       7.657   3.823 -17.126  1.00 92.26           C  
ATOM   1170 HD21 LEU A  73       8.634   3.806 -16.644  1.00 92.26           H  
ATOM   1171 HD22 LEU A  73       7.610   4.668 -17.813  1.00 92.26           H  
ATOM   1172 HD23 LEU A  73       6.881   3.950 -16.370  1.00 92.26           H  
ATOM   1173  N   PHE A  74      10.145   2.422 -21.834  1.00 90.95           N  
ATOM   1174  H   PHE A  74       9.302   2.032 -22.230  1.00 90.95           H  
ATOM   1175  CA  PHE A  74      11.418   2.020 -22.430  1.00 90.95           C  
ATOM   1176  HA  PHE A  74      12.220   2.445 -21.827  1.00 90.95           H  
ATOM   1177  C   PHE A  74      11.633   2.544 -23.853  1.00 90.95           C  
ATOM   1178  CB  PHE A  74      11.593   0.502 -22.340  1.00 90.95           C  
ATOM   1179  HB2 PHE A  74      12.551   0.244 -22.791  1.00 90.95           H  
ATOM   1180  HB3 PHE A  74      10.820   0.013 -22.933  1.00 90.95           H  
ATOM   1181  O   PHE A  74      10.709   2.659 -24.667  1.00 90.95           O  
ATOM   1182  CG  PHE A  74      11.559  -0.043 -20.923  1.00 90.95           C  
ATOM   1183  CD1 PHE A  74      12.726  -0.094 -20.146  1.00 90.95           C  
ATOM   1184  HD1 PHE A  74      13.655   0.282 -20.547  1.00 90.95           H  
ATOM   1185  CD2 PHE A  74      10.353  -0.506 -20.376  1.00 90.95           C  
ATOM   1186  HD2 PHE A  74       9.451  -0.394 -20.958  1.00 90.95           H  
ATOM   1187  CE1 PHE A  74      12.700  -0.701 -18.879  1.00 90.95           C  
ATOM   1188  HE1 PHE A  74      13.624  -0.820 -18.332  1.00 90.95           H  
ATOM   1189  CE2 PHE A  74      10.309  -1.071 -19.090  1.00 90.95           C  
ATOM   1190  HE2 PHE A  74       9.373  -1.423 -18.683  1.00 90.95           H  
ATOM   1191  CZ  PHE A  74      11.493  -1.186 -18.346  1.00 90.95           C  
ATOM   1192  HZ  PHE A  74      11.479  -1.651 -17.371  1.00 90.95           H  
ATOM   1193  N   GLU A  75      12.887   2.880 -24.152  1.00 86.86           N  
ATOM   1194  H   GLU A  75      13.596   2.755 -23.443  1.00 86.86           H  
ATOM   1195  CA  GLU A  75      13.336   3.219 -25.501  1.00 86.86           C  
ATOM   1196  HA  GLU A  75      12.683   3.998 -25.894  1.00 86.86           H  
ATOM   1197  C   GLU A  75      13.245   1.966 -26.390  1.00 86.86           C  
ATOM   1198  CB  GLU A  75      14.775   3.775 -25.490  1.00 86.86           C  
ATOM   1199  HB2 GLU A  75      15.092   3.921 -26.522  1.00 86.86           H  
ATOM   1200  HB3 GLU A  75      15.440   3.051 -25.019  1.00 86.86           H  
ATOM   1201  O   GLU A  75      13.822   0.934 -26.040  1.00 86.86           O  
ATOM   1202  CG  GLU A  75      14.885   5.121 -24.751  1.00 86.86           C  
ATOM   1203  HG2 GLU A  75      14.627   4.960 -23.704  1.00 86.86           H  
ATOM   1204  HG3 GLU A  75      14.154   5.804 -25.182  1.00 86.86           H  
ATOM   1205  CD  GLU A  75      16.276   5.785 -24.808  1.00 86.86           C  
ATOM   1206  OE1 GLU A  75      16.366   6.960 -24.385  1.00 86.86           O  
ATOM   1207  OE2 GLU A  75      17.261   5.150 -25.255  1.00 86.86           O  
ATOM   1208  N   PRO A  76      12.526   2.005 -27.527  1.00 78.05           N  
ATOM   1209  CA  PRO A  76      12.598   0.917 -28.493  1.00 78.05           C  
ATOM   1210  HA  PRO A  76      12.387  -0.038 -28.013  1.00 78.05           H  
ATOM   1211  C   PRO A  76      14.004   0.876 -29.106  1.00 78.05           C  
ATOM   1212  CB  PRO A  76      11.516   1.225 -29.532  1.00 78.05           C  
ATOM   1213  HB2 PRO A  76      10.564   0.815 -29.194  1.00 78.05           H  
ATOM   1214  HB3 PRO A  76      11.767   0.837 -30.519  1.00 78.05           H  
ATOM   1215  O   PRO A  76      14.656   1.914 -29.248  1.00 78.05           O  
ATOM   1216  CG  PRO A  76      11.449   2.753 -29.520  1.00 78.05           C  
ATOM   1217  HG2 PRO A  76      12.229   3.157 -30.166  1.00 78.05           H  
ATOM   1218  HG3 PRO A  76      10.470   3.118 -29.832  1.00 78.05           H  
ATOM   1219  CD  PRO A  76      11.752   3.116 -28.065  1.00 78.05           C  
ATOM   1220  HD2 PRO A  76      10.823   3.208 -27.503  1.00 78.05           H  
ATOM   1221  HD3 PRO A  76      12.316   4.049 -28.030  1.00 78.05           H  
ATOM   1222  N   ILE A  77      14.468  -0.302 -29.531  1.00 71.77           N  
ATOM   1223  H   ILE A  77      13.913  -1.138 -29.409  1.00 71.77           H  
ATOM   1224  CA  ILE A  77      15.685  -0.359 -30.350  1.00 71.77           C  
ATOM   1225  HA  ILE A  77      16.486   0.112 -29.780  1.00 71.77           H  
ATOM   1226  C   ILE A  77      15.435   0.432 -31.646  1.00 71.77           C  
ATOM   1227  CB  ILE A  77      16.108  -1.809 -30.654  1.00 71.77           C  
ATOM   1228  HB  ILE A  77      15.260  -2.319 -31.112  1.00 71.77           H  
ATOM   1229  O   ILE A  77      14.360   0.288 -32.237  1.00 71.77           O  
ATOM   1230  CG1 ILE A  77      16.501  -2.537 -29.356  1.00 71.77           C  
ATOM   1231 HG12 ILE A  77      17.397  -2.084 -28.930  1.00 71.77           H  
ATOM   1232 HG13 ILE A  77      15.709  -2.435 -28.614  1.00 71.77           H  
ATOM   1233  CG2 ILE A  77      17.307  -1.887 -31.623  1.00 71.77           C  
ATOM   1234 HG21 ILE A  77      17.551  -2.922 -31.867  1.00 71.77           H  
ATOM   1235 HG22 ILE A  77      18.183  -1.418 -31.176  1.00 71.77           H  
ATOM   1236 HG23 ILE A  77      17.073  -1.398 -32.568  1.00 71.77           H  
ATOM   1237  CD1 ILE A  77      16.761  -4.022 -29.625  1.00 71.77           C  
ATOM   1238 HD11 ILE A  77      17.830  -4.180 -29.766  1.00 71.77           H  
ATOM   1239 HD12 ILE A  77      16.279  -4.334 -30.551  1.00 71.77           H  
ATOM   1240 HD13 ILE A  77      16.388  -4.630 -28.800  1.00 71.77           H  
ATOM   1241  N   PRO A  78      16.404   1.229 -32.132  1.00 67.92           N  
ATOM   1242  CA  PRO A  78      16.314   1.858 -33.446  1.00 67.92           C  
ATOM   1243  HA  PRO A  78      15.575   2.658 -33.396  1.00 67.92           H  
ATOM   1244  C   PRO A  78      15.912   0.847 -34.534  1.00 67.92           C  
ATOM   1245  CB  PRO A  78      17.700   2.463 -33.691  1.00 67.92           C  
ATOM   1246  HB2 PRO A  78      18.357   1.730 -34.159  1.00 67.92           H  
ATOM   1247  HB3 PRO A  78      17.642   3.366 -34.300  1.00 67.92           H  
ATOM   1248  O   PRO A  78      16.559  -0.187 -34.702  1.00 67.92           O  
ATOM   1249  CG  PRO A  78      18.207   2.763 -32.280  1.00 67.92           C  
ATOM   1250  HG2 PRO A  78      17.783   3.705 -31.932  1.00 67.92           H  
ATOM   1251  HG3 PRO A  78      19.295   2.791 -32.237  1.00 67.92           H  
ATOM   1252  CD  PRO A  78      17.636   1.613 -31.458  1.00 67.92           C  
ATOM   1253  HD2 PRO A  78      18.339   0.779 -31.462  1.00 67.92           H  
ATOM   1254  HD3 PRO A  78      17.444   1.947 -30.438  1.00 67.92           H  
ATOM   1255  N   GLY A  79      14.821   1.125 -35.254  1.00 65.38           N  
ATOM   1256  H   GLY A  79      14.341   1.995 -35.076  1.00 65.38           H  
ATOM   1257  CA  GLY A  79      14.253   0.226 -36.269  1.00 65.38           C  
ATOM   1258  HA2 GLY A  79      15.056  -0.343 -36.739  1.00 65.38           H  
ATOM   1259  HA3 GLY A  79      13.778   0.832 -37.040  1.00 65.38           H  
ATOM   1260  C   GLY A  79      13.208  -0.777 -35.758  1.00 65.38           C  
ATOM   1261  O   GLY A  79      12.556  -1.429 -36.569  1.00 65.38           O  
ATOM   1262  N   ALA A  80      12.982  -0.868 -34.445  1.00 61.08           N  
ATOM   1263  H   ALA A  80      13.561  -0.331 -33.815  1.00 61.08           H  
ATOM   1264  CA  ALA A  80      11.871  -1.614 -33.848  1.00 61.08           C  
ATOM   1265  HA  ALA A  80      11.605  -2.430 -34.520  1.00 61.08           H  
ATOM   1266  C   ALA A  80      10.601  -0.754 -33.695  1.00 61.08           C  
ATOM   1267  CB  ALA A  80      12.328  -2.247 -32.524  1.00 61.08           C  
ATOM   1268  HB1 ALA A  80      11.555  -2.919 -32.152  1.00 61.08           H  
ATOM   1269  HB2 ALA A  80      13.247  -2.813 -32.677  1.00 61.08           H  
ATOM   1270  HB3 ALA A  80      12.500  -1.470 -31.779  1.00 61.08           H  
ATOM   1271  O   ALA A  80       9.725  -1.098 -32.916  1.00 61.08           O  
ATOM   1272  N   GLU A  81      10.482   0.369 -34.414  1.00 57.71           N  
ATOM   1273  H   GLU A  81      11.232   0.613 -35.045  1.00 57.71           H  
ATOM   1274  CA  GLU A  81       9.373   1.332 -34.271  1.00 57.71           C  
ATOM   1275  HA  GLU A  81       9.369   1.714 -33.250  1.00 57.71           H  
ATOM   1276  C   GLU A  81       7.988   0.697 -34.504  1.00 57.71           C  
ATOM   1277  CB  GLU A  81       9.597   2.518 -35.225  1.00 57.71           C  
ATOM   1278  HB2 GLU A  81       8.753   3.201 -35.130  1.00 57.71           H  
ATOM   1279  HB3 GLU A  81       9.640   2.150 -36.251  1.00 57.71           H  
ATOM   1280  O   GLU A  81       7.000   1.126 -33.909  1.00 57.71           O  
ATOM   1281  CG  GLU A  81      10.897   3.275 -34.896  1.00 57.71           C  
ATOM   1282  HG2 GLU A  81      11.738   2.586 -34.969  1.00 57.71           H  
ATOM   1283  HG3 GLU A  81      10.843   3.623 -33.864  1.00 57.71           H  
ATOM   1284  CD  GLU A  81      11.170   4.474 -35.817  1.00 57.71           C  
ATOM   1285  OE1 GLU A  81      12.344   4.906 -35.823  1.00 57.71           O  
ATOM   1286  OE2 GLU A  81      10.229   4.939 -36.496  1.00 57.71           O  
ATOM   1287  N   ASN A  82       7.945  -0.394 -35.274  1.00 52.02           N  
ATOM   1288  H   ASN A  82       8.817  -0.697 -35.684  1.00 52.02           H  
ATOM   1289  CA  ASN A  82       6.774  -1.243 -35.476  1.00 52.02           C  
ATOM   1290  HA  ASN A  82       5.873  -0.661 -35.284  1.00 52.02           H  
ATOM   1291  C   ASN A  82       6.764  -2.417 -34.483  1.00 52.02           C  
ATOM   1292  CB  ASN A  82       6.736  -1.705 -36.943  1.00 52.02           C  
ATOM   1293  HB2 ASN A  82       5.904  -2.395 -37.078  1.00 52.02           H  
ATOM   1294  HB3 ASN A  82       7.658  -2.238 -37.177  1.00 52.02           H  
ATOM   1295  O   ASN A  82       6.796  -3.579 -34.888  1.00 52.02           O  
ATOM   1296  CG  ASN A  82       6.541  -0.567 -37.923  1.00 52.02           C  
ATOM   1297  ND2 ASN A  82       7.040  -0.708 -39.128  1.00 52.02           N  
ATOM   1298 HD21 ASN A  82       6.894   0.072 -39.753  1.00 52.02           H  
ATOM   1299 HD22 ASN A  82       7.509  -1.563 -39.389  1.00 52.02           H  
ATOM   1300  OD1 ASN A  82       5.941   0.454 -37.643  1.00 52.02           O  
ATOM   1301  N   VAL A  83       6.771  -2.128 -33.176  1.00 49.96           N  
ATOM   1302  H   VAL A  83       6.831  -1.158 -32.902  1.00 49.96           H  
ATOM   1303  CA  VAL A  83       6.534  -3.160 -32.156  1.00 49.96           C  
ATOM   1304  HA  VAL A  83       7.190  -4.006 -32.362  1.00 49.96           H  
ATOM   1305  C   VAL A  83       5.087  -3.633 -32.298  1.00 49.96           C  
ATOM   1306  CB  VAL A  83       6.815  -2.685 -30.709  1.00 49.96           C  
ATOM   1307  HB  VAL A  83       6.065  -1.956 -30.403  1.00 49.96           H  
ATOM   1308  O   VAL A  83       4.174  -3.050 -31.710  1.00 49.96           O  
ATOM   1309  CG1 VAL A  83       6.770  -3.875 -29.745  1.00 49.96           C  
ATOM   1310 HG11 VAL A  83       7.530  -4.603 -30.029  1.00 49.96           H  
ATOM   1311 HG12 VAL A  83       5.790  -4.352 -29.782  1.00 49.96           H  
ATOM   1312 HG13 VAL A  83       6.948  -3.534 -28.726  1.00 49.96           H  
ATOM   1313  CG2 VAL A  83       8.185  -2.031 -30.523  1.00 49.96           C  
ATOM   1314 HG21 VAL A  83       8.389  -1.868 -29.464  1.00 49.96           H  
ATOM   1315 HG22 VAL A  83       8.965  -2.664 -30.947  1.00 49.96           H  
ATOM   1316 HG23 VAL A  83       8.185  -1.058 -31.015  1.00 49.96           H  
ATOM   1317  N   ASP A  84       4.864  -4.681 -33.088  1.00 47.86           N  
ATOM   1318  H   ASP A  84       5.600  -4.995 -33.704  1.00 47.86           H  
ATOM   1319  CA  ASP A  84       3.609  -5.422 -33.039  1.00 47.86           C  
ATOM   1320  HA  ASP A  84       2.789  -4.735 -33.248  1.00 47.86           H  
ATOM   1321  C   ASP A  84       3.431  -5.947 -31.613  1.00 47.86           C  
ATOM   1322  CB  ASP A  84       3.576  -6.566 -34.069  1.00 47.86           C  
ATOM   1323  HB2 ASP A  84       2.830  -7.294 -33.751  1.00 47.86           H  
ATOM   1324  HB3 ASP A  84       4.543  -7.069 -34.085  1.00 47.86           H  
ATOM   1325  O   ASP A  84       4.352  -6.509 -31.014  1.00 47.86           O  
ATOM   1326  CG  ASP A  84       3.194  -6.102 -35.481  1.00 47.86           C  
ATOM   1327  OD1 ASP A  84       2.443  -5.105 -35.582  1.00 47.86           O  
ATOM   1328  OD2 ASP A  84       3.631  -6.775 -36.439  1.00 47.86           O  
ATOM   1329  N   ALA A  85       2.237  -5.765 -31.050  1.00 48.16           N  
ATOM   1330  H   ALA A  85       1.540  -5.268 -31.586  1.00 48.16           H  
ATOM   1331  CA  ALA A  85       1.901  -6.166 -29.682  1.00 48.16           C  
ATOM   1332  HA  ALA A  85       2.499  -5.573 -28.989  1.00 48.16           H  
ATOM   1333  C   ALA A  85       2.176  -7.656 -29.386  1.00 48.16           C  
ATOM   1334  CB  ALA A  85       0.421  -5.845 -29.477  1.00 48.16           C  
ATOM   1335  HB1 ALA A  85      -0.189  -6.427 -30.167  1.00 48.16           H  
ATOM   1336  HB2 ALA A  85       0.129  -6.087 -28.455  1.00 48.16           H  
ATOM   1337  HB3 ALA A  85       0.247  -4.783 -29.650  1.00 48.16           H  
ATOM   1338  O   ALA A  85       2.290  -8.062 -28.225  1.00 48.16           O  
ATOM   1339  N   GLU A  86       2.290  -8.471 -30.435  1.00 44.74           N  
ATOM   1340  H   GLU A  86       2.170  -8.068 -31.353  1.00 44.74           H  
ATOM   1341  CA  GLU A  86       2.632  -9.888 -30.367  1.00 44.74           C  
ATOM   1342  HA  GLU A  86       2.063 -10.354 -29.562  1.00 44.74           H  
ATOM   1343  C   GLU A  86       4.114 -10.136 -30.073  1.00 44.74           C  
ATOM   1344  CB  GLU A  86       2.233 -10.569 -31.680  1.00 44.74           C  
ATOM   1345  HB2 GLU A  86       2.489 -11.625 -31.597  1.00 44.74           H  
ATOM   1346  HB3 GLU A  86       2.792 -10.132 -32.509  1.00 44.74           H  
ATOM   1347  O   GLU A  86       4.454 -11.146 -29.454  1.00 44.74           O  
ATOM   1348  CG  GLU A  86       0.724 -10.433 -31.940  1.00 44.74           C  
ATOM   1349  HG2 GLU A  86       0.196 -10.641 -31.010  1.00 44.74           H  
ATOM   1350  HG3 GLU A  86       0.501  -9.406 -32.230  1.00 44.74           H  
ATOM   1351  CD  GLU A  86       0.206 -11.389 -33.021  1.00 44.74           C  
ATOM   1352  OE1 GLU A  86      -1.034 -11.553 -33.065  1.00 44.74           O  
ATOM   1353  OE2 GLU A  86       1.038 -11.976 -33.749  1.00 44.74           O  
ATOM   1354  N   ASN A  87       4.989  -9.200 -30.447  1.00 49.97           N  
ATOM   1355  H   ASN A  87       4.633  -8.350 -30.860  1.00 49.97           H  
ATOM   1356  CA  ASN A  87       6.434  -9.340 -30.354  1.00 49.97           C  
ATOM   1357  HA  ASN A  87       6.645 -10.170 -29.680  1.00 49.97           H  
ATOM   1358  C   ASN A  87       7.069  -8.092 -29.712  1.00 49.97           C  
ATOM   1359  CB  ASN A  87       6.971  -9.715 -31.757  1.00 49.97           C  
ATOM   1360  HB2 ASN A  87       7.531  -8.896 -32.208  1.00 49.97           H  
ATOM   1361  HB3 ASN A  87       6.133  -9.912 -32.426  1.00 49.97           H  
ATOM   1362  O   ASN A  87       7.839  -7.383 -30.361  1.00 49.97           O  
ATOM   1363  CG  ASN A  87       7.837 -10.960 -31.765  1.00 49.97           C  
ATOM   1364  ND2 ASN A  87       8.113 -11.486 -32.934  1.00 49.97           N  
ATOM   1365 HD21 ASN A  87       7.679 -11.103 -33.762  1.00 49.97           H  
ATOM   1366 HD22 ASN A  87       8.594 -12.374 -32.924  1.00 49.97           H  
ATOM   1367  OD1 ASN A  87       8.282 -11.481 -30.754  1.00 49.97           O  
ATOM   1368  N   PRO A  88       6.849  -7.842 -28.403  1.00 49.17           N  
ATOM   1369  CA  PRO A  88       7.532  -6.771 -27.664  1.00 49.17           C  
ATOM   1370  HA  PRO A  88       7.325  -5.811 -28.137  1.00 49.17           H  
ATOM   1371  C   PRO A  88       9.069  -6.943 -27.611  1.00 49.17           C  
ATOM   1372  CB  PRO A  88       6.890  -6.781 -26.270  1.00 49.17           C  
ATOM   1373  HB2 PRO A  88       6.020  -6.125 -26.269  1.00 49.17           H  
ATOM   1374  HB3 PRO A  88       7.587  -6.482 -25.487  1.00 49.17           H  
ATOM   1375  O   PRO A  88       9.758  -6.239 -26.890  1.00 49.17           O  
ATOM   1376  CG  PRO A  88       6.436  -8.228 -26.089  1.00 49.17           C  
ATOM   1377  HG2 PRO A  88       5.609  -8.307 -25.384  1.00 49.17           H  
ATOM   1378  HG3 PRO A  88       7.280  -8.837 -25.765  1.00 49.17           H  
ATOM   1379  CD  PRO A  88       6.021  -8.633 -27.500  1.00 49.17           C  
ATOM   1380  HD2 PRO A  88       6.175  -9.703 -27.637  1.00 49.17           H  
ATOM   1381  HD3 PRO A  88       4.974  -8.379 -27.663  1.00 49.17           H  
ATOM   1382  N   GLY A  89       9.634  -7.914 -28.329  1.00 49.79           N  
ATOM   1383  H   GLY A  89       9.070  -8.301 -29.073  1.00 49.79           H  
ATOM   1384  CA  GLY A  89      10.871  -8.612 -28.010  1.00 49.79           C  
ATOM   1385  HA2 GLY A  89      10.879  -8.813 -26.939  1.00 49.79           H  
ATOM   1386  HA3 GLY A  89      10.865  -9.572 -28.527  1.00 49.79           H  
ATOM   1387  C   GLY A  89      12.185  -7.917 -28.343  1.00 49.79           C  
ATOM   1388  O   GLY A  89      13.198  -8.610 -28.388  1.00 49.79           O  
ATOM   1389  N   ARG A  90      12.236  -6.604 -28.590  1.00 57.06           N  
ATOM   1390  H   ARG A  90      11.387  -6.067 -28.484  1.00 57.06           H  
ATOM   1391  CA  ARG A  90      13.501  -5.930 -28.934  1.00 57.06           C  
ATOM   1392  HA  ARG A  90      14.327  -6.455 -28.455  1.00 57.06           H  
ATOM   1393  C   ARG A  90      13.576  -4.509 -28.366  1.00 57.06           C  
ATOM   1394  CB  ARG A  90      13.727  -6.021 -30.462  1.00 57.06           C  
ATOM   1395  HB2 ARG A  90      14.542  -5.361 -30.756  1.00 57.06           H  
ATOM   1396  HB3 ARG A  90      12.834  -5.678 -30.985  1.00 57.06           H  
ATOM   1397  O   ARG A  90      13.602  -3.543 -29.119  1.00 57.06           O  
ATOM   1398  CG  ARG A  90      14.078  -7.447 -30.922  1.00 57.06           C  
ATOM   1399  HG2 ARG A  90      14.815  -7.875 -30.243  1.00 57.06           H  
ATOM   1400  HG3 ARG A  90      13.171  -8.052 -30.901  1.00 57.06           H  
ATOM   1401  CD  ARG A  90      14.659  -7.511 -32.332  1.00 57.06           C  
ATOM   1402  HD2 ARG A  90      15.647  -7.050 -32.322  1.00 57.06           H  
ATOM   1403  HD3 ARG A  90      14.011  -6.949 -33.005  1.00 57.06           H  
ATOM   1404  NE  ARG A  90      14.737  -8.914 -32.787  1.00 57.06           N  
ATOM   1405  HE  ARG A  90      14.165  -9.573 -32.279  1.00 57.06           H  
ATOM   1406  NH1 ARG A  90      16.227  -8.614 -34.504  1.00 57.06           N  
ATOM   1407 HH11 ARG A  90      16.273  -7.633 -34.267  1.00 57.06           H  
ATOM   1408 HH12 ARG A  90      16.729  -8.971 -35.304  1.00 57.06           H  
ATOM   1409  NH2 ARG A  90      15.333 -10.632 -34.158  1.00 57.06           N  
ATOM   1410 HH21 ARG A  90      15.854 -10.981 -34.949  1.00 57.06           H  
ATOM   1411 HH22 ARG A  90      14.695 -11.240 -33.665  1.00 57.06           H  
ATOM   1412  CZ  ARG A  90      15.432  -9.379 -33.809  1.00 57.06           C  
ATOM   1413  N   TYR A  91      13.626  -4.397 -27.036  1.00 65.56           N  
ATOM   1414  H   TYR A  91      13.469  -5.226 -26.481  1.00 65.56           H  
ATOM   1415  CA  TYR A  91      13.898  -3.132 -26.326  1.00 65.56           C  
ATOM   1416  HA  TYR A  91      13.675  -2.294 -26.987  1.00 65.56           H  
ATOM   1417  C   TYR A  91      15.365  -2.938 -25.903  1.00 65.56           C  
ATOM   1418  CB  TYR A  91      12.975  -2.984 -25.107  1.00 65.56           C  
ATOM   1419  HB2 TYR A  91      12.987  -3.903 -24.520  1.00 65.56           H  
ATOM   1420  HB3 TYR A  91      13.366  -2.187 -24.476  1.00 65.56           H  
ATOM   1421  O   TYR A  91      15.721  -1.841 -25.492  1.00 65.56           O  
ATOM   1422  CG  TYR A  91      11.553  -2.603 -25.449  1.00 65.56           C  
ATOM   1423  CD1 TYR A  91      11.197  -1.247 -25.565  1.00 65.56           C  
ATOM   1424  HD1 TYR A  91      11.937  -0.481 -25.386  1.00 65.56           H  
ATOM   1425  CD2 TYR A  91      10.583  -3.599 -25.635  1.00 65.56           C  
ATOM   1426  HD2 TYR A  91      10.854  -4.636 -25.504  1.00 65.56           H  
ATOM   1427  CE1 TYR A  91       9.876  -0.882 -25.882  1.00 65.56           C  
ATOM   1428  HE1 TYR A  91       9.610   0.164 -25.935  1.00 65.56           H  
ATOM   1429  CE2 TYR A  91       9.267  -3.245 -25.985  1.00 65.56           C  
ATOM   1430  HE2 TYR A  91       8.518  -4.006 -26.141  1.00 65.56           H  
ATOM   1431  OH  TYR A  91       7.628  -1.556 -26.401  1.00 65.56           O  
ATOM   1432  HH  TYR A  91       7.503  -0.605 -26.364  1.00 65.56           H  
ATOM   1433  CZ  TYR A  91       8.911  -1.887 -26.107  1.00 65.56           C  
ATOM   1434  N   TYR A  92      16.234  -3.953 -25.995  1.00 66.67           N  
ATOM   1435  H   TYR A  92      15.935  -4.843 -26.367  1.00 66.67           H  
ATOM   1436  CA  TYR A  92      17.652  -3.798 -25.637  1.00 66.67           C  
ATOM   1437  HA  TYR A  92      17.821  -2.779 -25.288  1.00 66.67           H  
ATOM   1438  C   TYR A  92      18.587  -3.996 -26.819  1.00 66.67           C  
ATOM   1439  CB  TYR A  92      18.047  -4.702 -24.465  1.00 66.67           C  
ATOM   1440  HB2 TYR A  92      17.450  -4.419 -23.598  1.00 66.67           H  
ATOM   1441  HB3 TYR A  92      19.089  -4.506 -24.214  1.00 66.67           H  
ATOM   1442  O   TYR A  92      18.509  -4.997 -27.532  1.00 66.67           O  
ATOM   1443  CG  TYR A  92      17.880  -6.185 -24.675  1.00 66.67           C  
ATOM   1444  CD1 TYR A  92      16.684  -6.818 -24.287  1.00 66.67           C  
ATOM   1445  HD1 TYR A  92      15.890  -6.240 -23.838  1.00 66.67           H  
ATOM   1446  CD2 TYR A  92      18.930  -6.928 -25.243  1.00 66.67           C  
ATOM   1447  HD2 TYR A  92      19.836  -6.428 -25.555  1.00 66.67           H  
ATOM   1448  CE1 TYR A  92      16.535  -8.205 -24.472  1.00 66.67           C  
ATOM   1449  HE1 TYR A  92      15.623  -8.698 -24.169  1.00 66.67           H  
ATOM   1450  CE2 TYR A  92      18.771  -8.307 -25.456  1.00 66.67           C  
ATOM   1451  HE2 TYR A  92      19.539  -8.884 -25.950  1.00 66.67           H  
ATOM   1452  OH  TYR A  92      17.455 -10.287 -25.243  1.00 66.67           O  
ATOM   1453  HH  TYR A  92      16.608 -10.614 -24.933  1.00 66.67           H  
ATOM   1454  CZ  TYR A  92      17.583  -8.948 -25.058  1.00 66.67           C  
ATOM   1455  N   SER A  93      19.523  -3.065 -26.988  1.00 61.23           N  
ATOM   1456  H   SER A  93      19.523  -2.256 -26.383  1.00 61.23           H  
ATOM   1457  CA  SER A  93      20.614  -3.214 -27.946  1.00 61.23           C  
ATOM   1458  HA  SER A  93      20.179  -3.262 -28.944  1.00 61.23           H  
ATOM   1459  C   SER A  93      21.404  -4.490 -27.637  1.00 61.23           C  
ATOM   1460  CB  SER A  93      21.546  -2.005 -27.900  1.00 61.23           C  
ATOM   1461  HB2 SER A  93      22.398  -2.176 -28.557  1.00 61.23           H  
ATOM   1462  HB3 SER A  93      21.904  -1.857 -26.881  1.00 61.23           H  
ATOM   1463  O   SER A  93      21.757  -4.720 -26.474  1.00 61.23           O  
ATOM   1464  OG  SER A  93      20.835  -0.863 -28.337  1.00 61.23           O  
ATOM   1465  HG  SER A  93      21.366  -0.082 -28.168  1.00 61.23           H  
ATOM   1466  N   PRO A  94      21.705  -5.332 -28.643  1.00 63.86           N  
ATOM   1467  CA  PRO A  94      22.619  -6.441 -28.447  1.00 63.86           C  
ATOM   1468  HA  PRO A  94      22.161  -7.132 -27.738  1.00 63.86           H  
ATOM   1469  C   PRO A  94      23.956  -5.896 -27.930  1.00 63.86           C  
ATOM   1470  CB  PRO A  94      22.792  -7.123 -29.808  1.00 63.86           C  
ATOM   1471  HB2 PRO A  94      23.734  -6.822 -30.266  1.00 63.86           H  
ATOM   1472  HB3 PRO A  94      22.750  -8.209 -29.716  1.00 63.86           H  
ATOM   1473  O   PRO A  94      24.420  -4.870 -28.434  1.00 63.86           O  
ATOM   1474  CG  PRO A  94      21.633  -6.589 -30.647  1.00 63.86           C  
ATOM   1475  HG2 PRO A  94      21.904  -6.500 -31.699  1.00 63.86           H  
ATOM   1476  HG3 PRO A  94      20.770  -7.244 -30.531  1.00 63.86           H  
ATOM   1477  CD  PRO A  94      21.314  -5.229 -30.034  1.00 63.86           C  
ATOM   1478  HD2 PRO A  94      21.907  -4.453 -30.518  1.00 63.86           H  
ATOM   1479  HD3 PRO A  94      20.249  -5.019 -30.138  1.00 63.86           H  
ATOM   1480  N   PRO A  95      24.591  -6.562 -26.959  1.00 66.51           N  
ATOM   1481  CA  PRO A  95      25.914  -6.163 -26.512  1.00 66.51           C  
ATOM   1482  HA  PRO A  95      25.884  -5.144 -26.127  1.00 66.51           H  
ATOM   1483  C   PRO A  95      26.904  -6.222 -27.684  1.00 66.51           C  
ATOM   1484  CB  PRO A  95      26.258  -7.121 -25.375  1.00 66.51           C  
ATOM   1485  HB2 PRO A  95      25.971  -6.663 -24.428  1.00 66.51           H  
ATOM   1486  HB3 PRO A  95      27.320  -7.368 -25.373  1.00 66.51           H  
ATOM   1487  O   PRO A  95      26.872  -7.143 -28.506  1.00 66.51           O  
ATOM   1488  CG  PRO A  95      25.377  -8.350 -25.638  1.00 66.51           C  
ATOM   1489  HG2 PRO A  95      25.881  -9.021 -26.333  1.00 66.51           H  
ATOM   1490  HG3 PRO A  95      25.096  -8.878 -24.727  1.00 66.51           H  
ATOM   1491  CD  PRO A  95      24.143  -7.777 -26.309  1.00 66.51           C  
ATOM   1492  HD2 PRO A  95      23.392  -7.527 -25.561  1.00 66.51           H  
ATOM   1493  HD3 PRO A  95      23.746  -8.497 -27.024  1.00 66.51           H  
ATOM   1494  N   THR A  96      27.792  -5.238 -27.762  1.00 73.08           N  
ATOM   1495  H   THR A  96      27.754  -4.523 -27.050  1.00 73.08           H  
ATOM   1496  CA  THR A  96      28.884  -5.184 -28.741  1.00 73.08           C  
ATOM   1497  HA  THR A  96      28.450  -5.212 -29.741  1.00 73.08           H  
ATOM   1498  C   THR A  96      29.813  -6.388 -28.586  1.00 73.08           C  
ATOM   1499  CB  THR A  96      29.703  -3.892 -28.600  1.00 73.08           C  
ATOM   1500  HB  THR A  96      30.495  -3.902 -29.348  1.00 73.08           H  
ATOM   1501  O   THR A  96      29.886  -7.004 -27.526  1.00 73.08           O  
ATOM   1502  CG2 THR A  96      28.879  -2.622 -28.797  1.00 73.08           C  
ATOM   1503 HG21 THR A  96      29.526  -1.750 -28.699  1.00 73.08           H  
ATOM   1504 HG22 THR A  96      28.085  -2.555 -28.052  1.00 73.08           H  
ATOM   1505 HG23 THR A  96      28.431  -2.624 -29.791  1.00 73.08           H  
ATOM   1506  OG1 THR A  96      30.296  -3.839 -27.330  1.00 73.08           O  
ATOM   1507  HG1 THR A  96      29.585  -3.609 -26.727  1.00 73.08           H  
ATOM   1508  N   ALA A  97      30.591  -6.735 -29.616  1.00 77.03           N  
ATOM   1509  H   ALA A  97      30.499  -6.240 -30.492  1.00 77.03           H  
ATOM   1510  CA  ALA A  97      31.542  -7.850 -29.528  1.00 77.03           C  
ATOM   1511  HA  ALA A  97      30.984  -8.765 -29.331  1.00 77.03           H  
ATOM   1512  C   ALA A  97      32.564  -7.675 -28.383  1.00 77.03           C  
ATOM   1513  CB  ALA A  97      32.243  -7.996 -30.883  1.00 77.03           C  
ATOM   1514  HB1 ALA A  97      31.505  -8.180 -31.664  1.00 77.03           H  
ATOM   1515  HB2 ALA A  97      32.802  -7.091 -31.122  1.00 77.03           H  
ATOM   1516  HB3 ALA A  97      32.932  -8.840 -30.849  1.00 77.03           H  
ATOM   1517  O   ALA A  97      32.957  -8.658 -27.751  1.00 77.03           O  
ATOM   1518  N   GLN A  98      32.957  -6.431 -28.086  1.00 73.93           N  
ATOM   1519  H   GLN A  98      32.537  -5.664 -28.591  1.00 73.93           H  
ATOM   1520  CA  GLN A  98      33.834  -6.097 -26.963  1.00 73.93           C  
ATOM   1521  HA  GLN A  98      34.709  -6.746 -26.978  1.00 73.93           H  
ATOM   1522  C   GLN A  98      33.133  -6.315 -25.625  1.00 73.93           C  
ATOM   1523  CB  GLN A  98      34.299  -4.642 -27.075  1.00 73.93           C  
ATOM   1524  HB2 GLN A  98      33.437  -4.001 -27.261  1.00 73.93           H  
ATOM   1525  HB3 GLN A  98      34.751  -4.341 -26.130  1.00 73.93           H  
ATOM   1526  O   GLN A  98      33.705  -6.969 -24.759  1.00 73.93           O  
ATOM   1527  CG  GLN A  98      35.341  -4.457 -28.186  1.00 73.93           C  
ATOM   1528  HG2 GLN A  98      34.933  -4.799 -29.137  1.00 73.93           H  
ATOM   1529  HG3 GLN A  98      36.223  -5.054 -27.953  1.00 73.93           H  
ATOM   1530  CD  GLN A  98      35.764  -3.001 -28.351  1.00 73.93           C  
ATOM   1531  NE2 GLN A  98      36.752  -2.723 -29.171  1.00 73.93           N  
ATOM   1532 HE21 GLN A  98      37.257  -3.449 -29.659  1.00 73.93           H  
ATOM   1533 HE22 GLN A  98      36.990  -1.743 -29.238  1.00 73.93           H  
ATOM   1534  OE1 GLN A  98      35.214  -2.083 -27.773  1.00 73.93           O  
ATOM   1535  N   GLU A  99      31.882  -5.871 -25.478  1.00 69.25           N  
ATOM   1536  H   GLU A  99      31.460  -5.307 -26.203  1.00 69.25           H  
ATOM   1537  CA  GLU A  99      31.076  -6.174 -24.294  1.00 69.25           C  
ATOM   1538  HA  GLU A  99      31.600  -5.838 -23.399  1.00 69.25           H  
ATOM   1539  C   GLU A  99      30.850  -7.674 -24.159  1.00 69.25           C  
ATOM   1540  CB  GLU A  99      29.722  -5.472 -24.357  1.00 69.25           C  
ATOM   1541  HB2 GLU A  99      29.263  -5.696 -25.320  1.00 69.25           H  
ATOM   1542  HB3 GLU A  99      29.074  -5.864 -23.574  1.00 69.25           H  
ATOM   1543  O   GLU A  99      31.002  -8.201 -23.072  1.00 69.25           O  
ATOM   1544  CG  GLU A  99      29.854  -3.959 -24.153  1.00 69.25           C  
ATOM   1545  HG2 GLU A  99      30.106  -3.769 -23.110  1.00 69.25           H  
ATOM   1546  HG3 GLU A  99      30.662  -3.562 -24.768  1.00 69.25           H  
ATOM   1547  CD  GLU A  99      28.549  -3.261 -24.526  1.00 69.25           C  
ATOM   1548  OE1 GLU A  99      28.025  -2.497 -23.695  1.00 69.25           O  
ATOM   1549  OE2 GLU A  99      28.059  -3.533 -25.645  1.00 69.25           O  
ATOM   1550  N   ILE A 100      30.562  -8.403 -25.240  1.00 69.80           N  
ATOM   1551  H   ILE A 100      30.410  -7.911 -26.109  1.00 69.80           H  
ATOM   1552  CA  ILE A 100      30.441  -9.865 -25.214  1.00 69.80           C  
ATOM   1553  HA  ILE A 100      29.692 -10.145 -24.473  1.00 69.80           H  
ATOM   1554  C   ILE A 100      31.749 -10.496 -24.762  1.00 69.80           C  
ATOM   1555  CB  ILE A 100      29.995 -10.430 -26.581  1.00 69.80           C  
ATOM   1556  HB  ILE A 100      30.647 -10.025 -27.356  1.00 69.80           H  
ATOM   1557  O   ILE A 100      31.710 -11.458 -24.010  1.00 69.80           O  
ATOM   1558  CG1 ILE A 100      28.543 -10.006 -26.877  1.00 69.80           C  
ATOM   1559 HG12 ILE A 100      27.869 -10.508 -26.182  1.00 69.80           H  
ATOM   1560 HG13 ILE A 100      28.438  -8.932 -26.718  1.00 69.80           H  
ATOM   1561  CG2 ILE A 100      30.102 -11.970 -26.613  1.00 69.80           C  
ATOM   1562 HG21 ILE A 100      31.147 -12.270 -26.533  1.00 69.80           H  
ATOM   1563 HG22 ILE A 100      29.529 -12.392 -25.787  1.00 69.80           H  
ATOM   1564 HG23 ILE A 100      29.725 -12.360 -27.558  1.00 69.80           H  
ATOM   1565  CD1 ILE A 100      28.090 -10.295 -28.313  1.00 69.80           C  
ATOM   1566 HD11 ILE A 100      28.783  -9.840 -29.021  1.00 69.80           H  
ATOM   1567 HD12 ILE A 100      27.101  -9.865 -28.468  1.00 69.80           H  
ATOM   1568 HD13 ILE A 100      28.023 -11.367 -28.497  1.00 69.80           H  
ATOM   1569  N   THR A 101      32.897  -9.986 -25.200  1.00 74.27           N  
ATOM   1570  H   THR A 101      32.860  -9.180 -25.807  1.00 74.27           H  
ATOM   1571  CA  THR A 101      34.205 -10.527 -24.817  1.00 74.27           C  
ATOM   1572  HA  THR A 101      34.184 -11.611 -24.928  1.00 74.27           H  
ATOM   1573  C   THR A 101      34.513 -10.230 -23.357  1.00 74.27           C  
ATOM   1574  CB  THR A 101      35.311 -10.000 -25.732  1.00 74.27           C  
ATOM   1575  HB  THR A 101      35.385  -8.916 -25.646  1.00 74.27           H  
ATOM   1576  O   THR A 101      34.851 -11.155 -22.631  1.00 74.27           O  
ATOM   1577  CG2 THR A 101      36.668 -10.631 -25.424  1.00 74.27           C  
ATOM   1578 HG21 THR A 101      37.028 -10.292 -24.453  1.00 74.27           H  
ATOM   1579 HG22 THR A 101      36.581 -11.717 -25.421  1.00 74.27           H  
ATOM   1580 HG23 THR A 101      37.387 -10.329 -26.186  1.00 74.27           H  
ATOM   1581  OG1 THR A 101      34.981 -10.348 -27.058  1.00 74.27           O  
ATOM   1582  HG1 THR A 101      34.246  -9.790 -27.321  1.00 74.27           H  
ATOM   1583  N   ALA A 102      34.309  -8.988 -22.912  1.00 69.55           N  
ATOM   1584  H   ALA A 102      34.016  -8.281 -23.571  1.00 69.55           H  
ATOM   1585  CA  ALA A 102      34.466  -8.567 -21.522  1.00 69.55           C  
ATOM   1586  HA  ALA A 102      35.484  -8.781 -21.200  1.00 69.55           H  
ATOM   1587  C   ALA A 102      33.494  -9.313 -20.592  1.00 69.55           C  
ATOM   1588  CB  ALA A 102      34.249  -7.051 -21.462  1.00 69.55           C  
ATOM   1589  HB1 ALA A 102      34.966  -6.550 -22.113  1.00 69.55           H  
ATOM   1590  HB2 ALA A 102      33.239  -6.800 -21.785  1.00 69.55           H  
ATOM   1591  HB3 ALA A 102      34.396  -6.701 -20.441  1.00 69.55           H  
ATOM   1592  O   ALA A 102      33.877  -9.784 -19.521  1.00 69.55           O  
ATOM   1593  N   MET A 103      32.249  -9.498 -21.039  1.00 65.30           N  
ATOM   1594  H   MET A 103      31.987  -9.048 -21.905  1.00 65.30           H  
ATOM   1595  CA  MET A 103      31.248 -10.309 -20.360  1.00 65.30           C  
ATOM   1596  HA  MET A 103      31.193  -9.986 -19.320  1.00 65.30           H  
ATOM   1597  C   MET A 103      31.686 -11.765 -20.346  1.00 65.30           C  
ATOM   1598  CB  MET A 103      29.853 -10.156 -20.980  1.00 65.30           C  
ATOM   1599  HB2 MET A 103      29.921 -10.317 -22.056  1.00 65.30           H  
ATOM   1600  HB3 MET A 103      29.198 -10.919 -20.560  1.00 65.30           H  
ATOM   1601  O   MET A 103      31.732 -12.316 -19.268  1.00 65.30           O  
ATOM   1602  CG  MET A 103      29.239  -8.783 -20.665  1.00 65.30           C  
ATOM   1603  HG2 MET A 103      29.186  -8.688 -19.580  1.00 65.30           H  
ATOM   1604  HG3 MET A 103      29.893  -7.985 -21.017  1.00 65.30           H  
ATOM   1605  SD  MET A 103      27.568  -8.479 -21.294  1.00 65.30           S  
ATOM   1606  CE  MET A 103      27.730  -8.883 -23.037  1.00 65.30           C  
ATOM   1607  HE1 MET A 103      28.391  -8.167 -23.524  1.00 65.30           H  
ATOM   1608  HE2 MET A 103      28.095  -9.904 -23.153  1.00 65.30           H  
ATOM   1609  HE3 MET A 103      26.732  -8.831 -23.473  1.00 65.30           H  
ATOM   1610  N   LYS A 104      32.101 -12.371 -21.466  1.00 66.79           N  
ATOM   1611  H   LYS A 104      32.078 -11.837 -22.323  1.00 66.79           H  
ATOM   1612  CA  LYS A 104      32.594 -13.761 -21.530  1.00 66.79           C  
ATOM   1613  HA  LYS A 104      31.819 -14.427 -21.152  1.00 66.79           H  
ATOM   1614  C   LYS A 104      33.807 -14.002 -20.638  1.00 66.79           C  
ATOM   1615  CB  LYS A 104      32.904 -14.185 -22.970  1.00 66.79           C  
ATOM   1616  HB2 LYS A 104      33.570 -15.047 -22.944  1.00 66.79           H  
ATOM   1617  HB3 LYS A 104      33.424 -13.379 -23.488  1.00 66.79           H  
ATOM   1618  O   LYS A 104      33.859 -15.037 -19.978  1.00 66.79           O  
ATOM   1619  CG  LYS A 104      31.639 -14.597 -23.738  1.00 66.79           C  
ATOM   1620  HG2 LYS A 104      30.905 -13.791 -23.730  1.00 66.79           H  
ATOM   1621  HG3 LYS A 104      31.195 -15.467 -23.253  1.00 66.79           H  
ATOM   1622  CD  LYS A 104      32.005 -14.955 -25.182  1.00 66.79           C  
ATOM   1623  HD2 LYS A 104      32.723 -15.775 -25.172  1.00 66.79           H  
ATOM   1624  HD3 LYS A 104      32.466 -14.087 -25.654  1.00 66.79           H  
ATOM   1625  CE  LYS A 104      30.756 -15.371 -25.963  1.00 66.79           C  
ATOM   1626  HE2 LYS A 104      30.301 -16.224 -25.458  1.00 66.79           H  
ATOM   1627  HE3 LYS A 104      30.041 -14.549 -25.936  1.00 66.79           H  
ATOM   1628  NZ  LYS A 104      31.090 -15.720 -27.366  1.00 66.79           N  
ATOM   1629  HZ1 LYS A 104      31.510 -14.928 -27.831  1.00 66.79           H  
ATOM   1630  HZ2 LYS A 104      31.745 -16.488 -27.391  1.00 66.79           H  
ATOM   1631  HZ3 LYS A 104      30.259 -15.987 -27.873  1.00 66.79           H  
ATOM   1632  N   SER A 105      34.747 -13.059 -20.578  1.00 63.17           N  
ATOM   1633  H   SER A 105      34.668 -12.249 -21.176  1.00 63.17           H  
ATOM   1634  CA  SER A 105      35.902 -13.135 -19.680  1.00 63.17           C  
ATOM   1635  HA  SER A 105      36.351 -14.123 -19.782  1.00 63.17           H  
ATOM   1636  C   SER A 105      35.506 -12.989 -18.212  1.00 63.17           C  
ATOM   1637  CB  SER A 105      36.975 -12.109 -20.058  1.00 63.17           C  
ATOM   1638  HB2 SER A 105      37.389 -12.376 -21.030  1.00 63.17           H  
ATOM   1639  HB3 SER A 105      37.779 -12.147 -19.323  1.00 63.17           H  
ATOM   1640  O   SER A 105      36.089 -13.658 -17.368  1.00 63.17           O  
ATOM   1641  OG  SER A 105      36.477 -10.789 -20.134  1.00 63.17           O  
ATOM   1642  HG  SER A 105      35.968 -10.562 -19.352  1.00 63.17           H  
ATOM   1643  N   ALA A 106      34.475 -12.194 -17.905  1.00 57.36           N  
ATOM   1644  H   ALA A 106      34.055 -11.626 -18.627  1.00 57.36           H  
ATOM   1645  CA  ALA A 106      33.851 -12.165 -16.580  1.00 57.36           C  
ATOM   1646  HA  ALA A 106      34.632 -12.204 -15.821  1.00 57.36           H  
ATOM   1647  C   ALA A 106      32.914 -13.370 -16.336  1.00 57.36           C  
ATOM   1648  CB  ALA A 106      33.107 -10.830 -16.435  1.00 57.36           C  
ATOM   1649  HB1 ALA A 106      33.799 -10.001 -16.586  1.00 57.36           H  
ATOM   1650  HB2 ALA A 106      32.300 -10.762 -17.164  1.00 57.36           H  
ATOM   1651  HB3 ALA A 106      32.687 -10.755 -15.432  1.00 57.36           H  
ATOM   1652  O   ALA A 106      32.525 -13.647 -15.203  1.00 57.36           O  
ATOM   1653  N   SER A 107      32.524 -14.089 -17.395  1.00 51.52           N  
ATOM   1654  H   SER A 107      32.847 -13.769 -18.297  1.00 51.52           H  
ATOM   1655  CA  SER A 107      31.445 -15.074 -17.411  1.00 51.52           C  
ATOM   1656  HA  SER A 107      31.041 -15.082 -16.398  1.00 51.52           H  
ATOM   1657  C   SER A 107      31.919 -16.512 -17.648  1.00 51.52           C  
ATOM   1658  CB  SER A 107      30.269 -14.650 -18.322  1.00 51.52           C  
ATOM   1659  HB2 SER A 107      29.333 -15.000 -17.886  1.00 51.52           H  
ATOM   1660  HB3 SER A 107      30.138 -13.568 -18.333  1.00 51.52           H  
ATOM   1661  O   SER A 107      31.222 -17.295 -18.302  1.00 51.52           O  
ATOM   1662  OG  SER A 107      30.304 -15.197 -19.621  1.00 51.52           O  
ATOM   1663  HG  SER A 107      30.572 -16.113 -19.512  1.00 51.52           H  
ATOM   1664  N   GLN A 108      33.008 -16.937 -17.003  1.00 52.68           N  
ATOM   1665  H   GLN A 108      33.575 -16.252 -16.524  1.00 52.68           H  
ATOM   1666  CA  GLN A 108      33.107 -18.337 -16.555  1.00 52.68           C  
ATOM   1667  HA  GLN A 108      32.856 -18.999 -17.384  1.00 52.68           H  
ATOM   1668  C   GLN A 108      32.050 -18.583 -15.455  1.00 52.68           C  
ATOM   1669  CB  GLN A 108      34.540 -18.670 -16.105  1.00 52.68           C  
ATOM   1670  HB2 GLN A 108      34.527 -19.582 -15.509  1.00 52.68           H  
ATOM   1671  HB3 GLN A 108      34.923 -17.860 -15.485  1.00 52.68           H  
ATOM   1672  O   GLN A 108      32.364 -18.800 -14.290  1.00 52.68           O  
ATOM   1673  CG  GLN A 108      35.476 -18.912 -17.300  1.00 52.68           C  
ATOM   1674  HG2 GLN A 108      35.477 -18.034 -17.946  1.00 52.68           H  
ATOM   1675  HG3 GLN A 108      35.107 -19.761 -17.875  1.00 52.68           H  
ATOM   1676  CD  GLN A 108      36.917 -19.189 -16.877  1.00 52.68           C  
ATOM   1677  NE2 GLN A 108      37.744 -19.715 -17.754  1.00 52.68           N  
ATOM   1678 HE21 GLN A 108      37.447 -19.926 -18.696  1.00 52.68           H  
ATOM   1679 HE22 GLN A 108      38.686 -19.853 -17.418  1.00 52.68           H  
ATOM   1680  OE1 GLN A 108      37.341 -18.937 -15.766  1.00 52.68           O  
ATOM   1681  N   ILE A 109      30.770 -18.445 -15.822  1.00 55.64           N  
ATOM   1682  H   ILE A 109      30.598 -18.303 -16.807  1.00 55.64           H  
ATOM   1683  CA  ILE A 109      29.616 -18.439 -14.923  1.00 55.64           C  
ATOM   1684  HA  ILE A 109      29.789 -17.715 -14.126  1.00 55.64           H  
ATOM   1685  C   ILE A 109      29.505 -19.818 -14.290  1.00 55.64           C  
ATOM   1686  CB  ILE A 109      28.316 -18.046 -15.677  1.00 55.64           C  
ATOM   1687  HB  ILE A 109      28.242 -18.648 -16.583  1.00 55.64           H  
ATOM   1688  O   ILE A 109      29.085 -20.781 -14.931  1.00 55.64           O  
ATOM   1689  CG1 ILE A 109      28.341 -16.560 -16.058  1.00 55.64           C  
ATOM   1690 HG12 ILE A 109      29.335 -16.369 -16.461  1.00 55.64           H  
ATOM   1691 HG13 ILE A 109      28.228 -15.954 -15.159  1.00 55.64           H  
ATOM   1692  CG2 ILE A 109      27.052 -18.268 -14.837  1.00 55.64           C  
ATOM   1693 HG21 ILE A 109      26.937 -19.326 -14.602  1.00 55.64           H  
ATOM   1694 HG22 ILE A 109      27.098 -17.701 -13.907  1.00 55.64           H  
ATOM   1695 HG23 ILE A 109      26.163 -17.990 -15.404  1.00 55.64           H  
ATOM   1696  CD1 ILE A 109      27.282 -16.136 -17.096  1.00 55.64           C  
ATOM   1697 HD11 ILE A 109      26.271 -16.346 -16.745  1.00 55.64           H  
ATOM   1698 HD12 ILE A 109      27.453 -16.664 -18.034  1.00 55.64           H  
ATOM   1699 HD13 ILE A 109      27.339 -15.061 -17.268  1.00 55.64           H  
ATOM   1700  N   THR A 110      29.835 -19.900 -13.008  1.00 66.32           N  
ATOM   1701  H   THR A 110      30.261 -19.108 -12.549  1.00 66.32           H  
ATOM   1702  CA  THR A 110      29.333 -20.977 -12.164  1.00 66.32           C  
ATOM   1703  HA  THR A 110      29.526 -21.929 -12.658  1.00 66.32           H  
ATOM   1704  C   THR A 110      27.819 -20.809 -12.010  1.00 66.32           C  
ATOM   1705  CB  THR A 110      30.038 -20.998 -10.800  1.00 66.32           C  
ATOM   1706  HB  THR A 110      29.634 -21.817 -10.205  1.00 66.32           H  
ATOM   1707  O   THR A 110      27.288 -19.694 -12.073  1.00 66.32           O  
ATOM   1708  CG2 THR A 110      31.549 -21.188 -10.946  1.00 66.32           C  
ATOM   1709 HG21 THR A 110      32.000 -21.286  -9.959  1.00 66.32           H  
ATOM   1710 HG22 THR A 110      31.755 -22.094 -11.517  1.00 66.32           H  
ATOM   1711 HG23 THR A 110      31.997 -20.334 -11.455  1.00 66.32           H  
ATOM   1712  OG1 THR A 110      29.812 -19.785 -10.122  1.00 66.32           O  
ATOM   1713  HG1 THR A 110      30.185 -19.871  -9.242  1.00 66.32           H  
ATOM   1714  N   LYS A 111      27.096 -21.918 -11.810  1.00 72.06           N  
ATOM   1715  H   LYS A 111      27.582 -22.801 -11.755  1.00 72.06           H  
ATOM   1716  CA  LYS A 111      25.644 -21.891 -11.547  1.00 72.06           C  
ATOM   1717  HA  LYS A 111      25.124 -21.494 -12.419  1.00 72.06           H  
ATOM   1718  C   LYS A 111      25.294 -20.949 -10.384  1.00 72.06           C  
ATOM   1719  CB  LYS A 111      25.141 -23.312 -11.252  1.00 72.06           C  
ATOM   1720  HB2 LYS A 111      24.116 -23.242 -10.887  1.00 72.06           H  
ATOM   1721  HB3 LYS A 111      25.747 -23.753 -10.461  1.00 72.06           H  
ATOM   1722  O   LYS A 111      24.280 -20.258 -10.451  1.00 72.06           O  
ATOM   1723  CG  LYS A 111      25.153 -24.221 -12.492  1.00 72.06           C  
ATOM   1724  HG2 LYS A 111      24.516 -23.785 -13.262  1.00 72.06           H  
ATOM   1725  HG3 LYS A 111      26.169 -24.308 -12.877  1.00 72.06           H  
ATOM   1726  CD  LYS A 111      24.630 -25.617 -12.127  1.00 72.06           C  
ATOM   1727  HD2 LYS A 111      25.286 -26.053 -11.374  1.00 72.06           H  
ATOM   1728  HD3 LYS A 111      23.629 -25.521 -11.706  1.00 72.06           H  
ATOM   1729  CE  LYS A 111      24.581 -26.526 -13.360  1.00 72.06           C  
ATOM   1730  HE2 LYS A 111      25.580 -26.579 -13.792  1.00 72.06           H  
ATOM   1731  HE3 LYS A 111      23.919 -26.073 -14.098  1.00 72.06           H  
ATOM   1732  NZ  LYS A 111      24.102 -27.886 -13.004  1.00 72.06           N  
ATOM   1733  HZ1 LYS A 111      24.067 -28.481 -13.819  1.00 72.06           H  
ATOM   1734  HZ2 LYS A 111      23.176 -27.838 -12.603  1.00 72.06           H  
ATOM   1735  HZ3 LYS A 111      24.715 -28.308 -12.322  1.00 72.06           H  
ATOM   1736  N   ASP A 112      26.175 -20.861  -9.391  1.00 72.75           N  
ATOM   1737  H   ASP A 112      26.916 -21.547  -9.349  1.00 72.75           H  
ATOM   1738  CA  ASP A 112      26.020 -20.005  -8.213  1.00 72.75           C  
ATOM   1739  HA  ASP A 112      25.069 -20.233  -7.732  1.00 72.75           H  
ATOM   1740  C   ASP A 112      26.023 -18.519  -8.577  1.00 72.75           C  
ATOM   1741  CB  ASP A 112      27.142 -20.306  -7.207  1.00 72.75           C  
ATOM   1742  HB2 ASP A 112      26.971 -19.722  -6.302  1.00 72.75           H  
ATOM   1743  HB3 ASP A 112      28.095 -19.995  -7.637  1.00 72.75           H  
ATOM   1744  O   ASP A 112      25.160 -17.770  -8.126  1.00 72.75           O  
ATOM   1745  CG  ASP A 112      27.221 -21.788  -6.833  1.00 72.75           C  
ATOM   1746  OD1 ASP A 112      26.177 -22.473  -6.919  1.00 72.75           O  
ATOM   1747  OD2 ASP A 112      28.358 -22.249  -6.604  1.00 72.75           O  
ATOM   1748  N   LEU A 113      26.923 -18.087  -9.467  1.00 70.12           N  
ATOM   1749  H   LEU A 113      27.607 -18.736  -9.830  1.00 70.12           H  
ATOM   1750  CA  LEU A 113      26.957 -16.693  -9.902  1.00 70.12           C  
ATOM   1751  HA  LEU A 113      26.958 -16.072  -9.006  1.00 70.12           H  
ATOM   1752  C   LEU A 113      25.705 -16.330 -10.711  1.00 70.12           C  
ATOM   1753  CB  LEU A 113      28.256 -16.433 -10.682  1.00 70.12           C  
ATOM   1754  HB2 LEU A 113      29.099 -16.747 -10.066  1.00 70.12           H  
ATOM   1755  HB3 LEU A 113      28.252 -17.046 -11.584  1.00 70.12           H  
ATOM   1756  O   LEU A 113      25.150 -15.255 -10.518  1.00 70.12           O  
ATOM   1757  CG  LEU A 113      28.456 -14.957 -11.073  1.00 70.12           C  
ATOM   1758  HG  LEU A 113      27.615 -14.631 -11.685  1.00 70.12           H  
ATOM   1759  CD1 LEU A 113      28.576 -14.021  -9.872  1.00 70.12           C  
ATOM   1760 HD11 LEU A 113      29.372 -14.356  -9.207  1.00 70.12           H  
ATOM   1761 HD12 LEU A 113      27.643 -13.996  -9.308  1.00 70.12           H  
ATOM   1762 HD13 LEU A 113      28.791 -13.003 -10.194  1.00 70.12           H  
ATOM   1763  CD2 LEU A 113      29.724 -14.827 -11.920  1.00 70.12           C  
ATOM   1764 HD21 LEU A 113      29.924 -13.782 -12.160  1.00 70.12           H  
ATOM   1765 HD22 LEU A 113      29.650 -15.429 -12.825  1.00 70.12           H  
ATOM   1766 HD23 LEU A 113      30.574 -15.190 -11.341  1.00 70.12           H  
ATOM   1767  N   ALA A 114      25.219 -17.211 -11.595  1.00 74.17           N  
ATOM   1768  H   ALA A 114      25.680 -18.106 -11.682  1.00 74.17           H  
ATOM   1769  CA  ALA A 114      23.951 -16.977 -12.302  1.00 74.17           C  
ATOM   1770  HA  ALA A 114      24.023 -16.046 -12.865  1.00 74.17           H  
ATOM   1771  C   ALA A 114      22.772 -16.832 -11.328  1.00 74.17           C  
ATOM   1772  CB  ALA A 114      23.681 -18.125 -13.279  1.00 74.17           C  
ATOM   1773  HB1 ALA A 114      23.605 -19.069 -12.739  1.00 74.17           H  
ATOM   1774  HB2 ALA A 114      24.484 -18.196 -14.012  1.00 74.17           H  
ATOM   1775  HB3 ALA A 114      22.743 -17.942 -13.803  1.00 74.17           H  
ATOM   1776  O   ALA A 114      21.918 -15.963 -11.507  1.00 74.17           O  
ATOM   1777  N   ARG A 115      22.751 -17.655 -10.274  1.00 81.22           N  
ATOM   1778  H   ARG A 115      23.476 -18.353 -10.195  1.00 81.22           H  
ATOM   1779  CA  ARG A 115      21.744 -17.581  -9.215  1.00 81.22           C  
ATOM   1780  HA  ARG A 115      20.755 -17.625  -9.670  1.00 81.22           H  
ATOM   1781  C   ARG A 115      21.817 -16.249  -8.469  1.00 81.22           C  
ATOM   1782  CB  ARG A 115      21.915 -18.785  -8.280  1.00 81.22           C  
ATOM   1783  HB2 ARG A 115      21.918 -19.700  -8.871  1.00 81.22           H  
ATOM   1784  HB3 ARG A 115      22.868 -18.713  -7.756  1.00 81.22           H  
ATOM   1785  O   ARG A 115      20.799 -15.572  -8.379  1.00 81.22           O  
ATOM   1786  CG  ARG A 115      20.789 -18.874  -7.244  1.00 81.22           C  
ATOM   1787  HG2 ARG A 115      19.843 -19.061  -7.752  1.00 81.22           H  
ATOM   1788  HG3 ARG A 115      20.716 -17.943  -6.682  1.00 81.22           H  
ATOM   1789  CD  ARG A 115      21.087 -20.010  -6.265  1.00 81.22           C  
ATOM   1790  HD2 ARG A 115      21.252 -20.934  -6.820  1.00 81.22           H  
ATOM   1791  HD3 ARG A 115      21.999 -19.769  -5.720  1.00 81.22           H  
ATOM   1792  NE  ARG A 115      19.980 -20.207  -5.314  1.00 81.22           N  
ATOM   1793  HE  ARG A 115      19.125 -19.692  -5.467  1.00 81.22           H  
ATOM   1794  NH1 ARG A 115      21.107 -21.622  -3.904  1.00 81.22           N  
ATOM   1795 HH11 ARG A 115      21.919 -21.029  -3.993  1.00 81.22           H  
ATOM   1796 HH12 ARG A 115      21.107 -22.121  -3.026  1.00 81.22           H  
ATOM   1797  NH2 ARG A 115      18.950 -21.227  -3.554  1.00 81.22           N  
ATOM   1798 HH21 ARG A 115      19.042 -21.741  -2.690  1.00 81.22           H  
ATOM   1799 HH22 ARG A 115      18.098 -20.720  -3.746  1.00 81.22           H  
ATOM   1800  CZ  ARG A 115      20.020 -21.011  -4.265  1.00 81.22           C  
ATOM   1801  N   GLN A 116      22.997 -15.840  -7.999  1.00 78.91           N  
ATOM   1802  H   GLN A 116      23.790 -16.458  -8.096  1.00 78.91           H  
ATOM   1803  CA  GLN A 116      23.189 -14.563  -7.294  1.00 78.91           C  
ATOM   1804  HA  GLN A 116      22.583 -14.554  -6.388  1.00 78.91           H  
ATOM   1805  C   GLN A 116      22.757 -13.360  -8.139  1.00 78.91           C  
ATOM   1806  CB  GLN A 116      24.661 -14.399  -6.904  1.00 78.91           C  
ATOM   1807  HB2 GLN A 116      25.291 -14.586  -7.774  1.00 78.91           H  
ATOM   1808  HB3 GLN A 116      24.820 -13.372  -6.575  1.00 78.91           H  
ATOM   1809  O   GLN A 116      22.151 -12.425  -7.631  1.00 78.91           O  
ATOM   1810  CG  GLN A 116      25.078 -15.317  -5.749  1.00 78.91           C  
ATOM   1811  HG2 GLN A 116      24.894 -16.361  -6.006  1.00 78.91           H  
ATOM   1812  HG3 GLN A 116      24.482 -15.076  -4.869  1.00 78.91           H  
ATOM   1813  CD  GLN A 116      26.553 -15.159  -5.393  1.00 78.91           C  
ATOM   1814  NE2 GLN A 116      27.009 -15.803  -4.343  1.00 78.91           N  
ATOM   1815 HE21 GLN A 116      27.977 -15.635  -4.107  1.00 78.91           H  
ATOM   1816 HE22 GLN A 116      26.396 -16.370  -3.775  1.00 78.91           H  
ATOM   1817  OE1 GLN A 116      27.322 -14.472  -6.046  1.00 78.91           O  
ATOM   1818  N   VAL A 117      23.003 -13.408  -9.447  1.00 77.96           N  
ATOM   1819  H   VAL A 117      23.551 -14.181  -9.794  1.00 77.96           H  
ATOM   1820  CA  VAL A 117      22.587 -12.364 -10.392  1.00 77.96           C  
ATOM   1821  HA  VAL A 117      22.945 -11.394 -10.049  1.00 77.96           H  
ATOM   1822  C   VAL A 117      21.076 -12.268 -10.501  1.00 77.96           C  
ATOM   1823  CB  VAL A 117      23.175 -12.677 -11.768  1.00 77.96           C  
ATOM   1824  HB  VAL A 117      22.928 -13.705 -12.033  1.00 77.96           H  
ATOM   1825  O   VAL A 117      20.522 -11.175 -10.412  1.00 77.96           O  
ATOM   1826  CG1 VAL A 117      22.637 -11.770 -12.876  1.00 77.96           C  
ATOM   1827 HG11 VAL A 117      21.569 -11.936 -13.016  1.00 77.96           H  
ATOM   1828 HG12 VAL A 117      23.118 -12.026 -13.820  1.00 77.96           H  
ATOM   1829 HG13 VAL A 117      22.801 -10.723 -12.620  1.00 77.96           H  
ATOM   1830  CG2 VAL A 117      24.697 -12.564 -11.723  1.00 77.96           C  
ATOM   1831 HG21 VAL A 117      25.101 -12.850 -10.751  1.00 77.96           H  
ATOM   1832 HG22 VAL A 117      24.977 -11.522 -11.874  1.00 77.96           H  
ATOM   1833 HG23 VAL A 117      25.123 -13.220 -12.481  1.00 77.96           H  
ATOM   1834  N   ASN A 118      20.405 -13.405 -10.686  1.00 86.25           N  
ATOM   1835  H   ASN A 118      20.917 -14.270 -10.780  1.00 86.25           H  
ATOM   1836  CA  ASN A 118      18.949 -13.434 -10.753  1.00 86.25           C  
ATOM   1837  HA  ASN A 118      18.611 -12.752 -11.533  1.00 86.25           H  
ATOM   1838  C   ASN A 118      18.338 -12.934  -9.441  1.00 86.25           C  
ATOM   1839  CB  ASN A 118      18.490 -14.855 -11.105  1.00 86.25           C  
ATOM   1840  HB2 ASN A 118      17.410 -14.920 -10.970  1.00 86.25           H  
ATOM   1841  HB3 ASN A 118      18.963 -15.572 -10.434  1.00 86.25           H  
ATOM   1842  O   ASN A 118      17.354 -12.197  -9.474  1.00 86.25           O  
ATOM   1843  CG  ASN A 118      18.788 -15.238 -12.545  1.00 86.25           C  
ATOM   1844  ND2 ASN A 118      18.636 -16.498 -12.879  1.00 86.25           N  
ATOM   1845 HD21 ASN A 118      18.283 -17.163 -12.206  1.00 86.25           H  
ATOM   1846 HD22 ASN A 118      18.766 -16.708 -13.858  1.00 86.25           H  
ATOM   1847  OD1 ASN A 118      19.130 -14.433 -13.395  1.00 86.25           O  
ATOM   1848  N   LEU A 119      18.956 -13.257  -8.300  1.00 90.87           N  
ATOM   1849  H   LEU A 119      19.752 -13.878  -8.343  1.00 90.87           H  
ATOM   1850  CA  LEU A 119      18.572 -12.705  -7.003  1.00 90.87           C  
ATOM   1851  HA  LEU A 119      17.505 -12.876  -6.855  1.00 90.87           H  
ATOM   1852  C   LEU A 119      18.764 -11.183  -6.961  1.00 90.87           C  
ATOM   1853  CB  LEU A 119      19.345 -13.407  -5.871  1.00 90.87           C  
ATOM   1854  HB2 LEU A 119      20.415 -13.324  -6.065  1.00 90.87           H  
ATOM   1855  HB3 LEU A 119      19.145 -12.876  -4.941  1.00 90.87           H  
ATOM   1856  O   LEU A 119      17.813 -10.483  -6.636  1.00 90.87           O  
ATOM   1857  CG  LEU A 119      18.995 -14.891  -5.664  1.00 90.87           C  
ATOM   1858  HG  LEU A 119      19.142 -15.452  -6.587  1.00 90.87           H  
ATOM   1859  CD1 LEU A 119      19.902 -15.487  -4.589  1.00 90.87           C  
ATOM   1860 HD11 LEU A 119      19.766 -14.952  -3.648  1.00 90.87           H  
ATOM   1861 HD12 LEU A 119      20.945 -15.405  -4.896  1.00 90.87           H  
ATOM   1862 HD13 LEU A 119      19.666 -16.540  -4.437  1.00 90.87           H  
ATOM   1863  CD2 LEU A 119      17.543 -15.081  -5.235  1.00 90.87           C  
ATOM   1864 HD21 LEU A 119      16.879 -14.831  -6.062  1.00 90.87           H  
ATOM   1865 HD22 LEU A 119      17.364 -16.120  -4.957  1.00 90.87           H  
ATOM   1866 HD23 LEU A 119      17.328 -14.436  -4.384  1.00 90.87           H  
ATOM   1867  N   GLY A 120      19.927 -10.657  -7.354  1.00 91.82           N  
ATOM   1868  H   GLY A 120      20.685 -11.283  -7.583  1.00 91.82           H  
ATOM   1869  CA  GLY A 120      20.196  -9.214  -7.390  1.00 91.82           C  
ATOM   1870  HA2 GLY A 120      21.207  -9.056  -7.765  1.00 91.82           H  
ATOM   1871  HA3 GLY A 120      20.139  -8.805  -6.381  1.00 91.82           H  
ATOM   1872  C   GLY A 120      19.225  -8.439  -8.289  1.00 91.82           C  
ATOM   1873  O   GLY A 120      18.653  -7.436  -7.861  1.00 91.82           O  
ATOM   1874  N   MET A 121      18.955  -8.943  -9.501  1.00 93.27           N  
ATOM   1875  H   MET A 121      19.455  -9.770  -9.795  1.00 93.27           H  
ATOM   1876  CA  MET A 121      17.943  -8.365 -10.398  1.00 93.27           C  
ATOM   1877  HA  MET A 121      18.188  -7.318 -10.577  1.00 93.27           H  
ATOM   1878  C   MET A 121      16.549  -8.401  -9.766  1.00 93.27           C  
ATOM   1879  CB  MET A 121      17.901  -9.101 -11.746  1.00 93.27           C  
ATOM   1880  HB2 MET A 121      17.787 -10.171 -11.573  1.00 93.27           H  
ATOM   1881  HB3 MET A 121      17.033  -8.749 -12.303  1.00 93.27           H  
ATOM   1882  O   MET A 121      15.842  -7.394  -9.786  1.00 93.27           O  
ATOM   1883  CG  MET A 121      19.144  -8.846 -12.603  1.00 93.27           C  
ATOM   1884  HG2 MET A 121      19.323  -7.771 -12.631  1.00 93.27           H  
ATOM   1885  HG3 MET A 121      20.007  -9.317 -12.132  1.00 93.27           H  
ATOM   1886  SD  MET A 121      19.026  -9.428 -14.323  1.00 93.27           S  
ATOM   1887  CE  MET A 121      18.701 -11.195 -14.064  1.00 93.27           C  
ATOM   1888  HE1 MET A 121      18.749 -11.722 -15.017  1.00 93.27           H  
ATOM   1889  HE2 MET A 121      19.441 -11.615 -13.382  1.00 93.27           H  
ATOM   1890  HE3 MET A 121      17.706 -11.329 -13.639  1.00 93.27           H  
ATOM   1891  N   THR A 122      16.175  -9.522  -9.144  1.00 95.12           N  
ATOM   1892  H   THR A 122      16.803 -10.313  -9.152  1.00 95.12           H  
ATOM   1893  CA  THR A 122      14.875  -9.661  -8.476  1.00 95.12           C  
ATOM   1894  HA  THR A 122      14.092  -9.419  -9.194  1.00 95.12           H  
ATOM   1895  C   THR A 122      14.746  -8.695  -7.298  1.00 95.12           C  
ATOM   1896  CB  THR A 122      14.645 -11.098  -7.992  1.00 95.12           C  
ATOM   1897  HB  THR A 122      15.401 -11.367  -7.254  1.00 95.12           H  
ATOM   1898  O   THR A 122      13.704  -8.064  -7.145  1.00 95.12           O  
ATOM   1899  CG2 THR A 122      13.262 -11.279  -7.375  1.00 95.12           C  
ATOM   1900 HG21 THR A 122      13.187 -10.723  -6.441  1.00 95.12           H  
ATOM   1901 HG22 THR A 122      12.497 -10.938  -8.072  1.00 95.12           H  
ATOM   1902 HG23 THR A 122      13.109 -12.338  -7.168  1.00 95.12           H  
ATOM   1903  OG1 THR A 122      14.714 -12.005  -9.064  1.00 95.12           O  
ATOM   1904  HG1 THR A 122      15.630 -12.053  -9.345  1.00 95.12           H  
ATOM   1905  N   ILE A 123      15.797  -8.526  -6.489  1.00 96.03           N  
ATOM   1906  H   ILE A 123      16.624  -9.079  -6.664  1.00 96.03           H  
ATOM   1907  CA  ILE A 123      15.827  -7.581  -5.363  1.00 96.03           C  
ATOM   1908  HA  ILE A 123      14.978  -7.788  -4.712  1.00 96.03           H  
ATOM   1909  C   ILE A 123      15.671  -6.146  -5.873  1.00 96.03           C  
ATOM   1910  CB  ILE A 123      17.125  -7.749  -4.534  1.00 96.03           C  
ATOM   1911  HB  ILE A 123      17.977  -7.696  -5.212  1.00 96.03           H  
ATOM   1912  O   ILE A 123      14.839  -5.404  -5.347  1.00 96.03           O  
ATOM   1913  CG1 ILE A 123      17.151  -9.116  -3.809  1.00 96.03           C  
ATOM   1914 HG12 ILE A 123      16.454  -9.100  -2.970  1.00 96.03           H  
ATOM   1915 HG13 ILE A 123      16.812  -9.907  -4.477  1.00 96.03           H  
ATOM   1916  CG2 ILE A 123      17.266  -6.619  -3.492  1.00 96.03           C  
ATOM   1917 HG21 ILE A 123      16.392  -6.600  -2.840  1.00 96.03           H  
ATOM   1918 HG22 ILE A 123      18.162  -6.761  -2.889  1.00 96.03           H  
ATOM   1919 HG23 ILE A 123      17.371  -5.653  -3.986  1.00 96.03           H  
ATOM   1920  CD1 ILE A 123      18.542  -9.502  -3.287  1.00 96.03           C  
ATOM   1921 HD11 ILE A 123      18.507 -10.512  -2.879  1.00 96.03           H  
ATOM   1922 HD12 ILE A 123      18.865  -8.824  -2.497  1.00 96.03           H  
ATOM   1923 HD13 ILE A 123      19.264  -9.480  -4.103  1.00 96.03           H  
ATOM   1924  N   ALA A 124      16.419  -5.759  -6.911  1.00 96.18           N  
ATOM   1925  H   ALA A 124      17.100  -6.402  -7.288  1.00 96.18           H  
ATOM   1926  CA  ALA A 124      16.327  -4.427  -7.506  1.00 96.18           C  
ATOM   1927  HA  ALA A 124      16.510  -3.684  -6.730  1.00 96.18           H  
ATOM   1928  C   ALA A 124      14.925  -4.164  -8.086  1.00 96.18           C  
ATOM   1929  CB  ALA A 124      17.426  -4.287  -8.565  1.00 96.18           C  
ATOM   1930  HB1 ALA A 124      18.401  -4.420  -8.096  1.00 96.18           H  
ATOM   1931  HB2 ALA A 124      17.384  -3.292  -9.009  1.00 96.18           H  
ATOM   1932  HB3 ALA A 124      17.300  -5.038  -9.345  1.00 96.18           H  
ATOM   1933  O   ALA A 124      14.310  -3.140  -7.783  1.00 96.18           O  
ATOM   1934  N   ALA A 125      14.373  -5.112  -8.848  1.00 97.13           N  
ATOM   1935  H   ALA A 125      14.919  -5.934  -9.061  1.00 97.13           H  
ATOM   1936  CA  ALA A 125      13.027  -5.027  -9.411  1.00 97.13           C  
ATOM   1937  HA  ALA A 125      12.954  -4.128 -10.023  1.00 97.13           H  
ATOM   1938  C   ALA A 125      11.945  -4.950  -8.319  1.00 97.13           C  
ATOM   1939  CB  ALA A 125      12.822  -6.251 -10.306  1.00 97.13           C  
ATOM   1940  HB1 ALA A 125      11.848  -6.202 -10.794  1.00 97.13           H  
ATOM   1941  HB2 ALA A 125      12.878  -7.165  -9.715  1.00 97.13           H  
ATOM   1942  HB3 ALA A 125      13.601  -6.284 -11.067  1.00 97.13           H  
ATOM   1943  O   ALA A 125      11.056  -4.096  -8.372  1.00 97.13           O  
ATOM   1944  N   TYR A 126      12.045  -5.796  -7.290  1.00 97.60           N  
ATOM   1945  H   TYR A 126      12.780  -6.488  -7.310  1.00 97.60           H  
ATOM   1946  CA  TYR A 126      11.160  -5.773  -6.127  1.00 97.60           C  
ATOM   1947  HA  TYR A 126      10.133  -5.917  -6.463  1.00 97.60           H  
ATOM   1948  C   TYR A 126      11.233  -4.423  -5.406  1.00 97.60           C  
ATOM   1949  CB  TYR A 126      11.532  -6.925  -5.180  1.00 97.60           C  
ATOM   1950  HB2 TYR A 126      12.577  -6.829  -4.885  1.00 97.60           H  
ATOM   1951  HB3 TYR A 126      11.431  -7.867  -5.719  1.00 97.60           H  
ATOM   1952  O   TYR A 126      10.197  -3.865  -5.037  1.00 97.60           O  
ATOM   1953  CG  TYR A 126      10.680  -6.987  -3.929  1.00 97.60           C  
ATOM   1954  CD1 TYR A 126      10.996  -6.178  -2.825  1.00 97.60           C  
ATOM   1955  HD1 TYR A 126      11.881  -5.560  -2.875  1.00 97.60           H  
ATOM   1956  CD2 TYR A 126       9.561  -7.834  -3.874  1.00 97.60           C  
ATOM   1957  HD2 TYR A 126       9.305  -8.439  -4.731  1.00 97.60           H  
ATOM   1958  CE1 TYR A 126      10.170  -6.172  -1.686  1.00 97.60           C  
ATOM   1959  HE1 TYR A 126      10.413  -5.535  -0.848  1.00 97.60           H  
ATOM   1960  CE2 TYR A 126       8.756  -7.871  -2.721  1.00 97.60           C  
ATOM   1961  HE2 TYR A 126       7.891  -8.516  -2.676  1.00 97.60           H  
ATOM   1962  OH  TYR A 126       8.246  -7.005  -0.546  1.00 97.60           O  
ATOM   1963  HH  TYR A 126       8.533  -6.326   0.070  1.00 97.60           H  
ATOM   1964  CZ  TYR A 126       9.044  -7.019  -1.640  1.00 97.60           C  
ATOM   1965  N   ALA A 127      12.437  -3.866  -5.236  1.00 97.42           N  
ATOM   1966  H   ALA A 127      13.254  -4.373  -5.543  1.00 97.42           H  
ATOM   1967  CA  ALA A 127      12.630  -2.569  -4.604  1.00 97.42           C  
ATOM   1968  HA  ALA A 127      12.186  -2.608  -3.609  1.00 97.42           H  
ATOM   1969  C   ALA A 127      11.924  -1.447  -5.370  1.00 97.42           C  
ATOM   1970  CB  ALA A 127      14.124  -2.284  -4.449  1.00 97.42           C  
ATOM   1971  HB1 ALA A 127      14.251  -1.347  -3.908  1.00 97.42           H  
ATOM   1972  HB2 ALA A 127      14.601  -3.090  -3.890  1.00 97.42           H  
ATOM   1973  HB3 ALA A 127      14.604  -2.198  -5.424  1.00 97.42           H  
ATOM   1974  O   ALA A 127      11.283  -0.612  -4.728  1.00 97.42           O  
ATOM   1975  N   VAL A 128      11.976  -1.452  -6.708  1.00 97.46           N  
ATOM   1976  H   VAL A 128      12.545  -2.151  -7.163  1.00 97.46           H  
ATOM   1977  CA  VAL A 128      11.227  -0.495  -7.539  1.00 97.46           C  
ATOM   1978  HA  VAL A 128      11.538   0.516  -7.277  1.00 97.46           H  
ATOM   1979  C   VAL A 128       9.735  -0.586  -7.232  1.00 97.46           C  
ATOM   1980  CB  VAL A 128      11.499  -0.684  -9.046  1.00 97.46           C  
ATOM   1981  HB  VAL A 128      11.282  -1.711  -9.337  1.00 97.46           H  
ATOM   1982  O   VAL A 128       9.146   0.405  -6.802  1.00 97.46           O  
ATOM   1983  CG1 VAL A 128      10.634   0.252  -9.902  1.00 97.46           C  
ATOM   1984 HG11 VAL A 128       9.582  -0.021  -9.824  1.00 97.46           H  
ATOM   1985 HG12 VAL A 128      10.926   0.165 -10.948  1.00 97.46           H  
ATOM   1986 HG13 VAL A 128      10.767   1.284  -9.580  1.00 97.46           H  
ATOM   1987  CG2 VAL A 128      12.960  -0.378  -9.380  1.00 97.46           C  
ATOM   1988 HG21 VAL A 128      13.612  -1.087  -8.870  1.00 97.46           H  
ATOM   1989 HG22 VAL A 128      13.128  -0.487 -10.451  1.00 97.46           H  
ATOM   1990 HG23 VAL A 128      13.221   0.634  -9.068  1.00 97.46           H  
ATOM   1991  N   VAL A 129       9.132  -1.772  -7.380  1.00 97.28           N  
ATOM   1992  H   VAL A 129       9.691  -2.555  -7.686  1.00 97.28           H  
ATOM   1993  CA  VAL A 129       7.677  -1.954  -7.220  1.00 97.28           C  
ATOM   1994  HA  VAL A 129       7.170  -1.262  -7.893  1.00 97.28           H  
ATOM   1995  C   VAL A 129       7.221  -1.619  -5.798  1.00 97.28           C  
ATOM   1996  CB  VAL A 129       7.242  -3.382  -7.604  1.00 97.28           C  
ATOM   1997  HB  VAL A 129       7.731  -4.097  -6.943  1.00 97.28           H  
ATOM   1998  O   VAL A 129       6.267  -0.860  -5.610  1.00 97.28           O  
ATOM   1999  CG1 VAL A 129       5.720  -3.546  -7.481  1.00 97.28           C  
ATOM   2000 HG11 VAL A 129       5.390  -3.377  -6.456  1.00 97.28           H  
ATOM   2001 HG12 VAL A 129       5.434  -4.560  -7.760  1.00 97.28           H  
ATOM   2002 HG13 VAL A 129       5.212  -2.842  -8.141  1.00 97.28           H  
ATOM   2003  CG2 VAL A 129       7.622  -3.713  -9.051  1.00 97.28           C  
ATOM   2004 HG21 VAL A 129       7.133  -3.023  -9.740  1.00 97.28           H  
ATOM   2005 HG22 VAL A 129       7.321  -4.734  -9.287  1.00 97.28           H  
ATOM   2006 HG23 VAL A 129       8.701  -3.648  -9.190  1.00 97.28           H  
ATOM   2007  N   ALA A 130       7.923  -2.125  -4.782  1.00 96.61           N  
ATOM   2008  H   ALA A 130       8.715  -2.716  -4.993  1.00 96.61           H  
ATOM   2009  CA  ALA A 130       7.564  -1.930  -3.379  1.00 96.61           C  
ATOM   2010  HA  ALA A 130       6.535  -2.264  -3.240  1.00 96.61           H  
ATOM   2011  C   ALA A 130       7.633  -0.458  -2.930  1.00 96.61           C  
ATOM   2012  CB  ALA A 130       8.481  -2.813  -2.524  1.00 96.61           C  
ATOM   2013  HB1 ALA A 130       8.217  -2.710  -1.472  1.00 96.61           H  
ATOM   2014  HB2 ALA A 130       9.518  -2.512  -2.668  1.00 96.61           H  
ATOM   2015  HB3 ALA A 130       8.371  -3.856  -2.822  1.00 96.61           H  
ATOM   2016  O   ALA A 130       6.947  -0.081  -1.975  1.00 96.61           O  
ATOM   2017  N   ASN A 131       8.434   0.374  -3.607  1.00 95.73           N  
ATOM   2018  H   ASN A 131       8.974   0.000  -4.374  1.00 95.73           H  
ATOM   2019  CA  ASN A 131       8.625   1.785  -3.264  1.00 95.73           C  
ATOM   2020  HA  ASN A 131       8.147   1.969  -2.302  1.00 95.73           H  
ATOM   2021  C   ASN A 131       7.941   2.771  -4.225  1.00 95.73           C  
ATOM   2022  CB  ASN A 131      10.114   2.077  -3.052  1.00 95.73           C  
ATOM   2023  HB2 ASN A 131      10.672   1.823  -3.954  1.00 95.73           H  
ATOM   2024  HB3 ASN A 131      10.255   3.140  -2.856  1.00 95.73           H  
ATOM   2025  O   ASN A 131       8.058   3.981  -4.031  1.00 95.73           O  
ATOM   2026  CG  ASN A 131      10.662   1.325  -1.855  1.00 95.73           C  
ATOM   2027  ND2 ASN A 131      11.424   0.286  -2.074  1.00 95.73           N  
ATOM   2028 HD21 ASN A 131      11.588   0.003  -3.030  1.00 95.73           H  
ATOM   2029 HD22 ASN A 131      11.854  -0.171  -1.282  1.00 95.73           H  
ATOM   2030  OD1 ASN A 131      10.373   1.621  -0.708  1.00 95.73           O  
ATOM   2031  N   LEU A 132       7.150   2.299  -5.200  1.00 95.27           N  
ATOM   2032  H   LEU A 132       7.146   1.306  -5.381  1.00 95.27           H  
ATOM   2033  CA  LEU A 132       6.362   3.181  -6.079  1.00 95.27           C  
ATOM   2034  HA  LEU A 132       7.045   3.806  -6.656  1.00 95.27           H  
ATOM   2035  C   LEU A 132       5.451   4.129  -5.294  1.00 95.27           C  
ATOM   2036  CB  LEU A 132       5.491   2.338  -7.028  1.00 95.27           C  
ATOM   2037  HB2 LEU A 132       4.992   1.559  -6.451  1.00 95.27           H  
ATOM   2038  HB3 LEU A 132       4.716   2.973  -7.458  1.00 95.27           H  
ATOM   2039  O   LEU A 132       5.321   5.312  -5.633  1.00 95.27           O  
ATOM   2040  CG  LEU A 132       6.257   1.689  -8.185  1.00 95.27           C  
ATOM   2041  HG  LEU A 132       7.056   1.066  -7.781  1.00 95.27           H  
ATOM   2042  CD1 LEU A 132       5.322   0.780  -8.976  1.00 95.27           C  
ATOM   2043 HD11 LEU A 132       4.843   0.071  -8.302  1.00 95.27           H  
ATOM   2044 HD12 LEU A 132       4.558   1.363  -9.490  1.00 95.27           H  
ATOM   2045 HD13 LEU A 132       5.903   0.207  -9.698  1.00 95.27           H  
ATOM   2046  CD2 LEU A 132       6.861   2.729  -9.130  1.00 95.27           C  
ATOM   2047 HD21 LEU A 132       7.281   2.205  -9.988  1.00 95.27           H  
ATOM   2048 HD22 LEU A 132       6.096   3.425  -9.473  1.00 95.27           H  
ATOM   2049 HD23 LEU A 132       7.674   3.265  -8.640  1.00 95.27           H  
ATOM   2050  N   HIS A 133       4.840   3.618  -4.225  1.00 91.00           N  
ATOM   2051  H   HIS A 133       4.971   2.634  -4.043  1.00 91.00           H  
ATOM   2052  CA  HIS A 133       3.878   4.372  -3.427  1.00 91.00           C  
ATOM   2053  HA  HIS A 133       3.629   5.298  -3.946  1.00 91.00           H  
ATOM   2054  C   HIS A 133       4.403   4.800  -2.060  1.00 91.00           C  
ATOM   2055  CB  HIS A 133       2.579   3.578  -3.321  1.00 91.00           C  
ATOM   2056  HB2 HIS A 133       1.887   4.161  -2.713  1.00 91.00           H  
ATOM   2057  HB3 HIS A 133       2.753   2.611  -2.848  1.00 91.00           H  
ATOM   2058  O   HIS A 133       3.901   5.793  -1.536  1.00 91.00           O  
ATOM   2059  CG  HIS A 133       1.918   3.399  -4.653  1.00 91.00           C  
ATOM   2060  CD2 HIS A 133       2.048   2.330  -5.493  1.00 91.00           C  
ATOM   2061  HD2 HIS A 133       2.624   1.434  -5.314  1.00 91.00           H  
ATOM   2062  ND1 HIS A 133       1.125   4.330  -5.287  1.00 91.00           N  
ATOM   2063  HD1 HIS A 133       0.827   5.221  -4.915  1.00 91.00           H  
ATOM   2064  CE1 HIS A 133       0.778   3.832  -6.483  1.00 91.00           C  
ATOM   2065  HE1 HIS A 133       0.134   4.310  -7.207  1.00 91.00           H  
ATOM   2066  NE2 HIS A 133       1.329   2.628  -6.649  1.00 91.00           N  
ATOM   2067  N   LYS A 134       5.405   4.102  -1.512  1.00 90.12           N  
ATOM   2068  H   LYS A 134       5.826   3.366  -2.061  1.00 90.12           H  
ATOM   2069  CA  LYS A 134       6.013   4.418  -0.213  1.00 90.12           C  
ATOM   2070  HA  LYS A 134       5.223   4.618   0.512  1.00 90.12           H  
ATOM   2071  C   LYS A 134       6.863   5.670  -0.275  1.00 90.12           C  
ATOM   2072  CB  LYS A 134       6.862   3.247   0.289  1.00 90.12           C  
ATOM   2073  HB2 LYS A 134       7.604   2.963  -0.457  1.00 90.12           H  
ATOM   2074  HB3 LYS A 134       7.387   3.551   1.194  1.00 90.12           H  
ATOM   2075  O   LYS A 134       7.383   6.012  -1.331  1.00 90.12           O  
ATOM   2076  CG  LYS A 134       5.945   2.074   0.615  1.00 90.12           C  
ATOM   2077  HG2 LYS A 134       5.167   2.438   1.286  1.00 90.12           H  
ATOM   2078  HG3 LYS A 134       5.487   1.683  -0.294  1.00 90.12           H  
ATOM   2079  CD  LYS A 134       6.705   0.967   1.326  1.00 90.12           C  
ATOM   2080  HD2 LYS A 134       7.414   0.496   0.645  1.00 90.12           H  
ATOM   2081  HD3 LYS A 134       7.238   1.387   2.179  1.00 90.12           H  
ATOM   2082  CE  LYS A 134       5.650  -0.026   1.793  1.00 90.12           C  
ATOM   2083  HE2 LYS A 134       4.826   0.525   2.246  1.00 90.12           H  
ATOM   2084  HE3 LYS A 134       5.264  -0.565   0.928  1.00 90.12           H  
ATOM   2085  NZ  LYS A 134       6.235  -0.944   2.776  1.00 90.12           N  
ATOM   2086  HZ1 LYS A 134       6.936  -1.512   2.321  1.00 90.12           H  
ATOM   2087  HZ2 LYS A 134       5.523  -1.560   3.141  1.00 90.12           H  
ATOM   2088  HZ3 LYS A 134       6.679  -0.427   3.521  1.00 90.12           H  
ATOM   2089  N   GLU A 135       7.018   6.338   0.860  1.00 91.07           N  
ATOM   2090  H   GLU A 135       6.593   5.984   1.705  1.00 91.07           H  
ATOM   2091  CA  GLU A 135       8.063   7.343   1.021  1.00 91.07           C  
ATOM   2092  HA  GLU A 135       7.925   8.110   0.259  1.00 91.07           H  
ATOM   2093  C   GLU A 135       9.440   6.696   0.813  1.00 91.07           C  
ATOM   2094  CB  GLU A 135       7.903   8.017   2.384  1.00 91.07           C  
ATOM   2095  HB2 GLU A 135       6.859   8.320   2.469  1.00 91.07           H  
ATOM   2096  HB3 GLU A 135       8.128   7.306   3.178  1.00 91.07           H  
ATOM   2097  O   GLU A 135       9.642   5.532   1.173  1.00 91.07           O  
ATOM   2098  CG  GLU A 135       8.790   9.261   2.525  1.00 91.07           C  
ATOM   2099  HG2 GLU A 135       9.830   8.946   2.622  1.00 91.07           H  
ATOM   2100  HG3 GLU A 135       8.700   9.853   1.614  1.00 91.07           H  
ATOM   2101  CD  GLU A 135       8.392  10.134   3.727  1.00 91.07           C  
ATOM   2102  OE1 GLU A 135       8.944  11.251   3.819  1.00 91.07           O  
ATOM   2103  OE2 GLU A 135       7.476   9.730   4.483  1.00 91.07           O  
ATOM   2104  N   ILE A 136      10.333   7.428   0.141  1.00 93.63           N  
ATOM   2105  H   ILE A 136      10.198   8.429   0.113  1.00 93.63           H  
ATOM   2106  CA  ILE A 136      11.706   6.978  -0.074  1.00 93.63           C  
ATOM   2107  HA  ILE A 136      11.754   5.929   0.217  1.00 93.63           H  
ATOM   2108  C   ILE A 136      12.602   7.777   0.874  1.00 93.63           C  
ATOM   2109  CB  ILE A 136      12.146   7.035  -1.556  1.00 93.63           C  
ATOM   2110  HB  ILE A 136      11.931   8.032  -1.941  1.00 93.63           H  
ATOM   2111  O   ILE A 136      12.618   9.003   0.794  1.00 93.63           O  
ATOM   2112  CG1 ILE A 136      11.370   5.981  -2.380  1.00 93.63           C  
ATOM   2113 HG12 ILE A 136      11.595   4.991  -1.983  1.00 93.63           H  
ATOM   2114 HG13 ILE A 136      10.299   6.142  -2.260  1.00 93.63           H  
ATOM   2115  CG2 ILE A 136      13.657   6.774  -1.696  1.00 93.63           C  
ATOM   2116 HG21 ILE A 136      13.989   6.899  -2.727  1.00 93.63           H  
ATOM   2117 HG22 ILE A 136      13.898   5.768  -1.352  1.00 93.63           H  
ATOM   2118 HG23 ILE A 136      14.224   7.493  -1.105  1.00 93.63           H  
ATOM   2119  CD1 ILE A 136      11.699   5.985  -3.879  1.00 93.63           C  
ATOM   2120 HD11 ILE A 136      11.050   5.278  -4.396  1.00 93.63           H  
ATOM   2121 HD12 ILE A 136      12.733   5.679  -4.038  1.00 93.63           H  
ATOM   2122 HD13 ILE A 136      11.569   6.985  -4.293  1.00 93.63           H  
ATOM   2123  N   ASP A 137      13.302   7.070   1.751  1.00 94.37           N  
ATOM   2124  H   ASP A 137      13.260   6.064   1.669  1.00 94.37           H  
ATOM   2125  CA  ASP A 137      14.249   7.522   2.755  1.00 94.37           C  
ATOM   2126  HA  ASP A 137      14.573   8.532   2.503  1.00 94.37           H  
ATOM   2127  C   ASP A 137      15.509   6.625   2.773  1.00 94.37           C  
ATOM   2128  CB  ASP A 137      13.546   7.577   4.131  1.00 94.37           C  
ATOM   2129  HB2 ASP A 137      14.221   8.055   4.841  1.00 94.37           H  
ATOM   2130  HB3 ASP A 137      12.673   8.223   4.040  1.00 94.37           H  
ATOM   2131  O   ASP A 137      15.624   5.619   2.065  1.00 94.37           O  
ATOM   2132  CG  ASP A 137      13.102   6.227   4.733  1.00 94.37           C  
ATOM   2133  OD1 ASP A 137      13.697   5.173   4.408  1.00 94.37           O  
ATOM   2134  OD2 ASP A 137      12.187   6.248   5.586  1.00 94.37           O  
ATOM   2135  N   ASP A 138      16.477   6.974   3.619  1.00 93.07           N  
ATOM   2136  H   ASP A 138      16.378   7.833   4.141  1.00 93.07           H  
ATOM   2137  CA  ASP A 138      17.751   6.253   3.727  1.00 93.07           C  
ATOM   2138  HA  ASP A 138      18.165   6.147   2.724  1.00 93.07           H  
ATOM   2139  C   ASP A 138      17.625   4.832   4.308  1.00 93.07           C  
ATOM   2140  CB  ASP A 138      18.742   7.087   4.553  1.00 93.07           C  
ATOM   2141  HB2 ASP A 138      18.302   7.296   5.528  1.00 93.07           H  
ATOM   2142  HB3 ASP A 138      19.651   6.507   4.713  1.00 93.07           H  
ATOM   2143  O   ASP A 138      18.624   4.117   4.402  1.00 93.07           O  
ATOM   2144  CG  ASP A 138      19.145   8.398   3.874  1.00 93.07           C  
ATOM   2145  OD1 ASP A 138      19.159   8.438   2.623  1.00 93.07           O  
ATOM   2146  OD2 ASP A 138      19.456   9.345   4.628  1.00 93.07           O  
ATOM   2147  N   LEU A 139      16.424   4.396   4.707  1.00 93.84           N  
ATOM   2148  H   LEU A 139      15.627   4.992   4.535  1.00 93.84           H  
ATOM   2149  CA  LEU A 139      16.149   3.104   5.337  1.00 93.84           C  
ATOM   2150  HA  LEU A 139      17.088   2.569   5.478  1.00 93.84           H  
ATOM   2151  C   LEU A 139      15.284   2.179   4.466  1.00 93.84           C  
ATOM   2152  CB  LEU A 139      15.517   3.332   6.723  1.00 93.84           C  
ATOM   2153  HB2 LEU A 139      15.292   2.361   7.164  1.00 93.84           H  
ATOM   2154  HB3 LEU A 139      14.575   3.862   6.585  1.00 93.84           H  
ATOM   2155  O   LEU A 139      14.995   1.049   4.886  1.00 93.84           O  
ATOM   2156  CG  LEU A 139      16.386   4.124   7.718  1.00 93.84           C  
ATOM   2157  HG  LEU A 139      16.582   5.123   7.328  1.00 93.84           H  
ATOM   2158  CD1 LEU A 139      15.630   4.265   9.042  1.00 93.84           C  
ATOM   2159 HD11 LEU A 139      14.684   4.773   8.858  1.00 93.84           H  
ATOM   2160 HD12 LEU A 139      16.219   4.867   9.733  1.00 93.84           H  
ATOM   2161 HD13 LEU A 139      15.443   3.282   9.475  1.00 93.84           H  
ATOM   2162  CD2 LEU A 139      17.721   3.432   8.009  1.00 93.84           C  
ATOM   2163 HD21 LEU A 139      18.339   3.441   7.111  1.00 93.84           H  
ATOM   2164 HD22 LEU A 139      17.555   2.401   8.321  1.00 93.84           H  
ATOM   2165 HD23 LEU A 139      18.256   3.974   8.789  1.00 93.84           H  
ATOM   2166  N   ASN A 140      14.908   2.569   3.237  1.00 94.33           N  
ATOM   2167  H   ASN A 140      15.021   3.540   2.985  1.00 94.33           H  
ATOM   2168  CA  ASN A 140      14.177   1.653   2.348  1.00 94.33           C  
ATOM   2169  HA  ASN A 140      13.243   1.382   2.839  1.00 94.33           H  
ATOM   2170  C   ASN A 140      14.952   0.363   2.089  1.00 94.33           C  
ATOM   2171  CB  ASN A 140      13.850   2.267   0.984  1.00 94.33           C  
ATOM   2172  HB2 ASN A 140      14.766   2.636   0.523  1.00 94.33           H  
ATOM   2173  HB3 ASN A 140      13.416   1.510   0.333  1.00 94.33           H  
ATOM   2174  O   ASN A 140      14.330  -0.697   2.023  1.00 94.33           O  
ATOM   2175  CG  ASN A 140      12.880   3.404   1.083  1.00 94.33           C  
ATOM   2176  ND2 ASN A 140      11.593   3.203   1.235  1.00 94.33           N  
ATOM   2177 HD21 ASN A 140      11.180   2.322   0.965  1.00 94.33           H  
ATOM   2178 HD22 ASN A 140      11.035   4.040   1.315  1.00 94.33           H  
ATOM   2179  OD1 ASN A 140      13.285   4.518   0.940  1.00 94.33           O  
ATOM   2180  N   TRP A 141      16.285   0.412   1.974  1.00 94.99           N  
ATOM   2181  H   TRP A 141      16.750   1.305   2.056  1.00 94.99           H  
ATOM   2182  CA  TRP A 141      17.090  -0.800   1.794  1.00 94.99           C  
ATOM   2183  HA  TRP A 141      16.759  -1.307   0.887  1.00 94.99           H  
ATOM   2184  C   TRP A 141      16.879  -1.775   2.961  1.00 94.99           C  
ATOM   2185  CB  TRP A 141      18.572  -0.451   1.609  1.00 94.99           C  
ATOM   2186  HB2 TRP A 141      18.675   0.243   0.775  1.00 94.99           H  
ATOM   2187  HB3 TRP A 141      19.111  -1.360   1.343  1.00 94.99           H  
ATOM   2188  O   TRP A 141      16.704  -2.962   2.721  1.00 94.99           O  
ATOM   2189  CG  TRP A 141      19.220   0.137   2.821  1.00 94.99           C  
ATOM   2190  CD1 TRP A 141      19.350   1.456   3.071  1.00 94.99           C  
ATOM   2191  HD1 TRP A 141      19.031   2.254   2.417  1.00 94.99           H  
ATOM   2192  CD2 TRP A 141      19.731  -0.547   4.007  1.00 94.99           C  
ATOM   2193  CE2 TRP A 141      20.102   0.440   4.969  1.00 94.99           C  
ATOM   2194  CE3 TRP A 141      19.856  -1.901   4.391  1.00 94.99           C  
ATOM   2195  HE3 TRP A 141      19.590  -2.681   3.693  1.00 94.99           H  
ATOM   2196  NE1 TRP A 141      19.860   1.639   4.336  1.00 94.99           N  
ATOM   2197  HE1 TRP A 141      19.842   2.554   4.764  1.00 94.99           H  
ATOM   2198  CH2 TRP A 141      20.692  -1.251   6.593  1.00 94.99           C  
ATOM   2199  HH2 TRP A 141      21.079  -1.530   7.562  1.00 94.99           H  
ATOM   2200  CZ2 TRP A 141      20.586   0.103   6.241  1.00 94.99           C  
ATOM   2201  HZ2 TRP A 141      20.866   0.873   6.945  1.00 94.99           H  
ATOM   2202  CZ3 TRP A 141      20.319  -2.246   5.673  1.00 94.99           C  
ATOM   2203  HZ3 TRP A 141      20.432  -3.284   5.947  1.00 94.99           H  
ATOM   2204  N   THR A 142      16.768  -1.298   4.208  1.00 96.30           N  
ATOM   2205  H   THR A 142      16.913  -0.311   4.366  1.00 96.30           H  
ATOM   2206  CA  THR A 142      16.508  -2.152   5.380  1.00 96.30           C  
ATOM   2207  HA  THR A 142      17.276  -2.924   5.442  1.00 96.30           H  
ATOM   2208  C   THR A 142      15.144  -2.825   5.273  1.00 96.30           C  
ATOM   2209  CB  THR A 142      16.504  -1.327   6.676  1.00 96.30           C  
ATOM   2210  HB  THR A 142      15.618  -0.692   6.690  1.00 96.30           H  
ATOM   2211  O   THR A 142      14.970  -3.993   5.629  1.00 96.30           O  
ATOM   2212  CG2 THR A 142      16.480  -2.200   7.927  1.00 96.30           C  
ATOM   2213 HG21 THR A 142      17.314  -2.900   7.889  1.00 96.30           H  
ATOM   2214 HG22 THR A 142      16.584  -1.560   8.803  1.00 96.30           H  
ATOM   2215 HG23 THR A 142      15.539  -2.747   7.988  1.00 96.30           H  
ATOM   2216  OG1 THR A 142      17.626  -0.495   6.793  1.00 96.30           O  
ATOM   2217  HG1 THR A 142      18.427  -0.993   6.613  1.00 96.30           H  
ATOM   2218  N   TYR A 143      14.145  -2.086   4.786  1.00 95.69           N  
ATOM   2219  H   TYR A 143      14.348  -1.139   4.502  1.00 95.69           H  
ATOM   2220  CA  TYR A 143      12.816  -2.632   4.551  1.00 95.69           C  
ATOM   2221  HA  TYR A 143      12.462  -3.096   5.472  1.00 95.69           H  
ATOM   2222  C   TYR A 143      12.832  -3.728   3.476  1.00 95.69           C  
ATOM   2223  CB  TYR A 143      11.856  -1.494   4.187  1.00 95.69           C  
ATOM   2224  HB2 TYR A 143      12.268  -0.902   3.370  1.00 95.69           H  
ATOM   2225  HB3 TYR A 143      11.742  -0.832   5.046  1.00 95.69           H  
ATOM   2226  O   TYR A 143      12.229  -4.787   3.678  1.00 95.69           O  
ATOM   2227  CG  TYR A 143      10.502  -2.019   3.775  1.00 95.69           C  
ATOM   2228  CD1 TYR A 143      10.163  -2.103   2.412  1.00 95.69           C  
ATOM   2229  HD1 TYR A 143      10.846  -1.726   1.664  1.00 95.69           H  
ATOM   2230  CD2 TYR A 143       9.632  -2.512   4.763  1.00 95.69           C  
ATOM   2231  HD2 TYR A 143       9.915  -2.439   5.803  1.00 95.69           H  
ATOM   2232  CE1 TYR A 143       8.950  -2.699   2.032  1.00 95.69           C  
ATOM   2233  HE1 TYR A 143       8.685  -2.776   0.988  1.00 95.69           H  
ATOM   2234  CE2 TYR A 143       8.420  -3.113   4.393  1.00 95.69           C  
ATOM   2235  HE2 TYR A 143       7.750  -3.474   5.159  1.00 95.69           H  
ATOM   2236  OH  TYR A 143       6.890  -3.699   2.675  1.00 95.69           O  
ATOM   2237  HH  TYR A 143       6.423  -4.172   3.368  1.00 95.69           H  
ATOM   2238  CZ  TYR A 143       8.099  -3.219   3.027  1.00 95.69           C  
ATOM   2239  N   ILE A 144      13.533  -3.495   2.362  1.00 97.00           N  
ATOM   2240  H   ILE A 144      14.018  -2.613   2.275  1.00 97.00           H  
ATOM   2241  CA  ILE A 144      13.689  -4.484   1.291  1.00 97.00           C  
ATOM   2242  HA  ILE A 144      12.702  -4.859   1.022  1.00 97.00           H  
ATOM   2243  C   ILE A 144      14.462  -5.704   1.791  1.00 97.00           C  
ATOM   2244  CB  ILE A 144      14.325  -3.854   0.030  1.00 97.00           C  
ATOM   2245  HB  ILE A 144      15.298  -3.440   0.297  1.00 97.00           H  
ATOM   2246  O   ILE A 144      13.968  -6.816   1.624  1.00 97.00           O  
ATOM   2247  CG1 ILE A 144      13.470  -2.704  -0.556  1.00 97.00           C  
ATOM   2248 HG12 ILE A 144      13.942  -2.346  -1.471  1.00 97.00           H  
ATOM   2249 HG13 ILE A 144      13.462  -1.865   0.140  1.00 97.00           H  
ATOM   2250  CG2 ILE A 144      14.555  -4.933  -1.043  1.00 97.00           C  
ATOM   2251 HG21 ILE A 144      15.358  -5.602  -0.733  1.00 97.00           H  
ATOM   2252 HG22 ILE A 144      14.856  -4.478  -1.987  1.00 97.00           H  
ATOM   2253 HG23 ILE A 144      13.651  -5.520  -1.206  1.00 97.00           H  
ATOM   2254  CD1 ILE A 144      12.010  -3.051  -0.862  1.00 97.00           C  
ATOM   2255 HD11 ILE A 144      11.969  -3.832  -1.620  1.00 97.00           H  
ATOM   2256 HD12 ILE A 144      11.498  -2.170  -1.250  1.00 97.00           H  
ATOM   2257 HD13 ILE A 144      11.486  -3.378   0.037  1.00 97.00           H  
ATOM   2258  N   GLN A 145      15.580  -5.510   2.493  1.00 97.20           N  
ATOM   2259  H   GLN A 145      15.952  -4.573   2.554  1.00 97.20           H  
ATOM   2260  CA  GLN A 145      16.375  -6.579   3.098  1.00 97.20           C  
ATOM   2261  HA  GLN A 145      16.829  -7.170   2.303  1.00 97.20           H  
ATOM   2262  C   GLN A 145      15.499  -7.499   3.950  1.00 97.20           C  
ATOM   2263  CB  GLN A 145      17.486  -5.962   3.957  1.00 97.20           C  
ATOM   2264  HB2 GLN A 145      18.039  -5.222   3.378  1.00 97.20           H  
ATOM   2265  HB3 GLN A 145      17.026  -5.447   4.800  1.00 97.20           H  
ATOM   2266  O   GLN A 145      15.413  -8.688   3.672  1.00 97.20           O  
ATOM   2267  CG  GLN A 145      18.485  -7.008   4.478  1.00 97.20           C  
ATOM   2268  HG2 GLN A 145      17.963  -7.848   4.935  1.00 97.20           H  
ATOM   2269  HG3 GLN A 145      19.075  -7.388   3.644  1.00 97.20           H  
ATOM   2270  CD  GLN A 145      19.424  -6.423   5.525  1.00 97.20           C  
ATOM   2271  NE2 GLN A 145      20.510  -7.084   5.834  1.00 97.20           N  
ATOM   2272 HE21 GLN A 145      20.721  -7.956   5.371  1.00 97.20           H  
ATOM   2273 HE22 GLN A 145      21.125  -6.676   6.524  1.00 97.20           H  
ATOM   2274  OE1 GLN A 145      19.180  -5.381   6.114  1.00 97.20           O  
ATOM   2275  N   LYS A 146      14.752  -6.949   4.919  1.00 97.21           N  
ATOM   2276  H   LYS A 146      14.864  -5.960   5.087  1.00 97.21           H  
ATOM   2277  CA  LYS A 146      13.860  -7.737   5.790  1.00 97.21           C  
ATOM   2278  HA  LYS A 146      14.458  -8.463   6.342  1.00 97.21           H  
ATOM   2279  C   LYS A 146      12.834  -8.553   5.002  1.00 97.21           C  
ATOM   2280  CB  LYS A 146      13.136  -6.807   6.773  1.00 97.21           C  
ATOM   2281  HB2 LYS A 146      12.313  -7.351   7.236  1.00 97.21           H  
ATOM   2282  HB3 LYS A 146      12.725  -5.956   6.228  1.00 97.21           H  
ATOM   2283  O   LYS A 146      12.529  -9.682   5.376  1.00 97.21           O  
ATOM   2284  CG  LYS A 146      14.069  -6.314   7.884  1.00 97.21           C  
ATOM   2285  HG2 LYS A 146      14.953  -5.847   7.449  1.00 97.21           H  
ATOM   2286  HG3 LYS A 146      14.390  -7.167   8.482  1.00 97.21           H  
ATOM   2287  CD  LYS A 146      13.354  -5.301   8.785  1.00 97.21           C  
ATOM   2288  HD2 LYS A 146      12.480  -5.770   9.238  1.00 97.21           H  
ATOM   2289  HD3 LYS A 146      13.045  -4.447   8.182  1.00 97.21           H  
ATOM   2290  CE  LYS A 146      14.328  -4.842   9.873  1.00 97.21           C  
ATOM   2291  HE2 LYS A 146      14.637  -5.712  10.453  1.00 97.21           H  
ATOM   2292  HE3 LYS A 146      15.221  -4.447   9.388  1.00 97.21           H  
ATOM   2293  NZ  LYS A 146      13.734  -3.813  10.761  1.00 97.21           N  
ATOM   2294  HZ1 LYS A 146      14.416  -3.531  11.451  1.00 97.21           H  
ATOM   2295  HZ2 LYS A 146      12.922  -4.178  11.239  1.00 97.21           H  
ATOM   2296  HZ3 LYS A 146      13.480  -2.995  10.227  1.00 97.21           H  
ATOM   2297  N   ARG A 147      12.281  -7.990   3.922  1.00 96.93           N  
ATOM   2298  H   ARG A 147      12.627  -7.084   3.641  1.00 96.93           H  
ATOM   2299  CA  ARG A 147      11.312  -8.689   3.064  1.00 96.93           C  
ATOM   2300  HA  ARG A 147      10.587  -9.204   3.694  1.00 96.93           H  
ATOM   2301  C   ARG A 147      11.968  -9.807   2.263  1.00 96.93           C  
ATOM   2302  CB  ARG A 147      10.604  -7.687   2.136  1.00 96.93           C  
ATOM   2303  HB2 ARG A 147      10.068  -8.233   1.359  1.00 96.93           H  
ATOM   2304  HB3 ARG A 147      11.349  -7.063   1.643  1.00 96.93           H  
ATOM   2305  O   ARG A 147      11.399 -10.890   2.186  1.00 96.93           O  
ATOM   2306  CG  ARG A 147       9.610  -6.782   2.878  1.00 96.93           C  
ATOM   2307  HG2 ARG A 147      10.088  -6.344   3.754  1.00 96.93           H  
ATOM   2308  HG3 ARG A 147       9.303  -5.977   2.211  1.00 96.93           H  
ATOM   2309  CD  ARG A 147       8.371  -7.575   3.305  1.00 96.93           C  
ATOM   2310  HD2 ARG A 147       7.879  -7.952   2.408  1.00 96.93           H  
ATOM   2311  HD3 ARG A 147       8.676  -8.425   3.916  1.00 96.93           H  
ATOM   2312  NE  ARG A 147       7.429  -6.751   4.083  1.00 96.93           N  
ATOM   2313  HE  ARG A 147       7.757  -5.837   4.363  1.00 96.93           H  
ATOM   2314  NH1 ARG A 147       5.837  -8.377   4.241  1.00 96.93           N  
ATOM   2315 HH11 ARG A 147       6.410  -8.978   3.666  1.00 96.93           H  
ATOM   2316 HH12 ARG A 147       4.927  -8.714   4.520  1.00 96.93           H  
ATOM   2317  NH2 ARG A 147       5.438  -6.399   5.170  1.00 96.93           N  
ATOM   2318 HH21 ARG A 147       5.751  -5.524   5.566  1.00 96.93           H  
ATOM   2319 HH22 ARG A 147       4.535  -6.774   5.426  1.00 96.93           H  
ATOM   2320  CZ  ARG A 147       6.244  -7.170   4.493  1.00 96.93           C  
ATOM   2321  N   MET A 148      13.146  -9.563   1.704  1.00 97.17           N  
ATOM   2322  H   MET A 148      13.562  -8.651   1.827  1.00 97.17           H  
ATOM   2323  CA  MET A 148      13.890 -10.555   0.929  1.00 97.17           C  
ATOM   2324  HA  MET A 148      13.221 -11.038   0.216  1.00 97.17           H  
ATOM   2325  C   MET A 148      14.423 -11.680   1.814  1.00 97.17           C  
ATOM   2326  CB  MET A 148      14.998  -9.856   0.138  1.00 97.17           C  
ATOM   2327  HB2 MET A 148      15.600 -10.607  -0.375  1.00 97.17           H  
ATOM   2328  HB3 MET A 148      15.643  -9.305   0.823  1.00 97.17           H  
ATOM   2329  O   MET A 148      14.277 -12.841   1.452  1.00 97.17           O  
ATOM   2330  CG  MET A 148      14.436  -8.888  -0.912  1.00 97.17           C  
ATOM   2331  HG2 MET A 148      13.832  -8.122  -0.426  1.00 97.17           H  
ATOM   2332  HG3 MET A 148      15.280  -8.372  -1.368  1.00 97.17           H  
ATOM   2333  SD  MET A 148      13.443  -9.641  -2.236  1.00 97.17           S  
ATOM   2334  CE  MET A 148      11.765  -9.438  -1.580  1.00 97.17           C  
ATOM   2335  HE1 MET A 148      11.598 -10.115  -0.742  1.00 97.17           H  
ATOM   2336  HE2 MET A 148      11.048  -9.671  -2.367  1.00 97.17           H  
ATOM   2337  HE3 MET A 148      11.626  -8.407  -1.254  1.00 97.17           H  
ATOM   2338  N   THR A 149      14.905 -11.370   3.017  1.00 97.29           N  
ATOM   2339  H   THR A 149      15.103 -10.402   3.229  1.00 97.29           H  
ATOM   2340  CA  THR A 149      15.271 -12.364   4.033  1.00 97.29           C  
ATOM   2341  HA  THR A 149      16.009 -13.047   3.612  1.00 97.29           H  
ATOM   2342  C   THR A 149      14.085 -13.227   4.448  1.00 97.29           C  
ATOM   2343  CB  THR A 149      15.888 -11.664   5.251  1.00 97.29           C  
ATOM   2344  HB  THR A 149      15.183 -10.924   5.629  1.00 97.29           H  
ATOM   2345  O   THR A 149      14.226 -14.441   4.543  1.00 97.29           O  
ATOM   2346  CG2 THR A 149      16.243 -12.614   6.389  1.00 97.29           C  
ATOM   2347 HG21 THR A 149      15.338 -12.956   6.891  1.00 97.29           H  
ATOM   2348 HG22 THR A 149      16.878 -12.104   7.114  1.00 97.29           H  
ATOM   2349 HG23 THR A 149      16.777 -13.479   5.996  1.00 97.29           H  
ATOM   2350  OG1 THR A 149      17.064 -10.997   4.866  1.00 97.29           O  
ATOM   2351  HG1 THR A 149      17.681 -11.660   4.548  1.00 97.29           H  
ATOM   2352  N   ALA A 150      12.895 -12.642   4.629  1.00 97.42           N  
ATOM   2353  H   ALA A 150      12.830 -11.635   4.581  1.00 97.42           H  
ATOM   2354  CA  ALA A 150      11.689 -13.415   4.926  1.00 97.42           C  
ATOM   2355  HA  ALA A 150      11.890 -14.048   5.791  1.00 97.42           H  
ATOM   2356  C   ALA A 150      11.287 -14.350   3.770  1.00 97.42           C  
ATOM   2357  CB  ALA A 150      10.557 -12.448   5.290  1.00 97.42           C  
ATOM   2358  HB1 ALA A 150      10.857 -11.836   6.141  1.00 97.42           H  
ATOM   2359  HB2 ALA A 150       9.669 -13.019   5.559  1.00 97.42           H  
ATOM   2360  HB3 ALA A 150      10.326 -11.803   4.442  1.00 97.42           H  
ATOM   2361  O   ALA A 150      10.916 -15.497   4.014  1.00 97.42           O  
ATOM   2362  N   VAL A 151      11.395 -13.886   2.517  1.00 96.56           N  
ATOM   2363  H   VAL A 151      11.691 -12.930   2.380  1.00 96.56           H  
ATOM   2364  CA  VAL A 151      11.196 -14.739   1.331  1.00 96.56           C  
ATOM   2365  HA  VAL A 151      10.216 -15.211   1.395  1.00 96.56           H  
ATOM   2366  C   VAL A 151      12.227 -15.869   1.312  1.00 96.56           C  
ATOM   2367  CB  VAL A 151      11.244 -13.912   0.028  1.00 96.56           C  
ATOM   2368  HB  VAL A 151      12.125 -13.271   0.034  1.00 96.56           H  
ATOM   2369  O   VAL A 151      11.847 -17.027   1.145  1.00 96.56           O  
ATOM   2370  CG1 VAL A 151      11.305 -14.793  -1.227  1.00 96.56           C  
ATOM   2371 HG11 VAL A 151      11.206 -14.183  -2.125  1.00 96.56           H  
ATOM   2372 HG12 VAL A 151      12.263 -15.311  -1.280  1.00 96.56           H  
ATOM   2373 HG13 VAL A 151      10.505 -15.533  -1.205  1.00 96.56           H  
ATOM   2374  CG2 VAL A 151      10.000 -13.022  -0.093  1.00 96.56           C  
ATOM   2375 HG21 VAL A 151       9.110 -13.644  -0.190  1.00 96.56           H  
ATOM   2376 HG22 VAL A 151      10.088 -12.387  -0.974  1.00 96.56           H  
ATOM   2377 HG23 VAL A 151       9.895 -12.392   0.791  1.00 96.56           H  
ATOM   2378  N   GLY A 152      13.500 -15.551   1.559  1.00 96.34           N  
ATOM   2379  H   GLY A 152      13.735 -14.576   1.683  1.00 96.34           H  
ATOM   2380  CA  GLY A 152      14.586 -16.521   1.658  1.00 96.34           C  
ATOM   2381  HA2 GLY A 152      15.493 -16.012   1.985  1.00 96.34           H  
ATOM   2382  HA3 GLY A 152      14.748 -16.972   0.679  1.00 96.34           H  
ATOM   2383  C   GLY A 152      14.292 -17.623   2.665  1.00 96.34           C  
ATOM   2384  O   GLY A 152      14.280 -18.791   2.289  1.00 96.34           O  
ATOM   2385  N   ALA A 153      13.944 -17.233   3.893  1.00 96.83           N  
ATOM   2386  H   ALA A 153      14.000 -16.249   4.111  1.00 96.83           H  
ATOM   2387  CA  ALA A 153      13.616 -18.144   4.989  1.00 96.83           C  
ATOM   2388  HA  ALA A 153      14.463 -18.803   5.183  1.00 96.83           H  
ATOM   2389  C   ALA A 153      12.421 -19.050   4.675  1.00 96.83           C  
ATOM   2390  CB  ALA A 153      13.370 -17.304   6.247  1.00 96.83           C  
ATOM   2391  HB1 ALA A 153      12.521 -16.637   6.095  1.00 96.83           H  
ATOM   2392  HB2 ALA A 153      14.259 -16.715   6.476  1.00 96.83           H  
ATOM   2393  HB3 ALA A 153      13.164 -17.968   7.086  1.00 96.83           H  
ATOM   2394  O   ALA A 153      12.412 -20.225   5.028  1.00 96.83           O  
ATOM   2395  N   SER A 154      11.404 -18.527   3.982  1.00 96.86           N  
ATOM   2396  H   SER A 154      11.436 -17.546   3.743  1.00 96.86           H  
ATOM   2397  CA  SER A 154      10.227 -19.326   3.615  1.00 96.86           C  
ATOM   2398  HA  SER A 154       9.881 -19.842   4.511  1.00 96.86           H  
ATOM   2399  C   SER A 154      10.516 -20.414   2.575  1.00 96.86           C  
ATOM   2400  CB  SER A 154       9.093 -18.411   3.147  1.00 96.86           C  
ATOM   2401  HB2 SER A 154       8.944 -17.626   3.888  1.00 96.86           H  
ATOM   2402  HB3 SER A 154       8.176 -18.997   3.082  1.00 96.86           H  
ATOM   2403  O   SER A 154       9.760 -21.378   2.480  1.00 96.86           O  
ATOM   2404  OG  SER A 154       9.336 -17.817   1.885  1.00 96.86           O  
ATOM   2405  HG  SER A 154      10.275 -17.661   1.763  1.00 96.86           H  
ATOM   2406  N   LEU A 155      11.602 -20.269   1.807  1.00 96.22           N  
ATOM   2407  H   LEU A 155      12.200 -19.474   1.981  1.00 96.22           H  
ATOM   2408  CA  LEU A 155      11.977 -21.160   0.708  1.00 96.22           C  
ATOM   2409  HA  LEU A 155      11.244 -21.962   0.624  1.00 96.22           H  
ATOM   2410  C   LEU A 155      13.325 -21.867   0.925  1.00 96.22           C  
ATOM   2411  CB  LEU A 155      11.978 -20.358  -0.604  1.00 96.22           C  
ATOM   2412  HB2 LEU A 155      12.665 -19.520  -0.492  1.00 96.22           H  
ATOM   2413  HB3 LEU A 155      12.360 -20.999  -1.399  1.00 96.22           H  
ATOM   2414  O   LEU A 155      13.781 -22.578   0.031  1.00 96.22           O  
ATOM   2415  CG  LEU A 155      10.612 -19.815  -1.055  1.00 96.22           C  
ATOM   2416  HG  LEU A 155      10.225 -19.110  -0.319  1.00 96.22           H  
ATOM   2417  CD1 LEU A 155      10.825 -19.072  -2.371  1.00 96.22           C  
ATOM   2418 HD11 LEU A 155      11.328 -19.719  -3.090  1.00 96.22           H  
ATOM   2419 HD12 LEU A 155       9.859 -18.785  -2.787  1.00 96.22           H  
ATOM   2420 HD13 LEU A 155      11.423 -18.180  -2.186  1.00 96.22           H  
ATOM   2421  CD2 LEU A 155       9.572 -20.913  -1.286  1.00 96.22           C  
ATOM   2422 HD21 LEU A 155       9.960 -21.662  -1.977  1.00 96.22           H  
ATOM   2423 HD22 LEU A 155       9.320 -21.390  -0.339  1.00 96.22           H  
ATOM   2424 HD23 LEU A 155       8.661 -20.481  -1.700  1.00 96.22           H  
ATOM   2425  N   ASN A 156      13.966 -21.691   2.084  1.00 95.17           N  
ATOM   2426  H   ASN A 156      13.549 -21.087   2.779  1.00 95.17           H  
ATOM   2427  CA  ASN A 156      15.312 -22.190   2.380  1.00 95.17           C  
ATOM   2428  HA  ASN A 156      15.596 -21.753   3.337  1.00 95.17           H  
ATOM   2429  C   ASN A 156      16.380 -21.709   1.370  1.00 95.17           C  
ATOM   2430  CB  ASN A 156      15.291 -23.707   2.627  1.00 95.17           C  
ATOM   2431  HB2 ASN A 156      16.272 -24.016   2.989  1.00 95.17           H  
ATOM   2432  HB3 ASN A 156      15.095 -24.229   1.691  1.00 95.17           H  
ATOM   2433  O   ASN A 156      17.255 -22.468   0.941  1.00 95.17           O  
ATOM   2434  CG  ASN A 156      14.266 -24.110   3.670  1.00 95.17           C  
ATOM   2435  ND2 ASN A 156      13.162 -24.685   3.256  1.00 95.17           N  
ATOM   2436 HD21 ASN A 156      12.466 -24.844   3.971  1.00 95.17           H  
ATOM   2437 HD22 ASN A 156      12.976 -24.745   2.265  1.00 95.17           H  
ATOM   2438  OD1 ASN A 156      14.429 -23.934   4.862  1.00 95.17           O  
ATOM   2439  N   ILE A 157      16.291 -20.448   0.929  1.00 93.85           N  
ATOM   2440  H   ILE A 157      15.594 -19.866   1.372  1.00 93.85           H  
ATOM   2441  CA  ILE A 157      17.275 -19.822   0.030  1.00 93.85           C  
ATOM   2442  HA  ILE A 157      17.782 -20.605  -0.535  1.00 93.85           H  
ATOM   2443  C   ILE A 157      18.331 -19.120   0.887  1.00 93.85           C  
ATOM   2444  CB  ILE A 157      16.613 -18.883  -1.007  1.00 93.85           C  
ATOM   2445  HB  ILE A 157      16.079 -18.101  -0.468  1.00 93.85           H  
ATOM   2446  O   ILE A 157      18.166 -17.960   1.268  1.00 93.85           O  
ATOM   2447  CG1 ILE A 157      15.594 -19.652  -1.880  1.00 93.85           C  
ATOM   2448 HG12 ILE A 157      16.118 -20.384  -2.495  1.00 93.85           H  
ATOM   2449 HG13 ILE A 157      14.906 -20.196  -1.234  1.00 93.85           H  
ATOM   2450  CG2 ILE A 157      17.682 -18.204  -1.894  1.00 93.85           C  
ATOM   2451 HG21 ILE A 157      18.344 -17.585  -1.288  1.00 93.85           H  
ATOM   2452 HG22 ILE A 157      18.296 -18.947  -2.402  1.00 93.85           H  
ATOM   2453 HG23 ILE A 157      17.218 -17.543  -2.626  1.00 93.85           H  
ATOM   2454  CD1 ILE A 157      14.742 -18.751  -2.784  1.00 93.85           C  
ATOM   2455 HD11 ILE A 157      13.970 -19.354  -3.262  1.00 93.85           H  
ATOM   2456 HD12 ILE A 157      14.263 -17.975  -2.188  1.00 93.85           H  
ATOM   2457 HD13 ILE A 157      15.351 -18.293  -3.563  1.00 93.85           H  
ATOM   2458  N   VAL A 158      19.426 -19.835   1.155  1.00 92.02           N  
ATOM   2459  H   VAL A 158      19.416 -20.802   0.864  1.00 92.02           H  
ATOM   2460  CA  VAL A 158      20.545 -19.410   2.019  1.00 92.02           C  
ATOM   2461  HA  VAL A 158      20.199 -19.386   3.052  1.00 92.02           H  
ATOM   2462  C   VAL A 158      21.059 -18.006   1.679  1.00 92.02           C  
ATOM   2463  CB  VAL A 158      21.695 -20.436   1.912  1.00 92.02           C  
ATOM   2464  HB  VAL A 158      21.980 -20.541   0.866  1.00 92.02           H  
ATOM   2465  O   VAL A 158      21.298 -17.198   2.573  1.00 92.02           O  
ATOM   2466  CG1 VAL A 158      22.943 -20.025   2.704  1.00 92.02           C  
ATOM   2467 HG11 VAL A 158      23.380 -19.120   2.283  1.00 92.02           H  
ATOM   2468 HG12 VAL A 158      22.679 -19.844   3.746  1.00 92.02           H  
ATOM   2469 HG13 VAL A 158      23.694 -20.814   2.654  1.00 92.02           H  
ATOM   2470  CG2 VAL A 158      21.250 -21.814   2.429  1.00 92.02           C  
ATOM   2471 HG21 VAL A 158      22.080 -22.519   2.373  1.00 92.02           H  
ATOM   2472 HG22 VAL A 158      20.921 -21.730   3.464  1.00 92.02           H  
ATOM   2473 HG23 VAL A 158      20.427 -22.204   1.830  1.00 92.02           H  
ATOM   2474  N   GLU A 159      21.184 -17.680   0.391  1.00 91.21           N  
ATOM   2475  H   GLU A 159      20.972 -18.377  -0.308  1.00 91.21           H  
ATOM   2476  CA  GLU A 159      21.700 -16.387  -0.071  1.00 91.21           C  
ATOM   2477  HA  GLU A 159      22.663 -16.199   0.403  1.00 91.21           H  
ATOM   2478  C   GLU A 159      20.788 -15.205   0.296  1.00 91.21           C  
ATOM   2479  CB  GLU A 159      21.901 -16.420  -1.597  1.00 91.21           C  
ATOM   2480  HB2 GLU A 159      22.303 -15.452  -1.895  1.00 91.21           H  
ATOM   2481  HB3 GLU A 159      20.937 -16.537  -2.092  1.00 91.21           H  
ATOM   2482  O   GLU A 159      21.261 -14.081   0.438  1.00 91.21           O  
ATOM   2483  CG  GLU A 159      22.879 -17.501  -2.098  1.00 91.21           C  
ATOM   2484  HG2 GLU A 159      23.351 -17.117  -3.002  1.00 91.21           H  
ATOM   2485  HG3 GLU A 159      23.668 -17.647  -1.360  1.00 91.21           H  
ATOM   2486  CD  GLU A 159      22.226 -18.855  -2.442  1.00 91.21           C  
ATOM   2487  OE1 GLU A 159      22.816 -19.606  -3.253  1.00 91.21           O  
ATOM   2488  OE2 GLU A 159      21.111 -19.166  -1.958  1.00 91.21           O  
ATOM   2489  N   LEU A 160      19.484 -15.447   0.458  1.00 93.79           N  
ATOM   2490  H   LEU A 160      19.180 -16.410   0.431  1.00 93.79           H  
ATOM   2491  CA  LEU A 160      18.523 -14.429   0.879  1.00 93.79           C  
ATOM   2492  HA  LEU A 160      18.900 -13.442   0.611  1.00 93.79           H  
ATOM   2493  C   LEU A 160      18.336 -14.404   2.397  1.00 93.79           C  
ATOM   2494  CB  LEU A 160      17.184 -14.658   0.169  1.00 93.79           C  
ATOM   2495  HB2 LEU A 160      16.897 -15.701   0.302  1.00 93.79           H  
ATOM   2496  HB3 LEU A 160      16.438 -14.033   0.660  1.00 93.79           H  
ATOM   2497  O   LEU A 160      18.226 -13.323   2.977  1.00 93.79           O  
ATOM   2498  CG  LEU A 160      17.163 -14.341  -1.332  1.00 93.79           C  
ATOM   2499  HG  LEU A 160      17.805 -15.041  -1.867  1.00 93.79           H  
ATOM   2500  CD1 LEU A 160      15.727 -14.515  -1.824  1.00 93.79           C  
ATOM   2501 HD11 LEU A 160      15.413 -15.549  -1.679  1.00 93.79           H  
ATOM   2502 HD12 LEU A 160      15.675 -14.270  -2.885  1.00 93.79           H  
ATOM   2503 HD13 LEU A 160      15.058 -13.852  -1.274  1.00 93.79           H  
ATOM   2504  CD2 LEU A 160      17.609 -12.914  -1.651  1.00 93.79           C  
ATOM   2505 HD21 LEU A 160      17.415 -12.685  -2.699  1.00 93.79           H  
ATOM   2506 HD22 LEU A 160      17.073 -12.205  -1.019  1.00 93.79           H  
ATOM   2507 HD23 LEU A 160      18.680 -12.815  -1.476  1.00 93.79           H  
ATOM   2508  N   GLU A 161      18.327 -15.569   3.051  1.00 92.60           N  
ATOM   2509  H   GLU A 161      18.424 -16.424   2.521  1.00 92.60           H  
ATOM   2510  CA  GLU A 161      18.274 -15.673   4.517  1.00 92.60           C  
ATOM   2511  HA  GLU A 161      17.324 -15.283   4.883  1.00 92.60           H  
ATOM   2512  C   GLU A 161      19.399 -14.881   5.189  1.00 92.60           C  
ATOM   2513  CB  GLU A 161      18.406 -17.136   4.948  1.00 92.60           C  
ATOM   2514  HB2 GLU A 161      18.622 -17.164   6.016  1.00 92.60           H  
ATOM   2515  HB3 GLU A 161      19.229 -17.607   4.410  1.00 92.60           H  
ATOM   2516  O   GLU A 161      19.176 -14.199   6.188  1.00 92.60           O  
ATOM   2517  CG  GLU A 161      17.112 -17.902   4.699  1.00 92.60           C  
ATOM   2518  HG2 GLU A 161      16.326 -17.415   5.276  1.00 92.60           H  
ATOM   2519  HG3 GLU A 161      16.860 -17.838   3.641  1.00 92.60           H  
ATOM   2520  CD  GLU A 161      17.205 -19.373   5.114  1.00 92.60           C  
ATOM   2521  OE1 GLU A 161      16.305 -20.120   4.686  1.00 92.60           O  
ATOM   2522  OE2 GLU A 161      18.151 -19.743   5.841  1.00 92.60           O  
ATOM   2523  N   GLY A 162      20.595 -14.936   4.602  1.00 89.07           N  
ATOM   2524  H   GLY A 162      20.701 -15.560   3.814  1.00 89.07           H  
ATOM   2525  CA  GLY A 162      21.779 -14.216   5.054  1.00 89.07           C  
ATOM   2526  HA2 GLY A 162      22.647 -14.863   4.925  1.00 89.07           H  
ATOM   2527  HA3 GLY A 162      21.683 -13.985   6.115  1.00 89.07           H  
ATOM   2528  C   GLY A 162      22.058 -12.908   4.313  1.00 89.07           C  
ATOM   2529  O   GLY A 162      23.195 -12.447   4.374  1.00 89.07           O  
ATOM   2530  N   LEU A 163      21.083 -12.326   3.597  1.00 93.55           N  
ATOM   2531  H   LEU A 163      20.176 -12.768   3.567  1.00 93.55           H  
ATOM   2532  CA  LEU A 163      21.304 -11.116   2.795  1.00 93.55           C  
ATOM   2533  HA  LEU A 163      22.036 -11.365   2.027  1.00 93.55           H  
ATOM   2534  C   LEU A 163      21.876  -9.991   3.668  1.00 93.55           C  
ATOM   2535  CB  LEU A 163      19.994 -10.688   2.106  1.00 93.55           C  
ATOM   2536  HB2 LEU A 163      19.640 -11.513   1.487  1.00 93.55           H  
ATOM   2537  HB3 LEU A 163      19.246 -10.495   2.874  1.00 93.55           H  
ATOM   2538  O   LEU A 163      21.182  -9.453   4.537  1.00 93.55           O  
ATOM   2539  CG  LEU A 163      20.132  -9.434   1.219  1.00 93.55           C  
ATOM   2540  HG  LEU A 163      20.517  -8.604   1.811  1.00 93.55           H  
ATOM   2541  CD1 LEU A 163      21.057  -9.660   0.022  1.00 93.55           C  
ATOM   2542 HD11 LEU A 163      22.071  -9.867   0.365  1.00 93.55           H  
ATOM   2543 HD12 LEU A 163      21.088  -8.765  -0.599  1.00 93.55           H  
ATOM   2544 HD13 LEU A 163      20.706 -10.505  -0.572  1.00 93.55           H  
ATOM   2545  CD2 LEU A 163      18.757  -9.029   0.681  1.00 93.55           C  
ATOM   2546 HD21 LEU A 163      18.371  -9.814   0.032  1.00 93.55           H  
ATOM   2547 HD22 LEU A 163      18.074  -8.886   1.518  1.00 93.55           H  
ATOM   2548 HD23 LEU A 163      18.842  -8.099   0.120  1.00 93.55           H  
ATOM   2549  N   SER A 164      23.140  -9.633   3.440  1.00 93.13           N  
ATOM   2550  H   SER A 164      23.664 -10.115   2.723  1.00 93.13           H  
ATOM   2551  CA  SER A 164      23.837  -8.646   4.261  1.00 93.13           C  
ATOM   2552  HA  SER A 164      23.615  -8.878   5.302  1.00 93.13           H  
ATOM   2553  C   SER A 164      23.332  -7.225   3.987  1.00 93.13           C  
ATOM   2554  CB  SER A 164      25.357  -8.772   4.091  1.00 93.13           C  
ATOM   2555  HB2 SER A 164      25.840  -8.289   4.941  1.00 93.13           H  
ATOM   2556  HB3 SER A 164      25.646  -9.823   4.082  1.00 93.13           H  
ATOM   2557  O   SER A 164      22.749  -6.932   2.940  1.00 93.13           O  
ATOM   2558  OG  SER A 164      25.807  -8.140   2.913  1.00 93.13           O  
ATOM   2559  HG  SER A 164      25.880  -8.795   2.214  1.00 93.13           H  
ATOM   2560  N   GLU A 165      23.556  -6.315   4.938  1.00 93.48           N  
ATOM   2561  H   GLU A 165      24.037  -6.593   5.781  1.00 93.48           H  
ATOM   2562  CA  GLU A 165      23.256  -4.891   4.740  1.00 93.48           C  
ATOM   2563  HA  GLU A 165      22.196  -4.768   4.519  1.00 93.48           H  
ATOM   2564  C   GLU A 165      24.030  -4.327   3.543  1.00 93.48           C  
ATOM   2565  CB  GLU A 165      23.576  -4.126   6.035  1.00 93.48           C  
ATOM   2566  HB2 GLU A 165      22.771  -4.325   6.743  1.00 93.48           H  
ATOM   2567  HB3 GLU A 165      24.508  -4.501   6.456  1.00 93.48           H  
ATOM   2568  O   GLU A 165      23.454  -3.614   2.721  1.00 93.48           O  
ATOM   2569  CG  GLU A 165      23.725  -2.609   5.824  1.00 93.48           C  
ATOM   2570  HG2 GLU A 165      24.637  -2.424   5.257  1.00 93.48           H  
ATOM   2571  HG3 GLU A 165      22.896  -2.238   5.221  1.00 93.48           H  
ATOM   2572  CD  GLU A 165      23.815  -1.803   7.126  1.00 93.48           C  
ATOM   2573  OE1 GLU A 165      24.048  -0.576   7.006  1.00 93.48           O  
ATOM   2574  OE2 GLU A 165      23.635  -2.375   8.220  1.00 93.48           O  
ATOM   2575  N   THR A 166      25.316  -4.674   3.429  1.00 91.42           N  
ATOM   2576  H   THR A 166      25.725  -5.273   4.132  1.00 91.42           H  
ATOM   2577  CA  THR A 166      26.186  -4.221   2.341  1.00 91.42           C  
ATOM   2578  HA  THR A 166      26.203  -3.131   2.337  1.00 91.42           H  
ATOM   2579  C   THR A 166      25.650  -4.671   0.985  1.00 91.42           C  
ATOM   2580  CB  THR A 166      27.621  -4.721   2.562  1.00 91.42           C  
ATOM   2581  HB  THR A 166      27.637  -5.810   2.586  1.00 91.42           H  
ATOM   2582  O   THR A 166      25.500  -3.836   0.096  1.00 91.42           O  
ATOM   2583  CG2 THR A 166      28.601  -4.222   1.504  1.00 91.42           C  
ATOM   2584 HG21 THR A 166      29.609  -4.563   1.744  1.00 91.42           H  
ATOM   2585 HG22 THR A 166      28.331  -4.630   0.530  1.00 91.42           H  
ATOM   2586 HG23 THR A 166      28.581  -3.133   1.456  1.00 91.42           H  
ATOM   2587  OG1 THR A 166      28.102  -4.222   3.791  1.00 91.42           O  
ATOM   2588  HG1 THR A 166      29.060  -4.257   3.742  1.00 91.42           H  
ATOM   2589  N   ASP A 167      25.269  -5.943   0.848  1.00 89.17           N  
ATOM   2590  H   ASP A 167      25.424  -6.590   1.609  1.00 89.17           H  
ATOM   2591  CA  ASP A 167      24.722  -6.473  -0.407  1.00 89.17           C  
ATOM   2592  HA  ASP A 167      25.406  -6.240  -1.222  1.00 89.17           H  
ATOM   2593  C   ASP A 167      23.360  -5.847  -0.733  1.00 89.17           C  
ATOM   2594  CB  ASP A 167      24.574  -7.998  -0.329  1.00 89.17           C  
ATOM   2595  HB2 ASP A 167      23.860  -8.240   0.458  1.00 89.17           H  
ATOM   2596  HB3 ASP A 167      24.169  -8.362  -1.274  1.00 89.17           H  
ATOM   2597  O   ASP A 167      23.080  -5.487  -1.875  1.00 89.17           O  
ATOM   2598  CG  ASP A 167      25.890  -8.725  -0.056  1.00 89.17           C  
ATOM   2599  OD1 ASP A 167      26.936  -8.293  -0.581  1.00 89.17           O  
ATOM   2600  OD2 ASP A 167      25.838  -9.668   0.768  1.00 89.17           O  
ATOM   2601  N   CYS A 168      22.491  -5.650   0.263  1.00 92.18           N  
ATOM   2602  H   CYS A 168      22.730  -5.963   1.193  1.00 92.18           H  
ATOM   2603  CA  CYS A 168      21.192  -5.036   0.001  1.00 92.18           C  
ATOM   2604  HA  CYS A 168      20.745  -5.553  -0.848  1.00 92.18           H  
ATOM   2605  C   CYS A 168      21.311  -3.555  -0.393  1.00 92.18           C  
ATOM   2606  CB  CYS A 168      20.268  -5.216   1.204  1.00 92.18           C  
ATOM   2607  HB2 CYS A 168      20.594  -4.570   2.020  1.00 92.18           H  
ATOM   2608  HB3 CYS A 168      20.291  -6.253   1.539  1.00 92.18           H  
ATOM   2609  O   CYS A 168      20.593  -3.109  -1.288  1.00 92.18           O  
ATOM   2610  SG  CYS A 168      18.590  -4.775   0.661  1.00 92.18           S  
ATOM   2611  HG  CYS A 168      18.950  -3.745  -0.110  1.00 92.18           H  
ATOM   2612  N   LYS A 169      22.201  -2.787   0.251  1.00 92.31           N  
ATOM   2613  H   LYS A 169      22.753  -3.211   0.983  1.00 92.31           H  
ATOM   2614  CA  LYS A 169      22.483  -1.387  -0.120  1.00 92.31           C  
ATOM   2615  HA  LYS A 169      21.564  -0.802  -0.110  1.00 92.31           H  
ATOM   2616  C   LYS A 169      23.041  -1.279  -1.529  1.00 92.31           C  
ATOM   2617  CB  LYS A 169      23.504  -0.784   0.849  1.00 92.31           C  
ATOM   2618  HB2 LYS A 169      23.954   0.095   0.387  1.00 92.31           H  
ATOM   2619  HB3 LYS A 169      24.294  -1.505   1.056  1.00 92.31           H  
ATOM   2620  O   LYS A 169      22.719  -0.333  -2.241  1.00 92.31           O  
ATOM   2621  CG  LYS A 169      22.836  -0.344   2.149  1.00 92.31           C  
ATOM   2622  HG2 LYS A 169      22.339  -1.190   2.625  1.00 92.31           H  
ATOM   2623  HG3 LYS A 169      22.093   0.420   1.919  1.00 92.31           H  
ATOM   2624  CD  LYS A 169      23.885   0.235   3.099  1.00 92.31           C  
ATOM   2625  HD2 LYS A 169      24.474   0.994   2.585  1.00 92.31           H  
ATOM   2626  HD3 LYS A 169      24.537  -0.565   3.448  1.00 92.31           H  
ATOM   2627  CE  LYS A 169      23.146   0.865   4.273  1.00 92.31           C  
ATOM   2628  HE2 LYS A 169      22.493   1.650   3.893  1.00 92.31           H  
ATOM   2629  HE3 LYS A 169      22.526   0.094   4.731  1.00 92.31           H  
ATOM   2630  NZ  LYS A 169      24.067   1.405   5.293  1.00 92.31           N  
ATOM   2631  HZ1 LYS A 169      23.563   1.966   5.965  1.00 92.31           H  
ATOM   2632  HZ2 LYS A 169      24.844   1.911   4.894  1.00 92.31           H  
ATOM   2633  HZ3 LYS A 169      24.402   0.631   5.849  1.00 92.31           H  
ATOM   2634  N   TYR A 170      23.844  -2.262  -1.909  1.00 88.72           N  
ATOM   2635  H   TYR A 170      24.101  -2.966  -1.232  1.00 88.72           H  
ATOM   2636  CA  TYR A 170      24.401  -2.381  -3.237  1.00 88.72           C  
ATOM   2637  HA  TYR A 170      24.930  -1.461  -3.488  1.00 88.72           H  
ATOM   2638  C   TYR A 170      23.279  -2.545  -4.297  1.00 88.72           C  
ATOM   2639  CB  TYR A 170      25.445  -3.510  -3.149  1.00 88.72           C  
ATOM   2640  HB2 TYR A 170      24.997  -4.433  -2.781  1.00 88.72           H  
ATOM   2641  HB3 TYR A 170      26.226  -3.219  -2.446  1.00 88.72           H  
ATOM   2642  O   TYR A 170      23.257  -1.825  -5.293  1.00 88.72           O  
ATOM   2643  CG  TYR A 170      26.065  -3.800  -4.466  1.00 88.72           C  
ATOM   2644  CD1 TYR A 170      25.236  -4.374  -5.430  1.00 88.72           C  
ATOM   2645  HD1 TYR A 170      24.269  -4.783  -5.177  1.00 88.72           H  
ATOM   2646  CD2 TYR A 170      27.358  -3.343  -4.777  1.00 88.72           C  
ATOM   2647  HD2 TYR A 170      28.006  -2.956  -4.004  1.00 88.72           H  
ATOM   2648  CE1 TYR A 170      25.565  -4.177  -6.753  1.00 88.72           C  
ATOM   2649  HE1 TYR A 170      24.821  -4.344  -7.519  1.00 88.72           H  
ATOM   2650  CE2 TYR A 170      27.791  -3.410  -6.106  1.00 88.72           C  
ATOM   2651  HE2 TYR A 170      28.805  -3.155  -6.380  1.00 88.72           H  
ATOM   2652  OH  TYR A 170      27.094  -3.600  -8.380  1.00 88.72           O  
ATOM   2653  HH  TYR A 170      28.040  -3.504  -8.514  1.00 88.72           H  
ATOM   2654  CZ  TYR A 170      26.838  -3.735  -7.086  1.00 88.72           C  
ATOM   2655  N   TYR A 171      22.290  -3.423  -4.069  1.00 91.16           N  
ATOM   2656  H   TYR A 171      22.382  -4.048  -3.280  1.00 91.16           H  
ATOM   2657  CA  TYR A 171      21.180  -3.629  -5.021  1.00 91.16           C  
ATOM   2658  HA  TYR A 171      21.587  -3.613  -6.032  1.00 91.16           H  
ATOM   2659  C   TYR A 171      20.097  -2.543  -4.973  1.00 91.16           C  
ATOM   2660  CB  TYR A 171      20.522  -4.995  -4.780  1.00 91.16           C  
ATOM   2661  HB2 TYR A 171      20.093  -5.000  -3.778  1.00 91.16           H  
ATOM   2662  HB3 TYR A 171      19.703  -5.120  -5.489  1.00 91.16           H  
ATOM   2663  O   TYR A 171      19.327  -2.387  -5.924  1.00 91.16           O  
ATOM   2664  CG  TYR A 171      21.446  -6.184  -4.934  1.00 91.16           C  
ATOM   2665  CD1 TYR A 171      22.184  -6.355  -6.120  1.00 91.16           C  
ATOM   2666  HD1 TYR A 171      22.090  -5.644  -6.927  1.00 91.16           H  
ATOM   2667  CD2 TYR A 171      21.579  -7.113  -3.884  1.00 91.16           C  
ATOM   2668  HD2 TYR A 171      21.027  -6.976  -2.966  1.00 91.16           H  
ATOM   2669  CE1 TYR A 171      23.082  -7.431  -6.241  1.00 91.16           C  
ATOM   2670  HE1 TYR A 171      23.688  -7.552  -7.127  1.00 91.16           H  
ATOM   2671  CE2 TYR A 171      22.483  -8.185  -3.998  1.00 91.16           C  
ATOM   2672  HE2 TYR A 171      22.612  -8.874  -3.177  1.00 91.16           H  
ATOM   2673  OH  TYR A 171      24.121  -9.368  -5.292  1.00 91.16           O  
ATOM   2674  HH  TYR A 171      24.267  -9.809  -4.451  1.00 91.16           H  
ATOM   2675  CZ  TYR A 171      23.243  -8.340  -5.177  1.00 91.16           C  
ATOM   2676  N   VAL A 172      19.999  -1.813  -3.858  1.00 92.75           N  
ATOM   2677  H   VAL A 172      20.644  -2.022  -3.109  1.00 92.75           H  
ATOM   2678  CA  VAL A 172      18.944  -0.822  -3.605  1.00 92.75           C  
ATOM   2679  HA  VAL A 172      18.382  -0.677  -4.527  1.00 92.75           H  
ATOM   2680  C   VAL A 172      19.544   0.549  -3.253  1.00 92.75           C  
ATOM   2681  CB  VAL A 172      17.942  -1.337  -2.546  1.00 92.75           C  
ATOM   2682  HB  VAL A 172      18.403  -1.327  -1.558  1.00 92.75           H  
ATOM   2683  O   VAL A 172      19.350   1.044  -2.137  1.00 92.75           O  
ATOM   2684  CG1 VAL A 172      16.680  -0.460  -2.517  1.00 92.75           C  
ATOM   2685 HG11 VAL A 172      15.942  -0.886  -1.837  1.00 92.75           H  
ATOM   2686 HG12 VAL A 172      16.264  -0.384  -3.522  1.00 92.75           H  
ATOM   2687 HG13 VAL A 172      16.921   0.543  -2.163  1.00 92.75           H  
ATOM   2688  CG2 VAL A 172      17.478  -2.774  -2.832  1.00 92.75           C  
ATOM   2689 HG21 VAL A 172      18.314  -3.465  -2.728  1.00 92.75           H  
ATOM   2690 HG22 VAL A 172      16.716  -3.069  -2.111  1.00 92.75           H  
ATOM   2691 HG23 VAL A 172      17.082  -2.846  -3.845  1.00 92.75           H  
ATOM   2692  N   PRO A 173      20.255   1.207  -4.188  1.00 93.73           N  
ATOM   2693  CA  PRO A 173      20.734   2.561  -3.962  1.00 93.73           C  
ATOM   2694  HA  PRO A 173      21.252   2.603  -3.004  1.00 93.73           H  
ATOM   2695  C   PRO A 173      19.555   3.541  -3.941  1.00 93.73           C  
ATOM   2696  CB  PRO A 173      21.749   2.848  -5.068  1.00 93.73           C  
ATOM   2697  HB2 PRO A 173      22.752   2.680  -4.677  1.00 93.73           H  
ATOM   2698  HB3 PRO A 173      21.668   3.867  -5.447  1.00 93.73           H  
ATOM   2699  O   PRO A 173      18.869   3.746  -4.942  1.00 93.73           O  
ATOM   2700  CG  PRO A 173      21.468   1.818  -6.160  1.00 93.73           C  
ATOM   2701  HG2 PRO A 173      22.413   1.411  -6.520  1.00 93.73           H  
ATOM   2702  HG3 PRO A 173      20.905   2.252  -6.987  1.00 93.73           H  
ATOM   2703  CD  PRO A 173      20.650   0.715  -5.502  1.00 93.73           C  
ATOM   2704  HD2 PRO A 173      19.779   0.474  -6.111  1.00 93.73           H  
ATOM   2705  HD3 PRO A 173      21.289  -0.160  -5.391  1.00 93.73           H  
ATOM   2706  N   VAL A 174      19.323   4.170  -2.786  1.00 93.44           N  
ATOM   2707  H   VAL A 174      19.896   3.900  -2.000  1.00 93.44           H  
ATOM   2708  CA  VAL A 174      18.140   5.010  -2.505  1.00 93.44           C  
ATOM   2709  HA  VAL A 174      17.247   4.391  -2.587  1.00 93.44           H  
ATOM   2710  C   VAL A 174      17.977   6.159  -3.509  1.00 93.44           C  
ATOM   2711  CB  VAL A 174      18.216   5.540  -1.056  1.00 93.44           C  
ATOM   2712  HB  VAL A 174      19.172   6.047  -0.920  1.00 93.44           H  
ATOM   2713  O   VAL A 174      16.874   6.383  -4.008  1.00 93.44           O  
ATOM   2714  CG1 VAL A 174      17.100   6.527  -0.711  1.00 93.44           C  
ATOM   2715 HG11 VAL A 174      16.135   6.022  -0.753  1.00 93.44           H  
ATOM   2716 HG12 VAL A 174      17.103   7.389  -1.379  1.00 93.44           H  
ATOM   2717 HG13 VAL A 174      17.251   6.899   0.302  1.00 93.44           H  
ATOM   2718  CG2 VAL A 174      18.129   4.374  -0.058  1.00 93.44           C  
ATOM   2719 HG21 VAL A 174      18.195   4.762   0.958  1.00 93.44           H  
ATOM   2720 HG22 VAL A 174      18.946   3.668  -0.209  1.00 93.44           H  
ATOM   2721 HG23 VAL A 174      17.176   3.857  -0.170  1.00 93.44           H  
ATOM   2722  N   GLY A 175      19.066   6.849  -3.869  1.00 95.00           N  
ATOM   2723  H   GLY A 175      19.943   6.632  -3.419  1.00 95.00           H  
ATOM   2724  CA  GLY A 175      19.028   7.927  -4.869  1.00 95.00           C  
ATOM   2725  HA2 GLY A 175      18.345   8.709  -4.536  1.00 95.00           H  
ATOM   2726  HA3 GLY A 175      20.024   8.356  -4.973  1.00 95.00           H  
ATOM   2727  C   GLY A 175      18.572   7.441  -6.250  1.00 95.00           C  
ATOM   2728  O   GLY A 175      17.724   8.060  -6.889  1.00 95.00           O  
ATOM   2729  N   VAL A 176      19.039   6.266  -6.666  1.00 95.87           N  
ATOM   2730  H   VAL A 176      19.661   5.750  -6.059  1.00 95.87           H  
ATOM   2731  CA  VAL A 176      18.663   5.653  -7.946  1.00 95.87           C  
ATOM   2732  HA  VAL A 176      18.747   6.400  -8.736  1.00 95.87           H  
ATOM   2733  C   VAL A 176      17.220   5.149  -7.916  1.00 95.87           C  
ATOM   2734  CB  VAL A 176      19.612   4.493  -8.265  1.00 95.87           C  
ATOM   2735  HB  VAL A 176      19.468   3.712  -7.518  1.00 95.87           H  
ATOM   2736  O   VAL A 176      16.478   5.287  -8.891  1.00 95.87           O  
ATOM   2737  CG1 VAL A 176      19.307   3.919  -9.639  1.00 95.87           C  
ATOM   2738 HG11 VAL A 176      18.308   3.485  -9.678  1.00 95.87           H  
ATOM   2739 HG12 VAL A 176      20.033   3.140  -9.877  1.00 95.87           H  
ATOM   2740 HG13 VAL A 176      19.372   4.734 -10.360  1.00 95.87           H  
ATOM   2741  CG2 VAL A 176      21.080   4.940  -8.272  1.00 95.87           C  
ATOM   2742 HG21 VAL A 176      21.239   5.704  -9.033  1.00 95.87           H  
ATOM   2743 HG22 VAL A 176      21.376   5.340  -7.303  1.00 95.87           H  
ATOM   2744 HG23 VAL A 176      21.722   4.085  -8.486  1.00 95.87           H  
ATOM   2745  N   LEU A 177      16.779   4.612  -6.778  1.00 95.79           N  
ATOM   2746  H   LEU A 177      17.444   4.469  -6.032  1.00 95.79           H  
ATOM   2747  CA  LEU A 177      15.393   4.208  -6.568  1.00 95.79           C  
ATOM   2748  HA  LEU A 177      15.128   3.498  -7.351  1.00 95.79           H  
ATOM   2749  C   LEU A 177      14.439   5.413  -6.674  1.00 95.79           C  
ATOM   2750  CB  LEU A 177      15.312   3.514  -5.201  1.00 95.79           C  
ATOM   2751  HB2 LEU A 177      16.034   2.697  -5.175  1.00 95.79           H  
ATOM   2752  HB3 LEU A 177      15.592   4.231  -4.430  1.00 95.79           H  
ATOM   2753  O   LEU A 177      13.375   5.307  -7.288  1.00 95.79           O  
ATOM   2754  CG  LEU A 177      13.924   2.959  -4.863  1.00 95.79           C  
ATOM   2755  HG  LEU A 177      13.175   3.744  -4.958  1.00 95.79           H  
ATOM   2756  CD1 LEU A 177      13.510   1.804  -5.770  1.00 95.79           C  
ATOM   2757 HD11 LEU A 177      12.499   1.497  -5.503  1.00 95.79           H  
ATOM   2758 HD12 LEU A 177      14.190   0.962  -5.644  1.00 95.79           H  
ATOM   2759 HD13 LEU A 177      13.507   2.121  -6.813  1.00 95.79           H  
ATOM   2760  CD2 LEU A 177      13.930   2.477  -3.415  1.00 95.79           C  
ATOM   2761 HD21 LEU A 177      12.938   2.112  -3.150  1.00 95.79           H  
ATOM   2762 HD22 LEU A 177      14.182   3.306  -2.753  1.00 95.79           H  
ATOM   2763 HD23 LEU A 177      14.663   1.680  -3.286  1.00 95.79           H  
ATOM   2764  N   GLN A 178      14.838   6.571  -6.139  1.00 95.88           N  
ATOM   2765  H   GLN A 178      15.707   6.580  -5.624  1.00 95.88           H  
ATOM   2766  CA  GLN A 178      14.104   7.830  -6.273  1.00 95.88           C  
ATOM   2767  HA  GLN A 178      13.094   7.676  -5.892  1.00 95.88           H  
ATOM   2768  C   GLN A 178      13.983   8.263  -7.740  1.00 95.88           C  
ATOM   2769  CB  GLN A 178      14.791   8.909  -5.416  1.00 95.88           C  
ATOM   2770  HB2 GLN A 178      15.820   9.038  -5.751  1.00 95.88           H  
ATOM   2771  HB3 GLN A 178      14.826   8.578  -4.378  1.00 95.88           H  
ATOM   2772  O   GLN A 178      12.876   8.562  -8.194  1.00 95.88           O  
ATOM   2773  CG  GLN A 178      14.116  10.286  -5.487  1.00 95.88           C  
ATOM   2774  HG2 GLN A 178      14.065  10.626  -6.522  1.00 95.88           H  
ATOM   2775  HG3 GLN A 178      14.732  11.000  -4.941  1.00 95.88           H  
ATOM   2776  CD  GLN A 178      12.728  10.307  -4.874  1.00 95.88           C  
ATOM   2777  NE2 GLN A 178      11.877  11.237  -5.256  1.00 95.88           N  
ATOM   2778 HE21 GLN A 178      12.198  11.923  -5.923  1.00 95.88           H  
ATOM   2779 HE22 GLN A 178      11.063  11.413  -4.683  1.00 95.88           H  
ATOM   2780  OE1 GLN A 178      12.359   9.489  -4.054  1.00 95.88           O  
ATOM   2781  N   GLU A 179      15.085   8.264  -8.494  1.00 96.01           N  
ATOM   2782  H   GLU A 179      15.969   8.054  -8.055  1.00 96.01           H  
ATOM   2783  CA  GLU A 179      15.091   8.575  -9.932  1.00 96.01           C  
ATOM   2784  HA  GLU A 179      14.722   9.587 -10.100  1.00 96.01           H  
ATOM   2785  C   GLU A 179      14.195   7.624 -10.732  1.00 96.01           C  
ATOM   2786  CB  GLU A 179      16.519   8.483 -10.476  1.00 96.01           C  
ATOM   2787  HB2 GLU A 179      16.950   7.524 -10.188  1.00 96.01           H  
ATOM   2788  HB3 GLU A 179      16.473   8.526 -11.565  1.00 96.01           H  
ATOM   2789  O   GLU A 179      13.415   8.054 -11.585  1.00 96.01           O  
ATOM   2790  CG  GLU A 179      17.420   9.621  -9.984  1.00 96.01           C  
ATOM   2791  HG2 GLU A 179      17.040  10.560 -10.387  1.00 96.01           H  
ATOM   2792  HG3 GLU A 179      17.371   9.683  -8.897  1.00 96.01           H  
ATOM   2793  CD  GLU A 179      18.878   9.427 -10.424  1.00 96.01           C  
ATOM   2794  OE1 GLU A 179      19.739  10.127  -9.851  1.00 96.01           O  
ATOM   2795  OE2 GLU A 179      19.112   8.605 -11.343  1.00 96.01           O  
ATOM   2796  N   THR A 180      14.257   6.333 -10.409  1.00 96.83           N  
ATOM   2797  H   THR A 180      14.952   6.060  -9.729  1.00 96.83           H  
ATOM   2798  CA  THR A 180      13.455   5.282 -11.046  1.00 96.83           C  
ATOM   2799  HA  THR A 180      13.590   5.327 -12.127  1.00 96.83           H  
ATOM   2800  C   THR A 180      11.968   5.489 -10.780  1.00 96.83           C  
ATOM   2801  CB  THR A 180      13.919   3.901 -10.563  1.00 96.83           C  
ATOM   2802  HB  THR A 180      13.727   3.785  -9.496  1.00 96.83           H  
ATOM   2803  O   THR A 180      11.149   5.450 -11.700  1.00 96.83           O  
ATOM   2804  CG2 THR A 180      13.223   2.789 -11.330  1.00 96.83           C  
ATOM   2805 HG21 THR A 180      12.162   2.753 -11.083  1.00 96.83           H  
ATOM   2806 HG22 THR A 180      13.685   1.831 -11.091  1.00 96.83           H  
ATOM   2807 HG23 THR A 180      13.347   2.980 -12.396  1.00 96.83           H  
ATOM   2808  OG1 THR A 180      15.296   3.745 -10.806  1.00 96.83           O  
ATOM   2809  HG1 THR A 180      15.781   4.223 -10.129  1.00 96.83           H  
ATOM   2810  N   ARG A 181      11.601   5.811  -9.535  1.00 95.81           N  
ATOM   2811  H   ARG A 181      12.311   5.820  -8.818  1.00 95.81           H  
ATOM   2812  CA  ARG A 181      10.220   6.151  -9.178  1.00 95.81           C  
ATOM   2813  HA  ARG A 181       9.574   5.329  -9.486  1.00 95.81           H  
ATOM   2814  C   ARG A 181       9.725   7.395  -9.916  1.00 95.81           C  
ATOM   2815  CB  ARG A 181      10.134   6.322  -7.658  1.00 95.81           C  
ATOM   2816  HB2 ARG A 181      10.453   5.394  -7.182  1.00 95.81           H  
ATOM   2817  HB3 ARG A 181      10.806   7.119  -7.340  1.00 95.81           H  
ATOM   2818  O   ARG A 181       8.585   7.404 -10.378  1.00 95.81           O  
ATOM   2819  CG  ARG A 181       8.702   6.648  -7.216  1.00 95.81           C  
ATOM   2820  HG2 ARG A 181       8.036   5.856  -7.561  1.00 95.81           H  
ATOM   2821  HG3 ARG A 181       8.371   7.595  -7.642  1.00 95.81           H  
ATOM   2822  CD  ARG A 181       8.609   6.735  -5.696  1.00 95.81           C  
ATOM   2823  HD2 ARG A 181       9.061   5.839  -5.270  1.00 95.81           H  
ATOM   2824  HD3 ARG A 181       7.554   6.742  -5.422  1.00 95.81           H  
ATOM   2825  NE  ARG A 181       9.277   7.934  -5.146  1.00 95.81           N  
ATOM   2826  HE  ARG A 181       9.995   8.380  -5.699  1.00 95.81           H  
ATOM   2827  NH1 ARG A 181       8.345   7.755  -3.077  1.00 95.81           N  
ATOM   2828 HH11 ARG A 181       8.395   7.943  -2.086  1.00 95.81           H  
ATOM   2829 HH12 ARG A 181       8.025   6.822  -3.293  1.00 95.81           H  
ATOM   2830  NH2 ARG A 181       9.781   9.371  -3.431  1.00 95.81           N  
ATOM   2831 HH21 ARG A 181       9.703   9.598  -2.450  1.00 95.81           H  
ATOM   2832 HH22 ARG A 181      10.690   9.547  -3.835  1.00 95.81           H  
ATOM   2833  CZ  ARG A 181       9.138   8.352  -3.901  1.00 95.81           C  
ATOM   2834  N   MET A 182      10.547   8.442 -10.016  1.00 95.00           N  
ATOM   2835  H   MET A 182      11.471   8.367  -9.616  1.00 95.00           H  
ATOM   2836  CA  MET A 182      10.176   9.668 -10.733  1.00 95.00           C  
ATOM   2837  HA  MET A 182       9.239  10.048 -10.327  1.00 95.00           H  
ATOM   2838  C   MET A 182       9.929   9.399 -12.217  1.00 95.00           C  
ATOM   2839  CB  MET A 182      11.246  10.753 -10.567  1.00 95.00           C  
ATOM   2840  HB2 MET A 182      12.227  10.342 -10.809  1.00 95.00           H  
ATOM   2841  HB3 MET A 182      11.030  11.564 -11.263  1.00 95.00           H  
ATOM   2842  O   MET A 182       8.939   9.890 -12.750  1.00 95.00           O  
ATOM   2843  CG  MET A 182      11.257  11.337  -9.151  1.00 95.00           C  
ATOM   2844  HG2 MET A 182      10.238  11.625  -8.893  1.00 95.00           H  
ATOM   2845  HG3 MET A 182      11.575  10.571  -8.443  1.00 95.00           H  
ATOM   2846  SD  MET A 182      12.306  12.801  -8.932  1.00 95.00           S  
ATOM   2847  CE  MET A 182      13.932  12.171  -9.441  1.00 95.00           C  
ATOM   2848  HE1 MET A 182      13.913  11.885 -10.493  1.00 95.00           H  
ATOM   2849  HE2 MET A 182      14.202  11.311  -8.829  1.00 95.00           H  
ATOM   2850  HE3 MET A 182      14.681  12.951  -9.304  1.00 95.00           H  
ATOM   2851  N   LEU A 183      10.757   8.571 -12.862  1.00 95.24           N  
ATOM   2852  H   LEU A 183      11.569   8.217 -12.376  1.00 95.24           H  
ATOM   2853  CA  LEU A 183      10.542   8.154 -14.249  1.00 95.24           C  
ATOM   2854  HA  LEU A 183      10.576   9.037 -14.887  1.00 95.24           H  
ATOM   2855  C   LEU A 183       9.164   7.505 -14.436  1.00 95.24           C  
ATOM   2856  CB  LEU A 183      11.673   7.196 -14.657  1.00 95.24           C  
ATOM   2857  HB2 LEU A 183      12.622   7.727 -14.584  1.00 95.24           H  
ATOM   2858  HB3 LEU A 183      11.700   6.361 -13.956  1.00 95.24           H  
ATOM   2859  O   LEU A 183       8.394   7.935 -15.291  1.00 95.24           O  
ATOM   2860  CG  LEU A 183      11.516   6.625 -16.076  1.00 95.24           C  
ATOM   2861  HG  LEU A 183      10.514   6.218 -16.211  1.00 95.24           H  
ATOM   2862  CD1 LEU A 183      11.764   7.696 -17.129  1.00 95.24           C  
ATOM   2863 HD11 LEU A 183      11.675   7.248 -18.119  1.00 95.24           H  
ATOM   2864 HD12 LEU A 183      12.765   8.114 -17.022  1.00 95.24           H  
ATOM   2865 HD13 LEU A 183      11.019   8.487 -17.042  1.00 95.24           H  
ATOM   2866  CD2 LEU A 183      12.497   5.485 -16.301  1.00 95.24           C  
ATOM   2867 HD21 LEU A 183      12.334   4.709 -15.552  1.00 95.24           H  
ATOM   2868 HD22 LEU A 183      13.526   5.840 -16.249  1.00 95.24           H  
ATOM   2869 HD23 LEU A 183      12.309   5.066 -17.289  1.00 95.24           H  
ATOM   2870  N   ILE A 184       8.830   6.510 -13.610  1.00 96.04           N  
ATOM   2871  H   ILE A 184       9.519   6.195 -12.943  1.00 96.04           H  
ATOM   2872  CA  ILE A 184       7.567   5.765 -13.732  1.00 96.04           C  
ATOM   2873  HA  ILE A 184       7.483   5.404 -14.757  1.00 96.04           H  
ATOM   2874  C   ILE A 184       6.354   6.679 -13.489  1.00 96.04           C  
ATOM   2875  CB  ILE A 184       7.583   4.538 -12.790  1.00 96.04           C  
ATOM   2876  HB  ILE A 184       7.752   4.891 -11.772  1.00 96.04           H  
ATOM   2877  O   ILE A 184       5.345   6.562 -14.186  1.00 96.04           O  
ATOM   2878  CG1 ILE A 184       8.722   3.566 -13.185  1.00 96.04           C  
ATOM   2879 HG12 ILE A 184       8.457   3.045 -14.105  1.00 96.04           H  
ATOM   2880 HG13 ILE A 184       9.641   4.118 -13.384  1.00 96.04           H  
ATOM   2881  CG2 ILE A 184       6.241   3.781 -12.831  1.00 96.04           C  
ATOM   2882 HG21 ILE A 184       6.067   3.382 -13.830  1.00 96.04           H  
ATOM   2883 HG22 ILE A 184       5.411   4.439 -12.574  1.00 96.04           H  
ATOM   2884 HG23 ILE A 184       6.246   2.957 -12.118  1.00 96.04           H  
ATOM   2885  CD1 ILE A 184       9.056   2.533 -12.105  1.00 96.04           C  
ATOM   2886 HD11 ILE A 184       9.932   1.963 -12.415  1.00 96.04           H  
ATOM   2887 HD12 ILE A 184       8.227   1.837 -11.974  1.00 96.04           H  
ATOM   2888 HD13 ILE A 184       9.280   3.037 -11.165  1.00 96.04           H  
ATOM   2889  N   ARG A 185       6.457   7.626 -12.546  1.00 93.56           N  
ATOM   2890  H   ARG A 185       7.317   7.665 -12.017  1.00 93.56           H  
ATOM   2891  CA  ARG A 185       5.404   8.622 -12.274  1.00 93.56           C  
ATOM   2892  HA  ARG A 185       4.439   8.119 -12.212  1.00 93.56           H  
ATOM   2893  C   ARG A 185       5.249   9.645 -13.394  1.00 93.56           C  
ATOM   2894  CB  ARG A 185       5.688   9.348 -10.956  1.00 93.56           C  
ATOM   2895  HB2 ARG A 185       5.034  10.218 -10.892  1.00 93.56           H  
ATOM   2896  HB3 ARG A 185       6.721   9.695 -10.943  1.00 93.56           H  
ATOM   2897  O   ARG A 185       4.122   9.970 -13.755  1.00 93.56           O  
ATOM   2898  CG  ARG A 185       5.419   8.457  -9.740  1.00 93.56           C  
ATOM   2899  HG2 ARG A 185       4.377   8.136  -9.755  1.00 93.56           H  
ATOM   2900  HG3 ARG A 185       6.062   7.577  -9.763  1.00 93.56           H  
ATOM   2901  CD  ARG A 185       5.674   9.255  -8.462  1.00 93.56           C  
ATOM   2902  HD2 ARG A 185       5.044  10.144  -8.479  1.00 93.56           H  
ATOM   2903  HD3 ARG A 185       6.720   9.560  -8.445  1.00 93.56           H  
ATOM   2904  NE  ARG A 185       5.368   8.457  -7.261  1.00 93.56           N  
ATOM   2905  HE  ARG A 185       5.086   7.499  -7.410  1.00 93.56           H  
ATOM   2906  NH1 ARG A 185       5.740  10.108  -5.712  1.00 93.56           N  
ATOM   2907 HH11 ARG A 185       5.752  10.422  -4.752  1.00 93.56           H  
ATOM   2908 HH12 ARG A 185       5.939  10.749  -6.467  1.00 93.56           H  
ATOM   2909  NH2 ARG A 185       5.145   8.061  -5.039  1.00 93.56           N  
ATOM   2910 HH21 ARG A 185       5.197   8.358  -4.075  1.00 93.56           H  
ATOM   2911 HH22 ARG A 185       5.028   7.081  -5.252  1.00 93.56           H  
ATOM   2912  CZ  ARG A 185       5.414   8.881  -6.013  1.00 93.56           C  
ATOM   2913  N   ASN A 186       6.352  10.123 -13.967  1.00 92.35           N  
ATOM   2914  H   ASN A 186       7.251   9.845 -13.599  1.00 92.35           H  
ATOM   2915  CA  ASN A 186       6.320  11.024 -15.122  1.00 92.35           C  
ATOM   2916  HA  ASN A 186       5.676  11.874 -14.896  1.00 92.35           H  
ATOM   2917  C   ASN A 186       5.718  10.328 -16.351  1.00 92.35           C  
ATOM   2918  CB  ASN A 186       7.740  11.540 -15.403  1.00 92.35           C  
ATOM   2919  HB2 ASN A 186       7.738  12.076 -16.352  1.00 92.35           H  
ATOM   2920  HB3 ASN A 186       8.425  10.697 -15.492  1.00 92.35           H  
ATOM   2921  O   ASN A 186       5.046  10.971 -17.152  1.00 92.35           O  
ATOM   2922  CG  ASN A 186       8.257  12.498 -14.341  1.00 92.35           C  
ATOM   2923  ND2 ASN A 186       9.527  12.826 -14.389  1.00 92.35           N  
ATOM   2924 HD21 ASN A 186      10.123  12.448 -15.112  1.00 92.35           H  
ATOM   2925 HD22 ASN A 186       9.839  13.494 -13.699  1.00 92.35           H  
ATOM   2926  OD1 ASN A 186       7.548  12.984 -13.475  1.00 92.35           O  
ATOM   2927  N   ALA A 187       5.892   9.008 -16.450  1.00 92.40           N  
ATOM   2928  H   ALA A 187       6.551   8.563 -15.827  1.00 92.40           H  
ATOM   2929  CA  ALA A 187       5.228   8.163 -17.434  1.00 92.40           C  
ATOM   2930  HA  ALA A 187       5.227   8.681 -18.393  1.00 92.40           H  
ATOM   2931  C   ALA A 187       3.751   7.874 -17.138  1.00 92.40           C  
ATOM   2932  CB  ALA A 187       6.034   6.868 -17.560  1.00 92.40           C  
ATOM   2933  HB1 ALA A 187       7.097   7.092 -17.655  1.00 92.40           H  
ATOM   2934  HB2 ALA A 187       5.704   6.315 -18.440  1.00 92.40           H  
ATOM   2935  HB3 ALA A 187       5.885   6.249 -16.676  1.00 92.40           H  
ATOM   2936  O   ALA A 187       3.055   7.345 -18.003  1.00 92.40           O  
ATOM   2937  N   GLN A 188       3.276   8.194 -15.930  1.00 92.59           N  
ATOM   2938  H   GLN A 188       3.894   8.670 -15.288  1.00 92.59           H  
ATOM   2939  CA  GLN A 188       1.941   7.852 -15.434  1.00 92.59           C  
ATOM   2940  HA  GLN A 188       1.933   8.098 -14.372  1.00 92.59           H  
ATOM   2941  C   GLN A 188       1.638   6.343 -15.507  1.00 92.59           C  
ATOM   2942  CB  GLN A 188       0.873   8.729 -16.112  1.00 92.59           C  
ATOM   2943  HB2 GLN A 188       0.820   8.485 -17.173  1.00 92.59           H  
ATOM   2944  HB3 GLN A 188      -0.096   8.508 -15.663  1.00 92.59           H  
ATOM   2945  O   GLN A 188       0.485   5.930 -15.650  1.00 92.59           O  
ATOM   2946  CG  GLN A 188       1.150  10.231 -15.947  1.00 92.59           C  
ATOM   2947  HG2 GLN A 188       1.244  10.458 -14.885  1.00 92.59           H  
ATOM   2948  HG3 GLN A 188       2.085  10.497 -16.438  1.00 92.59           H  
ATOM   2949  CD  GLN A 188       0.046  11.094 -16.547  1.00 92.59           C  
ATOM   2950  NE2 GLN A 188      -0.141  12.298 -16.054  1.00 92.59           N  
ATOM   2951 HE21 GLN A 188      -0.836  12.853 -16.533  1.00 92.59           H  
ATOM   2952 HE22 GLN A 188       0.505  12.671 -15.373  1.00 92.59           H  
ATOM   2953  OE1 GLN A 188      -0.677  10.726 -17.455  1.00 92.59           O  
ATOM   2954  N   GLN A 189       2.677   5.507 -15.412  1.00 94.08           N  
ATOM   2955  H   GLN A 189       3.585   5.911 -15.234  1.00 94.08           H  
ATOM   2956  CA  GLN A 189       2.576   4.055 -15.575  1.00 94.08           C  
ATOM   2957  HA  GLN A 189       1.630   3.826 -16.066  1.00 94.08           H  
ATOM   2958  C   GLN A 189       2.531   3.293 -14.254  1.00 94.08           C  
ATOM   2959  CB  GLN A 189       3.704   3.519 -16.474  1.00 94.08           C  
ATOM   2960  HB2 GLN A 189       3.698   2.429 -16.466  1.00 94.08           H  
ATOM   2961  HB3 GLN A 189       4.662   3.852 -16.076  1.00 94.08           H  
ATOM   2962  O   GLN A 189       2.577   2.069 -14.282  1.00 94.08           O  
ATOM   2963  CG  GLN A 189       3.581   3.954 -17.933  1.00 94.08           C  
ATOM   2964  HG2 GLN A 189       3.749   5.029 -17.999  1.00 94.08           H  
ATOM   2965  HG3 GLN A 189       4.369   3.470 -18.509  1.00 94.08           H  
ATOM   2966  CD  GLN A 189       2.244   3.594 -18.573  1.00 94.08           C  
ATOM   2967  NE2 GLN A 189       1.625   4.545 -19.229  1.00 94.08           N  
ATOM   2968 HE21 GLN A 189       2.028   5.471 -19.194  1.00 94.08           H  
ATOM   2969 HE22 GLN A 189       1.292   4.259 -20.139  1.00 94.08           H  
ATOM   2970  OE1 GLN A 189       1.757   2.473 -18.477  1.00 94.08           O  
ATOM   2971  N   GLU A 190       2.411   3.947 -13.091  1.00 94.01           N  
ATOM   2972  H   GLU A 190       2.370   4.956 -13.092  1.00 94.01           H  
ATOM   2973  CA  GLU A 190       2.427   3.223 -11.808  1.00 94.01           C  
ATOM   2974  HA  GLU A 190       3.384   2.709 -11.714  1.00 94.01           H  
ATOM   2975  C   GLU A 190       1.330   2.150 -11.762  1.00 94.01           C  
ATOM   2976  CB  GLU A 190       2.252   4.150 -10.589  1.00 94.01           C  
ATOM   2977  HB2 GLU A 190       2.476   3.555  -9.704  1.00 94.01           H  
ATOM   2978  HB3 GLU A 190       1.208   4.452 -10.508  1.00 94.01           H  
ATOM   2979  O   GLU A 190       1.586   1.006 -11.395  1.00 94.01           O  
ATOM   2980  CG  GLU A 190       3.133   5.408 -10.536  1.00 94.01           C  
ATOM   2981  HG2 GLU A 190       3.404   5.594  -9.497  1.00 94.01           H  
ATOM   2982  HG3 GLU A 190       4.059   5.259 -11.091  1.00 94.01           H  
ATOM   2983  CD  GLU A 190       2.362   6.619 -11.072  1.00 94.01           C  
ATOM   2984  OE1 GLU A 190       1.908   7.452 -10.246  1.00 94.01           O  
ATOM   2985  OE2 GLU A 190       2.101   6.656 -12.290  1.00 94.01           O  
ATOM   2986  N   ARG A 191       0.115   2.502 -12.205  1.00 93.50           N  
ATOM   2987  H   ARG A 191       0.005   3.444 -12.553  1.00 93.50           H  
ATOM   2988  CA  ARG A 191      -1.017   1.570 -12.250  1.00 93.50           C  
ATOM   2989  HA  ARG A 191      -1.121   1.102 -11.271  1.00 93.50           H  
ATOM   2990  C   ARG A 191      -0.769   0.428 -13.233  1.00 93.50           C  
ATOM   2991  CB  ARG A 191      -2.310   2.330 -12.580  1.00 93.50           C  
ATOM   2992  HB2 ARG A 191      -2.198   2.835 -13.540  1.00 93.50           H  
ATOM   2993  HB3 ARG A 191      -2.496   3.077 -11.809  1.00 93.50           H  
ATOM   2994  O   ARG A 191      -0.976  -0.725 -12.872  1.00 93.50           O  
ATOM   2995  CG  ARG A 191      -3.506   1.371 -12.649  1.00 93.50           C  
ATOM   2996  HG2 ARG A 191      -3.315   0.589 -13.383  1.00 93.50           H  
ATOM   2997  HG3 ARG A 191      -3.658   0.906 -11.675  1.00 93.50           H  
ATOM   2998  CD  ARG A 191      -4.781   2.091 -13.072  1.00 93.50           C  
ATOM   2999  HD2 ARG A 191      -5.077   2.796 -12.295  1.00 93.50           H  
ATOM   3000  HD3 ARG A 191      -4.597   2.634 -13.999  1.00 93.50           H  
ATOM   3001  NE  ARG A 191      -5.826   1.092 -13.298  1.00 93.50           N  
ATOM   3002  HE  ARG A 191      -5.536   0.125 -13.308  1.00 93.50           H  
ATOM   3003  NH1 ARG A 191      -7.641   2.475 -13.528  1.00 93.50           N  
ATOM   3004 HH11 ARG A 191      -8.627   2.587 -13.718  1.00 93.50           H  
ATOM   3005 HH12 ARG A 191      -7.075   3.246 -13.203  1.00 93.50           H  
ATOM   3006  NH2 ARG A 191      -7.825   0.239 -13.783  1.00 93.50           N  
ATOM   3007 HH21 ARG A 191      -7.340  -0.647 -13.768  1.00 93.50           H  
ATOM   3008 HH22 ARG A 191      -8.815   0.291 -13.976  1.00 93.50           H  
ATOM   3009  CZ  ARG A 191      -7.099   1.287 -13.533  1.00 93.50           C  
ATOM   3010  N   GLY A 192      -0.359   0.746 -14.463  1.00 93.09           N  
ATOM   3011  H   GLY A 192      -0.110   1.706 -14.656  1.00 93.09           H  
ATOM   3012  CA  GLY A 192      -0.123  -0.265 -15.495  1.00 93.09           C  
ATOM   3013  HA2 GLY A 192      -1.028  -0.855 -15.638  1.00 93.09           H  
ATOM   3014  HA3 GLY A 192       0.162   0.219 -16.429  1.00 93.09           H  
ATOM   3015  C   GLY A 192       0.978  -1.236 -15.100  1.00 93.09           C  
ATOM   3016  O   GLY A 192       0.801  -2.443 -15.216  1.00 93.09           O  
ATOM   3017  N   LEU A 193       2.065  -0.710 -14.538  1.00 95.39           N  
ATOM   3018  H   LEU A 193       2.146   0.295 -14.474  1.00 95.39           H  
ATOM   3019  CA  LEU A 193       3.166  -1.508 -14.029  1.00 95.39           C  
ATOM   3020  HA  LEU A 193       3.542  -2.122 -14.847  1.00 95.39           H  
ATOM   3021  C   LEU A 193       2.716  -2.451 -12.910  1.00 95.39           C  
ATOM   3022  CB  LEU A 193       4.269  -0.547 -13.556  1.00 95.39           C  
ATOM   3023  HB2 LEU A 193       4.623   0.028 -14.412  1.00 95.39           H  
ATOM   3024  HB3 LEU A 193       3.842   0.146 -12.832  1.00 95.39           H  
ATOM   3025  O   LEU A 193       3.067  -3.625 -12.930  1.00 95.39           O  
ATOM   3026  CG  LEU A 193       5.461  -1.254 -12.897  1.00 95.39           C  
ATOM   3027  HG  LEU A 193       5.126  -1.782 -12.004  1.00 95.39           H  
ATOM   3028  CD1 LEU A 193       6.125  -2.247 -13.847  1.00 95.39           C  
ATOM   3029 HD11 LEU A 193       6.927  -2.770 -13.327  1.00 95.39           H  
ATOM   3030 HD12 LEU A 193       6.510  -1.742 -14.733  1.00 95.39           H  
ATOM   3031 HD13 LEU A 193       5.406  -3.010 -14.147  1.00 95.39           H  
ATOM   3032  CD2 LEU A 193       6.484  -0.209 -12.466  1.00 95.39           C  
ATOM   3033 HD21 LEU A 193       5.989   0.571 -11.888  1.00 95.39           H  
ATOM   3034 HD22 LEU A 193       7.254  -0.680 -11.855  1.00 95.39           H  
ATOM   3035 HD23 LEU A 193       6.941   0.244 -13.345  1.00 95.39           H  
ATOM   3036  N   ILE A 194       1.936  -1.966 -11.943  1.00 95.25           N  
ATOM   3037  H   ILE A 194       1.689  -0.987 -11.954  1.00 95.25           H  
ATOM   3038  CA  ILE A 194       1.457  -2.815 -10.846  1.00 95.25           C  
ATOM   3039  HA  ILE A 194       2.310  -3.354 -10.435  1.00 95.25           H  
ATOM   3040  C   ILE A 194       0.500  -3.886 -11.363  1.00 95.25           C  
ATOM   3041  CB  ILE A 194       0.853  -1.957  -9.720  1.00 95.25           C  
ATOM   3042  HB  ILE A 194       0.158  -1.237 -10.153  1.00 95.25           H  
ATOM   3043  O   ILE A 194       0.629  -5.036 -10.963  1.00 95.25           O  
ATOM   3044  CG1 ILE A 194       2.026  -1.209  -9.054  1.00 95.25           C  
ATOM   3045 HG12 ILE A 194       2.698  -1.928  -8.584  1.00 95.25           H  
ATOM   3046 HG13 ILE A 194       2.604  -0.675  -9.808  1.00 95.25           H  
ATOM   3047  CG2 ILE A 194       0.090  -2.815  -8.691  1.00 95.25           C  
ATOM   3048 HG21 ILE A 194       0.751  -3.585  -8.292  1.00 95.25           H  
ATOM   3049 HG22 ILE A 194      -0.765  -3.300  -9.162  1.00 95.25           H  
ATOM   3050 HG23 ILE A 194      -0.287  -2.195  -7.878  1.00 95.25           H  
ATOM   3051  CD1 ILE A 194       1.599  -0.191  -8.009  1.00 95.25           C  
ATOM   3052 HD11 ILE A 194       0.755   0.396  -8.371  1.00 95.25           H  
ATOM   3053 HD12 ILE A 194       2.442   0.469  -7.805  1.00 95.25           H  
ATOM   3054 HD13 ILE A 194       1.352  -0.722  -7.090  1.00 95.25           H  
ATOM   3055  N   GLU A 195      -0.417  -3.555 -12.271  1.00 92.79           N  
ATOM   3056  H   GLU A 195      -0.473  -2.599 -12.592  1.00 92.79           H  
ATOM   3057  CA  GLU A 195      -1.287  -4.559 -12.894  1.00 92.79           C  
ATOM   3058  HA  GLU A 195      -1.838  -5.080 -12.111  1.00 92.79           H  
ATOM   3059  C   GLU A 195      -0.469  -5.642 -13.623  1.00 92.79           C  
ATOM   3060  CB  GLU A 195      -2.303  -3.879 -13.832  1.00 92.79           C  
ATOM   3061  HB2 GLU A 195      -2.776  -4.644 -14.448  1.00 92.79           H  
ATOM   3062  HB3 GLU A 195      -1.774  -3.188 -14.489  1.00 92.79           H  
ATOM   3063  O   GLU A 195      -0.728  -6.831 -13.438  1.00 92.79           O  
ATOM   3064  CG  GLU A 195      -3.414  -3.122 -13.069  1.00 92.79           C  
ATOM   3065  HG2 GLU A 195      -2.952  -2.424 -12.371  1.00 92.79           H  
ATOM   3066  HG3 GLU A 195      -3.987  -3.842 -12.485  1.00 92.79           H  
ATOM   3067  CD  GLU A 195      -4.377  -2.334 -13.984  1.00 92.79           C  
ATOM   3068  OE1 GLU A 195      -5.284  -1.625 -13.476  1.00 92.79           O  
ATOM   3069  OE2 GLU A 195      -4.200  -2.346 -15.222  1.00 92.79           O  
ATOM   3070  N   ASP A 196       0.570  -5.271 -14.372  1.00 92.81           N  
ATOM   3071  H   ASP A 196       0.726  -4.286 -14.535  1.00 92.81           H  
ATOM   3072  CA  ASP A 196       1.429  -6.233 -15.073  1.00 92.81           C  
ATOM   3073  HA  ASP A 196       0.810  -6.902 -15.670  1.00 92.81           H  
ATOM   3074  C   ASP A 196       2.246  -7.103 -14.107  1.00 92.81           C  
ATOM   3075  CB  ASP A 196       2.371  -5.490 -16.021  1.00 92.81           C  
ATOM   3076  HB2 ASP A 196       3.118  -6.204 -16.367  1.00 92.81           H  
ATOM   3077  HB3 ASP A 196       2.891  -4.699 -15.480  1.00 92.81           H  
ATOM   3078  O   ASP A 196       2.269  -8.328 -14.226  1.00 92.81           O  
ATOM   3079  CG  ASP A 196       1.684  -4.898 -17.253  1.00 92.81           C  
ATOM   3080  OD1 ASP A 196       0.506  -5.194 -17.551  1.00 92.81           O  
ATOM   3081  OD2 ASP A 196       2.384  -4.177 -17.997  1.00 92.81           O  
ATOM   3082  N   VAL A 197       2.875  -6.495 -13.098  1.00 94.15           N  
ATOM   3083  H   VAL A 197       2.819  -5.488 -13.046  1.00 94.15           H  
ATOM   3084  CA  VAL A 197       3.635  -7.219 -12.067  1.00 94.15           C  
ATOM   3085  HA  VAL A 197       4.440  -7.781 -12.540  1.00 94.15           H  
ATOM   3086  C   VAL A 197       2.736  -8.219 -11.351  1.00 94.15           C  
ATOM   3087  CB  VAL A 197       4.246  -6.230 -11.060  1.00 94.15           C  
ATOM   3088  HB  VAL A 197       3.478  -5.530 -10.729  1.00 94.15           H  
ATOM   3089  O   VAL A 197       3.104  -9.379 -11.162  1.00 94.15           O  
ATOM   3090  CG1 VAL A 197       4.817  -6.934  -9.825  1.00 94.15           C  
ATOM   3091 HG11 VAL A 197       5.427  -6.230  -9.259  1.00 94.15           H  
ATOM   3092 HG12 VAL A 197       4.011  -7.297  -9.186  1.00 94.15           H  
ATOM   3093 HG13 VAL A 197       5.444  -7.772 -10.130  1.00 94.15           H  
ATOM   3094  CG2 VAL A 197       5.387  -5.435 -11.706  1.00 94.15           C  
ATOM   3095 HG21 VAL A 197       5.652  -4.591 -11.070  1.00 94.15           H  
ATOM   3096 HG22 VAL A 197       5.091  -5.054 -12.683  1.00 94.15           H  
ATOM   3097 HG23 VAL A 197       6.258  -6.076 -11.843  1.00 94.15           H  
ATOM   3098  N   MET A 198       1.525  -7.803 -11.002  1.00 91.78           N  
ATOM   3099  H   MET A 198       1.255  -6.853 -11.214  1.00 91.78           H  
ATOM   3100  CA  MET A 198       0.609  -8.632 -10.238  1.00 91.78           C  
ATOM   3101  HA  MET A 198       1.194  -9.163  -9.487  1.00 91.78           H  
ATOM   3102  C   MET A 198      -0.106  -9.697 -11.088  1.00 91.78           C  
ATOM   3103  CB  MET A 198      -0.363  -7.727  -9.496  1.00 91.78           C  
ATOM   3104  HB2 MET A 198      -0.917  -7.138 -10.227  1.00 91.78           H  
ATOM   3105  HB3 MET A 198      -1.045  -8.378  -8.949  1.00 91.78           H  
ATOM   3106  O   MET A 198      -0.660 -10.637 -10.521  1.00 91.78           O  
ATOM   3107  CG  MET A 198       0.318  -6.781  -8.493  1.00 91.78           C  
ATOM   3108  HG2 MET A 198       1.077  -6.190  -9.006  1.00 91.78           H  
ATOM   3109  HG3 MET A 198      -0.427  -6.086  -8.105  1.00 91.78           H  
ATOM   3110  SD  MET A 198       1.160  -7.560  -7.100  1.00 91.78           S  
ATOM   3111  CE  MET A 198      -0.282  -8.260  -6.281  1.00 91.78           C  
ATOM   3112  HE1 MET A 198       0.031  -8.651  -5.313  1.00 91.78           H  
ATOM   3113  HE2 MET A 198      -1.018  -7.474  -6.110  1.00 91.78           H  
ATOM   3114  HE3 MET A 198      -0.704  -9.070  -6.875  1.00 91.78           H  
ATOM   3115  N   THR A 199      -0.041  -9.610 -12.421  1.00 90.40           N  
ATOM   3116  H   THR A 199       0.392  -8.788 -12.817  1.00 90.40           H  
ATOM   3117  CA  THR A 199      -0.517 -10.643 -13.371  1.00 90.40           C  
ATOM   3118  HA  THR A 199      -1.152 -11.350 -12.836  1.00 90.40           H  
ATOM   3119  C   THR A 199       0.602 -11.474 -13.988  1.00 90.40           C  
ATOM   3120  CB  THR A 199      -1.353 -10.054 -14.515  1.00 90.40           C  
ATOM   3121  HB  THR A 199      -1.629 -10.840 -15.218  1.00 90.40           H  
ATOM   3122  O   THR A 199       0.342 -12.329 -14.836  1.00 90.40           O  
ATOM   3123  CG2 THR A 199      -2.614  -9.439 -13.981  1.00 90.40           C  
ATOM   3124 HG21 THR A 199      -3.176 -10.214 -13.459  1.00 90.40           H  
ATOM   3125 HG22 THR A 199      -3.205  -9.002 -14.787  1.00 90.40           H  
ATOM   3126 HG23 THR A 199      -2.314  -8.644 -13.298  1.00 90.40           H  
ATOM   3127  OG1 THR A 199      -0.691  -9.028 -15.206  1.00 90.40           O  
ATOM   3128  HG1 THR A 199      -0.652  -8.265 -14.624  1.00 90.40           H  
ATOM   3129  N   SER A 200       1.849 -11.235 -13.579  1.00 88.76           N  
ATOM   3130  H   SER A 200       2.007 -10.449 -12.965  1.00 88.76           H  
ATOM   3131  CA  SER A 200       3.015 -11.910 -14.154  1.00 88.76           C  
ATOM   3132  HA  SER A 200       2.902 -11.905 -15.238  1.00 88.76           H  
ATOM   3133  C   SER A 200       3.148 -13.378 -13.734  1.00 88.76           C  
ATOM   3134  CB  SER A 200       4.292 -11.134 -13.828  1.00 88.76           C  
ATOM   3135  HB2 SER A 200       5.122 -11.594 -14.365  1.00 88.76           H  
ATOM   3136  HB3 SER A 200       4.193 -10.102 -14.165  1.00 88.76           H  
ATOM   3137  O   SER A 200       3.810 -14.146 -14.431  1.00 88.76           O  
ATOM   3138  OG  SER A 200       4.586 -11.156 -12.445  1.00 88.76           O  
ATOM   3139  HG  SER A 200       4.030 -10.521 -11.988  1.00 88.76           H  
ATOM   3140  N   ILE A 201       2.502 -13.786 -12.637  1.00 91.69           N  
ATOM   3141  H   ILE A 201       1.934 -13.113 -12.142  1.00 91.69           H  
ATOM   3142  CA  ILE A 201       2.515 -15.173 -12.166  1.00 91.69           C  
ATOM   3143  HA  ILE A 201       3.525 -15.558 -12.304  1.00 91.69           H  
ATOM   3144  C   ILE A 201       1.607 -16.047 -13.025  1.00 91.69           C  
ATOM   3145  CB  ILE A 201       2.172 -15.262 -10.664  1.00 91.69           C  
ATOM   3146  HB  ILE A 201       1.224 -14.749 -10.502  1.00 91.69           H  
ATOM   3147  O   ILE A 201       0.467 -15.700 -13.326  1.00 91.69           O  
ATOM   3148  CG1 ILE A 201       3.239 -14.555  -9.807  1.00 91.69           C  
ATOM   3149 HG12 ILE A 201       2.926 -14.620  -8.765  1.00 91.69           H  
ATOM   3150 HG13 ILE A 201       3.269 -13.501 -10.083  1.00 91.69           H  
ATOM   3151  CG2 ILE A 201       1.998 -16.712 -10.173  1.00 91.69           C  
ATOM   3152 HG21 ILE A 201       1.117 -17.161 -10.630  1.00 91.69           H  
ATOM   3153 HG22 ILE A 201       1.855 -16.722  -9.092  1.00 91.69           H  
ATOM   3154 HG23 ILE A 201       2.872 -17.311 -10.429  1.00 91.69           H  
ATOM   3155  CD1 ILE A 201       4.668 -15.107  -9.908  1.00 91.69           C  
ATOM   3156 HD11 ILE A 201       5.321 -14.500  -9.281  1.00 91.69           H  
ATOM   3157 HD12 ILE A 201       4.709 -16.142  -9.567  1.00 91.69           H  
ATOM   3158 HD13 ILE A 201       5.044 -15.040 -10.929  1.00 91.69           H  
ATOM   3159  N   THR A 202       2.127 -17.213 -13.389  1.00 89.84           N  
ATOM   3160  H   THR A 202       3.052 -17.436 -13.049  1.00 89.84           H  
ATOM   3161  CA  THR A 202       1.417 -18.261 -14.122  1.00 89.84           C  
ATOM   3162  HA  THR A 202       0.353 -18.026 -14.164  1.00 89.84           H  
ATOM   3163  C   THR A 202       1.565 -19.590 -13.389  1.00 89.84           C  
ATOM   3164  CB  THR A 202       1.944 -18.385 -15.562  1.00 89.84           C  
ATOM   3165  HB  THR A 202       1.301 -19.079 -16.103  1.00 89.84           H  
ATOM   3166  O   THR A 202       2.387 -19.719 -12.478  1.00 89.84           O  
ATOM   3167  CG2 THR A 202       1.960 -17.060 -16.328  1.00 89.84           C  
ATOM   3168 HG21 THR A 202       2.231 -17.249 -17.367  1.00 89.84           H  
ATOM   3169 HG22 THR A 202       0.970 -16.604 -16.284  1.00 89.84           H  
ATOM   3170 HG23 THR A 202       2.686 -16.375 -15.890  1.00 89.84           H  
ATOM   3171  OG1 THR A 202       3.255 -18.900 -15.579  1.00 89.84           O  
ATOM   3172  HG1 THR A 202       3.798 -18.333 -15.026  1.00 89.84           H  
ATOM   3173  N   ASP A 203       0.836 -20.617 -13.822  1.00 90.81           N  
ATOM   3174  H   ASP A 203       0.060 -20.458 -14.448  1.00 90.81           H  
ATOM   3175  CA  ASP A 203       0.985 -21.968 -13.264  1.00 90.81           C  
ATOM   3176  HA  ASP A 203       0.763 -21.935 -12.197  1.00 90.81           H  
ATOM   3177  C   ASP A 203       2.411 -22.521 -13.425  1.00 90.81           C  
ATOM   3178  CB  ASP A 203      -0.025 -22.908 -13.933  1.00 90.81           C  
ATOM   3179  HB2 ASP A 203       0.178 -22.942 -15.003  1.00 90.81           H  
ATOM   3180  HB3 ASP A 203       0.105 -23.912 -13.530  1.00 90.81           H  
ATOM   3181  O   ASP A 203       2.855 -23.335 -12.617  1.00 90.81           O  
ATOM   3182  CG  ASP A 203      -1.471 -22.472 -13.695  1.00 90.81           C  
ATOM   3183  OD1 ASP A 203      -1.725 -21.867 -12.630  1.00 90.81           O  
ATOM   3184  OD2 ASP A 203      -2.274 -22.706 -14.619  1.00 90.81           O  
ATOM   3185  N   GLN A 204       3.148 -22.021 -14.424  1.00 92.07           N  
ATOM   3186  H   GLN A 204       2.734 -21.285 -14.978  1.00 92.07           H  
ATOM   3187  CA  GLN A 204       4.535 -22.385 -14.723  1.00 92.07           C  
ATOM   3188  HA  GLN A 204       4.694 -23.426 -14.441  1.00 92.07           H  
ATOM   3189  C   GLN A 204       5.569 -21.564 -13.937  1.00 92.07           C  
ATOM   3190  CB  GLN A 204       4.782 -22.243 -16.235  1.00 92.07           C  
ATOM   3191  HB2 GLN A 204       5.803 -22.553 -16.458  1.00 92.07           H  
ATOM   3192  HB3 GLN A 204       4.683 -21.193 -16.513  1.00 92.07           H  
ATOM   3193  O   GLN A 204       6.764 -21.831 -14.046  1.00 92.07           O  
ATOM   3194  CG  GLN A 204       3.822 -23.071 -17.104  1.00 92.07           C  
ATOM   3195  HG2 GLN A 204       4.111 -22.964 -18.150  1.00 92.07           H  
ATOM   3196  HG3 GLN A 204       2.809 -22.683 -17.001  1.00 92.07           H  
ATOM   3197  CD  GLN A 204       3.836 -24.557 -16.760  1.00 92.07           C  
ATOM   3198  NE2 GLN A 204       2.693 -25.205 -16.709  1.00 92.07           N  
ATOM   3199 HE21 GLN A 204       2.753 -26.166 -16.407  1.00 92.07           H  
ATOM   3200 HE22 GLN A 204       1.813 -24.721 -16.818  1.00 92.07           H  
ATOM   3201  OE1 GLN A 204       4.866 -25.170 -16.542  1.00 92.07           O  
ATOM   3202  N   SER A 205       5.142 -20.563 -13.160  1.00 92.51           N  
ATOM   3203  H   SER A 205       4.151 -20.385 -13.079  1.00 92.51           H  
ATOM   3204  CA  SER A 205       6.057 -19.773 -12.335  1.00 92.51           C  
ATOM   3205  HA  SER A 205       6.869 -19.416 -12.969  1.00 92.51           H  
ATOM   3206  C   SER A 205       6.673 -20.628 -11.230  1.00 92.51           C  
ATOM   3207  CB  SER A 205       5.361 -18.551 -11.737  1.00 92.51           C  
ATOM   3208  HB2 SER A 205       4.485 -18.870 -11.172  1.00 92.51           H  
ATOM   3209  HB3 SER A 205       6.045 -18.036 -11.063  1.00 92.51           H  
ATOM   3210  O   SER A 205       6.000 -21.435 -10.578  1.00 92.51           O  
ATOM   3211  OG  SER A 205       4.975 -17.664 -12.772  1.00 92.51           O  
ATOM   3212  HG  SER A 205       5.785 -17.284 -13.120  1.00 92.51           H  
ATOM   3213  N   THR A 206       7.961 -20.407 -11.002  1.00 93.54           N  
ATOM   3214  H   THR A 206       8.397 -19.677 -11.547  1.00 93.54           H  
ATOM   3215  CA  THR A 206       8.744 -21.026  -9.934  1.00 93.54           C  
ATOM   3216  HA  THR A 206       8.655 -22.109 -10.023  1.00 93.54           H  
ATOM   3217  C   THR A 206       8.219 -20.619  -8.555  1.00 93.54           C  
ATOM   3218  CB  THR A 206      10.229 -20.646 -10.054  1.00 93.54           C  
ATOM   3219  HB  THR A 206      10.784 -21.167  -9.274  1.00 93.54           H  
ATOM   3220  O   THR A 206       7.595 -19.567  -8.388  1.00 93.54           O  
ATOM   3221  CG2 THR A 206      10.843 -21.010 -11.407  1.00 93.54           C  
ATOM   3222 HG21 THR A 206      11.909 -20.785 -11.391  1.00 93.54           H  
ATOM   3223 HG22 THR A 206      10.376 -20.436 -12.207  1.00 93.54           H  
ATOM   3224 HG23 THR A 206      10.704 -22.073 -11.600  1.00 93.54           H  
ATOM   3225  OG1 THR A 206      10.399 -19.262  -9.876  1.00 93.54           O  
ATOM   3226  HG1 THR A 206       9.981 -18.842 -10.631  1.00 93.54           H  
ATOM   3227  N   ASP A 207       8.511 -21.422  -7.531  1.00 95.34           N  
ATOM   3228  H   ASP A 207       8.900 -22.338  -7.707  1.00 95.34           H  
ATOM   3229  CA  ASP A 207       8.130 -21.100  -6.148  1.00 95.34           C  
ATOM   3230  HA  ASP A 207       7.047 -20.984  -6.093  1.00 95.34           H  
ATOM   3231  C   ASP A 207       8.755 -19.785  -5.670  1.00 95.34           C  
ATOM   3232  CB  ASP A 207       8.541 -22.244  -5.213  1.00 95.34           C  
ATOM   3233  HB2 ASP A 207       9.611 -22.424  -5.315  1.00 95.34           H  
ATOM   3234  HB3 ASP A 207       8.343 -21.944  -4.184  1.00 95.34           H  
ATOM   3235  O   ASP A 207       8.135 -19.029  -4.921  1.00 95.34           O  
ATOM   3236  CG  ASP A 207       7.771 -23.539  -5.488  1.00 95.34           C  
ATOM   3237  OD1 ASP A 207       6.665 -23.456  -6.075  1.00 95.34           O  
ATOM   3238  OD2 ASP A 207       8.321 -24.602  -5.136  1.00 95.34           O  
ATOM   3239  N   PHE A 208       9.953 -19.468  -6.166  1.00 94.61           N  
ATOM   3240  H   PHE A 208      10.381 -20.108  -6.819  1.00 94.61           H  
ATOM   3241  CA  PHE A 208      10.612 -18.200  -5.889  1.00 94.61           C  
ATOM   3242  HA  PHE A 208      10.633 -18.057  -4.809  1.00 94.61           H  
ATOM   3243  C   PHE A 208       9.835 -17.008  -6.461  1.00 94.61           C  
ATOM   3244  CB  PHE A 208      12.057 -18.252  -6.396  1.00 94.61           C  
ATOM   3245  HB2 PHE A 208      12.571 -19.084  -5.916  1.00 94.61           H  
ATOM   3246  HB3 PHE A 208      12.052 -18.432  -7.471  1.00 94.61           H  
ATOM   3247  O   PHE A 208       9.527 -16.075  -5.722  1.00 94.61           O  
ATOM   3248  CG  PHE A 208      12.823 -16.981  -6.096  1.00 94.61           C  
ATOM   3249  CD1 PHE A 208      13.358 -16.205  -7.141  1.00 94.61           C  
ATOM   3250  HD1 PHE A 208      13.245 -16.521  -8.168  1.00 94.61           H  
ATOM   3251  CD2 PHE A 208      12.944 -16.540  -4.766  1.00 94.61           C  
ATOM   3252  HD2 PHE A 208      12.517 -17.118  -3.960  1.00 94.61           H  
ATOM   3253  CE1 PHE A 208      14.020 -14.999  -6.853  1.00 94.61           C  
ATOM   3254  HE1 PHE A 208      14.416 -14.398  -7.658  1.00 94.61           H  
ATOM   3255  CE2 PHE A 208      13.581 -15.324  -4.482  1.00 94.61           C  
ATOM   3256  HE2 PHE A 208      13.621 -14.970  -3.462  1.00 94.61           H  
ATOM   3257  CZ  PHE A 208      14.127 -14.555  -5.523  1.00 94.61           C  
ATOM   3258  HZ  PHE A 208      14.610 -13.614  -5.305  1.00 94.61           H  
ATOM   3259  N   GLU A 209       9.438 -17.053  -7.736  1.00 93.55           N  
ATOM   3260  H   GLU A 209       9.684 -17.855  -8.298  1.00 93.55           H  
ATOM   3261  CA  GLU A 209       8.616 -16.000  -8.351  1.00 93.55           C  
ATOM   3262  HA  GLU A 209       9.139 -15.045  -8.294  1.00 93.55           H  
ATOM   3263  C   GLU A 209       7.277 -15.839  -7.617  1.00 93.55           C  
ATOM   3264  CB  GLU A 209       8.360 -16.335  -9.825  1.00 93.55           C  
ATOM   3265  HB2 GLU A 209       7.598 -15.664 -10.222  1.00 93.55           H  
ATOM   3266  HB3 GLU A 209       7.968 -17.351  -9.867  1.00 93.55           H  
ATOM   3267  O   GLU A 209       6.875 -14.719  -7.292  1.00 93.55           O  
ATOM   3268  CG  GLU A 209       9.622 -16.198 -10.695  1.00 93.55           C  
ATOM   3269  HG2 GLU A 209       9.812 -15.138 -10.863  1.00 93.55           H  
ATOM   3270  HG3 GLU A 209      10.483 -16.604 -10.163  1.00 93.55           H  
ATOM   3271  CD  GLU A 209       9.488 -16.936 -12.034  1.00 93.55           C  
ATOM   3272  OE1 GLU A 209      10.041 -16.457 -13.042  1.00 93.55           O  
ATOM   3273  OE2 GLU A 209       8.884 -18.036 -12.026  1.00 93.55           O  
ATOM   3274  N   LYS A 210       6.619 -16.954  -7.270  1.00 95.93           N  
ATOM   3275  H   LYS A 210       7.015 -17.838  -7.559  1.00 95.93           H  
ATOM   3276  CA  LYS A 210       5.372 -16.955  -6.487  1.00 95.93           C  
ATOM   3277  HA  LYS A 210       4.628 -16.348  -7.004  1.00 95.93           H  
ATOM   3278  C   LYS A 210       5.560 -16.315  -5.108  1.00 95.93           C  
ATOM   3279  CB  LYS A 210       4.842 -18.393  -6.358  1.00 95.93           C  
ATOM   3280  HB2 LYS A 210       5.646 -19.038  -6.005  1.00 95.93           H  
ATOM   3281  HB3 LYS A 210       4.042 -18.413  -5.619  1.00 95.93           H  
ATOM   3282  O   LYS A 210       4.704 -15.546  -4.673  1.00 95.93           O  
ATOM   3283  CG  LYS A 210       4.287 -18.937  -7.685  1.00 95.93           C  
ATOM   3284  HG2 LYS A 210       3.371 -18.400  -7.933  1.00 95.93           H  
ATOM   3285  HG3 LYS A 210       5.010 -18.773  -8.484  1.00 95.93           H  
ATOM   3286  CD  LYS A 210       3.991 -20.441  -7.593  1.00 95.93           C  
ATOM   3287  HD2 LYS A 210       4.927 -20.961  -7.388  1.00 95.93           H  
ATOM   3288  HD3 LYS A 210       3.289 -20.638  -6.783  1.00 95.93           H  
ATOM   3289  CE  LYS A 210       3.408 -20.940  -8.922  1.00 95.93           C  
ATOM   3290  HE2 LYS A 210       3.950 -20.457  -9.735  1.00 95.93           H  
ATOM   3291  HE3 LYS A 210       2.362 -20.642  -8.998  1.00 95.93           H  
ATOM   3292  NZ  LYS A 210       3.556 -22.406  -9.077  1.00 95.93           N  
ATOM   3293  HZ1 LYS A 210       3.121 -22.918  -8.323  1.00 95.93           H  
ATOM   3294  HZ2 LYS A 210       4.542 -22.624  -9.100  1.00 95.93           H  
ATOM   3295  HZ3 LYS A 210       3.187 -22.705  -9.969  1.00 95.93           H  
ATOM   3296  N   ALA A 211       6.676 -16.571  -4.423  1.00 96.76           N  
ATOM   3297  H   ALA A 211       7.331 -17.241  -4.800  1.00 96.76           H  
ATOM   3298  CA  ALA A 211       6.967 -15.963  -3.124  1.00 96.76           C  
ATOM   3299  HA  ALA A 211       6.090 -16.075  -2.486  1.00 96.76           H  
ATOM   3300  C   ALA A 211       7.271 -14.460  -3.230  1.00 96.76           C  
ATOM   3301  CB  ALA A 211       8.120 -16.719  -2.469  1.00 96.76           C  
ATOM   3302  HB1 ALA A 211       8.298 -16.323  -1.469  1.00 96.76           H  
ATOM   3303  HB2 ALA A 211       9.025 -16.613  -3.068  1.00 96.76           H  
ATOM   3304  HB3 ALA A 211       7.859 -17.773  -2.382  1.00 96.76           H  
ATOM   3305  O   ALA A 211       6.808 -13.678  -2.396  1.00 96.76           O  
ATOM   3306  N   ILE A 212       7.988 -14.036  -4.274  1.00 96.64           N  
ATOM   3307  H   ILE A 212       8.366 -14.730  -4.903  1.00 96.64           H  
ATOM   3308  CA  ILE A 212       8.234 -12.618  -4.572  1.00 96.64           C  
ATOM   3309  HA  ILE A 212       8.681 -12.147  -3.697  1.00 96.64           H  
ATOM   3310  C   ILE A 212       6.915 -11.887  -4.827  1.00 96.64           C  
ATOM   3311  CB  ILE A 212       9.210 -12.501  -5.765  1.00 96.64           C  
ATOM   3312  HB  ILE A 212       8.859 -13.157  -6.561  1.00 96.64           H  
ATOM   3313  O   ILE A 212       6.665 -10.835  -4.232  1.00 96.64           O  
ATOM   3314  CG1 ILE A 212      10.626 -12.978  -5.369  1.00 96.64           C  
ATOM   3315 HG12 ILE A 212      10.572 -13.986  -4.957  1.00 96.64           H  
ATOM   3316 HG13 ILE A 212      11.227 -13.045  -6.275  1.00 96.64           H  
ATOM   3317  CG2 ILE A 212       9.269 -11.080  -6.353  1.00 96.64           C  
ATOM   3318 HG21 ILE A 212       8.316 -10.814  -6.810  1.00 96.64           H  
ATOM   3319 HG22 ILE A 212      10.035 -11.039  -7.128  1.00 96.64           H  
ATOM   3320 HG23 ILE A 212       9.515 -10.364  -5.569  1.00 96.64           H  
ATOM   3321  CD1 ILE A 212      11.367 -12.112  -4.339  1.00 96.64           C  
ATOM   3322 HD11 ILE A 212      12.345 -12.549  -4.142  1.00 96.64           H  
ATOM   3323 HD12 ILE A 212      11.513 -11.101  -4.720  1.00 96.64           H  
ATOM   3324 HD13 ILE A 212      10.814 -12.069  -3.401  1.00 96.64           H  
ATOM   3325  N   HIS A 213       6.037 -12.469  -5.643  1.00 95.74           N  
ATOM   3326  H   HIS A 213       6.311 -13.318  -6.117  1.00 95.74           H  
ATOM   3327  CA  HIS A 213       4.708 -11.925  -5.910  1.00 95.74           C  
ATOM   3328  HA  HIS A 213       4.803 -10.897  -6.261  1.00 95.74           H  
ATOM   3329  C   HIS A 213       3.828 -11.888  -4.656  1.00 95.74           C  
ATOM   3330  CB  HIS A 213       4.063 -12.744  -7.023  1.00 95.74           C  
ATOM   3331  HB2 HIS A 213       4.024 -13.793  -6.727  1.00 95.74           H  
ATOM   3332  HB3 HIS A 213       4.677 -12.663  -7.919  1.00 95.74           H  
ATOM   3333  O   HIS A 213       3.223 -10.857  -4.365  1.00 95.74           O  
ATOM   3334  CG  HIS A 213       2.668 -12.288  -7.344  1.00 95.74           C  
ATOM   3335  CD2 HIS A 213       2.293 -11.552  -8.427  1.00 95.74           C  
ATOM   3336  HD2 HIS A 213       2.939 -11.186  -9.212  1.00 95.74           H  
ATOM   3337  ND1 HIS A 213       1.539 -12.609  -6.593  1.00 95.74           N  
ATOM   3338  CE1 HIS A 213       0.502 -12.069  -7.244  1.00 95.74           C  
ATOM   3339  HE1 HIS A 213      -0.530 -12.168  -6.942  1.00 95.74           H  
ATOM   3340  NE2 HIS A 213       0.923 -11.447  -8.354  1.00 95.74           N  
ATOM   3341  HE2 HIS A 213       0.310 -11.084  -9.070  1.00 95.74           H  
ATOM   3342  N   SER A 214       3.813 -12.951  -3.850  1.00 96.38           N  
ATOM   3343  H   SER A 214       4.274 -13.791  -4.169  1.00 96.38           H  
ATOM   3344  CA  SER A 214       3.093 -12.985  -2.568  1.00 96.38           C  
ATOM   3345  HA  SER A 214       2.032 -12.818  -2.753  1.00 96.38           H  
ATOM   3346  C   SER A 214       3.592 -11.897  -1.608  1.00 96.38           C  
ATOM   3347  CB  SER A 214       3.261 -14.372  -1.942  1.00 96.38           C  
ATOM   3348  HB2 SER A 214       2.874 -15.122  -2.632  1.00 96.38           H  
ATOM   3349  HB3 SER A 214       4.318 -14.569  -1.767  1.00 96.38           H  
ATOM   3350  O   SER A 214       2.803 -11.192  -0.970  1.00 96.38           O  
ATOM   3351  OG  SER A 214       2.563 -14.457  -0.715  1.00 96.38           O  
ATOM   3352  HG  SER A 214       2.669 -15.351  -0.381  1.00 96.38           H  
ATOM   3353  N   SER A 215       4.909 -11.676  -1.566  1.00 96.94           N  
ATOM   3354  H   SER A 215       5.514 -12.288  -2.095  1.00 96.94           H  
ATOM   3355  CA  SER A 215       5.509 -10.589  -0.796  1.00 96.94           C  
ATOM   3356  HA  SER A 215       5.176 -10.685   0.237  1.00 96.94           H  
ATOM   3357  C   SER A 215       5.039  -9.220  -1.307  1.00 96.94           C  
ATOM   3358  CB  SER A 215       7.031 -10.729  -0.806  1.00 96.94           C  
ATOM   3359  HB2 SER A 215       7.418 -10.519  -1.803  1.00 96.94           H  
ATOM   3360  HB3 SER A 215       7.297 -11.753  -0.543  1.00 96.94           H  
ATOM   3361  O   SER A 215       4.530  -8.430  -0.513  1.00 96.94           O  
ATOM   3362  OG  SER A 215       7.618  -9.854   0.138  1.00 96.94           O  
ATOM   3363  HG  SER A 215       8.558  -9.839  -0.055  1.00 96.94           H  
ATOM   3364  N   LEU A 216       5.084  -8.954  -2.621  1.00 96.66           N  
ATOM   3365  H   LEU A 216       5.466  -9.656  -3.239  1.00 96.66           H  
ATOM   3366  CA  LEU A 216       4.569  -7.706  -3.212  1.00 96.66           C  
ATOM   3367  HA  LEU A 216       5.084  -6.862  -2.753  1.00 96.66           H  
ATOM   3368  C   LEU A 216       3.076  -7.500  -2.937  1.00 96.66           C  
ATOM   3369  CB  LEU A 216       4.812  -7.692  -4.732  1.00 96.66           C  
ATOM   3370  HB2 LEU A 216       4.200  -6.908  -5.179  1.00 96.66           H  
ATOM   3371  HB3 LEU A 216       4.477  -8.641  -5.152  1.00 96.66           H  
ATOM   3372  O   LEU A 216       2.673  -6.411  -2.526  1.00 96.66           O  
ATOM   3373  CG  LEU A 216       6.270  -7.448  -5.143  1.00 96.66           C  
ATOM   3374  HG  LEU A 216       6.908  -8.190  -4.664  1.00 96.66           H  
ATOM   3375  CD1 LEU A 216       6.412  -7.619  -6.649  1.00 96.66           C  
ATOM   3376 HD11 LEU A 216       7.442  -7.422  -6.948  1.00 96.66           H  
ATOM   3377 HD12 LEU A 216       6.151  -8.638  -6.934  1.00 96.66           H  
ATOM   3378 HD13 LEU A 216       5.746  -6.921  -7.157  1.00 96.66           H  
ATOM   3379  CD2 LEU A 216       6.741  -6.036  -4.773  1.00 96.66           C  
ATOM   3380 HD21 LEU A 216       6.788  -5.924  -3.690  1.00 96.66           H  
ATOM   3381 HD22 LEU A 216       7.743  -5.868  -5.169  1.00 96.66           H  
ATOM   3382 HD23 LEU A 216       6.058  -5.295  -5.188  1.00 96.66           H  
ATOM   3383  N   THR A 217       2.274  -8.556  -3.080  1.00 95.63           N  
ATOM   3384  H   THR A 217       2.687  -9.398  -3.454  1.00 95.63           H  
ATOM   3385  CA  THR A 217       0.846  -8.581  -2.741  1.00 95.63           C  
ATOM   3386  HA  THR A 217       0.298  -7.920  -3.412  1.00 95.63           H  
ATOM   3387  C   THR A 217       0.630  -8.075  -1.322  1.00 95.63           C  
ATOM   3388  CB  THR A 217       0.282 -10.013  -2.855  1.00 95.63           C  
ATOM   3389  HB  THR A 217       0.750 -10.655  -2.110  1.00 95.63           H  
ATOM   3390  O   THR A 217      -0.171  -7.171  -1.098  1.00 95.63           O  
ATOM   3391  CG2 THR A 217      -1.227 -10.075  -2.659  1.00 95.63           C  
ATOM   3392 HG21 THR A 217      -1.535  -9.549  -1.756  1.00 95.63           H  
ATOM   3393 HG22 THR A 217      -1.706  -9.643  -3.538  1.00 95.63           H  
ATOM   3394 HG23 THR A 217      -1.528 -11.120  -2.581  1.00 95.63           H  
ATOM   3395  OG1 THR A 217       0.486 -10.567  -4.130  1.00 95.63           O  
ATOM   3396  HG1 THR A 217       1.416 -10.758  -4.271  1.00 95.63           H  
ATOM   3397  N   MET A 218       1.394  -8.595  -0.362  1.00 95.34           N  
ATOM   3398  H   MET A 218       2.049  -9.320  -0.616  1.00 95.34           H  
ATOM   3399  CA  MET A 218       1.304  -8.200   1.042  1.00 95.34           C  
ATOM   3400  HA  MET A 218       0.273  -8.327   1.373  1.00 95.34           H  
ATOM   3401  C   MET A 218       1.703  -6.740   1.282  1.00 95.34           C  
ATOM   3402  CB  MET A 218       2.210  -9.134   1.845  1.00 95.34           C  
ATOM   3403  HB2 MET A 218       2.043 -10.155   1.501  1.00 95.34           H  
ATOM   3404  HB3 MET A 218       3.253  -8.872   1.667  1.00 95.34           H  
ATOM   3405  O   MET A 218       1.153  -6.094   2.170  1.00 95.34           O  
ATOM   3406  CG  MET A 218       1.930  -9.082   3.348  1.00 95.34           C  
ATOM   3407  HG2 MET A 218       1.887  -8.044   3.678  1.00 95.34           H  
ATOM   3408  HG3 MET A 218       0.954  -9.531   3.527  1.00 95.34           H  
ATOM   3409  SD  MET A 218       3.157  -9.942   4.374  1.00 95.34           S  
ATOM   3410  CE  MET A 218       3.489 -11.430   3.380  1.00 95.34           C  
ATOM   3411  HE1 MET A 218       4.143 -12.102   3.935  1.00 95.34           H  
ATOM   3412  HE2 MET A 218       3.976 -11.164   2.442  1.00 95.34           H  
ATOM   3413  HE3 MET A 218       2.555 -11.949   3.166  1.00 95.34           H  
ATOM   3414  N   VAL A 219       2.669  -6.217   0.524  1.00 94.51           N  
ATOM   3415  H   VAL A 219       3.092  -6.806  -0.178  1.00 94.51           H  
ATOM   3416  CA  VAL A 219       3.132  -4.828   0.659  1.00 94.51           C  
ATOM   3417  HA  VAL A 219       3.194  -4.587   1.720  1.00 94.51           H  
ATOM   3418  C   VAL A 219       2.151  -3.826   0.055  1.00 94.51           C  
ATOM   3419  CB  VAL A 219       4.535  -4.663   0.042  1.00 94.51           C  
ATOM   3420  HB  VAL A 219       4.527  -4.981  -1.000  1.00 94.51           H  
ATOM   3421  O   VAL A 219       1.999  -2.728   0.594  1.00 94.51           O  
ATOM   3422  CG1 VAL A 219       5.012  -3.204   0.095  1.00 94.51           C  
ATOM   3423 HG11 VAL A 219       6.059  -3.139  -0.204  1.00 94.51           H  
ATOM   3424 HG12 VAL A 219       4.877  -2.810   1.103  1.00 94.51           H  
ATOM   3425 HG13 VAL A 219       4.435  -2.603  -0.607  1.00 94.51           H  
ATOM   3426  CG2 VAL A 219       5.538  -5.527   0.817  1.00 94.51           C  
ATOM   3427 HG21 VAL A 219       5.344  -5.472   1.888  1.00 94.51           H  
ATOM   3428 HG22 VAL A 219       6.558  -5.227   0.579  1.00 94.51           H  
ATOM   3429 HG23 VAL A 219       5.440  -6.571   0.520  1.00 94.51           H  
ATOM   3430  N   LEU A 220       1.510  -4.184  -1.057  1.00 95.16           N  
ATOM   3431  H   LEU A 220       1.733  -5.082  -1.463  1.00 95.16           H  
ATOM   3432  CA  LEU A 220       0.578  -3.317  -1.778  1.00 95.16           C  
ATOM   3433  HA  LEU A 220       0.893  -2.279  -1.668  1.00 95.16           H  
ATOM   3434  C   LEU A 220      -0.848  -3.392  -1.216  1.00 95.16           C  
ATOM   3435  CB  LEU A 220       0.613  -3.691  -3.270  1.00 95.16           C  
ATOM   3436  HB2 LEU A 220      -0.145  -3.106  -3.792  1.00 95.16           H  
ATOM   3437  HB3 LEU A 220       0.346  -4.743  -3.369  1.00 95.16           H  
ATOM   3438  O   LEU A 220      -1.581  -2.402  -1.263  1.00 95.16           O  
ATOM   3439  CG  LEU A 220       1.971  -3.460  -3.967  1.00 95.16           C  
ATOM   3440  HG  LEU A 220       2.756  -4.018  -3.458  1.00 95.16           H  
ATOM   3441  CD1 LEU A 220       1.884  -3.958  -5.407  1.00 95.16           C  
ATOM   3442 HD11 LEU A 220       1.110  -3.412  -5.947  1.00 95.16           H  
ATOM   3443 HD12 LEU A 220       1.646  -5.022  -5.414  1.00 95.16           H  
ATOM   3444 HD13 LEU A 220       2.841  -3.819  -5.910  1.00 95.16           H  
ATOM   3445  CD2 LEU A 220       2.377  -1.983  -3.988  1.00 95.16           C  
ATOM   3446 HD21 LEU A 220       3.298  -1.869  -4.560  1.00 95.16           H  
ATOM   3447 HD22 LEU A 220       2.559  -1.630  -2.973  1.00 95.16           H  
ATOM   3448 HD23 LEU A 220       1.594  -1.385  -4.453  1.00 95.16           H  
ATOM   3449  N   LYS A 221      -1.246  -4.544  -0.666  1.00 94.95           N  
ATOM   3450  H   LYS A 221      -0.604  -5.323  -0.679  1.00 94.95           H  
ATOM   3451  CA  LYS A 221      -2.566  -4.756  -0.062  1.00 94.95           C  
ATOM   3452  HA  LYS A 221      -3.325  -4.537  -0.813  1.00 94.95           H  
ATOM   3453  C   LYS A 221      -2.776  -3.807   1.117  1.00 94.95           C  
ATOM   3454  CB  LYS A 221      -2.695  -6.231   0.347  1.00 94.95           C  
ATOM   3455  HB2 LYS A 221      -2.659  -6.838  -0.558  1.00 94.95           H  
ATOM   3456  HB3 LYS A 221      -1.854  -6.504   0.984  1.00 94.95           H  
ATOM   3457  O   LYS A 221      -2.000  -3.794   2.067  1.00 94.95           O  
ATOM   3458  CG  LYS A 221      -3.998  -6.545   1.090  1.00 94.95           C  
ATOM   3459  HG2 LYS A 221      -4.840  -6.143   0.525  1.00 94.95           H  
ATOM   3460  HG3 LYS A 221      -3.974  -6.081   2.076  1.00 94.95           H  
ATOM   3461  CD  LYS A 221      -4.187  -8.058   1.243  1.00 94.95           C  
ATOM   3462  HD2 LYS A 221      -4.365  -8.483   0.256  1.00 94.95           H  
ATOM   3463  HD3 LYS A 221      -3.281  -8.498   1.660  1.00 94.95           H  
ATOM   3464  CE  LYS A 221      -5.370  -8.355   2.171  1.00 94.95           C  
ATOM   3465  HE2 LYS A 221      -5.072  -8.116   3.192  1.00 94.95           H  
ATOM   3466  HE3 LYS A 221      -6.198  -7.693   1.921  1.00 94.95           H  
ATOM   3467  NZ  LYS A 221      -5.798  -9.774   2.078  1.00 94.95           N  
ATOM   3468  HZ1 LYS A 221      -6.100  -9.991   1.138  1.00 94.95           H  
ATOM   3469  HZ2 LYS A 221      -5.038 -10.395   2.314  1.00 94.95           H  
ATOM   3470  HZ3 LYS A 221      -6.571  -9.959   2.701  1.00 94.95           H  
ATOM   3471  N   GLY A 222      -3.849  -3.022   1.057  1.00 93.69           N  
ATOM   3472  H   GLY A 222      -4.423  -3.042   0.226  1.00 93.69           H  
ATOM   3473  CA  GLY A 222      -4.193  -2.045   2.090  1.00 93.69           C  
ATOM   3474  HA2 GLY A 222      -4.165  -2.524   3.069  1.00 93.69           H  
ATOM   3475  HA3 GLY A 222      -5.209  -1.693   1.911  1.00 93.69           H  
ATOM   3476  C   GLY A 222      -3.266  -0.826   2.132  1.00 93.69           C  
ATOM   3477  O   GLY A 222      -3.368  -0.009   3.048  1.00 93.69           O  
ATOM   3478  N   TYR A 223      -2.361  -0.655   1.161  1.00 94.20           N  
ATOM   3479  H   TYR A 223      -2.287  -1.330   0.413  1.00 94.20           H  
ATOM   3480  CA  TYR A 223      -1.477   0.505   1.153  1.00 94.20           C  
ATOM   3481  HA  TYR A 223      -0.918   0.502   2.088  1.00 94.20           H  
ATOM   3482  C   TYR A 223      -2.288   1.807   1.080  1.00 94.20           C  
ATOM   3483  CB  TYR A 223      -0.467   0.421   0.009  1.00 94.20           C  
ATOM   3484  HB2 TYR A 223       0.116  -0.495   0.105  1.00 94.20           H  
ATOM   3485  HB3 TYR A 223      -1.010   0.380  -0.935  1.00 94.20           H  
ATOM   3486  O   TYR A 223      -3.137   1.981   0.208  1.00 94.20           O  
ATOM   3487  CG  TYR A 223       0.461   1.615   0.021  1.00 94.20           C  
ATOM   3488  CD1 TYR A 223       0.128   2.800  -0.668  1.00 94.20           C  
ATOM   3489  HD1 TYR A 223      -0.744   2.824  -1.306  1.00 94.20           H  
ATOM   3490  CD2 TYR A 223       1.566   1.582   0.886  1.00 94.20           C  
ATOM   3491  HD2 TYR A 223       1.790   0.677   1.430  1.00 94.20           H  
ATOM   3492  CE1 TYR A 223       0.891   3.966  -0.463  1.00 94.20           C  
ATOM   3493  HE1 TYR A 223       0.618   4.893  -0.945  1.00 94.20           H  
ATOM   3494  CE2 TYR A 223       2.321   2.745   1.094  1.00 94.20           C  
ATOM   3495  HE2 TYR A 223       3.124   2.760   1.816  1.00 94.20           H  
ATOM   3496  OH  TYR A 223       2.733   5.033   0.681  1.00 94.20           O  
ATOM   3497  HH  TYR A 223       2.725   5.675  -0.032  1.00 94.20           H  
ATOM   3498  CZ  TYR A 223       1.994   3.932   0.417  1.00 94.20           C  
ATOM   3499  N   GLY A 224      -2.029   2.733   2.007  1.00 92.24           N  
ATOM   3500  H   GLY A 224      -1.312   2.535   2.691  1.00 92.24           H  
ATOM   3501  CA  GLY A 224      -2.775   3.990   2.117  1.00 92.24           C  
ATOM   3502  HA2 GLY A 224      -2.261   4.645   2.821  1.00 92.24           H  
ATOM   3503  HA3 GLY A 224      -2.793   4.480   1.143  1.00 92.24           H  
ATOM   3504  C   GLY A 224      -4.228   3.832   2.593  1.00 92.24           C  
ATOM   3505  O   GLY A 224      -4.979   4.805   2.551  1.00 92.24           O  
ATOM   3506  N   MET A 225      -4.630   2.639   3.047  1.00 94.58           N  
ATOM   3507  H   MET A 225      -3.986   1.862   3.009  1.00 94.58           H  
ATOM   3508  CA  MET A 225      -5.989   2.340   3.518  1.00 94.58           C  
ATOM   3509  HA  MET A 225      -6.662   3.122   3.165  1.00 94.58           H  
ATOM   3510  C   MET A 225      -6.122   2.344   5.041  1.00 94.58           C  
ATOM   3511  CB  MET A 225      -6.496   1.012   2.934  1.00 94.58           C  
ATOM   3512  HB2 MET A 225      -7.488   0.797   3.330  1.00 94.58           H  
ATOM   3513  HB3 MET A 225      -5.846   0.197   3.254  1.00 94.58           H  
ATOM   3514  O   MET A 225      -7.232   2.196   5.535  1.00 94.58           O  
ATOM   3515  CG  MET A 225      -6.579   1.043   1.404  1.00 94.58           C  
ATOM   3516  HG2 MET A 225      -5.598   1.289   0.997  1.00 94.58           H  
ATOM   3517  HG3 MET A 225      -6.842   0.047   1.048  1.00 94.58           H  
ATOM   3518  SD  MET A 225      -7.792   2.225   0.761  1.00 94.58           S  
ATOM   3519  CE  MET A 225      -9.332   1.336   1.127  1.00 94.58           C  
ATOM   3520  HE1 MET A 225      -9.336   0.382   0.600  1.00 94.58           H  
ATOM   3521  HE2 MET A 225      -9.413   1.153   2.199  1.00 94.58           H  
ATOM   3522  HE3 MET A 225     -10.183   1.930   0.797  1.00 94.58           H  
ATOM   3523  N   THR A 226      -5.047   2.603   5.797  1.00 93.19           N  
ATOM   3524  H   THR A 226      -4.142   2.618   5.350  1.00 93.19           H  
ATOM   3525  CA  THR A 226      -5.064   2.583   7.272  1.00 93.19           C  
ATOM   3526  HA  THR A 226      -5.178   1.549   7.596  1.00 93.19           H  
ATOM   3527  C   THR A 226      -6.221   3.391   7.862  1.00 93.19           C  
ATOM   3528  CB  THR A 226      -3.747   3.136   7.840  1.00 93.19           C  
ATOM   3529  HB  THR A 226      -3.684   4.203   7.626  1.00 93.19           H  
ATOM   3530  O   THR A 226      -6.907   2.910   8.755  1.00 93.19           O  
ATOM   3531  CG2 THR A 226      -3.611   2.929   9.349  1.00 93.19           C  
ATOM   3532 HG21 THR A 226      -4.389   3.480   9.877  1.00 93.19           H  
ATOM   3533 HG22 THR A 226      -2.642   3.296   9.686  1.00 93.19           H  
ATOM   3534 HG23 THR A 226      -3.699   1.868   9.585  1.00 93.19           H  
ATOM   3535  OG1 THR A 226      -2.649   2.502   7.228  1.00 93.19           O  
ATOM   3536  HG1 THR A 226      -1.855   2.792   7.681  1.00 93.19           H  
ATOM   3537  N   ALA A 227      -6.487   4.599   7.352  1.00 94.18           N  
ATOM   3538  H   ALA A 227      -5.923   4.932   6.584  1.00 94.18           H  
ATOM   3539  CA  ALA A 227      -7.606   5.424   7.813  1.00 94.18           C  
ATOM   3540  HA  ALA A 227      -7.508   5.590   8.886  1.00 94.18           H  
ATOM   3541  C   ALA A 227      -8.972   4.756   7.574  1.00 94.18           C  
ATOM   3542  CB  ALA A 227      -7.531   6.773   7.090  1.00 94.18           C  
ATOM   3543  HB1 ALA A 227      -6.593   7.275   7.327  1.00 94.18           H  
ATOM   3544  HB2 ALA A 227      -8.365   7.400   7.407  1.00 94.18           H  
ATOM   3545  HB3 ALA A 227      -7.599   6.628   6.012  1.00 94.18           H  
ATOM   3546  O   ALA A 227      -9.823   4.760   8.460  1.00 94.18           O  
ATOM   3547  N   VAL A 228      -9.159   4.161   6.392  1.00 96.72           N  
ATOM   3548  H   VAL A 228      -8.361   4.065   5.780  1.00 96.72           H  
ATOM   3549  CA  VAL A 228     -10.375   3.425   6.021  1.00 96.72           C  
ATOM   3550  HA  VAL A 228     -11.242   4.067   6.177  1.00 96.72           H  
ATOM   3551  C   VAL A 228     -10.540   2.206   6.923  1.00 96.72           C  
ATOM   3552  CB  VAL A 228     -10.338   3.002   4.537  1.00 96.72           C  
ATOM   3553  HB  VAL A 228      -9.485   2.344   4.364  1.00 96.72           H  
ATOM   3554  O   VAL A 228     -11.630   1.993   7.443  1.00 96.72           O  
ATOM   3555  CG1 VAL A 228     -11.602   2.248   4.108  1.00 96.72           C  
ATOM   3556 HG11 VAL A 228     -12.476   2.890   4.217  1.00 96.72           H  
ATOM   3557 HG12 VAL A 228     -11.518   1.947   3.063  1.00 96.72           H  
ATOM   3558 HG13 VAL A 228     -11.731   1.347   4.708  1.00 96.72           H  
ATOM   3559  CG2 VAL A 228     -10.192   4.226   3.622  1.00 96.72           C  
ATOM   3560 HG21 VAL A 228      -9.227   4.707   3.787  1.00 96.72           H  
ATOM   3561 HG22 VAL A 228     -10.246   3.921   2.577  1.00 96.72           H  
ATOM   3562 HG23 VAL A 228     -10.988   4.940   3.832  1.00 96.72           H  
ATOM   3563  N   ASP A 229      -9.466   1.457   7.172  1.00 95.87           N  
ATOM   3564  H   ASP A 229      -8.613   1.654   6.668  1.00 95.87           H  
ATOM   3565  CA  ASP A 229      -9.486   0.275   8.034  1.00 95.87           C  
ATOM   3566  HA  ASP A 229     -10.257  -0.409   7.680  1.00 95.87           H  
ATOM   3567  C   ASP A 229      -9.830   0.635   9.483  1.00 95.87           C  
ATOM   3568  CB  ASP A 229      -8.134  -0.453   7.976  1.00 95.87           C  
ATOM   3569  HB2 ASP A 229      -8.129  -1.233   8.738  1.00 95.87           H  
ATOM   3570  HB3 ASP A 229      -7.336   0.250   8.215  1.00 95.87           H  
ATOM   3571  O   ASP A 229     -10.657  -0.036  10.098  1.00 95.87           O  
ATOM   3572  CG  ASP A 229      -7.844  -1.118   6.625  1.00 95.87           C  
ATOM   3573  OD1 ASP A 229      -8.810  -1.425   5.886  1.00 95.87           O  
ATOM   3574  OD2 ASP A 229      -6.642  -1.326   6.351  1.00 95.87           O  
ATOM   3575  N   GLN A 230      -9.264   1.722  10.024  1.00 96.09           N  
ATOM   3576  H   GLN A 230      -8.586   2.233   9.477  1.00 96.09           H  
ATOM   3577  CA  GLN A 230      -9.594   2.172  11.379  1.00 96.09           C  
ATOM   3578  HA  GLN A 230      -9.518   1.316  12.050  1.00 96.09           H  
ATOM   3579  C   GLN A 230     -11.044   2.653  11.486  1.00 96.09           C  
ATOM   3580  CB  GLN A 230      -8.629   3.268  11.869  1.00 96.09           C  
ATOM   3581  HB2 GLN A 230      -8.979   3.610  12.843  1.00 96.09           H  
ATOM   3582  HB3 GLN A 230      -8.662   4.116  11.186  1.00 96.09           H  
ATOM   3583  O   GLN A 230     -11.722   2.302  12.448  1.00 96.09           O  
ATOM   3584  CG  GLN A 230      -7.168   2.816  12.037  1.00 96.09           C  
ATOM   3585  HG2 GLN A 230      -6.681   2.742  11.065  1.00 96.09           H  
ATOM   3586  HG3 GLN A 230      -6.623   3.567  12.609  1.00 96.09           H  
ATOM   3587  CD  GLN A 230      -7.010   1.484  12.753  1.00 96.09           C  
ATOM   3588  NE2 GLN A 230      -6.204   0.582  12.243  1.00 96.09           N  
ATOM   3589 HE21 GLN A 230      -5.798   0.716  11.328  1.00 96.09           H  
ATOM   3590 HE22 GLN A 230      -6.192  -0.308  12.720  1.00 96.09           H  
ATOM   3591  OE1 GLN A 230      -7.604   1.227  13.782  1.00 96.09           O  
ATOM   3592  N   MET A 231     -11.546   3.418  10.510  1.00 97.66           N  
ATOM   3593  H   MET A 231     -10.952   3.679   9.736  1.00 97.66           H  
ATOM   3594  CA  MET A 231     -12.954   3.841  10.493  1.00 97.66           C  
ATOM   3595  HA  MET A 231     -13.199   4.318  11.442  1.00 97.66           H  
ATOM   3596  C   MET A 231     -13.901   2.648  10.344  1.00 97.66           C  
ATOM   3597  CB  MET A 231     -13.203   4.851   9.367  1.00 97.66           C  
ATOM   3598  HB2 MET A 231     -14.278   5.001   9.263  1.00 97.66           H  
ATOM   3599  HB3 MET A 231     -12.819   4.453   8.428  1.00 97.66           H  
ATOM   3600  O   MET A 231     -14.898   2.565  11.059  1.00 97.66           O  
ATOM   3601  CG  MET A 231     -12.562   6.209   9.663  1.00 97.66           C  
ATOM   3602  HG2 MET A 231     -11.477   6.108   9.684  1.00 97.66           H  
ATOM   3603  HG3 MET A 231     -12.883   6.527  10.655  1.00 97.66           H  
ATOM   3604  SD  MET A 231     -13.013   7.518   8.491  1.00 97.66           S  
ATOM   3605  CE  MET A 231     -12.268   6.911   6.956  1.00 97.66           C  
ATOM   3606  HE1 MET A 231     -12.473   7.614   6.149  1.00 97.66           H  
ATOM   3607  HE2 MET A 231     -11.191   6.808   7.087  1.00 97.66           H  
ATOM   3608  HE3 MET A 231     -12.696   5.942   6.699  1.00 97.66           H  
ATOM   3609  N   ALA A 232     -13.573   1.689   9.474  1.00 97.68           N  
ATOM   3610  H   ALA A 232     -12.747   1.811   8.905  1.00 97.68           H  
ATOM   3611  CA  ALA A 232     -14.345   0.463   9.303  1.00 97.68           C  
ATOM   3612  HA  ALA A 232     -15.383   0.722   9.096  1.00 97.68           H  
ATOM   3613  C   ALA A 232     -14.365  -0.371  10.584  1.00 97.68           C  
ATOM   3614  CB  ALA A 232     -13.786  -0.326   8.114  1.00 97.68           C  
ATOM   3615  HB1 ALA A 232     -12.751  -0.609   8.306  1.00 97.68           H  
ATOM   3616  HB2 ALA A 232     -14.382  -1.226   7.963  1.00 97.68           H  
ATOM   3617  HB3 ALA A 232     -13.825   0.286   7.212  1.00 97.68           H  
ATOM   3618  O   ALA A 232     -15.439  -0.790  11.001  1.00 97.68           O  
ATOM   3619  N   TYR A 233     -13.216  -0.553  11.240  1.00 96.84           N  
ATOM   3620  H   TYR A 233     -12.358  -0.211  10.830  1.00 96.84           H  
ATOM   3621  CA  TYR A 233     -13.143  -1.233  12.530  1.00 96.84           C  
ATOM   3622  HA  TYR A 233     -13.583  -2.225  12.426  1.00 96.84           H  
ATOM   3623  C   TYR A 233     -13.940  -0.492  13.609  1.00 96.84           C  
ATOM   3624  CB  TYR A 233     -11.680  -1.397  12.953  1.00 96.84           C  
ATOM   3625  HB2 TYR A 233     -11.166  -2.021  12.222  1.00 96.84           H  
ATOM   3626  HB3 TYR A 233     -11.193  -0.422  12.958  1.00 96.84           H  
ATOM   3627  O   TYR A 233     -14.706  -1.115  14.340  1.00 96.84           O  
ATOM   3628  CG  TYR A 233     -11.543  -2.033  14.322  1.00 96.84           C  
ATOM   3629  CD1 TYR A 233     -11.166  -1.252  15.432  1.00 96.84           C  
ATOM   3630  HD1 TYR A 233     -10.934  -0.206  15.299  1.00 96.84           H  
ATOM   3631  CD2 TYR A 233     -11.856  -3.395  14.492  1.00 96.84           C  
ATOM   3632  HD2 TYR A 233     -12.179  -3.988  13.649  1.00 96.84           H  
ATOM   3633  CE1 TYR A 233     -11.085  -1.837  16.711  1.00 96.84           C  
ATOM   3634  HE1 TYR A 233     -10.785  -1.240  17.559  1.00 96.84           H  
ATOM   3635  CE2 TYR A 233     -11.777  -3.983  15.767  1.00 96.84           C  
ATOM   3636  HE2 TYR A 233     -12.028  -5.024  15.910  1.00 96.84           H  
ATOM   3637  OH  TYR A 233     -11.298  -3.785  18.103  1.00 96.84           O  
ATOM   3638  HH  TYR A 233     -10.999  -3.167  18.774  1.00 96.84           H  
ATOM   3639  CZ  TYR A 233     -11.389  -3.207  16.877  1.00 96.84           C  
ATOM   3640  N   PHE A 234     -13.838   0.837  13.680  1.00 97.28           N  
ATOM   3641  H   PHE A 234     -13.177   1.308  13.079  1.00 97.28           H  
ATOM   3642  CA  PHE A 234     -14.621   1.641  14.620  1.00 97.28           C  
ATOM   3643  HA  PHE A 234     -14.388   1.309  15.632  1.00 97.28           H  
ATOM   3644  C   PHE A 234     -16.133   1.463  14.417  1.00 97.28           C  
ATOM   3645  CB  PHE A 234     -14.217   3.111  14.495  1.00 97.28           C  
ATOM   3646  HB2 PHE A 234     -13.129   3.175  14.513  1.00 97.28           H  
ATOM   3647  HB3 PHE A 234     -14.560   3.509  13.540  1.00 97.28           H  
ATOM   3648  O   PHE A 234     -16.879   1.380  15.387  1.00 97.28           O  
ATOM   3649  CG  PHE A 234     -14.754   3.963  15.622  1.00 97.28           C  
ATOM   3650  CD1 PHE A 234     -15.958   4.676  15.472  1.00 97.28           C  
ATOM   3651  HD1 PHE A 234     -16.515   4.616  14.549  1.00 97.28           H  
ATOM   3652  CD2 PHE A 234     -14.054   4.016  16.841  1.00 97.28           C  
ATOM   3653  HD2 PHE A 234     -13.141   3.452  16.962  1.00 97.28           H  
ATOM   3654  CE1 PHE A 234     -16.450   5.455  16.534  1.00 97.28           C  
ATOM   3655  HE1 PHE A 234     -17.374   6.002  16.417  1.00 97.28           H  
ATOM   3656  CE2 PHE A 234     -14.541   4.797  17.901  1.00 97.28           C  
ATOM   3657  HE2 PHE A 234     -14.006   4.841  18.838  1.00 97.28           H  
ATOM   3658  CZ  PHE A 234     -15.738   5.512  17.745  1.00 97.28           C  
ATOM   3659  HZ  PHE A 234     -16.108   6.106  18.567  1.00 97.28           H  
ATOM   3660  N   CYS A 235     -16.577   1.300  13.169  1.00 97.73           N  
ATOM   3661  H   CYS A 235     -15.922   1.397  12.407  1.00 97.73           H  
ATOM   3662  CA  CYS A 235     -17.965   0.978  12.844  1.00 97.73           C  
ATOM   3663  HA  CYS A 235     -18.618   1.652  13.398  1.00 97.73           H  
ATOM   3664  C   CYS A 235     -18.382  -0.449  13.235  1.00 97.73           C  
ATOM   3665  CB  CYS A 235     -18.216   1.195  11.344  1.00 97.73           C  
ATOM   3666  HB2 CYS A 235     -19.240   0.896  11.119  1.00 97.73           H  
ATOM   3667  HB3 CYS A 235     -17.538   0.571  10.763  1.00 97.73           H  
ATOM   3668  O   CYS A 235     -19.538  -0.778  13.030  1.00 97.73           O  
ATOM   3669  SG  CYS A 235     -18.017   2.932  10.872  1.00 97.73           S  
ATOM   3670  HG  CYS A 235     -16.707   3.016  11.123  1.00 97.73           H  
ATOM   3671  N   THR A 236     -17.501  -1.307  13.761  1.00 96.42           N  
ATOM   3672  H   THR A 236     -16.549  -0.993  13.885  1.00 96.42           H  
ATOM   3673  CA  THR A 236     -17.851  -2.665  14.243  1.00 96.42           C  
ATOM   3674  HA  THR A 236     -18.837  -2.931  13.860  1.00 96.42           H  
ATOM   3675  C   THR A 236     -17.972  -2.758  15.763  1.00 96.42           C  
ATOM   3676  CB  THR A 236     -16.888  -3.753  13.737  1.00 96.42           C  
ATOM   3677  HB  THR A 236     -17.272  -4.720  14.059  1.00 96.42           H  
ATOM   3678  O   THR A 236     -18.292  -3.819  16.291  1.00 96.42           O  
ATOM   3679  CG2 THR A 236     -16.794  -3.797  12.213  1.00 96.42           C  
ATOM   3680 HG21 THR A 236     -16.173  -4.642  11.914  1.00 96.42           H  
ATOM   3681 HG22 THR A 236     -17.791  -3.925  11.793  1.00 96.42           H  
ATOM   3682 HG23 THR A 236     -16.355  -2.876  11.828  1.00 96.42           H  
ATOM   3683  OG1 THR A 236     -15.583  -3.615  14.253  1.00 96.42           O  
ATOM   3684  HG1 THR A 236     -15.332  -2.689  14.249  1.00 96.42           H  
ATOM   3685  N   ILE A 237     -17.726  -1.660  16.482  1.00 94.92           N  
ATOM   3686  H   ILE A 237     -17.525  -0.796  15.997  1.00 94.92           H  
ATOM   3687  CA  ILE A 237     -17.746  -1.619  17.945  1.00 94.92           C  
ATOM   3688  HA  ILE A 237     -18.098  -2.580  18.319  1.00 94.92           H  
ATOM   3689  C   ILE A 237     -18.740  -0.577  18.452  1.00 94.92           C  
ATOM   3690  CB  ILE A 237     -16.332  -1.399  18.526  1.00 94.92           C  
ATOM   3691  HB  ILE A 237     -16.428  -1.344  19.611  1.00 94.92           H  
ATOM   3692  O   ILE A 237     -18.971   0.457  17.829  1.00 94.92           O  
ATOM   3693  CG1 ILE A 237     -15.694  -0.084  18.028  1.00 94.92           C  
ATOM   3694 HG12 ILE A 237     -16.409   0.734  18.121  1.00 94.92           H  
ATOM   3695 HG13 ILE A 237     -15.441  -0.192  16.974  1.00 94.92           H  
ATOM   3696  CG2 ILE A 237     -15.433  -2.603  18.193  1.00 94.92           C  
ATOM   3697 HG21 ILE A 237     -15.213  -2.631  17.126  1.00 94.92           H  
ATOM   3698 HG22 ILE A 237     -15.940  -3.530  18.462  1.00 94.92           H  
ATOM   3699 HG23 ILE A 237     -14.496  -2.551  18.747  1.00 94.92           H  
ATOM   3700  CD1 ILE A 237     -14.431   0.325  18.789  1.00 94.92           C  
ATOM   3701 HD11 ILE A 237     -13.635  -0.401  18.623  1.00 94.92           H  
ATOM   3702 HD12 ILE A 237     -14.646   0.402  19.855  1.00 94.92           H  
ATOM   3703 HD13 ILE A 237     -14.102   1.296  18.418  1.00 94.92           H  
ATOM   3704  N   VAL A 238     -19.309  -0.829  19.627  1.00 93.84           N  
ATOM   3705  H   VAL A 238     -19.077  -1.687  20.108  1.00 93.84           H  
ATOM   3706  CA  VAL A 238     -20.278   0.071  20.253  1.00 93.84           C  
ATOM   3707  HA  VAL A 238     -20.767   0.668  19.483  1.00 93.84           H  
ATOM   3708  C   VAL A 238     -19.548   1.007  21.212  1.00 93.84           C  
ATOM   3709  CB  VAL A 238     -21.374  -0.717  20.981  1.00 93.84           C  
ATOM   3710  HB  VAL A 238     -20.920  -1.268  21.804  1.00 93.84           H  
ATOM   3711  O   VAL A 238     -19.074   0.591  22.267  1.00 93.84           O  
ATOM   3712  CG1 VAL A 238     -22.408   0.262  21.552  1.00 93.84           C  
ATOM   3713 HG11 VAL A 238     -21.932   1.145  21.979  1.00 93.84           H  
ATOM   3714 HG12 VAL A 238     -23.097   0.589  20.773  1.00 93.84           H  
ATOM   3715 HG13 VAL A 238     -22.949  -0.228  22.362  1.00 93.84           H  
ATOM   3716  CG2 VAL A 238     -22.064  -1.726  20.049  1.00 93.84           C  
ATOM   3717 HG21 VAL A 238     -22.692  -1.218  19.318  1.00 93.84           H  
ATOM   3718 HG22 VAL A 238     -22.661  -2.423  20.636  1.00 93.84           H  
ATOM   3719 HG23 VAL A 238     -21.328  -2.330  19.518  1.00 93.84           H  
ATOM   3720  N   THR A 239     -19.495   2.294  20.877  1.00 94.49           N  
ATOM   3721  H   THR A 239     -19.923   2.585  20.010  1.00 94.49           H  
ATOM   3722  CA  THR A 239     -18.862   3.325  21.716  1.00 94.49           C  
ATOM   3723  HA  THR A 239     -18.550   2.887  22.663  1.00 94.49           H  
ATOM   3724  C   THR A 239     -19.843   4.447  22.042  1.00 94.49           C  
ATOM   3725  CB  THR A 239     -17.599   3.902  21.059  1.00 94.49           C  
ATOM   3726  HB  THR A 239     -17.095   4.536  21.789  1.00 94.49           H  
ATOM   3727  O   THR A 239     -20.814   4.668  21.315  1.00 94.49           O  
ATOM   3728  CG2 THR A 239     -16.613   2.838  20.581  1.00 94.49           C  
ATOM   3729 HG21 THR A 239     -16.364   2.173  21.409  1.00 94.49           H  
ATOM   3730 HG22 THR A 239     -17.039   2.253  19.767  1.00 94.49           H  
ATOM   3731 HG23 THR A 239     -15.702   3.326  20.235  1.00 94.49           H  
ATOM   3732  OG1 THR A 239     -17.947   4.690  19.946  1.00 94.49           O  
ATOM   3733  HG1 THR A 239     -17.922   4.114  19.178  1.00 94.49           H  
ATOM   3734  N   LYS A 240     -19.577   5.219  23.105  1.00 95.09           N  
ATOM   3735  H   LYS A 240     -18.757   5.010  23.656  1.00 95.09           H  
ATOM   3736  CA  LYS A 240     -20.376   6.416  23.424  1.00 95.09           C  
ATOM   3737  HA  LYS A 240     -21.424   6.124  23.497  1.00 95.09           H  
ATOM   3738  C   LYS A 240     -20.323   7.465  22.317  1.00 95.09           C  
ATOM   3739  CB  LYS A 240     -19.940   7.054  24.751  1.00 95.09           C  
ATOM   3740  HB2 LYS A 240     -18.863   7.224  24.747  1.00 95.09           H  
ATOM   3741  HB3 LYS A 240     -20.441   8.016  24.856  1.00 95.09           H  
ATOM   3742  O   LYS A 240     -21.254   8.258  22.213  1.00 95.09           O  
ATOM   3743  CG  LYS A 240     -20.328   6.175  25.939  1.00 95.09           C  
ATOM   3744  HG2 LYS A 240     -19.709   5.278  25.914  1.00 95.09           H  
ATOM   3745  HG3 LYS A 240     -21.374   5.886  25.841  1.00 95.09           H  
ATOM   3746  CD  LYS A 240     -20.142   6.889  27.282  1.00 95.09           C  
ATOM   3747  HD2 LYS A 240     -19.111   7.227  27.387  1.00 95.09           H  
ATOM   3748  HD3 LYS A 240     -20.814   7.746  27.334  1.00 95.09           H  
ATOM   3749  CE  LYS A 240     -20.492   5.873  28.373  1.00 95.09           C  
ATOM   3750  HE2 LYS A 240     -19.870   4.990  28.225  1.00 95.09           H  
ATOM   3751  HE3 LYS A 240     -21.527   5.560  28.241  1.00 95.09           H  
ATOM   3752  NZ  LYS A 240     -20.285   6.387  29.743  1.00 95.09           N  
ATOM   3753  HZ1 LYS A 240     -20.862   7.199  29.908  1.00 95.09           H  
ATOM   3754  HZ2 LYS A 240     -19.309   6.601  29.888  1.00 95.09           H  
ATOM   3755  HZ3 LYS A 240     -20.561   5.654  30.381  1.00 95.09           H  
ATOM   3756  N   ALA A 241     -19.282   7.478  21.485  1.00 96.76           N  
ATOM   3757  H   ALA A 241     -18.551   6.793  21.608  1.00 96.76           H  
ATOM   3758  CA  ALA A 241     -19.190   8.409  20.361  1.00 96.76           C  
ATOM   3759  HA  ALA A 241     -19.269   9.432  20.731  1.00 96.76           H  
ATOM   3760  C   ALA A 241     -20.327   8.224  19.352  1.00 96.76           C  
ATOM   3761  CB  ALA A 241     -17.833   8.250  19.683  1.00 96.76           C  
ATOM   3762  HB1 ALA A 241     -17.777   7.264  19.223  1.00 96.76           H  
ATOM   3763  HB2 ALA A 241     -17.732   9.006  18.904  1.00 96.76           H  
ATOM   3764  HB3 ALA A 241     -17.025   8.379  20.404  1.00 96.76           H  
ATOM   3765  O   ALA A 241     -20.796   9.214  18.811  1.00 96.76           O  
ATOM   3766  N   LEU A 242     -20.841   7.001  19.179  1.00 96.76           N  
ATOM   3767  H   LEU A 242     -20.446   6.222  19.687  1.00 96.76           H  
ATOM   3768  CA  LEU A 242     -21.994   6.733  18.310  1.00 96.76           C  
ATOM   3769  HA  LEU A 242     -21.837   7.240  17.358  1.00 96.76           H  
ATOM   3770  C   LEU A 242     -23.317   7.299  18.857  1.00 96.76           C  
ATOM   3771  CB  LEU A 242     -22.109   5.221  18.049  1.00 96.76           C  
ATOM   3772  HB2 LEU A 242     -22.280   4.714  18.999  1.00 96.76           H  
ATOM   3773  HB3 LEU A 242     -22.985   5.057  17.422  1.00 96.76           H  
ATOM   3774  O   LEU A 242     -24.338   7.204  18.191  1.00 96.76           O  
ATOM   3775  CG  LEU A 242     -20.910   4.573  17.337  1.00 96.76           C  
ATOM   3776  HG  LEU A 242     -20.012   4.702  17.940  1.00 96.76           H  
ATOM   3777  CD1 LEU A 242     -21.173   3.078  17.179  1.00 96.76           C  
ATOM   3778 HD11 LEU A 242     -21.380   2.627  18.149  1.00 96.76           H  
ATOM   3779 HD12 LEU A 242     -20.299   2.593  16.745  1.00 96.76           H  
ATOM   3780 HD13 LEU A 242     -22.027   2.922  16.520  1.00 96.76           H  
ATOM   3781  CD2 LEU A 242     -20.671   5.163  15.946  1.00 96.76           C  
ATOM   3782 HD21 LEU A 242     -20.382   6.211  16.026  1.00 96.76           H  
ATOM   3783 HD22 LEU A 242     -19.867   4.621  15.447  1.00 96.76           H  
ATOM   3784 HD23 LEU A 242     -21.577   5.089  15.344  1.00 96.76           H  
ATOM   3785  N   THR A 243     -23.314   7.896  20.056  1.00 95.58           N  
ATOM   3786  H   THR A 243     -22.440   7.935  20.560  1.00 95.58           H  
ATOM   3787  CA  THR A 243     -24.454   8.676  20.572  1.00 95.58           C  
ATOM   3788  HA  THR A 243     -25.366   8.279  20.126  1.00 95.58           H  
ATOM   3789  C   THR A 243     -24.411  10.151  20.165  1.00 95.58           C  
ATOM   3790  CB  THR A 243     -24.621   8.558  22.097  1.00 95.58           C  
ATOM   3791  HB  THR A 243     -25.590   8.982  22.361  1.00 95.58           H  
ATOM   3792  O   THR A 243     -25.315  10.898  20.527  1.00 95.58           O  
ATOM   3793  CG2 THR A 243     -24.601   7.112  22.588  1.00 95.58           C  
ATOM   3794 HG21 THR A 243     -25.371   6.542  22.067  1.00 95.58           H  
ATOM   3795 HG22 THR A 243     -24.809   7.088  23.657  1.00 95.58           H  
ATOM   3796 HG23 THR A 243     -23.631   6.654  22.395  1.00 95.58           H  
ATOM   3797  OG1 THR A 243     -23.631   9.252  22.833  1.00 95.58           O  
ATOM   3798  HG1 THR A 243     -22.779   8.929  22.532  1.00 95.58           H  
ATOM   3799  N   LEU A 244     -23.355  10.584  19.467  1.00 96.66           N  
ATOM   3800  H   LEU A 244     -22.670   9.908  19.161  1.00 96.66           H  
ATOM   3801  CA  LEU A 244     -23.263  11.905  18.852  1.00 96.66           C  
ATOM   3802  HA  LEU A 244     -23.902  12.613  19.381  1.00 96.66           H  
ATOM   3803  C   LEU A 244     -23.756  11.794  17.411  1.00 96.66           C  
ATOM   3804  CB  LEU A 244     -21.808  12.415  18.885  1.00 96.66           C  
ATOM   3805  HB2 LEU A 244     -21.775  13.397  18.412  1.00 96.66           H  
ATOM   3806  HB3 LEU A 244     -21.196  11.744  18.283  1.00 96.66           H  
ATOM   3807  O   LEU A 244     -23.157  11.058  16.624  1.00 96.66           O  
ATOM   3808  CG  LEU A 244     -21.180  12.519  20.282  1.00 96.66           C  
ATOM   3809  HG  LEU A 244     -21.254  11.555  20.785  1.00 96.66           H  
ATOM   3810  CD1 LEU A 244     -19.697  12.873  20.165  1.00 96.66           C  
ATOM   3811 HD11 LEU A 244     -19.190  12.111  19.573  1.00 96.66           H  
ATOM   3812 HD12 LEU A 244     -19.593  13.839  19.669  1.00 96.66           H  
ATOM   3813 HD13 LEU A 244     -19.244  12.925  21.155  1.00 96.66           H  
ATOM   3814  CD2 LEU A 244     -21.863  13.578  21.148  1.00 96.66           C  
ATOM   3815 HD21 LEU A 244     -21.351  13.669  22.105  1.00 96.66           H  
ATOM   3816 HD22 LEU A 244     -21.838  14.542  20.640  1.00 96.66           H  
ATOM   3817 HD23 LEU A 244     -22.902  13.299  21.323  1.00 96.66           H  
ATOM   3818  N   ASP A 245     -24.798  12.550  17.061  1.00 97.17           N  
ATOM   3819  H   ASP A 245     -25.293  13.070  17.771  1.00 97.17           H  
ATOM   3820  CA  ASP A 245     -25.425  12.474  15.734  1.00 97.17           C  
ATOM   3821  HA  ASP A 245     -25.855  11.481  15.600  1.00 97.17           H  
ATOM   3822  C   ASP A 245     -24.409  12.672  14.607  1.00 97.17           C  
ATOM   3823  CB  ASP A 245     -26.555  13.509  15.621  1.00 97.17           C  
ATOM   3824  HB2 ASP A 245     -26.177  14.489  15.912  1.00 97.17           H  
ATOM   3825  HB3 ASP A 245     -26.872  13.567  14.579  1.00 97.17           H  
ATOM   3826  O   ASP A 245     -24.376  11.883  13.673  1.00 97.17           O  
ATOM   3827  CG  ASP A 245     -27.780  13.145  16.463  1.00 97.17           C  
ATOM   3828  OD1 ASP A 245     -28.116  11.939  16.518  1.00 97.17           O  
ATOM   3829  OD2 ASP A 245     -28.359  14.076  17.063  1.00 97.17           O  
ATOM   3830  N   VAL A 246     -23.483  13.629  14.746  1.00 97.98           N  
ATOM   3831  H   VAL A 246     -23.559  14.243  15.544  1.00 97.98           H  
ATOM   3832  CA  VAL A 246     -22.454  13.886  13.724  1.00 97.98           C  
ATOM   3833  HA  VAL A 246     -22.974  14.088  12.788  1.00 97.98           H  
ATOM   3834  C   VAL A 246     -21.541  12.682  13.460  1.00 97.98           C  
ATOM   3835  CB  VAL A 246     -21.632  15.135  14.093  1.00 97.98           C  
ATOM   3836  HB  VAL A 246     -22.331  15.941  14.317  1.00 97.98           H  
ATOM   3837  O   VAL A 246     -21.166  12.434  12.318  1.00 97.98           O  
ATOM   3838  CG1 VAL A 246     -20.726  14.950  15.317  1.00 97.98           C  
ATOM   3839 HG11 VAL A 246     -19.932  14.233  15.105  1.00 97.98           H  
ATOM   3840 HG12 VAL A 246     -21.310  14.623  16.177  1.00 97.98           H  
ATOM   3841 HG13 VAL A 246     -20.261  15.907  15.554  1.00 97.98           H  
ATOM   3842  CG2 VAL A 246     -20.768  15.602  12.919  1.00 97.98           C  
ATOM   3843 HG21 VAL A 246     -20.239  16.515  13.195  1.00 97.98           H  
ATOM   3844 HG22 VAL A 246     -20.035  14.838  12.658  1.00 97.98           H  
ATOM   3845 HG23 VAL A 246     -21.399  15.788  12.050  1.00 97.98           H  
ATOM   3846  N   VAL A 247     -21.182  11.916  14.497  1.00 98.06           N  
ATOM   3847  H   VAL A 247     -21.649  12.071  15.379  1.00 98.06           H  
ATOM   3848  CA  VAL A 247     -20.330  10.726  14.344  1.00 98.06           C  
ATOM   3849  HA  VAL A 247     -19.513  10.954  13.659  1.00 98.06           H  
ATOM   3850  C   VAL A 247     -21.139   9.590  13.729  1.00 98.06           C  
ATOM   3851  CB  VAL A 247     -19.735  10.278  15.695  1.00 98.06           C  
ATOM   3852  HB  VAL A 247     -20.555  10.052  16.377  1.00 98.06           H  
ATOM   3853  O   VAL A 247     -20.626   8.856  12.886  1.00 98.06           O  
ATOM   3854  CG1 VAL A 247     -18.854   9.026  15.559  1.00 98.06           C  
ATOM   3855 HG11 VAL A 247     -19.448   8.184  15.205  1.00 98.06           H  
ATOM   3856 HG12 VAL A 247     -18.430   8.763  16.527  1.00 98.06           H  
ATOM   3857 HG13 VAL A 247     -18.051   9.216  14.847  1.00 98.06           H  
ATOM   3858  CG2 VAL A 247     -18.856  11.363  16.331  1.00 98.06           C  
ATOM   3859 HG21 VAL A 247     -18.513  11.028  17.310  1.00 98.06           H  
ATOM   3860 HG22 VAL A 247     -17.992  11.553  15.695  1.00 98.06           H  
ATOM   3861 HG23 VAL A 247     -19.425  12.283  16.465  1.00 98.06           H  
ATOM   3862  N   LEU A 248     -22.397   9.441  14.149  1.00 98.09           N  
ATOM   3863  H   LEU A 248     -22.772  10.110  14.807  1.00 98.09           H  
ATOM   3864  CA  LEU A 248     -23.287   8.393  13.666  1.00 98.09           C  
ATOM   3865  HA  LEU A 248     -22.742   7.451  13.723  1.00 98.09           H  
ATOM   3866  C   LEU A 248     -23.672   8.605  12.193  1.00 98.09           C  
ATOM   3867  CB  LEU A 248     -24.501   8.331  14.605  1.00 98.09           C  
ATOM   3868  HB2 LEU A 248     -25.068   9.256  14.503  1.00 98.09           H  
ATOM   3869  HB3 LEU A 248     -24.140   8.275  15.632  1.00 98.09           H  
ATOM   3870  O   LEU A 248     -23.573   7.661  11.414  1.00 98.09           O  
ATOM   3871  CG  LEU A 248     -25.448   7.146  14.354  1.00 98.09           C  
ATOM   3872  HG  LEU A 248     -25.873   7.210  13.352  1.00 98.09           H  
ATOM   3873  CD1 LEU A 248     -24.760   5.788  14.522  1.00 98.09           C  
ATOM   3874 HD11 LEU A 248     -24.353   5.703  15.530  1.00 98.09           H  
ATOM   3875 HD12 LEU A 248     -25.484   4.993  14.347  1.00 98.09           H  
ATOM   3876 HD13 LEU A 248     -23.959   5.690  13.789  1.00 98.09           H  
ATOM   3877  CD2 LEU A 248     -26.571   7.216  15.384  1.00 98.09           C  
ATOM   3878 HD21 LEU A 248     -27.244   6.366  15.268  1.00 98.09           H  
ATOM   3879 HD22 LEU A 248     -26.152   7.192  16.390  1.00 98.09           H  
ATOM   3880 HD23 LEU A 248     -27.128   8.144  15.261  1.00 98.09           H  
ATOM   3881  N   ASP A 249     -24.002   9.838  11.797  1.00 98.39           N  
ATOM   3882  H   ASP A 249     -24.110  10.552  12.504  1.00 98.39           H  
ATOM   3883  CA  ASP A 249     -24.271  10.235  10.408  1.00 98.39           C  
ATOM   3884  HA  ASP A 249     -25.136   9.691  10.029  1.00 98.39           H  
ATOM   3885  C   ASP A 249     -23.065   9.927   9.503  1.00 98.39           C  
ATOM   3886  CB  ASP A 249     -24.546  11.754  10.328  1.00 98.39           C  
ATOM   3887  HB2 ASP A 249     -24.551  12.038   9.275  1.00 98.39           H  
ATOM   3888  HB3 ASP A 249     -23.721  12.286  10.802  1.00 98.39           H  
ATOM   3889  O   ASP A 249     -23.201   9.324   8.434  1.00 98.39           O  
ATOM   3890  CG  ASP A 249     -25.862  12.254  10.936  1.00 98.39           C  
ATOM   3891  OD1 ASP A 249     -26.735  11.425  11.270  1.00 98.39           O  
ATOM   3892  OD2 ASP A 249     -26.005  13.493  11.030  1.00 98.39           O  
ATOM   3893  N   GLU A 250     -21.857  10.306   9.940  1.00 98.51           N  
ATOM   3894  H   GLU A 250     -21.800  10.820  10.808  1.00 98.51           H  
ATOM   3895  CA  GLU A 250     -20.623  10.015   9.206  1.00 98.51           C  
ATOM   3896  HA  GLU A 250     -20.730  10.378   8.184  1.00 98.51           H  
ATOM   3897  C   GLU A 250     -20.358   8.507   9.110  1.00 98.51           C  
ATOM   3898  CB  GLU A 250     -19.420  10.723   9.850  1.00 98.51           C  
ATOM   3899  HB2 GLU A 250     -18.512  10.256   9.466  1.00 98.51           H  
ATOM   3900  HB3 GLU A 250     -19.444  10.580  10.930  1.00 98.51           H  
ATOM   3901  O   GLU A 250     -19.938   8.036   8.054  1.00 98.51           O  
ATOM   3902  CG  GLU A 250     -19.353  12.225   9.521  1.00 98.51           C  
ATOM   3903  HG2 GLU A 250     -20.260  12.717   9.871  1.00 98.51           H  
ATOM   3904  HG3 GLU A 250     -19.312  12.337   8.437  1.00 98.51           H  
ATOM   3905  CD  GLU A 250     -18.120  12.916  10.131  1.00 98.51           C  
ATOM   3906  OE1 GLU A 250     -18.039  14.166  10.108  1.00 98.51           O  
ATOM   3907  OE2 GLU A 250     -17.185  12.223  10.597  1.00 98.51           O  
ATOM   3908  N   ALA A 251     -20.628   7.737  10.169  1.00 98.52           N  
ATOM   3909  H   ALA A 251     -20.977   8.183  11.006  1.00 98.52           H  
ATOM   3910  CA  ALA A 251     -20.470   6.283  10.178  1.00 98.52           C  
ATOM   3911  HA  ALA A 251     -19.465   6.031   9.839  1.00 98.52           H  
ATOM   3912  C   ALA A 251     -21.444   5.576   9.221  1.00 98.52           C  
ATOM   3913  CB  ALA A 251     -20.623   5.777  11.616  1.00 98.52           C  
ATOM   3914  HB1 ALA A 251     -20.375   4.716  11.649  1.00 98.52           H  
ATOM   3915  HB2 ALA A 251     -19.949   6.320  12.278  1.00 98.52           H  
ATOM   3916  HB3 ALA A 251     -21.647   5.922  11.959  1.00 98.52           H  
ATOM   3917  O   ALA A 251     -21.033   4.680   8.477  1.00 98.52           O  
ATOM   3918  N   GLU A 252     -22.714   5.990   9.199  1.00 98.32           N  
ATOM   3919  H   GLU A 252     -22.992   6.718   9.842  1.00 98.32           H  
ATOM   3920  CA  GLU A 252     -23.725   5.475   8.269  1.00 98.32           C  
ATOM   3921  HA  GLU A 252     -23.784   4.391   8.368  1.00 98.32           H  
ATOM   3922  C   GLU A 252     -23.332   5.767   6.815  1.00 98.32           C  
ATOM   3923  CB  GLU A 252     -25.111   6.067   8.601  1.00 98.32           C  
ATOM   3924  HB2 GLU A 252     -25.029   7.149   8.703  1.00 98.32           H  
ATOM   3925  HB3 GLU A 252     -25.794   5.845   7.781  1.00 98.32           H  
ATOM   3926  O   GLU A 252     -23.291   4.851   5.985  1.00 98.32           O  
ATOM   3927  CG  GLU A 252     -25.691   5.458   9.888  1.00 98.32           C  
ATOM   3928  HG2 GLU A 252     -25.773   4.381   9.738  1.00 98.32           H  
ATOM   3929  HG3 GLU A 252     -24.997   5.628  10.711  1.00 98.32           H  
ATOM   3930  CD  GLU A 252     -27.066   6.009  10.298  1.00 98.32           C  
ATOM   3931  OE1 GLU A 252     -27.877   5.214  10.824  1.00 98.32           O  
ATOM   3932  OE2 GLU A 252     -27.320   7.224  10.153  1.00 98.32           O  
ATOM   3933  N   ASN A 253     -22.953   7.015   6.519  1.00 98.43           N  
ATOM   3934  H   ASN A 253     -23.010   7.718   7.242  1.00 98.43           H  
ATOM   3935  CA  ASN A 253     -22.516   7.417   5.183  1.00 98.43           C  
ATOM   3936  HA  ASN A 253     -23.298   7.157   4.470  1.00 98.43           H  
ATOM   3937  C   ASN A 253     -21.236   6.677   4.750  1.00 98.43           C  
ATOM   3938  CB  ASN A 253     -22.330   8.943   5.173  1.00 98.43           C  
ATOM   3939  HB2 ASN A 253     -23.239   9.422   5.536  1.00 98.43           H  
ATOM   3940  HB3 ASN A 253     -21.516   9.214   5.846  1.00 98.43           H  
ATOM   3941  O   ASN A 253     -21.167   6.122   3.650  1.00 98.43           O  
ATOM   3942  CG  ASN A 253     -22.048   9.478   3.781  1.00 98.43           C  
ATOM   3943  ND2 ASN A 253     -21.282  10.537   3.669  1.00 98.43           N  
ATOM   3944 HD21 ASN A 253     -21.145  10.890   2.732  1.00 98.43           H  
ATOM   3945 HD22 ASN A 253     -20.939  11.011   4.492  1.00 98.43           H  
ATOM   3946  OD1 ASN A 253     -22.504   8.965   2.774  1.00 98.43           O  
ATOM   3947  N   PHE A 254     -20.236   6.596   5.634  1.00 98.50           N  
ATOM   3948  H   PHE A 254     -20.338   7.064   6.524  1.00 98.50           H  
ATOM   3949  CA  PHE A 254     -18.991   5.874   5.379  1.00 98.50           C  
ATOM   3950  HA  PHE A 254     -18.501   6.314   4.511  1.00 98.50           H  
ATOM   3951  C   PHE A 254     -19.246   4.398   5.063  1.00 98.50           C  
ATOM   3952  CB  PHE A 254     -18.051   6.008   6.583  1.00 98.50           C  
ATOM   3953  HB2 PHE A 254     -17.731   7.046   6.678  1.00 98.50           H  
ATOM   3954  HB3 PHE A 254     -18.594   5.746   7.491  1.00 98.50           H  
ATOM   3955  O   PHE A 254     -18.712   3.886   4.077  1.00 98.50           O  
ATOM   3956  CG  PHE A 254     -16.825   5.125   6.476  1.00 98.50           C  
ATOM   3957  CD1 PHE A 254     -16.771   3.919   7.194  1.00 98.50           C  
ATOM   3958  HD1 PHE A 254     -17.583   3.643   7.851  1.00 98.50           H  
ATOM   3959  CD2 PHE A 254     -15.774   5.471   5.609  1.00 98.50           C  
ATOM   3960  HD2 PHE A 254     -15.826   6.394   5.049  1.00 98.50           H  
ATOM   3961  CE1 PHE A 254     -15.665   3.069   7.047  1.00 98.50           C  
ATOM   3962  HE1 PHE A 254     -15.639   2.135   7.589  1.00 98.50           H  
ATOM   3963  CE2 PHE A 254     -14.662   4.623   5.470  1.00 98.50           C  
ATOM   3964  HE2 PHE A 254     -13.854   4.903   4.810  1.00 98.50           H  
ATOM   3965  CZ  PHE A 254     -14.603   3.423   6.199  1.00 98.50           C  
ATOM   3966  HZ  PHE A 254     -13.748   2.770   6.113  1.00 98.50           H  
ATOM   3967  N   LYS A 255     -20.089   3.707   5.845  1.00 97.91           N  
ATOM   3968  H   LYS A 255     -20.505   4.178   6.636  1.00 97.91           H  
ATOM   3969  CA  LYS A 255     -20.449   2.307   5.572  1.00 97.91           C  
ATOM   3970  HA  LYS A 255     -19.537   1.711   5.528  1.00 97.91           H  
ATOM   3971  C   LYS A 255     -21.129   2.142   4.218  1.00 97.91           C  
ATOM   3972  CB  LYS A 255     -21.370   1.754   6.663  1.00 97.91           C  
ATOM   3973  HB2 LYS A 255     -21.924   0.916   6.238  1.00 97.91           H  
ATOM   3974  HB3 LYS A 255     -22.094   2.511   6.963  1.00 97.91           H  
ATOM   3975  O   LYS A 255     -20.789   1.200   3.503  1.00 97.91           O  
ATOM   3976  CG  LYS A 255     -20.594   1.258   7.889  1.00 97.91           C  
ATOM   3977  HG2 LYS A 255     -20.175   2.114   8.419  1.00 97.91           H  
ATOM   3978  HG3 LYS A 255     -19.776   0.608   7.578  1.00 97.91           H  
ATOM   3979  CD  LYS A 255     -21.520   0.482   8.831  1.00 97.91           C  
ATOM   3980  HD2 LYS A 255     -22.405   1.091   9.018  1.00 97.91           H  
ATOM   3981  HD3 LYS A 255     -20.991   0.331   9.772  1.00 97.91           H  
ATOM   3982  CE  LYS A 255     -21.934  -0.884   8.255  1.00 97.91           C  
ATOM   3983  HE2 LYS A 255     -22.425  -0.733   7.294  1.00 97.91           H  
ATOM   3984  HE3 LYS A 255     -21.030  -1.472   8.091  1.00 97.91           H  
ATOM   3985  NZ  LYS A 255     -22.849  -1.618   9.161  1.00 97.91           N  
ATOM   3986  HZ1 LYS A 255     -23.722  -1.130   9.306  1.00 97.91           H  
ATOM   3987  HZ2 LYS A 255     -22.444  -1.680  10.085  1.00 97.91           H  
ATOM   3988  HZ3 LYS A 255     -23.074  -2.548   8.836  1.00 97.91           H  
ATOM   3989  N   GLY A 256     -22.054   3.034   3.860  1.00 98.01           N  
ATOM   3990  H   GLY A 256     -22.297   3.764   4.514  1.00 98.01           H  
ATOM   3991  CA  GLY A 256     -22.728   3.008   2.560  1.00 98.01           C  
ATOM   3992  HA2 GLY A 256     -23.273   2.072   2.445  1.00 98.01           H  
ATOM   3993  HA3 GLY A 256     -23.438   3.835   2.518  1.00 98.01           H  
ATOM   3994  C   GLY A 256     -21.748   3.159   1.391  1.00 98.01           C  
ATOM   3995  O   GLY A 256     -21.758   2.354   0.453  1.00 98.01           O  
ATOM   3996  N   ILE A 257     -20.837   4.134   1.481  1.00 98.33           N  
ATOM   3997  H   ILE A 257     -20.899   4.770   2.263  1.00 98.33           H  
ATOM   3998  CA  ILE A 257     -19.798   4.374   0.468  1.00 98.33           C  
ATOM   3999  HA  ILE A 257     -20.278   4.438  -0.509  1.00 98.33           H  
ATOM   4000  C   ILE A 257     -18.821   3.194   0.405  1.00 98.33           C  
ATOM   4001  CB  ILE A 257     -19.085   5.722   0.735  1.00 98.33           C  
ATOM   4002  HB  ILE A 257     -18.732   5.731   1.766  1.00 98.33           H  
ATOM   4003  O   ILE A 257     -18.508   2.718  -0.686  1.00 98.33           O  
ATOM   4004  CG1 ILE A 257     -20.080   6.890   0.524  1.00 98.33           C  
ATOM   4005 HG12 ILE A 257     -20.281   7.003  -0.541  1.00 98.33           H  
ATOM   4006 HG13 ILE A 257     -21.030   6.667   1.008  1.00 98.33           H  
ATOM   4007  CG2 ILE A 257     -17.877   5.921  -0.205  1.00 98.33           C  
ATOM   4008 HG21 ILE A 257     -18.215   5.994  -1.239  1.00 98.33           H  
ATOM   4009 HG22 ILE A 257     -17.172   5.093  -0.127  1.00 98.33           H  
ATOM   4010 HG23 ILE A 257     -17.339   6.829   0.068  1.00 98.33           H  
ATOM   4011  CD1 ILE A 257     -19.610   8.236   1.082  1.00 98.33           C  
ATOM   4012 HD11 ILE A 257     -18.635   8.518   0.684  1.00 98.33           H  
ATOM   4013 HD12 ILE A 257     -20.332   9.006   0.809  1.00 98.33           H  
ATOM   4014 HD13 ILE A 257     -19.575   8.174   2.170  1.00 98.33           H  
ATOM   4015  N   LEU A 258     -18.372   2.671   1.551  1.00 98.15           N  
ATOM   4016  H   LEU A 258     -18.643   3.115   2.417  1.00 98.15           H  
ATOM   4017  CA  LEU A 258     -17.456   1.530   1.609  1.00 98.15           C  
ATOM   4018  HA  LEU A 258     -16.596   1.755   0.979  1.00 98.15           H  
ATOM   4019  C   LEU A 258     -18.094   0.259   1.048  1.00 98.15           C  
ATOM   4020  CB  LEU A 258     -16.978   1.327   3.059  1.00 98.15           C  
ATOM   4021  HB2 LEU A 258     -17.845   1.127   3.687  1.00 98.15           H  
ATOM   4022  HB3 LEU A 258     -16.518   2.250   3.412  1.00 98.15           H  
ATOM   4023  O   LEU A 258     -17.435  -0.472   0.313  1.00 98.15           O  
ATOM   4024  CG  LEU A 258     -15.969   0.173   3.223  1.00 98.15           C  
ATOM   4025  HG  LEU A 258     -16.419  -0.761   2.885  1.00 98.15           H  
ATOM   4026  CD1 LEU A 258     -14.678   0.412   2.435  1.00 98.15           C  
ATOM   4027 HD11 LEU A 258     -14.279   1.397   2.678  1.00 98.15           H  
ATOM   4028 HD12 LEU A 258     -14.877   0.362   1.364  1.00 98.15           H  
ATOM   4029 HD13 LEU A 258     -13.927  -0.339   2.683  1.00 98.15           H  
ATOM   4030  CD2 LEU A 258     -15.606  -0.005   4.696  1.00 98.15           C  
ATOM   4031 HD21 LEU A 258     -15.143   0.910   5.066  1.00 98.15           H  
ATOM   4032 HD22 LEU A 258     -14.906  -0.830   4.822  1.00 98.15           H  
ATOM   4033 HD23 LEU A 258     -16.507  -0.198   5.278  1.00 98.15           H  
ATOM   4034  N   HIS A 259     -19.361  -0.007   1.365  1.00 97.89           N  
ATOM   4035  H   HIS A 259     -19.851   0.623   1.985  1.00 97.89           H  
ATOM   4036  CA  HIS A 259     -20.097  -1.136   0.805  1.00 97.89           C  
ATOM   4037  HA  HIS A 259     -19.561  -2.057   1.033  1.00 97.89           H  
ATOM   4038  C   HIS A 259     -20.186  -1.027  -0.720  1.00 97.89           C  
ATOM   4039  CB  HIS A 259     -21.488  -1.214   1.443  1.00 97.89           C  
ATOM   4040  HB2 HIS A 259     -21.383  -1.364   2.518  1.00 97.89           H  
ATOM   4041  HB3 HIS A 259     -22.017  -0.273   1.286  1.00 97.89           H  
ATOM   4042  O   HIS A 259     -19.801  -1.962  -1.417  1.00 97.89           O  
ATOM   4043  CG  HIS A 259     -22.315  -2.336   0.874  1.00 97.89           C  
ATOM   4044  CD2 HIS A 259     -23.287  -2.230  -0.085  1.00 97.89           C  
ATOM   4045  HD2 HIS A 259     -23.613  -1.319  -0.566  1.00 97.89           H  
ATOM   4046  ND1 HIS A 259     -22.204  -3.671   1.194  1.00 97.89           N  
ATOM   4047  HD1 HIS A 259     -21.617  -4.066   1.916  1.00 97.89           H  
ATOM   4048  CE1 HIS A 259     -23.101  -4.350   0.460  1.00 97.89           C  
ATOM   4049  HE1 HIS A 259     -23.288  -5.411   0.520  1.00 97.89           H  
ATOM   4050  NE2 HIS A 259     -23.771  -3.515  -0.342  1.00 97.89           N  
ATOM   4051  N   THR A 260     -20.600   0.134  -1.235  1.00 97.89           N  
ATOM   4052  H   THR A 260     -20.897   0.861  -0.600  1.00 97.89           H  
ATOM   4053  CA  THR A 260     -20.691   0.393  -2.681  1.00 97.89           C  
ATOM   4054  HA  THR A 260     -21.378  -0.325  -3.129  1.00 97.89           H  
ATOM   4055  C   THR A 260     -19.333   0.231  -3.366  1.00 97.89           C  
ATOM   4056  CB  THR A 260     -21.238   1.805  -2.938  1.00 97.89           C  
ATOM   4057  HB  THR A 260     -20.542   2.547  -2.548  1.00 97.89           H  
ATOM   4058  O   THR A 260     -19.236  -0.415  -4.406  1.00 97.89           O  
ATOM   4059  CG2 THR A 260     -21.473   2.077  -4.424  1.00 97.89           C  
ATOM   4060 HG21 THR A 260     -22.130   1.313  -4.841  1.00 97.89           H  
ATOM   4061 HG22 THR A 260     -20.528   2.077  -4.967  1.00 97.89           H  
ATOM   4062 HG23 THR A 260     -21.944   3.053  -4.542  1.00 97.89           H  
ATOM   4063  OG1 THR A 260     -22.477   1.961  -2.286  1.00 97.89           O  
ATOM   4064  HG1 THR A 260     -22.316   2.155  -1.360  1.00 97.89           H  
ATOM   4065  N   PHE A 261     -18.263   0.750  -2.759  1.00 97.62           N  
ATOM   4066  H   PHE A 261     -18.401   1.297  -1.921  1.00 97.62           H  
ATOM   4067  CA  PHE A 261     -16.902   0.619  -3.278  1.00 97.62           C  
ATOM   4068  HA  PHE A 261     -16.883   0.986  -4.304  1.00 97.62           H  
ATOM   4069  C   PHE A 261     -16.432  -0.844  -3.313  1.00 97.62           C  
ATOM   4070  CB  PHE A 261     -15.969   1.494  -2.430  1.00 97.62           C  
ATOM   4071  HB2 PHE A 261     -15.986   1.145  -1.397  1.00 97.62           H  
ATOM   4072  HB3 PHE A 261     -16.344   2.518  -2.436  1.00 97.62           H  
ATOM   4073  O   PHE A 261     -15.882  -1.290  -4.317  1.00 97.62           O  
ATOM   4074  CG  PHE A 261     -14.539   1.512  -2.926  1.00 97.62           C  
ATOM   4075  CD1 PHE A 261     -13.563   0.706  -2.310  1.00 97.62           C  
ATOM   4076  HD1 PHE A 261     -13.827   0.083  -1.468  1.00 97.62           H  
ATOM   4077  CD2 PHE A 261     -14.189   2.319  -4.024  1.00 97.62           C  
ATOM   4078  HD2 PHE A 261     -14.934   2.935  -4.506  1.00 97.62           H  
ATOM   4079  CE1 PHE A 261     -12.245   0.702  -2.799  1.00 97.62           C  
ATOM   4080  HE1 PHE A 261     -11.494   0.086  -2.326  1.00 97.62           H  
ATOM   4081  CE2 PHE A 261     -12.873   2.306  -4.517  1.00 97.62           C  
ATOM   4082  HE2 PHE A 261     -12.609   2.906  -5.375  1.00 97.62           H  
ATOM   4083  CZ  PHE A 261     -11.906   1.489  -3.912  1.00 97.62           C  
ATOM   4084  HZ  PHE A 261     -10.901   1.465  -4.306  1.00 97.62           H  
ATOM   4085  N   LYS A 262     -16.687  -1.617  -2.249  1.00 97.54           N  
ATOM   4086  H   LYS A 262     -17.153  -1.197  -1.457  1.00 97.54           H  
ATOM   4087  CA  LYS A 262     -16.367  -3.054  -2.203  1.00 97.54           C  
ATOM   4088  HA  LYS A 262     -15.315  -3.198  -2.447  1.00 97.54           H  
ATOM   4089  C   LYS A 262     -17.139  -3.848  -3.254  1.00 97.54           C  
ATOM   4090  CB  LYS A 262     -16.643  -3.620  -0.803  1.00 97.54           C  
ATOM   4091  HB2 LYS A 262     -16.631  -4.708  -0.861  1.00 97.54           H  
ATOM   4092  HB3 LYS A 262     -17.629  -3.304  -0.464  1.00 97.54           H  
ATOM   4093  O   LYS A 262     -16.550  -4.700  -3.906  1.00 97.54           O  
ATOM   4094  CG  LYS A 262     -15.576  -3.182   0.205  1.00 97.54           C  
ATOM   4095  HG2 LYS A 262     -14.607  -3.532  -0.150  1.00 97.54           H  
ATOM   4096  HG3 LYS A 262     -15.540  -2.095   0.280  1.00 97.54           H  
ATOM   4097  CD  LYS A 262     -15.842  -3.789   1.585  1.00 97.54           C  
ATOM   4098  HD2 LYS A 262     -15.838  -4.875   1.498  1.00 97.54           H  
ATOM   4099  HD3 LYS A 262     -16.812  -3.453   1.951  1.00 97.54           H  
ATOM   4100  CE  LYS A 262     -14.736  -3.336   2.541  1.00 97.54           C  
ATOM   4101  HE2 LYS A 262     -13.776  -3.501   2.052  1.00 97.54           H  
ATOM   4102  HE3 LYS A 262     -14.832  -2.263   2.701  1.00 97.54           H  
ATOM   4103  NZ  LYS A 262     -14.778  -4.061   3.833  1.00 97.54           N  
ATOM   4104  HZ1 LYS A 262     -15.644  -3.877   4.319  1.00 97.54           H  
ATOM   4105  HZ2 LYS A 262     -14.006  -3.765   4.413  1.00 97.54           H  
ATOM   4106  HZ3 LYS A 262     -14.690  -5.055   3.675  1.00 97.54           H  
ATOM   4107  N   GLN A 263     -18.426  -3.556  -3.442  1.00 97.32           N  
ATOM   4108  H   GLN A 263     -18.853  -2.849  -2.860  1.00 97.32           H  
ATOM   4109  CA  GLN A 263     -19.247  -4.205  -4.468  1.00 97.32           C  
ATOM   4110  HA  GLN A 263     -19.168  -5.287  -4.361  1.00 97.32           H  
ATOM   4111  C   GLN A 263     -18.760  -3.879  -5.885  1.00 97.32           C  
ATOM   4112  CB  GLN A 263     -20.719  -3.790  -4.300  1.00 97.32           C  
ATOM   4113  HB2 GLN A 263     -20.785  -2.704  -4.236  1.00 97.32           H  
ATOM   4114  HB3 GLN A 263     -21.279  -4.104  -5.181  1.00 97.32           H  
ATOM   4115  O   GLN A 263     -18.671  -4.771  -6.720  1.00 97.32           O  
ATOM   4116  CG  GLN A 263     -21.383  -4.406  -3.059  1.00 97.32           C  
ATOM   4117  HG2 GLN A 263     -20.840  -4.104  -2.163  1.00 97.32           H  
ATOM   4118  HG3 GLN A 263     -22.400  -4.024  -2.975  1.00 97.32           H  
ATOM   4119  CD  GLN A 263     -21.446  -5.929  -3.098  1.00 97.32           C  
ATOM   4120  NE2 GLN A 263     -21.478  -6.583  -1.959  1.00 97.32           N  
ATOM   4121 HE21 GLN A 263     -21.540  -7.587  -2.047  1.00 97.32           H  
ATOM   4122 HE22 GLN A 263     -21.524  -6.075  -1.087  1.00 97.32           H  
ATOM   4123  OE1 GLN A 263     -21.459  -6.569  -4.132  1.00 97.32           O  
ATOM   4124  N   ALA A 264     -18.393  -2.620  -6.147  1.00 96.50           N  
ATOM   4125  H   ALA A 264     -18.528  -1.914  -5.437  1.00 96.50           H  
ATOM   4126  CA  ALA A 264     -17.938  -2.187  -7.466  1.00 96.50           C  
ATOM   4127  HA  ALA A 264     -18.680  -2.486  -8.206  1.00 96.50           H  
ATOM   4128  C   ALA A 264     -16.599  -2.813  -7.891  1.00 96.50           C  
ATOM   4129  CB  ALA A 264     -17.846  -0.656  -7.458  1.00 96.50           C  
ATOM   4130  HB1 ALA A 264     -18.819  -0.228  -7.216  1.00 96.50           H  
ATOM   4131  HB2 ALA A 264     -17.113  -0.330  -6.720  1.00 96.50           H  
ATOM   4132  HB3 ALA A 264     -17.538  -0.307  -8.443  1.00 96.50           H  
ATOM   4133  O   ALA A 264     -16.370  -3.001  -9.083  1.00 96.50           O  
ATOM   4134  N   HIS A 265     -15.716  -3.119  -6.934  1.00 95.02           N  
ATOM   4135  H   HIS A 265     -15.957  -2.892  -5.979  1.00 95.02           H  
ATOM   4136  CA  HIS A 265     -14.346  -3.557  -7.227  1.00 95.02           C  
ATOM   4137  HA  HIS A 265     -14.189  -3.537  -8.306  1.00 95.02           H  
ATOM   4138  C   HIS A 265     -14.041  -5.004  -6.818  1.00 95.02           C  
ATOM   4139  CB  HIS A 265     -13.363  -2.540  -6.627  1.00 95.02           C  
ATOM   4140  HB2 HIS A 265     -13.518  -2.477  -5.550  1.00 95.02           H  
ATOM   4141  HB3 HIS A 265     -12.343  -2.881  -6.803  1.00 95.02           H  
ATOM   4142  O   HIS A 265     -12.976  -5.510  -7.165  1.00 95.02           O  
ATOM   4143  CG  HIS A 265     -13.509  -1.164  -7.239  1.00 95.02           C  
ATOM   4144  CD2 HIS A 265     -13.964  -0.046  -6.607  1.00 95.02           C  
ATOM   4145  HD2 HIS A 265     -14.260   0.017  -5.570  1.00 95.02           H  
ATOM   4146  ND1 HIS A 265     -13.242  -0.841  -8.572  1.00 95.02           N  
ATOM   4147  CE1 HIS A 265     -13.582   0.445  -8.717  1.00 95.02           C  
ATOM   4148  HE1 HIS A 265     -13.518   0.992  -9.646  1.00 95.02           H  
ATOM   4149  NE2 HIS A 265     -13.996   0.959  -7.548  1.00 95.02           N  
ATOM   4150  HE2 HIS A 265     -14.259   1.922  -7.393  1.00 95.02           H  
ATOM   4151  N   GLY A 266     -14.930  -5.691  -6.095  1.00 94.36           N  
ATOM   4152  H   GLY A 266     -15.780  -5.234  -5.796  1.00 94.36           H  
ATOM   4153  CA  GLY A 266     -14.646  -7.029  -5.562  1.00 94.36           C  
ATOM   4154  HA2 GLY A 266     -15.458  -7.348  -4.908  1.00 94.36           H  
ATOM   4155  HA3 GLY A 266     -14.562  -7.735  -6.388  1.00 94.36           H  
ATOM   4156  C   GLY A 266     -13.341  -7.028  -4.762  1.00 94.36           C  
ATOM   4157  O   GLY A 266     -13.007  -6.024  -4.136  1.00 94.36           O  
ATOM   4158  N   ASP A 267     -12.544  -8.093  -4.837  1.00 91.16           N  
ATOM   4159  H   ASP A 267     -12.867  -8.908  -5.340  1.00 91.16           H  
ATOM   4160  CA  ASP A 267     -11.273  -8.214  -4.101  1.00 91.16           C  
ATOM   4161  HA  ASP A 267     -11.486  -8.119  -3.036  1.00 91.16           H  
ATOM   4162  C   ASP A 267     -10.233  -7.122  -4.425  1.00 91.16           C  
ATOM   4163  CB  ASP A 267     -10.678  -9.609  -4.345  1.00 91.16           C  
ATOM   4164  HB2 ASP A 267      -9.665  -9.634  -3.943  1.00 91.16           H  
ATOM   4165  HB3 ASP A 267     -10.618  -9.792  -5.417  1.00 91.16           H  
ATOM   4166  O   ASP A 267      -9.319  -6.880  -3.628  1.00 91.16           O  
ATOM   4167  CG  ASP A 267     -11.477 -10.726  -3.665  1.00 91.16           C  
ATOM   4168  OD1 ASP A 267     -12.206 -10.418  -2.693  1.00 91.16           O  
ATOM   4169  OD2 ASP A 267     -11.306 -11.881  -4.100  1.00 91.16           O  
ATOM   4170  N   ASN A 268     -10.395  -6.393  -5.538  1.00 91.08           N  
ATOM   4171  H   ASN A 268     -11.198  -6.582  -6.121  1.00 91.08           H  
ATOM   4172  CA  ASN A 268      -9.538  -5.257  -5.877  1.00 91.08           C  
ATOM   4173  HA  ASN A 268      -8.501  -5.585  -5.804  1.00 91.08           H  
ATOM   4174  C   ASN A 268      -9.679  -4.068  -4.934  1.00 91.08           C  
ATOM   4175  CB  ASN A 268      -9.794  -4.779  -7.312  1.00 91.08           C  
ATOM   4176  HB2 ASN A 268      -9.318  -3.810  -7.461  1.00 91.08           H  
ATOM   4177  HB3 ASN A 268     -10.855  -4.650  -7.526  1.00 91.08           H  
ATOM   4178  O   ASN A 268      -8.786  -3.219  -4.900  1.00 91.08           O  
ATOM   4179  CG  ASN A 268      -9.150  -5.692  -8.300  1.00 91.08           C  
ATOM   4180  ND2 ASN A 268      -9.856  -6.183  -9.285  1.00 91.08           N  
ATOM   4181 HD21 ASN A 268      -9.330  -6.754  -9.932  1.00 91.08           H  
ATOM   4182 HD22 ASN A 268     -10.851  -6.025  -9.356  1.00 91.08           H  
ATOM   4183  OD1 ASN A 268      -7.969  -5.930  -8.177  1.00 91.08           O  
ATOM   4184  N   TRP A 269     -10.759  -3.987  -4.150  1.00 95.09           N  
ATOM   4185  H   TRP A 269     -11.462  -4.709  -4.221  1.00 95.09           H  
ATOM   4186  CA  TRP A 269     -10.997  -2.851  -3.257  1.00 95.09           C  
ATOM   4187  HA  TRP A 269     -11.109  -1.959  -3.875  1.00 95.09           H  
ATOM   4188  C   TRP A 269      -9.816  -2.606  -2.297  1.00 95.09           C  
ATOM   4189  CB  TRP A 269     -12.315  -3.073  -2.498  1.00 95.09           C  
ATOM   4190  HB2 TRP A 269     -13.061  -3.482  -3.179  1.00 95.09           H  
ATOM   4191  HB3 TRP A 269     -12.686  -2.099  -2.180  1.00 95.09           H  
ATOM   4192  O   TRP A 269      -9.492  -1.459  -1.982  1.00 95.09           O  
ATOM   4193  CG  TRP A 269     -12.235  -3.937  -1.270  1.00 95.09           C  
ATOM   4194  CD1 TRP A 269     -12.498  -5.261  -1.183  1.00 95.09           C  
ATOM   4195  HD1 TRP A 269     -12.816  -5.907  -1.987  1.00 95.09           H  
ATOM   4196  CD2 TRP A 269     -11.885  -3.536   0.089  1.00 95.09           C  
ATOM   4197  CE2 TRP A 269     -11.935  -4.689   0.932  1.00 95.09           C  
ATOM   4198  CE3 TRP A 269     -11.533  -2.312   0.695  1.00 95.09           C  
ATOM   4199  HE3 TRP A 269     -11.467  -1.423   0.086  1.00 95.09           H  
ATOM   4200  NE1 TRP A 269     -12.309  -5.713   0.099  1.00 95.09           N  
ATOM   4201  HE1 TRP A 269     -12.389  -6.690   0.340  1.00 95.09           H  
ATOM   4202  CH2 TRP A 269     -11.262  -3.407   2.866  1.00 95.09           C  
ATOM   4203  HH2 TRP A 269     -10.959  -3.346   3.901  1.00 95.09           H  
ATOM   4204  CZ2 TRP A 269     -11.632  -4.639   2.298  1.00 95.09           C  
ATOM   4205  HZ2 TRP A 269     -11.628  -5.543   2.890  1.00 95.09           H  
ATOM   4206  CZ3 TRP A 269     -11.225  -2.250   2.068  1.00 95.09           C  
ATOM   4207  HZ3 TRP A 269     -10.911  -1.315   2.509  1.00 95.09           H  
ATOM   4208  N   LEU A 270      -9.112  -3.673  -1.900  1.00 95.13           N  
ATOM   4209  H   LEU A 270      -9.424  -4.573  -2.235  1.00 95.13           H  
ATOM   4210  CA  LEU A 270      -7.927  -3.632  -1.036  1.00 95.13           C  
ATOM   4211  HA  LEU A 270      -8.166  -3.075  -0.130  1.00 95.13           H  
ATOM   4212  C   LEU A 270      -6.711  -2.942  -1.673  1.00 95.13           C  
ATOM   4213  CB  LEU A 270      -7.556  -5.076  -0.680  1.00 95.13           C  
ATOM   4214  HB2 LEU A 270      -7.507  -5.656  -1.602  1.00 95.13           H  
ATOM   4215  HB3 LEU A 270      -6.560  -5.076  -0.238  1.00 95.13           H  
ATOM   4216  O   LEU A 270      -5.804  -2.520  -0.957  1.00 95.13           O  
ATOM   4217  CG  LEU A 270      -8.524  -5.756   0.299  1.00 95.13           C  
ATOM   4218  HG  LEU A 270      -9.553  -5.601  -0.028  1.00 95.13           H  
ATOM   4219  CD1 LEU A 270      -8.252  -7.260   0.301  1.00 95.13           C  
ATOM   4220 HD11 LEU A 270      -8.663  -7.679  -0.618  1.00 95.13           H  
ATOM   4221 HD12 LEU A 270      -7.178  -7.447   0.299  1.00 95.13           H  
ATOM   4222 HD13 LEU A 270      -8.747  -7.738   1.146  1.00 95.13           H  
ATOM   4223  CD2 LEU A 270      -8.359  -5.208   1.718  1.00 95.13           C  
ATOM   4224 HD21 LEU A 270      -7.325  -5.304   2.048  1.00 95.13           H  
ATOM   4225 HD22 LEU A 270      -8.643  -4.156   1.746  1.00 95.13           H  
ATOM   4226 HD23 LEU A 270      -9.010  -5.750   2.405  1.00 95.13           H  
ATOM   4227  N   TYR A 271      -6.687  -2.814  -2.998  1.00 95.06           N  
ATOM   4228  H   TYR A 271      -7.460  -3.195  -3.525  1.00 95.06           H  
ATOM   4229  CA  TYR A 271      -5.655  -2.109  -3.761  1.00 95.06           C  
ATOM   4230  HA  TYR A 271      -4.799  -1.924  -3.112  1.00 95.06           H  
ATOM   4231  C   TYR A 271      -6.141  -0.740  -4.251  1.00 95.06           C  
ATOM   4232  CB  TYR A 271      -5.166  -2.990  -4.916  1.00 95.06           C  
ATOM   4233  HB2 TYR A 271      -5.972  -3.106  -5.640  1.00 95.06           H  
ATOM   4234  HB3 TYR A 271      -4.335  -2.493  -5.416  1.00 95.06           H  
ATOM   4235  O   TYR A 271      -5.475  -0.103  -5.065  1.00 95.06           O  
ATOM   4236  CG  TYR A 271      -4.698  -4.357  -4.472  1.00 95.06           C  
ATOM   4237  CD1 TYR A 271      -3.402  -4.532  -3.951  1.00 95.06           C  
ATOM   4238  HD1 TYR A 271      -2.723  -3.694  -3.892  1.00 95.06           H  
ATOM   4239  CD2 TYR A 271      -5.588  -5.443  -4.544  1.00 95.06           C  
ATOM   4240  HD2 TYR A 271      -6.577  -5.303  -4.954  1.00 95.06           H  
ATOM   4241  CE1 TYR A 271      -3.000  -5.802  -3.495  1.00 95.06           C  
ATOM   4242  HE1 TYR A 271      -2.012  -5.961  -3.088  1.00 95.06           H  
ATOM   4243  CE2 TYR A 271      -5.197  -6.707  -4.082  1.00 95.06           C  
ATOM   4244  HE2 TYR A 271      -5.896  -7.529  -4.125  1.00 95.06           H  
ATOM   4245  OH  TYR A 271      -3.550  -8.096  -3.076  1.00 95.06           O  
ATOM   4246  HH  TYR A 271      -4.203  -8.763  -3.301  1.00 95.06           H  
ATOM   4247  CZ  TYR A 271      -3.904  -6.883  -3.555  1.00 95.06           C  
ATOM   4248  N   GLY A 272      -7.284  -0.259  -3.742  1.00 94.14           N  
ATOM   4249  H   GLY A 272      -7.789  -0.848  -3.096  1.00 94.14           H  
ATOM   4250  CA  GLY A 272      -7.973   0.937  -4.225  1.00 94.14           C  
ATOM   4251  HA2 GLY A 272      -8.760   1.186  -3.513  1.00 94.14           H  
ATOM   4252  HA3 GLY A 272      -8.436   0.717  -5.187  1.00 94.14           H  
ATOM   4253  C   GLY A 272      -7.084   2.168  -4.395  1.00 94.14           C  
ATOM   4254  O   GLY A 272      -7.140   2.830  -5.429  1.00 94.14           O  
ATOM   4255  N   ARG A 273      -6.225   2.459  -3.410  1.00 94.14           N  
ATOM   4256  H   ARG A 273      -6.229   1.857  -2.599  1.00 94.14           H  
ATOM   4257  CA  ARG A 273      -5.301   3.608  -3.443  1.00 94.14           C  
ATOM   4258  HA  ARG A 273      -5.832   4.488  -3.808  1.00 94.14           H  
ATOM   4259  C   ARG A 273      -4.137   3.412  -4.412  1.00 94.14           C  
ATOM   4260  CB  ARG A 273      -4.764   3.864  -2.026  1.00 94.14           C  
ATOM   4261  HB2 ARG A 273      -4.518   2.899  -1.583  1.00 94.14           H  
ATOM   4262  HB3 ARG A 273      -3.845   4.448  -2.076  1.00 94.14           H  
ATOM   4263  O   ARG A 273      -3.771   4.347  -5.115  1.00 94.14           O  
ATOM   4264  CG  ARG A 273      -5.755   4.587  -1.104  1.00 94.14           C  
ATOM   4265  HG2 ARG A 273      -5.428   4.456  -0.073  1.00 94.14           H  
ATOM   4266  HG3 ARG A 273      -6.745   4.144  -1.211  1.00 94.14           H  
ATOM   4267  CD  ARG A 273      -5.817   6.087  -1.415  1.00 94.14           C  
ATOM   4268  HD2 ARG A 273      -6.071   6.211  -2.468  1.00 94.14           H  
ATOM   4269  HD3 ARG A 273      -4.836   6.528  -1.237  1.00 94.14           H  
ATOM   4270  NE  ARG A 273      -6.820   6.778  -0.582  1.00 94.14           N  
ATOM   4271  HE  ARG A 273      -7.071   6.333   0.290  1.00 94.14           H  
ATOM   4272  NH1 ARG A 273      -7.203   8.548  -2.000  1.00 94.14           N  
ATOM   4273 HH11 ARG A 273      -6.444   8.246  -2.594  1.00 94.14           H  
ATOM   4274 HH12 ARG A 273      -7.837   9.216  -2.414  1.00 94.14           H  
ATOM   4275  NH2 ARG A 273      -8.505   8.266  -0.212  1.00 94.14           N  
ATOM   4276 HH21 ARG A 273      -9.095   8.974  -0.625  1.00 94.14           H  
ATOM   4277 HH22 ARG A 273      -8.887   7.662   0.501  1.00 94.14           H  
ATOM   4278  CZ  ARG A 273      -7.494   7.865  -0.926  1.00 94.14           C  
ATOM   4279  N   VAL A 274      -3.574   2.209  -4.450  1.00 93.92           N  
ATOM   4280  H   VAL A 274      -3.993   1.478  -3.893  1.00 93.92           H  
ATOM   4281  CA  VAL A 274      -2.430   1.852  -5.302  1.00 93.92           C  
ATOM   4282  HA  VAL A 274      -1.624   2.575  -5.168  1.00 93.92           H  
ATOM   4283  C   VAL A 274      -2.829   1.888  -6.776  1.00 93.92           C  
ATOM   4284  CB  VAL A 274      -1.917   0.462  -4.892  1.00 93.92           C  
ATOM   4285  HB  VAL A 274      -2.748  -0.244  -4.896  1.00 93.92           H  
ATOM   4286  O   VAL A 274      -2.157   2.510  -7.593  1.00 93.92           O  
ATOM   4287  CG1 VAL A 274      -0.834  -0.085  -5.807  1.00 93.92           C  
ATOM   4288 HG11 VAL A 274       0.040   0.565  -5.762  1.00 93.92           H  
ATOM   4289 HG12 VAL A 274      -0.555  -1.089  -5.486  1.00 93.92           H  
ATOM   4290 HG13 VAL A 274      -1.190  -0.147  -6.835  1.00 93.92           H  
ATOM   4291  CG2 VAL A 274      -1.331   0.521  -3.482  1.00 93.92           C  
ATOM   4292 HG21 VAL A 274      -0.969  -0.467  -3.195  1.00 93.92           H  
ATOM   4293 HG22 VAL A 274      -0.505   1.231  -3.444  1.00 93.92           H  
ATOM   4294 HG23 VAL A 274      -2.107   0.818  -2.776  1.00 93.92           H  
ATOM   4295  N   LEU A 275      -3.981   1.298  -7.099  1.00 92.92           N  
ATOM   4296  H   LEU A 275      -4.484   0.806  -6.374  1.00 92.92           H  
ATOM   4297  CA  LEU A 275      -4.524   1.236  -8.455  1.00 92.92           C  
ATOM   4298  HA  LEU A 275      -3.696   1.194  -9.164  1.00 92.92           H  
ATOM   4299  C   LEU A 275      -5.339   2.473  -8.851  1.00 92.92           C  
ATOM   4300  CB  LEU A 275      -5.357  -0.048  -8.594  1.00 92.92           C  
ATOM   4301  HB2 LEU A 275      -5.827  -0.058  -9.578  1.00 92.92           H  
ATOM   4302  HB3 LEU A 275      -6.146  -0.030  -7.843  1.00 92.92           H  
ATOM   4303  O   LEU A 275      -5.829   2.537  -9.977  1.00 92.92           O  
ATOM   4304  CG  LEU A 275      -4.569  -1.357  -8.430  1.00 92.92           C  
ATOM   4305  HG  LEU A 275      -4.135  -1.400  -7.432  1.00 92.92           H  
ATOM   4306  CD1 LEU A 275      -5.533  -2.531  -8.597  1.00 92.92           C  
ATOM   4307 HD11 LEU A 275      -5.025  -3.469  -8.375  1.00 92.92           H  
ATOM   4308 HD12 LEU A 275      -5.908  -2.570  -9.620  1.00 92.92           H  
ATOM   4309 HD13 LEU A 275      -6.376  -2.429  -7.913  1.00 92.92           H  
ATOM   4310  CD2 LEU A 275      -3.445  -1.467  -9.461  1.00 92.92           C  
ATOM   4311 HD21 LEU A 275      -2.661  -0.737  -9.257  1.00 92.92           H  
ATOM   4312 HD22 LEU A 275      -2.997  -2.460  -9.422  1.00 92.92           H  
ATOM   4313 HD23 LEU A 275      -3.844  -1.311 -10.463  1.00 92.92           H  
ATOM   4314  N   LYS A 276      -5.495   3.454  -7.948  1.00 91.97           N  
ATOM   4315  H   LYS A 276      -5.042   3.333  -7.054  1.00 91.97           H  
ATOM   4316  CA  LYS A 276      -6.317   4.660  -8.157  1.00 91.97           C  
ATOM   4317  HA  LYS A 276      -6.464   5.137  -7.188  1.00 91.97           H  
ATOM   4318  C   LYS A 276      -7.732   4.293  -8.655  1.00 91.97           C  
ATOM   4319  CB  LYS A 276      -5.573   5.663  -9.074  1.00 91.97           C  
ATOM   4320  HB2 LYS A 276      -5.467   5.217 -10.063  1.00 91.97           H  
ATOM   4321  HB3 LYS A 276      -6.187   6.558  -9.179  1.00 91.97           H  
ATOM   4322  O   LYS A 276      -8.215   4.841  -9.645  1.00 91.97           O  
ATOM   4323  CG  LYS A 276      -4.175   6.090  -8.571  1.00 91.97           C  
ATOM   4324  HG2 LYS A 276      -4.282   6.625  -7.628  1.00 91.97           H  
ATOM   4325  HG3 LYS A 276      -3.569   5.202  -8.396  1.00 91.97           H  
ATOM   4326  CD  LYS A 276      -3.430   6.985  -9.588  1.00 91.97           C  
ATOM   4327  HD2 LYS A 276      -3.388   6.458 -10.541  1.00 91.97           H  
ATOM   4328  HD3 LYS A 276      -3.981   7.916  -9.727  1.00 91.97           H  
ATOM   4329  CE  LYS A 276      -1.989   7.290  -9.118  1.00 91.97           C  
ATOM   4330  HE2 LYS A 276      -2.033   7.943  -8.246  1.00 91.97           H  
ATOM   4331  HE3 LYS A 276      -1.545   6.347  -8.799  1.00 91.97           H  
ATOM   4332  NZ  LYS A 276      -1.114   7.892 -10.174  1.00 91.97           N  
ATOM   4333  HZ1 LYS A 276      -1.379   8.838 -10.411  1.00 91.97           H  
ATOM   4334  HZ2 LYS A 276      -1.122   7.342 -11.021  1.00 91.97           H  
ATOM   4335  HZ3 LYS A 276      -0.138   7.895  -9.915  1.00 91.97           H  
ATOM   4336  N   LEU A 277      -8.374   3.315  -8.005  1.00 94.15           N  
ATOM   4337  H   LEU A 277      -7.935   2.941  -7.176  1.00 94.15           H  
ATOM   4338  CA  LEU A 277      -9.694   2.814  -8.405  1.00 94.15           C  
ATOM   4339  HA  LEU A 277      -9.648   2.551  -9.462  1.00 94.15           H  
ATOM   4340  C   LEU A 277     -10.769   3.896  -8.256  1.00 94.15           C  
ATOM   4341  CB  LEU A 277     -10.095   1.561  -7.605  1.00 94.15           C  
ATOM   4342  HB2 LEU A 277     -10.132   1.825  -6.548  1.00 94.15           H  
ATOM   4343  HB3 LEU A 277     -11.102   1.272  -7.906  1.00 94.15           H  
ATOM   4344  O   LEU A 277     -10.765   4.669  -7.297  1.00 94.15           O  
ATOM   4345  CG  LEU A 277      -9.182   0.339  -7.778  1.00 94.15           C  
ATOM   4346  HG  LEU A 277      -8.202   0.584  -7.369  1.00 94.15           H  
ATOM   4347  CD1 LEU A 277      -9.749  -0.848  -7.002  1.00 94.15           C  
ATOM   4348 HD11 LEU A 277     -10.636  -1.231  -7.507  1.00 94.15           H  
ATOM   4349 HD12 LEU A 277     -10.020  -0.564  -5.985  1.00 94.15           H  
ATOM   4350 HD13 LEU A 277      -8.993  -1.632  -6.961  1.00 94.15           H  
ATOM   4351  CD2 LEU A 277      -9.012  -0.091  -9.236  1.00 94.15           C  
ATOM   4352 HD21 LEU A 277      -8.467   0.671  -9.793  1.00 94.15           H  
ATOM   4353 HD22 LEU A 277      -8.438  -1.016  -9.279  1.00 94.15           H  
ATOM   4354 HD23 LEU A 277      -9.988  -0.262  -9.690  1.00 94.15           H  
ATOM   4355  N   ALA A 278     -11.723   3.923  -9.187  1.00 95.23           N  
ATOM   4356  H   ALA A 278     -11.690   3.249  -9.938  1.00 95.23           H  
ATOM   4357  CA  ALA A 278     -12.802   4.906  -9.185  1.00 95.23           C  
ATOM   4358  HA  ALA A 278     -12.356   5.894  -9.304  1.00 95.23           H  
ATOM   4359  C   ALA A 278     -13.584   4.885  -7.857  1.00 95.23           C  
ATOM   4360  CB  ALA A 278     -13.714   4.647 -10.389  1.00 95.23           C  
ATOM   4361  HB1 ALA A 278     -13.138   4.704 -11.313  1.00 95.23           H  
ATOM   4362  HB2 ALA A 278     -14.502   5.398 -10.420  1.00 95.23           H  
ATOM   4363  HB3 ALA A 278     -14.171   3.661 -10.307  1.00 95.23           H  
ATOM   4364  O   ALA A 278     -13.984   3.825  -7.374  1.00 95.23           O  
ATOM   4365  N   GLY A 279     -13.797   6.065  -7.269  1.00 96.17           N  
ATOM   4366  H   GLY A 279     -13.441   6.894  -7.723  1.00 96.17           H  
ATOM   4367  CA  GLY A 279     -14.509   6.233  -5.998  1.00 96.17           C  
ATOM   4368  HA2 GLY A 279     -15.296   5.482  -5.925  1.00 96.17           H  
ATOM   4369  HA3 GLY A 279     -14.984   7.214  -5.992  1.00 96.17           H  
ATOM   4370  C   GLY A 279     -13.644   6.126  -4.738  1.00 96.17           C  
ATOM   4371  O   GLY A 279     -14.152   6.405  -3.654  1.00 96.17           O  
ATOM   4372  N   ILE A 280     -12.347   5.800  -4.839  1.00 96.84           N  
ATOM   4373  H   ILE A 280     -11.967   5.552  -5.741  1.00 96.84           H  
ATOM   4374  CA  ILE A 280     -11.471   5.689  -3.657  1.00 96.84           C  
ATOM   4375  HA  ILE A 280     -11.941   4.958  -2.999  1.00 96.84           H  
ATOM   4376  C   ILE A 280     -11.358   6.999  -2.861  1.00 96.84           C  
ATOM   4377  CB  ILE A 280     -10.075   5.162  -4.062  1.00 96.84           C  
ATOM   4378  HB  ILE A 280     -10.216   4.247  -4.636  1.00 96.84           H  
ATOM   4379  O   ILE A 280     -11.208   6.986  -1.639  1.00 96.84           O  
ATOM   4380  CG1 ILE A 280      -9.193   4.824  -2.846  1.00 96.84           C  
ATOM   4381 HG12 ILE A 280      -8.250   4.413  -3.209  1.00 96.84           H  
ATOM   4382 HG13 ILE A 280      -8.961   5.733  -2.291  1.00 96.84           H  
ATOM   4383  CG2 ILE A 280      -9.285   6.159  -4.933  1.00 96.84           C  
ATOM   4384 HG21 ILE A 280      -9.885   6.497  -5.777  1.00 96.84           H  
ATOM   4385 HG22 ILE A 280      -8.395   5.670  -5.329  1.00 96.84           H  
ATOM   4386 HG23 ILE A 280      -8.983   7.034  -4.357  1.00 96.84           H  
ATOM   4387  CD1 ILE A 280      -9.813   3.813  -1.881  1.00 96.84           C  
ATOM   4388 HD11 ILE A 280     -10.698   4.230  -1.400  1.00 96.84           H  
ATOM   4389 HD12 ILE A 280      -9.084   3.595  -1.101  1.00 96.84           H  
ATOM   4390 HD13 ILE A 280     -10.066   2.892  -2.405  1.00 96.84           H  
ATOM   4391  N   ASP A 281     -11.464   8.146  -3.532  1.00 96.66           N  
ATOM   4392  H   ASP A 281     -11.533   8.114  -4.539  1.00 96.66           H  
ATOM   4393  CA  ASP A 281     -11.404   9.456  -2.882  1.00 96.66           C  
ATOM   4394  HA  ASP A 281     -10.576   9.450  -2.173  1.00 96.66           H  
ATOM   4395  C   ASP A 281     -12.644   9.772  -2.044  1.00 96.66           C  
ATOM   4396  CB  ASP A 281     -11.116  10.540  -3.924  1.00 96.66           C  
ATOM   4397  HB2 ASP A 281     -11.205  11.520  -3.455  1.00 96.66           H  
ATOM   4398  HB3 ASP A 281     -11.846  10.475  -4.732  1.00 96.66           H  
ATOM   4399  O   ASP A 281     -12.543  10.528  -1.079  1.00 96.66           O  
ATOM   4400  CG  ASP A 281      -9.695  10.395  -4.471  1.00 96.66           C  
ATOM   4401  OD1 ASP A 281      -8.792  10.072  -3.651  1.00 96.66           O  
ATOM   4402  OD2 ASP A 281      -9.527  10.561  -5.694  1.00 96.66           O  
ATOM   4403  N   ASN A 282     -13.773   9.107  -2.304  1.00 97.77           N  
ATOM   4404  H   ASN A 282     -13.791   8.449  -3.069  1.00 97.77           H  
ATOM   4405  CA  ASN A 282     -14.965   9.229  -1.464  1.00 97.77           C  
ATOM   4406  HA  ASN A 282     -15.176  10.288  -1.315  1.00 97.77           H  
ATOM   4407  C   ASN A 282     -14.743   8.610  -0.075  1.00 97.77           C  
ATOM   4408  CB  ASN A 282     -16.173   8.605  -2.179  1.00 97.77           C  
ATOM   4409  HB2 ASN A 282     -17.051   8.709  -1.541  1.00 97.77           H  
ATOM   4410  HB3 ASN A 282     -15.998   7.541  -2.339  1.00 97.77           H  
ATOM   4411  O   ASN A 282     -15.406   9.010   0.875  1.00 97.77           O  
ATOM   4412  CG  ASN A 282     -16.498   9.273  -3.502  1.00 97.77           C  
ATOM   4413  ND2 ASN A 282     -17.217   8.602  -4.370  1.00 97.77           N  
ATOM   4414 HD21 ASN A 282     -17.479   9.109  -5.203  1.00 97.77           H  
ATOM   4415 HD22 ASN A 282     -17.592   7.695  -4.132  1.00 97.77           H  
ATOM   4416  OD1 ASN A 282     -16.121  10.396  -3.785  1.00 97.77           O  
ATOM   4417  N   LEU A 283     -13.772   7.696   0.064  1.00 97.75           N  
ATOM   4418  H   LEU A 283     -13.257   7.439  -0.766  1.00 97.75           H  
ATOM   4419  CA  LEU A 283     -13.353   7.088   1.333  1.00 97.75           C  
ATOM   4420  HA  LEU A 283     -14.207   7.070   2.009  1.00 97.75           H  
ATOM   4421  C   LEU A 283     -12.261   7.890   2.065  1.00 97.75           C  
ATOM   4422  CB  LEU A 283     -12.901   5.635   1.078  1.00 97.75           C  
ATOM   4423  HB2 LEU A 283     -12.520   5.217   2.009  1.00 97.75           H  
ATOM   4424  HB3 LEU A 283     -12.079   5.642   0.362  1.00 97.75           H  
ATOM   4425  O   LEU A 283     -11.699   7.413   3.051  1.00 97.75           O  
ATOM   4426  CG  LEU A 283     -14.003   4.695   0.565  1.00 97.75           C  
ATOM   4427  HG  LEU A 283     -14.463   5.107  -0.333  1.00 97.75           H  
ATOM   4428  CD1 LEU A 283     -13.400   3.332   0.221  1.00 97.75           C  
ATOM   4429 HD11 LEU A 283     -12.702   3.439  -0.610  1.00 97.75           H  
ATOM   4430 HD12 LEU A 283     -14.193   2.652  -0.089  1.00 97.75           H  
ATOM   4431 HD13 LEU A 283     -12.883   2.916   1.086  1.00 97.75           H  
ATOM   4432  CD2 LEU A 283     -15.077   4.476   1.630  1.00 97.75           C  
ATOM   4433 HD21 LEU A 283     -15.825   3.781   1.248  1.00 97.75           H  
ATOM   4434 HD22 LEU A 283     -14.638   4.065   2.539  1.00 97.75           H  
ATOM   4435 HD23 LEU A 283     -15.585   5.411   1.865  1.00 97.75           H  
ATOM   4436  N   ASN A 284     -11.899   9.083   1.583  1.00 95.41           N  
ATOM   4437  H   ASN A 284     -12.409   9.467   0.800  1.00 95.41           H  
ATOM   4438  CA  ASN A 284     -10.908   9.927   2.247  1.00 95.41           C  
ATOM   4439  HA  ASN A 284      -9.997   9.343   2.377  1.00 95.41           H  
ATOM   4440  C   ASN A 284     -11.399  10.346   3.646  1.00 95.41           C  
ATOM   4441  CB  ASN A 284     -10.597  11.129   1.340  1.00 95.41           C  
ATOM   4442  HB2 ASN A 284     -11.450  11.808   1.322  1.00 95.41           H  
ATOM   4443  HB3 ASN A 284     -10.433  10.773   0.323  1.00 95.41           H  
ATOM   4444  O   ASN A 284     -12.542  10.768   3.802  1.00 95.41           O  
ATOM   4445  CG  ASN A 284      -9.369  11.901   1.780  1.00 95.41           C  
ATOM   4446  ND2 ASN A 284      -8.424  12.114   0.896  1.00 95.41           N  
ATOM   4447 HD21 ASN A 284      -8.574  11.887  -0.077  1.00 95.41           H  
ATOM   4448 HD22 ASN A 284      -7.610  12.621   1.215  1.00 95.41           H  
ATOM   4449  OD1 ASN A 284      -9.215  12.299   2.921  1.00 95.41           O  
ATOM   4450  N   SER A 285     -10.523  10.291   4.654  1.00 94.94           N  
ATOM   4451  H   SER A 285      -9.562  10.045   4.465  1.00 94.94           H  
ATOM   4452  CA  SER A 285     -10.846  10.698   6.029  1.00 94.94           C  
ATOM   4453  HA  SER A 285     -11.661  10.076   6.399  1.00 94.94           H  
ATOM   4454  C   SER A 285     -11.308  12.151   6.149  1.00 94.94           C  
ATOM   4455  CB  SER A 285      -9.637  10.491   6.942  1.00 94.94           C  
ATOM   4456  HB2 SER A 285      -9.478   9.422   7.084  1.00 94.94           H  
ATOM   4457  HB3 SER A 285      -9.848  10.948   7.908  1.00 94.94           H  
ATOM   4458  O   SER A 285     -12.056  12.470   7.066  1.00 94.94           O  
ATOM   4459  OG  SER A 285      -8.463  11.071   6.398  1.00 94.94           O  
ATOM   4460  HG  SER A 285      -7.810  11.108   7.100  1.00 94.94           H  
ATOM   4461  N   ARG A 286     -10.934  13.027   5.205  1.00 95.24           N  
ATOM   4462  H   ARG A 286     -10.310  12.693   4.485  1.00 95.24           H  
ATOM   4463  CA  ARG A 286     -11.436  14.410   5.123  1.00 95.24           C  
ATOM   4464  HA  ARG A 286     -11.240  14.926   6.063  1.00 95.24           H  
ATOM   4465  C   ARG A 286     -12.953  14.503   4.944  1.00 95.24           C  
ATOM   4466  CB  ARG A 286     -10.750  15.152   3.968  1.00 95.24           C  
ATOM   4467  HB2 ARG A 286     -10.849  14.567   3.054  1.00 95.24           H  
ATOM   4468  HB3 ARG A 286     -11.256  16.105   3.814  1.00 95.24           H  
ATOM   4469  O   ARG A 286     -13.524  15.508   5.344  1.00 95.24           O  
ATOM   4470  CG  ARG A 286      -9.270  15.436   4.249  1.00 95.24           C  
ATOM   4471  HG2 ARG A 286      -8.736  14.504   4.436  1.00 95.24           H  
ATOM   4472  HG3 ARG A 286      -9.194  16.082   5.124  1.00 95.24           H  
ATOM   4473  CD  ARG A 286      -8.639  16.160   3.060  1.00 95.24           C  
ATOM   4474  HD2 ARG A 286      -9.189  17.086   2.893  1.00 95.24           H  
ATOM   4475  HD3 ARG A 286      -8.731  15.530   2.176  1.00 95.24           H  
ATOM   4476  NE  ARG A 286      -7.217  16.460   3.312  1.00 95.24           N  
ATOM   4477  HE  ARG A 286      -6.804  16.033   4.129  1.00 95.24           H  
ATOM   4478  NH1 ARG A 286      -6.909  17.899   1.551  1.00 95.24           N  
ATOM   4479 HH11 ARG A 286      -7.884  17.793   1.309  1.00 95.24           H  
ATOM   4480 HH12 ARG A 286      -6.330  18.549   1.038  1.00 95.24           H  
ATOM   4481  NH2 ARG A 286      -5.206  17.455   2.924  1.00 95.24           N  
ATOM   4482 HH21 ARG A 286      -4.639  18.104   2.397  1.00 95.24           H  
ATOM   4483 HH22 ARG A 286      -4.828  17.021   3.754  1.00 95.24           H  
ATOM   4484  CZ  ARG A 286      -6.454  17.267   2.597  1.00 95.24           C  
ATOM   4485  N   ASN A 287     -13.590  13.479   4.376  1.00 96.70           N  
ATOM   4486  H   ASN A 287     -13.060  12.666   4.094  1.00 96.70           H  
ATOM   4487  CA  ASN A 287     -15.045  13.429   4.218  1.00 96.70           C  
ATOM   4488  HA  ASN A 287     -15.417  14.429   3.996  1.00 96.70           H  
ATOM   4489  C   ASN A 287     -15.760  12.960   5.500  1.00 96.70           C  
ATOM   4490  CB  ASN A 287     -15.394  12.510   3.035  1.00 96.70           C  
ATOM   4491  HB2 ASN A 287     -16.477  12.480   2.917  1.00 96.70           H  
ATOM   4492  HB3 ASN A 287     -15.062  11.498   3.266  1.00 96.70           H  
ATOM   4493  O   ASN A 287     -16.977  13.092   5.587  1.00 96.70           O  
ATOM   4494  CG  ASN A 287     -14.800  12.932   1.705  1.00 96.70           C  
ATOM   4495  ND2 ASN A 287     -14.637  11.988   0.808  1.00 96.70           N  
ATOM   4496 HD21 ASN A 287     -14.958  11.053   1.012  1.00 96.70           H  
ATOM   4497 HD22 ASN A 287     -14.217  12.246  -0.074  1.00 96.70           H  
ATOM   4498  OD1 ASN A 287     -14.458  14.077   1.456  1.00 96.70           O  
ATOM   4499  N   PHE A 288     -15.020  12.414   6.476  1.00 97.36           N  
ATOM   4500  H   PHE A 288     -14.017  12.388   6.360  1.00 97.36           H  
ATOM   4501  CA  PHE A 288     -15.550  11.861   7.731  1.00 97.36           C  
ATOM   4502  HA  PHE A 288     -16.554  12.251   7.897  1.00 97.36           H  
ATOM   4503  C   PHE A 288     -14.687  12.288   8.934  1.00 97.36           C  
ATOM   4504  CB  PHE A 288     -15.653  10.330   7.629  1.00 97.36           C  
ATOM   4505  HB2 PHE A 288     -16.286   9.974   8.442  1.00 97.36           H  
ATOM   4506  HB3 PHE A 288     -14.663   9.892   7.759  1.00 97.36           H  
ATOM   4507  O   PHE A 288     -14.111  11.437   9.624  1.00 97.36           O  
ATOM   4508  CG  PHE A 288     -16.216   9.811   6.332  1.00 97.36           C  
ATOM   4509  CD1 PHE A 288     -17.603   9.804   6.108  1.00 97.36           C  
ATOM   4510  HD1 PHE A 288     -18.278  10.153   6.876  1.00 97.36           H  
ATOM   4511  CD2 PHE A 288     -15.334   9.358   5.336  1.00 97.36           C  
ATOM   4512  HD2 PHE A 288     -14.268   9.382   5.504  1.00 97.36           H  
ATOM   4513  CE1 PHE A 288     -18.107   9.335   4.884  1.00 97.36           C  
ATOM   4514  HE1 PHE A 288     -19.173   9.310   4.713  1.00 97.36           H  
ATOM   4515  CE2 PHE A 288     -15.839   8.903   4.112  1.00 97.36           C  
ATOM   4516  HE2 PHE A 288     -15.158   8.578   3.339  1.00 97.36           H  
ATOM   4517  CZ  PHE A 288     -17.222   8.889   3.887  1.00 97.36           C  
ATOM   4518  HZ  PHE A 288     -17.595   8.539   2.935  1.00 97.36           H  
ATOM   4519  N   PRO A 289     -14.493  13.599   9.160  1.00 96.62           N  
ATOM   4520  CA  PRO A 289     -13.518  14.085  10.129  1.00 96.62           C  
ATOM   4521  HA  PRO A 289     -12.528  13.723   9.853  1.00 96.62           H  
ATOM   4522  C   PRO A 289     -13.803  13.629  11.569  1.00 96.62           C  
ATOM   4523  CB  PRO A 289     -13.547  15.609   9.984  1.00 96.62           C  
ATOM   4524  HB2 PRO A 289     -12.793  15.909   9.256  1.00 96.62           H  
ATOM   4525  HB3 PRO A 289     -13.385  16.117  10.935  1.00 96.62           H  
ATOM   4526  O   PRO A 289     -12.854  13.319  12.292  1.00 96.62           O  
ATOM   4527  CG  PRO A 289     -14.931  15.912   9.413  1.00 96.62           C  
ATOM   4528  HG2 PRO A 289     -14.946  16.848   8.855  1.00 96.62           H  
ATOM   4529  HG3 PRO A 289     -15.670  15.927  10.214  1.00 96.62           H  
ATOM   4530  CD  PRO A 289     -15.174  14.710   8.509  1.00 96.62           C  
ATOM   4531  HD2 PRO A 289     -16.242  14.525   8.395  1.00 96.62           H  
ATOM   4532  HD3 PRO A 289     -14.721  14.895   7.535  1.00 96.62           H  
ATOM   4533  N   HIS A 290     -15.067  13.536  11.994  1.00 97.69           N  
ATOM   4534  H   HIS A 290     -15.817  13.609  11.321  1.00 97.69           H  
ATOM   4535  CA  HIS A 290     -15.429  13.144  13.362  1.00 97.69           C  
ATOM   4536  HA  HIS A 290     -14.755  13.644  14.058  1.00 97.69           H  
ATOM   4537  C   HIS A 290     -15.273  11.638  13.564  1.00 97.69           C  
ATOM   4538  CB  HIS A 290     -16.864  13.573  13.700  1.00 97.69           C  
ATOM   4539  HB2 HIS A 290     -17.059  13.332  14.745  1.00 97.69           H  
ATOM   4540  HB3 HIS A 290     -17.575  13.019  13.087  1.00 97.69           H  
ATOM   4541  O   HIS A 290     -14.643  11.207  14.534  1.00 97.69           O  
ATOM   4542  CG  HIS A 290     -17.111  15.039  13.511  1.00 97.69           C  
ATOM   4543  CD2 HIS A 290     -17.131  15.998  14.482  1.00 97.69           C  
ATOM   4544  HD2 HIS A 290     -16.991  15.834  15.540  1.00 97.69           H  
ATOM   4545  ND1 HIS A 290     -17.353  15.660  12.313  1.00 97.69           N  
ATOM   4546  HD1 HIS A 290     -17.524  15.187  11.436  1.00 97.69           H  
ATOM   4547  CE1 HIS A 290     -17.474  16.971  12.542  1.00 97.69           C  
ATOM   4548  HE1 HIS A 290     -17.666  17.711  11.779  1.00 97.69           H  
ATOM   4549  NE2 HIS A 290     -17.358  17.226  13.856  1.00 97.69           N  
ATOM   4550  N   LEU A 291     -15.780  10.838  12.620  1.00 97.91           N  
ATOM   4551  H   LEU A 291     -16.277  11.270  11.855  1.00 97.91           H  
ATOM   4552  CA  LEU A 291     -15.613   9.387  12.611  1.00 97.91           C  
ATOM   4553  HA  LEU A 291     -16.064   8.974  13.513  1.00 97.91           H  
ATOM   4554  C   LEU A 291     -14.132   9.013  12.602  1.00 97.91           C  
ATOM   4555  CB  LEU A 291     -16.322   8.810  11.377  1.00 97.91           C  
ATOM   4556  HB2 LEU A 291     -17.391   9.004  11.462  1.00 97.91           H  
ATOM   4557  HB3 LEU A 291     -15.952   9.339  10.499  1.00 97.91           H  
ATOM   4558  O   LEU A 291     -13.694   8.204  13.419  1.00 97.91           O  
ATOM   4559  CG  LEU A 291     -16.090   7.302  11.164  1.00 97.91           C  
ATOM   4560  HG  LEU A 291     -15.023   7.093  11.093  1.00 97.91           H  
ATOM   4561  CD1 LEU A 291     -16.656   6.471  12.315  1.00 97.91           C  
ATOM   4562 HD11 LEU A 291     -17.711   6.709  12.451  1.00 97.91           H  
ATOM   4563 HD12 LEU A 291     -16.550   5.410  12.089  1.00 97.91           H  
ATOM   4564 HD13 LEU A 291     -16.113   6.691  13.234  1.00 97.91           H  
ATOM   4565  CD2 LEU A 291     -16.719   6.873   9.843  1.00 97.91           C  
ATOM   4566 HD21 LEU A 291     -17.742   7.243   9.788  1.00 97.91           H  
ATOM   4567 HD22 LEU A 291     -16.709   5.787   9.746  1.00 97.91           H  
ATOM   4568 HD23 LEU A 291     -16.158   7.308   9.016  1.00 97.91           H  
ATOM   4569  N   TYR A 292     -13.350   9.623  11.711  1.00 96.88           N  
ATOM   4570  H   TYR A 292     -13.773  10.268  11.060  1.00 96.88           H  
ATOM   4571  CA  TYR A 292     -11.915   9.390  11.628  1.00 96.88           C  
ATOM   4572  HA  TYR A 292     -11.737   8.330  11.450  1.00 96.88           H  
ATOM   4573  C   TYR A 292     -11.201   9.767  12.930  1.00 96.88           C  
ATOM   4574  CB  TYR A 292     -11.344  10.182  10.454  1.00 96.88           C  
ATOM   4575  HB2 TYR A 292     -11.769   9.816   9.519  1.00 96.88           H  
ATOM   4576  HB3 TYR A 292     -11.635  11.228  10.553  1.00 96.88           H  
ATOM   4577  O   TYR A 292     -10.377   8.992  13.425  1.00 96.88           O  
ATOM   4578  CG  TYR A 292      -9.839  10.099  10.377  1.00 96.88           C  
ATOM   4579  CD1 TYR A 292      -9.079  11.202  10.797  1.00 96.88           C  
ATOM   4580  HD1 TYR A 292      -9.586  12.077  11.177  1.00 96.88           H  
ATOM   4581  CD2 TYR A 292      -9.205   8.923   9.930  1.00 96.88           C  
ATOM   4582  HD2 TYR A 292      -9.799   8.066   9.650  1.00 96.88           H  
ATOM   4583  CE1 TYR A 292      -7.677  11.159  10.723  1.00 96.88           C  
ATOM   4584  HE1 TYR A 292      -7.073  11.993  11.046  1.00 96.88           H  
ATOM   4585  CE2 TYR A 292      -7.800   8.882   9.849  1.00 96.88           C  
ATOM   4586  HE2 TYR A 292      -7.287   7.990   9.521  1.00 96.88           H  
ATOM   4587  OH  TYR A 292      -5.704  10.032  10.095  1.00 96.88           O  
ATOM   4588  HH  TYR A 292      -5.351  10.855  10.443  1.00 96.88           H  
ATOM   4589  CZ  TYR A 292      -7.047  10.014  10.217  1.00 96.88           C  
ATOM   4590  N   TYR A 293     -11.535  10.920  13.521  1.00 95.41           N  
ATOM   4591  H   TYR A 293     -12.208  11.524  13.072  1.00 95.41           H  
ATOM   4592  CA  TYR A 293     -10.954  11.351  14.791  1.00 95.41           C  
ATOM   4593  HA  TYR A 293      -9.874  11.428  14.664  1.00 95.41           H  
ATOM   4594  C   TYR A 293     -11.223  10.337  15.909  1.00 95.41           C  
ATOM   4595  CB  TYR A 293     -11.496  12.733  15.171  1.00 95.41           C  
ATOM   4596  HB2 TYR A 293     -11.409  13.394  14.308  1.00 95.41           H  
ATOM   4597  HB3 TYR A 293     -12.554  12.664  15.428  1.00 95.41           H  
ATOM   4598  O   TYR A 293     -10.297   9.937  16.623  1.00 95.41           O  
ATOM   4599  CG  TYR A 293     -10.741  13.372  16.315  1.00 95.41           C  
ATOM   4600  CD1 TYR A 293     -11.038  13.042  17.652  1.00 95.41           C  
ATOM   4601  HD1 TYR A 293     -11.832  12.344  17.873  1.00 95.41           H  
ATOM   4602  CD2 TYR A 293      -9.718  14.291  16.022  1.00 95.41           C  
ATOM   4603  HD2 TYR A 293      -9.505  14.551  14.996  1.00 95.41           H  
ATOM   4604  CE1 TYR A 293     -10.298  13.625  18.700  1.00 95.41           C  
ATOM   4605  HE1 TYR A 293     -10.522  13.385  19.729  1.00 95.41           H  
ATOM   4606  CE2 TYR A 293      -8.993  14.894  17.061  1.00 95.41           C  
ATOM   4607  HE2 TYR A 293      -8.224  15.614  16.825  1.00 95.41           H  
ATOM   4608  OH  TYR A 293      -8.549  15.130  19.383  1.00 95.41           O  
ATOM   4609  HH  TYR A 293      -8.072  15.891  19.044  1.00 95.41           H  
ATOM   4610  CZ  TYR A 293      -9.283  14.556  18.397  1.00 95.41           C  
ATOM   4611  N   CYS A 294     -12.471   9.882  16.046  1.00 95.77           N  
ATOM   4612  H   CYS A 294     -13.194  10.261  15.451  1.00 95.77           H  
ATOM   4613  CA  CYS A 294     -12.852   8.864  17.021  1.00 95.77           C  
ATOM   4614  HA  CYS A 294     -12.538   9.190  18.013  1.00 95.77           H  
ATOM   4615  C   CYS A 294     -12.156   7.521  16.752  1.00 95.77           C  
ATOM   4616  CB  CYS A 294     -14.378   8.715  17.015  1.00 95.77           C  
ATOM   4617  HB2 CYS A 294     -14.737   8.580  15.994  1.00 95.77           H  
ATOM   4618  HB3 CYS A 294     -14.657   7.839  17.600  1.00 95.77           H  
ATOM   4619  O   CYS A 294     -11.586   6.936  17.676  1.00 95.77           O  
ATOM   4620  SG  CYS A 294     -15.163  10.180  17.748  1.00 95.77           S  
ATOM   4621  HG  CYS A 294     -14.616  10.110  18.965  1.00 95.77           H  
ATOM   4622  N   ALA A 295     -12.125   7.074  15.494  1.00 96.08           N  
ATOM   4623  H   ALA A 295     -12.625   7.596  14.789  1.00 96.08           H  
ATOM   4624  CA  ALA A 295     -11.486   5.830  15.078  1.00 96.08           C  
ATOM   4625  HA  ALA A 295     -11.951   4.999  15.608  1.00 96.08           H  
ATOM   4626  C   ALA A 295      -9.990   5.802  15.415  1.00 96.08           C  
ATOM   4627  CB  ALA A 295     -11.727   5.641  13.578  1.00 96.08           C  
ATOM   4628  HB1 ALA A 295     -11.305   6.471  13.012  1.00 96.08           H  
ATOM   4629  HB2 ALA A 295     -11.254   4.713  13.256  1.00 96.08           H  
ATOM   4630  HB3 ALA A 295     -12.798   5.584  13.382  1.00 96.08           H  
ATOM   4631  O   ALA A 295      -9.519   4.875  16.073  1.00 96.08           O  
ATOM   4632  N   ILE A 296      -9.246   6.847  15.043  1.00 94.00           N  
ATOM   4633  H   ILE A 296      -9.689   7.582  14.510  1.00 94.00           H  
ATOM   4634  CA  ILE A 296      -7.813   6.951  15.345  1.00 94.00           C  
ATOM   4635  HA  ILE A 296      -7.330   6.021  15.045  1.00 94.00           H  
ATOM   4636  C   ILE A 296      -7.567   7.081  16.846  1.00 94.00           C  
ATOM   4637  CB  ILE A 296      -7.182   8.123  14.564  1.00 94.00           C  
ATOM   4638  HB  ILE A 296      -7.792   9.010  14.731  1.00 94.00           H  
ATOM   4639  O   ILE A 296      -6.640   6.458  17.364  1.00 94.00           O  
ATOM   4640  CG1 ILE A 296      -7.165   7.853  13.044  1.00 94.00           C  
ATOM   4641 HG12 ILE A 296      -6.793   8.752  12.553  1.00 94.00           H  
ATOM   4642 HG13 ILE A 296      -8.185   7.691  12.695  1.00 94.00           H  
ATOM   4643  CG2 ILE A 296      -5.757   8.454  15.049  1.00 94.00           C  
ATOM   4644 HG21 ILE A 296      -5.796   8.893  16.047  1.00 94.00           H  
ATOM   4645 HG22 ILE A 296      -5.297   9.181  14.379  1.00 94.00           H  
ATOM   4646 HG23 ILE A 296      -5.151   7.549  15.078  1.00 94.00           H  
ATOM   4647  CD1 ILE A 296      -6.307   6.668  12.578  1.00 94.00           C  
ATOM   4648 HD11 ILE A 296      -6.635   5.747  13.061  1.00 94.00           H  
ATOM   4649 HD12 ILE A 296      -5.255   6.849  12.802  1.00 94.00           H  
ATOM   4650 HD13 ILE A 296      -6.416   6.550  11.500  1.00 94.00           H  
ATOM   4651  N   THR A 297      -8.392   7.850  17.560  1.00 92.93           N  
ATOM   4652  H   THR A 297      -9.136   8.340  17.085  1.00 92.93           H  
ATOM   4653  CA  THR A 297      -8.257   7.993  19.016  1.00 92.93           C  
ATOM   4654  HA  THR A 297      -7.252   8.348  19.244  1.00 92.93           H  
ATOM   4655  C   THR A 297      -8.434   6.648  19.718  1.00 92.93           C  
ATOM   4656  CB  THR A 297      -9.258   9.015  19.565  1.00 92.93           C  
ATOM   4657  HB  THR A 297     -10.278   8.705  19.341  1.00 92.93           H  
ATOM   4658  O   THR A 297      -7.638   6.291  20.585  1.00 92.93           O  
ATOM   4659  CG2 THR A 297      -9.103   9.188  21.070  1.00 92.93           C  
ATOM   4660 HG21 THR A 297      -8.048   9.212  21.346  1.00 92.93           H  
ATOM   4661 HG22 THR A 297      -9.553  10.137  21.361  1.00 92.93           H  
ATOM   4662 HG23 THR A 297      -9.600   8.372  21.593  1.00 92.93           H  
ATOM   4663  OG1 THR A 297      -9.021  10.278  18.984  1.00 92.93           O  
ATOM   4664  HG1 THR A 297      -9.456  10.280  18.129  1.00 92.93           H  
ATOM   4665  N   ARG A 298      -9.424   5.854  19.298  1.00 93.54           N  
ATOM   4666  H   ARG A 298     -10.044   6.193  18.576  1.00 93.54           H  
ATOM   4667  CA  ARG A 298      -9.645   4.507  19.828  1.00 93.54           C  
ATOM   4668  HA  ARG A 298      -9.634   4.565  20.917  1.00 93.54           H  
ATOM   4669  C   ARG A 298      -8.519   3.544  19.451  1.00 93.54           C  
ATOM   4670  CB  ARG A 298     -11.025   4.022  19.364  1.00 93.54           C  
ATOM   4671  HB2 ARG A 298     -11.770   4.753  19.679  1.00 93.54           H  
ATOM   4672  HB3 ARG A 298     -11.041   3.981  18.274  1.00 93.54           H  
ATOM   4673  O   ARG A 298      -8.073   2.799  20.316  1.00 93.54           O  
ATOM   4674  CG  ARG A 298     -11.441   2.648  19.909  1.00 93.54           C  
ATOM   4675  HG2 ARG A 298     -10.776   1.878  19.519  1.00 93.54           H  
ATOM   4676  HG3 ARG A 298     -12.448   2.447  19.543  1.00 93.54           H  
ATOM   4677  CD  ARG A 298     -11.459   2.581  21.442  1.00 93.54           C  
ATOM   4678  HD2 ARG A 298     -11.981   3.458  21.825  1.00 93.54           H  
ATOM   4679  HD3 ARG A 298     -10.434   2.592  21.812  1.00 93.54           H  
ATOM   4680  NE  ARG A 298     -12.141   1.362  21.922  1.00 93.54           N  
ATOM   4681  HE  ARG A 298     -12.454   0.706  21.221  1.00 93.54           H  
ATOM   4682  NH1 ARG A 298     -12.197   1.880  24.161  1.00 93.54           N  
ATOM   4683 HH11 ARG A 298     -11.680   2.732  23.991  1.00 93.54           H  
ATOM   4684 HH12 ARG A 298     -12.634   1.716  25.056  1.00 93.54           H  
ATOM   4685  NH2 ARG A 298     -13.272   0.080  23.426  1.00 93.54           N  
ATOM   4686 HH21 ARG A 298     -13.588  -0.534  22.689  1.00 93.54           H  
ATOM   4687 HH22 ARG A 298     -13.900   0.115  24.216  1.00 93.54           H  
ATOM   4688  CZ  ARG A 298     -12.523   1.110  23.165  1.00 93.54           C  
ATOM   4689  N   ALA A 299      -8.032   3.590  18.212  1.00 92.31           N  
ATOM   4690  H   ALA A 299      -8.492   4.191  17.543  1.00 92.31           H  
ATOM   4691  CA  ALA A 299      -6.957   2.726  17.718  1.00 92.31           C  
ATOM   4692  HA  ALA A 299      -7.221   1.686  17.905  1.00 92.31           H  
ATOM   4693  C   ALA A 299      -5.599   2.992  18.386  1.00 92.31           C  
ATOM   4694  CB  ALA A 299      -6.854   2.940  16.210  1.00 92.31           C  
ATOM   4695  HB1 ALA A 299      -6.121   2.250  15.792  1.00 92.31           H  
ATOM   4696  HB2 ALA A 299      -7.825   2.750  15.753  1.00 92.31           H  
ATOM   4697  HB3 ALA A 299      -6.554   3.965  15.990  1.00 92.31           H  
ATOM   4698  O   ALA A 299      -4.830   2.066  18.629  1.00 92.31           O  
ATOM   4699  N   GLN A 300      -5.296   4.253  18.711  1.00 87.63           N  
ATOM   4700  H   GLN A 300      -5.938   4.985  18.443  1.00 87.63           H  
ATOM   4701  CA  GLN A 300      -4.123   4.601  19.520  1.00 87.63           C  
ATOM   4702  HA  GLN A 300      -3.229   4.165  19.075  1.00 87.63           H  
ATOM   4703  C   GLN A 300      -4.233   4.050  20.943  1.00 87.63           C  
ATOM   4704  CB  GLN A 300      -3.981   6.130  19.582  1.00 87.63           C  
ATOM   4705  HB2 GLN A 300      -3.268   6.393  20.363  1.00 87.63           H  
ATOM   4706  HB3 GLN A 300      -4.944   6.577  19.830  1.00 87.63           H  
ATOM   4707  O   GLN A 300      -3.213   3.781  21.586  1.00 87.63           O  
ATOM   4708  CG  GLN A 300      -3.472   6.689  18.254  1.00 87.63           C  
ATOM   4709  HG2 GLN A 300      -2.468   6.295  18.093  1.00 87.63           H  
ATOM   4710  HG3 GLN A 300      -4.120   6.353  17.445  1.00 87.63           H  
ATOM   4711  CD  GLN A 300      -3.400   8.210  18.210  1.00 87.63           C  
ATOM   4712  NE2 GLN A 300      -3.013   8.790  17.104  1.00 87.63           N  
ATOM   4713 HE21 GLN A 300      -3.024   9.800  17.105  1.00 87.63           H  
ATOM   4714 HE22 GLN A 300      -2.907   8.284  16.236  1.00 87.63           H  
ATOM   4715  OE1 GLN A 300      -3.637   8.941  19.157  1.00 87.63           O  
ATOM   4716  N   GLY A 301      -5.466   3.914  21.439  1.00 78.10           N  
ATOM   4717  H   GLY A 301      -6.251   4.137  20.845  1.00 78.10           H  
ATOM   4718  CA  GLY A 301      -5.737   3.660  22.841  1.00 78.10           C  
ATOM   4719  HA2 GLY A 301      -5.416   2.642  23.062  1.00 78.10           H  
ATOM   4720  HA3 GLY A 301      -6.807   3.743  23.029  1.00 78.10           H  
ATOM   4721  C   GLY A 301      -4.992   4.662  23.736  1.00 78.10           C  
ATOM   4722  O   GLY A 301      -4.660   5.775  23.316  1.00 78.10           O  
ATOM   4723  N   PRO A 302      -4.664   4.276  24.976  1.00 67.24           N  
ATOM   4724  CA  PRO A 302      -3.786   5.078  25.827  1.00 67.24           C  
ATOM   4725  HA  PRO A 302      -4.135   6.110  25.842  1.00 67.24           H  
ATOM   4726  C   PRO A 302      -2.318   5.085  25.341  1.00 67.24           C  
ATOM   4727  CB  PRO A 302      -3.965   4.478  27.226  1.00 67.24           C  
ATOM   4728  HB2 PRO A 302      -4.781   4.993  27.733  1.00 67.24           H  
ATOM   4729  HB3 PRO A 302      -3.054   4.544  27.822  1.00 67.24           H  
ATOM   4730  O   PRO A 302      -1.547   5.976  25.705  1.00 67.24           O  
ATOM   4731  CG  PRO A 302      -4.371   3.025  26.971  1.00 67.24           C  
ATOM   4732  HG2 PRO A 302      -4.988   2.630  27.778  1.00 67.24           H  
ATOM   4733  HG3 PRO A 302      -3.475   2.417  26.847  1.00 67.24           H  
ATOM   4734  CD  PRO A 302      -5.132   3.076  25.651  1.00 67.24           C  
ATOM   4735  HD2 PRO A 302      -4.921   2.176  25.075  1.00 67.24           H  
ATOM   4736  HD3 PRO A 302      -6.201   3.162  25.844  1.00 67.24           H  
ATOM   4737  N   SER A 303      -1.913   4.132  24.492  1.00 63.91           N  
ATOM   4738  H   SER A 303      -2.599   3.471  24.156  1.00 63.91           H  
ATOM   4739  CA  SER A 303      -0.542   3.949  23.990  1.00 63.91           C  
ATOM   4740  HA  SER A 303       0.152   4.318  24.745  1.00 63.91           H  
ATOM   4741  C   SER A 303      -0.274   4.736  22.697  1.00 63.91           C  
ATOM   4742  CB  SER A 303      -0.249   2.456  23.817  1.00 63.91           C  
ATOM   4743  HB2 SER A 303      -0.235   1.976  24.795  1.00 63.91           H  
ATOM   4744  HB3 SER A 303       0.729   2.326  23.352  1.00 63.91           H  
ATOM   4745  O   SER A 303      -0.270   4.210  21.585  1.00 63.91           O  
ATOM   4746  OG  SER A 303      -1.240   1.840  23.022  1.00 63.91           O  
ATOM   4747  HG  SER A 303      -1.451   2.401  22.272  1.00 63.91           H  
ATOM   4748  N   LYS A 304      -0.012   6.035  22.845  1.00 59.32           N  
ATOM   4749  H   LYS A 304      -0.102   6.380  23.790  1.00 59.32           H  
ATOM   4750  CA  LYS A 304       0.134   7.027  21.763  1.00 59.32           C  
ATOM   4751  HA  LYS A 304      -0.748   6.956  21.127  1.00 59.32           H  
ATOM   4752  C   LYS A 304       1.367   6.860  20.843  1.00 59.32           C  
ATOM   4753  CB  LYS A 304       0.176   8.438  22.396  1.00 59.32           C  
ATOM   4754  HB2 LYS A 304       0.176   9.162  21.581  1.00 59.32           H  
ATOM   4755  HB3 LYS A 304       1.106   8.537  22.956  1.00 59.32           H  
ATOM   4756  O   LYS A 304       2.114   7.822  20.734  1.00 59.32           O  
ATOM   4757  CG  LYS A 304      -0.969   8.838  23.324  1.00 59.32           C  
ATOM   4758  HG2 LYS A 304      -1.910   8.802  22.774  1.00 59.32           H  
ATOM   4759  HG3 LYS A 304      -1.022   8.155  24.172  1.00 59.32           H  
ATOM   4760  CD  LYS A 304      -0.715  10.264  23.841  1.00 59.32           C  
ATOM   4761  HD2 LYS A 304      -0.634  10.946  22.994  1.00 59.32           H  
ATOM   4762  HD3 LYS A 304       0.210  10.283  24.416  1.00 59.32           H  
ATOM   4763  CE  LYS A 304      -1.882  10.699  24.732  1.00 59.32           C  
ATOM   4764  HE2 LYS A 304      -2.804  10.625  24.156  1.00 59.32           H  
ATOM   4765  HE3 LYS A 304      -1.967   9.996  25.561  1.00 59.32           H  
ATOM   4766  NZ  LYS A 304      -1.721  12.083  25.249  1.00 59.32           N  
ATOM   4767  HZ1 LYS A 304      -0.904  12.163  25.837  1.00 59.32           H  
ATOM   4768  HZ2 LYS A 304      -1.665  12.748  24.491  1.00 59.32           H  
ATOM   4769  HZ3 LYS A 304      -2.530  12.330  25.802  1.00 59.32           H  
ATOM   4770  N   ASN A 305       1.662   5.739  20.181  1.00 61.78           N  
ATOM   4771  H   ASN A 305       1.076   4.930  20.325  1.00 61.78           H  
ATOM   4772  CA  ASN A 305       2.921   5.661  19.400  1.00 61.78           C  
ATOM   4773  HA  ASN A 305       3.477   6.594  19.497  1.00 61.78           H  
ATOM   4774  C   ASN A 305       2.763   5.629  17.875  1.00 61.78           C  
ATOM   4775  CB  ASN A 305       3.877   4.632  20.022  1.00 61.78           C  
ATOM   4776  HB2 ASN A 305       4.679   4.413  19.318  1.00 61.78           H  
ATOM   4777  HB3 ASN A 305       3.344   3.706  20.238  1.00 61.78           H  
ATOM   4778  O   ASN A 305       3.306   6.510  17.215  1.00 61.78           O  
ATOM   4779  CG  ASN A 305       4.530   5.160  21.303  1.00 61.78           C  
ATOM   4780  ND2 ASN A 305       5.176   4.302  22.053  1.00 61.78           N  
ATOM   4781 HD21 ASN A 305       5.258   3.331  21.785  1.00 61.78           H  
ATOM   4782 HD22 ASN A 305       5.632   4.665  22.878  1.00 61.78           H  
ATOM   4783  OD1 ASN A 305       4.480   6.337  21.646  1.00 61.78           O  
ATOM   4784  N   GLN A 306       2.014   4.698  17.288  1.00 60.34           N  
ATOM   4785  H   GLN A 306       1.565   3.987  17.847  1.00 60.34           H  
ATOM   4786  CA  GLN A 306       2.113   4.496  15.831  1.00 60.34           C  
ATOM   4787  HA  GLN A 306       3.136   4.708  15.519  1.00 60.34           H  
ATOM   4788  C   GLN A 306       1.241   5.432  14.984  1.00 60.34           C  
ATOM   4789  CB  GLN A 306       1.853   3.028  15.495  1.00 60.34           C  
ATOM   4790  HB2 GLN A 306       1.848   2.919  14.410  1.00 60.34           H  
ATOM   4791  HB3 GLN A 306       0.880   2.721  15.880  1.00 60.34           H  
ATOM   4792  O   GLN A 306       1.577   5.708  13.838  1.00 60.34           O  
ATOM   4793  CG  GLN A 306       2.958   2.129  16.075  1.00 60.34           C  
ATOM   4794  HG2 GLN A 306       3.932   2.496  15.750  1.00 60.34           H  
ATOM   4795  HG3 GLN A 306       2.925   2.155  17.164  1.00 60.34           H  
ATOM   4796  CD  GLN A 306       2.829   0.679  15.628  1.00 60.34           C  
ATOM   4797  NE2 GLN A 306       3.667  -0.206  16.118  1.00 60.34           N  
ATOM   4798 HE21 GLN A 306       4.403   0.051  16.760  1.00 60.34           H  
ATOM   4799 HE22 GLN A 306       3.526  -1.153  15.797  1.00 60.34           H  
ATOM   4800  OE1 GLN A 306       1.980   0.311  14.839  1.00 60.34           O  
ATOM   4801  N   LEU A 307       0.149   5.966  15.539  1.00 64.50           N  
ATOM   4802  H   LEU A 307      -0.098   5.675  16.474  1.00 64.50           H  
ATOM   4803  CA  LEU A 307      -0.793   6.798  14.780  1.00 64.50           C  
ATOM   4804  HA  LEU A 307      -0.516   6.752  13.727  1.00 64.50           H  
ATOM   4805  C   LEU A 307      -0.722   8.289  15.148  1.00 64.50           C  
ATOM   4806  CB  LEU A 307      -2.213   6.211  14.879  1.00 64.50           C  
ATOM   4807  HB2 LEU A 307      -2.908   6.854  14.339  1.00 64.50           H  
ATOM   4808  HB3 LEU A 307      -2.496   6.216  15.931  1.00 64.50           H  
ATOM   4809  O   LEU A 307      -1.605   9.046  14.757  1.00 64.50           O  
ATOM   4810  CG  LEU A 307      -2.395   4.775  14.359  1.00 64.50           C  
ATOM   4811  HG  LEU A 307      -1.663   4.116  14.827  1.00 64.50           H  
ATOM   4812  CD1 LEU A 307      -3.790   4.280  14.737  1.00 64.50           C  
ATOM   4813 HD11 LEU A 307      -3.931   3.263  14.373  1.00 64.50           H  
ATOM   4814 HD12 LEU A 307      -4.556   4.921  14.300  1.00 64.50           H  
ATOM   4815 HD13 LEU A 307      -3.904   4.270  15.821  1.00 64.50           H  
ATOM   4816  CD2 LEU A 307      -2.235   4.700  12.842  1.00 64.50           C  
ATOM   4817 HD21 LEU A 307      -2.933   5.378  12.351  1.00 64.50           H  
ATOM   4818 HD22 LEU A 307      -1.215   4.959  12.557  1.00 64.50           H  
ATOM   4819 HD23 LEU A 307      -2.432   3.682  12.505  1.00 64.50           H  
ATOM   4820  N   LYS A 308       0.281   8.741  15.917  1.00 64.83           N  
ATOM   4821  H   LYS A 308       1.009   8.089  16.171  1.00 64.83           H  
ATOM   4822  CA  LYS A 308       0.375  10.146  16.375  1.00 64.83           C  
ATOM   4823  HA  LYS A 308      -0.472  10.373  17.023  1.00 64.83           H  
ATOM   4824  C   LYS A 308       0.290  11.146  15.218  1.00 64.83           C  
ATOM   4825  CB  LYS A 308       1.684  10.369  17.151  1.00 64.83           C  
ATOM   4826  HB2 LYS A 308       2.446   9.677  16.792  1.00 64.83           H  
ATOM   4827  HB3 LYS A 308       2.043  11.379  16.957  1.00 64.83           H  
ATOM   4828  O   LYS A 308      -0.465  12.110  15.310  1.00 64.83           O  
ATOM   4829  CG  LYS A 308       1.522  10.226  18.670  1.00 64.83           C  
ATOM   4830  HG2 LYS A 308       0.868  11.018  19.035  1.00 64.83           H  
ATOM   4831  HG3 LYS A 308       1.076   9.259  18.901  1.00 64.83           H  
ATOM   4832  CD  LYS A 308       2.907  10.350  19.330  1.00 64.83           C  
ATOM   4833  HD2 LYS A 308       3.430  11.216  18.925  1.00 64.83           H  
ATOM   4834  HD3 LYS A 308       3.478   9.462  19.063  1.00 64.83           H  
ATOM   4835  CE  LYS A 308       2.845  10.499  20.858  1.00 64.83           C  
ATOM   4836  HE2 LYS A 308       2.890  11.559  21.108  1.00 64.83           H  
ATOM   4837  HE3 LYS A 308       1.888  10.107  21.201  1.00 64.83           H  
ATOM   4838  NZ  LYS A 308       3.944   9.750  21.520  1.00 64.83           N  
ATOM   4839  HZ1 LYS A 308       3.957   9.890  22.520  1.00 64.83           H  
ATOM   4840  HZ2 LYS A 308       3.798   8.764  21.355  1.00 64.83           H  
ATOM   4841  HZ3 LYS A 308       4.845   9.994  21.133  1.00 64.83           H  
ATOM   4842  N   SER A 309       1.003  10.877  14.123  1.00 66.22           N  
ATOM   4843  H   SER A 309       1.556  10.033  14.095  1.00 66.22           H  
ATOM   4844  CA  SER A 309       0.981  11.693  12.901  1.00 66.22           C  
ATOM   4845  HA  SER A 309       1.290  12.711  13.140  1.00 66.22           H  
ATOM   4846  C   SER A 309      -0.411  11.774  12.267  1.00 66.22           C  
ATOM   4847  CB  SER A 309       1.972  11.115  11.885  1.00 66.22           C  
ATOM   4848  HB2 SER A 309       1.858  11.629  10.930  1.00 66.22           H  
ATOM   4849  HB3 SER A 309       2.989  11.268  12.245  1.00 66.22           H  
ATOM   4850  O   SER A 309      -0.787  12.814  11.739  1.00 66.22           O  
ATOM   4851  OG  SER A 309       1.742   9.726  11.718  1.00 66.22           O  
ATOM   4852  HG  SER A 309       2.284   9.418  10.987  1.00 66.22           H  
ATOM   4853  N   TYR A 310      -1.218  10.719  12.389  1.00 64.74           N  
ATOM   4854  H   TYR A 310      -0.859   9.895  12.851  1.00 64.74           H  
ATOM   4855  CA  TYR A 310      -2.569  10.656  11.831  1.00 64.74           C  
ATOM   4856  HA  TYR A 310      -2.533  10.999  10.797  1.00 64.74           H  
ATOM   4857  C   TYR A 310      -3.562  11.571  12.562  1.00 64.74           C  
ATOM   4858  CB  TYR A 310      -3.045   9.195  11.825  1.00 64.74           C  
ATOM   4859  HB2 TYR A 310      -4.124   9.159  11.677  1.00 64.74           H  
ATOM   4860  HB3 TYR A 310      -2.893   8.736  12.801  1.00 64.74           H  
ATOM   4861  O   TYR A 310      -4.496  12.069  11.932  1.00 64.74           O  
ATOM   4862  CG  TYR A 310      -2.383   8.334  10.770  1.00 64.74           C  
ATOM   4863  CD1 TYR A 310      -2.979   8.179   9.503  1.00 64.74           C  
ATOM   4864  HD1 TYR A 310      -3.902   8.685   9.264  1.00 64.74           H  
ATOM   4865  CD2 TYR A 310      -1.165   7.686  11.047  1.00 64.74           C  
ATOM   4866  HD2 TYR A 310      -0.667   7.851  11.991  1.00 64.74           H  
ATOM   4867  CE1 TYR A 310      -2.379   7.360   8.532  1.00 64.74           C  
ATOM   4868  HE1 TYR A 310      -2.830   7.240   7.558  1.00 64.74           H  
ATOM   4869  CE2 TYR A 310      -0.567   6.852  10.085  1.00 64.74           C  
ATOM   4870  HE2 TYR A 310       0.366   6.356  10.308  1.00 64.74           H  
ATOM   4871  OH  TYR A 310      -0.614   5.884   7.887  1.00 64.74           O  
ATOM   4872  HH  TYR A 310       0.247   5.564   8.164  1.00 64.74           H  
ATOM   4873  CZ  TYR A 310      -1.179   6.686   8.825  1.00 64.74           C  
ATOM   4874  N   ARG A 311      -3.351  11.838  13.862  1.00 65.55           N  
ATOM   4875  H   ARG A 311      -2.537  11.424  14.294  1.00 65.55           H  
ATOM   4876  CA  ARG A 311      -4.196  12.749  14.662  1.00 65.55           C  
ATOM   4877  HA  ARG A 311      -5.230  12.614  14.345  1.00 65.55           H  
ATOM   4878  C   ARG A 311      -3.882  14.228  14.405  1.00 65.55           C  
ATOM   4879  CB  ARG A 311      -4.100  12.367  16.154  1.00 65.55           C  
ATOM   4880  HB2 ARG A 311      -4.164  11.281  16.226  1.00 65.55           H  
ATOM   4881  HB3 ARG A 311      -3.132  12.678  16.547  1.00 65.55           H  
ATOM   4882  O   ARG A 311      -4.721  15.070  14.691  1.00 65.55           O  
ATOM   4883  CG  ARG A 311      -5.226  12.957  17.027  1.00 65.55           C  
ATOM   4884  HG2 ARG A 311      -5.114  14.040  17.088  1.00 65.55           H  
ATOM   4885  HG3 ARG A 311      -6.190  12.728  16.572  1.00 65.55           H  
ATOM   4886  CD  ARG A 311      -5.197  12.366  18.449  1.00 65.55           C  
ATOM   4887  HD2 ARG A 311      -4.232  12.590  18.905  1.00 65.55           H  
ATOM   4888  HD3 ARG A 311      -5.311  11.284  18.383  1.00 65.55           H  
ATOM   4889  NE  ARG A 311      -6.276  12.910  19.300  1.00 65.55           N  
ATOM   4890  HE  ARG A 311      -6.958  13.509  18.859  1.00 65.55           H  
ATOM   4891  NH1 ARG A 311      -5.798  11.839  21.301  1.00 65.55           N  
ATOM   4892 HH11 ARG A 311      -5.269  11.126  20.819  1.00 65.55           H  
ATOM   4893 HH12 ARG A 311      -6.139  11.675  22.237  1.00 65.55           H  
ATOM   4894  NH2 ARG A 311      -7.373  13.381  21.222  1.00 65.55           N  
ATOM   4895 HH21 ARG A 311      -7.455  13.339  22.228  1.00 65.55           H  
ATOM   4896 HH22 ARG A 311      -7.988  14.012  20.727  1.00 65.55           H  
ATOM   4897  CZ  ARG A 311      -6.473  12.698  20.593  1.00 65.55           C  
ATOM   4898  N   ALA A 312      -2.718  14.545  13.831  1.00 60.61           N  
ATOM   4899  H   ALA A 312      -2.086  13.798  13.581  1.00 60.61           H  
ATOM   4900  CA  ALA A 312      -2.280  15.917  13.547  1.00 60.61           C  
ATOM   4901  HA  ALA A 312      -2.486  16.530  14.425  1.00 60.61           H  
ATOM   4902  C   ALA A 312      -3.014  16.588  12.369  1.00 60.61           C  
ATOM   4903  CB  ALA A 312      -0.763  15.902  13.324  1.00 60.61           C  
ATOM   4904  HB1 ALA A 312      -0.397  16.924  13.232  1.00 60.61           H  
ATOM   4905  HB2 ALA A 312      -0.263  15.425  14.168  1.00 60.61           H  
ATOM   4906  HB3 ALA A 312      -0.525  15.363  12.407  1.00 60.61           H  
ATOM   4907  O   ALA A 312      -2.697  17.715  12.001  1.00 60.61           O  
ATOM   4908  N   SER A 313      -3.981  15.904  11.760  1.00 65.82           N  
ATOM   4909  H   SER A 313      -4.284  15.033  12.172  1.00 65.82           H  
ATOM   4910  CA  SER A 313      -4.793  16.486  10.697  1.00 65.82           C  
ATOM   4911  HA  SER A 313      -4.142  16.921   9.938  1.00 65.82           H  
ATOM   4912  C   SER A 313      -5.689  17.587  11.274  1.00 65.82           C  
ATOM   4913  CB  SER A 313      -5.629  15.392  10.046  1.00 65.82           C  
ATOM   4914  HB2 SER A 313      -6.242  14.941  10.827  1.00 65.82           H  
ATOM   4915  HB3 SER A 313      -6.265  15.826   9.275  1.00 65.82           H  
ATOM   4916  O   SER A 313      -6.500  17.333  12.164  1.00 65.82           O  
ATOM   4917  OG  SER A 313      -4.808  14.383   9.484  1.00 65.82           O  
ATOM   4918  HG  SER A 313      -4.197  14.077  10.158  1.00 65.82           H  
ATOM   4919  N   THR A 314      -5.539  18.811  10.770  1.00 76.71           N  
ATOM   4920  H   THR A 314      -4.808  18.983  10.095  1.00 76.71           H  
ATOM   4921  CA  THR A 314      -6.408  19.948  11.089  1.00 76.71           C  
ATOM   4922  HA  THR A 314      -6.592  19.987  12.162  1.00 76.71           H  
ATOM   4923  C   THR A 314      -7.744  19.758  10.378  1.00 76.71           C  
ATOM   4924  CB  THR A 314      -5.751  21.274  10.663  1.00 76.71           C  
ATOM   4925  HB  THR A 314      -6.476  22.082  10.752  1.00 76.71           H  
ATOM   4926  O   THR A 314      -7.891  20.128   9.214  1.00 76.71           O  
ATOM   4927  CG2 THR A 314      -4.535  21.611  11.526  1.00 76.71           C  
ATOM   4928 HG21 THR A 314      -4.838  21.697  12.569  1.00 76.71           H  
ATOM   4929 HG22 THR A 314      -4.117  22.563  11.199  1.00 76.71           H  
ATOM   4930 HG23 THR A 314      -3.775  20.835  11.431  1.00 76.71           H  
ATOM   4931  OG1 THR A 314      -5.313  21.181   9.325  1.00 76.71           O  
ATOM   4932  HG1 THR A 314      -6.118  21.101   8.808  1.00 76.71           H  
ATOM   4933  N   PHE A 315      -8.693  19.111  11.048  1.00 85.05           N  
ATOM   4934  H   PHE A 315      -8.489  18.771  11.977  1.00 85.05           H  
ATOM   4935  CA  PHE A 315     -10.077  19.055  10.590  1.00 85.05           C  
ATOM   4936  HA  PHE A 315     -10.121  19.265   9.521  1.00 85.05           H  
ATOM   4937  C   PHE A 315     -10.909  20.115  11.307  1.00 85.05           C  
ATOM   4938  CB  PHE A 315     -10.680  17.669  10.821  1.00 85.05           C
[truncated: 64,566 more chars]
