# Supplementary material for: Using structure prediction of negative sense RNA virus nucleoproteins to assess evolutionary relationships
Source: bioRxiv. 2024 May 22:2024.02.16.580771. Originally published 2024 Feb 17. Preprint. [Version 2] doi: 10.1101/2024.02.16.580771 (PMC10888975; doi:10.1101/2024.02.16.580771)
Supplement: Supplement 2 — Supplementary File 2: Full NSV Dataset NP AlphaFold PDBs (.pdb files) [file media-2.zip › Full NSV Dataset NP AlphaFold PDBs/STCV2.pdb]

ATOM      1  N   MET A   1      10.151 -32.994  55.637  1.00 44.96           N  
ATOM      2  H   MET A   1       9.497 -32.229  55.559  1.00 44.96           H  
ATOM      3  H2  MET A   1      10.048 -33.429  56.543  1.00 44.96           H  
ATOM      4  H3  MET A   1      11.085 -32.622  55.541  1.00 44.96           H  
ATOM      5  CA  MET A   1       9.875 -33.964  54.560  1.00 44.96           C  
ATOM      6  HA  MET A   1      10.602 -34.776  54.577  1.00 44.96           H  
ATOM      7  C   MET A   1      10.031 -33.216  53.251  1.00 44.96           C  
ATOM      8  CB  MET A   1       8.461 -34.560  54.694  1.00 44.96           C  
ATOM      9  HB2 MET A   1       8.198 -35.055  53.759  1.00 44.96           H  
ATOM     10  HB3 MET A   1       7.739 -33.763  54.872  1.00 44.96           H  
ATOM     11  O   MET A   1       9.190 -32.378  52.959  1.00 44.96           O  
ATOM     12  CG  MET A   1       8.364 -35.597  55.820  1.00 44.96           C  
ATOM     13  HG2 MET A   1       8.678 -35.147  56.761  1.00 44.96           H  
ATOM     14  HG3 MET A   1       9.034 -36.426  55.590  1.00 44.96           H  
ATOM     15  SD  MET A   1       6.689 -36.249  56.038  1.00 44.96           S  
ATOM     16  CE  MET A   1       7.007 -37.648  57.148  1.00 44.96           C  
ATOM     17  HE1 MET A   1       7.743 -38.316  56.700  1.00 44.96           H  
ATOM     18  HE2 MET A   1       7.379 -37.282  58.105  1.00 44.96           H  
ATOM     19  HE3 MET A   1       6.080 -38.198  57.310  1.00 44.96           H  
ATOM     20  N   ASN A   2      11.149 -33.409  52.548  1.00 50.86           N  
ATOM     21  H   ASN A   2      11.788 -34.151  52.796  1.00 50.86           H  
ATOM     22  CA  ASN A   2      11.316 -32.859  51.203  1.00 50.86           C  
ATOM     23  HA  ASN A   2      11.027 -31.808  51.182  1.00 50.86           H  
ATOM     24  C   ASN A   2      10.358 -33.625  50.297  1.00 50.86           C  
ATOM     25  CB  ASN A   2      12.780 -33.005  50.732  1.00 50.86           C  
ATOM     26  HB2 ASN A   2      12.785 -33.102  49.646  1.00 50.86           H  
ATOM     27  HB3 ASN A   2      13.225 -33.915  51.134  1.00 50.86           H  
ATOM     28  O   ASN A   2      10.513 -34.830  50.137  1.00 50.86           O  
ATOM     29  CG  ASN A   2      13.655 -31.808  51.055  1.00 50.86           C  
ATOM     30  ND2 ASN A   2      14.950 -31.930  50.893  1.00 50.86           N  
ATOM     31 HD21 ASN A   2      15.499 -31.095  51.043  1.00 50.86           H  
ATOM     32 HD22 ASN A   2      15.333 -32.764  50.473  1.00 50.86           H  
ATOM     33  OD1 ASN A   2      13.195 -30.756  51.460  1.00 50.86           O  
ATOM     34  N   ALA A   3       9.333 -32.943  49.793  1.00 56.38           N  
ATOM     35  H   ALA A   3       9.255 -31.954  49.985  1.00 56.38           H  
ATOM     36  CA  ALA A   3       8.499 -33.484  48.739  1.00 56.38           C  
ATOM     37  HA  ALA A   3       8.117 -34.461  49.036  1.00 56.38           H  
ATOM     38  C   ALA A   3       9.396 -33.650  47.511  1.00 56.38           C  
ATOM     39  CB  ALA A   3       7.316 -32.538  48.500  1.00 56.38           C  
ATOM     40  HB1 ALA A   3       6.699 -32.932  47.692  1.00 56.38           H  
ATOM     41  HB2 ALA A   3       6.711 -32.461  49.403  1.00 56.38           H  
ATOM     42  HB3 ALA A   3       7.675 -31.549  48.215  1.00 56.38           H  
ATOM     43  O   ALA A   3       9.856 -32.657  46.946  1.00 56.38           O  
ATOM     44  N   ASP A   4       9.693 -34.902  47.171  1.00 60.97           N  
ATOM     45  H   ASP A   4       9.402 -35.658  47.775  1.00 60.97           H  
ATOM     46  CA  ASP A   4      10.377 -35.274  45.943  1.00 60.97           C  
ATOM     47  HA  ASP A   4      11.404 -34.910  45.971  1.00 60.97           H  
ATOM     48  C   ASP A   4       9.644 -34.614  44.776  1.00 60.97           C  
ATOM     49  CB  ASP A   4      10.397 -36.805  45.800  1.00 60.97           C  
ATOM     50  HB2 ASP A   4       9.393 -37.200  45.953  1.00 60.97           H  
ATOM     51  HB3 ASP A   4      10.704 -37.054  44.784  1.00 60.97           H  
ATOM     52  O   ASP A   4       8.506 -34.962  44.449  1.00 60.97           O  
ATOM     53  CG  ASP A   4      11.378 -37.476  46.766  1.00 60.97           C  
ATOM     54  OD1 ASP A   4      12.506 -36.950  46.900  1.00 60.97           O  
ATOM     55  OD2 ASP A   4      10.989 -38.504  47.362  1.00 60.97           O  
ATOM     56  N   ALA A   5      10.278 -33.601  44.186  1.00 63.27           N  
ATOM     57  H   ALA A   5      11.169 -33.307  44.561  1.00 63.27           H  
ATOM     58  CA  ALA A   5       9.801 -32.986  42.967  1.00 63.27           C  
ATOM     59  HA  ALA A   5       8.774 -32.648  43.109  1.00 63.27           H  
ATOM     60  C   ALA A   5       9.828 -34.072  41.891  1.00 63.27           C  
ATOM     61  CB  ALA A   5      10.680 -31.774  42.631  1.00 63.27           C  
ATOM     62  HB1 ALA A   5      10.346 -31.331  41.692  1.00 63.27           H  
ATOM     63  HB2 ALA A   5      10.603 -31.031  43.425  1.00 63.27           H  
ATOM     64  HB3 ALA A   5      11.720 -32.083  42.525  1.00 63.27           H  
ATOM     65  O   ALA A   5      10.891 -34.412  41.374  1.00 63.27           O  
ATOM     66  N   VAL A   6       8.659 -34.654  41.607  1.00 62.99           N  
ATOM     67  H   VAL A   6       7.875 -34.452  42.210  1.00 62.99           H  
ATOM     68  CA  VAL A   6       8.479 -35.591  40.499  1.00 62.99           C  
ATOM     69  HA  VAL A   6       9.023 -36.505  40.737  1.00 62.99           H  
ATOM     70  C   VAL A   6       9.061 -34.906  39.264  1.00 62.99           C  
ATOM     71  CB  VAL A   6       6.994 -35.942  40.284  1.00 62.99           C  
ATOM     72  HB  VAL A   6       6.425 -35.029  40.110  1.00 62.99           H  
ATOM     73  O   VAL A   6       8.588 -33.819  38.916  1.00 62.99           O  
ATOM     74  CG1 VAL A   6       6.800 -36.876  39.082  1.00 62.99           C  
ATOM     75 HG11 VAL A   6       5.745 -37.135  38.983  1.00 62.99           H  
ATOM     76 HG12 VAL A   6       7.113 -36.381  38.163  1.00 62.99           H  
ATOM     77 HG13 VAL A   6       7.382 -37.788  39.216  1.00 62.99           H  
ATOM     78  CG2 VAL A   6       6.418 -36.642  41.522  1.00 62.99           C  
ATOM     79 HG21 VAL A   6       6.476 -35.987  42.392  1.00 62.99           H  
ATOM     80 HG22 VAL A   6       6.977 -37.554  41.732  1.00 62.99           H  
ATOM     81 HG23 VAL A   6       5.371 -36.893  41.353  1.00 62.99           H  
ATOM     82  N   PRO A   7      10.106 -35.470  38.630  1.00 62.49           N  
ATOM     83  CA  PRO A   7      10.677 -34.871  37.441  1.00 62.49           C  
ATOM     84  HA  PRO A   7      11.055 -33.875  37.670  1.00 62.49           H  
ATOM     85  C   PRO A   7       9.558 -34.778  36.413  1.00 62.49           C  
ATOM     86  CB  PRO A   7      11.840 -35.776  37.020  1.00 62.49           C  
ATOM     87  HB2 PRO A   7      12.768 -35.381  37.435  1.00 62.49           H  
ATOM     88  HB3 PRO A   7      11.920 -35.868  35.937  1.00 62.49           H  
ATOM     89  O   PRO A   7       8.982 -35.791  36.011  1.00 62.49           O  
ATOM     90  CG  PRO A   7      11.525 -37.117  37.681  1.00 62.49           C  
ATOM     91  HG2 PRO A   7      10.876 -37.700  37.028  1.00 62.49           H  
ATOM     92  HG3 PRO A   7      12.431 -37.677  37.916  1.00 62.49           H  
ATOM     93  CD  PRO A   7      10.759 -36.729  38.942  1.00 62.49           C  
ATOM     94  HD2 PRO A   7      11.452 -36.582  39.770  1.00 62.49           H  
ATOM     95  HD3 PRO A   7      10.039 -37.512  39.182  1.00 62.49           H  
ATOM     96  N   VAL A   8       9.208 -33.545  36.045  1.00 70.29           N  
ATOM     97  H   VAL A   8       9.651 -32.764  36.507  1.00 70.29           H  
ATOM     98  CA  VAL A   8       8.249 -33.274  34.981  1.00 70.29           C  
ATOM     99  HA  VAL A   8       7.315 -33.794  35.193  1.00 70.29           H  
ATOM    100  C   VAL A   8       8.870 -33.855  33.722  1.00 70.29           C  
ATOM    101  CB  VAL A   8       7.956 -31.765  34.847  1.00 70.29           C  
ATOM    102  HB  VAL A   8       8.883 -31.228  34.644  1.00 70.29           H  
ATOM    103  O   VAL A   8       9.770 -33.257  33.136  1.00 70.29           O  
ATOM    104  CG1 VAL A   8       6.965 -31.482  33.710  1.00 70.29           C  
ATOM    105 HG11 VAL A   8       6.760 -30.412  33.656  1.00 70.29           H  
ATOM    106 HG12 VAL A   8       7.387 -31.796  32.756  1.00 70.29           H  
ATOM    107 HG13 VAL A   8       6.032 -32.019  33.881  1.00 70.29           H  
ATOM    108  CG2 VAL A   8       7.356 -31.205  36.144  1.00 70.29           C  
ATOM    109 HG21 VAL A   8       7.135 -30.144  36.023  1.00 70.29           H  
ATOM    110 HG22 VAL A   8       8.060 -31.316  36.969  1.00 70.29           H  
ATOM    111 HG23 VAL A   8       6.438 -31.737  36.392  1.00 70.29           H  
ATOM    112  N   VAL A   9       8.443 -35.063  33.352  1.00 70.23           N  
ATOM    113  H   VAL A   9       7.828 -35.565  33.977  1.00 70.23           H  
ATOM    114  CA  VAL A   9       8.778 -35.648  32.059  1.00 70.23           C  
ATOM    115  HA  VAL A   9       9.861 -35.755  31.998  1.00 70.23           H  
ATOM    116  C   VAL A   9       8.267 -34.640  31.035  1.00 70.23           C  
ATOM    117  CB  VAL A   9       8.132 -37.033  31.864  1.00 70.23           C  
ATOM    118  HB  VAL A   9       7.049 -36.950  31.962  1.00 70.23           H  
ATOM    119  O   VAL A   9       7.060 -34.368  31.031  1.00 70.23           O  
ATOM    120  CG1 VAL A   9       8.458 -37.617  30.484  1.00 70.23           C  
ATOM    121 HG11 VAL A   9       9.538 -37.671  30.341  1.00 70.23           H  
ATOM    122 HG12 VAL A   9       8.023 -36.996  29.701  1.00 70.23           H  
ATOM    123 HG13 VAL A   9       8.032 -38.617  30.395  1.00 70.23           H  
ATOM    124  CG2 VAL A   9       8.640 -38.021  32.922  1.00 70.23           C  
ATOM    125 HG21 VAL A   9       8.189 -39.000  32.762  1.00 70.23           H  
ATOM    126 HG22 VAL A   9       8.367 -37.680  33.921  1.00 70.23           H  
ATOM    127 HG23 VAL A   9       9.724 -38.110  32.862  1.00 70.23           H  
ATOM    128  N   PRO A  10       9.146 -34.016  30.229  1.00 69.86           N  
ATOM    129  CA  PRO A  10       8.679 -33.099  29.210  1.00 69.86           C  
ATOM    130  HA  PRO A  10       8.199 -32.252  29.699  1.00 69.86           H  
ATOM    131  C   PRO A  10       7.681 -33.871  28.342  1.00 69.86           C  
ATOM    132  CB  PRO A  10       9.918 -32.618  28.453  1.00 69.86           C  
ATOM    133  HB2 PRO A  10       9.730 -32.508  27.385  1.00 69.86           H  
ATOM    134  HB3 PRO A  10      10.253 -31.672  28.878  1.00 69.86           H  
ATOM    135  O   PRO A  10       7.956 -35.023  27.987  1.00 69.86           O  
ATOM    136  CG  PRO A  10      10.963 -33.696  28.737  1.00 69.86           C  
ATOM    137  HG2 PRO A  10      11.975 -33.293  28.728  1.00 69.86           H  
ATOM    138  HG3 PRO A  10      10.864 -34.496  28.003  1.00 69.86           H  
ATOM    139  CD  PRO A  10      10.579 -34.228  30.115  1.00 69.86           C  
ATOM    140  HD2 PRO A  10      10.839 -35.285  30.181  1.00 69.86           H  
ATOM    141  HD3 PRO A  10      11.094 -33.659  30.889  1.00 69.86           H  
ATOM    142  N   PRO A  11       6.497 -33.299  28.069  1.00 75.68           N  
ATOM    143  CA  PRO A  11       5.474 -33.994  27.308  1.00 75.68           C  
ATOM    144  HA  PRO A  11       5.106 -34.843  27.883  1.00 75.68           H  
ATOM    145  C   PRO A  11       6.083 -34.494  26.000  1.00 75.68           C  
ATOM    146  CB  PRO A  11       4.342 -32.981  27.099  1.00 75.68           C  
ATOM    147  HB2 PRO A  11       3.898 -33.058  26.106  1.00 75.68           H  
ATOM    148  HB3 PRO A  11       3.581 -33.132  27.865  1.00 75.68           H  
ATOM    149  O   PRO A  11       6.872 -33.791  25.368  1.00 75.68           O  
ATOM    150  CG  PRO A  11       5.013 -31.624  27.314  1.00 75.68           C  
ATOM    151  HG2 PRO A  11       5.471 -31.294  26.382  1.00 75.68           H  
ATOM    152  HG3 PRO A  11       4.310 -30.876  27.682  1.00 75.68           H  
ATOM    153  CD  PRO A  11       6.103 -31.928  28.335  1.00 75.68           C  
ATOM    154  HD2 PRO A  11       6.933 -31.234  28.204  1.00 75.68           H  
ATOM    155  HD3 PRO A  11       5.701 -31.856  29.346  1.00 75.68           H  
ATOM    156  N   VAL A  12       5.736 -35.721  25.609  1.00 78.76           N  
ATOM    157  H   VAL A  12       5.114 -36.263  26.192  1.00 78.76           H  
ATOM    158  CA  VAL A  12       6.156 -36.276  24.322  1.00 78.76           C  
ATOM    159  HA  VAL A  12       7.242 -36.206  24.247  1.00 78.76           H  
ATOM    160  C   VAL A  12       5.535 -35.408  23.236  1.00 78.76           C  
ATOM    161  CB  VAL A  12       5.757 -37.755  24.169  1.00 78.76           C  
ATOM    162  HB  VAL A  12       4.675 -37.854  24.255  1.00 78.76           H  
ATOM    163  O   VAL A  12       4.342 -35.497  22.952  1.00 78.76           O  
ATOM    164  CG1 VAL A  12       6.198 -38.313  22.808  1.00 78.76           C  
ATOM    165 HG11 VAL A  12       5.687 -37.788  22.000  1.00 78.76           H  
ATOM    166 HG12 VAL A  12       7.275 -38.197  22.685  1.00 78.76           H  
ATOM    167 HG13 VAL A  12       5.941 -39.370  22.741  1.00 78.76           H  
ATOM    168  CG2 VAL A  12       6.409 -38.615  25.261  1.00 78.76           C  
ATOM    169 HG21 VAL A  12       6.069 -38.298  26.247  1.00 78.76           H  
ATOM    170 HG22 VAL A  12       7.494 -38.520  25.214  1.00 78.76           H  
ATOM    171 HG23 VAL A  12       6.134 -39.660  25.123  1.00 78.76           H  
ATOM    172  N   VAL A  13       6.343 -34.524  22.663  1.00 80.96           N  
ATOM    173  H   VAL A  13       7.270 -34.409  23.045  1.00 80.96           H  
ATOM    174  CA  VAL A  13       5.953 -33.701  21.524  1.00 80.96           C  
ATOM    175  HA  VAL A  13       4.873 -33.566  21.576  1.00 80.96           H  
ATOM    176  C   VAL A  13       6.244 -34.478  20.245  1.00 80.96           C  
ATOM    177  CB  VAL A  13       6.606 -32.298  21.522  1.00 80.96           C  
ATOM    178  HB  VAL A  13       7.187 -32.176  20.608  1.00 80.96           H  
ATOM    179  O   VAL A  13       7.278 -35.135  20.125  1.00 80.96           O  
ATOM    180  CG1 VAL A  13       5.495 -31.245  21.531  1.00 80.96           C  
ATOM    181 HG11 VAL A  13       4.787 -31.448  20.726  1.00 80.96           H  
ATOM    182 HG12 VAL A  13       4.960 -31.275  22.480  1.00 80.96           H  
ATOM    183 HG13 VAL A  13       5.929 -30.255  21.396  1.00 80.96           H  
ATOM    184  CG2 VAL A  13       7.521 -31.970  22.711  1.00 80.96           C  
ATOM    185 HG21 VAL A  13       7.957 -30.982  22.571  1.00 80.96           H  
ATOM    186 HG22 VAL A  13       8.333 -32.695  22.772  1.00 80.96           H  
ATOM    187 HG23 VAL A  13       6.953 -31.972  23.642  1.00 80.96           H  
ATOM    188  N   GLY A  14       5.317 -34.431  19.286  1.00 85.51           N  
ATOM    189  H   GLY A  14       4.476 -33.896  19.450  1.00 85.51           H  
ATOM    190  CA  GLY A  14       5.520 -35.064  17.983  1.00 85.51           C  
ATOM    191  HA2 GLY A  14       5.654 -36.136  18.129  1.00 85.51           H  
ATOM    192  HA3 GLY A  14       4.647 -34.903  17.351  1.00 85.51           H  
ATOM    193  C   GLY A  14       6.757 -34.502  17.273  1.00 85.51           C  
ATOM    194  O   GLY A  14       7.109 -33.342  17.468  1.00 85.51           O  
ATOM    195  N   ALA A  15       7.399 -35.296  16.411  1.00 86.75           N  
ATOM    196  H   ALA A  15       7.087 -36.252  16.319  1.00 86.75           H  
ATOM    197  CA  ALA A  15       8.660 -34.928  15.748  1.00 86.75           C  
ATOM    198  HA  ALA A  15       9.432 -34.821  16.511  1.00 86.75           H  
ATOM    199  C   ALA A  15       8.601 -33.594  14.971  1.00 86.75           C  
ATOM    200  CB  ALA A  15       9.052 -36.081  14.815  1.00 86.75           C  
ATOM    201  HB1 ALA A  15      10.008 -35.855  14.343  1.00 86.75           H  
ATOM    202  HB2 ALA A  15       9.156 -37.004  15.386  1.00 86.75           H  
ATOM    203  HB3 ALA A  15       8.298 -36.215  14.040  1.00 86.75           H  
ATOM    204  O   ALA A  15       9.597 -32.878  14.878  1.00 86.75           O  
ATOM    205  N   CYS A  16       7.428 -33.235  14.444  1.00 88.55           N  
ATOM    206  H   CYS A  16       6.661 -33.888  14.516  1.00 88.55           H  
ATOM    207  CA  CYS A  16       7.191 -31.981  13.724  1.00 88.55           C  
ATOM    208  HA  CYS A  16       8.104 -31.689  13.205  1.00 88.55           H  
ATOM    209  C   CYS A  16       6.821 -30.800  14.637  1.00 88.55           C  
ATOM    210  CB  CYS A  16       6.106 -32.225  12.668  1.00 88.55           C  
ATOM    211  HB2 CYS A  16       5.189 -32.562  13.150  1.00 88.55           H  
ATOM    212  HB3 CYS A  16       5.894 -31.295  12.141  1.00 88.55           H  
ATOM    213  O   CYS A  16       6.691 -29.681  14.149  1.00 88.55           O  
ATOM    214  SG  CYS A  16       6.668 -33.473  11.476  1.00 88.55           S  
ATOM    215  HG  CYS A  16       7.438 -32.654  10.754  1.00 88.55           H  
ATOM    216  N   VAL A  17       6.662 -31.009  15.949  1.00 86.01           N  
ATOM    217  H   VAL A  17       6.849 -31.927  16.325  1.00 86.01           H  
ATOM    218  CA  VAL A  17       6.370 -29.939  16.913  1.00 86.01           C  
ATOM    219  HA  VAL A  17       5.787 -29.188  16.379  1.00 86.01           H  
ATOM    220  C   VAL A  17       7.677 -29.279  17.346  1.00 86.01           C  
ATOM    221  CB  VAL A  17       5.503 -30.398  18.101  1.00 86.01           C  
ATOM    222  HB  VAL A  17       6.094 -31.028  18.765  1.00 86.01           H  
ATOM    223  O   VAL A  17       8.103 -29.349  18.495  1.00 86.01           O  
ATOM    224  CG1 VAL A  17       4.975 -29.171  18.867  1.00 86.01           C  
ATOM    225 HG11 VAL A  17       5.798 -28.611  19.310  1.00 86.01           H  
ATOM    226 HG12 VAL A  17       4.305 -29.480  19.669  1.00 86.01           H  
ATOM    227 HG13 VAL A  17       4.415 -28.519  18.197  1.00 86.01           H  
ATOM    228  CG2 VAL A  17       4.278 -31.200  17.641  1.00 86.01           C  
ATOM    229 HG21 VAL A  17       3.653 -31.449  18.499  1.00 86.01           H  
ATOM    230 HG22 VAL A  17       4.593 -32.130  17.167  1.00 86.01           H  
ATOM    231 HG23 VAL A  17       3.693 -30.615  16.931  1.00 86.01           H  
ATOM    232  N   ASN A  18       8.356 -28.670  16.380  1.00 86.55           N  
ATOM    233  H   ASN A  18       7.952 -28.651  15.455  1.00 86.55           H  
ATOM    234  CA  ASN A  18       9.585 -27.928  16.606  1.00 86.55           C  
ATOM    235  HA  ASN A  18       9.622 -27.637  17.656  1.00 86.55           H  
ATOM    236  C   ASN A  18       9.578 -26.638  15.783  1.00 86.55           C  
ATOM    237  CB  ASN A  18      10.801 -28.831  16.333  1.00 86.55           C  
ATOM    238  HB2 ASN A  18      10.691 -29.765  16.884  1.00 86.55           H  
ATOM    239  HB3 ASN A  18      11.702 -28.338  16.696  1.00 86.55           H  
ATOM    240  O   ASN A  18       8.981 -26.571  14.707  1.00 86.55           O  
ATOM    241  CG  ASN A  18      11.002 -29.130  14.862  1.00 86.55           C  
ATOM    242  ND2 ASN A  18      10.697 -30.312  14.387  1.00 86.55           N  
ATOM    243 HD21 ASN A  18      10.900 -30.475  13.411  1.00 86.55           H  
ATOM    244 HD22 ASN A  18      10.351 -31.061  14.970  1.00 86.55           H  
ATOM    245  OD1 ASN A  18      11.447 -28.285  14.108  1.00 86.55           O  
ATOM    246  N   GLN A  19      10.259 -25.613  16.295  1.00 84.35           N  
ATOM    247  H   GLN A  19      10.717 -25.727  17.188  1.00 84.35           H  
ATOM    248  CA  GLN A  19      10.287 -24.293  15.674  1.00 84.35           C  
ATOM    249  HA  GLN A  19       9.271 -23.901  15.643  1.00 84.35           H  
ATOM    250  C   GLN A  19      10.805 -24.345  14.234  1.00 84.35           C  
ATOM    251  CB  GLN A  19      11.142 -23.362  16.540  1.00 84.35           C  
ATOM    252  HB2 GLN A  19      10.755 -23.382  17.559  1.00 84.35           H  
ATOM    253  HB3 GLN A  19      12.170 -23.725  16.554  1.00 84.35           H  
ATOM    254  O   GLN A  19      10.248 -23.664  13.390  1.00 84.35           O  
ATOM    255  CG  GLN A  19      11.126 -21.907  16.043  1.00 84.35           C  
ATOM    256  HG2 GLN A  19      11.535 -21.855  15.033  1.00 84.35           H  
ATOM    257  HG3 GLN A  19      10.099 -21.544  16.017  1.00 84.35           H  
ATOM    258  CD  GLN A  19      11.951 -20.981  16.930  1.00 84.35           C  
ATOM    259  NE2 GLN A  19      12.004 -19.705  16.622  1.00 84.35           N  
ATOM    260 HE21 GLN A  19      11.485 -19.334  15.839  1.00 84.35           H  
ATOM    261 HE22 GLN A  19      12.555 -19.125  17.239  1.00 84.35           H  
ATOM    262  OE1 GLN A  19      12.567 -21.381  17.903  1.00 84.35           O  
ATOM    263  N   ALA A  20      11.802 -25.175  13.916  1.00 82.86           N  
ATOM    264  H   ALA A  20      12.179 -25.791  14.622  1.00 82.86           H  
ATOM    265  CA  ALA A  20      12.317 -25.287  12.550  1.00 82.86           C  
ATOM    266  HA  ALA A  20      12.615 -24.296  12.209  1.00 82.86           H  
ATOM    267  C   ALA A  20      11.255 -25.787  11.555  1.00 82.86           C  
ATOM    268  CB  ALA A  20      13.567 -26.177  12.555  1.00 82.86           C  
ATOM    269  HB1 ALA A  20      13.417 -27.062  13.174  1.00 82.86           H  
ATOM    270  HB2 ALA A  20      14.414 -25.613  12.945  1.00 82.86           H  
ATOM    271  HB3 ALA A  20      13.798 -26.496  11.539  1.00 82.86           H  
ATOM    272  O   ALA A  20      11.172 -25.260  10.449  1.00 82.86           O  
ATOM    273  N   TYR A  21      10.417 -26.755  11.941  1.00 86.24           N  
ATOM    274  H   TYR A  21      10.541 -27.156  12.859  1.00 86.24           H  
ATOM    275  CA  TYR A  21       9.312 -27.233  11.108  1.00 86.24           C  
ATOM    276  HA  TYR A  21       9.704 -27.489  10.123  1.00 86.24           H  
ATOM    277  C   TYR A  21       8.257 -26.141  10.908  1.00 86.24           C  
ATOM    278  CB  TYR A  21       8.694 -28.494  11.724  1.00 86.24           C  
ATOM    279  HB2 TYR A  21       9.488 -29.214  11.923  1.00 86.24           H  
ATOM    280  HB3 TYR A  21       8.239 -28.237  12.680  1.00 86.24           H  
ATOM    281  O   TYR A  21       7.895 -25.845   9.772  1.00 86.24           O  
ATOM    282  CG  TYR A  21       7.654 -29.155  10.836  1.00 86.24           C  
ATOM    283  CD1 TYR A  21       6.307 -28.743  10.888  1.00 86.24           C  
ATOM    284  HD1 TYR A  21       6.004 -27.976  11.586  1.00 86.24           H  
ATOM    285  CD2 TYR A  21       8.044 -30.168   9.938  1.00 86.24           C  
ATOM    286  HD2 TYR A  21       9.075 -30.487   9.902  1.00 86.24           H  
ATOM    287  CE1 TYR A  21       5.354 -29.322  10.027  1.00 86.24           C  
ATOM    288  HE1 TYR A  21       4.327 -28.990  10.057  1.00 86.24           H  
ATOM    289  CE2 TYR A  21       7.090 -30.764   9.090  1.00 86.24           C  
ATOM    290  HE2 TYR A  21       7.367 -31.549   8.402  1.00 86.24           H  
ATOM    291  OH  TYR A  21       4.848 -30.899   8.280  1.00 86.24           O  
ATOM    292  HH  TYR A  21       3.982 -30.490   8.338  1.00 86.24           H  
ATOM    293  CZ  TYR A  21       5.747 -30.334   9.124  1.00 86.24           C  
ATOM    294  N   PHE A  22       7.800 -25.505  11.992  1.00 85.77           N  
ATOM    295  H   PHE A  22       8.144 -25.778  12.902  1.00 85.77           H  
ATOM    296  CA  PHE A  22       6.826 -24.416  11.894  1.00 85.77           C  
ATOM    297  HA  PHE A  22       5.957 -24.772  11.342  1.00 85.77           H  
ATOM    298  C   PHE A  22       7.380 -23.231  11.106  1.00 85.77           C  
ATOM    299  CB  PHE A  22       6.362 -23.974  13.283  1.00 85.77           C  
ATOM    300  HB2 PHE A  22       7.230 -23.810  13.922  1.00 85.77           H  
ATOM    301  HB3 PHE A  22       5.844 -23.020  13.189  1.00 85.77           H  
ATOM    302  O   PHE A  22       6.701 -22.750  10.213  1.00 85.77           O  
ATOM    303  CG  PHE A  22       5.408 -24.949  13.940  1.00 85.77           C  
ATOM    304  CD1 PHE A  22       4.073 -25.026  13.510  1.00 85.77           C  
ATOM    305  HD1 PHE A  22       3.748 -24.424  12.674  1.00 85.77           H  
ATOM    306  CD2 PHE A  22       5.834 -25.761  15.001  1.00 85.77           C  
ATOM    307  HD2 PHE A  22       6.843 -25.675  15.376  1.00 85.77           H  
ATOM    308  CE1 PHE A  22       3.165 -25.895  14.136  1.00 85.77           C  
ATOM    309  HE1 PHE A  22       2.140 -25.943  13.798  1.00 85.77           H  
ATOM    310  CE2 PHE A  22       4.932 -26.636  15.625  1.00 85.77           C  
ATOM    311  HE2 PHE A  22       5.256 -27.206  16.484  1.00 85.77           H  
ATOM    312  CZ  PHE A  22       3.598 -26.711  15.193  1.00 85.77           C  
ATOM    313  HZ  PHE A  22       2.902 -27.375  15.685  1.00 85.77           H  
ATOM    314  N   THR A  23       8.618 -22.807  11.351  1.00 81.43           N  
ATOM    315  H   THR A  23       9.131 -23.198  12.128  1.00 81.43           H  
ATOM    316  CA  THR A  23       9.262 -21.745  10.575  1.00 81.43           C  
ATOM    317  HA  THR A  23       8.637 -20.853  10.622  1.00 81.43           H  
ATOM    318  C   THR A  23       9.366 -22.144   9.111  1.00 81.43           C  
ATOM    319  CB  THR A  23      10.645 -21.380  11.131  1.00 81.43           C  
ATOM    320  HB  THR A  23      11.289 -22.260  11.125  1.00 81.43           H  
ATOM    321  O   THR A  23       8.983 -21.355   8.273  1.00 81.43           O  
ATOM    322  CG2 THR A  23      11.325 -20.257  10.348  1.00 81.43           C  
ATOM    323 HG21 THR A  23      12.249 -19.957  10.842  1.00 81.43           H  
ATOM    324 HG22 THR A  23      10.659 -19.398  10.275  1.00 81.43           H  
ATOM    325 HG23 THR A  23      11.572 -20.596   9.342  1.00 81.43           H  
ATOM    326  OG1 THR A  23      10.531 -20.900  12.450  1.00 81.43           O  
ATOM    327  HG1 THR A  23      11.374 -20.496  12.667  1.00 81.43           H  
ATOM    328  N   LYS A  24       9.792 -23.366   8.768  1.00 77.94           N  
ATOM    329  H   LYS A  24      10.079 -24.009   9.492  1.00 77.94           H  
ATOM    330  CA  LYS A  24       9.920 -23.781   7.361  1.00 77.94           C  
ATOM    331  HA  LYS A  24      10.593 -23.088   6.856  1.00 77.94           H  
ATOM    332  C   LYS A  24       8.603 -23.703   6.578  1.00 77.94           C  
ATOM    333  CB  LYS A  24      10.517 -25.195   7.305  1.00 77.94           C  
ATOM    334  HB2 LYS A  24      11.510 -25.171   7.754  1.00 77.94           H  
ATOM    335  HB3 LYS A  24       9.889 -25.881   7.874  1.00 77.94           H  
ATOM    336  O   LYS A  24       8.630 -23.388   5.394  1.00 77.94           O  
ATOM    337  CG  LYS A  24      10.631 -25.702   5.861  1.00 77.94           C  
ATOM    338  HG2 LYS A  24       9.633 -25.847   5.446  1.00 77.94           H  
ATOM    339  HG3 LYS A  24      11.160 -24.961   5.263  1.00 77.94           H  
ATOM    340  CD  LYS A  24      11.373 -27.034   5.779  1.00 77.94           C  
ATOM    341  HD2 LYS A  24      10.851 -27.779   6.379  1.00 77.94           H  
ATOM    342  HD3 LYS A  24      12.390 -26.901   6.150  1.00 77.94           H  
ATOM    343  CE  LYS A  24      11.390 -27.453   4.308  1.00 77.94           C  
ATOM    344  HE2 LYS A  24      11.798 -26.629   3.721  1.00 77.94           H  
ATOM    345  HE3 LYS A  24      10.361 -27.602   3.982  1.00 77.94           H  
ATOM    346  NZ  LYS A  24      12.191 -28.680   4.093  1.00 77.94           N  
ATOM    347  HZ1 LYS A  24      11.809 -29.444   4.631  1.00 77.94           H  
ATOM    348  HZ2 LYS A  24      12.172 -28.928   3.115  1.00 77.94           H  
ATOM    349  HZ3 LYS A  24      13.150 -28.519   4.366  1.00 77.94           H  
ATOM    350  N   TRP A  25       7.481 -24.051   7.206  1.00 81.30           N  
ATOM    351  H   TRP A  25       7.551 -24.350   8.168  1.00 81.30           H  
ATOM    352  CA  TRP A  25       6.197 -24.201   6.510  1.00 81.30           C  
ATOM    353  HA  TRP A  25       6.364 -24.197   5.433  1.00 81.30           H  
ATOM    354  C   TRP A  25       5.199 -23.070   6.768  1.00 81.30           C  
ATOM    355  CB  TRP A  25       5.597 -25.559   6.877  1.00 81.30           C  
ATOM    356  HB2 TRP A  25       5.414 -25.585   7.951  1.00 81.30           H  
ATOM    357  HB3 TRP A  25       4.635 -25.659   6.376  1.00 81.30           H  
ATOM    358  O   TRP A  25       4.254 -22.919   6.001  1.00 81.30           O  
ATOM    359  CG  TRP A  25       6.436 -26.740   6.492  1.00 81.30           C  
ATOM    360  CD1 TRP A  25       6.996 -27.618   7.349  1.00 81.30           C  
ATOM    361  HD1 TRP A  25       6.895 -27.569   8.423  1.00 81.30           H  
ATOM    362  CD2 TRP A  25       6.791 -27.208   5.156  1.00 81.30           C  
ATOM    363  CE2 TRP A  25       7.560 -28.405   5.288  1.00 81.30           C  
ATOM    364  CE3 TRP A  25       6.517 -26.762   3.846  1.00 81.30           C  
ATOM    365  HE3 TRP A  25       5.935 -25.863   3.706  1.00 81.30           H  
ATOM    366  NE1 TRP A  25       7.658 -28.604   6.648  1.00 81.30           N  
ATOM    367  HE1 TRP A  25       8.036 -29.423   7.101  1.00 81.30           H  
ATOM    368  CH2 TRP A  25       7.719 -28.664   2.888  1.00 81.30           C  
ATOM    369  HH2 TRP A  25       8.030 -29.219   2.015  1.00 81.30           H  
ATOM    370  CZ2 TRP A  25       8.018 -29.133   4.179  1.00 81.30           C  
ATOM    371  HZ2 TRP A  25       8.548 -30.064   4.317  1.00 81.30           H  
ATOM    372  CZ3 TRP A  25       6.977 -27.479   2.726  1.00 81.30           C  
ATOM    373  HZ3 TRP A  25       6.740 -27.124   1.734  1.00 81.30           H  
ATOM    374  N   LEU A  26       5.387 -22.296   7.839  1.00 81.65           N  
ATOM    375  H   LEU A  26       6.162 -22.506   8.451  1.00 81.65           H  
ATOM    376  CA  LEU A  26       4.561 -21.139   8.192  1.00 81.65           C  
ATOM    377  HA  LEU A  26       3.713 -21.083   7.510  1.00 81.65           H  
ATOM    378  C   LEU A  26       5.305 -19.809   8.042  1.00 81.65           C  
ATOM    379  CB  LEU A  26       4.014 -21.252   9.629  1.00 81.65           C  
ATOM    380  HB2 LEU A  26       3.337 -20.412   9.784  1.00 81.65           H  
ATOM    381  HB3 LEU A  26       4.837 -21.118  10.331  1.00 81.65           H  
ATOM    382  O   LEU A  26       4.692 -18.766   8.273  1.00 81.65           O  
ATOM    383  CG  LEU A  26       3.255 -22.535   9.992  1.00 81.65           C  
ATOM    384  HG  LEU A  26       3.924 -23.395   9.952  1.00 81.65           H  
ATOM    385  CD1 LEU A  26       2.725 -22.385  11.420  1.00 81.65           C  
ATOM    386 HD11 LEU A  26       2.061 -21.522  11.477  1.00 81.65           H  
ATOM    387 HD12 LEU A  26       2.159 -23.273  11.702  1.00 81.65           H  
ATOM    388 HD13 LEU A  26       3.557 -22.230  12.107  1.00 81.65           H  
ATOM    389  CD2 LEU A  26       2.055 -22.783   9.078  1.00 81.65           C  
ATOM    390 HD21 LEU A  26       2.401 -22.965   8.061  1.00 81.65           H  
ATOM    391 HD22 LEU A  26       1.502 -23.659   9.415  1.00 81.65           H  
ATOM    392 HD23 LEU A  26       1.398 -21.913   9.077  1.00 81.65           H  
ATOM    393  N   SER A  27       6.601 -19.807   7.701  1.00 72.95           N  
ATOM    394  H   SER A  27       7.093 -20.670   7.522  1.00 72.95           H  
ATOM    395  CA  SER A  27       7.281 -18.554   7.374  1.00 72.95           C  
ATOM    396  HA  SER A  27       7.197 -17.887   8.231  1.00 72.95           H  
ATOM    397  C   SER A  27       6.604 -17.893   6.188  1.00 72.95           C  
ATOM    398  CB  SER A  27       8.772 -18.711   7.044  1.00 72.95           C  
ATOM    399  HB2 SER A  27       9.316 -19.043   7.929  1.00 72.95           H  
ATOM    400  HB3 SER A  27       9.174 -17.737   6.765  1.00 72.95           H  
ATOM    401  O   SER A  27       6.133 -18.559   5.263  1.00 72.95           O  
ATOM    402  OG  SER A  27       8.988 -19.605   5.969  1.00 72.95           O  
ATOM    403  HG  SER A  27       8.431 -19.332   5.236  1.00 72.95           H  
ATOM    404  N   GLU A  28       6.634 -16.567   6.187  1.00 71.75           N  
ATOM    405  H   GLU A  28       7.012 -16.077   6.985  1.00 71.75           H  
ATOM    406  CA  GLU A  28       6.372 -15.803   4.978  1.00 71.75           C  
ATOM    407  HA  GLU A  28       5.329 -15.938   4.691  1.00 71.75           H  
ATOM    408  C   GLU A  28       7.258 -16.302   3.835  1.00 71.75           C  
ATOM    409  CB  GLU A  28       6.642 -14.316   5.226  1.00 71.75           C  
ATOM    410  HB2 GLU A  28       7.666 -14.199   5.578  1.00 71.75           H  
ATOM    411  HB3 GLU A  28       6.528 -13.780   4.283  1.00 71.75           H  
ATOM    412  O   GLU A  28       8.403 -16.713   4.048  1.00 71.75           O  
ATOM    413  CG  GLU A  28       5.679 -13.713   6.256  1.00 71.75           C  
ATOM    414  HG2 GLU A  28       4.659 -13.859   5.901  1.00 71.75           H  
ATOM    415  HG3 GLU A  28       5.790 -14.240   7.203  1.00 71.75           H  
ATOM    416  CD  GLU A  28       5.920 -12.215   6.494  1.00 71.75           C  
ATOM    417  OE1 GLU A  28       5.114 -11.635   7.249  1.00 71.75           O  
ATOM    418  OE2 GLU A  28       6.872 -11.642   5.909  1.00 71.75           O  
ATOM    419  N   ASP A  29       6.726 -16.249   2.617  1.00 79.13           N  
ATOM    420  H   ASP A  29       5.778 -15.925   2.492  1.00 79.13           H  
ATOM    421  CA  ASP A  29       7.499 -16.576   1.430  1.00 79.13           C  
ATOM    422  HA  ASP A  29       7.768 -17.631   1.468  1.00 79.13           H  
ATOM    423  C   ASP A  29       8.781 -15.735   1.391  1.00 79.13           C  
ATOM    424  CB  ASP A  29       6.643 -16.337   0.187  1.00 79.13           C  
ATOM    425  HB2 ASP A  29       5.724 -16.916   0.278  1.00 79.13           H  
ATOM    426  HB3 ASP A  29       6.377 -15.282   0.129  1.00 79.13           H  
ATOM    427  O   ASP A  29       8.738 -14.503   1.433  1.00 79.13           O  
ATOM    428  CG  ASP A  29       7.350 -16.746  -1.106  1.00 79.13           C  
ATOM    429  OD1 ASP A  29       8.510 -17.247  -1.081  1.00 79.13           O  
ATOM    430  OD2 ASP A  29       6.717 -16.552  -2.149  1.00 79.13           O  
ATOM    431  N   GLU A  30       9.938 -16.398   1.301  1.00 77.26           N  
ATOM    432  H   GLU A  30       9.912 -17.406   1.353  1.00 77.26           H  
ATOM    433  CA  GLU A  30      11.226 -15.709   1.231  1.00 77.26           C  
ATOM    434  HA  GLU A  30      11.355 -15.138   2.150  1.00 77.26           H  
ATOM    435  C   GLU A  30      11.301 -14.736   0.046  1.00 77.26           C  
ATOM    436  CB  GLU A  30      12.415 -16.665   1.080  1.00 77.26           C  
ATOM    437  HB2 GLU A  30      12.496 -16.900   0.019  1.00 77.26           H  
ATOM    438  HB3 GLU A  30      13.319 -16.110   1.331  1.00 77.26           H  
ATOM    439  O   GLU A  30      12.109 -13.811   0.093  1.00 77.26           O  
ATOM    440  CG  GLU A  30      12.421 -17.959   1.907  1.00 77.26           C  
ATOM    441  HG2 GLU A  30      11.474 -18.485   1.781  1.00 77.26           H  
ATOM    442  HG3 GLU A  30      12.548 -17.711   2.961  1.00 77.26           H  
ATOM    443  CD  GLU A  30      13.553 -18.875   1.418  1.00 77.26           C  
ATOM    444  OE1 GLU A  30      14.267 -19.454   2.261  1.00 77.26           O  
ATOM    445  OE2 GLU A  30      13.703 -18.973   0.168  1.00 77.26           O  
ATOM    446  N   LEU A  31      10.481 -14.911  -1.004  1.00 81.09           N  
ATOM    447  H   LEU A  31       9.818 -15.672  -0.972  1.00 81.09           H  
ATOM    448  CA  LEU A  31      10.354 -13.937  -2.093  1.00 81.09           C  
ATOM    449  HA  LEU A  31      11.291 -13.911  -2.650  1.00 81.09           H  
ATOM    450  C   LEU A  31      10.089 -12.523  -1.542  1.00 81.09           C  
ATOM    451  CB  LEU A  31       9.211 -14.381  -3.025  1.00 81.09           C  
ATOM    452  HB2 LEU A  31       8.266 -14.215  -2.507  1.00 81.09           H  
ATOM    453  HB3 LEU A  31       9.279 -15.450  -3.223  1.00 81.09           H  
ATOM    454  O   LEU A  31      10.756 -11.571  -1.949  1.00 81.09           O  
ATOM    455  CG  LEU A  31       9.181 -13.624  -4.364  1.00 81.09           C  
ATOM    456  HG  LEU A  31       9.447 -12.580  -4.198  1.00 81.09           H  
ATOM    457  CD1 LEU A  31      10.156 -14.217  -5.383  1.00 81.09           C  
ATOM    458 HD11 LEU A  31       9.787 -15.183  -5.728  1.00 81.09           H  
ATOM    459 HD12 LEU A  31      10.196 -13.540  -6.236  1.00 81.09           H  
ATOM    460 HD13 LEU A  31      11.145 -14.327  -4.937  1.00 81.09           H  
ATOM    461  CD2 LEU A  31       7.786 -13.675  -4.979  1.00 81.09           C  
ATOM    462 HD21 LEU A  31       7.433 -14.706  -5.019  1.00 81.09           H  
ATOM    463 HD22 LEU A  31       7.093 -13.107  -4.357  1.00 81.09           H  
ATOM    464 HD23 LEU A  31       7.781 -13.261  -5.987  1.00 81.09           H  
ATOM    465  N   ASN A  32       9.211 -12.419  -0.541  1.00 81.43           N  
ATOM    466  H   ASN A  32       8.778 -13.269  -0.210  1.00 81.43           H  
ATOM    467  CA  ASN A  32       8.804 -11.168   0.108  1.00 81.43           C  
ATOM    468  HA  ASN A  32       8.703 -10.399  -0.658  1.00 81.43           H  
ATOM    469  C   ASN A  32       9.832 -10.649   1.134  1.00 81.43           C  
ATOM    470  CB  ASN A  32       7.426 -11.392   0.761  1.00 81.43           C  
ATOM    471  HB2 ASN A  32       7.504 -12.174   1.516  1.00 81.43           H  
ATOM    472  HB3 ASN A  32       7.109 -10.474   1.255  1.00 81.43           H  
ATOM    473  O   ASN A  32       9.709  -9.535   1.645  1.00 81.43           O  
ATOM    474  CG  ASN A  32       6.344 -11.768  -0.238  1.00 81.43           C  
ATOM    475  ND2 ASN A  32       5.280 -12.392   0.207  1.00 81.43           N  
ATOM    476 HD21 ASN A  32       4.592 -12.635  -0.492  1.00 81.43           H  
ATOM    477 HD22 ASN A  32       5.168 -12.596   1.190  1.00 81.43           H  
ATOM    478  OD1 ASN A  32       6.432 -11.499  -1.423  1.00 81.43           O  
ATOM    479  N   ASN A  33      10.859 -11.445   1.440  1.00 80.94           N  
ATOM    480  H   ASN A  33      10.898 -12.347   0.986  1.00 80.94           H  
ATOM    481  CA  ASN A  33      11.926 -11.114   2.389  1.00 80.94           C  
ATOM    482  HA  ASN A  33      11.730 -10.135   2.827  1.00 80.94           H  
ATOM    483  C   ASN A  33      13.301 -10.971   1.722  1.00 80.94           C  
ATOM    484  CB  ASN A  33      11.907 -12.151   3.527  1.00 80.94           C  
ATOM    485  HB2 ASN A  33      11.900 -13.160   3.116  1.00 80.94           H  
ATOM    486  HB3 ASN A  33      12.797 -12.038   4.146  1.00 80.94           H  
ATOM    487  O   ASN A  33      14.311 -10.874   2.413  1.00 80.94           O  
ATOM    488  CG  ASN A  33      10.712 -11.941   4.436  1.00 80.94           C  
ATOM    489  ND2 ASN A  33       9.963 -12.961   4.775  1.00 80.94           N  
ATOM    490 HD21 ASN A  33      10.093 -13.879   4.373  1.00 80.94           H  
ATOM    491 HD22 ASN A  33       9.127 -12.719   5.287  1.00 80.94           H  
ATOM    492  OD1 ASN A  33      10.430 -10.831   4.846  1.00 80.94           O  
ATOM    493  N   ARG A  34      13.364 -10.992   0.386  1.00 89.76           N  
ATOM    494  H   ARG A  34      12.494 -11.109  -0.114  1.00 89.76           H  
ATOM    495  CA  ARG A  34      14.619 -10.962  -0.377  1.00 89.76           C  
ATOM    496  HA  ARG A  34      15.412 -10.578   0.264  1.00 89.76           H  
ATOM    497  C   ARG A  34      14.525  -9.980  -1.542  1.00 89.76           C  
ATOM    498  CB  ARG A  34      14.984 -12.395  -0.813  1.00 89.76           C  
ATOM    499  HB2 ARG A  34      14.149 -12.821  -1.370  1.00 89.76           H  
ATOM    500  HB3 ARG A  34      15.848 -12.344  -1.476  1.00 89.76           H  
ATOM    501  O   ARG A  34      14.641 -10.388  -2.694  1.00 89.76           O  
ATOM    502  CG  ARG A  34      15.321 -13.333   0.360  1.00 89.76           C  
ATOM    503  HG2 ARG A  34      14.458 -13.427   1.018  1.00 89.76           H  
ATOM    504  HG3 ARG A  34      16.137 -12.910   0.947  1.00 89.76           H  
ATOM    505  CD  ARG A  34      15.705 -14.739  -0.123  1.00 89.76           C  
ATOM    506  HD2 ARG A  34      15.781 -15.382   0.753  1.00 89.76           H  
ATOM    507  HD3 ARG A  34      14.913 -15.125  -0.764  1.00 89.76           H  
ATOM    508  NE  ARG A  34      16.993 -14.734  -0.845  1.00 89.76           N  
ATOM    509  HE  ARG A  34      17.345 -13.826  -1.114  1.00 89.76           H  
ATOM    510  NH1 ARG A  34      17.426 -16.984  -0.788  1.00 89.76           N  
ATOM    511 HH11 ARG A  34      18.045 -17.769  -0.936  1.00 89.76           H  
ATOM    512 HH12 ARG A  34      16.529 -17.145  -0.353  1.00 89.76           H  
ATOM    513  NH2 ARG A  34      18.973 -15.564  -1.575  1.00 89.76           N  
ATOM    514 HH21 ARG A  34      19.596 -16.347  -1.718  1.00 89.76           H  
ATOM    515 HH22 ARG A  34      19.300 -14.622  -1.734  1.00 89.76           H  
ATOM    516  CZ  ARG A  34      17.788 -15.762  -1.065  1.00 89.76           C  
ATOM    517  N   LEU A  35      14.277  -8.706  -1.273  1.00 94.39           N  
ATOM    518  H   LEU A  35      14.230  -8.438  -0.300  1.00 94.39           H  
ATOM    519  CA  LEU A  35      14.264  -7.644  -2.283  1.00 94.39           C  
ATOM    520  HA  LEU A  35      13.583  -7.928  -3.086  1.00 94.39           H  
ATOM    521  C   LEU A  35      15.661  -7.481  -2.906  1.00 94.39           C  
ATOM    522  CB  LEU A  35      13.750  -6.336  -1.660  1.00 94.39           C  
ATOM    523  HB2 LEU A  35      14.436  -6.045  -0.865  1.00 94.39           H  
ATOM    524  HB3 LEU A  35      13.764  -5.558  -2.423  1.00 94.39           H  
ATOM    525  O   LEU A  35      16.675  -7.595  -2.215  1.00 94.39           O  
ATOM    526  CG  LEU A  35      12.332  -6.417  -1.063  1.00 94.39           C  
ATOM    527  HG  LEU A  35      12.318  -7.154  -0.259  1.00 94.39           H  
ATOM    528  CD1 LEU A  35      11.953  -5.065  -0.466  1.00 94.39           C  
ATOM    529 HD11 LEU A  35      12.672  -4.785   0.304  1.00 94.39           H  
ATOM    530 HD12 LEU A  35      10.960  -5.129  -0.022  1.00 94.39           H  
ATOM    531 HD13 LEU A  35      11.941  -4.306  -1.249  1.00 94.39           H  
ATOM    532  CD2 LEU A  35      11.268  -6.800  -2.092  1.00 94.39           C  
ATOM    533 HD21 LEU A  35      10.281  -6.786  -1.629  1.00 94.39           H  
ATOM    534 HD22 LEU A  35      11.280  -6.096  -2.924  1.00 94.39           H  
ATOM    535 HD23 LEU A  35      11.450  -7.806  -2.469  1.00 94.39           H  
ATOM    536  N   VAL A  36      15.719  -7.275  -4.216  1.00 96.10           N  
ATOM    537  H   VAL A  36      14.844  -7.097  -4.688  1.00 96.10           H  
ATOM    538  CA  VAL A  36      16.935  -7.390  -5.036  1.00 96.10           C  
ATOM    539  HA  VAL A  36      17.751  -7.796  -4.439  1.00 96.10           H  
ATOM    540  C   VAL A  36      17.396  -6.032  -5.552  1.00 96.10           C  
ATOM    541  CB  VAL A  36      16.673  -8.353  -6.217  1.00 96.10           C  
ATOM    542  HB  VAL A  36      15.759  -8.044  -6.724  1.00 96.10           H  
ATOM    543  O   VAL A  36      18.583  -5.720  -5.481  1.00 96.10           O  
ATOM    544  CG1 VAL A  36      17.806  -8.376  -7.252  1.00 96.10           C  
ATOM    545 HG11 VAL A  36      17.613  -9.146  -8.000  1.00 96.10           H  
ATOM    546 HG12 VAL A  36      18.758  -8.577  -6.761  1.00 96.10           H  
ATOM    547 HG13 VAL A  36      17.868  -7.416  -7.765  1.00 96.10           H  
ATOM    548  CG2 VAL A  36      16.500  -9.803  -5.750  1.00 96.10           C  
ATOM    549 HG21 VAL A  36      17.475 -10.229  -5.513  1.00 96.10           H  
ATOM    550 HG22 VAL A  36      16.041 -10.390  -6.545  1.00 96.10           H  
ATOM    551 HG23 VAL A  36      15.863  -9.841  -4.866  1.00 96.10           H  
ATOM    552  N   ILE A  37      16.483  -5.229  -6.094  1.00 95.59           N  
ATOM    553  H   ILE A  37      15.506  -5.422  -5.925  1.00 95.59           H  
ATOM    554  CA  ILE A  37      16.819  -4.188  -7.071  1.00 95.59           C  
ATOM    555  HA  ILE A  37      17.457  -4.627  -7.838  1.00 95.59           H  
ATOM    556  C   ILE A  37      17.628  -3.051  -6.444  1.00 95.59           C  
ATOM    557  CB  ILE A  37      15.532  -3.678  -7.754  1.00 95.59           C  
ATOM    558  HB  ILE A  37      14.873  -3.277  -6.985  1.00 95.59           H  
ATOM    559  O   ILE A  37      18.594  -2.590  -7.045  1.00 95.59           O  
ATOM    560  CG1 ILE A  37      14.767  -4.801  -8.495  1.00 95.59           C  
ATOM    561 HG12 ILE A  37      14.530  -5.605  -7.799  1.00 95.59           H  
ATOM    562 HG13 ILE A  37      13.812  -4.401  -8.836  1.00 95.59           H  
ATOM    563  CG2 ILE A  37      15.863  -2.537  -8.726  1.00 95.59           C  
ATOM    564 HG21 ILE A  37      16.262  -1.686  -8.174  1.00 95.59           H  
ATOM    565 HG22 ILE A  37      16.613  -2.849  -9.452  1.00 95.59           H  
ATOM    566 HG23 ILE A  37      14.960  -2.216  -9.246  1.00 95.59           H  
ATOM    567  CD1 ILE A  37      15.494  -5.418  -9.699  1.00 95.59           C  
ATOM    568 HD11 ILE A  37      15.700  -4.664 -10.459  1.00 95.59           H  
ATOM    569 HD12 ILE A  37      14.858  -6.180 -10.147  1.00 95.59           H  
ATOM    570 HD13 ILE A  37      16.424  -5.888  -9.379  1.00 95.59           H  
ATOM    571  N   LYS A  38      17.283  -2.645  -5.216  1.00 92.65           N  
ATOM    572  H   LYS A  38      16.464  -3.078  -4.814  1.00 92.65           H  
ATOM    573  CA  LYS A  38      17.933  -1.537  -4.492  1.00 92.65           C  
ATOM    574  HA  LYS A  38      17.721  -0.602  -5.011  1.00 92.65           H  
ATOM    575  C   LYS A  38      19.462  -1.655  -4.420  1.00 92.65           C  
ATOM    576  CB  LYS A  38      17.335  -1.478  -3.077  1.00 92.65           C  
ATOM    577  HB2 LYS A  38      17.513  -2.435  -2.586  1.00 92.65           H  
ATOM    578  HB3 LYS A  38      16.258  -1.326  -3.150  1.00 92.65           H  
ATOM    579  O   LYS A  38      20.145  -0.637  -4.439  1.00 92.65           O  
ATOM    580  CG  LYS A  38      17.939  -0.356  -2.215  1.00 92.65           C  
ATOM    581  HG2 LYS A  38      19.024  -0.453  -2.179  1.00 92.65           H  
ATOM    582  HG3 LYS A  38      17.681   0.615  -2.639  1.00 92.65           H  
ATOM    583  CD  LYS A  38      17.433  -0.448  -0.777  1.00 92.65           C  
ATOM    584  HD2 LYS A  38      17.608  -1.459  -0.410  1.00 92.65           H  
ATOM    585  HD3 LYS A  38      16.365  -0.232  -0.747  1.00 92.65           H  
ATOM    586  CE  LYS A  38      18.205   0.541   0.096  1.00 92.65           C  
ATOM    587  HE2 LYS A  38      19.270   0.408  -0.096  1.00 92.65           H  
ATOM    588  HE3 LYS A  38      17.934   1.555  -0.198  1.00 92.65           H  
ATOM    589  NZ  LYS A  38      17.917   0.304   1.531  1.00 92.65           N  
ATOM    590  HZ1 LYS A  38      18.413   0.965   2.111  1.00 92.65           H  
ATOM    591  HZ2 LYS A  38      16.923   0.346   1.701  1.00 92.65           H  
ATOM    592  HZ3 LYS A  38      18.232  -0.615   1.810  1.00 92.65           H  
ATOM    593  N   ASN A  39      19.986  -2.876  -4.289  1.00 94.10           N  
ATOM    594  H   ASN A  39      19.363  -3.666  -4.379  1.00 94.10           H  
ATOM    595  CA  ASN A  39      21.416  -3.131  -4.095  1.00 94.10           C  
ATOM    596  HA  ASN A  39      21.909  -2.194  -3.835  1.00 94.10           H  
ATOM    597  C   ASN A  39      22.117  -3.593  -5.385  1.00 94.10           C  
ATOM    598  CB  ASN A  39      21.604  -4.097  -2.910  1.00 94.10           C  
ATOM    599  HB2 ASN A  39      21.016  -4.999  -3.081  1.00 94.10           H  
ATOM    600  HB3 ASN A  39      22.653  -4.383  -2.842  1.00 94.10           H  
ATOM    601  O   ASN A  39      23.221  -4.133  -5.321  1.00 94.10           O  
ATOM    602  CG  ASN A  39      21.232  -3.489  -1.566  1.00 94.10           C  
ATOM    603  ND2 ASN A  39      20.872  -4.299  -0.605  1.00 94.10           N  
ATOM    604 HD21 ASN A  39      20.655  -3.892   0.294  1.00 94.10           H  
ATOM    605 HD22 ASN A  39      20.808  -5.290  -0.790  1.00 94.10           H  
ATOM    606  OD1 ASN A  39      21.269  -2.295  -1.326  1.00 94.10           O  
ATOM    607  N   LEU A  40      21.485  -3.416  -6.549  1.00 94.89           N  
ATOM    608  H   LEU A  40      20.595  -2.939  -6.546  1.00 94.89           H  
ATOM    609  CA  LEU A  40      22.167  -3.530  -7.834  1.00 94.89           C  
ATOM    610  HA  LEU A  40      22.864  -4.367  -7.792  1.00 94.89           H  
ATOM    611  C   LEU A  40      22.992  -2.263  -8.088  1.00 94.89           C  
ATOM    612  CB  LEU A  40      21.151  -3.789  -8.959  1.00 94.89           C  
ATOM    613  HB2 LEU A  40      20.454  -2.951  -8.991  1.00 94.89           H  
ATOM    614  HB3 LEU A  40      21.686  -3.813  -9.908  1.00 94.89           H  
ATOM    615  O   LEU A  40      22.594  -1.161  -7.739  1.00 94.89           O  
ATOM    616  CG  LEU A  40      20.344  -5.093  -8.817  1.00 94.89           C  
ATOM    617  HG  LEU A  40      19.753  -5.065  -7.902  1.00 94.89           H  
ATOM    618  CD1 LEU A  40      19.388  -5.221 -10.001  1.00 94.89           C  
ATOM    619 HD11 LEU A  40      18.770  -6.109  -9.874  1.00 94.89           H  
ATOM    620 HD12 LEU A  40      19.944  -5.296 -10.936  1.00 94.89           H  
ATOM    621 HD13 LEU A  40      18.737  -4.348 -10.036  1.00 94.89           H  
ATOM    622  CD2 LEU A  40      21.238  -6.338  -8.782  1.00 94.89           C  
ATOM    623 HD21 LEU A  40      21.831  -6.334  -7.868  1.00 94.89           H  
ATOM    624 HD22 LEU A  40      21.898  -6.349  -9.650  1.00 94.89           H  
ATOM    625 HD23 LEU A  40      20.619  -7.235  -8.780  1.00 94.89           H  
ATOM    626  N   ASP A  41      24.153  -2.425  -8.710  1.00 92.21           N  
ATOM    627  H   ASP A  41      24.483  -3.360  -8.900  1.00 92.21           H  
ATOM    628  CA  ASP A  41      25.135  -1.356  -8.928  1.00 92.21           C  
ATOM    629  HA  ASP A  41      24.709  -0.409  -8.595  1.00 92.21           H  
ATOM    630  C   ASP A  41      25.473  -1.164 -10.413  1.00 92.21           C  
ATOM    631  CB  ASP A  41      26.361  -1.611  -8.054  1.00 92.21           C  
ATOM    632  HB2 ASP A  41      27.032  -0.756  -8.131  1.00 92.21           H  
ATOM    633  HB3 ASP A  41      26.047  -1.684  -7.012  1.00 92.21           H  
ATOM    634  O   ASP A  41      26.553  -0.708 -10.789  1.00 92.21           O  
ATOM    635  CG  ASP A  41      27.109  -2.881  -8.434  1.00 92.21           C  
ATOM    636  OD1 ASP A  41      26.536  -3.833  -9.027  1.00 92.21           O  
ATOM    637  OD2 ASP A  41      28.305  -2.971  -8.095  1.00 92.21           O  
ATOM    638  N   VAL A  42      24.521  -1.518 -11.275  1.00 90.22           N  
ATOM    639  H   VAL A  42      23.643  -1.830 -10.886  1.00 90.22           H  
ATOM    640  CA  VAL A  42      24.608  -1.355 -12.725  1.00 90.22           C  
ATOM    641  HA  VAL A  42      25.469  -0.729 -12.963  1.00 90.22           H  
ATOM    642  C   VAL A  42      23.358  -0.626 -13.215  1.00 90.22           C  
ATOM    643  CB  VAL A  42      24.820  -2.724 -13.395  1.00 90.22           C  
ATOM    644  HB  VAL A  42      24.025  -3.402 -13.084  1.00 90.22           H  
ATOM    645  O   VAL A  42      22.240  -0.927 -12.789  1.00 90.22           O  
ATOM    646  CG1 VAL A  42      24.836  -2.637 -14.921  1.00 90.22           C  
ATOM    647 HG11 VAL A  42      23.869  -2.289 -15.285  1.00 90.22           H  
ATOM    648 HG12 VAL A  42      25.626  -1.955 -15.234  1.00 90.22           H  
ATOM    649 HG13 VAL A  42      25.024  -3.622 -15.347  1.00 90.22           H  
ATOM    650  CG2 VAL A  42      26.167  -3.333 -12.985  1.00 90.22           C  
ATOM    651 HG21 VAL A  42      26.340  -4.268 -13.518  1.00 90.22           H  
ATOM    652 HG22 VAL A  42      26.178  -3.527 -11.913  1.00 90.22           H  
ATOM    653 HG23 VAL A  42      26.974  -2.636 -13.212  1.00 90.22           H  
ATOM    654  N   ALA A  43      23.544   0.344 -14.113  1.00 88.85           N  
ATOM    655  H   ALA A  43      24.485   0.554 -14.415  1.00 88.85           H  
ATOM    656  CA  ALA A  43      22.450   1.099 -14.718  1.00 88.85           C  
ATOM    657  HA  ALA A  43      21.947   1.642 -13.918  1.00 88.85           H  
ATOM    658  C   ALA A  43      21.421   0.170 -15.399  1.00 88.85           C  
ATOM    659  CB  ALA A  43      23.035   2.120 -15.701  1.00 88.85           C  
ATOM    660  HB1 ALA A  43      23.691   2.811 -15.173  1.00 88.85           H  
ATOM    661  HB2 ALA A  43      22.235   2.690 -16.173  1.00 88.85           H  
ATOM    662  HB3 ALA A  43      23.598   1.610 -16.482  1.00 88.85           H  
ATOM    663  O   ALA A  43      21.820  -0.822 -16.012  1.00 88.85           O  
ATOM    664  N   PRO A  44      20.110   0.471 -15.309  1.00 89.95           N  
ATOM    665  CA  PRO A  44      19.527   1.729 -14.833  1.00 89.95           C  
ATOM    666  HA  PRO A  44      20.183   2.569 -15.062  1.00 89.95           H  
ATOM    667  C   PRO A  44      19.228   1.764 -13.322  1.00 89.95           C  
ATOM    668  CB  PRO A  44      18.252   1.876 -15.664  1.00 89.95           C  
ATOM    669  HB2 PRO A  44      17.514   2.511 -15.175  1.00 89.95           H  
ATOM    670  HB3 PRO A  44      18.496   2.263 -16.653  1.00 89.95           H  
ATOM    671  O   PRO A  44      18.614   2.717 -12.853  1.00 89.95           O  
ATOM    672  CG  PRO A  44      17.762   0.435 -15.777  1.00 89.95           C  
ATOM    673  HG2 PRO A  44      17.121   0.288 -16.647  1.00 89.95           H  
ATOM    674  HG3 PRO A  44      17.241   0.148 -14.864  1.00 89.95           H  
ATOM    675  CD  PRO A  44      19.064  -0.355 -15.897  1.00 89.95           C  
ATOM    676  HD2 PRO A  44      19.299  -0.515 -16.949  1.00 89.95           H  
ATOM    677  HD3 PRO A  44      18.977  -1.309 -15.376  1.00 89.95           H  
ATOM    678  N   PHE A  45      19.638   0.752 -12.553  1.00 93.19           N  
ATOM    679  H   PHE A  45      20.183   0.008 -12.963  1.00 93.19           H  
ATOM    680  CA  PHE A  45      19.295   0.606 -11.131  1.00 93.19           C  
ATOM    681  HA  PHE A  45      18.339   1.096 -10.951  1.00 93.19           H  
ATOM    682  C   PHE A  45      20.294   1.301 -10.195  1.00 93.19           C  
ATOM    683  CB  PHE A  45      19.120  -0.881 -10.803  1.00 93.19           C  
ATOM    684  HB2 PHE A  45      18.738  -0.977  -9.786  1.00 93.19           H  
ATOM    685  HB3 PHE A  45      20.099  -1.358 -10.835  1.00 93.19           H  
ATOM    686  O   PHE A  45      20.595   0.806  -9.116  1.00 93.19           O  
ATOM    687  CG  PHE A  45      18.176  -1.612 -11.735  1.00 93.19           C  
ATOM    688  CD1 PHE A  45      16.844  -1.177 -11.876  1.00 93.19           C  
ATOM    689  HD1 PHE A  45      16.491  -0.324 -11.315  1.00 93.19           H  
ATOM    690  CD2 PHE A  45      18.632  -2.722 -12.468  1.00 93.19           C  
ATOM    691  HD2 PHE A  45      19.656  -3.051 -12.367  1.00 93.19           H  
ATOM    692  CE1 PHE A  45      15.970  -1.861 -12.737  1.00 93.19           C  
ATOM    693  HE1 PHE A  45      14.949  -1.524 -12.844  1.00 93.19           H  
ATOM    694  CE2 PHE A  45      17.750  -3.419 -13.310  1.00 93.19           C  
ATOM    695  HE2 PHE A  45      18.092  -4.292 -13.846  1.00 93.19           H  
ATOM    696  CZ  PHE A  45      16.418  -2.993 -13.437  1.00 93.19           C  
ATOM    697  HZ  PHE A  45      15.734  -3.546 -14.063  1.00 93.19           H  
ATOM    698  N   VAL A  46      20.835   2.442 -10.623  1.00 89.45           N  
ATOM    699  H   VAL A  46      20.442   2.860 -11.454  1.00 89.45           H  
ATOM    700  CA  VAL A  46      21.772   3.258  -9.840  1.00 89.45           C  
ATOM    701  HA  VAL A  46      21.751   2.916  -8.806  1.00 89.45           H  
ATOM    702  C   VAL A  46      21.321   4.716  -9.830  1.00 89.45           C  
ATOM    703  CB  VAL A  46      23.228   3.130 -10.335  1.00 89.45           C  
ATOM    704  HB  VAL A  46      23.851   3.771  -9.711  1.00 89.45           H  
ATOM    705  O   VAL A  46      20.684   5.184 -10.774  1.00 89.45           O  
ATOM    706  CG1 VAL A  46      23.741   1.700 -10.169  1.00 89.45           C  
ATOM    707 HG11 VAL A  46      23.203   1.025 -10.834  1.00 89.45           H  
ATOM    708 HG12 VAL A  46      23.573   1.381  -9.141  1.00 89.45           H  
ATOM    709 HG13 VAL A  46      24.808   1.661 -10.388  1.00 89.45           H  
ATOM    710  CG2 VAL A  46      23.427   3.559 -11.794  1.00 89.45           C  
ATOM    711 HG21 VAL A  46      22.802   2.954 -12.451  1.00 89.45           H  
ATOM    712 HG22 VAL A  46      24.473   3.434 -12.075  1.00 89.45           H  
ATOM    713 HG23 VAL A  46      23.157   4.608 -11.914  1.00 89.45           H  
ATOM    714  N   GLY A  47      21.670   5.447  -8.771  1.00 88.66           N  
ATOM    715  H   GLY A  47      22.126   4.989  -7.994  1.00 88.66           H  
ATOM    716  CA  GLY A  47      21.322   6.863  -8.622  1.00 88.66           C  
ATOM    717  HA2 GLY A  47      21.546   7.390  -9.550  1.00 88.66           H  
ATOM    718  HA3 GLY A  47      21.922   7.308  -7.829  1.00 88.66           H  
ATOM    719  C   GLY A  47      19.850   7.075  -8.268  1.00 88.66           C  
ATOM    720  O   GLY A  47      19.346   6.440  -7.347  1.00 88.66           O  
ATOM    721  N   ASP A  48      19.174   7.962  -9.003  1.00 86.94           N  
ATOM    722  H   ASP A  48      19.687   8.493  -9.692  1.00 86.94           H  
ATOM    723  CA  ASP A  48      17.818   8.438  -8.676  1.00 86.94           C  
ATOM    724  HA  ASP A  48      17.683   8.383  -7.596  1.00 86.94           H  
ATOM    725  C   ASP A  48      16.685   7.601  -9.301  1.00 86.94           C  
ATOM    726  CB  ASP A  48      17.680   9.917  -9.080  1.00 86.94           C  
ATOM    727  HB2 ASP A  48      17.828  10.000 -10.157  1.00 86.94           H  
ATOM    728  HB3 ASP A  48      16.670  10.256  -8.852  1.00 86.94           H  
ATOM    729  O   ASP A  48      15.513   7.924  -9.132  1.00 86.94           O  
ATOM    730  CG  ASP A  48      18.654  10.855  -8.361  1.00 86.94           C  
ATOM    731  OD1 ASP A  48      19.077  10.527  -7.230  1.00 86.94           O  
ATOM    732  OD2 ASP A  48      18.982  11.894  -8.972  1.00 86.94           O  
ATOM    733  N   PHE A  49      17.011   6.533 -10.043  1.00 91.41           N  
ATOM    734  H   PHE A  49      17.992   6.307 -10.113  1.00 91.41           H  
ATOM    735  CA  PHE A  49      16.034   5.576 -10.594  1.00 91.41           C  
ATOM    736  HA  PHE A  49      16.595   4.871 -11.208  1.00 91.41           H  
ATOM    737  C   PHE A  49      15.004   6.211 -11.559  1.00 91.41           C  
ATOM    738  CB  PHE A  49      15.400   4.750  -9.452  1.00 91.41           C  
ATOM    739  HB2 PHE A  49      15.095   5.411  -8.641  1.00 91.41           H  
ATOM    740  HB3 PHE A  49      14.483   4.289  -9.819  1.00 91.41           H  
ATOM    741  O   PHE A  49      13.917   5.679 -11.775  1.00 91.41           O  
ATOM    742  CG  PHE A  49      16.264   3.644  -8.868  1.00 91.41           C  
ATOM    743  CD1 PHE A  49      15.720   2.359  -8.693  1.00 91.41           C  
ATOM    744  HD1 PHE A  49      14.697   2.159  -8.976  1.00 91.41           H  
ATOM    745  CD2 PHE A  49      17.583   3.887  -8.441  1.00 91.41           C  
ATOM    746  HD2 PHE A  49      18.016   4.873  -8.528  1.00 91.41           H  
ATOM    747  CE1 PHE A  49      16.489   1.340  -8.111  1.00 91.41           C  
ATOM    748  HE1 PHE A  49      16.042   0.371  -7.944  1.00 91.41           H  
ATOM    749  CE2 PHE A  49      18.358   2.866  -7.873  1.00 91.41           C  
ATOM    750  HE2 PHE A  49      19.369   3.066  -7.549  1.00 91.41           H  
ATOM    751  CZ  PHE A  49      17.814   1.584  -7.712  1.00 91.41           C  
ATOM    752  HZ  PHE A  49      18.410   0.796  -7.275  1.00 91.41           H  
ATOM    753  N   ILE A  50      15.366   7.329 -12.197  1.00 90.17           N  
ATOM    754  H   ILE A  50      16.228   7.761 -11.895  1.00 90.17           H  
ATOM    755  CA  ILE A  50      14.490   8.102 -13.097  1.00 90.17           C  
ATOM    756  HA  ILE A  50      13.471   8.021 -12.720  1.00 90.17           H  
ATOM    757  C   ILE A  50      14.440   7.584 -14.543  1.00 90.17           C  
ATOM    758  CB  ILE A  50      14.872   9.599 -13.075  1.00 90.17           C  
ATOM    759  HB  ILE A  50      14.180  10.126 -13.732  1.00 90.17           H  
ATOM    760  O   ILE A  50      13.711   8.132 -15.364  1.00 90.17           O  
ATOM    761  CG1 ILE A  50      16.308   9.831 -13.604  1.00 90.17           C  
ATOM    762 HG12 ILE A  50      17.031   9.385 -12.922  1.00 90.17           H  
ATOM    763 HG13 ILE A  50      16.417   9.349 -14.576  1.00 90.17           H  
ATOM    764  CG2 ILE A  50      14.680  10.178 -11.664  1.00 90.17           C  
ATOM    765 HG21 ILE A  50      14.746  11.266 -11.687  1.00 90.17           H  
ATOM    766 HG22 ILE A  50      13.699   9.902 -11.276  1.00 90.17           H  
ATOM    767 HG23 ILE A  50      15.442   9.796 -10.984  1.00 90.17           H  
ATOM    768  CD1 ILE A  50      16.663  11.310 -13.790  1.00 90.17           C  
ATOM    769 HD11 ILE A  50      17.645  11.389 -14.255  1.00 90.17           H  
ATOM    770 HD12 ILE A  50      15.925  11.793 -14.431  1.00 90.17           H  
ATOM    771 HD13 ILE A  50      16.696  11.816 -12.825  1.00 90.17           H  
ATOM    772  N   HIS A  51      15.239   6.572 -14.894  1.00 90.56           N  
ATOM    773  H   HIS A  51      15.774   6.112 -14.171  1.00 90.56           H  
ATOM    774  CA  HIS A  51      15.293   6.062 -16.265  1.00 90.56           C  
ATOM    775  HA  HIS A  51      15.410   6.912 -16.938  1.00 90.56           H  
ATOM    776  C   HIS A  51      13.982   5.342 -16.625  1.00 90.56           C  
ATOM    777  CB  HIS A  51      16.524   5.150 -16.424  1.00 90.56           C  
ATOM    778  HB2 HIS A  51      17.389   5.645 -15.983  1.00 90.56           H  
ATOM    779  HB3 HIS A  51      16.353   4.224 -15.876  1.00 90.56           H  
ATOM    780  O   HIS A  51      13.530   4.480 -15.873  1.00 90.56           O  
ATOM    781  CG  HIS A  51      16.856   4.812 -17.856  1.00 90.56           C  
ATOM    782  CD2 HIS A  51      17.860   5.362 -18.607  1.00 90.56           C  
ATOM    783  HD2 HIS A  51      18.586   6.086 -18.266  1.00 90.56           H  
ATOM    784  ND1 HIS A  51      16.154   3.976 -18.693  1.00 90.56           N  
ATOM    785  HD1 HIS A  51      15.429   3.321 -18.436  1.00 90.56           H  
ATOM    786  CE1 HIS A  51      16.661   4.091 -19.926  1.00 90.56           C  
ATOM    787  HE1 HIS A  51      16.267   3.618 -20.813  1.00 90.56           H  
ATOM    788  NE2 HIS A  51      17.726   4.896 -19.918  1.00 90.56           N  
ATOM    789  N   ASP A  52      13.432   5.581 -17.822  1.00 91.71           N  
ATOM    790  H   ASP A  52      13.782   6.373 -18.341  1.00 91.71           H  
ATOM    791  CA  ASP A  52      12.167   4.986 -18.315  1.00 91.71           C  
ATOM    792  HA  ASP A  52      11.336   5.358 -17.715  1.00 91.71           H  
ATOM    793  C   ASP A  52      12.123   3.446 -18.276  1.00 91.71           C  
ATOM    794  CB  ASP A  52      11.961   5.405 -19.783  1.00 91.71           C  
ATOM    795  HB2 ASP A  52      12.876   5.207 -20.341  1.00 91.71           H  
ATOM    796  HB3 ASP A  52      11.175   4.785 -20.216  1.00 91.71           H  
ATOM    797  O   ASP A  52      11.070   2.811 -18.351  1.00 91.71           O  
ATOM    798  CG  ASP A  52      11.539   6.859 -19.992  1.00 91.71           C  
ATOM    799  OD1 ASP A  52      11.146   7.512 -19.004  1.00 91.71           O  
ATOM    800  OD2 ASP A  52      11.565   7.276 -21.170  1.00 91.71           O  
ATOM    801  N   ASP A  53      13.286   2.812 -18.182  1.00 91.54           N  
ATOM    802  H   ASP A  53      14.056   3.407 -17.913  1.00 91.54           H  
ATOM    803  CA  ASP A  53      13.399   1.356 -18.112  1.00 91.54           C  
ATOM    804  HA  ASP A  53      12.626   0.904 -18.734  1.00 91.54           H  
ATOM    805  C   ASP A  53      13.189   0.815 -16.709  1.00 91.54           C  
ATOM    806  CB  ASP A  53      14.750   0.877 -18.637  1.00 91.54           C  
ATOM    807  HB2 ASP A  53      14.825  -0.200 -18.480  1.00 91.54           H  
ATOM    808  HB3 ASP A  53      15.548   1.358 -18.072  1.00 91.54           H  
ATOM    809  O   ASP A  53      12.800  -0.337 -16.592  1.00 91.54           O  
ATOM    810  CG  ASP A  53      14.926   1.143 -20.122  1.00 91.54           C  
ATOM    811  OD1 ASP A  53      13.931   1.270 -20.867  1.00 91.54           O  
ATOM    812  OD2 ASP A  53      16.095   1.257 -20.543  1.00 91.54           O  
ATOM    813  N   VAL A  54      13.414   1.608 -15.660  1.00 94.98           N  
ATOM    814  H   VAL A  54      13.608   2.587 -15.818  1.00 94.98           H  
ATOM    815  CA  VAL A  54      13.306   1.161 -14.266  1.00 94.98           C  
ATOM    816  HA  VAL A  54      14.044   0.373 -14.111  1.00 94.98           H  
ATOM    817  C   VAL A  54      11.942   0.526 -13.972  1.00 94.98           C  
ATOM    818  CB  VAL A  54      13.645   2.300 -13.283  1.00 94.98           C  
ATOM    819  HB  VAL A  54      13.046   3.182 -13.510  1.00 94.98           H  
ATOM    820  O   VAL A  54      11.927  -0.661 -13.646  1.00 94.98           O  
ATOM    821  CG1 VAL A  54      13.392   1.903 -11.829  1.00 94.98           C  
ATOM    822 HG11 VAL A  54      13.670   2.734 -11.180  1.00 94.98           H  
ATOM    823 HG12 VAL A  54      12.335   1.696 -11.658  1.00 94.98           H  
ATOM    824 HG13 VAL A  54      13.991   1.030 -11.570  1.00 94.98           H  
ATOM    825  CG2 VAL A  54      15.125   2.671 -13.406  1.00 94.98           C  
ATOM    826 HG21 VAL A  54      15.757   1.817 -13.163  1.00 94.98           H  
ATOM    827 HG22 VAL A  54      15.356   3.488 -12.723  1.00 94.98           H  
ATOM    828 HG23 VAL A  54      15.334   3.003 -14.423  1.00 94.98           H  
ATOM    829  N   PRO A  55      10.794   1.216 -14.139  1.00 96.28           N  
ATOM    830  CA  PRO A  55       9.490   0.637 -13.801  1.00 96.28           C  
ATOM    831  HA  PRO A  55       9.463   0.368 -12.745  1.00 96.28           H  
ATOM    832  C   PRO A  55       9.182  -0.623 -14.621  1.00 96.28           C  
ATOM    833  CB  PRO A  55       8.474   1.757 -14.068  1.00 96.28           C  
ATOM    834  HB2 PRO A  55       7.531   1.380 -14.462  1.00 96.28           H  
ATOM    835  HB3 PRO A  55       8.298   2.314 -13.147  1.00 96.28           H  
ATOM    836  O   PRO A  55       8.692  -1.619 -14.094  1.00 96.28           O  
ATOM    837  CG  PRO A  55       9.181   2.665 -15.076  1.00 96.28           C  
ATOM    838  HG2 PRO A  55       8.835   3.698 -15.037  1.00 96.28           H  
ATOM    839  HG3 PRO A  55       9.075   2.263 -16.084  1.00 96.28           H  
ATOM    840  CD  PRO A  55      10.630   2.578 -14.633  1.00 96.28           C  
ATOM    841  HD2 PRO A  55      10.804   3.284 -13.820  1.00 96.28           H  
ATOM    842  HD3 PRO A  55      11.276   2.812 -15.479  1.00 96.28           H  
ATOM    843  N   ARG A  56       9.526  -0.609 -15.913  1.00 95.63           N  
ATOM    844  H   ARG A  56       9.997   0.216 -16.257  1.00 95.63           H  
ATOM    845  CA  ARG A  56       9.269  -1.721 -16.837  1.00 95.63           C  
ATOM    846  HA  ARG A  56       8.234  -2.048 -16.738  1.00 95.63           H  
ATOM    847  C   ARG A  56      10.130  -2.934 -16.523  1.00 95.63           C  
ATOM    848  CB  ARG A  56       9.527  -1.265 -18.276  1.00 95.63           C  
ATOM    849  HB2 ARG A  56       9.347  -2.106 -18.946  1.00 95.63           H  
ATOM    850  HB3 ARG A  56      10.566  -0.951 -18.384  1.00 95.63           H  
ATOM    851  O   ARG A  56       9.639  -4.056 -16.499  1.00 95.63           O  
ATOM    852  CG  ARG A  56       8.601  -0.118 -18.678  1.00 95.63           C  
ATOM    853  HG2 ARG A  56       8.779   0.766 -18.064  1.00 95.63           H  
ATOM    854  HG3 ARG A  56       7.567  -0.434 -18.546  1.00 95.63           H  
ATOM    855  CD  ARG A  56       8.828   0.229 -20.142  1.00 95.63           C  
ATOM    856  HD2 ARG A  56       8.882  -0.693 -20.720  1.00 95.63           H  
ATOM    857  HD3 ARG A  56       7.964   0.805 -20.474  1.00 95.63           H  
ATOM    858  NE  ARG A  56      10.043   1.025 -20.375  1.00 95.63           N  
ATOM    859  HE  ARG A  56      10.570   1.350 -19.577  1.00 95.63           H  
ATOM    860  NH1 ARG A  56       9.566   1.434 -22.570  1.00 95.63           N  
ATOM    861 HH11 ARG A  56       9.740   1.917 -23.440  1.00 95.63           H  
ATOM    862 HH12 ARG A  56       8.751   0.845 -22.482  1.00 95.63           H  
ATOM    863  NH2 ARG A  56      11.429   2.291 -21.656  1.00 95.63           N  
ATOM    864 HH21 ARG A  56      12.188   2.143 -21.006  1.00 95.63           H  
ATOM    865 HH22 ARG A  56      11.619   2.811 -22.500  1.00 95.63           H  
ATOM    866  CZ  ARG A  56      10.348   1.577 -21.531  1.00 95.63           C  
ATOM    867  N   ALA A  57      11.420  -2.711 -16.303  1.00 95.82           N  
ATOM    868  H   ALA A  57      11.749  -1.755 -16.302  1.00 95.82           H  
ATOM    869  CA  ALA A  57      12.380  -3.758 -16.008  1.00 95.82           C  
ATOM    870  HA  ALA A  57      12.281  -4.548 -16.753  1.00 95.82           H  
ATOM    871  C   ALA A  57      12.098  -4.388 -14.643  1.00 95.82           C  
ATOM    872  CB  ALA A  57      13.793  -3.176 -16.104  1.00 95.82           C  
ATOM    873  HB1 ALA A  57      13.953  -2.740 -17.090  1.00 95.82           H  
ATOM    874  HB2 ALA A  57      14.526  -3.969 -15.952  1.00 95.82           H  
ATOM    875  HB3 ALA A  57      13.933  -2.408 -15.343  1.00 95.82           H  
ATOM    876  O   ALA A  57      12.171  -5.607 -14.538  1.00 95.82           O  
ATOM    877  N   ILE A  58      11.720  -3.596 -13.632  1.00 97.32           N  
ATOM    878  H   ILE A  58      11.686  -2.596 -13.771  1.00 97.32           H  
ATOM    879  CA  ILE A  58      11.334  -4.125 -12.319  1.00 97.32           C  
ATOM    880  HA  ILE A  58      12.126  -4.787 -11.972  1.00 97.32           H  
ATOM    881  C   ILE A  58      10.077  -4.987 -12.440  1.00 97.32           C  
ATOM    882  CB  ILE A  58      11.180  -3.001 -11.271  1.00 97.32           C  
ATOM    883  HB  ILE A  58      10.501  -2.241 -11.659  1.00 97.32           H  
ATOM    884  O   ILE A  58      10.121  -6.139 -12.019  1.00 97.32           O  
ATOM    885  CG1 ILE A  58      12.560  -2.366 -10.997  1.00 97.32           C  
ATOM    886 HG12 ILE A  58      13.017  -2.069 -11.941  1.00 97.32           H  
ATOM    887 HG13 ILE A  58      13.217  -3.111 -10.548  1.00 97.32           H  
ATOM    888  CG2 ILE A  58      10.593  -3.566  -9.964  1.00 97.32           C  
ATOM    889 HG21 ILE A  58      10.496  -2.782  -9.213  1.00 97.32           H  
ATOM    890 HG22 ILE A  58       9.591  -3.961 -10.131  1.00 97.32           H  
ATOM    891 HG23 ILE A  58      11.229  -4.359  -9.570  1.00 97.32           H  
ATOM    892  CD1 ILE A  58      12.511  -1.126 -10.100  1.00 97.32           C  
ATOM    893 HD11 ILE A  58      12.241  -1.401  -9.080  1.00 97.32           H  
ATOM    894 HD12 ILE A  58      13.494  -0.656 -10.075  1.00 97.32           H  
ATOM    895 HD13 ILE A  58      11.789  -0.415 -10.501  1.00 97.32           H  
ATOM    896  N   LEU A  59       9.001  -4.494 -13.069  1.00 96.78           N  
ATOM    897  H   LEU A  59       9.004  -3.534 -13.383  1.00 96.78           H  
ATOM    898  CA  LEU A  59       7.773  -5.282 -13.240  1.00 96.78           C  
ATOM    899  HA  LEU A  59       7.421  -5.576 -12.251  1.00 96.78           H  
ATOM    900  C   LEU A  59       8.021  -6.573 -14.032  1.00 96.78           C  
ATOM    901  CB  LEU A  59       6.701  -4.408 -13.916  1.00 96.78           C  
ATOM    902  HB2 LEU A  59       7.073  -4.076 -14.885  1.00 96.78           H  
ATOM    903  HB3 LEU A  59       6.533  -3.525 -13.299  1.00 96.78           H  
ATOM    904  O   LEU A  59       7.565  -7.650 -13.647  1.00 96.78           O  
ATOM    905  CG  LEU A  59       5.353  -5.129 -14.129  1.00 96.78           C  
ATOM    906  HG  LEU A  59       5.498  -5.981 -14.793  1.00 96.78           H  
ATOM    907  CD1 LEU A  59       4.742  -5.625 -12.815  1.00 96.78           C  
ATOM    908 HD11 LEU A  59       4.668  -4.807 -12.099  1.00 96.78           H  
ATOM    909 HD12 LEU A  59       5.348  -6.426 -12.393  1.00 96.78           H  
ATOM    910 HD13 LEU A  59       3.744  -6.023 -12.999  1.00 96.78           H  
ATOM    911  CD2 LEU A  59       4.361  -4.178 -14.793  1.00 96.78           C  
ATOM    912 HD21 LEU A  59       4.778  -3.791 -15.723  1.00 96.78           H  
ATOM    913 HD22 LEU A  59       4.125  -3.357 -14.116  1.00 96.78           H  
ATOM    914 HD23 LEU A  59       3.440  -4.715 -15.021  1.00 96.78           H  
ATOM    915  N   PHE A  60       8.798  -6.489 -15.115  1.00 96.61           N  
ATOM    916  H   PHE A  60       9.117  -5.579 -15.415  1.00 96.61           H  
ATOM    917  CA  PHE A  60       9.163  -7.666 -15.895  1.00 96.61           C  
ATOM    918  HA  PHE A  60       8.243  -8.141 -16.236  1.00 96.61           H  
ATOM    919  C   PHE A  60       9.942  -8.682 -15.050  1.00 96.61           C  
ATOM    920  CB  PHE A  60       9.977  -7.239 -17.120  1.00 96.61           C  
ATOM    921  HB2 PHE A  60      10.941  -6.842 -16.803  1.00 96.61           H  
ATOM    922  HB3 PHE A  60       9.449  -6.433 -17.630  1.00 96.61           H  
ATOM    923  O   PHE A  60       9.647  -9.880 -15.066  1.00 96.61           O  
ATOM    924  CG  PHE A  60      10.197  -8.362 -18.110  1.00 96.61           C  
ATOM    925  CD1 PHE A  60      11.152  -9.371 -17.873  1.00 96.61           C  
ATOM    926  HD1 PHE A  60      11.730  -9.374 -16.961  1.00 96.61           H  
ATOM    927  CD2 PHE A  60       9.388  -8.434 -19.254  1.00 96.61           C  
ATOM    928  HD2 PHE A  60       8.599  -7.717 -19.420  1.00 96.61           H  
ATOM    929  CE1 PHE A  60      11.342 -10.409 -18.799  1.00 96.61           C  
ATOM    930  HE1 PHE A  60      12.064 -11.189 -18.608  1.00 96.61           H  
ATOM    931  CE2 PHE A  60       9.558  -9.493 -20.154  1.00 96.61           C  
ATOM    932  HE2 PHE A  60       8.856  -9.600 -20.968  1.00 96.61           H  
ATOM    933  CZ  PHE A  60      10.544 -10.469 -19.949  1.00 96.61           C  
ATOM    934  HZ  PHE A  60      10.645 -11.290 -20.642  1.00 96.61           H  
ATOM    935  N   PHE A  61      10.939  -8.197 -14.304  1.00 97.07           N  
ATOM    936  H   PHE A  61      11.101  -7.200 -14.314  1.00 97.07           H  
ATOM    937  CA  PHE A  61      11.795  -9.007 -13.448  1.00 97.07           C  
ATOM    938  HA  PHE A  61      12.263  -9.786 -14.050  1.00 97.07           H  
ATOM    939  C   PHE A  61      11.003  -9.705 -12.344  1.00 97.07           C  
ATOM    940  CB  PHE A  61      12.897  -8.124 -12.849  1.00 97.07           C  
ATOM    941  HB2 PHE A  61      13.570  -7.813 -13.648  1.00 97.07           H  
ATOM    942  HB3 PHE A  61      12.450  -7.227 -12.422  1.00 97.07           H  
ATOM    943  O   PHE A  61      11.192 -10.904 -12.143  1.00 97.07           O  
ATOM    944  CG  PHE A  61      13.708  -8.808 -11.772  1.00 97.07           C  
ATOM    945  CD1 PHE A  61      13.492  -8.505 -10.414  1.00 97.07           C  
ATOM    946  HD1 PHE A  61      12.755  -7.767 -10.136  1.00 97.07           H  
ATOM    947  CD2 PHE A  61      14.661  -9.775 -12.128  1.00 97.07           C  
ATOM    948  HD2 PHE A  61      14.826 -10.015 -13.168  1.00 97.07           H  
ATOM    949  CE1 PHE A  61      14.242  -9.154  -9.417  1.00 97.07           C  
ATOM    950  HE1 PHE A  61      14.086  -8.896  -8.380  1.00 97.07           H  
ATOM    951  CE2 PHE A  61      15.403 -10.428 -11.134  1.00 97.07           C  
ATOM    952  HE2 PHE A  61      16.144 -11.157 -11.426  1.00 97.07           H  
ATOM    953  CZ  PHE A  61      15.198 -10.121  -9.777  1.00 97.07           C  
ATOM    954  HZ  PHE A  61      15.779 -10.622  -9.017  1.00 97.07           H  
ATOM    955  N   THR A  62      10.103  -9.007 -11.648  1.00 96.96           N  
ATOM    956  H   THR A  62       9.947  -8.032 -11.858  1.00 96.96           H  
ATOM    957  CA  THR A  62       9.331  -9.607 -10.552  1.00 96.96           C  
ATOM    958  HA  THR A  62      10.024 -10.133  -9.896  1.00 96.96           H  
ATOM    959  C   THR A  62       8.334 -10.647 -11.048  1.00 96.96           C  
ATOM    960  CB  THR A  62       8.609  -8.563  -9.699  1.00 96.96           C  
ATOM    961  HB  THR A  62       8.016  -9.083  -8.946  1.00 96.96           H  
ATOM    962  O   THR A  62       8.196 -11.680 -10.395  1.00 96.96           O  
ATOM    963  CG2 THR A  62       9.614  -7.655  -8.990  1.00 96.96           C  
ATOM    964 HG21 THR A  62       9.092  -7.038  -8.258  1.00 96.96           H  
ATOM    965 HG22 THR A  62      10.122  -7.004  -9.701  1.00 96.96           H  
ATOM    966 HG23 THR A  62      10.353  -8.257  -8.462  1.00 96.96           H  
ATOM    967  OG1 THR A  62       7.746  -7.803 -10.498  1.00 96.96           O  
ATOM    968  HG1 THR A  62       6.932  -7.682 -10.003  1.00 96.96           H  
ATOM    969  N   ARG A  63       7.731 -10.460 -12.231  1.00 96.29           N  
ATOM    970  H   ARG A  63       7.825  -9.554 -12.667  1.00 96.29           H  
ATOM    971  CA  ARG A  63       6.911 -11.494 -12.893  1.00 96.29           C  
ATOM    972  HA  ARG A  63       6.134 -11.837 -12.210  1.00 96.29           H  
ATOM    973  C   ARG A  63       7.723 -12.743 -13.225  1.00 96.29           C  
ATOM    974  CB  ARG A  63       6.235 -10.917 -14.145  1.00 96.29           C  
ATOM    975  HB2 ARG A  63       6.974 -10.384 -14.743  1.00 96.29           H  
ATOM    976  HB3 ARG A  63       5.829 -11.737 -14.738  1.00 96.29           H  
ATOM    977  O   ARG A  63       7.316 -13.847 -12.868  1.00 96.29           O  
ATOM    978  CG  ARG A  63       5.087  -9.963 -13.775  1.00 96.29           C  
ATOM    979  HG2 ARG A  63       4.326 -10.509 -13.218  1.00 96.29           H  
ATOM    980  HG3 ARG A  63       5.466  -9.166 -13.134  1.00 96.29           H  
ATOM    981  CD  ARG A  63       4.416  -9.317 -14.988  1.00 96.29           C  
ATOM    982  HD2 ARG A  63       3.660  -8.628 -14.612  1.00 96.29           H  
ATOM    983  HD3 ARG A  63       5.160  -8.742 -15.539  1.00 96.29           H  
ATOM    984  NE  ARG A  63       3.770 -10.306 -15.872  1.00 96.29           N  
ATOM    985  HE  ARG A  63       3.956 -11.288 -15.720  1.00 96.29           H  
ATOM    986  NH1 ARG A  63       2.426  -8.867 -17.043  1.00 96.29           N  
ATOM    987 HH11 ARG A  63       2.438  -8.327 -16.190  1.00 96.29           H  
ATOM    988 HH12 ARG A  63       1.570  -8.844 -17.579  1.00 96.29           H  
ATOM    989  NH2 ARG A  63       2.395 -11.041 -17.508  1.00 96.29           N  
ATOM    990 HH21 ARG A  63       1.892 -11.685 -16.915  1.00 96.29           H  
ATOM    991 HH22 ARG A  63       1.905 -10.861 -18.372  1.00 96.29           H  
ATOM    992  CZ  ARG A  63       2.883 -10.064 -16.815  1.00 96.29           C  
ATOM    993  N   CYS A  64       8.912 -12.578 -13.811  1.00 95.42           N  
ATOM    994  H   CYS A  64       9.190 -11.644 -14.079  1.00 95.42           H  
ATOM    995  CA  CYS A  64       9.822 -13.704 -14.054  1.00 95.42           C  
ATOM    996  HA  CYS A  64       9.332 -14.432 -14.701  1.00 95.42           H  
ATOM    997  C   CYS A  64      10.180 -14.415 -12.746  1.00 95.42           C  
ATOM    998  CB  CYS A  64      11.112 -13.216 -14.725  1.00 95.42           C  
ATOM    999  HB2 CYS A  64      11.579 -12.432 -14.128  1.00 95.42           H  
ATOM   1000  HB3 CYS A  64      11.805 -14.053 -14.807  1.00 95.42           H  
ATOM   1001  O   CYS A  64      10.125 -15.639 -12.656  1.00 95.42           O  
ATOM   1002  SG  CYS A  64      10.766 -12.593 -16.383  1.00 95.42           S  
ATOM   1003  HG  CYS A  64      10.114 -11.485 -16.019  1.00 95.42           H  
ATOM   1004  N   ARG A  65      10.534 -13.638 -11.720  1.00 94.59           N  
ATOM   1005  H   ARG A  65      10.555 -12.640 -11.875  1.00 94.59           H  
ATOM   1006  CA  ARG A  65      10.965 -14.147 -10.421  1.00 94.59           C  
ATOM   1007  HA  ARG A  65      11.790 -14.842 -10.573  1.00 94.59           H  
ATOM   1008  C   ARG A  65       9.868 -14.938  -9.714  1.00 94.59           C  
ATOM   1009  CB  ARG A  65      11.439 -12.958  -9.583  1.00 94.59           C  
ATOM   1010  HB2 ARG A  65      12.067 -12.301 -10.184  1.00 94.59           H  
ATOM   1011  HB3 ARG A  65      10.574 -12.390  -9.239  1.00 94.59           H  
ATOM   1012  O   ARG A  65      10.163 -16.002  -9.173  1.00 94.59           O  
ATOM   1013  CG  ARG A  65      12.258 -13.432  -8.390  1.00 94.59           C  
ATOM   1014  HG2 ARG A  65      11.679 -14.150  -7.810  1.00 94.59           H  
ATOM   1015  HG3 ARG A  65      13.173 -13.914  -8.735  1.00 94.59           H  
ATOM   1016  CD  ARG A  65      12.609 -12.225  -7.524  1.00 94.59           C  
ATOM   1017  HD2 ARG A  65      11.719 -11.612  -7.384  1.00 94.59           H  
ATOM   1018  HD3 ARG A  65      13.375 -11.631  -8.024  1.00 94.59           H  
ATOM   1019  NE  ARG A  65      13.084 -12.682  -6.219  1.00 94.59           N  
ATOM   1020  HE  ARG A  65      13.151 -13.682  -6.092  1.00 94.59           H  
ATOM   1021  NH1 ARG A  65      13.301 -10.623  -5.198  1.00 94.59           N  
ATOM   1022 HH11 ARG A  65      12.993 -10.101  -6.006  1.00 94.59           H  
ATOM   1023 HH12 ARG A  65      13.556 -10.107  -4.368  1.00 94.59           H  
ATOM   1024  NH2 ARG A  65      13.669 -12.500  -4.063  1.00 94.59           N  
ATOM   1025 HH21 ARG A  65      13.568 -13.496  -3.929  1.00 94.59           H  
ATOM   1026 HH22 ARG A  65      13.878 -11.876  -3.297  1.00 94.59           H  
ATOM   1027  CZ  ARG A  65      13.345 -11.925  -5.178  1.00 94.59           C  
ATOM   1028  N   HIS A  66       8.632 -14.442  -9.740  1.00 94.81           N  
ATOM   1029  H   HIS A  66       8.474 -13.547 -10.182  1.00 94.81           H  
ATOM   1030  CA  HIS A  66       7.481 -15.146  -9.187  1.00 94.81           C  
ATOM   1031  HA  HIS A  66       7.669 -15.368  -8.137  1.00 94.81           H  
ATOM   1032  C   HIS A  66       7.266 -16.475  -9.915  1.00 94.81           C  
ATOM   1033  CB  HIS A  66       6.235 -14.256  -9.275  1.00 94.81           C  
ATOM   1034  HB2 HIS A  66       6.458 -13.285  -8.833  1.00 94.81           H  
ATOM   1035  HB3 HIS A  66       5.960 -14.095 -10.318  1.00 94.81           H  
ATOM   1036  O   HIS A  66       7.245 -17.528  -9.280  1.00 94.81           O  
ATOM   1037  CG  HIS A  66       5.061 -14.851  -8.542  1.00 94.81           C  
ATOM   1038  CD2 HIS A  66       4.608 -14.458  -7.311  1.00 94.81           C  
ATOM   1039  HD2 HIS A  66       5.003 -13.651  -6.712  1.00 94.81           H  
ATOM   1040  ND1 HIS A  66       4.296 -15.937  -8.928  1.00 94.81           N  
ATOM   1041  HD1 HIS A  66       4.411 -16.530  -9.738  1.00 94.81           H  
ATOM   1042  CE1 HIS A  66       3.416 -16.187  -7.948  1.00 94.81           C  
ATOM   1043  HE1 HIS A  66       2.707 -17.003  -7.948  1.00 94.81           H  
ATOM   1044  NE2 HIS A  66       3.563 -15.308  -6.946  1.00 94.81           N  
ATOM   1045  N   PHE A  67       7.205 -16.447 -11.249  1.00 94.54           N  
ATOM   1046  H   PHE A  67       7.228 -15.559 -11.730  1.00 94.54           H  
ATOM   1047  CA  PHE A  67       6.982 -17.655 -12.037  1.00 94.54           C  
ATOM   1048  HA  PHE A  67       6.039 -18.110 -11.732  1.00 94.54           H  
ATOM   1049  C   PHE A  67       8.072 -18.705 -11.832  1.00 94.54           C  
ATOM   1050  CB  PHE A  67       6.873 -17.290 -13.510  1.00 94.54           C  
ATOM   1051  HB2 PHE A  67       6.119 -16.510 -13.619  1.00 94.54           H  
ATOM   1052  HB3 PHE A  67       7.827 -16.891 -13.856  1.00 94.54           H  
ATOM   1053  O   PHE A  67       7.771 -19.865 -11.596  1.00 94.54           O  
ATOM   1054  CG  PHE A  67       6.475 -18.475 -14.365  1.00 94.54           C  
ATOM   1055  CD1 PHE A  67       7.441 -19.378 -14.854  1.00 94.54           C  
ATOM   1056  HD1 PHE A  67       8.487 -19.230 -14.629  1.00 94.54           H  
ATOM   1057  CD2 PHE A  67       5.117 -18.701 -14.635  1.00 94.54           C  
ATOM   1058  HD2 PHE A  67       4.355 -18.047 -14.238  1.00 94.54           H  
ATOM   1059  CE1 PHE A  67       7.040 -20.501 -15.602  1.00 94.54           C  
ATOM   1060  HE1 PHE A  67       7.762 -21.226 -15.947  1.00 94.54           H  
ATOM   1061  CE2 PHE A  67       4.723 -19.810 -15.391  1.00 94.54           C  
ATOM   1062  HE2 PHE A  67       3.672 -20.002 -15.553  1.00 94.54           H  
ATOM   1063  CZ  PHE A  67       5.680 -20.706 -15.886  1.00 94.54           C  
ATOM   1064  HZ  PHE A  67       5.350 -21.569 -16.446  1.00 94.54           H  
ATOM   1065  N   ILE A  68       9.350 -18.322 -11.854  1.00 92.38           N  
ATOM   1066  H   ILE A  68       9.558 -17.355 -12.058  1.00 92.38           H  
ATOM   1067  CA  ILE A  68      10.456 -19.275 -11.660  1.00 92.38           C  
ATOM   1068  HA  ILE A  68      10.370 -20.070 -12.400  1.00 92.38           H  
ATOM   1069  C   ILE A  68      10.387 -19.950 -10.286  1.00 92.38           C  
ATOM   1070  CB  ILE A  68      11.802 -18.550 -11.859  1.00 92.38           C  
ATOM   1071  HB  ILE A  68      11.778 -17.625 -11.284  1.00 92.38           H  
ATOM   1072  O   ILE A  68      10.787 -21.105 -10.148  1.00 92.38           O  
ATOM   1073  CG1 ILE A  68      11.980 -18.217 -13.353  1.00 92.38           C  
ATOM   1074 HG12 ILE A  68      12.342 -19.096 -13.887  1.00 92.38           H  
ATOM   1075 HG13 ILE A  68      11.031 -17.924 -13.802  1.00 92.38           H  
ATOM   1076  CG2 ILE A  68      13.008 -19.384 -11.377  1.00 92.38           C  
ATOM   1077 HG21 ILE A  68      12.997 -20.364 -11.854  1.00 92.38           H  
ATOM   1078 HG22 ILE A  68      13.949 -18.884 -11.605  1.00 92.38           H  
ATOM   1079 HG23 ILE A  68      12.968 -19.518 -10.296  1.00 92.38           H  
ATOM   1080  CD1 ILE A  68      12.955 -17.062 -13.552  1.00 92.38           C  
ATOM   1081 HD11 ILE A  68      13.122 -16.932 -14.621  1.00 92.38           H  
ATOM   1082 HD12 ILE A  68      12.531 -16.140 -13.154  1.00 92.38           H  
ATOM   1083 HD13 ILE A  68      13.904 -17.255 -13.051  1.00 92.38           H  
ATOM   1084  N   ARG A  69       9.906 -19.237  -9.263  1.00 90.89           N  
ATOM   1085  H   ARG A  69       9.562 -18.306  -9.447  1.00 90.89           H  
ATOM   1086  CA  ARG A  69       9.833 -19.759  -7.896  1.00 90.89           C  
ATOM   1087  HA  ARG A  69      10.687 -20.415  -7.729  1.00 90.89           H  
ATOM   1088  C   ARG A  69       8.601 -20.629  -7.659  1.00 90.89           C  
ATOM   1089  CB  ARG A  69       9.912 -18.583  -6.919  1.00 90.89           C  
ATOM   1090  HB2 ARG A  69       9.027 -17.955  -7.027  1.00 90.89           H  
ATOM   1091  HB3 ARG A  69      10.788 -17.985  -7.171  1.00 90.89           H  
ATOM   1092  O   ARG A  69       8.715 -21.630  -6.957  1.00 90.89           O  
ATOM   1093  CG  ARG A  69      10.031 -19.051  -5.462  1.00 90.89           C  
ATOM   1094  HG2 ARG A  69      10.827 -19.790  -5.371  1.00 90.89           H  
ATOM   1095  HG3 ARG A  69       9.088 -19.493  -5.140  1.00 90.89           H  
ATOM   1096  CD  ARG A  69      10.356 -17.844  -4.582  1.00 90.89           C  
ATOM   1097  HD2 ARG A  69       9.572 -17.107  -4.757  1.00 90.89           H  
ATOM   1098  HD3 ARG A  69      11.312 -17.411  -4.875  1.00 90.89           H  
ATOM   1099  NE  ARG A  69      10.337 -18.160  -3.147  1.00 90.89           N  
ATOM   1100  HE  ARG A  69       9.441 -18.036  -2.697  1.00 90.89           H  
ATOM   1101  NH1 ARG A  69      12.592 -18.443  -2.634  1.00 90.89           N  
ATOM   1102 HH11 ARG A  69      13.226 -18.702  -1.892  1.00 90.89           H  
ATOM   1103 HH12 ARG A  69      12.852 -18.410  -3.610  1.00 90.89           H  
ATOM   1104  NH2 ARG A  69      11.050 -18.655  -1.083  1.00 90.89           N  
ATOM   1105 HH21 ARG A  69      10.103 -18.454  -0.795  1.00 90.89           H  
ATOM   1106 HH22 ARG A  69      11.798 -18.869  -0.440  1.00 90.89           H  
ATOM   1107  CZ  ARG A  69      11.329 -18.416  -2.319  1.00 90.89           C  
ATOM   1108  N   HIS A  70       7.454 -20.253  -8.219  1.00 90.64           N  
ATOM   1109  H   HIS A  70       7.437 -19.390  -8.742  1.00 90.64           H  
ATOM   1110  CA  HIS A  70       6.175 -20.924  -7.961  1.00 90.64           C  
ATOM   1111  HA  HIS A  70       6.284 -21.577  -7.096  1.00 90.64           H  
ATOM   1112  C   HIS A  70       5.712 -21.839  -9.098  1.00 90.64           C  
ATOM   1113  CB  HIS A  70       5.124 -19.869  -7.592  1.00 90.64           C  
ATOM   1114  HB2 HIS A  70       5.002 -19.168  -8.418  1.00 90.64           H  
ATOM   1115  HB3 HIS A  70       4.166 -20.357  -7.418  1.00 90.64           H  
ATOM   1116  O   HIS A  70       4.764 -22.592  -8.908  1.00 90.64           O  
ATOM   1117  CG  HIS A  70       5.520 -19.123  -6.346  1.00 90.64           C  
ATOM   1118  CD2 HIS A  70       6.030 -17.857  -6.288  1.00 90.64           C  
ATOM   1119  HD2 HIS A  70       6.149 -17.179  -7.121  1.00 90.64           H  
ATOM   1120  ND1 HIS A  70       5.561 -19.637  -5.069  1.00 90.64           N  
ATOM   1121  HD1 HIS A  70       5.202 -20.537  -4.782  1.00 90.64           H  
ATOM   1122  CE1 HIS A  70       6.083 -18.696  -4.264  1.00 90.64           C  
ATOM   1123  HE1 HIS A  70       6.216 -18.781  -3.195  1.00 90.64           H  
ATOM   1124  NE2 HIS A  70       6.426 -17.615  -4.977  1.00 90.64           N  
ATOM   1125  N   ASN A  71       6.392 -21.802 -10.246  1.00 90.15           N  
ATOM   1126  H   ASN A  71       7.152 -21.142 -10.327  1.00 90.15           H  
ATOM   1127  CA  ASN A  71       5.974 -22.432 -11.500  1.00 90.15           C  
ATOM   1128  HA  ASN A  71       6.615 -22.024 -12.282  1.00 90.15           H  
ATOM   1129  C   ASN A  71       4.544 -22.044 -11.922  1.00 90.15           C  
ATOM   1130  CB  ASN A  71       6.248 -23.939 -11.434  1.00 90.15           C  
ATOM   1131  HB2 ASN A  71       7.192 -24.121 -10.921  1.00 90.15           H  
ATOM   1132  HB3 ASN A  71       5.448 -24.436 -10.885  1.00 90.15           H  
ATOM   1133  O   ASN A  71       3.819 -22.854 -12.491  1.00 90.15           O  
ATOM   1134  CG  ASN A  71       6.372 -24.520 -12.825  1.00 90.15           C  
ATOM   1135  ND2 ASN A  71       5.410 -25.278 -13.281  1.00 90.15           N  
ATOM   1136 HD21 ASN A  71       5.500 -25.500 -14.263  1.00 90.15           H  
ATOM   1137 HD22 ASN A  71       4.495 -25.122 -12.882  1.00 90.15           H  
ATOM   1138  OD1 ASN A  71       7.353 -24.290 -13.511  1.00 90.15           O  
ATOM   1139  N   ASP A  72       4.152 -20.823 -11.561  1.00 91.80           N  
ATOM   1140  H   ASP A  72       4.820 -20.243 -11.074  1.00 91.80           H  
ATOM   1141  CA  ASP A  72       2.866 -20.192 -11.840  1.00 91.80           C  
ATOM   1142  HA  ASP A  72       2.577 -20.396 -12.871  1.00 91.80           H  
ATOM   1143  C   ASP A  72       3.018 -18.673 -11.647  1.00 91.80           C  
ATOM   1144  CB  ASP A  72       1.787 -20.758 -10.898  1.00 91.80           C  
ATOM   1145  HB2 ASP A  72       2.052 -20.511  -9.870  1.00 91.80           H  
ATOM   1146  HB3 ASP A  72       1.767 -21.844 -10.987  1.00 91.80           H  
ATOM   1147  O   ASP A  72       3.825 -18.204 -10.824  1.00 91.80           O  
ATOM   1148  CG  ASP A  72       0.379 -20.232 -11.199  1.00 91.80           C  
ATOM   1149  OD1 ASP A  72       0.162 -19.737 -12.324  1.00 91.80           O  
ATOM   1150  OD2 ASP A  72      -0.460 -20.297 -10.272  1.00 91.80           O  
ATOM   1151  N   LEU A  73       2.260 -17.887 -12.406  1.00 92.83           N  
ATOM   1152  H   LEU A  73       1.512 -18.335 -12.917  1.00 92.83           H  
ATOM   1153  CA  LEU A  73       2.257 -16.435 -12.300  1.00 92.83           C  
ATOM   1154  HA  LEU A  73       3.085 -16.131 -11.660  1.00 92.83           H  
ATOM   1155  C   LEU A  73       0.970 -15.944 -11.643  1.00 92.83           C  
ATOM   1156  CB  LEU A  73       2.501 -15.791 -13.671  1.00 92.83           C  
ATOM   1157  HB2 LEU A  73       1.719 -16.114 -14.358  1.00 92.83           H  
ATOM   1158  HB3 LEU A  73       3.462 -16.130 -14.060  1.00 92.83           H  
ATOM   1159  O   LEU A  73      -0.064 -15.788 -12.286  1.00 92.83           O  
ATOM   1160  CG  LEU A  73       2.518 -14.254 -13.617  1.00 92.83           C  
ATOM   1161  HG  LEU A  73       1.543 -13.869 -13.316  1.00 92.83           H  
ATOM   1162  CD1 LEU A  73       3.595 -13.698 -12.675  1.00 92.83           C  
ATOM   1163 HD11 LEU A  73       4.573 -14.097 -12.941  1.00 92.83           H  
ATOM   1164 HD12 LEU A  73       3.600 -12.610 -12.747  1.00 92.83           H  
ATOM   1165 HD13 LEU A  73       3.358 -13.953 -11.642  1.00 92.83           H  
ATOM   1166  CD2 LEU A  73       2.847 -13.729 -15.001  1.00 92.83           C  
ATOM   1167 HD21 LEU A  73       2.128 -14.120 -15.722  1.00 92.83           H  
ATOM   1168 HD22 LEU A  73       3.856 -14.046 -15.263  1.00 92.83           H  
ATOM   1169 HD23 LEU A  73       2.773 -12.642 -14.989  1.00 92.83           H  
ATOM   1170  N   ASN A  74       1.081 -15.558 -10.373  1.00 93.63           N  
ATOM   1171  H   ASN A  74       1.958 -15.702  -9.893  1.00 93.63           H  
ATOM   1172  CA  ASN A  74       0.110 -14.654  -9.777  1.00 93.63           C  
ATOM   1173  HA  ASN A  74      -0.866 -14.833 -10.227  1.00 93.63           H  
ATOM   1174  C   ASN A  74       0.520 -13.210 -10.117  1.00 93.63           C  
ATOM   1175  CB  ASN A  74      -0.035 -14.960  -8.277  1.00 93.63           C  
ATOM   1176  HB2 ASN A  74      -0.296 -16.011  -8.158  1.00 93.63           H  
ATOM   1177  HB3 ASN A  74       0.908 -14.776  -7.761  1.00 93.63           H  
ATOM   1178  O   ASN A  74       1.473 -12.671  -9.546  1.00 93.63           O  
ATOM   1179  CG  ASN A  74      -1.114 -14.102  -7.633  1.00 93.63           C  
ATOM   1180  ND2 ASN A  74      -1.917 -14.638  -6.745  1.00 93.63           N  
ATOM   1181 HD21 ASN A  74      -2.688 -14.059  -6.445  1.00 93.63           H  
ATOM   1182 HD22 ASN A  74      -1.888 -15.630  -6.557  1.00 93.63           H  
ATOM   1183  OD1 ASN A  74      -1.249 -12.928  -7.922  1.00 93.63           O  
ATOM   1184  N   GLU A  75      -0.196 -12.595 -11.063  1.00 94.10           N  
ATOM   1185  H   GLU A  75      -0.898 -13.135 -11.549  1.00 94.10           H  
ATOM   1186  CA  GLU A  75       0.044 -11.215 -11.512  1.00 94.10           C  
ATOM   1187  HA  GLU A  75       1.031 -11.141 -11.968  1.00 94.10           H  
ATOM   1188  C   GLU A  75       0.004 -10.216 -10.351  1.00 94.10           C  
ATOM   1189  CB  GLU A  75      -1.017 -10.808 -12.550  1.00 94.10           C  
ATOM   1190  HB2 GLU A  75      -0.947  -9.736 -12.737  1.00 94.10           H  
ATOM   1191  HB3 GLU A  75      -2.005 -11.000 -12.132  1.00 94.10           H  
ATOM   1192  O   GLU A  75       0.891  -9.372 -10.232  1.00 94.10           O  
ATOM   1193  CG  GLU A  75      -0.903 -11.549 -13.889  1.00 94.10           C  
ATOM   1194  HG2 GLU A  75      -1.802 -11.333 -14.466  1.00 94.10           H  
ATOM   1195  HG3 GLU A  75      -0.885 -12.624 -13.705  1.00 94.10           H  
ATOM   1196  CD  GLU A  75       0.317 -11.150 -14.735  1.00 94.10           C  
ATOM   1197  OE1 GLU A  75       0.510 -11.771 -15.803  1.00 94.10           O  
ATOM   1198  OE2 GLU A  75       1.083 -10.228 -14.370  1.00 94.10           O  
ATOM   1199  N   ALA A  76      -0.969 -10.353  -9.447  1.00 95.55           N  
ATOM   1200  H   ALA A  76      -1.599 -11.139  -9.519  1.00 95.55           H  
ATOM   1201  CA  ALA A  76      -1.128  -9.450  -8.314  1.00 95.55           C  
ATOM   1202  HA  ALA A  76      -1.139  -8.429  -8.697  1.00 95.55           H  
ATOM   1203  C   ALA A  76       0.039  -9.552  -7.319  1.00 95.55           C  
ATOM   1204  CB  ALA A  76      -2.476  -9.746  -7.649  1.00 95.55           C  
ATOM   1205  HB1 ALA A  76      -2.514 -10.777  -7.296  1.00 95.55           H  
ATOM   1206  HB2 ALA A  76      -2.610  -9.079  -6.797  1.00 95.55           H  
ATOM   1207  HB3 ALA A  76      -3.286  -9.580  -8.359  1.00 95.55           H  
ATOM   1208  O   ALA A  76       0.520  -8.540  -6.806  1.00 95.55           O  
ATOM   1209  N   ALA A  77       0.544 -10.763  -7.068  1.00 95.08           N  
ATOM   1210  H   ALA A  77       0.101 -11.556  -7.508  1.00 95.08           H  
ATOM   1211  CA  ALA A  77       1.710 -10.977  -6.212  1.00 95.08           C  
ATOM   1212  HA  ALA A  77       1.567 -10.430  -5.281  1.00 95.08           H  
ATOM   1213  C   ALA A  77       3.002 -10.449  -6.856  1.00 95.08           C  
ATOM   1214  CB  ALA A  77       1.815 -12.470  -5.889  1.00 95.08           C  
ATOM   1215  HB1 ALA A  77       0.886 -12.825  -5.442  1.00 95.08           H  
ATOM   1216  HB2 ALA A  77       2.636 -12.642  -5.193  1.00 95.08           H  
ATOM   1217  HB3 ALA A  77       2.006 -13.027  -6.806  1.00 95.08           H  
ATOM   1218  O   ALA A  77       3.824  -9.824  -6.181  1.00 95.08           O  
ATOM   1219  N   ALA A  78       3.176 -10.656  -8.163  1.00 95.81           N  
ATOM   1220  H   ALA A  78       2.473 -11.177  -8.668  1.00 95.81           H  
ATOM   1221  CA  ALA A  78       4.324 -10.140  -8.900  1.00 95.81           C  
ATOM   1222  HA  ALA A  78       5.236 -10.441  -8.384  1.00 95.81           H  
ATOM   1223  C   ALA A  78       4.328  -8.603  -8.989  1.00 95.81           C  
ATOM   1224  CB  ALA A  78       4.325 -10.772 -10.289  1.00 95.81           C  
ATOM   1225  HB1 ALA A  78       3.401 -10.527 -10.813  1.00 95.81           H  
ATOM   1226  HB2 ALA A  78       4.411 -11.856 -10.205  1.00 95.81           H  
ATOM   1227  HB3 ALA A  78       5.171 -10.377 -10.851  1.00 95.81           H  
ATOM   1228  O   ALA A  78       5.389  -7.981  -8.865  1.00 95.81           O  
ATOM   1229  N   GLU A  79       3.157  -7.986  -9.167  1.00 96.73           N  
ATOM   1230  H   GLU A  79       2.338  -8.548  -9.350  1.00 96.73           H  
ATOM   1231  CA  GLU A  79       2.980  -6.533  -9.154  1.00 96.73           C  
ATOM   1232  HA  GLU A  79       3.718  -6.086  -9.822  1.00 96.73           H  
ATOM   1233  C   GLU A  79       3.220  -5.960  -7.748  1.00 96.73           C  
ATOM   1234  CB  GLU A  79       1.583  -6.184  -9.694  1.00 96.73           C  
ATOM   1235  HB2 GLU A  79       1.425  -6.718 -10.632  1.00 96.73           H  
ATOM   1236  HB3 GLU A  79       0.832  -6.512  -8.976  1.00 96.73           H  
ATOM   1237  O   GLU A  79       3.969  -4.995  -7.604  1.00 96.73           O  
ATOM   1238  CG  GLU A  79       1.433  -4.681  -9.977  1.00 96.73           C  
ATOM   1239  HG2 GLU A  79       2.173  -4.412 -10.730  1.00 96.73           H  
ATOM   1240  HG3 GLU A  79       1.653  -4.119  -9.069  1.00 96.73           H  
ATOM   1241  CD  GLU A  79       0.036  -4.277 -10.483  1.00 96.73           C  
ATOM   1242  OE1 GLU A  79      -0.072  -3.157 -11.043  1.00 96.73           O  
ATOM   1243  OE2 GLU A  79      -0.928  -5.047 -10.264  1.00 96.73           O  
ATOM   1244  N   ALA A  80       2.707  -6.605  -6.693  1.00 96.82           N  
ATOM   1245  H   ALA A  80       2.063  -7.366  -6.858  1.00 96.82           H  
ATOM   1246  CA  ALA A  80       2.982  -6.216  -5.308  1.00 96.82           C  
ATOM   1247  HA  ALA A  80       2.674  -5.179  -5.173  1.00 96.82           H  
ATOM   1248  C   ALA A  80       4.482  -6.300  -4.972  1.00 96.82           C  
ATOM   1249  CB  ALA A  80       2.146  -7.091  -4.366  1.00 96.82           C  
ATOM   1250  HB1 ALA A  80       2.341  -6.808  -3.331  1.00 96.82           H  
ATOM   1251  HB2 ALA A  80       2.399  -8.141  -4.506  1.00 96.82           H  
ATOM   1252  HB3 ALA A  80       1.086  -6.948  -4.578  1.00 96.82           H  
ATOM   1253  O   ALA A  80       5.017  -5.431  -4.280  1.00 96.82           O  
ATOM   1254  N   LEU A  81       5.194  -7.303  -5.498  1.00 96.44           N  
ATOM   1255  H   LEU A  81       4.704  -8.030  -5.998  1.00 96.44           H  
ATOM   1256  CA  LEU A  81       6.649  -7.377  -5.371  1.00 96.44           C  
ATOM   1257  HA  LEU A  81       6.892  -7.245  -4.316  1.00 96.44           H  
ATOM   1258  C   LEU A  81       7.347  -6.246  -6.145  1.00 96.44           C  
ATOM   1259  CB  LEU A  81       7.130  -8.768  -5.815  1.00 96.44           C  
ATOM   1260  HB2 LEU A  81       6.582  -9.523  -5.251  1.00 96.44           H  
ATOM   1261  HB3 LEU A  81       6.890  -8.900  -6.869  1.00 96.44           H  
ATOM   1262  O   LEU A  81       8.308  -5.677  -5.632  1.00 96.44           O  
ATOM   1263  CG  LEU A  81       8.641  -8.996  -5.613  1.00 96.44           C  
ATOM   1264  HG  LEU A  81       9.212  -8.239  -6.150  1.00 96.44           H  
ATOM   1265  CD1 LEU A  81       9.047  -8.963  -4.138  1.00 96.44           C  
ATOM   1266 HD11 LEU A  81       8.900  -7.961  -3.735  1.00 96.44           H  
ATOM   1267 HD12 LEU A  81      10.103  -9.215  -4.037  1.00 96.44           H  
ATOM   1268 HD13 LEU A  81       8.451  -9.676  -3.568  1.00 96.44           H  
ATOM   1269  CD2 LEU A  81       9.026 -10.362  -6.178  1.00 96.44           C  
ATOM   1270 HD21 LEU A  81       8.413 -11.119  -5.688  1.00 96.44           H  
ATOM   1271 HD22 LEU A  81      10.081 -10.560  -5.988  1.00 96.44           H  
ATOM   1272 HD23 LEU A  81       8.832 -10.392  -7.250  1.00 96.44           H  
ATOM   1273  N   ALA A  82       6.865  -5.877  -7.338  1.00 97.20           N  
ATOM   1274  H   ALA A  82       6.058  -6.360  -7.706  1.00 97.20           H  
ATOM   1275  CA  ALA A  82       7.408  -4.741  -8.097  1.00 97.20           C  
ATOM   1276  HA  ALA A  82       8.476  -4.896  -8.252  1.00 97.20           H  
ATOM   1277  C   ALA A  82       7.246  -3.427  -7.326  1.00 97.20           C  
ATOM   1278  CB  ALA A  82       6.721  -4.642  -9.466  1.00 97.20           C  
ATOM   1279  HB1 ALA A  82       5.663  -4.405  -9.351  1.00 97.20           H  
ATOM   1280  HB2 ALA A  82       7.187  -3.851 -10.053  1.00 97.20           H  
ATOM   1281  HB3 ALA A  82       6.809  -5.584 -10.008  1.00 97.20           H  
ATOM   1282  O   ALA A  82       8.187  -2.643  -7.211  1.00 97.20           O  
ATOM   1283  N   MET A  83       6.068  -3.223  -6.734  1.00 96.95           N  
ATOM   1284  H   MET A  83       5.333  -3.895  -6.904  1.00 96.95           H  
ATOM   1285  CA  MET A  83       5.784  -2.099  -5.848  1.00 96.95           C  
ATOM   1286  HA  MET A  83       5.908  -1.164  -6.394  1.00 96.95           H  
ATOM   1287  C   MET A  83       6.736  -2.075  -4.648  1.00 96.95           C  
ATOM   1288  CB  MET A  83       4.338  -2.207  -5.361  1.00 96.95           C  
ATOM   1289  HB2 MET A  83       4.170  -1.473  -4.573  1.00 96.95           H  
ATOM   1290  HB3 MET A  83       4.180  -3.194  -4.926  1.00 96.95           H  
ATOM   1291  O   MET A  83       7.212  -1.009  -4.271  1.00 96.95           O  
ATOM   1292  CG  MET A  83       3.314  -2.001  -6.482  1.00 96.95           C  
ATOM   1293  HG2 MET A  83       3.211  -0.937  -6.694  1.00 96.95           H  
ATOM   1294  HG3 MET A  83       3.669  -2.484  -7.392  1.00 96.95           H  
ATOM   1295  SD  MET A  83       1.690  -2.704  -6.119  1.00 96.95           S  
ATOM   1296  CE  MET A  83       1.262  -1.849  -4.599  1.00 96.95           C  
ATOM   1297  HE1 MET A  83       0.341  -2.260  -4.185  1.00 96.95           H  
ATOM   1298  HE2 MET A  83       1.118  -0.802  -4.864  1.00 96.95           H  
ATOM   1299  HE3 MET A  83       2.073  -1.928  -3.875  1.00 96.95           H  
ATOM   1300  N   ALA A  84       7.068  -3.233  -4.068  1.00 95.53           N  
ATOM   1301  H   ALA A  84       6.621  -4.080  -4.388  1.00 95.53           H  
ATOM   1302  CA  ALA A  84       8.006  -3.321  -2.948  1.00 95.53           C  
ATOM   1303  HA  ALA A  84       7.725  -2.583  -2.197  1.00 95.53           H  
ATOM   1304  C   ALA A  84       9.446  -2.987  -3.348  1.00 95.53           C  
ATOM   1305  CB  ALA A  84       7.896  -4.710  -2.315  1.00 95.53           C  
ATOM   1306  HB1 ALA A  84       8.501  -4.751  -1.410  1.00 95.53           H  
ATOM   1307  HB2 ALA A  84       8.246  -5.473  -3.011  1.00 95.53           H  
ATOM   1308  HB3 ALA A  84       6.855  -4.915  -2.064  1.00 95.53           H  
ATOM   1309  O   ALA A  84      10.109  -2.230  -2.645  1.00 95.53           O  
ATOM   1310  N   GLU A  85       9.917  -3.490  -4.490  1.00 95.43           N  
ATOM   1311  H   GLU A  85       9.329  -4.121  -5.015  1.00 95.43           H  
ATOM   1312  CA  GLU A  85      11.249  -3.168  -5.020  1.00 95.43           C  
ATOM   1313  HA  GLU A  85      12.010  -3.436  -4.286  1.00 95.43           H  
ATOM   1314  C   GLU A  85      11.416  -1.663  -5.305  1.00 95.43           C  
ATOM   1315  CB  GLU A  85      11.497  -3.981  -6.303  1.00 95.43           C  
ATOM   1316  HB2 GLU A  85      12.393  -3.613  -6.802  1.00 95.43           H  
ATOM   1317  HB3 GLU A  85      10.659  -3.811  -6.980  1.00 95.43           H  
ATOM   1318  O   GLU A  85      12.528  -1.144  -5.216  1.00 95.43           O  
ATOM   1319  CG  GLU A  85      11.636  -5.501  -6.088  1.00 95.43           C  
ATOM   1320  HG2 GLU A  85      11.515  -5.981  -7.059  1.00 95.43           H  
ATOM   1321  HG3 GLU A  85      10.833  -5.860  -5.445  1.00 95.43           H  
ATOM   1322  CD  GLU A  85      12.977  -5.964  -5.498  1.00 95.43           C  
ATOM   1323  OE1 GLU A  85      13.210  -7.197  -5.445  1.00 95.43           O  
ATOM   1324  OE2 GLU A  85      13.834  -5.131  -5.128  1.00 95.43           O  
ATOM   1325  N   MET A  86      10.323  -0.955  -5.619  1.00 94.51           N  
ATOM   1326  H   MET A  86       9.456  -1.462  -5.726  1.00 94.51           H  
ATOM   1327  CA  MET A  86      10.340   0.474  -5.955  1.00 94.51           C  
ATOM   1328  HA  MET A  86      11.329   0.747  -6.323  1.00 94.51           H  
ATOM   1329  C   MET A  86      10.043   1.405  -4.775  1.00 94.51           C  
ATOM   1330  CB  MET A  86       9.323   0.744  -7.070  1.00 94.51           C  
ATOM   1331  HB2 MET A  86       8.347   0.351  -6.783  1.00 94.51           H  
ATOM   1332  HB3 MET A  86       9.238   1.822  -7.210  1.00 94.51           H  
ATOM   1333  O   MET A  86      10.678   2.449  -4.639  1.00 94.51           O  
ATOM   1334  CG  MET A  86       9.751   0.110  -8.392  1.00 94.51           C  
ATOM   1335  HG2 MET A  86      10.745   0.480  -8.645  1.00 94.51           H  
ATOM   1336  HG3 MET A  86       9.813  -0.969  -8.249  1.00 94.51           H  
ATOM   1337  SD  MET A  86       8.642   0.429  -9.790  1.00 94.51           S  
ATOM   1338  CE  MET A  86       9.046   2.163 -10.121  1.00 94.51           C  
ATOM   1339  HE1 MET A  86       8.927   2.755  -9.214  1.00 94.51           H  
ATOM   1340  HE2 MET A  86      10.078   2.239 -10.465  1.00 94.51           H  
ATOM   1341  HE3 MET A  86       8.375   2.552 -10.887  1.00 94.51           H  
ATOM   1342  N   PHE A  87       9.050   1.068  -3.952  1.00 93.03           N  
ATOM   1343  H   PHE A  87       8.563   0.203  -4.138  1.00 93.03           H  
ATOM   1344  CA  PHE A  87       8.379   2.035  -3.081  1.00 93.03           C  
ATOM   1345  HA  PHE A  87       8.957   2.959  -3.059  1.00 93.03           H  
ATOM   1346  C   PHE A  87       8.251   1.593  -1.623  1.00 93.03           C  
ATOM   1347  CB  PHE A  87       6.995   2.364  -3.652  1.00 93.03           C  
ATOM   1348  HB2 PHE A  87       6.588   3.185  -3.061  1.00 93.03           H  
ATOM   1349  HB3 PHE A  87       6.341   1.502  -3.521  1.00 93.03           H  
ATOM   1350  O   PHE A  87       7.603   2.285  -0.835  1.00 93.03           O  
ATOM   1351  CG  PHE A  87       6.953   2.816  -5.095  1.00 93.03           C  
ATOM   1352  CD1 PHE A  87       7.636   3.980  -5.495  1.00 93.03           C  
ATOM   1353  HD1 PHE A  87       8.220   4.538  -4.778  1.00 93.03           H  
ATOM   1354  CD2 PHE A  87       6.209   2.085  -6.037  1.00 93.03           C  
ATOM   1355  HD2 PHE A  87       5.700   1.181  -5.738  1.00 93.03           H  
ATOM   1356  CE1 PHE A  87       7.569   4.413  -6.830  1.00 93.03           C  
ATOM   1357  HE1 PHE A  87       8.100   5.303  -7.135  1.00 93.03           H  
ATOM   1358  CE2 PHE A  87       6.139   2.522  -7.369  1.00 93.03           C  
ATOM   1359  HE2 PHE A  87       5.574   1.955  -8.093  1.00 93.03           H  
ATOM   1360  CZ  PHE A  87       6.809   3.690  -7.765  1.00 93.03           C  
ATOM   1361  HZ  PHE A  87       6.748   4.023  -8.791  1.00 93.03           H  
ATOM   1362  N   ILE A  88       8.839   0.461  -1.221  1.00 90.28           N  
ATOM   1363  H   ILE A  88       9.361  -0.091  -1.886  1.00 90.28           H  
ATOM   1364  CA  ILE A  88       8.803   0.056   0.187  1.00 90.28           C  
ATOM   1365  HA  ILE A  88       7.750  -0.009   0.461  1.00 90.28           H  
ATOM   1366  C   ILE A  88       9.449   1.130   1.076  1.00 90.28           C  
ATOM   1367  CB  ILE A  88       9.415  -1.343   0.391  1.00 90.28           C  
ATOM   1368  HB  ILE A  88       8.980  -2.001  -0.361  1.00 90.28           H  
ATOM   1369  O   ILE A  88      10.511   1.675   0.772  1.00 90.28           O  
ATOM   1370  CG1 ILE A  88       9.018  -1.906   1.770  1.00 90.28           C  
ATOM   1371 HG12 ILE A  88       9.546  -1.371   2.559  1.00 90.28           H  
ATOM   1372 HG13 ILE A  88       7.948  -1.758   1.918  1.00 90.28           H  
ATOM   1373  CG2 ILE A  88      10.942  -1.332   0.213  1.00 90.28           C  
ATOM   1374 HG21 ILE A  88      11.208  -0.823  -0.713  1.00 90.28           H  
ATOM   1375 HG22 ILE A  88      11.315  -2.355   0.149  1.00 90.28           H  
ATOM   1376 HG23 ILE A  88      11.414  -0.820   1.050  1.00 90.28           H  
ATOM   1377  CD1 ILE A  88       9.298  -3.407   1.902  1.00 90.28           C  
ATOM   1378 HD11 ILE A  88       8.787  -3.944   1.102  1.00 90.28           H  
ATOM   1379 HD12 ILE A  88       8.929  -3.763   2.864  1.00 90.28           H  
ATOM   1380 HD13 ILE A  88      10.366  -3.612   1.833  1.00 90.28           H  
ATOM   1381  N   THR A  89       8.815   1.436   2.209  1.00 85.06           N  
ATOM   1382  H   THR A  89       7.978   0.927   2.452  1.00 85.06           H  
ATOM   1383  CA  THR A  89       9.327   2.424   3.168  1.00 85.06           C  
ATOM   1384  HA  THR A  89      10.353   2.674   2.901  1.00 85.06           H  
ATOM   1385  C   THR A  89       9.369   1.848   4.574  1.00 85.06           C  
ATOM   1386  CB  THR A  89       8.541   3.743   3.156  1.00 85.06           C  
ATOM   1387  HB  THR A  89       9.063   4.448   3.802  1.00 85.06           H  
ATOM   1388  O   THR A  89       8.578   0.974   4.916  1.00 85.06           O  
ATOM   1389  CG2 THR A  89       8.431   4.370   1.779  1.00 85.06           C  
ATOM   1390 HG21 THR A  89       9.417   4.460   1.322  1.00 85.06           H  
ATOM   1391 HG22 THR A  89       7.974   5.355   1.877  1.00 85.06           H  
ATOM   1392 HG23 THR A  89       7.800   3.740   1.152  1.00 85.06           H  
ATOM   1393  OG1 THR A  89       7.232   3.599   3.640  1.00 85.06           O  
ATOM   1394  HG1 THR A  89       6.711   3.205   2.937  1.00 85.06           H  
ATOM   1395  N   HIS A  90      10.302   2.345   5.394  1.00 85.42           N  
ATOM   1396  H   HIS A  90      10.917   3.064   5.042  1.00 85.42           H  
ATOM   1397  CA  HIS A  90      10.406   2.012   6.823  1.00 85.42           C  
ATOM   1398  HA  HIS A  90      11.379   2.367   7.162  1.00 85.42           H  
ATOM   1399  C   HIS A  90      10.421   0.500   7.123  1.00 85.42           C  
ATOM   1400  CB  HIS A  90       9.353   2.800   7.623  1.00 85.42           C  
ATOM   1401  HB2 HIS A  90       9.388   2.492   8.668  1.00 85.42           H  
ATOM   1402  HB3 HIS A  90       8.356   2.575   7.246  1.00 85.42           H  
ATOM   1403  O   HIS A  90       9.847   0.047   8.106  1.00 85.42           O  
ATOM   1404  CG  HIS A  90       9.590   4.286   7.571  1.00 85.42           C  
ATOM   1405  CD2 HIS A  90      10.120   5.064   8.564  1.00 85.42           C  
ATOM   1406  HD2 HIS A  90      10.434   4.720   9.539  1.00 85.42           H  
ATOM   1407  ND1 HIS A  90       9.335   5.110   6.502  1.00 85.42           N  
ATOM   1408  HD1 HIS A  90       8.776   4.859   5.699  1.00 85.42           H  
ATOM   1409  CE1 HIS A  90       9.704   6.356   6.843  1.00 85.42           C  
ATOM   1410  HE1 HIS A  90       9.564   7.234   6.230  1.00 85.42           H  
ATOM   1411  NE2 HIS A  90      10.192   6.378   8.090  1.00 85.42           N  
ATOM   1412  N   THR A  91      11.097  -0.283   6.280  1.00 84.74           N  
ATOM   1413  H   THR A  91      11.558   0.147   5.491  1.00 84.74           H  
ATOM   1414  CA  THR A  91      11.298  -1.723   6.486  1.00 84.74           C  
ATOM   1415  HA  THR A  91      10.564  -2.080   7.209  1.00 84.74           H  
ATOM   1416  C   THR A  91      12.684  -2.030   7.064  1.00 84.74           C  
ATOM   1417  CB  THR A  91      11.039  -2.498   5.189  1.00 84.74           C  
ATOM   1418  HB  THR A  91      10.048  -2.244   4.812  1.00 84.74           H  
ATOM   1419  O   THR A  91      13.614  -1.232   6.930  1.00 84.74           O  
ATOM   1420  CG2 THR A  91      12.081  -2.236   4.101  1.00 84.74           C  
ATOM   1421 HG21 THR A  91      13.083  -2.450   4.472  1.00 84.74           H  
ATOM   1422 HG22 THR A  91      11.891  -2.879   3.241  1.00 84.74           H  
ATOM   1423 HG23 THR A  91      12.026  -1.197   3.776  1.00 84.74           H  
ATOM   1424  OG1 THR A  91      11.074  -3.872   5.472  1.00 84.74           O  
ATOM   1425  HG1 THR A  91      11.992  -4.140   5.388  1.00 84.74           H  
ATOM   1426  N   ASP A  92      12.833  -3.218   7.653  1.00 85.09           N  
ATOM   1427  H   ASP A  92      12.024  -3.819   7.724  1.00 85.09           H  
ATOM   1428  CA  ASP A  92      14.126  -3.783   8.044  1.00 85.09           C  
ATOM   1429  HA  ASP A  92      14.595  -3.107   8.760  1.00 85.09           H  
ATOM   1430  C   ASP A  92      15.059  -3.926   6.824  1.00 85.09           C  
ATOM   1431  CB  ASP A  92      13.890  -5.132   8.747  1.00 85.09           C  
ATOM   1432  HB2 ASP A  92      13.118  -4.996   9.505  1.00 85.09           H  
ATOM   1433  HB3 ASP A  92      13.525  -5.856   8.020  1.00 85.09           H  
ATOM   1434  O   ASP A  92      14.641  -4.403   5.763  1.00 85.09           O  
ATOM   1435  CG  ASP A  92      15.139  -5.698   9.435  1.00 85.09           C  
ATOM   1436  OD1 ASP A  92      16.255  -5.206   9.145  1.00 85.09           O  
ATOM   1437  OD2 ASP A  92      14.967  -6.638  10.234  1.00 85.09           O  
ATOM   1438  N   GLN A  93      16.330  -3.536   6.985  1.00 87.19           N  
ATOM   1439  H   GLN A  93      16.626  -3.396   7.940  1.00 87.19           H  
ATOM   1440  CA  GLN A  93      17.366  -3.710   5.963  1.00 87.19           C  
ATOM   1441  HA  GLN A  93      17.040  -3.212   5.050  1.00 87.19           H  
ATOM   1442  C   GLN A  93      17.586  -5.186   5.619  1.00 87.19           C  
ATOM   1443  CB  GLN A  93      18.704  -3.098   6.410  1.00 87.19           C  
ATOM   1444  HB2 GLN A  93      18.999  -3.546   7.359  1.00 87.19           H  
ATOM   1445  HB3 GLN A  93      19.469  -3.348   5.673  1.00 87.19           H  
ATOM   1446  O   GLN A  93      17.947  -5.479   4.483  1.00 87.19           O  
ATOM   1447  CG  GLN A  93      18.677  -1.574   6.572  1.00 87.19           C  
ATOM   1448  HG2 GLN A  93      17.950  -1.321   7.344  1.00 87.19           H  
ATOM   1449  HG3 GLN A  93      19.654  -1.244   6.925  1.00 87.19           H  
ATOM   1450  CD  GLN A  93      18.349  -0.790   5.298  1.00 87.19           C  
ATOM   1451  NE2 GLN A  93      17.667   0.324   5.448  1.00 87.19           N  
ATOM   1452 HE21 GLN A  93      17.339   0.573   6.370  1.00 87.19           H  
ATOM   1453 HE22 GLN A  93      17.417   0.857   4.627  1.00 87.19           H  
ATOM   1454  OE1 GLN A  93      18.688  -1.112   4.164  1.00 87.19           O  
ATOM   1455  N   ALA A  94      17.312  -6.110   6.548  1.00 87.94           N  
ATOM   1456  H   ALA A  94      17.025  -5.808   7.468  1.00 87.94           H  
ATOM   1457  CA  ALA A  94      17.405  -7.548   6.305  1.00 87.94           C  
ATOM   1458  HA  ALA A  94      18.414  -7.773   5.959  1.00 87.94           H  
ATOM   1459  C   ALA A  94      16.445  -8.058   5.214  1.00 87.94           C  
ATOM   1460  CB  ALA A  94      17.180  -8.280   7.632  1.00 87.94           C  
ATOM   1461  HB1 ALA A  94      17.944  -7.987   8.352  1.00 87.94           H  
ATOM   1462  HB2 ALA A  94      16.198  -8.037   8.037  1.00 87.94           H  
ATOM   1463  HB3 ALA A  94      17.240  -9.356   7.472  1.00 87.94           H  
ATOM   1464  O   ALA A  94      16.667  -9.145   4.684  1.00 87.94           O  
ATOM   1465  N   ARG A  95      15.417  -7.280   4.828  1.00 89.02           N  
ATOM   1466  H   ARG A  95      15.281  -6.395   5.295  1.00 89.02           H  
ATOM   1467  CA  ARG A  95      14.571  -7.616   3.670  1.00 89.02           C  
ATOM   1468  HA  ARG A  95      14.299  -8.670   3.731  1.00 89.02           H  
ATOM   1469  C   ARG A  95      15.289  -7.465   2.334  1.00 89.02           C  
ATOM   1470  CB  ARG A  95      13.291  -6.769   3.634  1.00 89.02           C  
ATOM   1471  HB2 ARG A  95      12.786  -6.982   2.692  1.00 89.02           H  
ATOM   1472  HB3 ARG A  95      13.540  -5.708   3.641  1.00 89.02           H  
ATOM   1473  O   ARG A  95      14.830  -8.030   1.346  1.00 89.02           O  
ATOM   1474  CG  ARG A  95      12.324  -7.085   4.779  1.00 89.02           C  
ATOM   1475  HG2 ARG A  95      12.362  -8.149   5.013  1.00 89.02           H  
ATOM   1476  HG3 ARG A  95      12.602  -6.512   5.663  1.00 89.02           H  
ATOM   1477  CD  ARG A  95      10.899  -6.736   4.335  1.00 89.02           C  
ATOM   1478  HD2 ARG A  95      10.855  -5.709   3.972  1.00 89.02           H  
ATOM   1479  HD3 ARG A  95      10.646  -7.371   3.487  1.00 89.02           H  
ATOM   1480  NE  ARG A  95       9.928  -6.929   5.427  1.00 89.02           N  
ATOM   1481  HE  ARG A  95      10.016  -6.322   6.230  1.00 89.02           H  
ATOM   1482  NH1 ARG A  95       8.656  -8.591   4.437  1.00 89.02           N  
ATOM   1483 HH11 ARG A  95       8.011  -9.354   4.583  1.00 89.02           H  
ATOM   1484 HH12 ARG A  95       9.234  -8.618   3.609  1.00 89.02           H  
ATOM   1485  NH2 ARG A  95       8.227  -8.003   6.516  1.00 89.02           N  
ATOM   1486 HH21 ARG A  95       7.536  -8.739   6.496  1.00 89.02           H  
ATOM   1487 HH22 ARG A  95       8.420  -7.503   7.372  1.00 89.02           H  
ATOM   1488  CZ  ARG A  95       8.951  -7.826   5.447  1.00 89.02           C  
ATOM   1489  N   PHE A  96      16.363  -6.681   2.267  1.00 92.54           N  
ATOM   1490  H   PHE A  96      16.749  -6.313   3.125  1.00 92.54           H  
ATOM   1491  CA  PHE A  96      17.128  -6.486   1.042  1.00 92.54           C  
ATOM   1492  HA  PHE A  96      16.498  -6.711   0.181  1.00 92.54           H  
ATOM   1493  C   PHE A  96      18.317  -7.438   1.018  1.00 92.54           C  
ATOM   1494  CB  PHE A  96      17.583  -5.031   0.901  1.00 92.54           C  
ATOM   1495  HB2 PHE A  96      18.149  -4.938  -0.026  1.00 92.54           H  
ATOM   1496  HB3 PHE A  96      18.258  -4.788   1.722  1.00 92.54           H  
ATOM   1497  O   PHE A  96      19.093  -7.516   1.969  1.00 92.54           O  
ATOM   1498  CG  PHE A  96      16.452  -4.026   0.872  1.00 92.54           C  
ATOM   1499  CD1 PHE A  96      15.798  -3.722  -0.337  1.00 92.54           C  
ATOM   1500  HD1 PHE A  96      16.088  -4.220  -1.250  1.00 92.54           H  
ATOM   1501  CD2 PHE A  96      16.053  -3.392   2.062  1.00 92.54           C  
ATOM   1502  HD2 PHE A  96      16.538  -3.650   2.992  1.00 92.54           H  
ATOM   1503  CE1 PHE A  96      14.755  -2.780  -0.355  1.00 92.54           C  
ATOM   1504  HE1 PHE A  96      14.241  -2.559  -1.279  1.00 92.54           H  
ATOM   1505  CE2 PHE A  96      15.021  -2.441   2.044  1.00 92.54           C  
ATOM   1506  HE2 PHE A  96      14.718  -1.960   2.962  1.00 92.54           H  
ATOM   1507  CZ  PHE A  96      14.375  -2.133   0.834  1.00 92.54           C  
ATOM   1508  HZ  PHE A  96      13.581  -1.402   0.813  1.00 92.54           H  
ATOM   1509  N   LEU A  97      18.504  -8.127  -0.103  1.00 94.73           N  
ATOM   1510  H   LEU A  97      17.873  -7.976  -0.876  1.00 94.73           H  
ATOM   1511  CA  LEU A  97      19.710  -8.911  -0.319  1.00 94.73           C  
ATOM   1512  HA  LEU A  97      19.867  -9.554   0.547  1.00 94.73           H  
ATOM   1513  C   LEU A  97      20.918  -7.992  -0.405  1.00 94.73           C  
ATOM   1514  CB  LEU A  97      19.575  -9.747  -1.599  1.00 94.73           C  
ATOM   1515  HB2 LEU A  97      20.549 -10.168  -1.848  1.00 94.73           H  
ATOM   1516  HB3 LEU A  97      19.275  -9.090  -2.414  1.00 94.73           H  
ATOM   1517  O   LEU A  97      20.884  -6.984  -1.105  1.00 94.73           O  
ATOM   1518  CG  LEU A  97      18.563 -10.890  -1.474  1.00 94.73           C  
ATOM   1519  HG  LEU A  97      17.590 -10.492  -1.186  1.00 94.73           H  
ATOM   1520  CD1 LEU A  97      18.430 -11.587  -2.828  1.00 94.73           C  
ATOM   1521 HD11 LEU A  97      18.025 -10.863  -3.535  1.00 94.73           H  
ATOM   1522 HD12 LEU A  97      17.741 -12.429  -2.768  1.00 94.73           H  
ATOM   1523 HD13 LEU A  97      19.404 -11.921  -3.184  1.00 94.73           H  
ATOM   1524  CD2 LEU A  97      18.996 -11.940  -0.449  1.00 94.73           C  
ATOM   1525 HD21 LEU A  97      18.168 -12.618  -0.240  1.00 94.73           H  
ATOM   1526 HD22 LEU A  97      19.234 -11.481   0.510  1.00 94.73           H  
ATOM   1527 HD23 LEU A  97      19.878 -12.480  -0.795  1.00 94.73           H  
ATOM   1528  N   VAL A  98      22.007  -8.364   0.263  1.00 95.52           N  
ATOM   1529  H   VAL A  98      21.964  -9.192   0.840  1.00 95.52           H  
ATOM   1530  CA  VAL A  98      23.294  -7.678   0.093  1.00 95.52           C  
ATOM   1531  HA  VAL A  98      23.153  -6.630   0.357  1.00 95.52           H  
ATOM   1532  C   VAL A  98      23.728  -7.726  -1.375  1.00 95.52           C  
ATOM   1533  CB  VAL A  98      24.385  -8.254   1.014  1.00 95.52           C  
ATOM   1534  HB  VAL A  98      25.304  -7.696   0.839  1.00 95.52           H  
ATOM   1535  O   VAL A  98      23.370  -8.659  -2.093  1.00 95.52           O  
ATOM   1536  CG1 VAL A  98      24.003  -8.078   2.488  1.00 95.52           C  
ATOM   1537 HG11 VAL A  98      24.827  -8.403   3.122  1.00 95.52           H  
ATOM   1538 HG12 VAL A  98      23.800  -7.027   2.693  1.00 95.52           H  
ATOM   1539 HG13 VAL A  98      23.117  -8.663   2.732  1.00 95.52           H  
ATOM   1540  CG2 VAL A  98      24.671  -9.737   0.752  1.00 95.52           C  
ATOM   1541 HG21 VAL A  98      23.775 -10.327   0.947  1.00 95.52           H  
ATOM   1542 HG22 VAL A  98      24.994  -9.885  -0.278  1.00 95.52           H  
ATOM   1543 HG23 VAL A  98      25.468 -10.076   1.413  1.00 95.52           H  
ATOM   1544  N   GLN A  99      24.513  -6.743  -1.819  1.00 95.58           N  
ATOM   1545  H   GLN A  99      24.762  -6.006  -1.175  1.00 95.58           H  
ATOM   1546  CA  GLN A  99      24.842  -6.518  -3.234  1.00 95.58           C  
ATOM   1547  HA  GLN A  99      23.958  -6.122  -3.733  1.00 95.58           H  
ATOM   1548  C   GLN A  99      25.244  -7.792  -3.997  1.00 95.58           C  
ATOM   1549  CB  GLN A  99      25.937  -5.442  -3.292  1.00 95.58           C  
ATOM   1550  HB2 GLN A  99      25.542  -4.535  -2.835  1.00 95.58           H  
ATOM   1551  HB3 GLN A  99      26.799  -5.769  -2.711  1.00 95.58           H  
ATOM   1552  O   GLN A  99      24.673  -8.085  -5.041  1.00 95.58           O  
ATOM   1553  CG  GLN A  99      26.406  -5.116  -4.717  1.00 95.58           C  
ATOM   1554  HG2 GLN A  99      26.913  -5.985  -5.136  1.00 95.58           H  
ATOM   1555  HG3 GLN A  99      25.559  -4.880  -5.361  1.00 95.58           H  
ATOM   1556  CD  GLN A  99      27.357  -3.925  -4.735  1.00 95.58           C  
ATOM   1557  NE2 GLN A  99      28.474  -4.031  -5.409  1.00 95.58           N  
ATOM   1558 HE21 GLN A  99      28.904  -3.137  -5.596  1.00 95.58           H  
ATOM   1559 HE22 GLN A  99      28.560  -4.752  -6.111  1.00 95.58           H  
ATOM   1560  OE1 GLN A  99      27.126  -2.888  -4.140  1.00 95.58           O  
ATOM   1561  N   GLU A 100      26.168  -8.603  -3.477  1.00 95.25           N  
ATOM   1562  H   GLU A 100      26.629  -8.335  -2.619  1.00 95.25           H  
ATOM   1563  CA  GLU A 100      26.590  -9.847  -4.142  1.00 95.25           C  
ATOM   1564  HA  GLU A 100      26.971  -9.609  -5.135  1.00 95.25           H  
ATOM   1565  C   GLU A 100      25.435 -10.849  -4.322  1.00 95.25           C  
ATOM   1566  CB  GLU A 100      27.729 -10.466  -3.325  1.00 95.25           C  
ATOM   1567  HB2 GLU A 100      27.337 -10.784  -2.359  1.00 95.25           H  
ATOM   1568  HB3 GLU A 100      28.490  -9.704  -3.160  1.00 95.25           H  
ATOM   1569  O   GLU A 100      25.240 -11.401  -5.406  1.00 95.25           O  
ATOM   1570  CG  GLU A 100      28.374 -11.660  -4.043  1.00 95.25           C  
ATOM   1571  HG2 GLU A 100      28.776 -11.316  -4.996  1.00 95.25           H  
ATOM   1572  HG3 GLU A 100      27.608 -12.409  -4.248  1.00 95.25           H  
ATOM   1573  CD  GLU A 100      29.490 -12.317  -3.220  1.00 95.25           C  
ATOM   1574  OE1 GLU A 100      30.020 -13.337  -3.708  1.00 95.25           O  
ATOM   1575  OE2 GLU A 100      29.783 -11.814  -2.112  1.00 95.25           O  
ATOM   1576  N   GLN A 101      24.614 -11.031  -3.285  1.00 95.91           N  
ATOM   1577  H   GLN A 101      24.743 -10.444  -2.473  1.00 95.91           H  
ATOM   1578  CA  GLN A 101      23.447 -11.912  -3.329  1.00 95.91           C  
ATOM   1579  HA  GLN A 101      23.750 -12.883  -3.721  1.00 95.91           H  
ATOM   1580  C   GLN A 101      22.353 -11.361  -4.248  1.00 95.91           C  
ATOM   1581  CB  GLN A 101      22.878 -12.098  -1.920  1.00 95.91           C  
ATOM   1582  HB2 GLN A 101      21.949 -12.664  -1.997  1.00 95.91           H  
ATOM   1583  HB3 GLN A 101      22.650 -11.121  -1.495  1.00 95.91           H  
ATOM   1584  O   GLN A 101      21.694 -12.140  -4.934  1.00 95.91           O  
ATOM   1585  CG  GLN A 101      23.820 -12.848  -0.969  1.00 95.91           C  
ATOM   1586  HG2 GLN A 101      24.775 -12.328  -0.906  1.00 95.91           H  
ATOM   1587  HG3 GLN A 101      24.002 -13.851  -1.355  1.00 95.91           H  
ATOM   1588  CD  GLN A 101      23.239 -12.958   0.437  1.00 95.91           C  
ATOM   1589  NE2 GLN A 101      23.952 -13.554   1.365  1.00 95.91           N  
ATOM   1590 HE21 GLN A 101      23.552 -13.569   2.292  1.00 95.91           H  
ATOM   1591 HE22 GLN A 101      24.883 -13.890   1.165  1.00 95.91           H  
ATOM   1592  OE1 GLN A 101      22.141 -12.512   0.733  1.00 95.91           O  
ATOM   1593  N   ALA A 102      22.168 -10.039  -4.284  1.00 96.52           N  
ATOM   1594  H   ALA A 102      22.724  -9.460  -3.671  1.00 96.52           H  
ATOM   1595  CA  ALA A 102      21.241  -9.374  -5.191  1.00 96.52           C  
ATOM   1596  HA  ALA A 102      20.246  -9.798  -5.059  1.00 96.52           H  
ATOM   1597  C   ALA A 102      21.653  -9.598  -6.653  1.00 96.52           C  
ATOM   1598  CB  ALA A 102      21.181  -7.884  -4.834  1.00 96.52           C  
ATOM   1599  HB1 ALA A 102      22.168  -7.427  -4.902  1.00 96.52           H  
ATOM   1600  HB2 ALA A 102      20.800  -7.754  -3.821  1.00 96.52           H  
ATOM   1601  HB3 ALA A 102      20.518  -7.369  -5.530  1.00 96.52           H  
ATOM   1602  O   ALA A 102      20.837 -10.049  -7.457  1.00 96.52           O  
ATOM   1603  N   ARG A 103      22.936  -9.390  -6.982  1.00 95.99           N  
ATOM   1604  H   ARG A 103      23.546  -9.016  -6.269  1.00 95.99           H  
ATOM   1605  CA  ARG A 103      23.489  -9.666  -8.316  1.00 95.99           C  
ATOM   1606  HA  ARG A 103      22.964  -9.062  -9.057  1.00 95.99           H  
ATOM   1607  C   ARG A 103      23.292 -11.128  -8.717  1.00 95.99           C  
ATOM   1608  CB  ARG A 103      24.984  -9.326  -8.341  1.00 95.99           C  
ATOM   1609  HB2 ARG A 103      25.486  -9.873  -7.544  1.00 95.99           H  
ATOM   1610  HB3 ARG A 103      25.387  -9.673  -9.292  1.00 95.99           H  
ATOM   1611  O   ARG A 103      22.797 -11.402  -9.809  1.00 95.99           O  
ATOM   1612  CG  ARG A 103      25.324  -7.833  -8.201  1.00 95.99           C  
ATOM   1613  HG2 ARG A 103      24.886  -7.267  -9.023  1.00 95.99           H  
ATOM   1614  HG3 ARG A 103      24.916  -7.400  -7.287  1.00 95.99           H  
ATOM   1615  CD  ARG A 103      26.855  -7.731  -8.182  1.00 95.99           C  
ATOM   1616  HD2 ARG A 103      27.258  -8.479  -8.865  1.00 95.99           H  
ATOM   1617  HD3 ARG A 103      27.203  -7.970  -7.177  1.00 95.99           H  
ATOM   1618  NE  ARG A 103      27.384  -6.421  -8.589  1.00 95.99           N  
ATOM   1619  HE  ARG A 103      26.767  -5.631  -8.713  1.00 95.99           H  
ATOM   1620  NH1 ARG A 103      29.577  -7.080  -8.817  1.00 95.99           N  
ATOM   1621 HH11 ARG A 103      30.499  -6.876  -9.174  1.00 95.99           H  
ATOM   1622 HH12 ARG A 103      29.370  -7.966  -8.379  1.00 95.99           H  
ATOM   1623  NH2 ARG A 103      28.983  -5.075  -9.470  1.00 95.99           N  
ATOM   1624 HH21 ARG A 103      29.950  -4.808  -9.590  1.00 95.99           H  
ATOM   1625 HH22 ARG A 103      28.330  -4.317  -9.333  1.00 95.99           H  
ATOM   1626  CZ  ARG A 103      28.633  -6.195  -8.947  1.00 95.99           C  
ATOM   1627  N   ALA A 104      23.637 -12.061  -7.828  1.00 95.41           N  
ATOM   1628  H   ALA A 104      24.071 -11.766  -6.965  1.00 95.41           H  
ATOM   1629  CA  ALA A 104      23.488 -13.491  -8.077  1.00 95.41           C  
ATOM   1630  HA  ALA A 104      24.026 -13.744  -8.991  1.00 95.41           H  
ATOM   1631  C   ALA A 104      22.017 -13.890  -8.283  1.00 95.41           C  
ATOM   1632  CB  ALA A 104      24.128 -14.259  -6.915  1.00 95.41           C  
ATOM   1633  HB1 ALA A 104      24.060 -15.331  -7.101  1.00 95.41           H  
ATOM   1634  HB2 ALA A 104      23.619 -14.022  -5.980  1.00 95.41           H  
ATOM   1635  HB3 ALA A 104      25.179 -13.983  -6.825  1.00 95.41           H  
ATOM   1636  O   ALA A 104      21.702 -14.599  -9.237  1.00 95.41           O  
ATOM   1637  N   ALA A 105      21.105 -13.397  -7.438  1.00 95.18           N  
ATOM   1638  H   ALA A 105      21.417 -12.819  -6.671  1.00 95.18           H  
ATOM   1639  CA  ALA A 105      19.672 -13.656  -7.561  1.00 95.18           C  
ATOM   1640  HA  ALA A 105      19.510 -14.734  -7.581  1.00 95.18           H  
ATOM   1641  C   ALA A 105      19.093 -13.079  -8.860  1.00 95.18           C  
ATOM   1642  CB  ALA A 105      18.958 -13.077  -6.333  1.00 95.18           C  
ATOM   1643  HB1 ALA A 105      17.887 -13.260  -6.410  1.00 95.18           H  
ATOM   1644  HB2 ALA A 105      19.131 -12.002  -6.272  1.00 95.18           H  
ATOM   1645  HB3 ALA A 105      19.337 -13.551  -5.428  1.00 95.18           H  
ATOM   1646  O   ALA A 105      18.279 -13.733  -9.516  1.00 95.18           O  
ATOM   1647  N   PHE A 106      19.534 -11.883  -9.257  1.00 96.37           N  
ATOM   1648  H   PHE A 106      20.166 -11.373  -8.656  1.00 96.37           H  
ATOM   1649  CA  PHE A 106      19.109 -11.248 -10.497  1.00 96.37           C  
ATOM   1650  HA  PHE A 106      18.020 -11.200 -10.496  1.00 96.37           H  
ATOM   1651  C   PHE A 106      19.540 -12.061 -11.723  1.00 96.37           C  
ATOM   1652  CB  PHE A 106      19.642  -9.814 -10.548  1.00 96.37           C  
ATOM   1653  HB2 PHE A 106      20.729  -9.826 -10.632  1.00 96.37           H  
ATOM   1654  HB3 PHE A 106      19.396  -9.312  -9.613  1.00 96.37           H  
ATOM   1655  O   PHE A 106      18.696 -12.435 -12.539  1.00 96.37           O  
ATOM   1656  CG  PHE A 106      19.065  -9.006 -11.687  1.00 96.37           C  
ATOM   1657  CD1 PHE A 106      19.633  -9.089 -12.972  1.00 96.37           C  
ATOM   1658  HD1 PHE A 106      20.472  -9.744 -13.156  1.00 96.37           H  
ATOM   1659  CD2 PHE A 106      17.959  -8.167 -11.459  1.00 96.37           C  
ATOM   1660  HD2 PHE A 106      17.499  -8.118 -10.483  1.00 96.37           H  
ATOM   1661  CE1 PHE A 106      19.126  -8.299 -14.014  1.00 96.37           C  
ATOM   1662  HE1 PHE A 106      19.572  -8.339 -14.997  1.00 96.37           H  
ATOM   1663  CE2 PHE A 106      17.462  -7.363 -12.498  1.00 96.37           C  
ATOM   1664  HE2 PHE A 106      16.634  -6.694 -12.316  1.00 96.37           H  
ATOM   1665  CZ  PHE A 106      18.065  -7.416 -13.765  1.00 96.37           C  
ATOM   1666  HZ  PHE A 106      17.731  -6.758 -14.554  1.00 96.37           H  
ATOM   1667  N   ILE A 107      20.833 -12.399 -11.820  1.00 95.45           N  
ATOM   1668  H   ILE A 107      21.465 -12.076 -11.101  1.00 95.45           H  
ATOM   1669  CA  ILE A 107      21.378 -13.219 -12.914  1.00 95.45           C  
ATOM   1670  HA  ILE A 107      21.174 -12.725 -13.863  1.00 95.45           H  
ATOM   1671  C   ILE A 107      20.682 -14.581 -12.956  1.00 95.45           C  
ATOM   1672  CB  ILE A 107      22.909 -13.388 -12.768  1.00 95.45           C  
ATOM   1673  HB  ILE A 107      23.116 -13.758 -11.764  1.00 95.45           H  
ATOM   1674  O   ILE A 107      20.236 -15.007 -14.019  1.00 95.45           O  
ATOM   1675  CG1 ILE A 107      23.643 -12.042 -12.963  1.00 95.45           C  
ATOM   1676 HG12 ILE A 107      23.690 -11.802 -14.025  1.00 95.45           H  
ATOM   1677 HG13 ILE A 107      23.098 -11.240 -12.466  1.00 95.45           H  
ATOM   1678  CG2 ILE A 107      23.450 -14.418 -13.784  1.00 95.45           C  
ATOM   1679 HG21 ILE A 107      24.536 -14.491 -13.733  1.00 95.45           H  
ATOM   1680 HG22 ILE A 107      23.172 -14.131 -14.798  1.00 95.45           H  
ATOM   1681 HG23 ILE A 107      23.060 -15.414 -13.575  1.00 95.45           H  
ATOM   1682  CD1 ILE A 107      25.064 -12.062 -12.382  1.00 95.45           C  
ATOM   1683 HD11 ILE A 107      25.546 -11.100 -12.556  1.00 95.45           H  
ATOM   1684 HD12 ILE A 107      25.671 -12.839 -12.848  1.00 95.45           H  
ATOM   1685 HD13 ILE A 107      25.021 -12.243 -11.308  1.00 95.45           H  
ATOM   1686  N   ALA A 108      20.540 -15.253 -11.809  1.00 94.75           N  
ATOM   1687  H   ALA A 108      20.935 -14.869 -10.963  1.00 94.75           H  
ATOM   1688  CA  ALA A 108      19.891 -16.559 -11.736  1.00 94.75           C  
ATOM   1689  HA  ALA A 108      20.437 -17.256 -12.372  1.00 94.75           H  
ATOM   1690  C   ALA A 108      18.444 -16.509 -12.245  1.00 94.75           C  
ATOM   1691  CB  ALA A 108      19.955 -17.065 -10.291  1.00 94.75           C  
ATOM   1692  HB1 ALA A 108      19.483 -18.046 -10.227  1.00 94.75           H  
ATOM   1693  HB2 ALA A 108      20.995 -17.152  -9.976  1.00 94.75           H  
ATOM   1694  HB3 ALA A 108      19.435 -16.375  -9.627  1.00 94.75           H  
ATOM   1695  O   ALA A 108      18.034 -17.392 -12.993  1.00 94.75           O  
ATOM   1696  N   THR A 109      17.696 -15.459 -11.895  1.00 95.34           N  
ATOM   1697  H   THR A 109      18.108 -14.763 -11.291  1.00 95.34           H  
ATOM   1698  CA  THR A 109      16.308 -15.269 -12.340  1.00 95.34           C  
ATOM   1699  HA  THR A 109      15.731 -16.161 -12.095  1.00 95.34           H  
ATOM   1700  C   THR A 109      16.232 -15.062 -13.852  1.00 95.34           C  
ATOM   1701  CB  THR A 109      15.671 -14.075 -11.621  1.00 95.34           C  
ATOM   1702  HB  THR A 109      16.240 -13.179 -11.869  1.00 95.34           H  
ATOM   1703  O   THR A 109      15.499 -15.773 -14.533  1.00 95.34           O  
ATOM   1704  CG2 THR A 109      14.212 -13.853 -12.007  1.00 95.34           C  
ATOM   1705 HG21 THR A 109      13.633 -14.741 -11.752  1.00 95.34           H  
ATOM   1706 HG22 THR A 109      14.117 -13.648 -13.073  1.00 95.34           H  
ATOM   1707 HG23 THR A 109      13.824 -12.994 -11.460  1.00 95.34           H  
ATOM   1708  OG1 THR A 109      15.703 -14.264 -10.223  1.00 95.34           O  
ATOM   1709  HG1 THR A 109      16.609 -14.121  -9.938  1.00 95.34           H  
ATOM   1710  N   ILE A 110      17.011 -14.129 -14.408  1.00 93.81           N  
ATOM   1711  H   ILE A 110      17.634 -13.593 -13.822  1.00 93.81           H  
ATOM   1712  CA  ILE A 110      16.974 -13.848 -15.852  1.00 93.81           C  
ATOM   1713  HA  ILE A 110      15.937 -13.686 -16.146  1.00 93.81           H  
ATOM   1714  C   ILE A 110      17.446 -15.062 -16.660  1.00 93.81           C  
ATOM   1715  CB  ILE A 110      17.776 -12.567 -16.169  1.00 93.81           C  
ATOM   1716  HB  ILE A 110      18.790 -12.695 -15.790  1.00 93.81           H  
ATOM   1717  O   ILE A 110      16.787 -15.463 -17.617  1.00 93.81           O  
ATOM   1718  CG1 ILE A 110      17.179 -11.315 -15.483  1.00 93.81           C  
ATOM   1719 HG12 ILE A 110      17.281 -11.409 -14.402  1.00 93.81           H  
ATOM   1720 HG13 ILE A 110      17.760 -10.443 -15.781  1.00 93.81           H  
ATOM   1721  CG2 ILE A 110      17.881 -12.332 -17.687  1.00 93.81           C  
ATOM   1722 HG21 ILE A 110      16.900 -12.402 -18.156  1.00 93.81           H  
ATOM   1723 HG22 ILE A 110      18.305 -11.349 -17.889  1.00 93.81           H  
ATOM   1724 HG23 ILE A 110      18.542 -13.078 -18.128  1.00 93.81           H  
ATOM   1725  CD1 ILE A 110      15.701 -11.036 -15.791  1.00 93.81           C  
ATOM   1726 HD11 ILE A 110      15.428 -10.075 -15.355  1.00 93.81           H  
ATOM   1727 HD12 ILE A 110      15.066 -11.806 -15.354  1.00 93.81           H  
ATOM   1728 HD13 ILE A 110      15.537 -10.990 -16.867  1.00 93.81           H  
ATOM   1729  N   THR A 111      18.528 -15.715 -16.239  1.00 92.82           N  
ATOM   1730  H   THR A 111      19.065 -15.335 -15.473  1.00 92.82           H  
ATOM   1731  CA  THR A 111      19.031 -16.927 -16.897  1.00 92.82           C  
ATOM   1732  HA  THR A 111      19.183 -16.708 -17.954  1.00 92.82           H  
ATOM   1733  C   THR A 111      18.033 -18.084 -16.807  1.00 92.82           C  
ATOM   1734  CB  THR A 111      20.387 -17.321 -16.301  1.00 92.82           C  
ATOM   1735  HB  THR A 111      20.289 -17.475 -15.226  1.00 92.82           H  
ATOM   1736  O   THR A 111      17.847 -18.807 -17.787  1.00 92.82           O  
ATOM   1737  CG2 THR A 111      20.984 -18.570 -16.946  1.00 92.82           C  
ATOM   1738 HG21 THR A 111      20.391 -19.444 -16.676  1.00 92.82           H  
ATOM   1739 HG22 THR A 111      22.005 -18.712 -16.592  1.00 92.82           H  
ATOM   1740 HG23 THR A 111      20.993 -18.452 -18.029  1.00 92.82           H  
ATOM   1741  OG1 THR A 111      21.299 -16.281 -16.548  1.00 92.82           O  
ATOM   1742  HG1 THR A 111      21.939 -16.251 -15.833  1.00 92.82           H  
ATOM   1743  N   ALA A 112      17.354 -18.263 -15.669  1.00 92.90           N  
ATOM   1744  H   ALA A 112      17.534 -17.659 -14.880  1.00 92.90           H  
ATOM   1745  CA  ALA A 112      16.312 -19.278 -15.527  1.00 92.90           C  
ATOM   1746  HA  ALA A 112      16.716 -20.239 -15.845  1.00 92.90           H  
ATOM   1747  C   ALA A 112      15.101 -18.988 -16.427  1.00 92.90           C  
ATOM   1748  CB  ALA A 112      15.917 -19.404 -14.054  1.00 92.90           C  
ATOM   1749  HB1 ALA A 112      16.763 -19.778 -13.476  1.00 92.90           H  
ATOM   1750  HB2 ALA A 112      15.082 -20.096 -13.950  1.00 92.90           H  
ATOM   1751  HB3 ALA A 112      15.629 -18.428 -13.662  1.00 92.90           H  
ATOM   1752  O   ALA A 112      14.613 -19.911 -17.073  1.00 92.90           O  
ATOM   1753  N   PHE A 113      14.670 -17.728 -16.550  1.00 92.78           N  
ATOM   1754  H   PHE A 113      15.089 -17.013 -15.973  1.00 92.78           H  
ATOM   1755  CA  PHE A 113      13.595 -17.336 -17.468  1.00 92.78           C  
ATOM   1756  HA  PHE A 113      12.691 -17.894 -17.225  1.00 92.78           H  
ATOM   1757  C   PHE A 113      13.953 -17.667 -18.922  1.00 92.78           C  
ATOM   1758  CB  PHE A 113      13.298 -15.835 -17.314  1.00 92.78           C  
ATOM   1759  HB2 PHE A 113      14.230 -15.273 -17.355  1.00 92.78           H  
ATOM   1760  HB3 PHE A 113      12.848 -15.646 -16.339  1.00 92.78           H  
ATOM   1761  O   PHE A 113      13.166 -18.276 -19.638  1.00 92.78           O  
ATOM   1762  CG  PHE A 113      12.360 -15.300 -18.375  1.00 92.78           C  
ATOM   1763  CD1 PHE A 113      12.866 -14.536 -19.444  1.00 92.78           C  
ATOM   1764  HD1 PHE A 113      13.920 -14.303 -19.495  1.00 92.78           H  
ATOM   1765  CD2 PHE A 113      10.987 -15.605 -18.318  1.00 92.78           C  
ATOM   1766  HD2 PHE A 113      10.593 -16.188 -17.499  1.00 92.78           H  
ATOM   1767  CE1 PHE A 113      12.001 -14.079 -20.451  1.00 92.78           C  
ATOM   1768  HE1 PHE A 113      12.384 -13.495 -21.275  1.00 92.78           H  
ATOM   1769  CE2 PHE A 113      10.123 -15.149 -19.327  1.00 92.78           C  
ATOM   1770  HE2 PHE A 113       9.069 -15.384 -19.283  1.00 92.78           H  
ATOM   1771  CZ  PHE A 113      10.631 -14.383 -20.391  1.00 92.78           C  
ATOM   1772  HZ  PHE A 113       9.969 -14.040 -21.173  1.00 92.78           H  
ATOM   1773  N   ILE A 114      15.173 -17.334 -19.350  1.00 89.25           N  
ATOM   1774  H   ILE A 114      15.767 -16.814 -18.721  1.00 89.25           H  
ATOM   1775  CA  ILE A 114      15.646 -17.591 -20.719  1.00 89.25           C  
ATOM   1776  HA  ILE A 114      14.953 -17.130 -21.423  1.00 89.25           H  
ATOM   1777  C   ILE A 114      15.672 -19.091 -21.031  1.00 89.25           C  
ATOM   1778  CB  ILE A 114      17.032 -16.946 -20.906  1.00 89.25           C  
ATOM   1779  HB  ILE A 114      17.671 -17.263 -20.082  1.00 89.25           H  
ATOM   1780  O   ILE A 114      15.283 -19.512 -22.122  1.00 89.25           O  
ATOM   1781  CG1 ILE A 114      16.872 -15.412 -20.852  1.00 89.25           C  
ATOM   1782 HG12 ILE A 114      16.374 -15.055 -21.753  1.00 89.25           H  
ATOM   1783 HG13 ILE A 114      16.244 -15.120 -20.010  1.00 89.25           H  
ATOM   1784  CG2 ILE A 114      17.707 -17.378 -22.223  1.00 89.25           C  
ATOM   1785 HG21 ILE A 114      18.660 -16.864 -22.347  1.00 89.25           H  
ATOM   1786 HG22 ILE A 114      17.061 -17.150 -23.071  1.00 89.25           H  
ATOM   1787 HG23 ILE A 114      17.921 -18.446 -22.212  1.00 89.25           H  
ATOM   1788  CD1 ILE A 114      18.204 -14.691 -20.693  1.00 89.25           C  
ATOM   1789 HD11 ILE A 114      18.826 -15.187 -19.948  1.00 89.25           H  
ATOM   1790 HD12 ILE A 114      18.706 -14.668 -21.660  1.00 89.25           H  
ATOM   1791 HD13 ILE A 114      18.010 -13.671 -20.362  1.00 89.25           H  
ATOM   1792  N   ARG A 115      16.115 -19.908 -20.069  1.00 89.10           N  
ATOM   1793  H   ARG A 115      16.425 -19.487 -19.205  1.00 89.10           H  
ATOM   1794  CA  ARG A 115      16.168 -21.370 -20.208  1.00 89.10           C  
ATOM   1795  HA  ARG A 115      16.570 -21.627 -21.188  1.00 89.10           H  
ATOM   1796  C   ARG A 115      14.782 -22.012 -20.144  1.00 89.10           C  
ATOM   1797  CB  ARG A 115      17.092 -21.947 -19.127  1.00 89.10           C  
ATOM   1798  HB2 ARG A 115      16.789 -21.557 -18.155  1.00 89.10           H  
ATOM   1799  HB3 ARG A 115      16.977 -23.031 -19.109  1.00 89.10           H  
ATOM   1800  O   ARG A 115      14.560 -23.033 -20.789  1.00 89.10           O  
ATOM   1801  CG  ARG A 115      18.574 -21.622 -19.380  1.00 89.10           C  
ATOM   1802  HG2 ARG A 115      18.901 -22.124 -20.291  1.00 89.10           H  
ATOM   1803  HG3 ARG A 115      18.716 -20.548 -19.500  1.00 89.10           H  
ATOM   1804  CD  ARG A 115      19.409 -22.117 -18.194  1.00 89.10           C  
ATOM   1805  HD2 ARG A 115      19.064 -21.596 -17.301  1.00 89.10           H  
ATOM   1806  HD3 ARG A 115      19.235 -23.186 -18.067  1.00 89.10           H  
ATOM   1807  NE  ARG A 115      20.857 -21.880 -18.370  1.00 89.10           N  
ATOM   1808  HE  ARG A 115      21.180 -21.596 -19.284  1.00 89.10           H  
ATOM   1809  NH1 ARG A 115      21.506 -22.408 -16.235  1.00 89.10           N  
ATOM   1810 HH11 ARG A 115      20.550 -22.649 -16.016  1.00 89.10           H  
ATOM   1811 HH12 ARG A 115      22.238 -22.464 -15.541  1.00 89.10           H  
ATOM   1812  NH2 ARG A 115      23.028 -21.670 -17.667  1.00 89.10           N  
ATOM   1813 HH21 ARG A 115      23.726 -21.612 -16.940  1.00 89.10           H  
ATOM   1814 HH22 ARG A 115      23.326 -21.561 -18.625  1.00 89.10           H  
ATOM   1815  CZ  ARG A 115      21.788 -21.986 -17.433  1.00 89.10           C  
ATOM   1816  N   ASN A 116      13.849 -21.421 -19.402  1.00 88.97           N  
ATOM   1817  H   ASN A 116      14.087 -20.581 -18.894  1.00 88.97           H  
ATOM   1818  CA  ASN A 116      12.512 -21.964 -19.219  1.00 88.97           C  
ATOM   1819  HA  ASN A 116      12.586 -23.052 -19.203  1.00 88.97           H  
ATOM   1820  C   ASN A 116      11.606 -21.589 -20.407  1.00 88.97           C  
ATOM   1821  CB  ASN A 116      11.986 -21.546 -17.833  1.00 88.97           C  
ATOM   1822  HB2 ASN A 116      12.735 -21.784 -17.078  1.00 88.97           H  
ATOM   1823  HB3 ASN A 116      11.796 -20.473 -17.810  1.00 88.97           H  
ATOM   1824  O   ASN A 116      11.165 -20.452 -20.569  1.00 88.97           O  
ATOM   1825  CG  ASN A 116      10.712 -22.290 -17.481  1.00 88.97           C  
ATOM   1826  ND2 ASN A 116      10.419 -22.513 -16.223  1.00 88.97           N  
ATOM   1827 HD21 ASN A 116       9.577 -23.042 -16.046  1.00 88.97           H  
ATOM   1828 HD22 ASN A 116      10.997 -22.181 -15.464  1.00 88.97           H  
ATOM   1829  OD1 ASN A 116       9.974 -22.696 -18.357  1.00 88.97           O  
ATOM   1830  N   GLN A 117      11.344 -22.559 -21.285  1.00 87.38           N  
ATOM   1831  H   GLN A 117      11.719 -23.481 -21.113  1.00 87.38           H  
ATOM   1832  CA  GLN A 117      10.440 -22.367 -22.419  1.00 87.38           C  
ATOM   1833  HA  GLN A 117      10.738 -21.467 -22.958  1.00 87.38           H  
ATOM   1834  C   GLN A 117       8.983 -22.159 -21.981  1.00 87.38           C  
ATOM   1835  CB  GLN A 117      10.571 -23.563 -23.370  1.00 87.38           C  
ATOM   1836  HB2 GLN A 117      11.613 -23.654 -23.676  1.00 87.38           H  
ATOM   1837  HB3 GLN A 117      10.280 -24.475 -22.847  1.00 87.38           H  
ATOM   1838  O   GLN A 117       8.272 -21.401 -22.640  1.00 87.38           O  
ATOM   1839  CG  GLN A 117       9.694 -23.400 -24.622  1.00 87.38           C  
ATOM   1840  HG2 GLN A 117       9.949 -22.470 -25.129  1.00 87.38           H  
ATOM   1841  HG3 GLN A 117       8.644 -23.356 -24.330  1.00 87.38           H  
ATOM   1842  CD  GLN A 117       9.837 -24.548 -25.610  1.00 87.38           C  
ATOM   1843  NE2 GLN A 117       8.966 -24.626 -26.591  1.00 87.38           N  
ATOM   1844 HE21 GLN A 117       9.046 -25.446 -27.175  1.00 87.38           H  
ATOM   1845 HE22 GLN A 117       8.169 -24.006 -26.600  1.00 87.38           H  
ATOM   1846  OE1 GLN A 117      10.727 -25.377 -25.546  1.00 87.38           O  
ATOM   1847  N   GLU A 118       8.543 -22.795 -20.894  1.00 88.04           N  
ATOM   1848  H   GLU A 118       9.187 -23.329 -20.326  1.00 88.04           H  
ATOM   1849  CA  GLU A 118       7.187 -22.638 -20.356  1.00 88.04           C  
ATOM   1850  HA  GLU A 118       6.457 -22.809 -21.148  1.00 88.04           H  
ATOM   1851  C   GLU A 118       6.988 -21.203 -19.868  1.00 88.04           C  
ATOM   1852  CB  GLU A 118       6.905 -23.659 -19.241  1.00 88.04           C  
ATOM   1853  HB2 GLU A 118       7.615 -23.519 -18.426  1.00 88.04           H  
ATOM   1854  HB3 GLU A 118       5.902 -23.479 -18.853  1.00 88.04           H  
ATOM   1855  O   GLU A 118       6.099 -20.526 -20.369  1.00 88.04           O  
ATOM   1856  CG  GLU A 118       6.981 -25.104 -19.760  1.00 88.04           C  
ATOM   1857  HG2 GLU A 118       7.962 -25.271 -20.205  1.00 88.04           H  
ATOM   1858  HG3 GLU A 118       6.237 -25.228 -20.547  1.00 88.04           H  
ATOM   1859  CD  GLU A 118       6.763 -26.171 -18.674  1.00 88.04           C  
ATOM   1860  OE1 GLU A 118       6.633 -27.351 -19.075  1.00 88.04           O  
ATOM   1861  OE2 GLU A 118       6.803 -25.830 -17.473  1.00 88.04           O  
ATOM   1862  N   ALA A 119       7.915 -20.676 -19.059  1.00 87.47           N  
ATOM   1863  H   ALA A 119       8.615 -21.303 -18.690  1.00 87.47           H  
ATOM   1864  CA  ALA A 119       7.890 -19.283 -18.599  1.00 87.47           C  
ATOM   1865  HA  ALA A 119       7.017 -19.140 -17.962  1.00 87.47           H  
ATOM   1866  C   ALA A 119       7.793 -18.281 -19.760  1.00 87.47           C  
ATOM   1867  CB  ALA A 119       9.163 -19.004 -17.786  1.00 87.47           C  
ATOM   1868  HB1 ALA A 119       9.072 -18.029 -17.307  1.00 87.47           H  
ATOM   1869  HB2 ALA A 119       9.296 -19.764 -17.016  1.00 87.47           H  
ATOM   1870  HB3 ALA A 119      10.034 -19.001 -18.441  1.00 87.47           H  
ATOM   1871  O   ALA A 119       7.016 -17.331 -19.722  1.00 87.47           O  
ATOM   1872  N   ARG A 120       8.566 -18.498 -20.829  1.00 88.25           N  
ATOM   1873  H   ARG A 120       9.205 -19.280 -20.794  1.00 88.25           H  
ATOM   1874  CA  ARG A 120       8.515 -17.646 -22.027  1.00 88.25           C  
ATOM   1875  HA  ARG A 120       8.523 -16.598 -21.727  1.00 88.25           H  
ATOM   1876  C   ARG A 120       7.235 -17.825 -22.829  1.00 88.25           C  
ATOM   1877  CB  ARG A 120       9.727 -17.925 -22.914  1.00 88.25           C  
ATOM   1878  HB2 ARG A 120       9.596 -17.404 -23.863  1.00 88.25           H  
ATOM   1879  HB3 ARG A 120       9.799 -18.996 -23.108  1.00 88.25           H  
ATOM   1880  O   ARG A 120       6.797 -16.896 -23.484  1.00 88.25           O  
ATOM   1881  CG  ARG A 120      11.003 -17.411 -22.243  1.00 88.25           C  
ATOM   1882  HG2 ARG A 120      11.144 -17.890 -21.274  1.00 88.25           H  
ATOM   1883  HG3 ARG A 120      10.901 -16.336 -22.088  1.00 88.25           H  
ATOM   1884  CD  ARG A 120      12.237 -17.636 -23.102  1.00 88.25           C  
ATOM   1885  HD2 ARG A 120      12.111 -17.089 -24.037  1.00 88.25           H  
ATOM   1886  HD3 ARG A 120      13.092 -17.211 -22.576  1.00 88.25           H  
ATOM   1887  NE  ARG A 120      12.489 -19.066 -23.331  1.00 88.25           N  
ATOM   1888  HE  ARG A 120      12.351 -19.660 -22.526  1.00 88.25           H  
ATOM   1889  NH1 ARG A 120      13.281 -18.852 -25.459  1.00 88.25           N  
ATOM   1890 HH11 ARG A 120      13.753 -19.232 -26.267  1.00 88.25           H  
ATOM   1891 HH12 ARG A 120      12.856 -17.936 -25.484  1.00 88.25           H  
ATOM   1892  NH2 ARG A 120      13.402 -20.839 -24.425  1.00 88.25           N  
ATOM   1893 HH21 ARG A 120      13.870 -21.234 -25.228  1.00 88.25           H  
ATOM   1894 HH22 ARG A 120      13.370 -21.349 -23.553  1.00 88.25           H  
ATOM   1895  CZ  ARG A 120      13.053 -19.583 -24.403  1.00 88.25           C  
ATOM   1896  N   THR A 121       6.643 -19.011 -22.827  1.00 86.93           N  
ATOM   1897  H   THR A 121       7.003 -19.729 -22.215  1.00 86.93           H  
ATOM   1898  CA  THR A 121       5.402 -19.264 -23.567  1.00 86.93           C  
ATOM   1899  HA  THR A 121       5.449 -18.751 -24.528  1.00 86.93           H  
ATOM   1900  C   THR A 121       4.190 -18.711 -22.828  1.00 86.93           C  
ATOM   1901  CB  THR A 121       5.231 -20.763 -23.835  1.00 86.93           C  
ATOM   1902  HB  THR A 121       5.171 -21.305 -22.891  1.00 86.93           H  
ATOM   1903  O   THR A 121       3.263 -18.239 -23.480  1.00 86.93           O  
ATOM   1904  CG2 THR A 121       3.995 -21.083 -24.676  1.00 86.93           C  
ATOM   1905 HG21 THR A 121       3.093 -20.875 -24.101  1.00 86.93           H  
ATOM   1906 HG22 THR A 121       3.999 -22.142 -24.934  1.00 86.93           H  
ATOM   1907 HG23 THR A 121       3.997 -20.480 -25.585  1.00 86.93           H  
ATOM   1908  OG1 THR A 121       6.349 -21.225 -24.564  1.00 86.93           O  
ATOM   1909  HG1 THR A 121       7.059 -21.267 -23.920  1.00 86.93           H  
ATOM   1910  N   GLU A 122       4.209 -18.779 -21.501  1.00 85.52           N  
ATOM   1911  H   GLU A 122       4.987 -19.242 -21.053  1.00 85.52           H  
ATOM   1912  CA  GLU A 122       3.089 -18.445 -20.629  1.00 85.52           C  
ATOM   1913  HA  GLU A 122       2.151 -18.643 -21.147  1.00 85.52           H  
ATOM   1914  C   GLU A 122       3.080 -16.971 -20.229  1.00 85.52           C  
ATOM   1915  CB  GLU A 122       3.168 -19.375 -19.415  1.00 85.52           C  
ATOM   1916  HB2 GLU A 122       3.251 -20.394 -19.794  1.00 85.52           H  
ATOM   1917  HB3 GLU A 122       4.058 -19.145 -18.830  1.00 85.52           H  
ATOM   1918  O   GLU A 122       2.050 -16.317 -20.353  1.00 85.52           O  
ATOM   1919  CG  GLU A 122       1.927 -19.278 -18.525  1.00 85.52           C  
ATOM   1920  HG2 GLU A 122       1.040 -19.399 -19.148  1.00 85.52           H  
ATOM   1921  HG3 GLU A 122       1.896 -18.288 -18.070  1.00 85.52           H  
ATOM   1922  CD  GLU A 122       1.914 -20.349 -17.428  1.00 85.52           C  
ATOM   1923  OE1 GLU A 122       1.080 -20.204 -16.514  1.00 85.52           O  
ATOM   1924  OE2 GLU A 122       2.726 -21.300 -17.512  1.00 85.52           O  
ATOM   1925  N   ILE A 123       4.226 -16.426 -19.810  1.00 87.26           N  
ATOM   1926  H   ILE A 123       5.046 -17.010 -19.729  1.00 87.26           H  
ATOM   1927  CA  ILE A 123       4.290 -15.047 -19.315  1.00 87.26           C  
ATOM   1928  HA  ILE A 123       3.362 -14.832 -18.785  1.00 87.26           H  
ATOM   1929  C   ILE A 123       4.397 -14.047 -20.471  1.00 87.26           C  
ATOM   1930  CB  ILE A 123       5.459 -14.854 -18.329  1.00 87.26           C  
ATOM   1931  HB  ILE A 123       6.387 -14.883 -18.901  1.00 87.26           H  
ATOM   1932  O   ILE A 123       3.701 -13.035 -20.474  1.00 87.26           O  
ATOM   1933  CG1 ILE A 123       5.540 -15.933 -17.226  1.00 87.26           C  
ATOM   1934 HG12 ILE A 123       4.681 -15.867 -16.558  1.00 87.26           H  
ATOM   1935 HG13 ILE A 123       5.535 -16.928 -17.671  1.00 87.26           H  
ATOM   1936  CG2 ILE A 123       5.334 -13.463 -17.688  1.00 87.26           C  
ATOM   1937 HG21 ILE A 123       6.132 -13.275 -16.969  1.00 87.26           H  
ATOM   1938 HG22 ILE A 123       5.368 -12.696 -18.462  1.00 87.26           H  
ATOM   1939 HG23 ILE A 123       4.359 -13.365 -17.213  1.00 87.26           H  
ATOM   1940  CD1 ILE A 123       6.842 -15.793 -16.430  1.00 87.26           C  
ATOM   1941 HD11 ILE A 123       6.684 -15.161 -15.556  1.00 87.26           H  
ATOM   1942 HD12 ILE A 123       7.187 -16.784 -16.135  1.00 87.26           H  
ATOM   1943 HD13 ILE A 123       7.629 -15.360 -17.047  1.00 87.26           H  
ATOM   1944  N   TYR A 124       5.281 -14.319 -21.439  1.00 88.95           N  
ATOM   1945  H   TYR A 124       5.765 -15.205 -21.396  1.00 88.95           H  
ATOM   1946  CA  TYR A 124       5.638 -13.373 -22.506  1.00 88.95           C  
ATOM   1947  HA  TYR A 124       4.857 -12.620 -22.608  1.00 88.95           H  
ATOM   1948  C   TYR A 124       5.770 -14.069 -23.868  1.00 88.95           C  
ATOM   1949  CB  TYR A 124       6.929 -12.637 -22.126  1.00 88.95           C  
ATOM   1950  HB2 TYR A 124       7.737 -13.365 -22.053  1.00 88.95           H  
ATOM   1951  HB3 TYR A 124       7.174 -11.939 -22.926  1.00 88.95           H  
ATOM   1952  O   TYR A 124       6.894 -14.275 -24.346  1.00 88.95           O  
ATOM   1953  CG  TYR A 124       6.851 -11.850 -20.838  1.00 88.95           C  
ATOM   1954  CD1 TYR A 124       5.884 -10.839 -20.687  1.00 88.95           C  
ATOM   1955  HD1 TYR A 124       5.190 -10.633 -21.488  1.00 88.95           H  
ATOM   1956  CD2 TYR A 124       7.731 -12.145 -19.782  1.00 88.95           C  
ATOM   1957  HD2 TYR A 124       8.454 -12.941 -19.881  1.00 88.95           H  
ATOM   1958  CE1 TYR A 124       5.801 -10.123 -19.479  1.00 88.95           C  
ATOM   1959  HE1 TYR A 124       5.027  -9.386 -19.327  1.00 88.95           H  
ATOM   1960  CE2 TYR A 124       7.682 -11.403 -18.590  1.00 88.95           C  
ATOM   1961  HE2 TYR A 124       8.377 -11.615 -17.791  1.00 88.95           H  
ATOM   1962  OH  TYR A 124       6.680  -9.671 -17.300  1.00 88.95           O  
ATOM   1963  HH  TYR A 124       7.351  -9.977 -16.685  1.00 88.95           H  
ATOM   1964  CZ  TYR A 124       6.720 -10.384 -18.447  1.00 88.95           C  
ATOM   1965  N   PRO A 125       4.645 -14.446 -24.509  1.00 86.31           N  
ATOM   1966  CA  PRO A 125       4.626 -15.241 -25.741  1.00 86.31           C  
ATOM   1967  HA  PRO A 125       4.980 -16.243 -25.497  1.00 86.31           H  
ATOM   1968  C   PRO A 125       5.484 -14.673 -26.882  1.00 86.31           C  
ATOM   1969  CB  PRO A 125       3.152 -15.305 -26.155  1.00 86.31           C  
ATOM   1970  HB2 PRO A 125       2.907 -16.260 -26.619  1.00 86.31           H  
ATOM   1971  HB3 PRO A 125       2.920 -14.484 -26.833  1.00 86.31           H  
ATOM   1972  O   PRO A 125       6.006 -15.436 -27.699  1.00 86.31           O  
ATOM   1973  CG  PRO A 125       2.382 -15.098 -24.853  1.00 86.31           C  
ATOM   1974  HG2 PRO A 125       2.276 -16.046 -24.325  1.00 86.31           H  
ATOM   1975  HG3 PRO A 125       1.404 -14.649 -25.026  1.00 86.31           H  
ATOM   1976  CD  PRO A 125       3.288 -14.171 -24.054  1.00 86.31           C  
ATOM   1977  HD2 PRO A 125       3.158 -14.370 -22.990  1.00 86.31           H  
ATOM   1978  HD3 PRO A 125       3.040 -13.132 -24.271  1.00 86.31           H  
ATOM   1979  N   GLU A 126       5.677 -13.354 -26.927  1.00 85.54           N  
ATOM   1980  H   GLU A 126       5.115 -12.778 -26.316  1.00 85.54           H  
ATOM   1981  CA  GLU A 126       6.612 -12.645 -27.808  1.00 85.54           C  
ATOM   1982  HA  GLU A 126       6.269 -12.769 -28.836  1.00 85.54           H  
ATOM   1983  C   GLU A 126       8.047 -13.208 -27.764  1.00 85.54           C  
ATOM   1984  CB  GLU A 126       6.599 -11.128 -27.502  1.00 85.54           C  
ATOM   1985  HB2 GLU A 126       7.459 -10.687 -28.006  1.00 85.54           H  
ATOM   1986  HB3 GLU A 126       5.718 -10.685 -27.966  1.00 85.54           H  
ATOM   1987  O   GLU A 126       8.741 -13.229 -28.784  1.00 85.54           O  
ATOM   1988  CG  GLU A 126       6.654 -10.705 -26.017  1.00 85.54           C  
ATOM   1989  HG2 GLU A 126       7.372 -11.339 -25.496  1.00 85.54           H  
ATOM   1990  HG3 GLU A 126       7.030  -9.682 -25.980  1.00 85.54           H  
ATOM   1991  CD  GLU A 126       5.300 -10.744 -25.282  1.00 85.54           C  
ATOM   1992  OE1 GLU A 126       5.283 -10.401 -24.084  1.00 85.54           O  
ATOM   1993  OE2 GLU A 126       4.302 -11.195 -25.889  1.00 85.54           O  
ATOM   1994  N   PHE A 127       8.479 -13.767 -26.631  1.00 87.08           N  
ATOM   1995  H   PHE A 127       7.859 -13.741 -25.834  1.00 87.08           H  
ATOM   1996  CA  PHE A 127       9.819 -14.332 -26.428  1.00 87.08           C  
ATOM   1997  HA  PHE A 127      10.448 -14.034 -27.267  1.00 87.08           H  
ATOM   1998  C   PHE A 127       9.850 -15.860 -26.421  1.00 87.08           C  
ATOM   1999  CB  PHE A 127      10.448 -13.743 -25.165  1.00 87.08           C  
ATOM   2000  HB2 PHE A 127      11.502 -14.020 -25.135  1.00 87.08           H  
ATOM   2001  HB3 PHE A 127       9.959 -14.191 -24.300  1.00 87.08           H  
ATOM   2002  O   PHE A 127      10.820 -16.465 -25.953  1.00 87.08           O  
ATOM   2003  CG  PHE A 127      10.340 -12.239 -25.073  1.00 87.08           C  
ATOM   2004  CD1 PHE A 127      10.598 -11.420 -26.191  1.00 87.08           C  
ATOM   2005  HD1 PHE A 127      10.925 -11.850 -27.126  1.00 87.08           H  
ATOM   2006  CD2 PHE A 127       9.883 -11.664 -23.879  1.00 87.08           C  
ATOM   2007  HD2 PHE A 127       9.656 -12.281 -23.022  1.00 87.08           H  
ATOM   2008  CE1 PHE A 127      10.374 -10.035 -26.119  1.00 87.08           C  
ATOM   2009  HE1 PHE A 127      10.525  -9.411 -26.988  1.00 87.08           H  
ATOM   2010  CE2 PHE A 127       9.665 -10.284 -23.815  1.00 87.08           C  
ATOM   2011  HE2 PHE A 127       9.258  -9.849 -22.915  1.00 87.08           H  
ATOM   2012  CZ  PHE A 127       9.903  -9.470 -24.927  1.00 87.08           C  
ATOM   2013  HZ  PHE A 127       9.671  -8.417 -24.869  1.00 87.08           H  
ATOM   2014  N   ARG A 128       8.813 -16.505 -26.974  1.00 83.60           N  
ATOM   2015  H   ARG A 128       8.020 -15.944 -27.249  1.00 83.60           H  
ATOM   2016  CA  ARG A 128       8.686 -17.971 -27.020  1.00 83.60           C  
ATOM   2017  HA  ARG A 128       8.535 -18.333 -26.003  1.00 83.60           H  
ATOM   2018  C   ARG A 128       9.939 -18.669 -27.556  1.00 83.60           C  
ATOM   2019  CB  ARG A 128       7.447 -18.322 -27.858  1.00 83.60           C  
ATOM   2020  HB2 ARG A 128       7.562 -17.918 -28.863  1.00 83.60           H  
ATOM   2021  HB3 ARG A 128       6.580 -17.856 -27.389  1.00 83.60           H  
ATOM   2022  O   ARG A 128      10.298 -19.740 -27.069  1.00 83.60           O  
ATOM   2023  CG  ARG A 128       7.188 -19.834 -27.941  1.00 83.60           C  
ATOM   2024  HG2 ARG A 128       7.034 -20.233 -26.938  1.00 83.60           H  
ATOM   2025  HG3 ARG A 128       8.051 -20.332 -28.382  1.00 83.60           H  
ATOM   2026  CD  ARG A 128       5.975 -20.163 -28.815  1.00 83.60           C  
ATOM   2027  HD2 ARG A 128       6.123 -19.731 -29.805  1.00 83.60           H  
ATOM   2028  HD3 ARG A 128       5.917 -21.247 -28.908  1.00 83.60           H  
ATOM   2029  NE  ARG A 128       4.719 -19.656 -28.236  1.00 83.60           N  
ATOM   2030  HE  ARG A 128       4.803 -19.016 -27.460  1.00 83.60           H  
ATOM   2031  NH1 ARG A 128       3.269 -20.781 -29.616  1.00 83.60           N  
ATOM   2032 HH11 ARG A 128       2.321 -21.021 -29.869  1.00 83.60           H  
ATOM   2033 HH12 ARG A 128       4.059 -21.160 -30.118  1.00 83.60           H  
ATOM   2034  NH2 ARG A 128       2.466 -19.490 -27.977  1.00 83.60           N  
ATOM   2035 HH21 ARG A 128       2.604 -18.901 -27.169  1.00 83.60           H  
ATOM   2036 HH22 ARG A 128       1.521 -19.737 -28.238  1.00 83.60           H  
ATOM   2037  CZ  ARG A 128       3.494 -19.975 -28.613  1.00 83.60           C  
ATOM   2038  N   THR A 129      10.610 -18.093 -28.554  1.00 82.87           N  
ATOM   2039  H   THR A 129      10.331 -17.166 -28.843  1.00 82.87           H  
ATOM   2040  CA  THR A 129      11.823 -18.675 -29.146  1.00 82.87           C  
ATOM   2041  HA  THR A 129      11.887 -19.719 -28.838  1.00 82.87           H  
ATOM   2042  C   THR A 129      13.081 -17.981 -28.630  1.00 82.87           C  
ATOM   2043  CB  THR A 129      11.788 -18.699 -30.683  1.00 82.87           C  
ATOM   2044  HB  THR A 129      12.598 -19.345 -31.021  1.00 82.87           H  
ATOM   2045  O   THR A 129      13.098 -16.777 -28.386  1.00 82.87           O  
ATOM   2046  CG2 THR A 129      10.479 -19.250 -31.247  1.00 82.87           C  
ATOM   2047 HG21 THR A 129      10.571 -19.358 -32.328  1.00 82.87           H  
ATOM   2048 HG22 THR A 129       9.653 -18.574 -31.028  1.00 82.87           H  
ATOM   2049 HG23 THR A 129      10.273 -20.228 -30.812  1.00 82.87           H  
ATOM   2050  OG1 THR A 129      12.024 -17.417 -31.206  1.00 82.87           O  
ATOM   2051  HG1 THR A 129      11.271 -17.126 -31.727  1.00 82.87           H  
ATOM   2052  N   VAL A 130      14.176 -18.737 -28.471  1.00 82.21           N  
ATOM   2053  H   VAL A 130      14.140 -19.717 -28.713  1.00 82.21           H  
ATOM   2054  CA  VAL A 130      15.483 -18.132 -28.139  1.00 82.21           C  
ATOM   2055  HA  VAL A 130      15.348 -17.462 -27.289  1.00 82.21           H  
ATOM   2056  C   VAL A 130      15.989 -17.267 -29.299  1.00 82.21           C  
ATOM   2057  CB  VAL A 130      16.542 -19.185 -27.750  1.00 82.21           C  
ATOM   2058  HB  VAL A 130      16.780 -19.801 -28.618  1.00 82.21           H  
ATOM   2059  O   VAL A 130      16.727 -16.315 -29.071  1.00 82.21           O  
ATOM   2060  CG1 VAL A 130      17.816 -18.504 -27.241  1.00 82.21           C  
ATOM   2061 HG11 VAL A 130      18.513 -19.239 -26.839  1.00 82.21           H  
ATOM   2062 HG12 VAL A 130      18.323 -17.962 -28.039  1.00 82.21           H  
ATOM   2063 HG13 VAL A 130      17.556 -17.799 -26.450  1.00 82.21           H  
ATOM   2064  CG2 VAL A 130      16.053 -20.103 -26.621  1.00 82.21           C  
ATOM   2065 HG21 VAL A 130      15.163 -20.651 -26.928  1.00 82.21           H  
ATOM   2066 HG22 VAL A 130      15.866 -19.521 -25.718  1.00 82.21           H  
ATOM   2067 HG23 VAL A 130      16.826 -20.837 -26.394  1.00 82.21           H  
ATOM   2068  N   GLN A 131      15.542 -17.547 -30.527  1.00 84.54           N  
ATOM   2069  H   GLN A 131      14.898 -18.315 -30.659  1.00 84.54           H  
ATOM   2070  CA  GLN A 131      15.869 -16.733 -31.690  1.00 84.54           C  
ATOM   2071  HA  GLN A 131      16.955 -16.693 -31.774  1.00 84.54           H  
ATOM   2072  C   GLN A 131      15.378 -15.295 -31.518  1.00 84.54           C  
ATOM   2073  CB  GLN A 131      15.303 -17.379 -32.962  1.00 84.54           C  
ATOM   2074  HB2 GLN A 131      15.604 -18.426 -33.000  1.00 84.54           H  
ATOM   2075  HB3 GLN A 131      14.214 -17.337 -32.941  1.00 84.54           H  
ATOM   2076  O   GLN A 131      16.171 -14.389 -31.708  1.00 84.54           O  
ATOM   2077  CG  GLN A 131      15.806 -16.674 -34.231  1.00 84.54           C  
ATOM   2078  HG2 GLN A 131      15.372 -17.158 -35.106  1.00 84.54           H  
ATOM   2079  HG3 GLN A 131      15.472 -15.636 -34.232  1.00 84.54           H  
ATOM   2080  CD  GLN A 131      17.325 -16.722 -34.366  1.00 84.54           C  
ATOM   2081  NE2 GLN A 131      17.980 -15.615 -34.622  1.00 84.54           N  
ATOM   2082 HE21 GLN A 131      18.984 -15.656 -34.730  1.00 84.54           H  
ATOM   2083 HE22 GLN A 131      17.513 -14.722 -34.678  1.00 84.54           H  
ATOM   2084  OE1 GLN A 131      17.948 -17.764 -34.211  1.00 84.54           O  
ATOM   2085  N   HIS A 132      14.151 -15.068 -31.036  1.00 84.52           N  
ATOM   2086  H   HIS A 132      13.510 -15.836 -30.903  1.00 84.52           H  
ATOM   2087  CA  HIS A 132      13.680 -13.702 -30.771  1.00 84.52           C  
ATOM   2088  HA  HIS A 132      13.755 -13.119 -31.689  1.00 84.52           H  
ATOM   2089  C   HIS A 132      14.524 -12.981 -29.709  1.00 84.52           C  
ATOM   2090  CB  HIS A 132      12.217 -13.725 -30.316  1.00 84.52           C  
ATOM   2091  HB2 HIS A 132      12.137 -14.319 -29.406  1.00 84.52           H  
ATOM   2092  HB3 HIS A 132      11.917 -12.706 -30.072  1.00 84.52           H  
ATOM   2093  O   HIS A 132      14.761 -11.781 -29.816  1.00 84.52           O  
ATOM   2094  CG  HIS A 132      11.232 -14.256 -31.323  1.00 84.52           C  
ATOM   2095  CD2 HIS A 132      11.381 -14.348 -32.682  1.00 84.52           C  
ATOM   2096  HD2 HIS A 132      12.255 -14.071 -33.252  1.00 84.52           H  
ATOM   2097  ND1 HIS A 132       9.955 -14.665 -31.019  1.00 84.52           N  
ATOM   2098  HD1 HIS A 132       9.466 -14.400 -30.176  1.00 84.52           H  
ATOM   2099  CE1 HIS A 132       9.354 -15.019 -32.166  1.00 84.52           C  
ATOM   2100  HE1 HIS A 132       8.312 -15.284 -32.260  1.00 84.52           H  
ATOM   2101  NE2 HIS A 132      10.191 -14.873 -33.201  1.00 84.52           N  
ATOM   2102  N   LEU A 133      15.007 -13.701 -28.689  1.00 83.00           N  
ATOM   2103  H   LEU A 133      14.795 -14.688 -28.661  1.00 83.00           H  
ATOM   2104  CA  LEU A 133      15.916 -13.134 -27.686  1.00 83.00           C  
ATOM   2105  HA  LEU A 133      15.486 -12.212 -27.295  1.00 83.00           H  
ATOM   2106  C   LEU A 133      17.271 -12.760 -28.300  1.00 83.00           C  
ATOM   2107  CB  LEU A 133      16.122 -14.120 -26.524  1.00 83.00           C  
ATOM   2108  HB2 LEU A 133      16.851 -13.684 -25.841  1.00 83.00           H  
ATOM   2109  HB3 LEU A 133      16.559 -15.040 -26.913  1.00 83.00           H  
ATOM   2110  O   LEU A 133      17.813 -11.702 -27.985  1.00 83.00           O  
ATOM   2111  CG  LEU A 133      14.862 -14.477 -25.720  1.00 83.00           C  
ATOM   2112  HG  LEU A 133      14.111 -14.922 -26.374  1.00 83.00           H  
ATOM   2113  CD1 LEU A 133      15.235 -15.501 -24.651  1.00 83.00           C  
ATOM   2114 HD11 LEU A 133      16.000 -15.080 -23.998  1.00 83.00           H  
ATOM   2115 HD12 LEU A 133      14.355 -15.752 -24.058  1.00 83.00           H  
ATOM   2116 HD13 LEU A 133      15.618 -16.408 -25.120  1.00 83.00           H  
ATOM   2117  CD2 LEU A 133      14.269 -13.255 -25.026  1.00 83.00           C  
ATOM   2118 HD21 LEU A 133      13.739 -12.652 -25.763  1.00 83.00           H  
ATOM   2119 HD22 LEU A 133      13.552 -13.559 -24.264  1.00 83.00           H  
ATOM   2120 HD23 LEU A 133      15.053 -12.666 -24.551  1.00 83.00           H  
ATOM   2121  N   LEU A 134      17.806 -13.614 -29.178  1.00 82.53           N  
ATOM   2122  H   LEU A 134      17.296 -14.458 -29.396  1.00 82.53           H  
ATOM   2123  CA  LEU A 134      19.033 -13.344 -29.925  1.00 82.53           C  
ATOM   2124  HA  LEU A 134      19.815 -13.076 -29.214  1.00 82.53           H  
ATOM   2125  C   LEU A 134      18.849 -12.154 -30.869  1.00 82.53           C  
ATOM   2126  CB  LEU A 134      19.461 -14.611 -30.687  1.00 82.53           C  
ATOM   2127  HB2 LEU A 134      18.643 -14.917 -31.339  1.00 82.53           H  
ATOM   2128  HB3 LEU A 134      19.632 -15.417 -29.973  1.00 82.53           H  
ATOM   2129  O   LEU A 134      19.672 -11.247 -30.853  1.00 82.53           O  
ATOM   2130  CG  LEU A 134      20.714 -14.425 -31.567  1.00 82.53           C  
ATOM   2131  HG  LEU A 134      20.522 -13.655 -32.314  1.00 82.53           H  
ATOM   2132  CD1 LEU A 134      21.977 -14.051 -30.788  1.00 82.53           C  
ATOM   2133 HD11 LEU A 134      22.319 -14.882 -30.171  1.00 82.53           H  
ATOM   2134 HD12 LEU A 134      22.771 -13.813 -31.496  1.00 82.53           H  
ATOM   2135 HD13 LEU A 134      21.807 -13.165 -30.177  1.00 82.53           H  
ATOM   2136  CD2 LEU A 134      21.010 -15.733 -32.299  1.00 82.53           C  
ATOM   2137 HD21 LEU A 134      21.868 -15.595 -32.957  1.00 82.53           H  
ATOM   2138 HD22 LEU A 134      20.146 -16.020 -32.898  1.00 82.53           H  
ATOM   2139 HD23 LEU A 134      21.222 -16.520 -31.575  1.00 82.53           H  
ATOM   2140  N   ASP A 135      17.756 -12.119 -31.626  1.00 83.63           N  
ATOM   2141  H   ASP A 135      17.153 -12.929 -31.641  1.00 83.63           H  
ATOM   2142  CA  ASP A 135      17.421 -11.019 -32.527  1.00 83.63           C  
ATOM   2143  HA  ASP A 135      18.216 -10.904 -33.264  1.00 83.63           H  
ATOM   2144  C   ASP A 135      17.305  -9.717 -31.742  1.00 83.63           C  
ATOM   2145  CB  ASP A 135      16.103 -11.296 -33.268  1.00 83.63           C  
ATOM   2146  HB2 ASP A 135      15.306 -11.425 -32.536  1.00 83.63           H  
ATOM   2147  HB3 ASP A 135      15.859 -10.423 -33.874  1.00 83.63           H  
ATOM   2148  O   ASP A 135      17.850  -8.707 -32.162  1.00 83.63           O  
ATOM   2149  CG  ASP A 135      16.140 -12.518 -34.190  1.00 83.63           C  
ATOM   2150  OD1 ASP A 135      17.244 -12.939 -34.609  1.00 83.63           O  
ATOM   2151  OD2 ASP A 135      15.047 -13.057 -34.468  1.00 83.63           O  
ATOM   2152  N   MET A 136      16.694  -9.738 -30.554  1.00 80.41           N  
ATOM   2153  H   MET A 136      16.216 -10.581 -30.271  1.00 80.41           H  
ATOM   2154  CA  MET A 136      16.681  -8.574 -29.674  1.00 80.41           C  
ATOM   2155  HA  MET A 136      16.309  -7.718 -30.236  1.00 80.41           H  
ATOM   2156  C   MET A 136      18.062  -8.198 -29.165  1.00 80.41           C  
ATOM   2157  CB  MET A 136      15.785  -8.795 -28.461  1.00 80.41           C  
ATOM   2158  HB2 MET A 136      15.943  -9.803 -28.076  1.00 80.41           H  
ATOM   2159  HB3 MET A 136      16.060  -8.084 -27.682  1.00 80.41           H  
ATOM   2160  O   MET A 136      18.287  -7.008 -29.031  1.00 80.41           O  
ATOM   2161  CG  MET A 136      14.311  -8.567 -28.784  1.00 80.41           C  
ATOM   2162  HG2 MET A 136      14.202  -7.609 -29.293  1.00 80.41           H  
ATOM   2163  HG3 MET A 136      13.956  -9.353 -29.450  1.00 80.41           H  
ATOM   2164  SD  MET A 136      13.291  -8.530 -27.292  1.00 80.41           S  
ATOM   2165  CE  MET A 136      13.642 -10.204 -26.712  1.00 80.41           C  
ATOM   2166  HE1 MET A 136      12.941 -10.474 -25.922  1.00 80.41           H  
ATOM   2167  HE2 MET A 136      14.655 -10.258 -26.315  1.00 80.41           H  
ATOM   2168  HE3 MET A 136      13.525 -10.906 -27.538  1.00 80.41           H  
ATOM   2169  N   LEU A 137      18.961  -9.138 -28.848  1.00 75.43           N  
ATOM   2170  H   LEU A 137      18.687 -10.103 -28.964  1.00 75.43           H  
ATOM   2171  CA  LEU A 137      20.339  -8.859 -28.401  1.00 75.43           C  
ATOM   2172  HA  LEU A 137      20.313  -8.098 -27.620  1.00 75.43           H  
ATOM   2173  C   LEU A 137      21.232  -8.312 -29.521  1.00 75.43           C  
ATOM   2174  CB  LEU A 137      20.983 -10.138 -27.836  1.00 75.43           C  
ATOM   2175  HB2 LEU A 137      20.711 -10.982 -28.470  1.00 75.43           H  
ATOM   2176  HB3 LEU A 137      22.068 -10.042 -27.877  1.00 75.43           H  
ATOM   2177  O   LEU A 137      22.115  -7.491 -29.263  1.00 75.43           O  
ATOM   2178  CG  LEU A 137      20.592 -10.445 -26.388  1.00 75.43           C  
ATOM   2179  HG  LEU A 137      19.505 -10.430 -26.313  1.00 75.43           H  
ATOM   2180  CD1 LEU A 137      21.078 -11.839 -25.999  1.00 75.43           C  
ATOM   2181 HD11 LEU A 137      22.148 -11.930 -26.182  1.00 75.43           H  
ATOM   2182 HD12 LEU A 137      20.871 -12.034 -24.947  1.00 75.43           H  
ATOM   2183 HD13 LEU A 137      20.535 -12.565 -26.603  1.00 75.43           H  
ATOM   2184  CD2 LEU A 137      21.199  -9.439 -25.403  1.00 75.43           C  
ATOM   2185 HD21 LEU A 137      22.275  -9.373 -25.562  1.00 75.43           H  
ATOM   2186 HD22 LEU A 137      20.750  -8.455 -25.538  1.00 75.43           H  
ATOM   2187 HD23 LEU A 137      21.019  -9.766 -24.379  1.00 75.43           H  
ATOM   2188  N   VAL A 138      20.991  -8.748 -30.753  1.00 73.41           N  
ATOM   2189  H   VAL A 138      20.288  -9.463 -30.868  1.00 73.41           H  
ATOM   2190  CA  VAL A 138      21.775  -8.366 -31.931  1.00 73.41           C  
ATOM   2191  HA  VAL A 138      22.790  -8.117 -31.622  1.00 73.41           H  
ATOM   2192  C   VAL A 138      21.206  -7.119 -32.604  1.00 73.41           C  
ATOM   2193  CB  VAL A 138      21.866  -9.552 -32.908  1.00 73.41           C  
ATOM   2194  HB  VAL A 138      20.860  -9.876 -33.174  1.00 73.41           H  
ATOM   2195  O   VAL A 138      21.983  -6.333 -33.139  1.00 73.41           O  
ATOM   2196  CG1 VAL A 138      22.624  -9.194 -34.192  1.00 73.41           C  
ATOM   2197 HG11 VAL A 138      23.597  -8.769 -33.948  1.00 73.41           H  
ATOM   2198 HG12 VAL A 138      22.055  -8.470 -34.776  1.00 73.41           H  
ATOM   2199 HG13 VAL A 138      22.762 -10.085 -34.804  1.00 73.41           H  
ATOM   2200  CG2 VAL A 138      22.616 -10.730 -32.267  1.00 73.41           C  
ATOM   2201 HG21 VAL A 138      23.660 -10.465 -32.098  1.00 73.41           H  
ATOM   2202 HG22 VAL A 138      22.169 -11.004 -31.311  1.00 73.41           H  
ATOM   2203 HG23 VAL A 138      22.566 -11.596 -32.927  1.00 73.41           H  
ATOM   2204  N   ALA A 139      19.885  -6.906 -32.548  1.00 69.27           N  
ATOM   2205  H   ALA A 139      19.292  -7.615 -32.140  1.00 69.27           H  
ATOM   2206  CA  ALA A 139      19.232  -5.716 -33.080  1.00 69.27           C  
ATOM   2207  HA  ALA A 139      19.340  -5.725 -34.164  1.00 69.27           H  
ATOM   2208  C   ALA A 139      19.927  -4.472 -32.531  1.00 69.27           C  
ATOM   2209  CB  ALA A 139      17.734  -5.714 -32.743  1.00 69.27           C  
ATOM   2210  HB1 ALA A 139      17.595  -5.841 -31.670  1.00 69.27           H  
ATOM   2211  HB2 ALA A 139      17.233  -6.521 -33.278  1.00 69.27           H  
ATOM   2212  HB3 ALA A 139      17.292  -4.766 -33.051  1.00 69.27           H  
ATOM   2213  O   ALA A 139      20.110  -4.354 -31.312  1.00 69.27           O  
ATOM   2214  N   ASP A 140      20.338  -3.608 -33.469  1.00 51.72           N  
ATOM   2215  H   ASP A 140      20.165  -3.854 -34.433  1.00 51.72           H  
ATOM   2216  CA  ASP A 140      21.168  -2.424 -33.260  1.00 51.72           C  
ATOM   2217  HA  ASP A 140      22.216  -2.725 -33.279  1.00 51.72           H  
ATOM   2218  C   ASP A 140      20.876  -1.806 -31.897  1.00 51.72           C  
ATOM   2219  CB  ASP A 140      20.910  -1.385 -34.377  1.00 51.72           C  
ATOM   2220  HB2 ASP A 140      20.929  -0.387 -33.940  1.00 51.72           H  
ATOM   2221  HB3 ASP A 140      19.915  -1.532 -34.796  1.00 51.72           H  
ATOM   2222  O   ASP A 140      19.789  -1.272 -31.659  1.00 51.72           O  
ATOM   2223  CG  ASP A 140      21.952  -1.378 -35.502  1.00 51.72           C  
ATOM   2224  OD1 ASP A 140      23.127  -1.698 -35.216  1.00 51.72           O  
ATOM   2225  OD2 ASP A 140      21.570  -0.984 -36.626  1.00 51.72           O  
ATOM   2226  N   ALA A 141      21.853  -1.888 -30.985  1.00 53.14           N  
ATOM   2227  H   ALA A 141      22.712  -2.340 -31.263  1.00 53.14           H  
ATOM   2228  CA  ALA A 141      21.860  -1.013 -29.828  1.00 53.14           C  
ATOM   2229  HA  ALA A 141      21.000  -1.243 -29.199  1.00 53.14           H  
ATOM   2230  C   ALA A 141      21.761   0.401 -30.410  1.00 53.14           C  
ATOM   2231  CB  ALA A 141      23.165  -1.209 -29.037  1.00 53.14           C  
ATOM   2232  HB1 ALA A 141      23.164  -0.554 -28.165  1.00 53.14           H  
ATOM   2233  HB2 ALA A 141      24.020  -0.954 -29.662  1.00 53.14           H  
ATOM   2234  HB3 ALA A 141      23.274  -2.246 -28.717  1.00 53.14           H  
ATOM   2235  O   ALA A 141      22.686   0.792 -31.127  1.00 53.14           O  
ATOM   2236  N   PRO A 142      20.660   1.151 -30.212  1.00 48.19           N  
ATOM   2237  CA  PRO A 142      20.566   2.470 -30.805  1.00 48.19           C  
ATOM   2238  HA  PRO A 142      20.545   2.380 -31.891  1.00 48.19           H  
ATOM   2239  C   PRO A 142      21.809   3.248 -30.374  1.00 48.19           C  
ATOM   2240  CB  PRO A 142      19.242   3.067 -30.309  1.00 48.19           C  
ATOM   2241  HB2 PRO A 142      18.488   2.950 -31.088  1.00 48.19           H  
ATOM   2242  HB3 PRO A 142      19.340   4.117 -30.035  1.00 48.19           H  
ATOM   2243  O   PRO A 142      22.048   3.401 -29.177  1.00 48.19           O  
ATOM   2244  CG  PRO A 142      18.855   2.205 -29.104  1.00 48.19           C  
ATOM   2245  HG2 PRO A 142      17.773   2.124 -28.995  1.00 48.19           H  
ATOM   2246  HG3 PRO A 142      19.298   2.624 -28.201  1.00 48.19           H  
ATOM   2247  CD  PRO A 142      19.494   0.853 -29.398  1.00 48.19           C  
ATOM   2248  HD2 PRO A 142      18.797   0.233 -29.962  1.00 48.19           H  
ATOM   2249  HD3 PRO A 142      19.768   0.364 -28.463  1.00 48.19           H  
ATOM   2250  N   GLN A 143      22.590   3.733 -31.350  1.00 45.22           N  
ATOM   2251  H   GLN A 143      22.384   3.415 -32.286  1.00 45.22           H  
ATOM   2252  CA  GLN A 143      23.839   4.500 -31.171  1.00 45.22           C  
ATOM   2253  HA  GLN A 143      24.622   3.836 -30.807  1.00 45.22           H  
ATOM   2254  C   GLN A 143      23.720   5.664 -30.164  1.00 45.22           C  
ATOM   2255  CB  GLN A 143      24.248   5.083 -32.540  1.00 45.22           C  
ATOM   2256  HB2 GLN A 143      24.925   5.923 -32.385  1.00 45.22           H  
ATOM   2257  HB3 GLN A 143      23.357   5.469 -33.036  1.00 45.22           H  
ATOM   2258  O   GLN A 143      24.719   6.258 -29.773  1.00 45.22           O  
ATOM   2259  CG  GLN A 143      24.973   4.092 -33.464  1.00 45.22           C  
ATOM   2260  HG2 GLN A 143      25.929   3.823 -33.015  1.00 45.22           H  
ATOM   2261  HG3 GLN A 143      24.379   3.184 -33.569  1.00 45.22           H  
ATOM   2262  CD  GLN A 143      25.214   4.667 -34.862  1.00 45.22           C  
ATOM   2263  NE2 GLN A 143      26.225   4.214 -35.571  1.00 45.22           N  
ATOM   2264 HE21 GLN A 143      26.781   3.442 -35.233  1.00 45.22           H  
ATOM   2265 HE22 GLN A 143      26.300   4.574 -36.512  1.00 45.22           H  
ATOM   2266  OE1 GLN A 143      24.496   5.525 -35.351  1.00 45.22           O  
ATOM   2267  N   ARG A 144      22.492   6.020 -29.767  1.00 42.83           N  
ATOM   2268  H   ARG A 144      21.750   5.394 -30.044  1.00 42.83           H  
ATOM   2269  CA  ARG A 144      22.157   7.100 -28.841  1.00 42.83           C  
ATOM   2270  HA  ARG A 144      22.840   7.931 -29.014  1.00 42.83           H  
ATOM   2271  C   ARG A 144      22.337   6.755 -27.366  1.00 42.83           C  
ATOM   2272  CB  ARG A 144      20.720   7.562 -29.111  1.00 42.83           C  
ATOM   2273  HB2 ARG A 144      20.430   8.272 -28.337  1.00 42.83           H  
ATOM   2274  HB3 ARG A 144      20.040   6.710 -29.072  1.00 42.83           H  
ATOM   2275  O   ARG A 144      22.483   7.682 -26.577  1.00 42.83           O  
ATOM   2276  CG  ARG A 144      20.625   8.257 -30.474  1.00 42.83           C  
ATOM   2277  HG2 ARG A 144      21.361   9.059 -30.516  1.00 42.83           H  
ATOM   2278  HG3 ARG A 144      20.830   7.543 -31.272  1.00 42.83           H  
ATOM   2279  CD  ARG A 144      19.231   8.850 -30.672  1.00 42.83           C  
ATOM   2280  HD2 ARG A 144      19.010   9.520 -29.841  1.00 42.83           H  
ATOM   2281  HD3 ARG A 144      18.505   8.037 -30.675  1.00 42.83           H  
ATOM   2282  NE  ARG A 144      19.158   9.599 -31.938  1.00 42.83           N  
ATOM   2283  HE  ARG A 144      20.028   9.734 -32.433  1.00 42.83           H  
ATOM   2284  NH1 ARG A 144      16.895   9.976 -31.925  1.00 42.83           N  
ATOM   2285 HH11 ARG A 144      16.829   9.480 -31.047  1.00 42.83           H  
ATOM   2286 HH12 ARG A 144      16.067  10.368 -32.351  1.00 42.83           H  
ATOM   2287  NH2 ARG A 144      18.135  10.749 -33.613  1.00 42.83           N  
ATOM   2288 HH21 ARG A 144      19.023  10.856 -34.082  1.00 42.83           H  
ATOM   2289 HH22 ARG A 144      17.296  11.116 -34.039  1.00 42.83           H  
ATOM   2290  CZ  ARG A 144      18.066  10.103 -32.484  1.00 42.83           C  
ATOM   2291  N   GLU A 145      22.345   5.488 -26.969  1.00 46.65           N  
ATOM   2292  H   GLU A 145      22.299   4.742 -27.648  1.00 46.65           H  
ATOM   2293  CA  GLU A 145      22.551   5.152 -25.559  1.00 46.65           C  
ATOM   2294  HA  GLU A 145      22.180   5.963 -24.933  1.00 46.65           H  
ATOM   2295  C   GLU A 145      24.055   5.037 -25.278  1.00 46.65           C  
ATOM   2296  CB  GLU A 145      21.733   3.913 -25.155  1.00 46.65           C  
ATOM   2297  HB2 GLU A 145      21.952   3.086 -25.831  1.00 46.65           H  
ATOM   2298  HB3 GLU A 145      22.031   3.633 -24.144  1.00 46.65           H  
ATOM   2299  O   GLU A 145      24.694   4.063 -25.663  1.00 46.65           O  
ATOM   2300  CG  GLU A 145      20.219   4.216 -25.169  1.00 46.65           C  
ATOM   2301  HG2 GLU A 145      20.038   5.128 -24.602  1.00 46.65           H  
ATOM   2302  HG3 GLU A 145      19.908   4.397 -26.198  1.00 46.65           H  
ATOM   2303  CD  GLU A 145      19.351   3.096 -24.569  1.00 46.65           C  
ATOM   2304  OE1 GLU A 145      18.139   3.021 -24.887  1.00 46.65           O  
ATOM   2305  OE2 GLU A 145      19.846   2.310 -23.734  1.00 46.65           O  
ATOM   2306  N   HIS A 146      24.622   6.026 -24.578  1.00 44.64           N  
ATOM   2307  H   HIS A 146      24.032   6.798 -24.304  1.00 44.64           H  
ATOM   2308  CA  HIS A 146      25.990   6.016 -24.020  1.00 44.64           C  
ATOM   2309  HA  HIS A 146      26.689   5.786 -24.825  1.00 44.64           H  
ATOM   2310  C   HIS A 146      26.205   4.922 -22.944  1.00 44.64           C  
ATOM   2311  CB  HIS A 146      26.319   7.423 -23.478  1.00 44.64           C  
ATOM   2312  HB2 HIS A 146      25.463   7.816 -22.930  1.00 44.64           H  
ATOM   2313  HB3 HIS A 146      27.144   7.351 -22.769  1.00 44.64           H  
ATOM   2314  O   HIS A 146      27.160   4.969 -22.169  1.00 44.64           O  
ATOM   2315  CG  HIS A 146      26.744   8.421 -24.527  1.00 44.64           C  
ATOM   2316  CD2 HIS A 146      27.871   9.199 -24.486  1.00 44.64           C  
ATOM   2317  HD2 HIS A 146      28.606   9.206 -23.695  1.00 44.64           H  
ATOM   2318  ND1 HIS A 146      26.093   8.716 -25.704  1.00 44.64           N  
ATOM   2319  HD1 HIS A 146      25.243   8.285 -26.038  1.00 44.64           H  
ATOM   2320  CE1 HIS A 146      26.816   9.643 -26.355  1.00 44.64           C  
ATOM   2321  HE1 HIS A 146      26.564  10.060 -27.319  1.00 44.64           H  
ATOM   2322  NE2 HIS A 146      27.908   9.975 -25.649  1.00 44.64           N  
ATOM   2323  N   ASP A 147      25.336   3.914 -22.898  1.00 50.30           N  
ATOM   2324  H   ASP A 147      24.660   3.851 -23.646  1.00 50.30           H  
ATOM   2325  CA  ASP A 147      25.435   2.775 -22.005  1.00 50.30           C  
ATOM   2326  HA  ASP A 147      25.925   3.077 -21.079  1.00 50.30           H  
ATOM   2327  C   ASP A 147      26.296   1.701 -22.672  1.00 50.30           C  
ATOM   2328  CB  ASP A 147      24.033   2.247 -21.654  1.00 50.30           C  
ATOM   2329  HB2 ASP A 147      24.136   1.222 -21.299  1.00 50.30           H  
ATOM   2330  HB3 ASP A 147      23.415   2.223 -22.551  1.00 50.30           H  
ATOM   2331  O   ASP A 147      25.805   0.851 -23.420  1.00 50.30           O  
ATOM   2332  CG  ASP A 147      23.312   3.027 -20.551  1.00 50.30           C  
ATOM   2333  OD1 ASP A 147      23.934   3.909 -19.925  1.00 50.30           O  
ATOM   2334  OD2 ASP A 147      22.142   2.649 -20.301  1.00 50.30           O  
ATOM   2335  N   ASN A 148      27.589   1.686 -22.337  1.00 51.63           N  
ATOM   2336  H   ASN A 148      27.942   2.499 -21.852  1.00 51.63           H  
ATOM   2337  CA  ASN A 148      28.528   0.607 -22.687  1.00 51.63           C  
ATOM   2338  HA  ASN A 148      28.748   0.656 -23.753  1.00 51.63           H  
ATOM   2339  C   ASN A 148      27.951  -0.799 -22.401  1.00 51.63           C  
ATOM   2340  CB  ASN A 148      29.828   0.823 -21.886  1.00 51.63           C  
ATOM   2341  HB2 ASN A 148      29.593   0.932 -20.827  1.00 51.63           H  
ATOM   2342  HB3 ASN A 148      30.466  -0.052 -22.005  1.00 51.63           H  
ATOM   2343  O   ASN A 148      28.314  -1.772 -23.056  1.00 51.63           O  
ATOM   2344  CG  ASN A 148      30.637   2.024 -22.352  1.00 51.63           C  
ATOM   2345  ND2 ASN A 148      31.444   2.600 -21.492  1.00 51.63           N  
ATOM   2346 HD21 ASN A 148      31.522   2.271 -20.541  1.00 51.63           H  
ATOM   2347 HD22 ASN A 148      31.944   3.404 -21.844  1.00 51.63           H  
ATOM   2348  OD1 ASN A 148      30.570   2.456 -23.486  1.00 51.63           O  
ATOM   2349  N   ILE A 149      27.001  -0.904 -21.464  1.00 51.92           N  
ATOM   2350  H   ILE A 149      26.727  -0.049 -21.002  1.00 51.92           H  
ATOM   2351  CA  ILE A 149      26.265  -2.126 -21.119  1.00 51.92           C  
ATOM   2352  HA  ILE A 149      26.979  -2.872 -20.771  1.00 51.92           H  
ATOM   2353  C   ILE A 149      25.531  -2.738 -22.323  1.00 51.92           C  
ATOM   2354  CB  ILE A 149      25.291  -1.816 -19.960  1.00 51.92           C  
ATOM   2355  HB  ILE A 149      24.691  -0.952 -20.247  1.00 51.92           H  
ATOM   2356  O   ILE A 149      25.562  -3.956 -22.487  1.00 51.92           O  
ATOM   2357  CG1 ILE A 149      26.067  -1.471 -18.668  1.00 51.92           C  
ATOM   2358 HG12 ILE A 149      26.414  -2.385 -18.186  1.00 51.92           H  
ATOM   2359 HG13 ILE A 149      26.942  -0.862 -18.899  1.00 51.92           H  
ATOM   2360  CG2 ILE A 149      24.330  -2.988 -19.703  1.00 51.92           C  
ATOM   2361 HG21 ILE A 149      23.792  -2.862 -18.763  1.00 51.92           H  
ATOM   2362 HG22 ILE A 149      24.881  -3.928 -19.683  1.00 51.92           H  
ATOM   2363 HG23 ILE A 149      23.584  -3.029 -20.497  1.00 51.92           H  
ATOM   2364  CD1 ILE A 149      25.211  -0.666 -17.685  1.00 51.92           C  
ATOM   2365 HD11 ILE A 149      24.350  -1.244 -17.351  1.00 51.92           H  
ATOM   2366 HD12 ILE A 149      25.817  -0.377 -16.826  1.00 51.92           H  
ATOM   2367 HD13 ILE A 149      24.856   0.243 -18.171  1.00 51.92           H  
ATOM   2368  N   LEU A 150      24.907  -1.932 -23.192  1.00 49.58           N  
ATOM   2369  H   LEU A 150      24.985  -0.932 -23.077  1.00 49.58           H  
ATOM   2370  CA  LEU A 150      24.234  -2.459 -24.386  1.00 49.58           C  
ATOM   2371  HA  LEU A 150      23.659  -3.342 -24.107  1.00 49.58           H  
ATOM   2372  C   LEU A 150      25.230  -2.933 -25.452  1.00 49.58           C  
ATOM   2373  CB  LEU A 150      23.286  -1.406 -24.982  1.00 49.58           C  
ATOM   2374  HB2 LEU A 150      23.834  -0.473 -25.116  1.00 49.58           H  
ATOM   2375  HB3 LEU A 150      22.989  -1.754 -25.972  1.00 49.58           H  
ATOM   2376  O   LEU A 150      24.926  -3.871 -26.189  1.00 49.58           O  
ATOM   2377  CG  LEU A 150      22.005  -1.120 -24.180  1.00 49.58           C  
ATOM   2378  HG  LEU A 150      22.259  -0.663 -23.223  1.00 49.58           H  
ATOM   2379  CD1 LEU A 150      21.149  -0.152 -24.987  1.00 49.58           C  
ATOM   2380 HD11 LEU A 150      21.664   0.806 -25.060  1.00 49.58           H  
ATOM   2381 HD12 LEU A 150      20.957  -0.534 -25.990  1.00 49.58           H  
ATOM   2382 HD13 LEU A 150      20.197   0.008 -24.482  1.00 49.58           H  
ATOM   2383  CD2 LEU A 150      21.162  -2.373 -23.928  1.00 49.58           C  
ATOM   2384 HD21 LEU A 150      21.023  -2.939 -24.849  1.00 49.58           H  
ATOM   2385 HD22 LEU A 150      21.674  -2.990 -23.190  1.00 49.58           H  
ATOM   2386 HD23 LEU A 150      20.195  -2.095 -23.509  1.00 49.58           H  
ATOM   2387  N   GLN A 151      26.420  -2.328 -25.515  1.00 52.14           N  
ATOM   2388  H   GLN A 151      26.621  -1.586 -24.860  1.00 52.14           H  
ATOM   2389  CA  GLN A 151      27.477  -2.746 -26.443  1.00 52.14           C  
ATOM   2390  HA  GLN A 151      27.040  -2.878 -27.433  1.00 52.14           H  
ATOM   2391  C   GLN A 151      28.095  -4.098 -26.055  1.00 52.14           C  
ATOM   2392  CB  GLN A 151      28.565  -1.672 -26.549  1.00 52.14           C  
ATOM   2393  HB2 GLN A 151      29.357  -2.063 -27.188  1.00 52.14           H  
ATOM   2394  HB3 GLN A 151      28.992  -1.473 -25.566  1.00 52.14           H  
ATOM   2395  O   GLN A 151      28.498  -4.855 -26.936  1.00 52.14           O  
ATOM   2396  CG  GLN A 151      28.055  -0.358 -27.163  1.00 52.14           C  
ATOM   2397  HG2 GLN A 151      27.351   0.117 -26.480  1.00 52.14           H  
ATOM   2398  HG3 GLN A 151      27.539  -0.575 -28.098  1.00 52.14           H  
ATOM   2399  CD  GLN A 151      29.185   0.626 -27.459  1.00 52.14           C  
ATOM   2400  NE2 GLN A 151      28.880   1.781 -28.004  1.00 52.14           N  
ATOM   2401 HE21 GLN A 151      29.652   2.421 -28.118  1.00 52.14           H  
ATOM   2402 HE22 GLN A 151      27.916   2.049 -28.146  1.00 52.14           H  
ATOM   2403  OE1 GLN A 151      30.356   0.382 -27.221  1.00 52.14           O  
ATOM   2404  N   LEU A 152      28.090  -4.459 -24.763  1.00 54.22           N  
ATOM   2405  H   LEU A 152      27.792  -3.777 -24.080  1.00 54.22           H  
ATOM   2406  CA  LEU A 152      28.492  -5.798 -24.296  1.00 54.22           C  
ATOM   2407  HA  LEU A 152      29.494  -6.007 -24.670  1.00 54.22           H  
ATOM   2408  C   LEU A 152      27.579  -6.920 -24.851  1.00 54.22           C  
ATOM   2409  CB  LEU A 152      28.521  -5.820 -22.749  1.00 54.22           C  
ATOM   2410  HB2 LEU A 152      27.532  -5.538 -22.387  1.00 54.22           H  
ATOM   2411  HB3 LEU A 152      28.702  -6.843 -22.419  1.00 54.22           H  
ATOM   2412  O   LEU A 152      27.964  -8.090 -24.828  1.00 54.22           O  
ATOM   2413  CG  LEU A 152      29.577  -4.907 -22.091  1.00 54.22           C  
ATOM   2414  HG  LEU A 152      29.517  -3.906 -22.517  1.00 54.22           H  
ATOM   2415  CD1 LEU A 152      29.331  -4.802 -20.584  1.00 54.22           C  
ATOM   2416 HD11 LEU A 152      28.303  -4.493 -20.396  1.00 54.22           H  
ATOM   2417 HD12 LEU A 152      30.009  -4.063 -20.156  1.00 54.22           H  
ATOM   2418 HD13 LEU A 152      29.507  -5.768 -20.110  1.00 54.22           H  
ATOM   2419  CD2 LEU A 152      30.997  -5.438 -22.288  1.00 54.22           C  
ATOM   2420 HD21 LEU A 152      31.247  -5.447 -23.349  1.00 54.22           H  
ATOM   2421 HD22 LEU A 152      31.088  -6.447 -21.886  1.00 54.22           H  
ATOM   2422 HD23 LEU A 152      31.708  -4.788 -21.778  1.00 54.22           H  
ATOM   2423  N   GLY A 153      26.393  -6.560 -25.365  1.00 51.64           N  
ATOM   2424  H   GLY A 153      26.188  -5.571 -25.364  1.00 51.64           H  
ATOM   2425  CA  GLY A 153      25.326  -7.433 -25.867  1.00 51.64           C  
ATOM   2426  HA2 GLY A 153      24.482  -6.789 -26.111  1.00 51.64           H  
ATOM   2427  HA3 GLY A 153      24.972  -8.095 -25.076  1.00 51.64           H  
ATOM   2428  C   GLY A 153      25.637  -8.220 -27.149  1.00 51.64           C  
ATOM   2429  O   GLY A 153      25.386  -9.420 -27.237  1.00 51.64           O  
ATOM   2430  N   ALA A 154      26.162  -7.553 -28.174  1.00 56.27           N  
ATOM   2431  H   ALA A 154      26.394  -6.578 -28.054  1.00 56.27           H  
ATOM   2432  CA  ALA A 154      25.998  -8.067 -29.536  1.00 56.27           C  
ATOM   2433  HA  ALA A 154      25.085  -8.660 -29.583  1.00 56.27           H  
ATOM   2434  C   ALA A 154      27.135  -8.987 -30.010  1.00 56.27           C  
ATOM   2435  CB  ALA A 154      25.791  -6.872 -30.471  1.00 56.27           C  
ATOM   2436  HB1 ALA A 154      24.921  -6.297 -30.154  1.00 56.27           H  
ATOM   2437  HB2 ALA A 154      26.674  -6.233 -30.472  1.00 56.27           H  
ATOM   2438  HB3 ALA A 154      25.616  -7.232 -31.485  1.00 56.27           H  
ATOM   2439  O   ALA A 154      26.880  -9.992 -30.668  1.00 56.27           O  
ATOM   2440  N   ASN A 155      28.393  -8.672 -29.680  1.00 59.50           N  
ATOM   2441  H   ASN A 155      28.527  -7.832 -29.136  1.00 59.50           H  
ATOM   2442  CA  ASN A 155      29.514  -9.137 -30.510  1.00 59.50           C  
ATOM   2443  HA  ASN A 155      29.239  -8.967 -31.551  1.00 59.50           H  
ATOM   2444  C   ASN A 155      29.817 -10.646 -30.444  1.00 59.50           C  
ATOM   2445  CB  ASN A 155      30.753  -8.268 -30.218  1.00 59.50           C  
ATOM   2446  HB2 ASN A 155      30.953  -8.256 -29.147  1.00 59.50           H  
ATOM   2447  HB3 ASN A 155      31.615  -8.703 -30.723  1.00 59.50           H  
ATOM   2448  O   ASN A 155      30.465 -11.148 -31.353  1.00 59.50           O  
ATOM   2449  CG  ASN A 155      30.602  -6.840 -30.724  1.00 59.50           C  
ATOM   2450  ND2 ASN A 155      31.470  -5.945 -30.318  1.00 59.50           N  
ATOM   2451 HD21 ASN A 155      32.218  -6.192 -29.686  1.00 59.50           H  
ATOM   2452 HD22 ASN A 155      31.314  -5.005 -30.653  1.00 59.50           H  
ATOM   2453  OD1 ASN A 155      29.703  -6.497 -31.469  1.00 59.50           O  
ATOM   2454  N   ASN A 156      29.343 -11.377 -29.426  1.00 62.61           N  
ATOM   2455  H   ASN A 156      28.738 -10.914 -28.763  1.00 62.61           H  
ATOM   2456  CA  ASN A 156      29.692 -12.795 -29.219  1.00 62.61           C  
ATOM   2457  HA  ASN A 156      30.099 -13.200 -30.145  1.00 62.61           H  
ATOM   2458  C   ASN A 156      28.498 -13.703 -28.861  1.00 62.61           C  
ATOM   2459  CB  ASN A 156      30.789 -12.878 -28.137  1.00 62.61           C  
ATOM   2460  HB2 ASN A 156      30.999 -13.925 -27.916  1.00 62.61           H  
ATOM   2461  HB3 ASN A 156      30.422 -12.408 -27.224  1.00 62.61           H  
ATOM   2462  O   ASN A 156      28.702 -14.844 -28.448  1.00 62.61           O  
ATOM   2463  CG  ASN A 156      32.115 -12.250 -28.530  1.00 62.61           C  
ATOM   2464  ND2 ASN A 156      32.854 -11.734 -27.578  1.00 62.61           N  
ATOM   2465 HD21 ASN A 156      32.548 -11.748 -26.615  1.00 62.61           H  
ATOM   2466 HD22 ASN A 156      33.740 -11.354 -27.879  1.00 62.61           H  
ATOM   2467  OD1 ASN A 156      32.541 -12.233 -29.666  1.00 62.61           O  
ATOM   2468  N   ALA A 157      27.255 -13.221 -28.944  1.00 69.95           N  
ATOM   2469  H   ALA A 157      27.092 -12.327 -29.383  1.00 69.95           H  
ATOM   2470  CA  ALA A 157      26.100 -14.024 -28.549  1.00 69.95           C  
ATOM   2471  HA  ALA A 157      26.349 -14.583 -27.647  1.00 69.95           H  
ATOM   2472  C   ALA A 157      25.739 -15.034 -29.651  1.00 69.95           C  
ATOM   2473  CB  ALA A 157      24.933 -13.093 -28.199  1.00 69.95           C  
ATOM   2474  HB1 ALA A 157      25.255 -12.323 -27.498  1.00 69.95           H  
ATOM   2475  HB2 ALA A 157      24.132 -13.672 -27.742  1.00 69.95           H  
ATOM   2476  HB3 ALA A 157      24.559 -12.605 -29.100  1.00 69.95           H  
ATOM   2477  O   ALA A 157      25.285 -14.650 -30.726  1.00 69.95           O  
ATOM   2478  N   THR A 158      25.905 -16.333 -29.390  1.00 72.40           N  
ATOM   2479  H   THR A 158      26.373 -16.610 -28.540  1.00 72.40           H  
ATOM   2480  CA  THR A 158      25.348 -17.378 -30.262  1.00 72.40           C  
ATOM   2481  HA  THR A 158      25.147 -16.944 -31.242  1.00 72.40           H  
ATOM   2482  C   THR A 158      24.014 -17.881 -29.716  1.00 72.40           C  
ATOM   2483  CB  THR A 158      26.316 -18.545 -30.511  1.00 72.40           C  
ATOM   2484  HB  THR A 158      25.910 -19.128 -31.338  1.00 72.40           H  
ATOM   2485  O   THR A 158      23.764 -17.848 -28.507  1.00 72.40           O  
ATOM   2486  CG2 THR A 158      27.724 -18.107 -30.904  1.00 72.40           C  
ATOM   2487 HG21 THR A 158      28.201 -17.578 -30.079  1.00 72.40           H  
ATOM   2488 HG22 THR A 158      27.678 -17.448 -31.771  1.00 72.40           H  
ATOM   2489 HG23 THR A 158      28.323 -18.983 -31.150  1.00 72.40           H  
ATOM   2490  OG1 THR A 158      26.384 -19.400 -29.398  1.00 72.40           O  
ATOM   2491  HG1 THR A 158      27.137 -19.138 -28.864  1.00 72.40           H  
ATOM   2492  N   LEU A 159      23.160 -18.421 -30.593  1.00 77.88           N  
ATOM   2493  H   LEU A 159      23.369 -18.358 -31.579  1.00 77.88           H  
ATOM   2494  CA  LEU A 159      21.908 -19.065 -30.182  1.00 77.88           C  
ATOM   2495  HA  LEU A 159      21.268 -18.308 -29.728  1.00 77.88           H  
ATOM   2496  C   LEU A 159      22.159 -20.167 -29.137  1.00 77.88           C  
ATOM   2497  CB  LEU A 159      21.218 -19.650 -31.431  1.00 77.88           C  
ATOM   2498  HB2 LEU A 159      21.153 -18.884 -32.204  1.00 77.88           H  
ATOM   2499  HB3 LEU A 159      21.837 -20.458 -31.820  1.00 77.88           H  
ATOM   2500  O   LEU A 159      21.400 -20.294 -28.175  1.00 77.88           O  
ATOM   2501  CG  LEU A 159      19.801 -20.194 -31.164  1.00 77.88           C  
ATOM   2502  HG  LEU A 159      19.810 -20.847 -30.291  1.00 77.88           H  
ATOM   2503  CD1 LEU A 159      18.804 -19.060 -30.928  1.00 77.88           C  
ATOM   2504 HD11 LEU A 159      19.094 -18.472 -30.058  1.00 77.88           H  
ATOM   2505 HD12 LEU A 159      17.808 -19.473 -30.771  1.00 77.88           H  
ATOM   2506 HD13 LEU A 159      18.778 -18.405 -31.799  1.00 77.88           H  
ATOM   2507  CD2 LEU A 159      19.319 -21.016 -32.357  1.00 77.88           C  
ATOM   2508 HD21 LEU A 159      19.261 -20.383 -33.242  1.00 77.88           H  
ATOM   2509 HD22 LEU A 159      18.328 -21.421 -32.149  1.00 77.88           H  
ATOM   2510 HD23 LEU A 159      20.005 -21.841 -32.546  1.00 77.88           H  
ATOM   2511  N   ALA A 160      23.239 -20.938 -29.302  1.00 80.12           N  
ATOM   2512  H   ALA A 160      23.862 -20.728 -30.068  1.00 80.12           H  
ATOM   2513  CA  ALA A 160      23.624 -22.004 -28.382  1.00 80.12           C  
ATOM   2514  HA  ALA A 160      22.768 -22.660 -28.226  1.00 80.12           H  
ATOM   2515  C   ALA A 160      24.055 -21.466 -27.009  1.00 80.12           C  
ATOM   2516  CB  ALA A 160      24.751 -22.818 -29.030  1.00 80.12           C  
ATOM   2517  HB1 ALA A 160      25.025 -23.648 -28.378  1.00 80.12           H  
ATOM   2518  HB2 ALA A 160      25.626 -22.187 -29.186  1.00 80.12           H  
ATOM   2519  HB3 ALA A 160      24.418 -23.216 -29.989  1.00 80.12           H  
ATOM   2520  O   ALA A 160      23.768 -22.095 -25.988  1.00 80.12           O  
ATOM   2521  N   ASP A 161      24.715 -20.309 -26.964  1.00 83.27           N  
ATOM   2522  H   ASP A 161      24.967 -19.851 -27.828  1.00 83.27           H  
ATOM   2523  CA  ASP A 161      25.181 -19.712 -25.711  1.00 83.27           C  
ATOM   2524  HA  ASP A 161      25.556 -20.506 -25.066  1.00 83.27           H  
ATOM   2525  C   ASP A 161      24.054 -19.028 -24.946  1.00 83.27           C  
ATOM   2526  CB  ASP A 161      26.346 -18.753 -25.972  1.00 83.27           C  
ATOM   2527  HB2 ASP A 161      26.012 -17.946 -26.623  1.00 83.27           H  
ATOM   2528  HB3 ASP A 161      26.671 -18.322 -25.025  1.00 83.27           H  
ATOM   2529  O   ASP A 161      24.003 -19.142 -23.723  1.00 83.27           O  
ATOM   2530  CG  ASP A 161      27.527 -19.488 -26.603  1.00 83.27           C  
ATOM   2531  OD1 ASP A 161      27.729 -20.686 -26.267  1.00 83.27           O  
ATOM   2532  OD2 ASP A 161      28.142 -18.873 -27.500  1.00 83.27           O  
ATOM   2533  N   ILE A 162      23.101 -18.401 -25.639  1.00 81.66           N  
ATOM   2534  H   ILE A 162      23.225 -18.290 -26.635  1.00 81.66           H  
ATOM   2535  CA  ILE A 162      21.891 -17.865 -25.000  1.00 81.66           C  
ATOM   2536  HA  ILE A 162      22.184 -17.275 -24.132  1.00 81.66           H  
ATOM   2537  C   ILE A 162      21.016 -19.015 -24.498  1.00 81.66           C  
ATOM   2538  CB  ILE A 162      21.108 -16.948 -25.958  1.00 81.66           C  
ATOM   2539  HB  ILE A 162      20.841 -17.527 -26.843  1.00 81.66           H  
ATOM   2540  O   ILE A 162      20.614 -19.011 -23.337  1.00 81.66           O  
ATOM   2541  CG1 ILE A 162      21.963 -15.737 -26.386  1.00 81.66           C  
ATOM   2542 HG12 ILE A 162      22.060 -15.034 -25.559  1.00 81.66           H  
ATOM   2543 HG13 ILE A 162      22.965 -16.054 -26.675  1.00 81.66           H  
ATOM   2544  CG2 ILE A 162      19.812 -16.441 -25.287  1.00 81.66           C  
ATOM   2545 HG21 ILE A 162      20.054 -15.786 -24.450  1.00 81.66           H  
ATOM   2546 HG22 ILE A 162      19.204 -17.266 -24.917  1.00 81.66           H  
ATOM   2547 HG23 ILE A 162      19.199 -15.888 -25.999  1.00 81.66           H  
ATOM   2548  CD1 ILE A 162      21.344 -15.031 -27.590  1.00 81.66           C  
ATOM   2549 HD11 ILE A 162      21.967 -14.185 -27.880  1.00 81.66           H  
ATOM   2550 HD12 ILE A 162      21.282 -15.742 -28.414  1.00 81.66           H  
ATOM   2551 HD13 ILE A 162      20.344 -14.662 -27.365  1.00 81.66           H  
ATOM   2552  N   SER A 163      20.771 -20.035 -25.333  1.00 78.85           N  
ATOM   2553  H   SER A 163      21.131 -19.978 -26.275  1.00 78.85           H  
ATOM   2554  CA  SER A 163      19.918 -21.179 -24.968  1.00 78.85           C  
ATOM   2555  HA  SER A 163      18.919 -20.817 -24.726  1.00 78.85           H  
ATOM   2556  C   SER A 163      20.455 -21.922 -23.745  1.00 78.85           C  
ATOM   2557  CB  SER A 163      19.807 -22.190 -26.115  1.00 78.85           C  
ATOM   2558  HB2 SER A 163      19.163 -23.010 -25.798  1.00 78.85           H  
ATOM   2559  HB3 SER A 163      20.793 -22.593 -26.347  1.00 78.85           H  
ATOM   2560  O   SER A 163      19.695 -22.304 -22.860  1.00 78.85           O  
ATOM   2561  OG  SER A 163      19.259 -21.610 -27.278  1.00 78.85           O  
ATOM   2562  HG  SER A 163      19.943 -21.077 -27.689  1.00 78.85           H  
ATOM   2563  N   ARG A 164      21.780 -22.106 -23.667  1.00 80.59           N  
ATOM   2564  H   ARG A 164      22.353 -21.782 -24.434  1.00 80.59           H  
ATOM   2565  CA  ARG A 164      22.438 -22.729 -22.510  1.00 80.59           C  
ATOM   2566  HA  ARG A 164      21.780 -23.495 -22.099  1.00 80.59           H  
ATOM   2567  C   ARG A 164      22.682 -21.752 -21.367  1.00 80.59           C  
ATOM   2568  CB  ARG A 164      23.750 -23.398 -22.940  1.00 80.59           C  
ATOM   2569  HB2 ARG A 164      24.277 -23.755 -22.055  1.00 80.59           H  
ATOM   2570  HB3 ARG A 164      24.382 -22.658 -23.432  1.00 80.59           H  
ATOM   2571  O   ARG A 164      23.119 -22.181 -20.309  1.00 80.59           O  
ATOM   2572  CG  ARG A 164      23.503 -24.600 -23.865  1.00 80.59           C  
ATOM   2573  HG2 ARG A 164      22.878 -25.325 -23.343  1.00 80.59           H  
ATOM   2574  HG3 ARG A 164      22.980 -24.286 -24.768  1.00 80.59           H  
ATOM   2575  CD  ARG A 164      24.817 -25.281 -24.256  1.00 80.59           C  
ATOM   2576  HD2 ARG A 164      24.583 -26.162 -24.855  1.00 80.59           H  
ATOM   2577  HD3 ARG A 164      25.327 -25.600 -23.348  1.00 80.59           H  
ATOM   2578  NE  ARG A 164      25.692 -24.381 -25.035  1.00 80.59           N  
ATOM   2579  HE  ARG A 164      25.296 -23.501 -25.333  1.00 80.59           H  
ATOM   2580  NH1 ARG A 164      27.548 -25.722 -25.043  1.00 80.59           N  
ATOM   2581 HH11 ARG A 164      27.020 -26.433 -24.557  1.00 80.59           H  
ATOM   2582 HH12 ARG A 164      28.525 -25.853 -25.266  1.00 80.59           H  
ATOM   2583  NH2 ARG A 164      27.663 -23.688 -25.969  1.00 80.59           N  
ATOM   2584 HH21 ARG A 164      28.637 -23.834 -26.191  1.00 80.59           H  
ATOM   2585 HH22 ARG A 164      27.346 -22.736 -26.086  1.00 80.59           H  
ATOM   2586  CZ  ARG A 164      26.958 -24.596 -25.349  1.00 80.59           C  
ATOM   2587  N   GLY A 165      22.422 -20.460 -21.534  1.00 77.01           N  
ATOM   2588  H   GLY A 165      22.012 -20.160 -22.407  1.00 77.01           H  
ATOM   2589  CA  GLY A 165      22.747 -19.412 -20.566  1.00 77.01           C  
ATOM   2590  HA2 GLY A 165      22.336 -19.665 -19.589  1.00 77.01           H  
ATOM   2591  HA3 GLY A 165      22.268 -18.494 -20.908  1.00 77.01           H  
ATOM   2592  C   GLY A 165      24.244 -19.117 -20.396  1.00 77.01           C  
ATOM   2593  O   GLY A 165      24.576 -18.268 -19.582  1.00 77.01           O  
ATOM   2594  N   ALA A 166      25.130 -19.756 -21.170  1.00 82.10           N  
ATOM   2595  H   ALA A 166      24.771 -20.340 -21.911  1.00 82.10           H  
ATOM   2596  CA  ALA A 166      26.580 -19.519 -21.138  1.00 82.10           C  
ATOM   2597  HA  ALA A 166      26.952 -19.728 -20.135  1.00 82.10           H  
ATOM   2598  C   ALA A 166      26.942 -18.063 -21.476  1.00 82.10           C  
ATOM   2599  CB  ALA A 166      27.246 -20.487 -22.124  1.00 82.10           C  
ATOM   2600  HB1 ALA A 166      26.909 -20.286 -23.141  1.00 82.10           H  
ATOM   2601  HB2 ALA A 166      27.007 -21.515 -21.851  1.00 82.10           H  
ATOM   2602  HB3 ALA A 166      28.327 -20.355 -22.078  1.00 82.10           H  
ATOM   2603  O   ALA A 166      27.933 -17.513 -21.000  1.00 82.10           O  
ATOM   2604  N   TYR A 167      26.093 -17.405 -22.268  1.00 82.11           N  
ATOM   2605  H   TYR A 167      25.307 -17.912 -22.649  1.00 82.11           H  
ATOM   2606  CA  TYR A 167      26.222 -15.984 -22.564  1.00 82.11           C  
ATOM   2607  HA  TYR A 167      27.224 -15.808 -22.956  1.00 82.11           H  
ATOM   2608  C   TYR A 167      26.063 -15.088 -21.316  1.00 82.11           C  
ATOM   2609  CB  TYR A 167      25.208 -15.632 -23.658  1.00 82.11           C  
ATOM   2610  HB2 TYR A 167      25.379 -16.265 -24.528  1.00 82.11           H  
ATOM   2611  HB3 TYR A 167      24.201 -15.829 -23.292  1.00 82.11           H  
ATOM   2612  O   TYR A 167      26.541 -13.958 -21.313  1.00 82.11           O  
ATOM   2613  CG  TYR A 167      25.317 -14.191 -24.090  1.00 82.11           C  
ATOM   2614  CD1 TYR A 167      24.384 -13.258 -23.607  1.00 82.11           C  
ATOM   2615  HD1 TYR A 167      23.561 -13.588 -22.991  1.00 82.11           H  
ATOM   2616  CD2 TYR A 167      26.409 -13.774 -24.877  1.00 82.11           C  
ATOM   2617  HD2 TYR A 167      27.118 -14.498 -25.250  1.00 82.11           H  
ATOM   2618  CE1 TYR A 167      24.559 -11.894 -23.874  1.00 82.11           C  
ATOM   2619  HE1 TYR A 167      23.870 -11.160 -23.483  1.00 82.11           H  
ATOM   2620  CE2 TYR A 167      26.596 -12.405 -25.138  1.00 82.11           C  
ATOM   2621  HE2 TYR A 167      27.446 -12.064 -25.711  1.00 82.11           H  
ATOM   2622  OH  TYR A 167      25.938 -10.155 -24.662  1.00 82.11           O  
ATOM   2623  HH  TYR A 167      26.653  -9.917 -25.258  1.00 82.11           H  
ATOM   2624  CZ  TYR A 167      25.680 -11.473 -24.609  1.00 82.11           C  
ATOM   2625  N   PHE A 168      25.444 -15.578 -20.239  1.00 85.10           N  
ATOM   2626  H   PHE A 168      25.139 -16.541 -20.246  1.00 85.10           H  
ATOM   2627  CA  PHE A 168      25.224 -14.837 -18.992  1.00 85.10           C  
ATOM   2628  HA  PHE A 168      25.444 -13.785 -19.171  1.00 85.10           H  
ATOM   2629  C   PHE A 168      26.169 -15.267 -17.863  1.00 85.10           C  
ATOM   2630  CB  PHE A 168      23.746 -14.912 -18.588  1.00 85.10           C  
ATOM   2631  HB2 PHE A 168      23.581 -14.285 -17.712  1.00 85.10           H  
ATOM   2632  HB3 PHE A 168      23.511 -15.938 -18.304  1.00 85.10           H  
ATOM   2633  O   PHE A 168      25.909 -14.948 -16.708  1.00 85.10           O  
ATOM   2634  CG  PHE A 168      22.807 -14.462 -19.685  1.00 85.10           C  
ATOM   2635  CD1 PHE A 168      22.664 -13.095 -19.989  1.00 85.10           C  
ATOM   2636  HD1 PHE A 168      23.188 -12.355 -19.402  1.00 85.10           H  
ATOM   2637  CD2 PHE A 168      22.130 -15.426 -20.448  1.00 85.10           C  
ATOM   2638  HD2 PHE A 168      22.236 -16.471 -20.199  1.00 85.10           H  
ATOM   2639  CE1 PHE A 168      21.845 -12.695 -21.060  1.00 85.10           C  
ATOM   2640  HE1 PHE A 168      21.732 -11.647 -21.297  1.00 85.10           H  
ATOM   2641  CE2 PHE A 168      21.344 -15.033 -21.540  1.00 85.10           C  
ATOM   2642  HE2 PHE A 168      20.847 -15.781 -22.141  1.00 85.10           H  
ATOM   2643  CZ  PHE A 168      21.203 -13.668 -21.845  1.00 85.10           C  
ATOM   2644  HZ  PHE A 168      20.613 -13.373 -22.700  1.00 85.10           H  
ATOM   2645  N   ASP A 169      27.279 -15.933 -18.188  1.00 82.56           N  
ATOM   2646  H   ASP A 169      27.410 -16.223 -19.147  1.00 82.56           H  
ATOM   2647  CA  ASP A 169      28.309 -16.333 -17.225  1.00 82.56           C  
ATOM   2648  HA  ASP A 169      27.890 -16.300 -16.219  1.00 82.56           H  
ATOM   2649  C   ASP A 169      29.522 -15.383 -17.258  1.00 82.56           C  
ATOM   2650  CB  ASP A 169      28.738 -17.786 -17.490  1.00 82.56           C  
ATOM   2651  HB2 ASP A 169      29.093 -17.871 -18.517  1.00 82.56           H  
ATOM   2652  HB3 ASP A 169      29.573 -18.025 -16.832  1.00 82.56           H  
ATOM   2653  O   ASP A 169      29.842 -14.788 -18.288  1.00 82.56           O  
ATOM   2654  CG  ASP A 169      27.633 -18.823 -17.238  1.00 82.56           C  
ATOM   2655  OD1 ASP A 169      26.788 -18.592 -16.344  1.00 82.56           O  
ATOM   2656  OD2 ASP A 169      27.671 -19.884 -17.902  1.00 82.56           O  
ATOM   2657  N   GLY A 170      30.241 -15.250 -16.140  1.00 84.15           N  
ATOM   2658  H   GLY A 170      29.920 -15.737 -15.315  1.00 84.15           H  
ATOM   2659  CA  GLY A 170      31.483 -14.468 -16.043  1.00 84.15           C  
ATOM   2660  HA2 GLY A 170      32.133 -14.934 -15.302  1.00 84.15           H  
ATOM   2661  HA3 GLY A 170      32.006 -14.503 -16.999  1.00 84.15           H  
ATOM   2662  C   GLY A 170      31.301 -12.996 -15.646  1.00 84.15           C  
ATOM   2663  O   GLY A 170      30.235 -12.577 -15.202  1.00 84.15           O  
ATOM   2664  N   GLU A 171      32.363 -12.200 -15.800  1.00 83.97           N  
ATOM   2665  H   GLU A 171      33.211 -12.600 -16.175  1.00 83.97           H  
ATOM   2666  CA  GLU A 171      32.480 -10.844 -15.229  1.00 83.97           C  
ATOM   2667  HA  GLU A 171      32.436 -10.914 -14.143  1.00 83.97           H  
ATOM   2668  C   GLU A 171      31.359  -9.882 -15.665  1.00 83.97           C  
ATOM   2669  CB  GLU A 171      33.864 -10.299 -15.615  1.00 83.97           C  
ATOM   2670  HB2 GLU A 171      34.608 -11.046 -15.339  1.00 83.97           H  
ATOM   2671  HB3 GLU A 171      33.901 -10.153 -16.695  1.00 83.97           H  
ATOM   2672  O   GLU A 171      30.837  -9.112 -14.862  1.00 83.97           O  
ATOM   2673  CG  GLU A 171      34.209  -8.979 -14.910  1.00 83.97           C  
ATOM   2674  HG2 GLU A 171      33.479  -8.223 -15.202  1.00 83.97           H  
ATOM   2675  HG3 GLU A 171      34.131  -9.129 -13.834  1.00 83.97           H  
ATOM   2676  CD  GLU A 171      35.617  -8.464 -15.249  1.00 83.97           C  
ATOM   2677  OE1 GLU A 171      35.888  -7.298 -14.886  1.00 83.97           O  
ATOM   2678  OE2 GLU A 171      36.401  -9.230 -15.854  1.00 83.97           O  
ATOM   2679  N   HIS A 172      30.913  -9.973 -16.920  1.00 85.01           N  
ATOM   2680  H   HIS A 172      31.414 -10.594 -17.540  1.00 85.01           H  
ATOM   2681  CA  HIS A 172      29.870  -9.104 -17.479  1.00 85.01           C  
ATOM   2682  HA  HIS A 172      29.816  -8.203 -16.868  1.00 85.01           H  
ATOM   2683  C   HIS A 172      28.461  -9.721 -17.442  1.00 85.01           C  
ATOM   2684  CB  HIS A 172      30.281  -8.660 -18.888  1.00 85.01           C  
ATOM   2685  HB2 HIS A 172      29.544  -7.956 -19.273  1.00 85.01           H  
ATOM   2686  HB3 HIS A 172      30.294  -9.528 -19.547  1.00 85.01           H  
ATOM   2687  O   HIS A 172      27.573  -9.284 -18.176  1.00 85.01           O  
ATOM   2688  CG  HIS A 172      31.633  -7.994 -18.930  1.00 85.01           C  
ATOM   2689  CD2 HIS A 172      32.687  -8.364 -19.719  1.00 85.01           C  
ATOM   2690  HD2 HIS A 172      32.697  -9.169 -20.438  1.00 85.01           H  
ATOM   2691  ND1 HIS A 172      32.060  -6.938 -18.153  1.00 85.01           N  
ATOM   2692  HD1 HIS A 172      31.564  -6.504 -17.388  1.00 85.01           H  
ATOM   2693  CE1 HIS A 172      33.343  -6.686 -18.465  1.00 85.01           C  
ATOM   2694  HE1 HIS A 172      33.975  -5.957 -17.979  1.00 85.01           H  
ATOM   2695  NE2 HIS A 172      33.757  -7.521 -19.428  1.00 85.01           N  
ATOM   2696  N   ALA A 173      28.241 -10.775 -16.650  1.00 89.37           N  
ATOM   2697  H   ALA A 173      28.997 -11.109 -16.070  1.00 89.37           H  
ATOM   2698  CA  ALA A 173      26.956 -11.476 -16.545  1.00 89.37           C  
ATOM   2699  HA  ALA A 173      26.731 -11.984 -17.482  1.00 89.37           H  
ATOM   2700  C   ALA A 173      25.779 -10.538 -16.227  1.00 89.37           C  
ATOM   2701  CB  ALA A 173      27.099 -12.530 -15.446  1.00 89.37           C  
ATOM   2702  HB1 ALA A 173      27.491 -12.085 -14.532  1.00 89.37           H  
ATOM   2703  HB2 ALA A 173      26.125 -12.968 -15.229  1.00 89.37           H  
ATOM   2704  HB3 ALA A 173      27.775 -13.320 -15.773  1.00 89.37           H  
ATOM   2705  O   ALA A 173      24.780 -10.517 -16.948  1.00 89.37           O  
ATOM   2706  N   LEU A 174      25.922  -9.717 -15.181  1.00 91.93           N  
ATOM   2707  H   LEU A 174      26.765  -9.799 -14.631  1.00 91.93           H  
ATOM   2708  CA  LEU A 174      24.873  -8.804 -14.722  1.00 91.93           C  
ATOM   2709  HA  LEU A 174      23.976  -9.386 -14.512  1.00 91.93           H  
ATOM   2710  C   LEU A 174      24.515  -7.758 -15.780  1.00 91.93           C  
ATOM   2711  CB  LEU A 174      25.350  -8.121 -13.433  1.00 91.93           C  
ATOM   2712  HB2 LEU A 174      25.584  -8.885 -12.692  1.00 91.93           H  
ATOM   2713  HB3 LEU A 174      26.269  -7.575 -13.645  1.00 91.93           H  
ATOM   2714  O   LEU A 174      23.341  -7.573 -16.087  1.00 91.93           O  
ATOM   2715  CG  LEU A 174      24.330  -7.141 -12.826  1.00 91.93           C  
ATOM   2716  HG  LEU A 174      24.088  -6.356 -13.542  1.00 91.93           H  
ATOM   2717  CD1 LEU A 174      23.041  -7.844 -12.392  1.00 91.93           C  
ATOM   2718 HD11 LEU A 174      22.516  -8.235 -13.264  1.00 91.93           H  
ATOM   2719 HD12 LEU A 174      22.381  -7.128 -11.903  1.00 91.93           H  
ATOM   2720 HD13 LEU A 174      23.264  -8.656 -11.700  1.00 91.93           H  
ATOM   2721  CD2 LEU A 174      24.995  -6.501 -11.618  1.00 91.93           C  
ATOM   2722 HD21 LEU A 174      25.423  -7.286 -10.995  1.00 91.93           H  
ATOM   2723 HD22 LEU A 174      24.281  -5.897 -11.059  1.00 91.93           H  
ATOM   2724 HD23 LEU A 174      25.815  -5.860 -11.942  1.00 91.93           H  
ATOM   2725  N   ALA A 175      25.528  -7.115 -16.365  1.00 89.59           N  
ATOM   2726  H   ALA A 175      26.469  -7.335 -16.072  1.00 89.59           H  
ATOM   2727  CA  ALA A 175      25.345  -6.108 -17.406  1.00 89.59           C  
ATOM   2728  HA  ALA A 175      24.750  -5.287 -17.007  1.00 89.59           H  
ATOM   2729  C   ALA A 175      24.583  -6.685 -18.610  1.00 89.59           C  
ATOM   2730  CB  ALA A 175      26.730  -5.572 -17.792  1.00 89.59           C  
ATOM   2731  HB1 ALA A 175      27.360  -6.381 -18.163  1.00 89.59           H  
ATOM   2732  HB2 ALA A 175      26.632  -4.821 -18.575  1.00 89.59           H  
ATOM   2733  HB3 ALA A 175      27.204  -5.111 -16.926  1.00 89.59           H  
ATOM   2734  O   ALA A 175      23.627  -6.075 -19.084  1.00 89.59           O  
ATOM   2735  N   ARG A 176      24.928  -7.903 -19.048  1.00 87.13           N  
ATOM   2736  H   ARG A 176      25.711  -8.363 -18.606  1.00 87.13           H  
ATOM   2737  CA  ARG A 176      24.227  -8.598 -20.141  1.00 87.13           C  
ATOM   2738  HA  ARG A 176      24.146  -7.924 -20.994  1.00 87.13           H  
ATOM   2739  C   ARG A 176      22.788  -8.974 -19.783  1.00 87.13           C  
ATOM   2740  CB  ARG A 176      25.036  -9.830 -20.566  1.00 87.13           C  
ATOM   2741  HB2 ARG A 176      24.419 -10.458 -21.209  1.00 87.13           H  
ATOM   2742  HB3 ARG A 176      25.315 -10.412 -19.687  1.00 87.13           H  
ATOM   2743  O   ARG A 176      21.898  -8.802 -20.613  1.00 87.13           O  
ATOM   2744  CG  ARG A 176      26.287  -9.412 -21.352  1.00 87.13           C  
ATOM   2745  HG2 ARG A 176      26.899  -8.724 -20.768  1.00 87.13           H  
ATOM   2746  HG3 ARG A 176      25.970  -8.893 -22.257  1.00 87.13           H  
ATOM   2747  CD  ARG A 176      27.131 -10.622 -21.757  1.00 87.13           C  
ATOM   2748  HD2 ARG A 176      27.825 -10.311 -22.538  1.00 87.13           H  
ATOM   2749  HD3 ARG A 176      26.479 -11.402 -22.149  1.00 87.13           H  
ATOM   2750  NE  ARG A 176      27.883 -11.158 -20.619  1.00 87.13           N  
ATOM   2751  HE  ARG A 176      27.712 -10.720 -19.725  1.00 87.13           H  
ATOM   2752  NH1 ARG A 176      29.063 -12.768 -21.774  1.00 87.13           N  
ATOM   2753 HH11 ARG A 176      28.423 -12.642 -22.545  1.00 87.13           H  
ATOM   2754 HH12 ARG A 176      29.627 -13.603 -21.717  1.00 87.13           H  
ATOM   2755  NH2 ARG A 176      29.294 -12.542 -19.564  1.00 87.13           N  
ATOM   2756 HH21 ARG A 176      29.737 -13.448 -19.510  1.00 87.13           H  
ATOM   2757 HH22 ARG A 176      28.951 -12.186 -18.683  1.00 87.13           H  
ATOM   2758  CZ  ARG A 176      28.743 -12.155 -20.669  1.00 87.13           C  
ATOM   2759  N   CYS A 177      22.539  -9.427 -18.552  1.00 91.28           N  
ATOM   2760  H   CYS A 177      23.316  -9.572 -17.923  1.00 91.28           H  
ATOM   2761  CA  CYS A 177      21.180  -9.699 -18.074  1.00 91.28           C  
ATOM   2762  HA  CYS A 177      20.695 -10.406 -18.746  1.00 91.28           H  
ATOM   2763  C   CYS A 177      20.324  -8.426 -18.060  1.00 91.28           C  
ATOM   2764  CB  CYS A 177      21.218 -10.310 -16.666  1.00 91.28           C  
ATOM   2765  HB2 CYS A 177      20.200 -10.373 -16.281  1.00 91.28           H  
ATOM   2766  HB3 CYS A 177      21.805  -9.683 -15.995  1.00 91.28           H  
ATOM   2767  O   CYS A 177      19.184  -8.453 -18.516  1.00 91.28           O  
ATOM   2768  SG  CYS A 177      21.907 -11.983 -16.707  1.00 91.28           S  
ATOM   2769  HG  CYS A 177      23.169 -11.633 -16.972  1.00 91.28           H  
ATOM   2770  N   ILE A 178      20.874  -7.307 -17.578  1.00 91.73           N  
ATOM   2771  H   ILE A 178      21.810  -7.350 -17.201  1.00 91.73           H  
ATOM   2772  CA  ILE A 178      20.172  -6.020 -17.551  1.00 91.73           C  
ATOM   2773  HA  ILE A 178      19.192  -6.172 -17.100  1.00 91.73           H  
ATOM   2774  C   ILE A 178      19.923  -5.509 -18.974  1.00 91.73           C  
ATOM   2775  CB  ILE A 178      20.930  -4.994 -16.682  1.00 91.73           C  
ATOM   2776  HB  ILE A 178      21.969  -4.944 -17.007  1.00 91.73           H  
ATOM   2777  O   ILE A 178      18.803  -5.109 -19.279  1.00 91.73           O  
ATOM   2778  CG1 ILE A 178      20.886  -5.419 -15.197  1.00 91.73           C  
ATOM   2779 HG12 ILE A 178      19.864  -5.331 -14.826  1.00 91.73           H  
ATOM   2780 HG13 ILE A 178      21.180  -6.464 -15.106  1.00 91.73           H  
ATOM   2781  CG2 ILE A 178      20.290  -3.607 -16.858  1.00 91.73           C  
ATOM   2782 HG21 ILE A 178      20.564  -3.183 -17.824  1.00 91.73           H  
ATOM   2783 HG22 ILE A 178      20.648  -2.924 -16.087  1.00 91.73           H  
ATOM   2784 HG23 ILE A 178      19.205  -3.672 -16.774  1.00 91.73           H  
ATOM   2785  CD1 ILE A 178      21.816  -4.614 -14.285  1.00 91.73           C  
ATOM   2786 HD11 ILE A 178      22.831  -4.663 -14.681  1.00 91.73           H  
ATOM   2787 HD12 ILE A 178      21.499  -3.574 -14.209  1.00 91.73           H  
ATOM   2788 HD13 ILE A 178      21.802  -5.047 -13.285  1.00 91.73           H  
ATOM   2789  N   ALA A 179      20.915  -5.579 -19.866  1.00 87.55           N  
ATOM   2790  H   ALA A 179      21.827  -5.883 -19.555  1.00 87.55           H  
ATOM   2791  CA  ALA A 179      20.764  -5.202 -21.271  1.00 87.55           C  
ATOM   2792  HA  ALA A 179      20.554  -4.134 -21.330  1.00 87.55           H  
ATOM   2793  C   ALA A 179      19.600  -5.947 -21.942  1.00 87.55           C  
ATOM   2794  CB  ALA A 179      22.081  -5.493 -22.002  1.00 87.55           C  
ATOM   2795  HB1 ALA A 179      21.981  -5.257 -23.061  1.00 87.55           H  
ATOM   2796  HB2 ALA A 179      22.891  -4.899 -21.579  1.00 87.55           H  
ATOM   2797  HB3 ALA A 179      22.338  -6.549 -21.912  1.00 87.55           H  
ATOM   2798  O   ALA A 179      18.747  -5.325 -22.579  1.00 87.55           O  
ATOM   2799  N   LEU A 180      19.530  -7.270 -21.757  1.00 88.55           N  
ATOM   2800  H   LEU A 180      20.268  -7.728 -21.241  1.00 88.55           H  
ATOM   2801  CA  LEU A 180      18.442  -8.079 -22.295  1.00 88.55           C  
ATOM   2802  HA  LEU A 180      18.354  -7.855 -23.358  1.00 88.55           H  
ATOM   2803  C   LEU A 180      17.100  -7.737 -21.641  1.00 88.55           C  
ATOM   2804  CB  LEU A 180      18.788  -9.565 -22.127  1.00 88.55           C  
ATOM   2805  HB2 LEU A 180      18.892  -9.790 -21.066  1.00 88.55           H  
ATOM   2806  HB3 LEU A 180      19.751  -9.756 -22.600  1.00 88.55           H  
ATOM   2807  O   LEU A 180      16.111  -7.537 -22.344  1.00 88.55           O  
ATOM   2808  CG  LEU A 180      17.731 -10.510 -22.729  1.00 88.55           C  
ATOM   2809  HG  LEU A 180      16.835 -10.483 -22.110  1.00 88.55           H  
ATOM   2810  CD1 LEU A 180      17.346 -10.166 -24.167  1.00 88.55           C  
ATOM   2811 HD11 LEU A 180      16.699  -9.289 -24.185  1.00 88.55           H  
ATOM   2812 HD12 LEU A 180      18.245  -9.947 -24.744  1.00 88.55           H  
ATOM   2813 HD13 LEU A 180      16.805 -10.993 -24.628  1.00 88.55           H  
ATOM   2814  CD2 LEU A 180      18.266 -11.932 -22.715  1.00 88.55           C  
ATOM   2815 HD21 LEU A 180      18.724 -12.132 -21.746  1.00 88.55           H  
ATOM   2816 HD22 LEU A 180      17.447 -12.630 -22.888  1.00 88.55           H  
ATOM   2817 HD23 LEU A 180      19.009 -12.047 -23.504  1.00 88.55           H  
ATOM   2818  N   LEU A 181      17.067  -7.615 -20.311  1.00 92.41           N  
ATOM   2819  H   LEU A 181      17.912  -7.795 -19.788  1.00 92.41           H  
ATOM   2820  CA  LEU A 181      15.860  -7.257 -19.570  1.00 92.41           C  
ATOM   2821  HA  LEU A 181      15.107  -8.026 -19.741  1.00 92.41           H  
ATOM   2822  C   LEU A 181      15.268  -5.930 -20.051  1.00 92.41           C  
ATOM   2823  CB  LEU A 181      16.185  -7.204 -18.068  1.00 92.41           C  
ATOM   2824  HB2 LEU A 181      16.968  -6.464 -17.906  1.00 92.41           H  
ATOM   2825  HB3 LEU A 181      16.563  -8.174 -17.748  1.00 92.41           H  
ATOM   2826  O   LEU A 181      14.061  -5.854 -20.249  1.00 92.41           O  
ATOM   2827  CG  LEU A 181      14.970  -6.826 -17.203  1.00 92.41           C  
ATOM   2828  HG  LEU A 181      14.542  -5.883 -17.543  1.00 92.41           H  
ATOM   2829  CD1 LEU A 181      13.895  -7.899 -17.241  1.00 92.41           C  
ATOM   2830 HD11 LEU A 181      14.317  -8.879 -17.019  1.00 92.41           H  
ATOM   2831 HD12 LEU A 181      13.432  -7.915 -18.228  1.00 92.41           H  
ATOM   2832 HD13 LEU A 181      13.130  -7.658 -16.503  1.00 92.41           H  
ATOM   2833  CD2 LEU A 181      15.399  -6.631 -15.759  1.00 92.41           C  
ATOM   2834 HD21 LEU A 181      15.790  -7.568 -15.362  1.00 92.41           H  
ATOM   2835 HD22 LEU A 181      14.543  -6.326 -15.157  1.00 92.41           H  
ATOM   2836 HD23 LEU A 181      16.148  -5.841 -15.710  1.00 92.41           H  
ATOM   2837  N   ARG A 182      16.097  -4.902 -20.276  1.00 90.41           N  
ATOM   2838  H   ARG A 182      17.077  -5.042 -20.077  1.00 90.41           H  
ATOM   2839  CA  ARG A 182      15.655  -3.596 -20.796  1.00 90.41           C  
ATOM   2840  HA  ARG A 182      14.899  -3.172 -20.135  1.00 90.41           H  
ATOM   2841  C   ARG A 182      14.990  -3.728 -22.166  1.00 90.41           C  
ATOM   2842  CB  ARG A 182      16.851  -2.633 -20.891  1.00 90.41           C  
ATOM   2843  HB2 ARG A 182      17.640  -3.113 -21.470  1.00 90.41           H  
ATOM   2844  HB3 ARG A 182      16.538  -1.739 -21.431  1.00 90.41           H  
ATOM   2845  O   ARG A 182      13.979  -3.082 -22.420  1.00 90.41           O  
ATOM   2846  CG  ARG A 182      17.420  -2.193 -19.530  1.00 90.41           C  
ATOM   2847  HG2 ARG A 182      17.599  -3.059 -18.893  1.00 90.41           H  
ATOM   2848  HG3 ARG A 182      16.696  -1.559 -19.016  1.00 90.41           H  
ATOM   2849  CD  ARG A 182      18.742  -1.429 -19.717  1.00 90.41           C  
ATOM   2850  HD2 ARG A 182      19.275  -1.390 -18.767  1.00 90.41           H  
ATOM   2851  HD3 ARG A 182      19.375  -1.959 -20.428  1.00 90.41           H  
ATOM   2852  NE  ARG A 182      18.489  -0.060 -20.187  1.00 90.41           N  
ATOM   2853  HE  ARG A 182      17.540   0.279 -20.138  1.00 90.41           H  
ATOM   2854  NH1 ARG A 182      20.560   0.564 -21.043  1.00 90.41           N  
ATOM   2855 HH11 ARG A 182      20.782   0.899 -21.969  1.00 90.41           H  
ATOM   2856 HH12 ARG A 182      21.136   1.174 -20.481  1.00 90.41           H  
ATOM   2857  NH2 ARG A 182      18.813   1.869 -21.255  1.00 90.41           N  
ATOM   2858 HH21 ARG A 182      19.342   2.403 -21.930  1.00 90.41           H  
ATOM   2859 HH22 ARG A 182      17.856   2.096 -21.025  1.00 90.41           H  
ATOM   2860  CZ  ARG A 182      19.305   0.771 -20.803  1.00 90.41           C  
ATOM   2861  N   ARG A 183      15.533  -4.565 -23.055  1.00 88.10           N  
ATOM   2862  H   ARG A 183      16.352  -5.086 -22.774  1.00 88.10           H  
ATOM   2863  CA  ARG A 183      14.959  -4.787 -24.393  1.00 88.10           C  
ATOM   2864  HA  ARG A 183      14.698  -3.825 -24.834  1.00 88.10           H  
ATOM   2865  C   ARG A 183      13.641  -5.554 -24.321  1.00 88.10           C  
ATOM   2866  CB  ARG A 183      15.978  -5.479 -25.311  1.00 88.10           C  
ATOM   2867  HB2 ARG A 183      16.338  -6.398 -24.848  1.00 88.10           H  
ATOM   2868  HB3 ARG A 183      15.489  -5.733 -26.252  1.00 88.10           H  
ATOM   2869  O   ARG A 183      12.660  -5.112 -24.913  1.00 88.10           O  
ATOM   2870  CG  ARG A 183      17.162  -4.544 -25.604  1.00 88.10           C  
ATOM   2871  HG2 ARG A 183      16.784  -3.606 -26.011  1.00 88.10           H  
ATOM   2872  HG3 ARG A 183      17.701  -4.330 -24.681  1.00 88.10           H  
ATOM   2873  CD  ARG A 183      18.127  -5.161 -26.616  1.00 88.10           C  
ATOM   2874  HD2 ARG A 183      17.592  -5.271 -27.559  1.00 88.10           H  
ATOM   2875  HD3 ARG A 183      18.446  -6.142 -26.264  1.00 88.10           H  
ATOM   2876  NE  ARG A 183      19.307  -4.296 -26.821  1.00 88.10           N  
ATOM   2877  HE  ARG A 183      19.335  -3.430 -26.301  1.00 88.10           H  
ATOM   2878  NH1 ARG A 183      20.409  -5.594 -28.346  1.00 88.10           N  
ATOM   2879 HH11 ARG A 183      19.553  -6.098 -28.530  1.00 88.10           H  
ATOM   2880 HH12 ARG A 183      21.201  -5.806 -28.936  1.00 88.10           H  
ATOM   2881  NH2 ARG A 183      21.360  -3.761 -27.684  1.00 88.10           N  
ATOM   2882 HH21 ARG A 183      21.392  -2.894 -27.167  1.00 88.10           H  
ATOM   2883 HH22 ARG A 183      22.063  -3.985 -28.374  1.00 88.10           H  
ATOM   2884  CZ  ARG A 183      20.338  -4.551 -27.610  1.00 88.10           C  
ATOM   2885  N   MET A 184      13.599  -6.629 -23.533  1.00 91.40           N  
ATOM   2886  H   MET A 184      14.449  -6.919 -23.071  1.00 91.40           H  
ATOM   2887  CA  MET A 184      12.376  -7.403 -23.307  1.00 91.40           C  
ATOM   2888  HA  MET A 184      12.002  -7.766 -24.264  1.00 91.40           H  
ATOM   2889  C   MET A 184      11.278  -6.535 -22.687  1.00 91.40           C  
ATOM   2890  CB  MET A 184      12.663  -8.607 -22.398  1.00 91.40           C  
ATOM   2891  HB2 MET A 184      11.716  -9.078 -22.133  1.00 91.40           H  
ATOM   2892  HB3 MET A 184      13.150  -8.267 -21.484  1.00 91.40           H  
ATOM   2893  O   MET A 184      10.168  -6.472 -23.205  1.00 91.40           O  
ATOM   2894  CG  MET A 184      13.534  -9.651 -23.096  1.00 91.40           C  
ATOM   2895  HG2 MET A 184      14.505  -9.216 -23.332  1.00 91.40           H  
ATOM   2896  HG3 MET A 184      13.036  -9.903 -24.032  1.00 91.40           H  
ATOM   2897  SD  MET A 184      13.794 -11.208 -22.202  1.00 91.40           S  
ATOM   2898  CE  MET A 184      14.446 -10.622 -20.618  1.00 91.40           C  
ATOM   2899  HE1 MET A 184      13.671 -10.072 -20.085  1.00 91.40           H  
ATOM   2900  HE2 MET A 184      14.756 -11.476 -20.016  1.00 91.40           H  
ATOM   2901  HE3 MET A 184      15.296  -9.960 -20.783  1.00 91.40           H  
ATOM   2902  N   SER A 185      11.592  -5.792 -21.625  1.00 93.63           N  
ATOM   2903  H   SER A 185      12.526  -5.839 -21.245  1.00 93.63           H  
ATOM   2904  CA  SER A 185      10.600  -4.986 -20.915  1.00 93.63           C  
ATOM   2905  HA  SER A 185       9.750  -5.629 -20.686  1.00 93.63           H  
ATOM   2906  C   SER A 185      10.063  -3.822 -21.750  1.00 93.63           C  
ATOM   2907  CB  SER A 185      11.170  -4.495 -19.587  1.00 93.63           C  
ATOM   2908  HB2 SER A 185      10.348  -4.108 -18.984  1.00 93.63           H  
ATOM   2909  HB3 SER A 185      11.617  -5.336 -19.056  1.00 93.63           H  
ATOM   2910  O   SER A 185       8.897  -3.473 -21.606  1.00 93.63           O  
ATOM   2911  OG  SER A 185      12.136  -3.477 -19.771  1.00 93.63           O  
ATOM   2912  HG  SER A 185      12.612  -3.366 -18.945  1.00 93.63           H  
ATOM   2913  N   ARG A 186      10.858  -3.248 -22.664  1.00 92.02           N  
ATOM   2914  H   ARG A 186      11.829  -3.525 -22.676  1.00 92.02           H  
ATOM   2915  CA  ARG A 186      10.385  -2.252 -23.645  1.00 92.02           C  
ATOM   2916  HA  ARG A 186       9.839  -1.461 -23.130  1.00 92.02           H  
ATOM   2917  C   ARG A 186       9.407  -2.837 -24.658  1.00 92.02           C  
ATOM   2918  CB  ARG A 186      11.580  -1.662 -24.403  1.00 92.02           C  
ATOM   2919  HB2 ARG A 186      12.245  -2.470 -24.704  1.00 92.02           H  
ATOM   2920  HB3 ARG A 186      11.222  -1.168 -25.307  1.00 92.02           H  
ATOM   2921  O   ARG A 186       8.463  -2.149 -25.033  1.00 92.02           O  
ATOM   2922  CG  ARG A 186      12.354  -0.630 -23.580  1.00 92.02           C  
ATOM   2923  HG2 ARG A 186      12.581  -1.017 -22.587  1.00 92.02           H  
ATOM   2924  HG3 ARG A 186      11.743   0.267 -23.482  1.00 92.02           H  
ATOM   2925  CD  ARG A 186      13.642  -0.261 -24.314  1.00 92.02           C  
ATOM   2926  HD2 ARG A 186      14.216  -1.171 -24.489  1.00 92.02           H  
ATOM   2927  HD3 ARG A 186      13.385   0.184 -25.275  1.00 92.02           H  
ATOM   2928  NE  ARG A 186      14.463   0.671 -23.532  1.00 92.02           N  
ATOM   2929  HE  ARG A 186      14.236   0.786 -22.555  1.00 92.02           H  
ATOM   2930  NH1 ARG A 186      15.964   1.328 -25.166  1.00 92.02           N  
ATOM   2931 HH11 ARG A 186      16.790   1.886 -25.331  1.00 92.02           H  
ATOM   2932 HH12 ARG A 186      15.493   0.814 -25.897  1.00 92.02           H  
ATOM   2933  NH2 ARG A 186      16.224   2.040 -23.129  1.00 92.02           N  
ATOM   2934 HH21 ARG A 186      16.066   1.909 -22.140  1.00 92.02           H  
ATOM   2935 HH22 ARG A 186      17.037   2.512 -23.499  1.00 92.02           H  
ATOM   2936  CZ  ARG A 186      15.526   1.333 -23.945  1.00 92.02           C  
ATOM   2937  N   ALA A 187       9.651  -4.066 -25.110  1.00 90.94           N  
ATOM   2938  H   ALA A 187      10.460  -4.563 -24.768  1.00 90.94           H  
ATOM   2939  CA  ALA A 187       8.776  -4.741 -26.063  1.00 90.94           C  
ATOM   2940  HA  ALA A 187       8.550  -4.057 -26.881  1.00 90.94           H  
ATOM   2941  C   ALA A 187       7.429  -5.124 -25.427  1.00 90.94           C  
ATOM   2942  CB  ALA A 187       9.531  -5.939 -26.646  1.00 90.94           C  
ATOM   2943  HB1 ALA A 187       9.930  -6.558 -25.843  1.00 90.94           H  
ATOM   2944  HB2 ALA A 187      10.362  -5.588 -27.258  1.00 90.94           H  
ATOM   2945  HB3 ALA A 187       8.858  -6.534 -27.265  1.00 90.94           H  
ATOM   2946  O   ALA A 187       6.396  -4.951 -26.066  1.00 90.94           O  
ATOM   2947  N   VAL A 188       7.430  -5.562 -24.164  1.00 92.37           N  
ATOM   2948  H   VAL A 188       8.321  -5.758 -23.729  1.00 92.37           H  
ATOM   2949  CA  VAL A 188       6.198  -5.895 -23.422  1.00 92.37           C  
ATOM   2950  HA  VAL A 188       5.519  -6.438 -24.080  1.00 92.37           H  
ATOM   2951  C   VAL A 188       5.459  -4.650 -22.941  1.00 92.37           C  
ATOM   2952  CB  VAL A 188       6.524  -6.799 -22.224  1.00 92.37           C  
ATOM   2953  HB  VAL A 188       7.216  -6.281 -21.559  1.00 92.37           H  
ATOM   2954  O   VAL A 188       4.238  -4.563 -23.040  1.00 92.37           O  
ATOM   2955  CG1 VAL A 188       5.287  -7.189 -21.415  1.00 92.37           C  
ATOM   2956 HG11 VAL A 188       4.652  -7.857 -21.996  1.00 92.37           H  
ATOM   2957 HG12 VAL A 188       4.710  -6.314 -21.116  1.00 92.37           H  
ATOM   2958 HG13 VAL A 188       5.616  -7.687 -20.503  1.00 92.37           H  
ATOM   2959  CG2 VAL A 188       7.185  -8.081 -22.718  1.00 92.37           C  
ATOM   2960 HG21 VAL A 188       8.226  -7.890 -22.977  1.00 92.37           H  
ATOM   2961 HG22 VAL A 188       6.663  -8.448 -23.603  1.00 92.37           H  
ATOM   2962 HG23 VAL A 188       7.131  -8.852 -21.950  1.00 92.37           H  
ATOM   2963  N   TYR A 189       6.194  -3.666 -22.425  1.00 93.49           N  
ATOM   2964  H   TYR A 189       7.192  -3.805 -22.351  1.00 93.49           H  
ATOM   2965  CA  TYR A 189       5.643  -2.445 -21.848  1.00 93.49           C  
ATOM   2966  HA  TYR A 189       4.554  -2.490 -21.878  1.00 93.49           H  
ATOM   2967  C   TYR A 189       6.094  -1.224 -22.665  1.00 93.49           C  
ATOM   2968  CB  TYR A 189       6.021  -2.355 -20.366  1.00 93.49           C  
ATOM   2969  HB2 TYR A 189       7.092  -2.177 -20.281  1.00 93.49           H  
ATOM   2970  HB3 TYR A 189       5.508  -1.486 -19.953  1.00 93.49           H  
ATOM   2971  O   TYR A 189       7.031  -0.511 -22.283  1.00 93.49           O  
ATOM   2972  CG  TYR A 189       5.668  -3.578 -19.539  1.00 93.49           C  
ATOM   2973  CD1 TYR A 189       4.321  -3.954 -19.360  1.00 93.49           C  
ATOM   2974  HD1 TYR A 189       3.529  -3.372 -19.807  1.00 93.49           H  
ATOM   2975  CD2 TYR A 189       6.695  -4.355 -18.967  1.00 93.49           C  
ATOM   2976  HD2 TYR A 189       7.729  -4.080 -19.110  1.00 93.49           H  
ATOM   2977  CE1 TYR A 189       4.001  -5.115 -18.629  1.00 93.49           C  
ATOM   2978  HE1 TYR A 189       2.969  -5.413 -18.512  1.00 93.49           H  
ATOM   2979  CE2 TYR A 189       6.377  -5.505 -18.222  1.00 93.49           C  
ATOM   2980  HE2 TYR A 189       7.149  -6.118 -17.781  1.00 93.49           H  
ATOM   2981  OH  TYR A 189       4.753  -7.032 -17.389  1.00 93.49           O  
ATOM   2982  HH  TYR A 189       3.844  -7.321 -17.504  1.00 93.49           H  
ATOM   2983  CZ  TYR A 189       5.033  -5.894 -18.066  1.00 93.49           C  
ATOM   2984  N   PRO A 190       5.440  -0.930 -23.802  1.00 90.96           N  
ATOM   2985  CA  PRO A 190       5.870   0.155 -24.682  1.00 90.96           C  
ATOM   2986  HA  PRO A 190       6.908  -0.005 -24.974  1.00 90.96           H  
ATOM   2987  C   PRO A 190       5.772   1.535 -24.013  1.00 90.96           C  
ATOM   2988  CB  PRO A 190       4.984   0.033 -25.928  1.00 90.96           C  
ATOM   2989  HB2 PRO A 190       4.718   1.005 -26.343  1.00 90.96           H  
ATOM   2990  HB3 PRO A 190       5.505  -0.564 -26.677  1.00 90.96           H  
ATOM   2991  O   PRO A 190       6.607   2.405 -24.263  1.00 90.96           O  
ATOM   2992  CG  PRO A 190       3.750  -0.733 -25.449  1.00 90.96           C  
ATOM   2993  HG2 PRO A 190       3.282  -1.294 -26.258  1.00 90.96           H  
ATOM   2994  HG3 PRO A 190       3.037  -0.043 -24.997  1.00 90.96           H  
ATOM   2995  CD  PRO A 190       4.318  -1.657 -24.380  1.00 90.96           C  
ATOM   2996  HD2 PRO A 190       3.548  -1.888 -23.643  1.00 90.96           H  
ATOM   2997  HD3 PRO A 190       4.682  -2.574 -24.844  1.00 90.96           H  
ATOM   2998  N   VAL A 191       4.803   1.735 -23.111  1.00 93.30           N  
ATOM   2999  H   VAL A 191       4.175   0.967 -22.921  1.00 93.30           H  
ATOM   3000  CA  VAL A 191       4.539   3.023 -22.452  1.00 93.30           C  
ATOM   3001  HA  VAL A 191       5.102   3.799 -22.972  1.00 93.30           H  
ATOM   3002  C   VAL A 191       5.031   3.002 -21.000  1.00 93.30           C  
ATOM   3003  CB  VAL A 191       3.050   3.417 -22.572  1.00 93.30           C  
ATOM   3004  HB  VAL A 191       2.440   2.736 -21.979  1.00 93.30           H  
ATOM   3005  O   VAL A 191       4.272   2.723 -20.073  1.00 93.30           O  
ATOM   3006  CG1 VAL A 191       2.830   4.854 -22.074  1.00 93.30           C  
ATOM   3007 HG11 VAL A 191       3.413   5.553 -22.674  1.00 93.30           H  
ATOM   3008 HG12 VAL A 191       3.115   4.945 -21.026  1.00 93.30           H  
ATOM   3009 HG13 VAL A 191       1.773   5.107 -22.160  1.00 93.30           H  
ATOM   3010  CG2 VAL A 191       2.562   3.360 -24.027  1.00 93.30           C  
ATOM   3011 HG21 VAL A 191       3.189   3.985 -24.663  1.00 93.30           H  
ATOM   3012 HG22 VAL A 191       2.584   2.334 -24.396  1.00 93.30           H  
ATOM   3013 HG23 VAL A 191       1.531   3.707 -24.085  1.00 93.30           H  
ATOM   3014  N   ALA A 192       6.306   3.350 -20.789  1.00 93.30           N  
ATOM   3015  H   ALA A 192       6.883   3.523 -21.600  1.00 93.30           H  
ATOM   3016  CA  ALA A 192       6.954   3.375 -19.467  1.00 93.30           C  
ATOM   3017  HA  ALA A 192       7.073   2.354 -19.103  1.00 93.30           H  
ATOM   3018  C   ALA A 192       6.168   4.154 -18.405  1.00 93.30           C  
ATOM   3019  CB  ALA A 192       8.333   4.023 -19.623  1.00 93.30           C  
ATOM   3020  HB1 ALA A 192       8.931   3.483 -20.357  1.00 93.30           H  
ATOM   3021  HB2 ALA A 192       8.238   5.058 -19.951  1.00 93.30           H  
ATOM   3022  HB3 ALA A 192       8.848   4.015 -18.662  1.00 93.30           H  
ATOM   3023  O   ALA A 192       6.018   3.705 -17.269  1.00 93.30           O  
ATOM   3024  N   ARG A 193       5.631   5.316 -18.798  1.00 93.96           N  
ATOM   3025  H   ARG A 193       5.835   5.622 -19.739  1.00 93.96           H  
ATOM   3026  CA  ARG A 193       4.879   6.204 -17.908  1.00 93.96           C  
ATOM   3027  HA  ARG A 193       5.515   6.449 -17.058  1.00 93.96           H  
ATOM   3028  C   ARG A 193       3.632   5.527 -17.330  1.00 93.96           C  
ATOM   3029  CB  ARG A 193       4.538   7.497 -18.668  1.00 93.96           C  
ATOM   3030  HB2 ARG A 193       3.789   7.277 -19.428  1.00 93.96           H  
ATOM   3031  HB3 ARG A 193       5.436   7.866 -19.165  1.00 93.96           H  
ATOM   3032  O   ARG A 193       3.324   5.772 -16.171  1.00 93.96           O  
ATOM   3033  CG  ARG A 193       4.018   8.601 -17.736  1.00 93.96           C  
ATOM   3034  HG2 ARG A 193       3.156   8.238 -17.176  1.00 93.96           H  
ATOM   3035  HG3 ARG A 193       4.798   8.873 -17.025  1.00 93.96           H  
ATOM   3036  CD  ARG A 193       3.609   9.841 -18.540  1.00 93.96           C  
ATOM   3037  HD2 ARG A 193       2.947   9.525 -19.346  1.00 93.96           H  
ATOM   3038  HD3 ARG A 193       4.501  10.295 -18.971  1.00 93.96           H  
ATOM   3039  NE  ARG A 193       2.905  10.823 -17.693  1.00 93.96           N  
ATOM   3040  HE  ARG A 193       2.921  10.655 -16.697  1.00 93.96           H  
ATOM   3041  NH1 ARG A 193       2.069  12.147 -19.376  1.00 93.96           N  
ATOM   3042 HH11 ARG A 193       2.636  11.652 -20.049  1.00 93.96           H  
ATOM   3043 HH12 ARG A 193       1.418  12.864 -19.662  1.00 93.96           H  
ATOM   3044  NH2 ARG A 193       1.367  12.452 -17.288  1.00 93.96           N  
ATOM   3045 HH21 ARG A 193       0.531  12.889 -17.650  1.00 93.96           H  
ATOM   3046 HH22 ARG A 193       1.360  12.200 -16.310  1.00 93.96           H  
ATOM   3047  CZ  ARG A 193       2.130  11.806 -18.120  1.00 93.96           C  
ATOM   3048  N   SER A 194       2.935   4.688 -18.106  1.00 94.15           N  
ATOM   3049  H   SER A 194       3.323   4.416 -18.998  1.00 94.15           H  
ATOM   3050  CA  SER A 194       1.717   4.001 -17.639  1.00 94.15           C  
ATOM   3051  HA  SER A 194       1.043   4.718 -17.170  1.00 94.15           H  
ATOM   3052  C   SER A 194       2.066   2.993 -16.550  1.00 94.15           C  
ATOM   3053  CB  SER A 194       0.959   3.374 -18.815  1.00 94.15           C  
ATOM   3054  HB2 SER A 194       1.649   2.763 -19.397  1.00 94.15           H  
ATOM   3055  HB3 SER A 194       0.558   4.158 -19.456  1.00 94.15           H  
ATOM   3056  O   SER A 194       1.505   3.070 -15.461  1.00 94.15           O  
ATOM   3057  OG  SER A 194      -0.091   2.545 -18.371  1.00 94.15           O  
ATOM   3058  HG  SER A 194      -0.887   3.027 -18.132  1.00 94.15           H  
ATOM   3059  N   VAL A 195       3.106   2.180 -16.771  1.00 94.99           N  
ATOM   3060  H   VAL A 195       3.519   2.170 -17.693  1.00 94.99           H  
ATOM   3061  CA  VAL A 195       3.621   1.242 -15.760  1.00 94.99           C  
ATOM   3062  HA  VAL A 195       2.817   0.562 -15.477  1.00 94.99           H  
ATOM   3063  C   VAL A 195       4.062   1.972 -14.490  1.00 94.99           C  
ATOM   3064  CB  VAL A 195       4.788   0.408 -16.322  1.00 94.99           C  
ATOM   3065  HB  VAL A 195       5.615   1.065 -16.592  1.00 94.99           H  
ATOM   3066  O   VAL A 195       3.678   1.589 -13.389  1.00 94.99           O  
ATOM   3067  CG1 VAL A 195       5.298  -0.610 -15.295  1.00 94.99           C  
ATOM   3068 HG11 VAL A 195       4.473  -1.247 -14.978  1.00 94.99           H  
ATOM   3069 HG12 VAL A 195       5.704  -0.110 -14.416  1.00 94.99           H  
ATOM   3070 HG13 VAL A 195       6.083  -1.230 -15.727  1.00 94.99           H  
ATOM   3071  CG2 VAL A 195       4.360  -0.367 -17.572  1.00 94.99           C  
ATOM   3072 HG21 VAL A 195       5.150  -1.065 -17.848  1.00 94.99           H  
ATOM   3073 HG22 VAL A 195       4.175   0.313 -18.404  1.00 94.99           H  
ATOM   3074 HG23 VAL A 195       3.455  -0.937 -17.363  1.00 94.99           H  
ATOM   3075  N   ALA A 196       4.836   3.053 -14.628  1.00 95.23           N  
ATOM   3076  H   ALA A 196       5.127   3.324 -15.557  1.00 95.23           H  
ATOM   3077  CA  ALA A 196       5.336   3.814 -13.485  1.00 95.23           C  
ATOM   3078  HA  ALA A 196       5.934   3.153 -12.857  1.00 95.23           H  
ATOM   3079  C   ALA A 196       4.200   4.380 -12.620  1.00 95.23           C  
ATOM   3080  CB  ALA A 196       6.224   4.950 -14.004  1.00 95.23           C  
ATOM   3081  HB1 ALA A 196       5.617   5.711 -14.494  1.00 95.23           H  
ATOM   3082  HB2 ALA A 196       6.937   4.566 -14.734  1.00 95.23           H  
ATOM   3083  HB3 ALA A 196       6.762   5.405 -13.172  1.00 95.23           H  
ATOM   3084  O   ALA A 196       4.208   4.223 -11.399  1.00 95.23           O  
ATOM   3085  N   VAL A 197       3.218   5.029 -13.257  1.00 95.13           N  
ATOM   3086  H   VAL A 197       3.249   5.086 -14.265  1.00 95.13           H  
ATOM   3087  CA  VAL A 197       2.083   5.639 -12.554  1.00 95.13           C  
ATOM   3088  HA  VAL A 197       2.467   6.223 -11.717  1.00 95.13           H  
ATOM   3089  C   VAL A 197       1.182   4.562 -11.957  1.00 95.13           C  
ATOM   3090  CB  VAL A 197       1.293   6.592 -13.471  1.00 95.13           C  
ATOM   3091  HB  VAL A 197       0.964   6.048 -14.357  1.00 95.13           H  
ATOM   3092  O   VAL A 197       0.749   4.723 -10.822  1.00 95.13           O  
ATOM   3093  CG1 VAL A 197       0.064   7.193 -12.772  1.00 95.13           C  
ATOM   3094 HG11 VAL A 197       0.368   7.760 -11.893  1.00 95.13           H  
ATOM   3095 HG12 VAL A 197      -0.472   7.849 -13.459  1.00 95.13           H  
ATOM   3096 HG13 VAL A 197      -0.623   6.410 -12.451  1.00 95.13           H  
ATOM   3097  CG2 VAL A 197       2.154   7.792 -13.901  1.00 95.13           C  
ATOM   3098 HG21 VAL A 197       3.078   7.454 -14.371  1.00 95.13           H  
ATOM   3099 HG22 VAL A 197       2.413   8.393 -13.029  1.00 95.13           H  
ATOM   3100 HG23 VAL A 197       1.599   8.402 -14.613  1.00 95.13           H  
ATOM   3101  N   GLN A 198       0.940   3.453 -12.658  1.00 95.81           N  
ATOM   3102  H   GLN A 198       1.311   3.359 -13.593  1.00 95.81           H  
ATOM   3103  CA  GLN A 198       0.142   2.347 -12.133  1.00 95.81           C  
ATOM   3104  HA  GLN A 198      -0.851   2.721 -11.886  1.00 95.81           H  
ATOM   3105  C   GLN A 198       0.744   1.770 -10.845  1.00 95.81           C  
ATOM   3106  CB  GLN A 198      -0.013   1.271 -13.215  1.00 95.81           C  
ATOM   3107  HB2 GLN A 198       0.965   0.944 -13.569  1.00 95.81           H  
ATOM   3108  HB3 GLN A 198      -0.564   1.701 -14.051  1.00 95.81           H  
ATOM   3109  O   GLN A 198       0.042   1.680  -9.836  1.00 95.81           O  
ATOM   3110  CG  GLN A 198      -0.774   0.059 -12.662  1.00 95.81           C  
ATOM   3111  HG2 GLN A 198      -0.138  -0.488 -11.967  1.00 95.81           H  
ATOM   3112  HG3 GLN A 198      -1.650   0.418 -12.121  1.00 95.81           H  
ATOM   3113  CD  GLN A 198      -1.253  -0.897 -13.741  1.00 95.81           C  
ATOM   3114  NE2 GLN A 198      -1.151  -2.187 -13.514  1.00 95.81           N  
ATOM   3115 HE21 GLN A 198      -1.593  -2.811 -14.174  1.00 95.81           H  
ATOM   3116 HE22 GLN A 198      -0.812  -2.533 -12.628  1.00 95.81           H  
ATOM   3117  OE1 GLN A 198      -1.738  -0.480 -14.783  1.00 95.81           O  
ATOM   3118  N   LEU A 199       2.038   1.433 -10.847  1.00 96.09           N  
ATOM   3119  H   LEU A 199       2.559   1.511 -11.709  1.00 96.09           H  
ATOM   3120  CA  LEU A 199       2.707   0.887  -9.661  1.00 96.09           C  
ATOM   3121  HA  LEU A 199       2.153   0.015  -9.312  1.00 96.09           H  
ATOM   3122  C   LEU A 199       2.711   1.896  -8.507  1.00 96.09           C  
ATOM   3123  CB  LEU A 199       4.145   0.463 -10.016  1.00 96.09           C  
ATOM   3124  HB2 LEU A 199       4.667   1.324 -10.432  1.00 96.09           H  
ATOM   3125  HB3 LEU A 199       4.652   0.168  -9.098  1.00 96.09           H  
ATOM   3126  O   LEU A 199       2.450   1.526  -7.360  1.00 96.09           O  
ATOM   3127  CG  LEU A 199       4.260  -0.709 -11.005  1.00 96.09           C  
ATOM   3128  HG  LEU A 199       3.729  -0.473 -11.927  1.00 96.09           H  
ATOM   3129  CD1 LEU A 199       5.733  -0.948 -11.336  1.00 96.09           C  
ATOM   3130 HD11 LEU A 199       5.814  -1.735 -12.086  1.00 96.09           H  
ATOM   3131 HD12 LEU A 199       6.179  -0.036 -11.733  1.00 96.09           H  
ATOM   3132 HD13 LEU A 199       6.271  -1.253 -10.439  1.00 96.09           H  
ATOM   3133  CD2 LEU A 199       3.698  -2.012 -10.444  1.00 96.09           C  
ATOM   3134 HD21 LEU A 199       4.252  -2.327  -9.560  1.00 96.09           H  
ATOM   3135 HD22 LEU A 199       3.769  -2.786 -11.209  1.00 96.09           H  
ATOM   3136 HD23 LEU A 199       2.642  -1.900 -10.197  1.00 96.09           H  
ATOM   3137  N   LEU A 200       2.951   3.177  -8.802  1.00 95.66           N  
ATOM   3138  H   LEU A 200       3.181   3.418  -9.756  1.00 95.66           H  
ATOM   3139  CA  LEU A 200       2.912   4.242  -7.802  1.00 95.66           C  
ATOM   3140  HA  LEU A 200       3.608   3.981  -7.005  1.00 95.66           H  
ATOM   3141  C   LEU A 200       1.517   4.378  -7.179  1.00 95.66           C  
ATOM   3142  CB  LEU A 200       3.374   5.556  -8.456  1.00 95.66           C  
ATOM   3143  HB2 LEU A 200       4.378   5.414  -8.856  1.00 95.66           H  
ATOM   3144  HB3 LEU A 200       2.710   5.782  -9.291  1.00 95.66           H  
ATOM   3145  O   LEU A 200       1.389   4.393  -5.959  1.00 95.66           O  
ATOM   3146  CG  LEU A 200       3.384   6.766  -7.503  1.00 95.66           C  
ATOM   3147  HG  LEU A 200       2.377   6.945  -7.127  1.00 95.66           H  
ATOM   3148  CD1 LEU A 200       4.332   6.564  -6.319  1.00 95.66           C  
ATOM   3149 HD11 LEU A 200       3.982   5.741  -5.696  1.00 95.66           H  
ATOM   3150 HD12 LEU A 200       5.338   6.343  -6.675  1.00 95.66           H  
ATOM   3151 HD13 LEU A 200       4.352   7.463  -5.704  1.00 95.66           H  
ATOM   3152  CD2 LEU A 200       3.826   8.010  -8.274  1.00 95.66           C  
ATOM   3153 HD21 LEU A 200       3.796   8.878  -7.615  1.00 95.66           H  
ATOM   3154 HD22 LEU A 200       4.843   7.873  -8.643  1.00 95.66           H  
ATOM   3155 HD23 LEU A 200       3.155   8.180  -9.116  1.00 95.66           H  
ATOM   3156  N   VAL A 201       0.466   4.428  -8.001  1.00 95.65           N  
ATOM   3157  H   VAL A 201       0.637   4.377  -8.995  1.00 95.65           H  
ATOM   3158  CA  VAL A 201      -0.917   4.610  -7.540  1.00 95.65           C  
ATOM   3159  HA  VAL A 201      -0.941   5.459  -6.857  1.00 95.65           H  
ATOM   3160  C   VAL A 201      -1.403   3.403  -6.746  1.00 95.65           C  
ATOM   3161  CB  VAL A 201      -1.851   4.927  -8.720  1.00 95.65           C  
ATOM   3162  HB  VAL A 201      -1.703   4.190  -9.510  1.00 95.65           H  
ATOM   3163  O   VAL A 201      -1.958   3.595  -5.665  1.00 95.65           O  
ATOM   3164  CG1 VAL A 201      -3.333   4.924  -8.321  1.00 95.65           C  
ATOM   3165 HG11 VAL A 201      -3.507   5.623  -7.503  1.00 95.65           H  
ATOM   3166 HG12 VAL A 201      -3.942   5.211  -9.178  1.00 95.65           H  
ATOM   3167 HG13 VAL A 201      -3.638   3.924  -8.012  1.00 95.65           H  
ATOM   3168  CG2 VAL A 201      -1.538   6.326  -9.264  1.00 95.65           C  
ATOM   3169 HG21 VAL A 201      -2.113   6.496 -10.175  1.00 95.65           H  
ATOM   3170 HG22 VAL A 201      -0.479   6.424  -9.503  1.00 95.65           H  
ATOM   3171 HG23 VAL A 201      -1.785   7.079  -8.516  1.00 95.65           H  
ATOM   3172  N   ASN A 202      -1.153   2.173  -7.209  1.00 96.06           N  
ATOM   3173  H   ASN A 202      -0.693   2.065  -8.102  1.00 96.06           H  
ATOM   3174  CA  ASN A 202      -1.472   0.971  -6.431  1.00 96.06           C  
ATOM   3175  HA  ASN A 202      -2.540   0.959  -6.217  1.00 96.06           H  
ATOM   3176  C   ASN A 202      -0.755   1.001  -5.069  1.00 96.06           C  
ATOM   3177  CB  ASN A 202      -1.134  -0.299  -7.238  1.00 96.06           C  
ATOM   3178  HB2 ASN A 202      -0.169  -0.199  -7.735  1.00 96.06           H  
ATOM   3179  HB3 ASN A 202      -1.069  -1.149  -6.558  1.00 96.06           H  
ATOM   3180  O   ASN A 202      -1.366   0.683  -4.048  1.00 96.06           O  
ATOM   3181  CG  ASN A 202      -2.214  -0.640  -8.251  1.00 96.06           C  
ATOM   3182  ND2 ASN A 202      -2.070  -0.206  -9.478  1.00 96.06           N  
ATOM   3183 HD21 ASN A 202      -1.213   0.257  -9.744  1.00 96.06           H  
ATOM   3184 HD22 ASN A 202      -2.731  -0.502 -10.183  1.00 96.06           H  
ATOM   3185  OD1 ASN A 202      -3.231  -1.229  -7.918  1.00 96.06           O  
ATOM   3186  N   SER A 203       0.500   1.468  -5.024  1.00 95.33           N  
ATOM   3187  H   SER A 203       0.954   1.713  -5.892  1.00 95.33           H  
ATOM   3188  CA  SER A 203       1.282   1.541  -3.776  1.00 95.33           C  
ATOM   3189  HA  SER A 203       1.239   0.582  -3.259  1.00 95.33           H  
ATOM   3190  C   SER A 203       0.706   2.581  -2.829  1.00 95.33           C  
ATOM   3191  CB  SER A 203       2.755   1.855  -4.052  1.00 95.33           C  
ATOM   3192  HB2 SER A 203       3.303   1.850  -3.110  1.00 95.33           H  
ATOM   3193  HB3 SER A 203       2.855   2.839  -4.511  1.00 95.33           H  
ATOM   3194  O   SER A 203       0.443   2.289  -1.663  1.00 95.33           O  
ATOM   3195  OG  SER A 203       3.304   0.886  -4.908  1.00 95.33           O  
ATOM   3196  HG  SER A 203       2.997   1.060  -5.801  1.00 95.33           H  
ATOM   3197  N   THR A 204       0.428   3.779  -3.345  1.00 94.92           N  
ATOM   3198  H   THR A 204       0.683   3.960  -4.305  1.00 94.92           H  
ATOM   3199  CA  THR A 204      -0.192   4.866  -2.587  1.00 94.92           C  
ATOM   3200  HA  THR A 204       0.448   5.112  -1.740  1.00 94.92           H  
ATOM   3201  C   THR A 204      -1.549   4.455  -2.027  1.00 94.92           C  
ATOM   3202  CB  THR A 204      -0.342   6.113  -3.469  1.00 94.92           C  
ATOM   3203  HB  THR A 204      -0.885   5.856  -4.378  1.00 94.92           H  
ATOM   3204  O   THR A 204      -1.774   4.594  -0.826  1.00 94.92           O  
ATOM   3205  CG2 THR A 204      -1.092   7.238  -2.756  1.00 94.92           C  
ATOM   3206 HG21 THR A 204      -0.878   8.197  -3.226  1.00 94.92           H  
ATOM   3207 HG22 THR A 204      -0.814   7.278  -1.703  1.00 94.92           H  
ATOM   3208 HG23 THR A 204      -2.165   7.056  -2.821  1.00 94.92           H  
ATOM   3209  OG1 THR A 204       0.926   6.600  -3.835  1.00 94.92           O  
ATOM   3210  HG1 THR A 204       1.450   6.716  -3.039  1.00 94.92           H  
ATOM   3211  N   VAL A 205      -2.444   3.909  -2.857  1.00 94.96           N  
ATOM   3212  H   VAL A 205      -2.193   3.777  -3.826  1.00 94.96           H  
ATOM   3213  CA  VAL A 205      -3.773   3.469  -2.408  1.00 94.96           C  
ATOM   3214  HA  VAL A 205      -4.275   4.309  -1.928  1.00 94.96           H  
ATOM   3215  C   VAL A 205      -3.642   2.370  -1.360  1.00 94.96           C  
ATOM   3216  CB  VAL A 205      -4.643   2.998  -3.589  1.00 94.96           C  
ATOM   3217  HB  VAL A 205      -4.108   2.235  -4.154  1.00 94.96           H  
ATOM   3218  O   VAL A 205      -4.315   2.432  -0.331  1.00 94.96           O  
ATOM   3219  CG1 VAL A 205      -5.987   2.420  -3.120  1.00 94.96           C  
ATOM   3220 HG11 VAL A 205      -6.522   3.152  -2.515  1.00 94.96           H  
ATOM   3221 HG12 VAL A 205      -5.829   1.516  -2.532  1.00 94.96           H  
ATOM   3222 HG13 VAL A 205      -6.593   2.154  -3.987  1.00 94.96           H  
ATOM   3223  CG2 VAL A 205      -4.980   4.172  -4.518  1.00 94.96           C  
ATOM   3224 HG21 VAL A 205      -4.073   4.672  -4.859  1.00 94.96           H  
ATOM   3225 HG22 VAL A 205      -5.508   3.797  -5.395  1.00 94.96           H  
ATOM   3226 HG23 VAL A 205      -5.607   4.898  -4.001  1.00 94.96           H  
ATOM   3227  N   SER A 206      -2.744   1.406  -1.571  1.00 94.79           N  
ATOM   3228  H   SER A 206      -2.227   1.394  -2.438  1.00 94.79           H  
ATOM   3229  CA  SER A 206      -2.510   0.331  -0.614  1.00 94.79           C  
ATOM   3230  HA  SER A 206      -3.455  -0.185  -0.442  1.00 94.79           H  
ATOM   3231  C   SER A 206      -2.031   0.831   0.743  1.00 94.79           C  
ATOM   3232  CB  SER A 206      -1.489  -0.651  -1.175  1.00 94.79           C  
ATOM   3233  HB2 SER A 206      -1.854  -1.083  -2.107  1.00 94.79           H  
ATOM   3234  HB3 SER A 206      -0.552  -0.130  -1.371  1.00 94.79           H  
ATOM   3235  O   SER A 206      -2.516   0.343   1.762  1.00 94.79           O  
ATOM   3236  OG  SER A 206      -1.284  -1.674  -0.229  1.00 94.79           O  
ATOM   3237  HG  SER A 206      -1.278  -1.310   0.659  1.00 94.79           H  
ATOM   3238  N   MET A 207      -1.095   1.781   0.774  1.00 93.54           N  
ATOM   3239  H   MET A 207      -0.709   2.107  -0.100  1.00 93.54           H  
ATOM   3240  CA  MET A 207      -0.578   2.345   2.022  1.00 93.54           C  
ATOM   3241  HA  MET A 207      -0.290   1.536   2.694  1.00 93.54           H  
ATOM   3242  C   MET A 207      -1.645   3.174   2.736  1.00 93.54           C  
ATOM   3243  CB  MET A 207       0.655   3.210   1.735  1.00 93.54           C  
ATOM   3244  HB2 MET A 207       0.416   3.942   0.963  1.00 93.54           H  
ATOM   3245  HB3 MET A 207       0.928   3.741   2.647  1.00 93.54           H  
ATOM   3246  O   MET A 207      -1.869   2.992   3.926  1.00 93.54           O  
ATOM   3247  CG  MET A 207       1.856   2.377   1.283  1.00 93.54           C  
ATOM   3248  HG2 MET A 207       2.211   1.777   2.121  1.00 93.54           H  
ATOM   3249  HG3 MET A 207       1.527   1.687   0.506  1.00 93.54           H  
ATOM   3250  SD  MET A 207       3.237   3.338   0.606  1.00 93.54           S  
ATOM   3251  CE  MET A 207       3.760   4.382   1.994  1.00 93.54           C  
ATOM   3252  HE1 MET A 207       2.898   4.862   2.460  1.00 93.54           H  
ATOM   3253  HE2 MET A 207       4.426   5.157   1.616  1.00 93.54           H  
ATOM   3254  HE3 MET A 207       4.309   3.788   2.725  1.00 93.54           H  
ATOM   3255  N   VAL A 208      -2.340   4.052   2.010  1.00 93.16           N  
ATOM   3256  H   VAL A 208      -2.113   4.143   1.030  1.00 93.16           H  
ATOM   3257  CA  VAL A 208      -3.356   4.958   2.570  1.00 93.16           C  
ATOM   3258  HA  VAL A 208      -2.930   5.500   3.415  1.00 93.16           H  
ATOM   3259  C   VAL A 208      -4.573   4.191   3.092  1.00 93.16           C  
ATOM   3260  CB  VAL A 208      -3.773   5.978   1.494  1.00 93.16           C  
ATOM   3261  HB  VAL A 208      -4.003   5.434   0.577  1.00 93.16           H  
ATOM   3262  O   VAL A 208      -5.100   4.515   4.154  1.00 93.16           O  
ATOM   3263  CG1 VAL A 208      -5.026   6.783   1.863  1.00 93.16           C  
ATOM   3264 HG11 VAL A 208      -5.288   7.434   1.029  1.00 93.16           H  
ATOM   3265 HG12 VAL A 208      -5.878   6.128   2.044  1.00 93.16           H  
ATOM   3266 HG13 VAL A 208      -4.838   7.390   2.749  1.00 93.16           H  
ATOM   3267  CG2 VAL A 208      -2.625   6.957   1.202  1.00 93.16           C  
ATOM   3268 HG21 VAL A 208      -2.425   7.582   2.072  1.00 93.16           H  
ATOM   3269 HG22 VAL A 208      -1.710   6.422   0.947  1.00 93.16           H  
ATOM   3270 HG23 VAL A 208      -2.892   7.598   0.362  1.00 93.16           H  
ATOM   3271  N   LYS A 209      -5.045   3.183   2.348  1.00 92.12           N  
ATOM   3272  H   LYS A 209      -4.572   2.970   1.481  1.00 92.12           H  
ATOM   3273  CA  LYS A 209      -6.244   2.399   2.692  1.00 92.12           C  
ATOM   3274  HA  LYS A 209      -6.846   2.977   3.393  1.00 92.12           H  
ATOM   3275  C   LYS A 209      -5.925   1.111   3.461  1.00 92.12           C  
ATOM   3276  CB  LYS A 209      -7.105   2.140   1.438  1.00 92.12           C  
ATOM   3277  HB2 LYS A 209      -8.001   1.598   1.738  1.00 92.12           H  
ATOM   3278  HB3 LYS A 209      -6.550   1.495   0.757  1.00 92.12           H  
ATOM   3279  O   LYS A 209      -6.844   0.354   3.762  1.00 92.12           O  
ATOM   3280  CG  LYS A 209      -7.553   3.400   0.667  1.00 92.12           C  
ATOM   3281  HG2 LYS A 209      -6.672   3.937   0.319  1.00 92.12           H  
ATOM   3282  HG3 LYS A 209      -8.106   3.072  -0.213  1.00 92.12           H  
ATOM   3283  CD  LYS A 209      -8.448   4.368   1.469  1.00 92.12           C  
ATOM   3284  HD2 LYS A 209      -9.351   3.850   1.793  1.00 92.12           H  
ATOM   3285  HD3 LYS A 209      -7.901   4.716   2.346  1.00 92.12           H  
ATOM   3286  CE  LYS A 209      -8.816   5.576   0.584  1.00 92.12           C  
ATOM   3287  HE2 LYS A 209      -7.893   5.956   0.148  1.00 92.12           H  
ATOM   3288  HE3 LYS A 209      -9.445   5.238  -0.240  1.00 92.12           H  
ATOM   3289  NZ  LYS A 209      -9.482   6.693   1.315  1.00 92.12           N  
ATOM   3290  HZ1 LYS A 209     -10.417   6.461   1.617  1.00 92.12           H  
ATOM   3291  HZ2 LYS A 209      -8.934   6.979   2.113  1.00 92.12           H  
ATOM   3292  HZ3 LYS A 209      -9.536   7.515   0.730  1.00 92.12           H  
ATOM   3293  N   GLN A 210      -4.655   0.861   3.793  1.00 91.03           N  
ATOM   3294  H   GLN A 210      -3.949   1.523   3.504  1.00 91.03           H  
ATOM   3295  CA  GLN A 210      -4.201  -0.312   4.557  1.00 91.03           C  
ATOM   3296  HA  GLN A 210      -3.115  -0.353   4.476  1.00 91.03           H  
ATOM   3297  C   GLN A 210      -4.723  -1.639   3.963  1.00 91.03           C  
ATOM   3298  CB  GLN A 210      -4.550  -0.142   6.049  1.00 91.03           C  
ATOM   3299  HB2 GLN A 210      -5.631  -0.197   6.172  1.00 91.03           H  
ATOM   3300  HB3 GLN A 210      -4.107  -0.974   6.597  1.00 91.03           H  
ATOM   3301  O   GLN A 210      -5.243  -2.497   4.676  1.00 91.03           O  
ATOM   3302  CG  GLN A 210      -4.055   1.174   6.677  1.00 91.03           C  
ATOM   3303  HG2 GLN A 210      -4.485   2.025   6.149  1.00 91.03           H  
ATOM   3304  HG3 GLN A 210      -2.970   1.228   6.596  1.00 91.03           H  
ATOM   3305  CD  GLN A 210      -4.441   1.264   8.151  1.00 91.03           C  
ATOM   3306  NE2 GLN A 210      -5.039   2.340   8.615  1.00 91.03           N  
ATOM   3307 HE21 GLN A 210      -5.114   2.354   9.622  1.00 91.03           H  
ATOM   3308 HE22 GLN A 210      -5.109   3.178   8.056  1.00 91.03           H  
ATOM   3309  OE1 GLN A 210      -4.226   0.355   8.931  1.00 91.03           O  
ATOM   3310  N   GLY A 211      -4.708  -1.752   2.629  1.00 88.90           N  
ATOM   3311  H   GLY A 211      -4.215  -1.035   2.116  1.00 88.90           H  
ATOM   3312  CA  GLY A 211      -5.230  -2.911   1.891  1.00 88.90           C  
ATOM   3313  HA2 GLY A 211      -4.809  -2.912   0.885  1.00 88.90           H  
ATOM   3314  HA3 GLY A 211      -4.887  -3.818   2.388  1.00 88.90           H  
ATOM   3315  C   GLY A 211      -6.762  -3.006   1.785  1.00 88.90           C  
ATOM   3316  O   GLY A 211      -7.271  -3.785   0.984  1.00 88.90           O  
ATOM   3317  N   ASN A 212      -7.519  -2.206   2.542  1.00 87.44           N  
ATOM   3318  H   ASN A 212      -7.053  -1.551   3.154  1.00 87.44           H  
ATOM   3319  CA  ASN A 212      -8.981  -2.251   2.585  1.00 87.44           C  
ATOM   3320  HA  ASN A 212      -9.319  -3.231   2.246  1.00 87.44           H  
ATOM   3321  C   ASN A 212      -9.594  -1.207   1.649  1.00 87.44           C  
ATOM   3322  CB  ASN A 212      -9.459  -2.077   4.032  1.00 87.44           C  
ATOM   3323  HB2 ASN A 212      -9.048  -1.156   4.446  1.00 87.44           H  
ATOM   3324  HB3 ASN A 212     -10.546  -2.001   4.046  1.00 87.44           H  
ATOM   3325  O   ASN A 212      -9.910  -0.085   2.051  1.00 87.44           O  
ATOM   3326  CG  ASN A 212      -9.075  -3.255   4.898  1.00 87.44           C  
ATOM   3327  ND2 ASN A 212      -8.260  -3.046   5.902  1.00 87.44           N  
ATOM   3328 HD21 ASN A 212      -7.745  -2.178   5.943  1.00 87.44           H  
ATOM   3329 HD22 ASN A 212      -7.909  -3.874   6.361  1.00 87.44           H  
ATOM   3330  OD1 ASN A 212      -9.510  -4.374   4.687  1.00 87.44           O  
ATOM   3331  N   VAL A 213      -9.790  -1.581   0.387  1.00 89.25           N  
ATOM   3332  H   VAL A 213      -9.506  -2.510   0.110  1.00 89.25           H  
ATOM   3333  CA  VAL A 213     -10.365  -0.699  -0.634  1.00 89.25           C  
ATOM   3334  HA  VAL A 213     -10.627   0.248  -0.162  1.00 89.25           H  
ATOM   3335  C   VAL A 213     -11.663  -1.279  -1.196  1.00 89.25           C  
ATOM   3336  CB  VAL A 213      -9.302  -0.371  -1.696  1.00 89.25           C  
ATOM   3337  HB  VAL A 213      -8.382  -0.098  -1.180  1.00 89.25           H  
ATOM   3338  O   VAL A 213     -11.811  -2.487  -1.353  1.00 89.25           O  
ATOM   3339  CG1 VAL A 213      -8.986  -1.565  -2.598  1.00 89.25           C  
ATOM   3340 HG11 VAL A 213      -9.883  -1.899  -3.119  1.00 89.25           H  
ATOM   3341 HG12 VAL A 213      -8.599  -2.393  -2.004  1.00 89.25           H  
ATOM   3342 HG13 VAL A 213      -8.231  -1.288  -3.334  1.00 89.25           H  
ATOM   3343  CG2 VAL A 213      -9.721   0.851  -2.518  1.00 89.25           C  
ATOM   3344 HG21 VAL A 213      -9.824   1.715  -1.862  1.00 89.25           H  
ATOM   3345 HG22 VAL A 213     -10.664   0.663  -3.031  1.00 89.25           H  
ATOM   3346 HG23 VAL A 213      -8.948   1.069  -3.256  1.00 89.25           H  
ATOM   3347  N   THR A 214     -12.640  -0.417  -1.482  1.00 88.72           N  
ATOM   3348  H   THR A 214     -12.456   0.571  -1.391  1.00 88.72           H  
ATOM   3349  CA  THR A 214     -13.897  -0.824  -2.125  1.00 88.72           C  
ATOM   3350  HA  THR A 214     -14.052  -1.890  -1.953  1.00 88.72           H  
ATOM   3351  C   THR A 214     -13.823  -0.609  -3.636  1.00 88.72           C  
ATOM   3352  CB  THR A 214     -15.114  -0.089  -1.540  1.00 88.72           C  
ATOM   3353  HB  THR A 214     -16.016  -0.533  -1.961  1.00 88.72           H  
ATOM   3354  O   THR A 214     -13.148   0.307  -4.107  1.00 88.72           O  
ATOM   3355  CG2 THR A 214     -15.210  -0.174  -0.016  1.00 88.72           C  
ATOM   3356 HG21 THR A 214     -15.188  -1.221   0.289  1.00 88.72           H  
ATOM   3357 HG22 THR A 214     -14.374   0.345   0.452  1.00 88.72           H  
ATOM   3358 HG23 THR A 214     -16.147   0.269   0.321  1.00 88.72           H  
ATOM   3359  OG1 THR A 214     -15.096   1.275  -1.885  1.00 88.72           O  
ATOM   3360  HG1 THR A 214     -15.382   1.768  -1.113  1.00 88.72           H  
ATOM   3361  N   ASN A 215     -14.597  -1.380  -4.407  1.00 89.78           N  
ATOM   3362  H   ASN A 215     -15.001  -2.212  -4.003  1.00 89.78           H  
ATOM   3363  CA  ASN A 215     -14.679  -1.210  -5.866  1.00 89.78           C  
ATOM   3364  HA  ASN A 215     -13.690  -1.373  -6.295  1.00 89.78           H  
ATOM   3365  C   ASN A 215     -15.115   0.204  -6.281  1.00 89.78           C  
ATOM   3366  CB  ASN A 215     -15.651  -2.256  -6.444  1.00 89.78           C  
ATOM   3367  HB2 ASN A 215     -16.595  -2.234  -5.898  1.00 89.78           H  
ATOM   3368  HB3 ASN A 215     -15.851  -2.013  -7.488  1.00 89.78           H  
ATOM   3369  O   ASN A 215     -14.664   0.716  -7.300  1.00 89.78           O  
ATOM   3370  CG  ASN A 215     -15.084  -3.663  -6.423  1.00 89.78           C  
ATOM   3371  ND2 ASN A 215     -15.907  -4.673  -6.565  1.00 89.78           N  
ATOM   3372 HD21 ASN A 215     -15.458  -5.577  -6.589  1.00 89.78           H  
ATOM   3373 HD22 ASN A 215     -16.887  -4.542  -6.775  1.00 89.78           H  
ATOM   3374  OD1 ASN A 215     -13.903  -3.877  -6.267  1.00 89.78           O  
ATOM   3375  N   GLN A 216     -15.971   0.857  -5.488  1.00 88.55           N  
ATOM   3376  H   GLN A 216     -16.262   0.413  -4.629  1.00 88.55           H  
ATOM   3377  CA  GLN A 216     -16.398   2.235  -5.752  1.00 88.55           C  
ATOM   3378  HA  GLN A 216     -16.773   2.307  -6.773  1.00 88.55           H  
ATOM   3379  C   GLN A 216     -15.233   3.221  -5.627  1.00 88.55           C  
ATOM   3380  CB  GLN A 216     -17.516   2.634  -4.780  1.00 88.55           C  
ATOM   3381  HB2 GLN A 216     -17.185   2.458  -3.756  1.00 88.55           H  
ATOM   3382  HB3 GLN A 216     -17.714   3.699  -4.897  1.00 88.55           H  
ATOM   3383  O   GLN A 216     -15.076   4.095  -6.478  1.00 88.55           O  
ATOM   3384  CG  GLN A 216     -18.822   1.871  -5.037  1.00 88.55           C  
ATOM   3385  HG2 GLN A 216     -19.155   2.066  -6.056  1.00 88.55           H  
ATOM   3386  HG3 GLN A 216     -18.650   0.800  -4.933  1.00 88.55           H  
ATOM   3387  CD  GLN A 216     -19.939   2.269  -4.075  1.00 88.55           C  
ATOM   3388  NE2 GLN A 216     -21.123   1.724  -4.241  1.00 88.55           N  
ATOM   3389 HE21 GLN A 216     -21.835   2.012  -3.584  1.00 88.55           H  
ATOM   3390 HE22 GLN A 216     -21.297   1.081  -5.000  1.00 88.55           H  
ATOM   3391  OE1 GLN A 216     -19.785   3.055  -3.156  1.00 88.55           O  
ATOM   3392  N   VAL A 217     -14.399   3.060  -4.592  1.00 87.84           N  
ATOM   3393  H   VAL A 217     -14.555   2.294  -3.951  1.00 87.84           H  
ATOM   3394  CA  VAL A 217     -13.194   3.877  -4.407  1.00 87.84           C  
ATOM   3395  HA  VAL A 217     -13.468   4.930  -4.470  1.00 87.84           H  
ATOM   3396  C   VAL A 217     -12.202   3.615  -5.534  1.00 87.84           C  
ATOM   3397  CB  VAL A 217     -12.558   3.636  -3.025  1.00 87.84           C  
ATOM   3398  HB  VAL A 217     -12.433   2.565  -2.862  1.00 87.84           H  
ATOM   3399  O   VAL A 217     -11.709   4.577  -6.110  1.00 87.84           O  
ATOM   3400  CG1 VAL A 217     -11.188   4.311  -2.873  1.00 87.84           C  
ATOM   3401 HG11 VAL A 217     -10.465   3.860  -3.553  1.00 87.84           H  
ATOM   3402 HG12 VAL A 217     -11.268   5.375  -3.095  1.00 87.84           H  
ATOM   3403 HG13 VAL A 217     -10.820   4.180  -1.856  1.00 87.84           H  
ATOM   3404  CG2 VAL A 217     -13.464   4.198  -1.920  1.00 87.84           C  
ATOM   3405 HG21 VAL A 217     -13.519   5.284  -2.002  1.00 87.84           H  
ATOM   3406 HG22 VAL A 217     -13.064   3.933  -0.942  1.00 87.84           H  
ATOM   3407 HG23 VAL A 217     -14.474   3.797  -2.009  1.00 87.84           H  
ATOM   3408  N   ILE A 218     -11.971   2.353  -5.910  1.00 93.40           N  
ATOM   3409  H   ILE A 218     -12.398   1.603  -5.385  1.00 93.40           H  
ATOM   3410  CA  ILE A 218     -11.102   2.007  -7.046  1.00 93.40           C  
ATOM   3411  HA  ILE A 218     -10.095   2.373  -6.844  1.00 93.40           H  
ATOM   3412  C   ILE A 218     -11.565   2.713  -8.319  1.00 93.40           C  
ATOM   3413  CB  ILE A 218     -11.031   0.478  -7.238  1.00 93.40           C  
ATOM   3414  HB  ILE A 218     -12.030   0.056  -7.127  1.00 93.40           H  
ATOM   3415  O   ILE A 218     -10.805   3.475  -8.904  1.00 93.40           O  
ATOM   3416  CG1 ILE A 218     -10.119  -0.101  -6.147  1.00 93.40           C  
ATOM   3417 HG12 ILE A 218      -9.080   0.125  -6.386  1.00 93.40           H  
ATOM   3418 HG13 ILE A 218     -10.352   0.362  -5.188  1.00 93.40           H  
ATOM   3419  CG2 ILE A 218     -10.507   0.112  -8.639  1.00 93.40           C  
ATOM   3420 HG21 ILE A 218      -9.669   0.759  -8.898  1.00 93.40           H  
ATOM   3421 HG22 ILE A 218     -10.171  -0.923  -8.700  1.00 93.40           H  
ATOM   3422 HG23 ILE A 218     -11.287   0.247  -9.388  1.00 93.40           H  
ATOM   3423  CD1 ILE A 218     -10.279  -1.607  -5.984  1.00 93.40           C  
ATOM   3424 HD11 ILE A 218      -9.494  -1.968  -5.320  1.00 93.40           H  
ATOM   3425 HD12 ILE A 218     -11.256  -1.830  -5.555  1.00 93.40           H  
ATOM   3426 HD13 ILE A 218     -10.173  -2.125  -6.937  1.00 93.40           H  
ATOM   3427  N   GLN A 219     -12.830   2.542  -8.707  1.00 94.16           N  
ATOM   3428  H   GLN A 219     -13.419   1.916  -8.175  1.00 94.16           H  
ATOM   3429  CA  GLN A 219     -13.360   3.144  -9.931  1.00 94.16           C  
ATOM   3430  HA  GLN A 219     -12.790   2.778 -10.785  1.00 94.16           H  
ATOM   3431  C   GLN A 219     -13.251   4.672  -9.930  1.00 94.16           C  
ATOM   3432  CB  GLN A 219     -14.831   2.752 -10.094  1.00 94.16           C  
ATOM   3433  HB2 GLN A 219     -15.282   3.376 -10.866  1.00 94.16           H  
ATOM   3434  HB3 GLN A 219     -15.355   2.935  -9.156  1.00 94.16           H  
ATOM   3435  O   GLN A 219     -12.992   5.267 -10.977  1.00 94.16           O  
ATOM   3436  CG  GLN A 219     -15.009   1.286 -10.506  1.00 94.16           C  
ATOM   3437  HG2 GLN A 219     -14.469   0.631  -9.823  1.00 94.16           H  
ATOM   3438  HG3 GLN A 219     -14.592   1.141 -11.503  1.00 94.16           H  
ATOM   3439  CD  GLN A 219     -16.475   0.869 -10.527  1.00 94.16           C  
ATOM   3440  NE2 GLN A 219     -16.756  -0.378 -10.831  1.00 94.16           N  
ATOM   3441 HE21 GLN A 219     -16.015  -1.024 -11.062  1.00 94.16           H  
ATOM   3442 HE22 GLN A 219     -17.735  -0.619 -10.900  1.00 94.16           H  
ATOM   3443  OE1 GLN A 219     -17.394   1.643 -10.295  1.00 94.16           O  
ATOM   3444  N   LYS A 220     -13.460   5.312  -8.773  1.00 93.54           N  
ATOM   3445  H   LYS A 220     -13.677   4.761  -7.954  1.00 93.54           H  
ATOM   3446  CA  LYS A 220     -13.325   6.764  -8.625  1.00 93.54           C  
ATOM   3447  HA  LYS A 220     -13.857   7.253  -9.441  1.00 93.54           H  
ATOM   3448  C   LYS A 220     -11.866   7.200  -8.758  1.00 93.54           C  
ATOM   3449  CB  LYS A 220     -13.958   7.205  -7.296  1.00 93.54           C  
ATOM   3450  HB2 LYS A 220     -14.998   6.879  -7.278  1.00 93.54           H  
ATOM   3451  HB3 LYS A 220     -13.434   6.731  -6.466  1.00 93.54           H  
ATOM   3452  O   LYS A 220     -11.573   8.051  -9.590  1.00 93.54           O  
ATOM   3453  CG  LYS A 220     -13.908   8.731  -7.124  1.00 93.54           C  
ATOM   3454  HG2 LYS A 220     -14.397   9.210  -7.973  1.00 93.54           H  
ATOM   3455  HG3 LYS A 220     -12.869   9.058  -7.090  1.00 93.54           H  
ATOM   3456  CD  LYS A 220     -14.600   9.170  -5.828  1.00 93.54           C  
ATOM   3457  HD2 LYS A 220     -14.146   8.648  -4.986  1.00 93.54           H  
ATOM   3458  HD3 LYS A 220     -15.660   8.919  -5.875  1.00 93.54           H  
ATOM   3459  CE  LYS A 220     -14.425  10.680  -5.628  1.00 93.54           C  
ATOM   3460  HE2 LYS A 220     -14.862  11.220  -6.468  1.00 93.54           H  
ATOM   3461  HE3 LYS A 220     -13.356  10.896  -5.622  1.00 93.54           H  
ATOM   3462  NZ  LYS A 220     -15.022  11.117  -4.345  1.00 93.54           N  
ATOM   3463  HZ1 LYS A 220     -14.707  10.539  -3.579  1.00 93.54           H  
ATOM   3464  HZ2 LYS A 220     -14.689  12.004  -3.993  1.00 93.54           H  
ATOM   3465  HZ3 LYS A 220     -16.031  11.110  -4.311  1.00 93.54           H  
ATOM   3466  N   VAL A 221     -10.959   6.589  -7.996  1.00 93.88           N  
ATOM   3467  H   VAL A 221     -11.271   5.847  -7.386  1.00 93.88           H  
ATOM   3468  CA  VAL A 221      -9.530   6.937  -7.991  1.00 93.88           C  
ATOM   3469  HA  VAL A 221      -9.433   8.004  -7.790  1.00 93.88           H  
ATOM   3470  C   VAL A 221      -8.901   6.694  -9.362  1.00 93.88           C  
ATOM   3471  CB  VAL A 221      -8.784   6.172  -6.880  1.00 93.88           C  
ATOM   3472  HB  VAL A 221      -8.974   5.103  -6.981  1.00 93.88           H  
ATOM   3473  O   VAL A 221      -8.232   7.587  -9.877  1.00 93.88           O  
ATOM   3474  CG1 VAL A 221      -7.273   6.412  -6.929  1.00 93.88           C  
ATOM   3475 HG11 VAL A 221      -6.856   6.016  -7.855  1.00 93.88           H  
ATOM   3476 HG12 VAL A 221      -6.787   5.903  -6.097  1.00 93.88           H  
ATOM   3477 HG13 VAL A 221      -7.067   7.481  -6.871  1.00 93.88           H  
ATOM   3478  CG2 VAL A 221      -9.247   6.639  -5.491  1.00 93.88           C  
ATOM   3479 HG21 VAL A 221     -10.325   6.520  -5.381  1.00 93.88           H  
ATOM   3480 HG22 VAL A 221      -9.002   7.692  -5.353  1.00 93.88           H  
ATOM   3481 HG23 VAL A 221      -8.752   6.048  -4.721  1.00 93.88           H  
ATOM   3482  N   THR A 222      -9.173   5.545  -9.991  1.00 95.48           N  
ATOM   3483  H   THR A 222      -9.688   4.824  -9.505  1.00 95.48           H  
ATOM   3484  CA  THR A 222      -8.724   5.245 -11.357  1.00 95.48           C  
ATOM   3485  HA  THR A 222      -7.635   5.235 -11.382  1.00 95.48           H  
ATOM   3486  C   THR A 222      -9.199   6.320 -12.329  1.00 95.48           C  
ATOM   3487  CB  THR A 222      -9.234   3.870 -11.819  1.00 95.48           C  
ATOM   3488  HB  THR A 222     -10.322   3.845 -11.756  1.00 95.48           H  
ATOM   3489  O   THR A 222      -8.384   6.931 -13.010  1.00 95.48           O  
ATOM   3490  CG2 THR A 222      -8.806   3.527 -13.241  1.00 95.48           C  
ATOM   3491 HG21 THR A 222      -9.341   4.148 -13.959  1.00 95.48           H  
ATOM   3492 HG22 THR A 222      -7.737   3.706 -13.359  1.00 95.48           H  
ATOM   3493 HG23 THR A 222      -9.023   2.483 -13.462  1.00 95.48           H  
ATOM   3494  OG1 THR A 222      -8.715   2.855 -11.003  1.00 95.48           O  
ATOM   3495  HG1 THR A 222      -7.933   2.515 -11.443  1.00 95.48           H  
ATOM   3496  N   ARG A 223     -10.506   6.618 -12.360  1.00 95.36           N  
ATOM   3497  H   ARG A 223     -11.123   6.131 -11.726  1.00 95.36           H  
ATOM   3498  CA  ARG A 223     -11.077   7.615 -13.279  1.00 95.36           C  
ATOM   3499  HA  ARG A 223     -10.849   7.318 -14.303  1.00 95.36           H  
ATOM   3500  C   ARG A 223     -10.472   9.002 -13.080  1.00 95.36           C  
ATOM   3501  CB  ARG A 223     -12.592   7.652 -13.069  1.00 95.36           C  
ATOM   3502  HB2 ARG A 223     -12.969   6.636 -13.190  1.00 95.36           H  
ATOM   3503  HB3 ARG A 223     -12.801   7.980 -12.051  1.00 95.36           H  
ATOM   3504  O   ARG A 223     -10.147   9.671 -14.060  1.00 95.36           O  
ATOM   3505  CG  ARG A 223     -13.328   8.570 -14.059  1.00 95.36           C  
ATOM   3506  HG2 ARG A 223     -12.854   9.551 -14.097  1.00 95.36           H  
ATOM   3507  HG3 ARG A 223     -13.293   8.127 -15.054  1.00 95.36           H  
ATOM   3508  CD  ARG A 223     -14.785   8.770 -13.630  1.00 95.36           C  
ATOM   3509  HD2 ARG A 223     -14.784   9.362 -12.715  1.00 95.36           H  
ATOM   3510  HD3 ARG A 223     -15.308   9.325 -14.409  1.00 95.36           H  
ATOM   3511  NE  ARG A 223     -15.459   7.482 -13.385  1.00 95.36           N  
ATOM   3512  HE  ARG A 223     -14.921   6.654 -13.598  1.00 95.36           H  
ATOM   3513  NH1 ARG A 223     -17.360   8.304 -12.407  1.00 95.36           N  
ATOM   3514 HH11 ARG A 223     -18.240   8.149 -11.937  1.00 95.36           H  
ATOM   3515 HH12 ARG A 223     -16.999   9.237 -12.549  1.00 95.36           H  
ATOM   3516  NH2 ARG A 223     -17.035   6.093 -12.526  1.00 95.36           N  
ATOM   3517 HH21 ARG A 223     -17.894   5.939 -12.017  1.00 95.36           H  
ATOM   3518 HH22 ARG A 223     -16.460   5.303 -12.782  1.00 95.36           H  
ATOM   3519  CZ  ARG A 223     -16.614   7.300 -12.778  1.00 95.36           C  
ATOM   3520  N   ASP A 224     -10.353   9.436 -11.831  1.00 94.39           N  
ATOM   3521  H   ASP A 224     -10.669   8.840 -11.079  1.00 94.39           H  
ATOM   3522  CA  ASP A 224      -9.908  10.785 -11.501  1.00 94.39           C  
ATOM   3523  HA  ASP A 224     -10.461  11.497 -12.115  1.00 94.39           H  
ATOM   3524  C   ASP A 224      -8.424  10.977 -11.835  1.00 94.39           C  
ATOM   3525  CB  ASP A 224     -10.215  11.096 -10.025  1.00 94.39           C  
ATOM   3526  HB2 ASP A 224      -9.817  10.301  -9.395  1.00 94.39           H  
ATOM   3527  HB3 ASP A 224      -9.698  12.019  -9.763  1.00 94.39           H  
ATOM   3528  O   ASP A 224      -8.076  11.969 -12.477  1.00 94.39           O  
ATOM   3529  CG  ASP A 224     -11.706  11.310  -9.714  1.00 94.39           C  
ATOM   3530  OD1 ASP A 224     -12.518  11.435 -10.665  1.00 94.39           O  
ATOM   3531  OD2 ASP A 224     -12.026  11.444  -8.509  1.00 94.39           O  
ATOM   3532  N   ILE A 225      -7.562  10.016 -11.480  1.00 95.01           N  
ATOM   3533  H   ILE A 225      -7.913   9.204 -10.993  1.00 95.01           H  
ATOM   3534  CA  ILE A 225      -6.125  10.076 -11.788  1.00 95.01           C  
ATOM   3535  HA  ILE A 225      -5.753  11.063 -11.516  1.00 95.01           H  
ATOM   3536  C   ILE A 225      -5.882   9.913 -13.290  1.00 95.01           C  
ATOM   3537  CB  ILE A 225      -5.338   9.031 -10.968  1.00 95.01           C  
ATOM   3538  HB  ILE A 225      -5.785   8.050 -11.129  1.00 95.01           H  
ATOM   3539  O   ILE A 225      -5.096  10.668 -13.863  1.00 95.01           O  
ATOM   3540  CG1 ILE A 225      -5.415   9.381  -9.464  1.00 95.01           C  
ATOM   3541 HG12 ILE A 225      -4.910  10.331  -9.290  1.00 95.01           H  
ATOM   3542 HG13 ILE A 225      -6.457   9.494  -9.167  1.00 95.01           H  
ATOM   3543  CG2 ILE A 225      -3.866   8.982 -11.422  1.00 95.01           C  
ATOM   3544 HG21 ILE A 225      -3.787   8.671 -12.464  1.00 95.01           H  
ATOM   3545 HG22 ILE A 225      -3.306   8.255 -10.834  1.00 95.01           H  
ATOM   3546 HG23 ILE A 225      -3.411   9.965 -11.301  1.00 95.01           H  
ATOM   3547  CD1 ILE A 225      -4.791   8.324  -8.548  1.00 95.01           C  
ATOM   3548 HD11 ILE A 225      -5.198   7.342  -8.788  1.00 95.01           H  
ATOM   3549 HD12 ILE A 225      -3.708   8.310  -8.669  1.00 95.01           H  
ATOM   3550 HD13 ILE A 225      -5.015   8.570  -7.510  1.00 95.01           H  
ATOM   3551  N   SER A 226      -6.578   8.982 -13.953  1.00 95.09           N  
ATOM   3552  H   SER A 226      -7.170   8.340 -13.445  1.00 95.09           H  
ATOM   3553  CA  SER A 226      -6.448   8.796 -15.400  1.00 95.09           C  
ATOM   3554  HA  SER A 226      -5.403   8.571 -15.614  1.00 95.09           H  
ATOM   3555  C   SER A 226      -6.807  10.054 -16.177  1.00 95.09           C  
ATOM   3556  CB  SER A 226      -7.336   7.650 -15.896  1.00 95.09           C  
ATOM   3557  HB2 SER A 226      -7.432   7.710 -16.980  1.00 95.09           H  
ATOM   3558  HB3 SER A 226      -8.329   7.721 -15.452  1.00 95.09           H  
ATOM   3559  O   SER A 226      -6.109  10.419 -17.123  1.00 95.09           O  
ATOM   3560  OG  SER A 226      -6.740   6.417 -15.578  1.00 95.09           O  
ATOM   3561  HG  SER A 226      -5.909   6.399 -16.058  1.00 95.09           H  
ATOM   3562  N   ARG A 227      -7.866  10.754 -15.754  1.00 95.02           N  
ATOM   3563  H   ARG A 227      -8.394  10.388 -14.974  1.00 95.02           H  
ATOM   3564  CA  ARG A 227      -8.275  12.029 -16.347  1.00 95.02           C  
ATOM   3565  HA  ARG A 227      -8.285  11.919 -17.431  1.00 95.02           H  
ATOM   3566  C   ARG A 227      -7.288  13.154 -16.041  1.00 95.02           C  
ATOM   3567  CB  ARG A 227      -9.688  12.361 -15.856  1.00 95.02           C  
ATOM   3568  HB2 ARG A 227     -10.353  11.534 -16.109  1.00 95.02           H  
ATOM   3569  HB3 ARG A 227      -9.675  12.476 -14.772  1.00 95.02           H  
ATOM   3570  O   ARG A 227      -6.985  13.936 -16.935  1.00 95.02           O  
ATOM   3571  CG  ARG A 227     -10.223  13.644 -16.499  1.00 95.02           C  
ATOM   3572  HG2 ARG A 227      -9.572  14.483 -16.255  1.00 95.02           H  
ATOM   3573  HG3 ARG A 227     -10.258  13.520 -17.582  1.00 95.02           H  
ATOM   3574  CD  ARG A 227     -11.622  13.949 -15.970  1.00 95.02           C  
ATOM   3575  HD2 ARG A 227     -12.285  13.124 -16.231  1.00 95.02           H  
ATOM   3576  HD3 ARG A 227     -11.570  14.033 -14.885  1.00 95.02           H  
ATOM   3577  NE  ARG A 227     -12.133  15.204 -16.546  1.00 95.02           N  
ATOM   3578  HE  ARG A 227     -11.549  15.645 -17.242  1.00 95.02           H  
ATOM   3579  NH1 ARG A 227     -14.068  15.315 -15.324  1.00 95.02           N  
ATOM   3580 HH11 ARG A 227     -14.920  15.793 -15.069  1.00 95.02           H  
ATOM   3581 HH12 ARG A 227     -13.786  14.472 -14.844  1.00 95.02           H  
ATOM   3582  NH2 ARG A 227     -13.603  16.921 -16.808  1.00 95.02           N  
ATOM   3583 HH21 ARG A 227     -14.463  17.387 -16.556  1.00 95.02           H  
ATOM   3584 HH22 ARG A 227     -12.993  17.330 -17.501  1.00 95.02           H  
ATOM   3585  CZ  ARG A 227     -13.262  15.806 -16.225  1.00 95.02           C  
ATOM   3586  N   GLU A 228      -6.815  13.255 -14.800  1.00 95.84           N  
ATOM   3587  H   GLU A 228      -7.130  12.590 -14.108  1.00 95.84           H  
ATOM   3588  CA  GLU A 228      -5.887  14.305 -14.360  1.00 95.84           C  
ATOM   3589  HA  GLU A 228      -6.299  15.283 -14.610  1.00 95.84           H  
ATOM   3590  C   GLU A 228      -4.526  14.204 -15.060  1.00 95.84           C  
ATOM   3591  CB  GLU A 228      -5.742  14.220 -12.829  1.00 95.84           C  
ATOM   3592  HB2 GLU A 228      -6.721  14.392 -12.382  1.00 95.84           H  
ATOM   3593  HB3 GLU A 228      -5.409  13.219 -12.554  1.00 95.84           H  
ATOM   3594  O   GLU A 228      -3.996  15.202 -15.543  1.00 95.84           O  
ATOM   3595  CG  GLU A 228      -4.756  15.240 -12.248  1.00 95.84           C  
ATOM   3596  HG2 GLU A 228      -3.748  15.005 -12.589  1.00 95.84           H  
ATOM   3597  HG3 GLU A 228      -5.020  16.233 -12.612  1.00 95.84           H  
ATOM   3598  CD  GLU A 228      -4.791  15.222 -10.715  1.00 95.84           C  
ATOM   3599  OE1 GLU A 228      -5.434  16.118 -10.129  1.00 95.84           O  
ATOM   3600  OE2 GLU A 228      -4.231  14.290 -10.090  1.00 95.84           O  
ATOM   3601  N   LEU A 229      -3.976  12.993 -15.160  1.00 94.65           N  
ATOM   3602  H   LEU A 229      -4.457  12.217 -14.729  1.00 94.65           H  
ATOM   3603  CA  LEU A 229      -2.642  12.757 -15.716  1.00 94.65           C  
ATOM   3604  HA  LEU A 229      -2.077  13.688 -15.662  1.00 94.65           H  
ATOM   3605  C   LEU A 229      -2.650  12.383 -17.206  1.00 94.65           C  
ATOM   3606  CB  LEU A 229      -1.922  11.713 -14.845  1.00 94.65           C  
ATOM   3607  HB2 LEU A 229      -0.941  11.512 -15.276  1.00 94.65           H  
ATOM   3608  HB3 LEU A 229      -2.501  10.790 -14.872  1.00 94.65           H  
ATOM   3609  O   LEU A 229      -1.570  12.246 -17.793  1.00 94.65           O  
ATOM   3610  CG  LEU A 229      -1.742  12.109 -13.368  1.00 94.65           C  
ATOM   3611  HG  LEU A 229      -2.717  12.198 -12.888  1.00 94.65           H  
ATOM   3612  CD1 LEU A 229      -0.950  11.011 -12.655  1.00 94.65           C  
ATOM   3613 HD11 LEU A 229      -1.462  10.057 -12.775  1.00 94.65           H  
ATOM   3614 HD12 LEU A 229       0.057  10.934 -13.065  1.00 94.65           H  
ATOM   3615 HD13 LEU A 229      -0.892  11.239 -11.591  1.00 94.65           H  
ATOM   3616  CD2 LEU A 229      -0.982  13.427 -13.198  1.00 94.65           C  
ATOM   3617 HD21 LEU A 229      -1.578  14.253 -13.587  1.00 94.65           H  
ATOM   3618 HD22 LEU A 229      -0.829  13.617 -12.136  1.00 94.65           H  
ATOM   3619 HD23 LEU A 229      -0.019  13.387 -13.707  1.00 94.65           H  
ATOM   3620  N   ASN A 230      -3.841  12.254 -17.804  1.00 94.74           N  
ATOM   3621  H   ASN A 230      -4.657  12.403 -17.226  1.00 94.74           H  
ATOM   3622  CA  ASN A 230      -4.084  11.786 -19.170  1.00 94.74           C  
ATOM   3623  HA  ASN A 230      -5.151  11.576 -19.250  1.00 94.74           H  
ATOM   3624  C   ASN A 230      -3.374  10.453 -19.455  1.00 94.74           C  
ATOM   3625  CB  ASN A 230      -3.763  12.908 -20.168  1.00 94.74           C  
ATOM   3626  HB2 ASN A 230      -4.279  13.821 -19.871  1.00 94.74           H  
ATOM   3627  HB3 ASN A 230      -2.689  13.093 -20.166  1.00 94.74           H  
ATOM   3628  O   ASN A 230      -2.533  10.353 -20.353  1.00 94.74           O  
ATOM   3629  CG  ASN A 230      -4.220  12.553 -21.571  1.00 94.74           C  
ATOM   3630  ND2 ASN A 230      -3.434  12.854 -22.578  1.00 94.74           N  
ATOM   3631 HD21 ASN A 230      -3.754  12.536 -23.482  1.00 94.74           H  
ATOM   3632 HD22 ASN A 230      -2.504  13.208 -22.404  1.00 94.74           H  
ATOM   3633  OD1 ASN A 230      -5.296  12.027 -21.790  1.00 94.74           O  
ATOM   3634  N   ILE A 231      -3.654   9.452 -18.619  1.00 94.21           N  
ATOM   3635  H   ILE A 231      -4.382   9.592 -17.932  1.00 94.21           H  
ATOM   3636  CA  ILE A 231      -2.990   8.150 -18.662  1.00 94.21           C  
ATOM   3637  HA  ILE A 231      -2.685   7.971 -19.693  1.00 94.21           H  
ATOM   3638  C   ILE A 231      -3.937   7.022 -18.272  1.00 94.21           C  
ATOM   3639  CB  ILE A 231      -1.724   8.184 -17.787  1.00 94.21           C  
ATOM   3640  HB  ILE A 231      -1.200   9.104 -18.048  1.00 94.21           H  
ATOM   3641  O   ILE A 231      -4.717   7.143 -17.332  1.00 94.21           O  
ATOM   3642  CG1 ILE A 231      -0.798   7.009 -18.144  1.00 94.21           C  
ATOM   3643 HG12 ILE A 231      -1.180   6.073 -17.738  1.00 94.21           H  
ATOM   3644 HG13 ILE A 231      -0.743   6.920 -19.229  1.00 94.21           H  
ATOM   3645  CG2 ILE A 231      -2.019   8.242 -16.278  1.00 94.21           C  
ATOM   3646 HG21 ILE A 231      -2.781   8.996 -16.082  1.00 94.21           H  
ATOM   3647 HG22 ILE A 231      -2.402   7.284 -15.929  1.00 94.21           H  
ATOM   3648 HG23 ILE A 231      -1.114   8.490 -15.723  1.00 94.21           H  
ATOM   3649  CD1 ILE A 231       0.616   7.261 -17.628  1.00 94.21           C  
ATOM   3650 HD11 ILE A 231       0.697   6.960 -16.583  1.00 94.21           H  
ATOM   3651 HD12 ILE A 231       0.873   8.315 -17.724  1.00 94.21           H  
ATOM   3652 HD13 ILE A 231       1.316   6.697 -18.246  1.00 94.21           H  
ATOM   3653  N   GLU A 232      -3.860   5.905 -18.980  1.00 92.44           N  
ATOM   3654  H   GLU A 232      -3.203   5.829 -19.743  1.00 92.44           H  
ATOM   3655  CA  GLU A 232      -4.596   4.702 -18.613  1.00 92.44           C  
ATOM   3656  HA  GLU A 232      -5.568   4.985 -18.209  1.00 92.44           H  
ATOM   3657  C   GLU A 232      -3.822   3.944 -17.532  1.00 92.44           C  
ATOM   3658  CB  GLU A 232      -4.856   3.883 -19.876  1.00 92.44           C  
ATOM   3659  HB2 GLU A 232      -5.264   4.557 -20.629  1.00 92.44           H  
ATOM   3660  HB3 GLU A 232      -3.917   3.472 -20.246  1.00 92.44           H  
ATOM   3661  O   GLU A 232      -2.624   3.678 -17.686  1.00 92.44           O  
ATOM   3662  CG  GLU A 232      -5.866   2.755 -19.638  1.00 92.44           C  
ATOM   3663  HG2 GLU A 232      -5.416   2.006 -18.987  1.00 92.44           H  
ATOM   3664  HG3 GLU A 232      -6.736   3.170 -19.128  1.00 92.44           H  
ATOM   3665  CD  GLU A 232      -6.318   2.100 -20.953  1.00 92.44           C  
ATOM   3666  OE1 GLU A 232      -7.329   1.367 -20.904  1.00 92.44           O  
ATOM   3667  OE2 GLU A 232      -5.696   2.382 -22.004  1.00 92.44           O  
ATOM   3668  N   ILE A 233      -4.500   3.669 -16.418  1.00 93.05           N  
ATOM   3669  H   ILE A 233      -5.490   3.869 -16.387  1.00 93.05           H  
ATOM   3670  CA  ILE A 233      -3.979   2.879 -15.303  1.00 93.05           C  
ATOM   3671  HA  ILE A 233      -3.154   2.264 -15.663  1.00 93.05           H  
ATOM   3672  C   ILE A 233      -5.056   1.924 -14.811  1.00 93.05           C  
ATOM   3673  CB  ILE A 233      -3.460   3.745 -14.129  1.00 93.05           C  
ATOM   3674  HB  ILE A 233      -3.171   3.062 -13.331  1.00 93.05           H  
ATOM   3675  O   ILE A 233      -6.246   2.245 -14.835  1.00 93.05           O  
ATOM   3676  CG1 ILE A 233      -4.521   4.717 -13.559  1.00 93.05           C  
ATOM   3677 HG12 ILE A 233      -5.454   4.180 -13.387  1.00 93.05           H  
ATOM   3678 HG13 ILE A 233      -4.708   5.510 -14.283  1.00 93.05           H  
ATOM   3679  CG2 ILE A 233      -2.192   4.491 -14.564  1.00 93.05           C  
ATOM   3680 HG21 ILE A 233      -2.437   5.221 -15.336  1.00 93.05           H  
ATOM   3681 HG22 ILE A 233      -1.474   3.782 -14.977  1.00 93.05           H  
ATOM   3682 HG23 ILE A 233      -1.732   4.984 -13.708  1.00 93.05           H  
ATOM   3683  CD1 ILE A 233      -4.129   5.359 -12.225  1.00 93.05           C  
ATOM   3684 HD11 ILE A 233      -3.285   6.035 -12.364  1.00 93.05           H  
ATOM   3685 HD12 ILE A 233      -3.863   4.583 -11.508  1.00 93.05           H  
ATOM   3686 HD13 ILE A 233      -4.975   5.926 -11.838  1.00 93.05           H  
ATOM   3687  N   GLU A 234      -4.620   0.787 -14.293  1.00 92.96           N  
ATOM   3688  H   GLU A 234      -3.647   0.533 -14.392  1.00 92.96           H  
ATOM   3689  CA  GLU A 234      -5.480  -0.174 -13.621  1.00 92.96           C  
ATOM   3690  HA  GLU A 234      -6.518   0.148 -13.706  1.00 92.96           H  
ATOM   3691  C   GLU A 234      -5.125  -0.249 -12.134  1.00 92.96           C  
ATOM   3692  CB  GLU A 234      -5.372  -1.518 -14.340  1.00 92.96           C  
ATOM   3693  HB2 GLU A 234      -4.370  -1.926 -14.208  1.00 92.96           H  
ATOM   3694  HB3 GLU A 234      -5.554  -1.353 -15.402  1.00 92.96           H  
ATOM   3695  O   GLU A 234      -3.956  -0.281 -11.751  1.00 92.96           O  
ATOM   3696  CG  GLU A 234      -6.412  -2.511 -13.809  1.00 92.96           C  
ATOM   3697  HG2 GLU A 234      -7.394  -2.042 -13.851  1.00 92.96           H  
ATOM   3698  HG3 GLU A 234      -6.191  -2.731 -12.764  1.00 92.96           H  
ATOM   3699  CD  GLU A 234      -6.450  -3.825 -14.601  1.00 92.96           C  
ATOM   3700  OE1 GLU A 234      -7.305  -4.662 -14.234  1.00 92.96           O  
ATOM   3701  OE2 GLU A 234      -5.662  -3.978 -15.560  1.00 92.96           O  
ATOM   3702  N   ILE A 235      -6.142  -0.245 -11.272  1.00 93.36           N  
ATOM   3703  H   ILE A 235      -7.078  -0.338 -11.639  1.00 93.36           H  
ATOM   3704  CA  ILE A 235      -5.958  -0.432  -9.832  1.00 93.36           C  
ATOM   3705  HA  ILE A 235      -4.894  -0.451  -9.595  1.00 93.36           H  
ATOM   3706  C   ILE A 235      -6.532  -1.794  -9.461  1.00 93.36           C  
ATOM   3707  CB  ILE A 235      -6.576   0.725  -9.026  1.00 93.36           C  
ATOM   3708  HB  ILE A 235      -7.628   0.803  -9.299  1.00 93.36           H  
ATOM   3709  O   ILE A 235      -7.732  -2.026  -9.620  1.00 93.36           O  
ATOM   3710  CG1 ILE A 235      -5.892   2.069  -9.355  1.00 93.36           C  
ATOM   3711 HG12 ILE A 235      -5.994   2.265 -10.423  1.00 93.36           H  
ATOM   3712 HG13 ILE A 235      -4.828   2.002  -9.130  1.00 93.36           H  
ATOM   3713  CG2 ILE A 235      -6.467   0.425  -7.524  1.00 93.36           C  
ATOM   3714 HG21 ILE A 235      -6.921   1.219  -6.931  1.00 93.36           H  
ATOM   3715 HG22 ILE A 235      -5.411   0.332  -7.272  1.00 93.36           H  
ATOM   3716 HG23 ILE A 235      -6.977  -0.506  -7.278  1.00 93.36           H  
ATOM   3717  CD1 ILE A 235      -6.491   3.266  -8.604  1.00 93.36           C  
ATOM   3718 HD11 ILE A 235      -6.153   3.269  -7.568  1.00 93.36           H  
ATOM   3719 HD12 ILE A 235      -7.580   3.230  -8.631  1.00 93.36           H  
ATOM   3720 HD13 ILE A 235      -6.156   4.185  -9.086  1.00 93.36           H  
ATOM   3721  N   ASN A 236      -5.683  -2.672  -8.932  1.00 93.08           N  
ATOM   3722  H   ASN A 236      -4.728  -2.385  -8.771  1.00 93.08           H  
ATOM   3723  CA  ASN A 236      -6.040  -4.045  -8.605  1.00 93.08           C  
ATOM   3724  HA  ASN A 236      -7.000  -4.278  -9.067  1.00 93.08           H  
ATOM   3725  C   ASN A 236      -6.202  -4.217  -7.083  1.00 93.08           C  
ATOM   3726  CB  ASN A 236      -5.013  -4.981  -9.259  1.00 93.08           C  
ATOM   3727  HB2 ASN A 236      -4.985  -4.779 -10.330  1.00 93.08           H  
ATOM   3728  HB3 ASN A 236      -4.018  -4.776  -8.863  1.00 93.08           H  
ATOM   3729  O   ASN A 236      -5.282  -3.974  -6.300  1.00 93.08           O  
ATOM   3730  CG  ASN A 236      -5.332  -6.454  -9.064  1.00 93.08           C  
ATOM   3731  ND2 ASN A 236      -4.897  -7.305  -9.957  1.00 93.08           N  
ATOM   3732 HD21 ASN A 236      -5.074  -8.286  -9.794  1.00 93.08           H  
ATOM   3733 HD22 ASN A 236      -4.288  -6.987 -10.697  1.00 93.08           H  
ATOM   3734  OD1 ASN A 236      -5.997  -6.853  -8.118  1.00 93.08           O  
ATOM   3735  N   SER A 237      -7.392  -4.663  -6.663  1.00 94.76           N  
ATOM   3736  H   SER A 237      -8.059  -4.932  -7.372  1.00 94.76           H  
ATOM   3737  CA  SER A 237      -7.717  -4.895  -5.245  1.00 94.76           C  
ATOM   3738  HA  SER A 237      -7.598  -3.965  -4.688  1.00 94.76           H  
ATOM   3739  C   SER A 237      -6.824  -5.955  -4.599  1.00 94.76           C  
ATOM   3740  CB  SER A 237      -9.155  -5.396  -5.077  1.00 94.76           C  
ATOM   3741  HB2 SER A 237      -9.348  -5.558  -4.016  1.00 94.76           H  
ATOM   3742  HB3 SER A 237      -9.273  -6.347  -5.597  1.00 94.76           H  
ATOM   3743  O   SER A 237      -6.440  -5.811  -3.440  1.00 94.76           O  
ATOM   3744  OG  SER A 237     -10.107  -4.483  -5.568  1.00 94.76           O  
ATOM   3745  HG  SER A 237     -10.021  -4.421  -6.522  1.00 94.76           H  
ATOM   3746  N   GLU A 238      -6.508  -7.023  -5.333  1.00 95.63           N  
ATOM   3747  H   GLU A 238      -6.722  -7.026  -6.320  1.00 95.63           H  
ATOM   3748  CA  GLU A 238      -5.676  -8.120  -4.841  1.00 95.63           C  
ATOM   3749  HA  GLU A 238      -6.035  -8.425  -3.859  1.00 95.63           H  
ATOM   3750  C   GLU A 238      -4.227  -7.658  -4.673  1.00 95.63           C  
ATOM   3751  CB  GLU A 238      -5.797  -9.321  -5.790  1.00 95.63           C  
ATOM   3752  HB2 GLU A 238      -6.855  -9.540  -5.932  1.00 95.63           H  
ATOM   3753  HB3 GLU A 238      -5.356  -9.070  -6.755  1.00 95.63           H  
ATOM   3754  O   GLU A 238      -3.645  -7.871  -3.609  1.00 95.63           O  
ATOM   3755  CG  GLU A 238      -5.105 -10.571  -5.220  1.00 95.63           C  
ATOM   3756  HG2 GLU A 238      -4.046 -10.356  -5.077  1.00 95.63           H  
ATOM   3757  HG3 GLU A 238      -5.535 -10.787  -4.242  1.00 95.63           H  
ATOM   3758  CD  GLU A 238      -5.245 -11.815  -6.114  1.00 95.63           C  
ATOM   3759  OE1 GLU A 238      -4.659 -12.856  -5.730  1.00 95.63           O  
ATOM   3760  OE2 GLU A 238      -5.955 -11.734  -7.140  1.00 95.63           O  
ATOM   3761  N   THR A 239      -3.683  -6.931  -5.657  1.00 96.29           N  
ATOM   3762  H   THR A 239      -4.190  -6.836  -6.525  1.00 96.29           H  
ATOM   3763  CA  THR A 239      -2.342  -6.329  -5.581  1.00 96.29           C  
ATOM   3764  HA  THR A 239      -1.600  -7.122  -5.484  1.00 96.29           H  
ATOM   3765  C   THR A 239      -2.227  -5.411  -4.362  1.00 96.29           C  
ATOM   3766  CB  THR A 239      -2.023  -5.524  -6.854  1.00 96.29           C  
ATOM   3767  HB  THR A 239      -2.708  -4.679  -6.931  1.00 96.29           H  
ATOM   3768  O   THR A 239      -1.280  -5.516  -3.581  1.00 96.29           O  
ATOM   3769  CG2 THR A 239      -0.599  -4.999  -6.823  1.00 96.29           C  
ATOM   3770 HG21 THR A 239       0.101  -5.833  -6.794  1.00 96.29           H  
ATOM   3771 HG22 THR A 239      -0.417  -4.392  -7.710  1.00 96.29           H  
ATOM   3772 HG23 THR A 239      -0.455  -4.371  -5.944  1.00 96.29           H  
ATOM   3773  OG1 THR A 239      -2.150  -6.321  -8.006  1.00 96.29           O  
ATOM   3774  HG1 THR A 239      -1.737  -5.866  -8.745  1.00 96.29           H  
ATOM   3775  N   ILE A 240      -3.224  -4.544  -4.152  1.00 96.23           N  
ATOM   3776  H   ILE A 240      -3.957  -4.498  -4.845  1.00 96.23           H  
ATOM   3777  CA  ILE A 240      -3.306  -3.652  -2.989  1.00 96.23           C  
ATOM   3778  HA  ILE A 240      -2.414  -3.025  -2.972  1.00 96.23           H  
ATOM   3779  C   ILE A 240      -3.304  -4.443  -1.674  1.00 96.23           C  
ATOM   3780  CB  ILE A 240      -4.556  -2.748  -3.130  1.00 96.23           C  
ATOM   3781  HB  ILE A 240      -5.367  -3.336  -3.560  1.00 96.23           H  
ATOM   3782  O   ILE A 240      -2.560  -4.122  -0.746  1.00 96.23           O  
ATOM   3783  CG1 ILE A 240      -4.237  -1.591  -4.097  1.00 96.23           C  
ATOM   3784 HG12 ILE A 240      -3.725  -1.979  -4.978  1.00 96.23           H  
ATOM   3785 HG13 ILE A 240      -3.567  -0.887  -3.604  1.00 96.23           H  
ATOM   3786  CG2 ILE A 240      -5.044  -2.223  -1.766  1.00 96.23           C  
ATOM   3787 HG21 ILE A 240      -5.583  -3.022  -1.257  1.00 96.23           H  
ATOM   3788 HG22 ILE A 240      -5.730  -1.382  -1.866  1.00 96.23           H  
ATOM   3789 HG23 ILE A 240      -4.187  -1.933  -1.159  1.00 96.23           H  
ATOM   3790  CD1 ILE A 240      -5.475  -0.834  -4.580  1.00 96.23           C  
ATOM   3791 HD11 ILE A 240      -6.082  -0.476  -3.749  1.00 96.23           H  
ATOM   3792 HD12 ILE A 240      -6.079  -1.480  -5.218  1.00 96.23           H  
ATOM   3793 HD13 ILE A 240      -5.137   0.038  -5.141  1.00 96.23           H  
ATOM   3794  N   LEU A 241      -4.122  -5.489  -1.570  1.00 95.71           N  
ATOM   3795  H   LEU A 241      -4.715  -5.728  -2.351  1.00 95.71           H  
ATOM   3796  CA  LEU A 241      -4.194  -6.289  -0.352  1.00 95.71           C  
ATOM   3797  HA  LEU A 241      -4.402  -5.616   0.481  1.00 95.71           H  
ATOM   3798  C   LEU A 241      -2.862  -6.994  -0.059  1.00 95.71           C  
ATOM   3799  CB  LEU A 241      -5.355  -7.284  -0.490  1.00 95.71           C  
ATOM   3800  HB2 LEU A 241      -6.275  -6.727  -0.666  1.00 95.71           H  
ATOM   3801  HB3 LEU A 241      -5.173  -7.914  -1.361  1.00 95.71           H  
ATOM   3802  O   LEU A 241      -2.387  -6.961   1.078  1.00 95.71           O  
ATOM   3803  CG  LEU A 241      -5.541  -8.188   0.740  1.00 95.71           C  
ATOM   3804  HG  LEU A 241      -4.628  -8.754   0.926  1.00 95.71           H  
ATOM   3805  CD1 LEU A 241      -5.892  -7.390   1.999  1.00 95.71           C  
ATOM   3806 HD11 LEU A 241      -5.046  -6.770   2.295  1.00 95.71           H  
ATOM   3807 HD12 LEU A 241      -6.754  -6.752   1.807  1.00 95.71           H  
ATOM   3808 HD13 LEU A 241      -6.120  -8.071   2.820  1.00 95.71           H  
ATOM   3809  CD2 LEU A 241      -6.660  -9.190   0.468  1.00 95.71           C  
ATOM   3810 HD21 LEU A 241      -6.781  -9.856   1.323  1.00 95.71           H  
ATOM   3811 HD22 LEU A 241      -6.411  -9.785  -0.410  1.00 95.71           H  
ATOM   3812 HD23 LEU A 241      -7.595  -8.660   0.284  1.00 95.71           H  
ATOM   3813  N   LEU A 242      -2.251  -7.607  -1.077  1.00 94.97           N  
ATOM   3814  H   LEU A 242      -2.694  -7.579  -1.985  1.00 94.97           H  
ATOM   3815  CA  LEU A 242      -0.971  -8.304  -0.956  1.00 94.97           C  
ATOM   3816  HA  LEU A 242      -1.040  -9.037  -0.153  1.00 94.97           H  
ATOM   3817  C   LEU A 242       0.152  -7.342  -0.566  1.00 94.97           C  
ATOM   3818  CB  LEU A 242      -0.647  -9.022  -2.280  1.00 94.97           C  
ATOM   3819  HB2 LEU A 242       0.395  -9.342  -2.263  1.00 94.97           H  
ATOM   3820  HB3 LEU A 242      -0.758  -8.310  -3.098  1.00 94.97           H  
ATOM   3821  O   LEU A 242       0.921  -7.646   0.351  1.00 94.97           O  
ATOM   3822  CG  LEU A 242      -1.527 -10.253  -2.565  1.00 94.97           C  
ATOM   3823  HG  LEU A 242      -2.581  -9.981  -2.503  1.00 94.97           H  
ATOM   3824  CD1 LEU A 242      -1.237 -10.774  -3.968  1.00 94.97           C  
ATOM   3825 HD11 LEU A 242      -1.397  -9.978  -4.695  1.00 94.97           H  
ATOM   3826 HD12 LEU A 242      -0.208 -11.127  -4.033  1.00 94.97           H  
ATOM   3827 HD13 LEU A 242      -1.915 -11.593  -4.211  1.00 94.97           H  
ATOM   3828  CD2 LEU A 242      -1.260 -11.390  -1.571  1.00 94.97           C  
ATOM   3829 HD21 LEU A 242      -0.200 -11.645  -1.572  1.00 94.97           H  
ATOM   3830 HD22 LEU A 242      -1.835 -12.266  -1.872  1.00 94.97           H  
ATOM   3831 HD23 LEU A 242      -1.571 -11.098  -0.568  1.00 94.97           H  
ATOM   3832  N   PHE A 243       0.214  -6.164  -1.192  1.00 95.25           N  
ATOM   3833  H   PHE A 243      -0.430  -5.971  -1.946  1.00 95.25           H  
ATOM   3834  CA  PHE A 243       1.229  -5.171  -0.863  1.00 95.25           C  
ATOM   3835  HA  PHE A 243       2.194  -5.667  -0.969  1.00 95.25           H  
ATOM   3836  C   PHE A 243       1.107  -4.690   0.583  1.00 95.25           C  
ATOM   3837  CB  PHE A 243       1.191  -3.995  -1.840  1.00 95.25           C  
ATOM   3838  HB2 PHE A 243       1.297  -4.376  -2.856  1.00 95.25           H  
ATOM   3839  HB3 PHE A 243       0.223  -3.498  -1.774  1.00 95.25           H  
ATOM   3840  O   PHE A 243       2.095  -4.689   1.322  1.00 95.25           O  
ATOM   3841  CG  PHE A 243       2.302  -2.991  -1.583  1.00 95.25           C  
ATOM   3842  CD1 PHE A 243       2.038  -1.745  -0.985  1.00 95.25           C  
ATOM   3843  HD1 PHE A 243       1.032  -1.497  -0.680  1.00 95.25           H  
ATOM   3844  CD2 PHE A 243       3.620  -3.301  -1.949  1.00 95.25           C  
ATOM   3845  HD2 PHE A 243       3.844  -4.245  -2.423  1.00 95.25           H  
ATOM   3846  CE1 PHE A 243       3.062  -0.807  -0.781  1.00 95.25           C  
ATOM   3847  HE1 PHE A 243       2.843   0.159  -0.350  1.00 95.25           H  
ATOM   3848  CE2 PHE A 243       4.650  -2.379  -1.707  1.00 95.25           C  
ATOM   3849  HE2 PHE A 243       5.664  -2.638  -1.972  1.00 95.25           H  
ATOM   3850  CZ  PHE A 243       4.378  -1.125  -1.143  1.00 95.25           C  
ATOM   3851  HZ  PHE A 243       5.174  -0.411  -0.994  1.00 95.25           H  
ATOM   3852  N   SER A 244      -0.110  -4.350   1.023  1.00 93.56           N  
ATOM   3853  H   SER A 244      -0.878  -4.338   0.367  1.00 93.56           H  
ATOM   3854  CA  SER A 244      -0.334  -3.928   2.405  1.00 93.56           C  
ATOM   3855  HA  SER A 244       0.313  -3.072   2.597  1.00 93.56           H  
ATOM   3856  C   SER A 244       0.028  -5.025   3.406  1.00 93.56           C  
ATOM   3857  CB  SER A 244      -1.776  -3.484   2.625  1.00 93.56           C  
ATOM   3858  HB2 SER A 244      -2.448  -4.340   2.569  1.00 93.56           H  
ATOM   3859  HB3 SER A 244      -2.065  -2.761   1.862  1.00 93.56           H  
ATOM   3860  O   SER A 244       0.726  -4.776   4.389  1.00 93.56           O  
ATOM   3861  OG  SER A 244      -1.868  -2.871   3.895  1.00 93.56           O  
ATOM   3862  HG  SER A 244      -0.983  -2.654   4.197  1.00 93.56           H  
ATOM   3863  N   LYS A 245      -0.392  -6.264   3.141  1.00 91.52           N  
ATOM   3864  H   LYS A 245      -0.944  -6.417   2.309  1.00 91.52           H  
ATOM   3865  CA  LYS A 245      -0.154  -7.387   4.048  1.00 91.52           C  
ATOM   3866  HA  LYS A 245      -0.553  -7.130   5.030  1.00 91.52           H  
ATOM   3867  C   LYS A 245       1.335  -7.677   4.251  1.00 91.52           C  
ATOM   3868  CB  LYS A 245      -0.902  -8.603   3.500  1.00 91.52           C  
ATOM   3869  HB2 LYS A 245      -0.485  -8.874   2.530  1.00 91.52           H  
ATOM   3870  HB3 LYS A 245      -1.951  -8.339   3.363  1.00 91.52           H  
ATOM   3871  O   LYS A 245       1.733  -7.991   5.369  1.00 91.52           O  
ATOM   3872  CG  LYS A 245      -0.819  -9.805   4.447  1.00 91.52           C  
ATOM   3873  HG2 LYS A 245       0.222 -10.095   4.589  1.00 91.52           H  
ATOM   3874  HG3 LYS A 245      -1.257  -9.545   5.410  1.00 91.52           H  
ATOM   3875  CD  LYS A 245      -1.574 -10.982   3.834  1.00 91.52           C  
ATOM   3876  HD2 LYS A 245      -1.138 -11.204   2.860  1.00 91.52           H  
ATOM   3877  HD3 LYS A 245      -2.623 -10.716   3.704  1.00 91.52           H  
ATOM   3878  CE  LYS A 245      -1.447 -12.202   4.744  1.00 91.52           C  
ATOM   3879  HE2 LYS A 245      -0.390 -12.358   4.958  1.00 91.52           H  
ATOM   3880  HE3 LYS A 245      -1.957 -11.998   5.685  1.00 91.52           H  
ATOM   3881  NZ  LYS A 245      -2.012 -13.399   4.078  1.00 91.52           N  
ATOM   3882  HZ1 LYS A 245      -1.521 -13.558   3.210  1.00 91.52           H  
ATOM   3883  HZ2 LYS A 245      -1.906 -14.219   4.658  1.00 91.52           H  
ATOM   3884  HZ3 LYS A 245      -2.988 -13.258   3.860  1.00 91.52           H  
ATOM   3885  N   HIS A 246       2.141  -7.596   3.192  1.00 89.97           N  
ATOM   3886  H   HIS A 246       1.731  -7.369   2.298  1.00 89.97           H  
ATOM   3887  CA  HIS A 246       3.533  -8.054   3.228  1.00 89.97           C  
ATOM   3888  HA  HIS A 246       3.674  -8.698   4.096  1.00 89.97           H  
ATOM   3889  C   HIS A 246       4.567  -6.936   3.392  1.00 89.97           C  
ATOM   3890  CB  HIS A 246       3.797  -8.913   1.985  1.00 89.97           C  
ATOM   3891  HB2 HIS A 246       4.862  -9.137   1.925  1.00 89.97           H  
ATOM   3892  HB3 HIS A 246       3.519  -8.362   1.086  1.00 89.97           H  
ATOM   3893  O   HIS A 246       5.633  -7.183   3.955  1.00 89.97           O  
ATOM   3894  CG  HIS A 246       3.043 -10.217   2.046  1.00 89.97           C  
ATOM   3895  CD2 HIS A 246       2.003 -10.620   1.250  1.00 89.97           C  
ATOM   3896  HD2 HIS A 246       1.588 -10.067   0.419  1.00 89.97           H  
ATOM   3897  ND1 HIS A 246       3.242 -11.202   2.986  1.00 89.97           N  
ATOM   3898  HD1 HIS A 246       3.911 -11.169   3.742  1.00 89.97           H  
ATOM   3899  CE1 HIS A 246       2.351 -12.178   2.758  1.00 89.97           C  
ATOM   3900  HE1 HIS A 246       2.274 -13.085   3.339  1.00 89.97           H  
ATOM   3901  NE2 HIS A 246       1.554 -11.863   1.725  1.00 89.97           N  
ATOM   3902  N   PHE A 247       4.276  -5.714   2.938  1.00 91.00           N  
ATOM   3903  H   PHE A 247       3.400  -5.573   2.456  1.00 91.00           H  
ATOM   3904  CA  PHE A 247       5.305  -4.678   2.790  1.00 91.00           C  
ATOM   3905  HA  PHE A 247       6.245  -5.038   3.207  1.00 91.00           H  
ATOM   3906  C   PHE A 247       5.014  -3.375   3.539  1.00 91.00           C  
ATOM   3907  CB  PHE A 247       5.554  -4.441   1.297  1.00 91.00           C  
ATOM   3908  HB2 PHE A 247       6.362  -3.719   1.181  1.00 91.00           H  
ATOM   3909  HB3 PHE A 247       4.662  -3.996   0.858  1.00 91.00           H  
ATOM   3910  O   PHE A 247       5.928  -2.570   3.709  1.00 91.00           O  
ATOM   3911  CG  PHE A 247       5.924  -5.701   0.531  1.00 91.00           C  
ATOM   3912  CD1 PHE A 247       7.127  -6.381   0.794  1.00 91.00           C  
ATOM   3913  HD1 PHE A 247       7.798  -6.024   1.562  1.00 91.00           H  
ATOM   3914  CD2 PHE A 247       5.058  -6.199  -0.455  1.00 91.00           C  
ATOM   3915  HD2 PHE A 247       4.139  -5.670  -0.662  1.00 91.00           H  
ATOM   3916  CE1 PHE A 247       7.466  -7.524   0.049  1.00 91.00           C  
ATOM   3917  HE1 PHE A 247       8.407  -8.023   0.228  1.00 91.00           H  
ATOM   3918  CE2 PHE A 247       5.384  -7.350  -1.191  1.00 91.00           C  
ATOM   3919  HE2 PHE A 247       4.719  -7.713  -1.960  1.00 91.00           H  
ATOM   3920  CZ  PHE A 247       6.597  -8.012  -0.942  1.00 91.00           C  
ATOM   3921  HZ  PHE A 247       6.859  -8.885  -1.521  1.00 91.00           H  
ATOM   3922  N   THR A 248       3.798  -3.162   4.059  1.00 90.91           N  
ATOM   3923  H   THR A 248       3.058  -3.824   3.872  1.00 90.91           H  
ATOM   3924  CA  THR A 248       3.465  -1.926   4.797  1.00 90.91           C  
ATOM   3925  HA  THR A 248       4.209  -1.175   4.529  1.00 90.91           H  
ATOM   3926  C   THR A 248       3.588  -2.047   6.316  1.00 90.91           C  
ATOM   3927  CB  THR A 248       2.128  -1.295   4.375  1.00 90.91           C  
ATOM   3928  HB  THR A 248       2.047  -0.321   4.858  1.00 90.91           H  
ATOM   3929  O   THR A 248       3.192  -1.128   7.024  1.00 90.91           O  
ATOM   3930  CG2 THR A 248       2.061  -1.069   2.863  1.00 90.91           C  
ATOM   3931 HG21 THR A 248       2.172  -2.008   2.322  1.00 90.91           H  
ATOM   3932 HG22 THR A 248       1.105  -0.614   2.602  1.00 90.91           H  
ATOM   3933 HG23 THR A 248       2.868  -0.402   2.560  1.00 90.91           H  
ATOM   3934  OG1 THR A 248       1.004  -2.044   4.766  1.00 90.91           O  
ATOM   3935  HG1 THR A 248       1.036  -2.158   5.719  1.00 90.91           H  
ATOM   3936  N   GLY A 249       4.164  -3.134   6.846  1.00 87.53           N  
ATOM   3937  H   GLY A 249       4.443  -3.874   6.217  1.00 87.53           H  
ATOM   3938  CA  GLY A 249       4.311  -3.347   8.297  1.00 87.53           C  
ATOM   3939  HA2 GLY A 249       3.321  -3.379   8.752  1.00 87.53           H  
ATOM   3940  HA3 GLY A 249       4.795  -4.310   8.464  1.00 87.53           H  
ATOM   3941  C   GLY A 249       5.132  -2.273   9.032  1.00 87.53           C  
ATOM   3942  O   GLY A 249       4.980  -2.100  10.237  1.00 87.53           O  
ATOM   3943  N   GLY A 250       5.966  -1.515   8.311  1.00 88.61           N  
ATOM   3944  H   GLY A 250       6.052  -1.716   7.325  1.00 88.61           H  
ATOM   3945  CA  GLY A 250       6.704  -0.362   8.842  1.00 88.61           C  
ATOM   3946  HA2 GLY A 250       7.147  -0.615   9.804  1.00 88.61           H  
ATOM   3947  HA3 GLY A 250       7.502  -0.133   8.135  1.00 88.61           H  
ATOM   3948  C   GLY A 250       5.879   0.922   9.001  1.00 88.61           C  
ATOM   3949  O   GLY A 250       6.331   1.877   9.642  1.00 88.61           O  
ATOM   3950  N   ILE A 251       4.674   0.969   8.423  1.00 91.59           N  
ATOM   3951  H   ILE A 251       4.319   0.133   7.982  1.00 91.59           H  
ATOM   3952  CA  ILE A 251       3.759   2.110   8.504  1.00 91.59           C  
ATOM   3953  HA  ILE A 251       4.344   3.022   8.622  1.00 91.59           H  
ATOM   3954  C   ILE A 251       2.888   1.923   9.739  1.00 91.59           C  
ATOM   3955  CB  ILE A 251       2.905   2.275   7.230  1.00 91.59           C  
ATOM   3956  HB  ILE A 251       2.176   1.467   7.182  1.00 91.59           H  
ATOM   3957  O   ILE A 251       1.913   1.180   9.739  1.00 91.59           O  
ATOM   3958  CG1 ILE A 251       3.780   2.194   5.963  1.00 91.59           C  
ATOM   3959 HG12 ILE A 251       4.222   1.200   5.897  1.00 91.59           H  
ATOM   3960 HG13 ILE A 251       4.591   2.920   6.022  1.00 91.59           H  
ATOM   3961  CG2 ILE A 251       2.142   3.614   7.308  1.00 91.59           C  
ATOM   3962 HG21 ILE A 251       1.578   3.682   8.238  1.00 91.59           H  
ATOM   3963 HG22 ILE A 251       2.836   4.452   7.246  1.00 91.59           H  
ATOM   3964 HG23 ILE A 251       1.424   3.686   6.491  1.00 91.59           H  
ATOM   3965  CD1 ILE A 251       3.001   2.422   4.671  1.00 91.59           C  
ATOM   3966 HD11 ILE A 251       3.609   2.070   3.837  1.00 91.59           H  
ATOM   3967 HD12 ILE A 251       2.064   1.865   4.687  1.00 91.59           H  
ATOM   3968 HD13 ILE A 251       2.784   3.483   4.548  1.00 91.59           H  
ATOM   3969  N   THR A 252       3.261   2.612  10.807  1.00 92.27           N  
ATOM   3970  H   THR A 252       4.036   3.253  10.709  1.00 92.27           H  
ATOM   3971  CA  THR A 252       2.577   2.564  12.098  1.00 92.27           C  
ATOM   3972  HA  THR A 252       1.733   1.876  12.044  1.00 92.27           H  
ATOM   3973  C   THR A 252       2.042   3.944  12.439  1.00 92.27           C  
ATOM   3974  CB  THR A 252       3.515   2.079  13.212  1.00 92.27           C  
ATOM   3975  HB  THR A 252       2.925   1.935  14.117  1.00 92.27           H  
ATOM   3976  O   THR A 252       2.445   4.943  11.845  1.00 92.27           O  
ATOM   3977  CG2 THR A 252       4.219   0.762  12.888  1.00 92.27           C  
ATOM   3978 HG21 THR A 252       4.787   0.429  13.757  1.00 92.27           H  
ATOM   3979 HG22 THR A 252       3.478   0.003  12.637  1.00 92.27           H  
ATOM   3980 HG23 THR A 252       4.899   0.881  12.044  1.00 92.27           H  
ATOM   3981  OG1 THR A 252       4.497   3.057  13.477  1.00 92.27           O  
ATOM   3982  HG1 THR A 252       5.082   3.074  12.716  1.00 92.27           H  
ATOM   3983  N   HIS A 253       1.209   4.041  13.470  1.00 91.93           N  
ATOM   3984  H   HIS A 253       0.830   3.194  13.870  1.00 91.93           H  
ATOM   3985  CA  HIS A 253       0.756   5.331  13.993  1.00 91.93           C  
ATOM   3986  HA  HIS A 253       0.190   5.832  13.208  1.00 91.93           H  
ATOM   3987  C   HIS A 253       1.888   6.296  14.408  1.00 91.93           C  
ATOM   3988  CB  HIS A 253      -0.183   5.076  15.173  1.00 91.93           C  
ATOM   3989  HB2 HIS A 253      -0.646   6.030  15.424  1.00 91.93           H  
ATOM   3990  HB3 HIS A 253      -0.972   4.385  14.874  1.00 91.93           H  
ATOM   3991  O   HIS A 253       1.636   7.492  14.532  1.00 91.93           O  
ATOM   3992  CG  HIS A 253       0.500   4.551  16.413  1.00 91.93           C  
ATOM   3993  CD2 HIS A 253       0.708   5.248  17.573  1.00 91.93           C  
ATOM   3994  HD2 HIS A 253       0.403   6.265  17.771  1.00 91.93           H  
ATOM   3995  ND1 HIS A 253       1.025   3.291  16.604  1.00 91.93           N  
ATOM   3996  HD1 HIS A 253       0.954   2.499  15.981  1.00 91.93           H  
ATOM   3997  CE1 HIS A 253       1.539   3.239  17.844  1.00 91.93           C  
ATOM   3998  HE1 HIS A 253       1.993   2.368  18.292  1.00 91.93           H  
ATOM   3999  NE2 HIS A 253       1.370   4.412  18.471  1.00 91.93           N  
ATOM   4000  N   LEU A 254       3.117   5.809  14.625  1.00 91.41           N  
ATOM   4001  H   LEU A 254       3.264   4.816  14.508  1.00 91.41           H  
ATOM   4002  CA  LEU A 254       4.287   6.632  14.961  1.00 91.41           C  
ATOM   4003  HA  LEU A 254       3.965   7.527  15.494  1.00 91.41           H  
ATOM   4004  C   LEU A 254       5.057   7.116  13.724  1.00 91.41           C  
ATOM   4005  CB  LEU A 254       5.232   5.822  15.869  1.00 91.41           C  
ATOM   4006  HB2 LEU A 254       6.106   6.436  16.088  1.00 91.41           H  
ATOM   4007  HB3 LEU A 254       5.574   4.947  15.316  1.00 91.41           H  
ATOM   4008  O   LEU A 254       5.730   8.141  13.780  1.00 91.41           O  
ATOM   4009  CG  LEU A 254       4.622   5.352  17.199  1.00 91.41           C  
ATOM   4010  HG  LEU A 254       3.755   4.725  16.991  1.00 91.41           H  
ATOM   4011  CD1 LEU A 254       5.642   4.505  17.960  1.00 91.41           C  
ATOM   4012 HD11 LEU A 254       5.197   4.147  18.888  1.00 91.41           H  
ATOM   4013 HD12 LEU A 254       6.527   5.098  18.189  1.00 91.41           H  
ATOM   4014 HD13 LEU A 254       5.928   3.644  17.355  1.00 91.41           H  
ATOM   4015  CD2 LEU A 254       4.199   6.521  18.090  1.00 91.41           C  
ATOM   4016 HD21 LEU A 254       3.402   7.087  17.608  1.00 91.41           H  
ATOM   4017 HD22 LEU A 254       5.048   7.175  18.286  1.00 91.41           H  
ATOM   4018 HD23 LEU A 254       3.812   6.134  19.033  1.00 91.41           H  
ATOM   4019  N   THR A 255       4.989   6.376  12.616  1.00 93.03           N  
ATOM   4020  H   THR A 255       4.403   5.553  12.623  1.00 93.03           H  
ATOM   4021  CA  THR A 255       5.779   6.640  11.400  1.00 93.03           C  
ATOM   4022  HA  THR A 255       6.535   7.394  11.618  1.00 93.03           H  
ATOM   4023  C   THR A 255       4.942   7.206  10.254  1.00 93.03           C  
ATOM   4024  CB  THR A 255       6.525   5.375  10.937  1.00 93.03           C  
ATOM   4025  HB  THR A 255       7.010   5.576   9.982  1.00 93.03           H  
ATOM   4026  O   THR A 255       5.481   7.922   9.412  1.00 93.03           O  
ATOM   4027  CG2 THR A 255       7.589   4.944  11.946  1.00 93.03           C  
ATOM   4028 HG21 THR A 255       8.304   5.753  12.091  1.00 93.03           H  
ATOM   4029 HG22 THR A 255       7.130   4.694  12.903  1.00 93.03           H  
ATOM   4030 HG23 THR A 255       8.118   4.071  11.564  1.00 93.03           H  
ATOM   4031  OG1 THR A 255       5.642   4.285  10.792  1.00 93.03           O  
ATOM   4032  HG1 THR A 255       6.118   3.570  10.363  1.00 93.03           H  
ATOM   4033  N   ALA A 256       3.634   6.938  10.237  1.00 94.08           N  
ATOM   4034  H   ALA A 256       3.274   6.327  10.956  1.00 94.08           H  
ATOM   4035  CA  ALA A 256       2.708   7.282   9.160  1.00 94.08           C  
ATOM   4036  HA  ALA A 256       2.969   6.710   8.270  1.00 94.08           H  
ATOM   4037  C   ALA A 256       2.751   8.765   8.770  1.00 94.08           C  
ATOM   4038  CB  ALA A 256       1.302   6.870   9.602  1.00 94.08           C  
ATOM   4039  HB1 ALA A 256       0.562   7.262   8.904  1.00 94.08           H  
ATOM   4040  HB2 ALA A 256       1.100   7.272  10.595  1.00 94.08           H  
ATOM   4041  HB3 ALA A 256       1.221   5.784   9.629  1.00 94.08           H  
ATOM   4042  O   ALA A 256       2.890   9.062   7.588  1.00 94.08           O  
ATOM   4043  N   GLN A 257       2.714   9.685   9.741  1.00 93.99           N  
ATOM   4044  H   GLN A 257       2.587   9.382  10.696  1.00 93.99           H  
ATOM   4045  CA  GLN A 257       2.773  11.122   9.458  1.00 93.99           C  
ATOM   4046  HA  GLN A 257       1.907  11.394   8.855  1.00 93.99           H  
ATOM   4047  C   GLN A 257       4.019  11.492   8.645  1.00 93.99           C  
ATOM   4048  CB  GLN A 257       2.733  11.912  10.774  1.00 93.99           C  
ATOM   4049  HB2 GLN A 257       1.844  11.633  11.341  1.00 93.99           H  
ATOM   4050  HB3 GLN A 257       3.608  11.681  11.381  1.00 93.99           H  
ATOM   4051  O   GLN A 257       3.915  12.048   7.559  1.00 93.99           O  
ATOM   4052  CG  GLN A 257       2.704  13.416  10.474  1.00 93.99           C  
ATOM   4053  HG2 GLN A 257       3.673  13.720  10.079  1.00 93.99           H  
ATOM   4054  HG3 GLN A 257       1.957  13.626   9.710  1.00 93.99           H  
ATOM   4055  CD  GLN A 257       2.409  14.291  11.680  1.00 93.99           C  
ATOM   4056  NE2 GLN A 257       2.339  15.582  11.457  1.00 93.99           N  
ATOM   4057 HE21 GLN A 257       2.538  15.907  10.522  1.00 93.99           H  
ATOM   4058 HE22 GLN A 257       2.168  16.193  12.243  1.00 93.99           H  
ATOM   4059  OE1 GLN A 257       2.230  13.849  12.807  1.00 93.99           O  
ATOM   4060  N   ASN A 258       5.200  11.104   9.131  1.00 93.92           N  
ATOM   4061  H   ASN A 258       5.216  10.615  10.015  1.00 93.92           H  
ATOM   4062  CA  ASN A 258       6.466  11.412   8.466  1.00 93.92           C  
ATOM   4063  HA  ASN A 258       6.553  12.493   8.356  1.00 93.92           H  
ATOM   4064  C   ASN A 258       6.552  10.804   7.057  1.00 93.92           C  
ATOM   4065  CB  ASN A 258       7.620  10.885   9.336  1.00 93.92           C  
ATOM   4066  HB2 ASN A 258       8.555  10.984   8.784  1.00 93.92           H  
ATOM   4067  HB3 ASN A 258       7.461   9.827   9.545  1.00 93.92           H  
ATOM   4068  O   ASN A 258       7.202  11.373   6.180  1.00 93.92           O  
ATOM   4069  CG  ASN A 258       7.790  11.638  10.642  1.00 93.92           C  
ATOM   4070  ND2 ASN A 258       8.378  11.016  11.636  1.00 93.92           N  
ATOM   4071 HD21 ASN A 258       8.411  11.529  12.505  1.00 93.92           H  
ATOM   4072 HD22 ASN A 258       8.625  10.039  11.563  1.00 93.92           H  
ATOM   4073  OD1 ASN A 258       7.429  12.788  10.792  1.00 93.92           O  
ATOM   4074  N   ILE A 259       5.930   9.640   6.842  1.00 93.61           N  
ATOM   4075  H   ILE A 259       5.405   9.237   7.606  1.00 93.61           H  
ATOM   4076  CA  ILE A 259       5.875   8.975   5.536  1.00 93.61           C  
ATOM   4077  HA  ILE A 259       6.872   8.976   5.097  1.00 93.61           H  
ATOM   4078  C   ILE A 259       4.975   9.758   4.585  1.00 93.61           C  
ATOM   4079  CB  ILE A 259       5.408   7.509   5.684  1.00 93.61           C  
ATOM   4080  HB  ILE A 259       4.483   7.485   6.260  1.00 93.61           H  
ATOM   4081  O   ILE A 259       5.425  10.136   3.505  1.00 93.61           O  
ATOM   4082  CG1 ILE A 259       6.488   6.709   6.433  1.00 93.61           C  
ATOM   4083 HG12 ILE A 259       7.331   6.592   5.753  1.00 93.61           H  
ATOM   4084 HG13 ILE A 259       6.828   7.261   7.309  1.00 93.61           H  
ATOM   4085  CG2 ILE A 259       5.143   6.854   4.312  1.00 93.61           C  
ATOM   4086 HG21 ILE A 259       6.030   6.911   3.681  1.00 93.61           H  
ATOM   4087 HG22 ILE A 259       4.858   5.809   4.439  1.00 93.61           H  
ATOM   4088 HG23 ILE A 259       4.316   7.349   3.805  1.00 93.61           H  
ATOM   4089  CD1 ILE A 259       6.032   5.327   6.909  1.00 93.61           C  
ATOM   4090 HD11 ILE A 259       5.945   4.654   6.056  1.00 93.61           H  
ATOM   4091 HD12 ILE A 259       5.075   5.406   7.425  1.00 93.61           H  
ATOM   4092 HD13 ILE A 259       6.765   4.915   7.603  1.00 93.61           H  
ATOM   4093  N   PHE A 260       3.727  10.004   4.980  1.00 94.75           N  
ATOM   4094  H   PHE A 260       3.432   9.717   5.902  1.00 94.75           H  
ATOM   4095  CA  PHE A 260       2.731  10.614   4.106  1.00 94.75           C  
ATOM   4096  HA  PHE A 260       2.776  10.119   3.136  1.00 94.75           H  
ATOM   4097  C   PHE A 260       3.031  12.084   3.823  1.00 94.75           C  
ATOM   4098  CB  PHE A 260       1.330  10.395   4.687  1.00 94.75           C  
ATOM   4099  HB2 PHE A 260       0.605  10.914   4.060  1.00 94.75           H  
ATOM   4100  HB3 PHE A 260       1.287  10.850   5.677  1.00 94.75           H  
ATOM   4101  O   PHE A 260       2.947  12.481   2.664  1.00 94.75           O  
ATOM   4102  CG  PHE A 260       0.912   8.936   4.773  1.00 94.75           C  
ATOM   4103  CD1 PHE A 260       1.058   8.075   3.667  1.00 94.75           C  
ATOM   4104  HD1 PHE A 260       1.480   8.443   2.744  1.00 94.75           H  
ATOM   4105  CD2 PHE A 260       0.368   8.431   5.966  1.00 94.75           C  
ATOM   4106  HD2 PHE A 260       0.283   9.079   6.827  1.00 94.75           H  
ATOM   4107  CE1 PHE A 260       0.652   6.732   3.749  1.00 94.75           C  
ATOM   4108  HE1 PHE A 260       0.754   6.088   2.889  1.00 94.75           H  
ATOM   4109  CE2 PHE A 260      -0.029   7.087   6.053  1.00 94.75           C  
ATOM   4110  HE2 PHE A 260      -0.432   6.705   6.979  1.00 94.75           H  
ATOM   4111  CZ  PHE A 260       0.103   6.236   4.943  1.00 94.75           C  
ATOM   4112  HZ  PHE A 260      -0.212   5.205   5.010  1.00 94.75           H  
ATOM   4113  N   ASP A 261       3.510  12.847   4.807  1.00 94.01           N  
ATOM   4114  H   ASP A 261       3.485  12.503   5.757  1.00 94.01           H  
ATOM   4115  CA  ASP A 261       3.929  14.239   4.602  1.00 94.01           C  
ATOM   4116  HA  ASP A 261       3.089  14.808   4.203  1.00 94.01           H  
ATOM   4117  C   ASP A 261       5.087  14.316   3.587  1.00 94.01           C  
ATOM   4118  CB  ASP A 261       4.359  14.872   5.943  1.00 94.01           C  
ATOM   4119  HB2 ASP A 261       4.784  15.852   5.731  1.00 94.01           H  
ATOM   4120  HB3 ASP A 261       5.150  14.264   6.382  1.00 94.01           H  
ATOM   4121  O   ASP A 261       5.110  15.176   2.705  1.00 94.01           O  
ATOM   4122  CG  ASP A 261       3.241  15.066   6.988  1.00 94.01           C  
ATOM   4123  OD1 ASP A 261       2.059  14.790   6.688  1.00 94.01           O  
ATOM   4124  OD2 ASP A 261       3.579  15.504   8.115  1.00 94.01           O  
ATOM   4125  N   ARG A 262       6.047  13.381   3.657  1.00 93.96           N  
ATOM   4126  H   ARG A 262       5.959  12.680   4.379  1.00 93.96           H  
ATOM   4127  CA  ARG A 262       7.175  13.315   2.714  1.00 93.96           C  
ATOM   4128  HA  ARG A 262       7.597  14.315   2.610  1.00 93.96           H  
ATOM   4129  C   ARG A 262       6.738  12.891   1.314  1.00 93.96           C  
ATOM   4130  CB  ARG A 262       8.243  12.377   3.282  1.00 93.96           C  
ATOM   4131  HB2 ARG A 262       8.521  12.751   4.268  1.00 93.96           H  
ATOM   4132  HB3 ARG A 262       7.827  11.376   3.397  1.00 93.96           H  
ATOM   4133  O   ARG A 262       7.187  13.473   0.331  1.00 93.96           O  
ATOM   4134  CG  ARG A 262       9.490  12.307   2.389  1.00 93.96           C  
ATOM   4135  HG2 ARG A 262       9.868  13.311   2.197  1.00 93.96           H  
ATOM   4136  HG3 ARG A 262       9.228  11.844   1.437  1.00 93.96           H  
ATOM   4137  CD  ARG A 262      10.584  11.465   3.050  1.00 93.96           C  
ATOM   4138  HD2 ARG A 262      11.424  11.376   2.361  1.00 93.96           H  
ATOM   4139  HD3 ARG A 262      10.183  10.471   3.248  1.00 93.96           H  
ATOM   4140  NE  ARG A 262      11.064  12.078   4.299  1.00 93.96           N  
ATOM   4141  HE  ARG A 262      10.616  12.942   4.569  1.00 93.96           H  
ATOM   4142  NH1 ARG A 262      12.571  10.448   4.863  1.00 93.96           N  
ATOM   4143 HH11 ARG A 262      12.329   9.965   4.010  1.00 93.96           H  
ATOM   4144 HH12 ARG A 262      13.270  10.080   5.493  1.00 93.96           H  
ATOM   4145  NH2 ARG A 262      12.286  12.213   6.207  1.00 93.96           N  
ATOM   4146 HH21 ARG A 262      11.813  13.076   6.433  1.00 93.96           H  
ATOM   4147 HH22 ARG A 262      12.965  11.826   6.847  1.00 93.96           H  
ATOM   4148  CZ  ARG A 262      11.969  11.579   5.115  1.00 93.96           C  
ATOM   4149  N   TRP A 263       5.871  11.889   1.213  1.00 93.68           N  
ATOM   4150  H   TRP A 263       5.526  11.458   2.058  1.00 93.68           H  
ATOM   4151  CA  TRP A 263       5.334  11.444  -0.073  1.00 93.68           C  
ATOM   4152  HA  TRP A 263       6.156  11.235  -0.758  1.00 93.68           H  
ATOM   4153  C   TRP A 263       4.482  12.528  -0.734  1.00 93.68           C  
ATOM   4154  CB  TRP A 263       4.535  10.157   0.122  1.00 93.68           C  
ATOM   4155  HB2 TRP A 263       3.841  10.070  -0.714  1.00 93.68           H  
ATOM   4156  HB3 TRP A 263       3.937  10.224   1.030  1.00 93.68           H  
ATOM   4157  O   TRP A 263       4.592  12.737  -1.943  1.00 93.68           O  
ATOM   4158  CG  TRP A 263       5.348   8.902   0.149  1.00 93.68           C  
ATOM   4159  CD1 TRP A 263       6.462   8.671   0.880  1.00 93.68           C  
ATOM   4160  HD1 TRP A 263       6.908   9.385   1.556  1.00 93.68           H  
ATOM   4161  CD2 TRP A 263       5.111   7.679  -0.606  1.00 93.68           C  
ATOM   4162  CE2 TRP A 263       6.109   6.726  -0.261  1.00 93.68           C  
ATOM   4163  CE3 TRP A 263       4.152   7.285  -1.557  1.00 93.68           C  
ATOM   4164  HE3 TRP A 263       3.434   8.020  -1.892  1.00 93.68           H  
ATOM   4165  NE1 TRP A 263       6.929   7.398   0.618  1.00 93.68           N  
ATOM   4166  HE1 TRP A 263       7.773   7.013   1.019  1.00 93.68           H  
ATOM   4167  CH2 TRP A 263       5.082   5.049  -1.672  1.00 93.68           C  
ATOM   4168  HH2 TRP A 263       5.018   4.034  -2.035  1.00 93.68           H  
ATOM   4169  CZ2 TRP A 263       6.109   5.429  -0.793  1.00 93.68           C  
ATOM   4170  HZ2 TRP A 263       6.877   4.716  -0.533  1.00 93.68           H  
ATOM   4171  CZ3 TRP A 263       4.122   5.983  -2.080  1.00 93.68           C  
ATOM   4172  HZ3 TRP A 263       3.371   5.693  -2.800  1.00 93.68           H  
ATOM   4173  N   GLU A 264       3.701  13.280   0.042  1.00 94.00           N  
ATOM   4174  H   GLU A 264       3.593  13.042   1.018  1.00 94.00           H  
ATOM   4175  CA  GLU A 264       2.970  14.438  -0.465  1.00 94.00           C  
ATOM   4176  HA  GLU A 264       2.351  14.109  -1.299  1.00 94.00           H  
ATOM   4177  C   GLU A 264       3.925  15.517  -1.000  1.00 94.00           C  
ATOM   4178  CB  GLU A 264       2.046  15.013   0.624  1.00 94.00           C  
ATOM   4179  HB2 GLU A 264       1.469  14.209   1.081  1.00 94.00           H  
ATOM   4180  HB3 GLU A 264       2.643  15.512   1.388  1.00 94.00           H  
ATOM   4181  O   GLU A 264       3.685  16.064  -2.077  1.00 94.00           O  
ATOM   4182  CG  GLU A 264       1.077  16.010  -0.027  1.00 94.00           C  
ATOM   4183  HG2 GLU A 264       0.388  15.459  -0.667  1.00 94.00           H  
ATOM   4184  HG3 GLU A 264       1.638  16.687  -0.672  1.00 94.00           H  
ATOM   4185  CD  GLU A 264       0.276  16.884   0.938  1.00 94.00           C  
ATOM   4186  OE1 GLU A 264      -0.125  17.978   0.457  1.00 94.00           O  
ATOM   4187  OE2 GLU A 264       0.022  16.479   2.087  1.00 94.00           O  
ATOM   4188  N   GLN A 265       5.032  15.795  -0.299  1.00 94.49           N  
ATOM   4189  H   GLN A 265       5.150  15.348   0.599  1.00 94.49           H  
ATOM   4190  CA  GLN A 265       6.051  16.754  -0.748  1.00 94.49           C  
ATOM   4191  HA  GLN A 265       5.574  17.716  -0.933  1.00 94.49           H  
ATOM   4192  C   GLN A 265       6.729  16.333  -2.057  1.00 94.49           C  
ATOM   4193  CB  GLN A 265       7.122  16.933   0.335  1.00 94.49           C  
ATOM   4194  HB2 GLN A 265       7.450  15.954   0.686  1.00 94.49           H  
ATOM   4195  HB3 GLN A 265       7.986  17.442  -0.094  1.00 94.49           H  
ATOM   4196  O   GLN A 265       6.985  17.181  -2.910  1.00 94.49           O  
ATOM   4197  CG  GLN A 265       6.628  17.761   1.525  1.00 94.49           C  
ATOM   4198  HG2 GLN A 265       6.536  18.805   1.224  1.00 94.49           H  
ATOM   4199  HG3 GLN A 265       5.639  17.423   1.833  1.00 94.49           H  
ATOM   4200  CD  GLN A 265       7.574  17.679   2.720  1.00 94.49           C  
ATOM   4201  NE2 GLN A 265       7.102  18.001   3.903  1.00 94.49           N  
ATOM   4202 HE21 GLN A 265       6.110  18.152   4.019  1.00 94.49           H  
ATOM   4203 HE22 GLN A 265       7.729  17.892   4.687  1.00 94.49           H  
ATOM   4204  OE1 GLN A 265       8.747  17.344   2.625  1.00 94.49           O  
ATOM   4205  N   TRP A 266       7.012  15.040  -2.229  1.00 93.15           N  
ATOM   4206  H   TRP A 266       6.847  14.405  -1.461  1.00 93.15           H  
ATOM   4207  CA  TRP A 266       7.588  14.506  -3.467  1.00 93.15           C  
ATOM   4208  HA  TRP A 266       8.393  15.159  -3.805  1.00 93.15           H  
ATOM   4209  C   TRP A 266       6.589  14.444  -4.618  1.00 93.15           C  
ATOM   4210  CB  TRP A 266       8.162  13.116  -3.191  1.00 93.15           C  
ATOM   4211  HB2 TRP A 266       8.486  12.682  -4.137  1.00 93.15           H  
ATOM   4212  HB3 TRP A 266       7.371  12.480  -2.793  1.00 93.15           H  
ATOM   4213  O   TRP A 266       6.992  14.443  -5.780  1.00 93.15           O  
ATOM   4214  CG  TRP A 266       9.330  13.065  -2.257  1.00 93.15           C  
ATOM   4215  CD1 TRP A 266      10.166  14.088  -1.959  1.00 93.15           C  
ATOM   4216  HD1 TRP A 266      10.078  15.092  -2.346  1.00 93.15           H  
ATOM   4217  CD2 TRP A 266       9.841  11.910  -1.530  1.00 93.15           C  
ATOM   4218  CE2 TRP A 266      11.034  12.299  -0.853  1.00 93.15           C  
ATOM   4219  CE3 TRP A 266       9.436  10.563  -1.404  1.00 93.15           C  
ATOM   4220  HE3 TRP A 266       8.542  10.235  -1.912  1.00 93.15           H  
ATOM   4221  NE1 TRP A 266      11.167  13.643  -1.122  1.00 93.15           N  
ATOM   4222  HE1 TRP A 266      11.931  14.230  -0.819  1.00 93.15           H  
ATOM   4223  CH2 TRP A 266      11.395  10.049  -0.038  1.00 93.15           C  
ATOM   4224  HH2 TRP A 266      12.003   9.321   0.478  1.00 93.15           H  
ATOM   4225  CZ2 TRP A 266      11.817  11.388  -0.131  1.00 93.15           C  
ATOM   4226  HZ2 TRP A 266      12.747  11.709   0.315  1.00 93.15           H  
ATOM   4227  CZ3 TRP A 266      10.201   9.644  -0.661  1.00 93.15           C  
ATOM   4228  HZ3 TRP A 266       9.887   8.612  -0.613  1.00 93.15           H  
ATOM   4229  N   THR A 267       5.293  14.409  -4.313  1.00 93.35           N  
ATOM   4230  H   THR A 267       5.027  14.440  -3.339  1.00 93.35           H  
ATOM   4231  CA  THR A 267       4.244  14.330  -5.325  1.00 93.35           C  
ATOM   4232  HA  THR A 267       4.562  13.599  -6.068  1.00 93.35           H  
ATOM   4233  C   THR A 267       4.034  15.701  -5.981  1.00 93.35           C  
ATOM   4234  CB  THR A 267       2.948  13.776  -4.742  1.00 93.35           C  
ATOM   4235  HB  THR A 267       2.585  14.419  -3.940  1.00 93.35           H  
ATOM   4236  O   THR A 267       3.627  16.662  -5.309  1.00 93.35           O  
ATOM   4237  CG2 THR A 267       1.867  13.601  -5.808  1.00 93.35           C  
ATOM   4238 HG21 THR A 267       1.596  14.565  -6.237  1.00 93.35           H  
ATOM   4239 HG22 THR A 267       0.981  13.165  -5.345  1.00 93.35           H  
ATOM   4240 HG23 THR A 267       2.221  12.936  -6.596  1.00 93.35           H  
ATOM   4241  OG1 THR A 267       3.205  12.489  -4.245  1.00 93.35           O  
ATOM   4242  HG1 THR A 267       3.762  12.575  -3.468  1.00 93.35           H  
ATOM   4243  N   PRO A 268       4.262  15.822  -7.304  1.00 93.16           N  
ATOM   4244  CA  PRO A 268       4.099  17.084  -8.013  1.00 93.16           C  
ATOM   4245  HA  PRO A 268       4.828  17.793  -7.621  1.00 93.16           H  
ATOM   4246  C   PRO A 268       2.687  17.658  -7.868  1.00 93.16           C  
ATOM   4247  CB  PRO A 268       4.423  16.776  -9.477  1.00 93.16           C  
ATOM   4248  HB2 PRO A 268       4.887  17.623  -9.982  1.00 93.16           H  
ATOM   4249  HB3 PRO A 268       3.515  16.463  -9.992  1.00 93.16           H  
ATOM   4250  O   PRO A 268       1.705  16.920  -7.822  1.00 93.16           O  
ATOM   4251  CG  PRO A 268       5.358  15.576  -9.394  1.00 93.16           C  
ATOM   4252  HG2 PRO A 268       6.369  15.909  -9.158  1.00 93.16           H  
ATOM   4253  HG3 PRO A 268       5.347  14.984 -10.310  1.00 93.16           H  
ATOM   4254  CD  PRO A 268       4.780  14.805  -8.215  1.00 93.16           C  
ATOM   4255  HD2 PRO A 268       3.962  14.168  -8.550  1.00 93.16           H  
ATOM   4256  HD3 PRO A 268       5.570  14.201  -7.768  1.00 93.16           H  
ATOM   4257  N   ALA A 269       2.569  18.987  -7.882  1.00 91.50           N  
ATOM   4258  H   ALA A 269       3.409  19.547  -7.897  1.00 91.50           H  
ATOM   4259  CA  ALA A 269       1.282  19.674  -7.737  1.00 91.50           C  
ATOM   4260  HA  ALA A 269       0.838  19.381  -6.785  1.00 91.50           H  
ATOM   4261  C   ALA A 269       0.256  19.322  -8.835  1.00 91.50           C  
ATOM   4262  CB  ALA A 269       1.553  21.183  -7.697  1.00 91.50           C  
ATOM   4263  HB1 ALA A 269       2.227  21.419  -6.873  1.00 91.50           H  
ATOM   4264  HB2 ALA A 269       1.996  21.512  -8.637  1.00 91.50           H  
ATOM   4265  HB3 ALA A 269       0.614  21.714  -7.542  1.00 91.50           H  
ATOM   4266  O   ALA A 269      -0.943  19.425  -8.597  1.00 91.50           O  
ATOM   4267  N   VAL A 270       0.713  18.879 -10.015  1.00 92.79           N  
ATOM   4268  H   VAL A 270       1.713  18.810 -10.140  1.00 92.79           H  
ATOM   4269  CA  VAL A 270      -0.164  18.419 -11.110  1.00 92.79           C  
ATOM   4270  HA  VAL A 270      -0.939  19.173 -11.251  1.00 92.79           H  
ATOM   4271  C   VAL A 270      -0.899  17.113 -10.781  1.00 92.79           C  
ATOM   4272  CB  VAL A 270       0.626  18.312 -12.433  1.00 92.79           C  
ATOM   4273  HB  VAL A 270       1.171  19.248 -12.563  1.00 92.79           H  
ATOM   4274  O   VAL A 270      -1.951  16.856 -11.350  1.00 92.79           O  
ATOM   4275  CG1 VAL A 270       1.658  17.177 -12.436  1.00 92.79           C  
ATOM   4276 HG11 VAL A 270       1.164  16.210 -12.333  1.00 92.79           H  
ATOM   4277 HG12 VAL A 270       2.210  17.189 -13.376  1.00 92.79           H  
ATOM   4278 HG13 VAL A 270       2.365  17.320 -11.619  1.00 92.79           H  
ATOM   4279  CG2 VAL A 270      -0.280  18.153 -13.657  1.00 92.79           C  
ATOM   4280 HG21 VAL A 270       0.312  18.225 -14.569  1.00 92.79           H  
ATOM   4281 HG22 VAL A 270      -0.786  17.187 -13.640  1.00 92.79           H  
ATOM   4282 HG23 VAL A 270      -1.033  18.941 -13.663  1.00 92.79           H  
ATOM   4283  N   ALA A 271      -0.378  16.303  -9.853  1.00 93.82           N  
ATOM   4284  H   ALA A 271       0.439  16.612  -9.345  1.00 93.82           H  
ATOM   4285  CA  ALA A 271      -0.996  15.060  -9.394  1.00 93.82           C  
ATOM   4286  HA  ALA A 271      -1.700  14.710 -10.149  1.00 93.82           H  
ATOM   4287  C   ALA A 271      -1.813  15.298  -8.111  1.00 93.82           C  
ATOM   4288  CB  ALA A 271       0.098  13.994  -9.252  1.00 93.82           C  
ATOM   4289  HB1 ALA A 271      -0.358  13.050  -8.953  1.00 93.82           H  
ATOM   4290  HB2 ALA A 271       0.821  14.301  -8.495  1.00 93.82           H  
ATOM   4291  HB3 ALA A 271       0.611  13.856 -10.203  1.00 93.82           H  
ATOM   4292  O   ALA A 271      -1.589  14.658  -7.076  1.00 93.82           O  
ATOM   4293  N   LEU A 272      -2.733  16.268  -8.155  1.00 94.08           N  
ATOM   4294  H   LEU A 272      -2.950  16.671  -9.055  1.00 94.08           H  
ATOM   4295  CA  LEU A 272      -3.514  16.699  -6.996  1.00 94.08           C  
ATOM   4296  HA  LEU A 272      -2.821  17.062  -6.236  1.00 94.08           H  
ATOM   4297  C   LEU A 272      -4.303  15.536  -6.386  1.00 94.08           C  
ATOM   4298  CB  LEU A 272      -4.440  17.856  -7.417  1.00 94.08           C  
ATOM   4299  HB2 LEU A 272      -5.085  17.509  -8.225  1.00 94.08           H  
ATOM   4300  HB3 LEU A 272      -3.831  18.671  -7.807  1.00 94.08           H  
ATOM   4301  O   LEU A 272      -4.379  15.430  -5.163  1.00 94.08           O  
ATOM   4302  CG  LEU A 272      -5.353  18.397  -6.302  1.00 94.08           C  
ATOM   4303  HG  LEU A 272      -5.941  17.584  -5.876  1.00 94.08           H  
ATOM   4304  CD1 LEU A 272      -4.547  19.066  -5.188  1.00 94.08           C  
ATOM   4305 HD11 LEU A 272      -5.227  19.493  -4.450  1.00 94.08           H  
ATOM   4306 HD12 LEU A 272      -3.925  18.325  -4.686  1.00 94.08           H  
ATOM   4307 HD13 LEU A 272      -3.918  19.854  -5.602  1.00 94.08           H  
ATOM   4308  CD2 LEU A 272      -6.332  19.417  -6.883  1.00 94.08           C  
ATOM   4309 HD21 LEU A 272      -6.996  19.778  -6.098  1.00 94.08           H  
ATOM   4310 HD22 LEU A 272      -6.927  18.945  -7.665  1.00 94.08           H  
ATOM   4311 HD23 LEU A 272      -5.782  20.257  -7.310  1.00 94.08           H  
ATOM   4312  N   ARG A 273      -4.839  14.622  -7.202  1.00 92.59           N  
ATOM   4313  H   ARG A 273      -4.717  14.738  -8.198  1.00 92.59           H  
ATOM   4314  CA  ARG A 273      -5.600  13.468  -6.698  1.00 92.59           C  
ATOM   4315  HA  ARG A 273      -6.351  13.827  -5.994  1.00 92.59           H  
ATOM   4316  C   ARG A 273      -4.749  12.510  -5.876  1.00 92.59           C  
ATOM   4317  CB  ARG A 273      -6.279  12.741  -7.869  1.00 92.59           C  
ATOM   4318  HB2 ARG A 273      -5.523  12.486  -8.612  1.00 92.59           H  
ATOM   4319  HB3 ARG A 273      -6.728  11.814  -7.514  1.00 92.59           H  
ATOM   4320  O   ARG A 273      -5.232  12.002  -4.870  1.00 92.59           O  
ATOM   4321  CG  ARG A 273      -7.363  13.589  -8.546  1.00 92.59           C  
ATOM   4322  HG2 ARG A 273      -7.685  13.084  -9.456  1.00 92.59           H  
ATOM   4323  HG3 ARG A 273      -6.951  14.558  -8.827  1.00 92.59           H  
ATOM   4324  CD  ARG A 273      -8.569  13.806  -7.624  1.00 92.59           C  
ATOM   4325  HD2 ARG A 273      -9.045  12.844  -7.433  1.00 92.59           H  
ATOM   4326  HD3 ARG A 273      -8.228  14.226  -6.678  1.00 92.59           H  
ATOM   4327  NE  ARG A 273      -9.541  14.729  -8.225  1.00 92.59           N  
ATOM   4328  HE  ARG A 273      -9.410  14.934  -9.205  1.00 92.59           H  
ATOM   4329  NH1 ARG A 273     -10.765  15.125  -6.319  1.00 92.59           N  
ATOM   4330 HH11 ARG A 273     -11.525  15.583  -5.836  1.00 92.59           H  
ATOM   4331 HH12 ARG A 273     -10.171  14.477  -5.822  1.00 92.59           H  
ATOM   4332  NH2 ARG A 273     -11.342  16.116  -8.233  1.00 92.59           N  
ATOM   4333 HH21 ARG A 273     -12.110  16.550  -7.741  1.00 92.59           H  
ATOM   4334 HH22 ARG A 273     -11.192  16.273  -9.220  1.00 92.59           H  
ATOM   4335  CZ  ARG A 273     -10.542  15.312  -7.592  1.00 92.59           C  
ATOM   4336  N   ILE A 274      -3.484  12.316  -6.243  1.00 94.30           N  
ATOM   4337  H   ILE A 274      -3.142  12.823  -7.047  1.00 94.30           H  
ATOM   4338  CA  ILE A 274      -2.549  11.500  -5.456  1.00 94.30           C  
ATOM   4339  HA  ILE A 274      -3.041  10.562  -5.197  1.00 94.30           H  
ATOM   4340  C   ILE A 274      -2.222  12.204  -4.132  1.00 94.30           C  
ATOM   4341  CB  ILE A 274      -1.287  11.157  -6.280  1.00 94.30           C  
ATOM   4342  HB  ILE A 274      -0.800  12.085  -6.579  1.00 94.30           H  
ATOM   4343  O   ILE A 274      -2.241  11.570  -3.081  1.00 94.30           O  
ATOM   4344  CG1 ILE A 274      -1.679  10.370  -7.552  1.00 94.30           C  
ATOM   4345 HG12 ILE A 274      -2.231   9.476  -7.259  1.00 94.30           H  
ATOM   4346 HG13 ILE A 274      -2.335  10.986  -8.167  1.00 94.30           H  
ATOM   4347  CG2 ILE A 274      -0.293  10.337  -5.439  1.00 94.30           C  
ATOM   4348 HG21 ILE A 274      -0.055  10.852  -4.508  1.00 94.30           H  
ATOM   4349 HG22 ILE A 274       0.646  10.207  -5.977  1.00 94.30           H  
ATOM   4350 HG23 ILE A 274      -0.711   9.358  -5.210  1.00 94.30           H  
ATOM   4351  CD1 ILE A 274      -0.500   9.941  -8.436  1.00 94.30           C  
ATOM   4352 HD11 ILE A 274       0.151  10.792  -8.637  1.00 94.30           H  
ATOM   4353 HD12 ILE A 274      -0.882   9.554  -9.380  1.00 94.30           H  
ATOM   4354 HD13 ILE A 274       0.072   9.152  -7.949  1.00 94.30           H  
ATOM   4355  N   ARG A 275      -2.014  13.527  -4.150  1.00 94.30           N  
ATOM   4356  H   ARG A 275      -2.026  13.999  -5.043  1.00 94.30           H  
ATOM   4357  CA  ARG A 275      -1.789  14.311  -2.920  1.00 94.30           C  
ATOM   4358  HA  ARG A 275      -0.934  13.896  -2.386  1.00 94.30           H  
ATOM   4359  C   ARG A 275      -2.965  14.220  -1.950  1.00 94.30           C  
ATOM   4360  CB  ARG A 275      -1.491  15.774  -3.256  1.00 94.30           C  
ATOM   4361  HB2 ARG A 275      -2.312  16.200  -3.833  1.00 94.30           H  
ATOM   4362  HB3 ARG A 275      -1.411  16.325  -2.319  1.00 94.30           H  
ATOM   4363  O   ARG A 275      -2.762  13.999  -0.760  1.00 94.30           O  
ATOM   4364  CG  ARG A 275      -0.182  15.919  -4.043  1.00 94.30           C  
ATOM   4365  HG2 ARG A 275      -0.260  15.375  -4.984  1.00 94.30           H  
ATOM   4366  HG3 ARG A 275       0.641  15.505  -3.461  1.00 94.30           H  
ATOM   4367  CD  ARG A 275       0.111  17.382  -4.363  1.00 94.30           C  
ATOM   4368  HD2 ARG A 275      -0.737  17.809  -4.899  1.00 94.30           H  
ATOM   4369  HD3 ARG A 275       0.977  17.415  -5.024  1.00 94.30           H  
ATOM   4370  NE  ARG A 275       0.351  18.145  -3.125  1.00 94.30           N  
ATOM   4371  HE  ARG A 275      -0.333  18.060  -2.387  1.00 94.30           H  
ATOM   4372  NH1 ARG A 275       2.434  18.972  -3.620  1.00 94.30           N  
ATOM   4373 HH11 ARG A 275       2.526  18.259  -4.329  1.00 94.30           H  
ATOM   4374 HH12 ARG A 275       3.298  19.345  -3.253  1.00 94.30           H  
ATOM   4375  NH2 ARG A 275       1.472  19.387  -1.624  1.00 94.30           N  
ATOM   4376 HH21 ARG A 275       2.308  19.861  -1.312  1.00 94.30           H  
ATOM   4377 HH22 ARG A 275       0.817  19.077  -0.921  1.00 94.30           H  
ATOM   4378  CZ  ARG A 275       1.419  18.842  -2.807  1.00 94.30           C  
ATOM   4379  N   LEU A 276      -4.191  14.316  -2.466  1.00 93.05           N  
ATOM   4380  H   LEU A 276      -4.275  14.535  -3.448  1.00 93.05           H  
ATOM   4381  CA  LEU A 276      -5.407  14.160  -1.667  1.00 93.05           C  
ATOM   4382  HA  LEU A 276      -5.378  14.872  -0.842  1.00 93.05           H  
ATOM   4383  C   LEU A 276      -5.505  12.768  -1.026  1.00 93.05           C  
ATOM   4384  CB  LEU A 276      -6.644  14.448  -2.536  1.00 93.05           C  
ATOM   4385  HB2 LEU A 276      -7.531  14.129  -1.990  1.00 93.05           H  
ATOM   4386  HB3 LEU A 276      -6.580  13.843  -3.441  1.00 93.05           H  
ATOM   4387  O   LEU A 276      -5.981  12.665   0.100  1.00 93.05           O  
ATOM   4388  CG  LEU A 276      -6.830  15.927  -2.927  1.00 93.05           C  
ATOM   4389  HG  LEU A 276      -5.926  16.309  -3.402  1.00 93.05           H  
ATOM   4390  CD1 LEU A 276      -7.987  16.045  -3.921  1.00 93.05           C  
ATOM   4391 HD11 LEU A 276      -7.749  15.468  -4.815  1.00 93.05           H  
ATOM   4392 HD12 LEU A 276      -8.116  17.090  -4.203  1.00 93.05           H  
ATOM   4393 HD13 LEU A 276      -8.904  15.674  -3.463  1.00 93.05           H  
ATOM   4394  CD2 LEU A 276      -7.146  16.813  -1.725  1.00 93.05           C  
ATOM   4395 HD21 LEU A 276      -7.995  16.414  -1.169  1.00 93.05           H  
ATOM   4396 HD22 LEU A 276      -6.282  16.862  -1.063  1.00 93.05           H  
ATOM   4397 HD23 LEU A 276      -7.371  17.828  -2.053  1.00 93.05           H  
ATOM   4398  N   LEU A 277      -5.013  11.704  -1.675  1.00 92.69           N  
ATOM   4399  H   LEU A 277      -4.617  11.829  -2.596  1.00 92.69           H  
ATOM   4400  CA  LEU A 277      -4.970  10.375  -1.052  1.00 92.69           C  
ATOM   4401  HA  LEU A 277      -5.976  10.123  -0.716  1.00 92.69           H  
ATOM   4402  C   LEU A 277      -4.087  10.361   0.203  1.00 92.69           C  
ATOM   4403  CB  LEU A 277      -4.497   9.299  -2.047  1.00 92.69           C  
ATOM   4404  HB2 LEU A 277      -3.543   9.605  -2.476  1.00 92.69           H  
ATOM   4405  HB3 LEU A 277      -4.312   8.379  -1.493  1.00 92.69           H  
ATOM   4406  O   LEU A 277      -4.486   9.769   1.202  1.00 92.69           O  
ATOM   4407  CG  LEU A 277      -5.482   8.976  -3.181  1.00 92.69           C  
ATOM   4408  HG  LEU A 277      -5.792   9.892  -3.684  1.00 92.69           H  
ATOM   4409  CD1 LEU A 277      -4.799   8.062  -4.199  1.00 92.69           C  
ATOM   4410 HD11 LEU A 277      -4.508   7.123  -3.728  1.00 92.69           H  
ATOM   4411 HD12 LEU A 277      -5.479   7.860  -5.027  1.00 92.69           H  
ATOM   4412 HD13 LEU A 277      -3.909   8.551  -4.595  1.00 92.69           H  
ATOM   4413  CD2 LEU A 277      -6.731   8.258  -2.663  1.00 92.69           C  
ATOM   4414 HD21 LEU A 277      -6.446   7.357  -2.120  1.00 92.69           H  
ATOM   4415 HD22 LEU A 277      -7.370   7.991  -3.505  1.00 92.69           H  
ATOM   4416 HD23 LEU A 277      -7.293   8.921  -2.006  1.00 92.69           H  
ATOM   4417  N   PHE A 278      -2.931  11.030   0.205  1.00 93.38           N  
ATOM   4418  H   PHE A 278      -2.633  11.515  -0.630  1.00 93.38           H  
ATOM   4419  CA  PHE A 278      -2.105  11.116   1.418  1.00 93.38           C  
ATOM   4420  HA  PHE A 278      -1.937  10.108   1.796  1.00 93.38           H  
ATOM   4421  C   PHE A 278      -2.812  11.878   2.534  1.00 93.38           C  
ATOM   4422  CB  PHE A 278      -0.746  11.752   1.115  1.00 93.38           C  
ATOM   4423  HB2 PHE A 278      -0.900  12.773   0.766  1.00 93.38           H  
ATOM   4424  HB3 PHE A 278      -0.168  11.811   2.037  1.00 93.38           H  
ATOM   4425  O   PHE A 278      -2.817  11.425   3.675  1.00 93.38           O  
ATOM   4426  CG  PHE A 278       0.064  10.981   0.101  1.00 93.38           C  
ATOM   4427  CD1 PHE A 278       0.330   9.611   0.289  1.00 93.38           C  
ATOM   4428  HD1 PHE A 278      -0.015   9.111   1.182  1.00 93.38           H  
ATOM   4429  CD2 PHE A 278       0.523  11.631  -1.053  1.00 93.38           C  
ATOM   4430  HD2 PHE A 278       0.346  12.689  -1.182  1.00 93.38           H  
ATOM   4431  CE1 PHE A 278       1.014   8.885  -0.700  1.00 93.38           C  
ATOM   4432  HE1 PHE A 278       1.207   7.832  -0.560  1.00 93.38           H  
ATOM   4433  CE2 PHE A 278       1.176  10.901  -2.051  1.00 93.38           C  
ATOM   4434  HE2 PHE A 278       1.483  11.394  -2.962  1.00 93.38           H  
ATOM   4435  CZ  PHE A 278       1.388   9.527  -1.895  1.00 93.38           C  
ATOM   4436  HZ  PHE A 278       1.826   8.980  -2.717  1.00 93.38           H  
ATOM   4437  N   GLN A 279      -3.497  12.970   2.202  1.00 89.79           N  
ATOM   4438  H   GLN A 279      -3.438  13.307   1.252  1.00 89.79           H  
ATOM   4439  CA  GLN A 279      -4.279  13.733   3.177  1.00 89.79           C  
ATOM   4440  HA  GLN A 279      -3.633  13.999   4.014  1.00 89.79           H  
ATOM   4441  C   GLN A 279      -5.441  12.903   3.753  1.00 89.79           C  
ATOM   4442  CB  GLN A 279      -4.774  15.027   2.520  1.00 89.79           C  
ATOM   4443  HB2 GLN A 279      -5.354  14.786   1.630  1.00 89.79           H  
ATOM   4444  HB3 GLN A 279      -5.420  15.556   3.221  1.00 89.79           H  
ATOM   4445  O   GLN A 279      -5.731  12.984   4.944  1.00 89.79           O  
ATOM   4446  CG  GLN A 279      -3.597  15.945   2.142  1.00 89.79           C  
ATOM   4447  HG2 GLN A 279      -3.057  16.227   3.046  1.00 89.79           H  
ATOM   4448  HG3 GLN A 279      -2.898  15.419   1.492  1.00 89.79           H  
ATOM   4449  CD  GLN A 279      -4.027  17.215   1.422  1.00 89.79           C  
ATOM   4450  NE2 GLN A 279      -3.094  18.071   1.068  1.00 89.79           N  
ATOM   4451 HE21 GLN A 279      -3.398  18.924   0.620  1.00 89.79           H  
ATOM   4452 HE22 GLN A 279      -2.119  17.875   1.241  1.00 89.79           H  
ATOM   4453  OE1 GLN A 279      -5.192  17.464   1.149  1.00 89.79           O  
ATOM   4454  N   GLN A 280      -6.047  12.028   2.942  1.00 87.35           N  
ATOM   4455  H   GLN A 280      -5.792  12.042   1.965  1.00 87.35           H  
ATOM   4456  CA  GLN A 280      -7.068  11.065   3.376  1.00 87.35           C  
ATOM   4457  HA  GLN A 280      -7.840  11.598   3.933  1.00 87.35           H  
ATOM   4458  C   GLN A 280      -6.539   9.957   4.300  1.00 87.35           C  
ATOM   4459  CB  GLN A 280      -7.707  10.398   2.150  1.00 87.35           C  
ATOM   4460  HB2 GLN A 280      -6.929  10.033   1.479  1.00 87.35           H  
ATOM   4461  HB3 GLN A 280      -8.286   9.537   2.484  1.00 87.35           H  
ATOM   4462  O   GLN A 280      -7.341   9.234   4.898  1.00 87.35           O  
ATOM   4463  CG  GLN A 280      -8.657  11.308   1.372  1.00 87.35           C  
ATOM   4464  HG2 GLN A 280      -9.472  11.566   2.048  1.00 87.35           H  
ATOM   4465  HG3 GLN A 280      -8.165  12.231   1.066  1.00 87.35           H  
ATOM   4466  CD  GLN A 280      -9.264  10.615   0.155  1.00 87.35           C  
ATOM   4467  NE2 GLN A 280      -9.977  11.336  -0.685  1.00 87.35           N  
ATOM   4468 HE21 GLN A 280     -10.114  12.327  -0.547  1.00 87.35           H  
ATOM   4469 HE22 GLN A 280     -10.499  10.842  -1.396  1.00 87.35           H  
ATOM   4470  OE1 GLN A 280      -9.144   9.402  -0.037  1.00 87.35           O  
ATOM   4471  N   ALA A 281      -5.220   9.769   4.414  1.00 88.78           N  
ATOM   4472  H   ALA A 281      -4.587  10.360   3.894  1.00 88.78           H  
ATOM   4473  CA  ALA A 281      -4.658   8.815   5.367  1.00 88.78           C  
ATOM   4474  HA  ALA A 281      -5.164   7.857   5.248  1.00 88.78           H  
ATOM   4475  C   ALA A 281      -4.867   9.286   6.812  1.00 88.78           C  
ATOM   4476  CB  ALA A 281      -3.171   8.613   5.069  1.00 88.78           C  
ATOM   4477  HB1 ALA A 281      -3.029   8.381   4.014  1.00 88.78           H  
ATOM   4478  HB2 ALA A 281      -2.785   7.790   5.672  1.00 88.78           H  
ATOM   4479  HB3 ALA A 281      -2.610   9.516   5.308  1.00 88.78           H  
ATOM   4480  O   ALA A 281      -5.013   8.455   7.720  1.00 88.78           O  
ATOM   4481  N   LEU A 282      -4.922  10.607   7.020  1.00 88.64           N  
ATOM   4482  H   LEU A 282      -4.848  11.227   6.226  1.00 88.64           H  
ATOM   4483  CA  LEU A 282      -5.223  11.199   8.311  1.00 88.64           C  
ATOM   4484  HA  LEU A 282      -4.479  10.830   9.017  1.00 88.64           H  
ATOM   4485  C   LEU A 282      -6.614  10.747   8.762  1.00 88.64           C  
ATOM   4486  CB  LEU A 282      -5.117  12.730   8.224  1.00 88.64           C  
ATOM   4487  HB2 LEU A 282      -5.952  13.098   7.629  1.00 88.64           H  
ATOM   4488  HB3 LEU A 282      -4.195  13.004   7.710  1.00 88.64           H  
ATOM   4489  O   LEU A 282      -7.617  10.916   8.075  1.00 88.64           O  
ATOM   4490  CG  LEU A 282      -5.142  13.409   9.604  1.00 88.64           C  
ATOM   4491  HG  LEU A 282      -5.950  12.985  10.200  1.00 88.64           H  
ATOM   4492  CD1 LEU A 282      -3.833  13.202  10.368  1.00 88.64           C  
ATOM   4493 HD11 LEU A 282      -3.676  12.145  10.583  1.00 88.64           H  
ATOM   4494 HD12 LEU A 282      -3.001  13.565   9.764  1.00 88.64           H  
ATOM   4495 HD13 LEU A 282      -3.857  13.767  11.300  1.00 88.64           H  
ATOM   4496  CD2 LEU A 282      -5.383  14.909   9.459  1.00 88.64           C  
ATOM   4497 HD21 LEU A 282      -4.575  15.362   8.884  1.00 88.64           H  
ATOM   4498 HD22 LEU A 282      -5.438  15.374  10.443  1.00 88.64           H  
ATOM   4499 HD23 LEU A 282      -6.326  15.079   8.939  1.00 88.64           H  
ATOM   4500  N   HIS A 283      -6.661  10.158   9.947  1.00 83.96           N  
ATOM   4501  H   HIS A 283      -5.797  10.065  10.462  1.00 83.96           H  
ATOM   4502  CA  HIS A 283      -7.849   9.583  10.558  1.00 83.96           C  
ATOM   4503  HA  HIS A 283      -7.502   9.156  11.499  1.00 83.96           H  
ATOM   4504  C   HIS A 283      -8.499   8.402   9.828  1.00 83.96           C  
ATOM   4505  CB  HIS A 283      -8.853  10.666  10.907  1.00 83.96           C  
ATOM   4506  HB2 HIS A 283      -9.368  10.970   9.996  1.00 83.96           H  
ATOM   4507  HB3 HIS A 283      -9.574  10.199  11.579  1.00 83.96           H  
ATOM   4508  O   HIS A 283      -9.619   8.001  10.171  1.00 83.96           O  
ATOM   4509  CG  HIS A 283      -8.307  11.884  11.603  1.00 83.96           C  
ATOM   4510  CD2 HIS A 283      -8.346  13.176  11.149  1.00 83.96           C  
ATOM   4511  HD2 HIS A 283      -8.719  13.501  10.188  1.00 83.96           H  
ATOM   4512  ND1 HIS A 283      -7.774  11.913  12.867  1.00 83.96           N  
ATOM   4513  HD1 HIS A 283      -7.548  11.105  13.430  1.00 83.96           H  
ATOM   4514  CE1 HIS A 283      -7.483  13.189  13.168  1.00 83.96           C  
ATOM   4515  HE1 HIS A 283      -7.019  13.526  14.083  1.00 83.96           H  
ATOM   4516  NE2 HIS A 283      -7.839  13.996  12.161  1.00 83.96           N  
ATOM   4517  N   SER A 284      -7.783   7.783   8.888  1.00 84.80           N  
ATOM   4518  H   SER A 284      -6.889   8.169   8.621  1.00 84.80           H  
ATOM   4519  CA  SER A 284      -8.181   6.485   8.342  1.00 84.80           C  
ATOM   4520  HA  SER A 284      -9.121   6.628   7.808  1.00 84.80           H  
ATOM   4521  C   SER A 284      -8.426   5.469   9.471  1.00 84.80           C  
ATOM   4522  CB  SER A 284      -7.152   5.972   7.331  1.00 84.80           C  
ATOM   4523  HB2 SER A 284      -7.496   5.024   6.918  1.00 84.80           H  
ATOM   4524  HB3 SER A 284      -7.050   6.689   6.516  1.00 84.80           H  
ATOM   4525  O   SER A 284      -7.820   5.537  10.541  1.00 84.80           O  
ATOM   4526  OG  SER A 284      -5.896   5.777   7.941  1.00 84.80           O  
ATOM   4527  HG  SER A 284      -5.443   6.623   7.939  1.00 84.80           H  
ATOM   4528  N   SER A 285      -9.381   4.556   9.270  1.00 84.65           N  
ATOM   4529  H   SER A 285      -9.793   4.504   8.349  1.00 84.65           H  
ATOM   4530  CA  SER A 285      -9.781   3.524  10.248  1.00 84.65           C  
ATOM   4531  HA  SER A 285     -10.602   2.970   9.794  1.00 84.65           H  
ATOM   4532  C   SER A 285     -10.336   4.039  11.591  1.00 84.65           C  
ATOM   4533  CB  SER A 285      -8.644   2.507  10.440  1.00 84.65           C  
ATOM   4534  HB2 SER A 285      -7.780   2.996  10.891  1.00 84.65           H  
ATOM   4535  HB3 SER A 285      -8.972   1.700  11.094  1.00 84.65           H  
ATOM   4536  O   SER A 285     -10.572   3.245  12.500  1.00 84.65           O  
ATOM   4537  OG  SER A 285      -8.281   1.971   9.181  1.00 84.65           O  
ATOM   4538  HG  SER A 285      -7.381   1.643   9.234  1.00 84.65           H  
ATOM   4539  N   MET A 286     -10.616   5.343  11.726  1.00 88.80           N  
ATOM   4540  H   MET A 286     -10.306   5.965  10.994  1.00 88.80           H  
ATOM   4541  CA  MET A 286     -11.139   5.957  12.959  1.00 88.80           C  
ATOM   4542  HA  MET A 286     -11.299   5.174  13.700  1.00 88.80           H  
ATOM   4543  C   MET A 286     -12.508   6.630  12.788  1.00 88.80           C  
ATOM   4544  CB  MET A 286     -10.103   6.915  13.552  1.00 88.80           C  
ATOM   4545  HB2 MET A 286     -10.518   7.390  14.441  1.00 88.80           H  
ATOM   4546  HB3 MET A 286      -9.862   7.693  12.827  1.00 88.80           H  
ATOM   4547  O   MET A 286     -12.913   7.440  13.622  1.00 88.80           O  
ATOM   4548  CG  MET A 286      -8.831   6.180  13.974  1.00 88.80           C  
ATOM   4549  HG2 MET A 286      -9.108   5.275  14.514  1.00 88.80           H  
ATOM   4550  HG3 MET A 286      -8.261   5.892  13.091  1.00 88.80           H  
ATOM   4551  SD  MET A 286      -7.788   7.174  15.061  1.00 88.80           S  
ATOM   4552  CE  MET A 286      -7.265   8.462  13.918  1.00 88.80           C  
ATOM   4553  HE1 MET A 286      -8.132   9.030  13.580  1.00 88.80           H  
ATOM   4554  HE2 MET A 286      -6.567   9.128  14.426  1.00 88.80           H  
ATOM   4555  HE3 MET A 286      -6.762   7.994  13.072  1.00 88.80           H  
ATOM   4556  N   THR A 287     -13.266   6.271  11.749  1.00 89.87           N  
ATOM   4557  H   THR A 287     -12.860   5.657  11.057  1.00 89.87           H  
ATOM   4558  CA  THR A 287     -14.547   6.912  11.402  1.00 89.87           C  
ATOM   4559  HA  THR A 287     -14.344   7.933  11.078  1.00 89.87           H  
ATOM   4560  C   THR A 287     -15.522   6.978  12.578  1.00 89.87           C  
ATOM   4561  CB  THR A 287     -15.216   6.156  10.244  1.00 89.87           C  
ATOM   4562  HB  THR A 287     -15.517   5.169  10.595  1.00 89.87           H  
ATOM   4563  O   THR A 287     -16.091   8.034  12.845  1.00 89.87           O  
ATOM   4564  CG2 THR A 287     -16.444   6.869   9.682  1.00 89.87           C  
ATOM   4565 HG21 THR A 287     -16.821   6.316   8.822  1.00 89.87           H  
ATOM   4566 HG22 THR A 287     -17.234   6.917  10.432  1.00 89.87           H  
ATOM   4567 HG23 THR A 287     -16.183   7.881   9.371  1.00 89.87           H  
ATOM   4568  OG1 THR A 287     -14.292   5.981   9.199  1.00 89.87           O  
ATOM   4569  HG1 THR A 287     -14.186   6.820   8.744  1.00 89.87           H  
ATOM   4570  N   ALA A 288     -15.693   5.885  13.332  1.00 91.63           N  
ATOM   4571  H   ALA A 288     -15.178   5.051  13.090  1.00 91.63           H  
ATOM   4572  CA  ALA A 288     -16.582   5.865  14.496  1.00 91.63           C  
ATOM   4573  HA  ALA A 288     -17.569   6.208  14.185  1.00 91.63           H  
ATOM   4574  C   ALA A 288     -16.108   6.820  15.605  1.00 91.63           C  
ATOM   4575  CB  ALA A 288     -16.702   4.423  15.004  1.00 91.63           C  
ATOM   4576  HB1 ALA A 288     -17.131   3.792  14.226  1.00 91.63           H  
ATOM   4577  HB2 ALA A 288     -17.352   4.398  15.878  1.00 91.63           H  
ATOM   4578  HB3 ALA A 288     -15.720   4.043  15.284  1.00 91.63           H  
ATOM   4579  O   ALA A 288     -16.906   7.587  16.138  1.00 91.63           O  
ATOM   4580  N   PHE A 289     -14.806   6.819  15.904  1.00 93.23           N  
ATOM   4581  H   PHE A 289     -14.183   6.249  15.349  1.00 93.23           H  
ATOM   4582  CA  PHE A 289     -14.200   7.705  16.898  1.00 93.23           C  
ATOM   4583  HA  PHE A 289     -14.696   7.552  17.857  1.00 93.23           H  
ATOM   4584  C   PHE A 289     -14.376   9.185  16.517  1.00 93.23           C  
ATOM   4585  CB  PHE A 289     -12.719   7.324  17.045  1.00 93.23           C  
ATOM   4586  HB2 PHE A 289     -12.239   7.329  16.066  1.00 93.23           H  
ATOM   4587  HB3 PHE A 289     -12.654   6.306  17.430  1.00 93.23           H  
ATOM   4588  O   PHE A 289     -14.828   9.996  17.328  1.00 93.23           O  
ATOM   4589  CG  PHE A 289     -11.935   8.239  17.958  1.00 93.23           C  
ATOM   4590  CD1 PHE A 289     -11.247   9.351  17.433  1.00 93.23           C  
ATOM   4591  HD1 PHE A 289     -11.251   9.540  16.370  1.00 93.23           H  
ATOM   4592  CD2 PHE A 289     -11.906   7.987  19.341  1.00 93.23           C  
ATOM   4593  HD2 PHE A 289     -12.427   7.136  19.754  1.00 93.23           H  
ATOM   4594  CE1 PHE A 289     -10.542  10.213  18.292  1.00 93.23           C  
ATOM   4595  HE1 PHE A 289      -9.999  11.057  17.892  1.00 93.23           H  
ATOM   4596  CE2 PHE A 289     -11.206   8.851  20.196  1.00 93.23           C  
ATOM   4597  HE2 PHE A 289     -11.195   8.656  21.258  1.00 93.23           H  
ATOM   4598  CZ  PHE A 289     -10.522   9.962  19.675  1.00 93.23           C  
ATOM   4599  HZ  PHE A 289      -9.969  10.614  20.335  1.00 93.23           H  
ATOM   4600  N   GLN A 290     -14.101   9.530  15.256  1.00 91.69           N  
ATOM   4601  H   GLN A 290     -13.734   8.826  14.633  1.00 91.69           H  
ATOM   4602  CA  GLN A 290     -14.287  10.888  14.745  1.00 91.69           C  
ATOM   4603  HA  GLN A 290     -13.723  11.589  15.361  1.00 91.69           H  
ATOM   4604  C   GLN A 290     -15.751  11.325  14.755  1.00 91.69           C  
ATOM   4605  CB  GLN A 290     -13.795  10.973  13.306  1.00 91.69           C  
ATOM   4606  HB2 GLN A 290     -14.282  10.199  12.713  1.00 91.69           H  
ATOM   4607  HB3 GLN A 290     -14.093  11.941  12.902  1.00 91.69           H  
ATOM   4608  O   GLN A 290     -16.043  12.463  15.116  1.00 91.69           O  
ATOM   4609  CG  GLN A 290     -12.281  10.849  13.154  1.00 91.69           C  
ATOM   4610  HG2 GLN A 290     -11.936   9.856  13.443  1.00 91.69           H  
ATOM   4611  HG3 GLN A 290     -11.780  11.597  13.768  1.00 91.69           H  
ATOM   4612  CD  GLN A 290     -11.972  11.083  11.690  1.00 91.69           C  
ATOM   4613  NE2 GLN A 290     -11.348  12.182  11.342  1.00 91.69           N  
ATOM   4614 HE21 GLN A 290     -11.172  12.275  10.352  1.00 91.69           H  
ATOM   4615 HE22 GLN A 290     -10.926  12.803  12.018  1.00 91.69           H  
ATOM   4616  OE1 GLN A 290     -12.365  10.318  10.830  1.00 91.69           O  
ATOM   4617  N   THR A 291     -16.663  10.426  14.382  1.00 93.92           N  
ATOM   4618  H   THR A 291     -16.335   9.523  14.071  1.00 93.92           H  
ATOM   4619  CA  THR A 291     -18.108  10.694  14.341  1.00 93.92           C  
ATOM   4620  HA  THR A 291     -18.298  11.548  13.690  1.00 93.92           H  
ATOM   4621  C   THR A 291     -18.630  11.047  15.730  1.00 93.92           C  
ATOM   4622  CB  THR A 291     -18.855   9.483  13.767  1.00 93.92           C  
ATOM   4623  HB  THR A 291     -18.641   8.600  14.368  1.00 93.92           H  
ATOM   4624  O   THR A 291     -19.349  12.033  15.879  1.00 93.92           O  
ATOM   4625  CG2 THR A 291     -20.366   9.660  13.669  1.00 93.92           C  
ATOM   4626 HG21 THR A 291     -20.587  10.453  12.955  1.00 93.92           H  
ATOM   4627 HG22 THR A 291     -20.813   8.734  13.306  1.00 93.92           H  
ATOM   4628 HG23 THR A 291     -20.797   9.894  14.642  1.00 93.92           H  
ATOM   4629  OG1 THR A 291     -18.417   9.272  12.446  1.00 93.92           O  
ATOM   4630  HG1 THR A 291     -17.521   8.930  12.485  1.00 93.92           H  
ATOM   4631  N   ILE A 292     -18.210  10.311  16.765  1.00 94.32           N  
ATOM   4632  H   ILE A 292     -17.615   9.514  16.591  1.00 94.32           H  
ATOM   4633  CA  ILE A 292     -18.577  10.619  18.154  1.00 94.32           C  
ATOM   4634  HA  ILE A 292     -19.662  10.694  18.219  1.00 94.32           H  
ATOM   4635  C   ILE A 292     -18.014  11.981  18.569  1.00 94.32           C  
ATOM   4636  CB  ILE A 292     -18.119   9.500  19.111  1.00 94.32           C  
ATOM   4637  HB  ILE A 292     -17.045   9.359  18.990  1.00 94.32           H  
ATOM   4638  O   ILE A 292     -18.765  12.845  19.022  1.00 94.32           O  
ATOM   4639  CG1 ILE A 292     -18.837   8.174  18.791  1.00 94.32           C  
ATOM   4640 HG12 ILE A 292     -18.813   7.983  17.718  1.00 94.32           H  
ATOM   4641 HG13 ILE A 292     -19.886   8.248  19.078  1.00 94.32           H  
ATOM   4642  CG2 ILE A 292     -18.412   9.891  20.571  1.00 94.32           C  
ATOM   4643 HG21 ILE A 292     -19.482  10.041  20.717  1.00 94.32           H  
ATOM   4644 HG22 ILE A 292     -17.885  10.806  20.843  1.00 94.32           H  
ATOM   4645 HG23 ILE A 292     -18.065   9.118  21.256  1.00 94.32           H  
ATOM   4646  CD1 ILE A 292     -18.199   6.968  19.488  1.00 94.32           C  
ATOM   4647 HD11 ILE A 292     -17.158   6.871  19.179  1.00 94.32           H  
ATOM   4648 HD12 ILE A 292     -18.250   7.060  20.573  1.00 94.32           H  
ATOM   4649 HD13 ILE A 292     -18.747   6.070  19.203  1.00 94.32           H  
ATOM   4650  N   GLY A 293     -16.712  12.212  18.362  1.00 93.17           N  
ATOM   4651  H   GLY A 293     -16.143  11.466  17.989  1.00 93.17           H  
ATOM   4652  CA  GLY A 293     -16.077  13.481  18.726  1.00 93.17           C  
ATOM   4653  HA2 GLY A 293     -15.021  13.431  18.460  1.00 93.17           H  
ATOM   4654  HA3 GLY A 293     -16.165  13.629  19.802  1.00 93.17           H  
ATOM   4655  C   GLY A 293     -16.702  14.689  18.017  1.00 93.17           C  
ATOM   4656  O   GLY A 293     -16.899  15.734  18.634  1.00 93.17           O  
ATOM   4657  N   MET A 294     -17.049  14.548  16.735  1.00 93.50           N  
ATOM   4658  H   MET A 294     -16.861  13.664  16.284  1.00 93.50           H  
ATOM   4659  CA  MET A 294     -17.750  15.574  15.962  1.00 93.50           C  
ATOM   4660  HA  MET A 294     -17.192  16.508  16.029  1.00 93.50           H  
ATOM   4661  C   MET A 294     -19.151  15.835  16.520  1.00 93.50           C  
ATOM   4662  CB  MET A 294     -17.817  15.146  14.487  1.00 93.50           C  
ATOM   4663  HB2 MET A 294     -16.804  14.954  14.136  1.00 93.50           H  
ATOM   4664  HB3 MET A 294     -18.392  14.224  14.401  1.00 93.50           H  
ATOM   4665  O   MET A 294     -19.515  16.992  16.711  1.00 93.50           O  
ATOM   4666  CG  MET A 294     -18.456  16.218  13.592  1.00 93.50           C  
ATOM   4667  HG2 MET A 294     -17.838  17.116  13.621  1.00 93.50           H  
ATOM   4668  HG3 MET A 294     -19.438  16.473  13.990  1.00 93.50           H  
ATOM   4669  SD  MET A 294     -18.692  15.730  11.860  1.00 93.50           S  
ATOM   4670  CE  MET A 294     -16.976  15.457  11.334  1.00 93.50           C  
ATOM   4671  HE1 MET A 294     -16.543  14.622  11.886  1.00 93.50           H  
ATOM   4672  HE2 MET A 294     -16.387  16.358  11.506  1.00 93.50           H  
ATOM   4673  HE3 MET A 294     -16.957  15.217  10.270  1.00 93.50           H  
ATOM   4674  N   CYS A 295     -19.919  14.782  16.805  1.00 95.71           N  
ATOM   4675  H   CYS A 295     -19.559  13.853  16.636  1.00 95.71           H  
ATOM   4676  CA  CYS A 295     -21.288  14.901  17.296  1.00 95.71           C  
ATOM   4677  HA  CYS A 295     -21.863  15.515  16.603  1.00 95.71           H  
ATOM   4678  C   CYS A 295     -21.355  15.575  18.671  1.00 95.71           C  
ATOM   4679  CB  CYS A 295     -21.904  13.504  17.341  1.00 95.71           C  
ATOM   4680  HB2 CYS A 295     -21.762  13.006  16.382  1.00 95.71           H  
ATOM   4681  HB3 CYS A 295     -21.423  12.916  18.121  1.00 95.71           H  
ATOM   4682  O   CYS A 295     -22.138  16.503  18.846  1.00 95.71           O  
ATOM   4683  SG  CYS A 295     -23.680  13.643  17.663  1.00 95.71           S  
ATOM   4684  HG  CYS A 295     -23.629  14.482  18.701  1.00 95.71           H  
ATOM   4685  N   ILE A 296     -20.511  15.156  19.621  1.00 93.94           N  
ATOM   4686  H   ILE A 296     -19.902  14.377  19.416  1.00 93.94           H  
ATOM   4687  CA  ILE A 296     -20.490  15.721  20.980  1.00 93.94           C  
ATOM   4688  HA  ILE A 296     -21.494  15.665  21.402  1.00 93.94           H  
ATOM   4689  C   ILE A 296     -20.123  17.209  20.948  1.00 93.94           C  
ATOM   4690  CB  ILE A 296     -19.546  14.901  21.893  1.00 93.94           C  
ATOM   4691  HB  ILE A 296     -18.578  14.812  21.399  1.00 93.94           H  
ATOM   4692  O   ILE A 296     -20.740  18.008  21.646  1.00 93.94           O  
ATOM   4693  CG1 ILE A 296     -20.125  13.482  22.112  1.00 93.94           C  
ATOM   4694 HG12 ILE A 296     -20.329  13.018  21.147  1.00 93.94           H  
ATOM   4695 HG13 ILE A 296     -21.072  13.556  22.647  1.00 93.94           H  
ATOM   4696  CG2 ILE A 296     -19.330  15.602  23.249  1.00 93.94           C  
ATOM   4697 HG21 ILE A 296     -18.672  15.015  23.890  1.00 93.94           H  
ATOM   4698 HG22 ILE A 296     -18.857  16.575  23.115  1.00 93.94           H  
ATOM   4699 HG23 ILE A 296     -20.287  15.742  23.751  1.00 93.94           H  
ATOM   4700  CD1 ILE A 296     -19.197  12.536  22.886  1.00 93.94           C  
ATOM   4701 HD11 ILE A 296     -18.201  12.546  22.445  1.00 93.94           H  
ATOM   4702 HD12 ILE A 296     -19.137  12.832  23.934  1.00 93.94           H  
ATOM   4703 HD13 ILE A 296     -19.600  11.524  22.843  1.00 93.94           H  
ATOM   4704  N   ARG A 297     -19.156  17.606  20.107  1.00 93.13           N  
ATOM   4705  H   ARG A 297     -18.685  16.903  19.556  1.00 93.13           H  
ATOM   4706  CA  ARG A 297     -18.773  19.020  19.956  1.00 93.13           C  
ATOM   4707  HA  ARG A 297     -18.686  19.474  20.943  1.00 93.13           H  
ATOM   4708  C   ARG A 297     -19.825  19.857  19.232  1.00 93.13           C  
ATOM   4709  CB  ARG A 297     -17.434  19.142  19.221  1.00 93.13           C  
ATOM   4710  HB2 ARG A 297     -17.473  18.560  18.300  1.00 93.13           H  
ATOM   4711  HB3 ARG A 297     -17.283  20.189  18.957  1.00 93.13           H  
ATOM   4712  O   ARG A 297     -19.960  21.033  19.540  1.00 93.13           O  
ATOM   4713  CG  ARG A 297     -16.247  18.693  20.084  1.00 93.13           C  
ATOM   4714  HG2 ARG A 297     -16.288  19.216  21.040  1.00 93.13           H  
ATOM   4715  HG3 ARG A 297     -16.304  17.622  20.278  1.00 93.13           H  
ATOM   4716  CD  ARG A 297     -14.913  19.036  19.407  1.00 93.13           C  
ATOM   4717  HD2 ARG A 297     -14.866  20.116  19.266  1.00 93.13           H  
ATOM   4718  HD3 ARG A 297     -14.096  18.766  20.076  1.00 93.13           H  
ATOM   4719  NE  ARG A 297     -14.748  18.375  18.095  1.00 93.13           N  
ATOM   4720  HE  ARG A 297     -15.079  18.891  17.292  1.00 93.13           H  
ATOM   4721  NH1 ARG A 297     -13.745  16.441  18.827  1.00 93.13           N  
ATOM   4722 HH11 ARG A 297     -13.898  16.746  19.777  1.00 93.13           H  
ATOM   4723 HH12 ARG A 297     -13.248  15.583  18.637  1.00 93.13           H  
ATOM   4724  NH2 ARG A 297     -14.051  16.770  16.639  1.00 93.13           N  
ATOM   4725 HH21 ARG A 297     -14.319  17.361  15.866  1.00 93.13           H  
ATOM   4726 HH22 ARG A 297     -13.598  15.885  16.460  1.00 93.13           H  
ATOM   4727  CZ  ARG A 297     -14.191  17.199  17.863  1.00 93.13           C  
ATOM   4728  N   LYS A 298     -20.516  19.282  18.242  1.00 93.20           N  
ATOM   4729  H   LYS A 298     -20.320  18.315  18.026  1.00 93.20           H  
ATOM   4730  CA  LYS A 298     -21.502  20.000  17.421  1.00 93.20           C  
ATOM   4731  HA  LYS A 298     -21.142  21.016  17.258  1.00 93.20           H  
ATOM   4732  C   LYS A 298     -22.848  20.166  18.123  1.00 93.20           C  
ATOM   4733  CB  LYS A 298     -21.642  19.304  16.058  1.00 93.20           C  
ATOM   4734  HB2 LYS A 298     -20.651  19.226  15.611  1.00 93.20           H  
ATOM   4735  HB3 LYS A 298     -22.047  18.301  16.191  1.00 93.20           H  
ATOM   4736  O   LYS A 298     -23.511  21.169  17.896  1.00 93.20           O  
ATOM   4737  CG  LYS A 298     -22.552  20.104  15.115  1.00 93.20           C  
ATOM   4738  HG2 LYS A 298     -23.591  19.977  15.418  1.00 93.20           H  
ATOM   4739  HG3 LYS A 298     -22.294  21.160  15.189  1.00 93.20           H  
ATOM   4740  CD  LYS A 298     -22.397  19.673  13.653  1.00 93.20           C  
ATOM   4741  HD2 LYS A 298     -21.352  19.790  13.365  1.00 93.20           H  
ATOM   4742  HD3 LYS A 298     -22.696  18.631  13.535  1.00 93.20           H  
ATOM   4743  CE  LYS A 298     -23.280  20.584  12.790  1.00 93.20           C  
ATOM   4744  HE2 LYS A 298     -24.314  20.249  12.867  1.00 93.20           H  
ATOM   4745  HE3 LYS A 298     -23.240  21.590  13.207  1.00 93.20           H  
ATOM   4746  NZ  LYS A 298     -22.838  20.628  11.375  1.00 93.20           N  
ATOM   4747  HZ1 LYS A 298     -21.901  21.001  11.315  1.00 93.20           H  
ATOM   4748  HZ2 LYS A 298     -22.877  19.713  10.950  1.00 93.20           H  
ATOM   4749  HZ3 LYS A 298     -23.445  21.242  10.851  1.00 93.20           H  
ATOM   4750  N   PHE A 299     -23.227  19.208  18.964  1.00 93.17           N  
ATOM   4751  H   PHE A 299     -22.636  18.395  19.068  1.00 93.17           H  
ATOM   4752  CA  PHE A 299     -24.505  19.205  19.671  1.00 93.17           C  
ATOM   4753  HA  PHE A 299     -25.031  20.139  19.477  1.00 93.17           H  
ATOM   4754  C   PHE A 299     -24.301  19.122  21.190  1.00 93.17           C  
ATOM   4755  CB  PHE A 299     -25.378  18.072  19.117  1.00 93.17           C  
ATOM   4756  HB2 PHE A 299     -24.905  17.113  19.328  1.00 93.17           H  
ATOM   4757  HB3 PHE A 299     -26.336  18.088  19.636  1.00 93.17           H  
ATOM   4758  O   PHE A 299     -24.706  18.132  21.802  1.00 93.17           O  
ATOM   4759  CG  PHE A 299     -25.649  18.185  17.632  1.00 93.17           C  
ATOM   4760  CD1 PHE A 299     -26.463  19.224  17.147  1.00 93.17           C  
ATOM   4761  HD1 PHE A 299     -26.881  19.950  17.829  1.00 93.17           H  
ATOM   4762  CD2 PHE A 299     -25.095  17.253  16.735  1.00 93.17           C  
ATOM   4763  HD2 PHE A 299     -24.477  16.450  17.108  1.00 93.17           H  
ATOM   4764  CE1 PHE A 299     -26.745  19.317  15.775  1.00 93.17           C  
ATOM   4765  HE1 PHE A 299     -27.394  20.102  15.414  1.00 93.17           H  
ATOM   4766  CE2 PHE A 299     -25.385  17.341  15.362  1.00 93.17           C  
ATOM   4767  HE2 PHE A 299     -25.014  16.588  14.684  1.00 93.17           H  
ATOM   4768  CZ  PHE A 299     -26.213  18.372  14.884  1.00 93.17           C  
ATOM   4769  HZ  PHE A 299     -26.474  18.431  13.838  1.00 93.17           H  
ATOM   4770  N   PRO A 300     -23.653  20.114  21.831  1.00 91.29           N  
ATOM   4771  CA  PRO A 300     -23.426  20.097  23.278  1.00 91.29           C  
ATOM   4772  HA  PRO A 300     -22.841  19.219  23.553  1.00 91.29           H  
ATOM   4773  C   PRO A 300     -24.730  20.084  24.092  1.00 91.29           C  
ATOM   4774  CB  PRO A 300     -22.608  21.362  23.563  1.00 91.29           C  
ATOM   4775  HB2 PRO A 300     -21.546  21.132  23.473  1.00 91.29           H  
ATOM   4776  HB3 PRO A 300     -22.820  21.780  24.547  1.00 91.29           H  
ATOM   4777  O   PRO A 300     -24.740  19.578  25.211  1.00 91.29           O  
ATOM   4778  CG  PRO A 300     -23.015  22.318  22.442  1.00 91.29           C  
ATOM   4779  HG2 PRO A 300     -22.247  23.067  22.247  1.00 91.29           H  
ATOM   4780  HG3 PRO A 300     -23.965  22.793  22.684  1.00 91.29           H  
ATOM   4781  CD  PRO A 300     -23.198  21.374  21.258  1.00 91.29           C  
ATOM   4782  HD2 PRO A 300     -22.238  21.222  20.764  1.00 91.29           H  
ATOM   4783  HD3 PRO A 300     -23.919  21.793  20.556  1.00 91.29           H  
ATOM   4784  N   GLN A 301     -25.819  20.604  23.523  1.00 91.46           N  
ATOM   4785  H   GLN A 301     -25.732  20.996  22.597  1.00 91.46           H  
ATOM   4786  CA  GLN A 301     -27.145  20.681  24.133  1.00 91.46           C  
ATOM   4787  HA  GLN A 301     -27.004  20.836  25.203  1.00 91.46           H  
ATOM   4788  C   GLN A 301     -27.971  19.394  23.997  1.00 91.46           C  
ATOM   4789  CB  GLN A 301     -27.884  21.923  23.601  1.00 91.46           C  
ATOM   4790  HB2 GLN A 301     -27.222  22.788  23.638  1.00 91.46           H  
ATOM   4791  HB3 GLN A 301     -28.702  22.123  24.293  1.00 91.46           H  
ATOM   4792  O   GLN A 301     -29.038  19.276  24.601  1.00 91.46           O  
ATOM   4793  CG  GLN A 301     -28.508  21.833  22.200  1.00 91.46           C  
ATOM   4794  HG2 GLN A 301     -29.095  20.919  22.111  1.00 91.46           H  
ATOM   4795  HG3 GLN A 301     -29.239  22.639  22.131  1.00 91.46           H  
ATOM   4796  CD  GLN A 301     -27.571  21.963  21.005  1.00 91.46           C  
ATOM   4797  NE2 GLN A 301     -28.016  22.619  19.961  1.00 91.46           N  
ATOM   4798 HE21 GLN A 301     -28.838  23.191  20.098  1.00 91.46           H  
ATOM   4799 HE22 GLN A 301     -27.374  22.830  19.210  1.00 91.46           H  
ATOM   4800  OE1 GLN A 301     -26.452  21.465  20.974  1.00 91.46           O  
ATOM   4801  N   PHE A 302     -27.494  18.404  23.232  1.00 93.07           N  
ATOM   4802  H   PHE A 302     -26.597  18.523  22.782  1.00 93.07           H  
ATOM   4803  CA  PHE A 302     -28.103  17.076  23.244  1.00 93.07           C  
ATOM   4804  HA  PHE A 302     -29.137  17.181  22.916  1.00 93.07           H  
ATOM   4805  C   PHE A 302     -28.091  16.526  24.683  1.00 93.07           C  
ATOM   4806  CB  PHE A 302     -27.373  16.150  22.260  1.00 93.07           C  
ATOM   4807  HB2 PHE A 302     -26.339  16.040  22.584  1.00 93.07           H  
ATOM   4808  HB3 PHE A 302     -27.361  16.624  21.279  1.00 93.07           H  
ATOM   4809  O   PHE A 302     -27.114  16.755  25.403  1.00 93.07           O  
ATOM   4810  CG  PHE A 302     -27.994  14.775  22.123  1.00 93.07           C  
ATOM   4811  CD1 PHE A 302     -27.593  13.710  22.951  1.00 93.07           C  
ATOM   4812  HD1 PHE A 302     -26.798  13.859  23.666  1.00 93.07           H  
ATOM   4813  CD2 PHE A 302     -29.030  14.576  21.197  1.00 93.07           C  
ATOM   4814  HD2 PHE A 302     -29.317  15.388  20.546  1.00 93.07           H  
ATOM   4815  CE1 PHE A 302     -28.246  12.467  22.867  1.00 93.07           C  
ATOM   4816  HE1 PHE A 302     -27.941  11.655  23.511  1.00 93.07           H  
ATOM   4817  CE2 PHE A 302     -29.705  13.346  21.132  1.00 93.07           C  
ATOM   4818  HE2 PHE A 302     -30.527  13.218  20.443  1.00 93.07           H  
ATOM   4819  CZ  PHE A 302     -29.314  12.290  21.970  1.00 93.07           C  
ATOM   4820  HZ  PHE A 302     -29.842  11.349  21.923  1.00 93.07           H  
ATOM   4821  N   PRO A 303     -29.131  15.797  25.137  1.00 93.33           N  
ATOM   4822  CA  PRO A 303     -29.217  15.249  26.496  1.00 93.33           C  
ATOM   4823  HA  PRO A 303     -28.979  16.043  27.204  1.00 93.33           H  
ATOM   4824  C   PRO A 303     -28.220  14.095  26.750  1.00 93.33           C  
ATOM   4825  CB  PRO A 303     -30.696  14.876  26.675  1.00 93.33           C  
ATOM   4826  HB2 PRO A 303     -31.249  15.750  27.019  1.00 93.33           H  
ATOM   4827  HB3 PRO A 303     -30.854  14.045  27.363  1.00 93.33           H  
ATOM   4828  O   PRO A 303     -28.591  12.981  27.132  1.00 93.33           O  
ATOM   4829  CG  PRO A 303     -31.135  14.537  25.253  1.00 93.33           C  
ATOM   4830  HG2 PRO A 303     -32.214  14.614  25.122  1.00 93.33           H  
ATOM   4831  HG3 PRO A 303     -30.773  13.545  24.980  1.00 93.33           H  
ATOM   4832  CD  PRO A 303     -30.388  15.576  24.432  1.00 93.33           C  
ATOM   4833  HD2 PRO A 303     -30.241  15.205  23.418  1.00 93.33           H  
ATOM   4834  HD3 PRO A 303     -30.958  16.505  24.409  1.00 93.33           H  
ATOM   4835  N   TRP A 304     -26.920  14.365  26.594  1.00 94.38           N  
ATOM   4836  H   TRP A 304     -26.687  15.289  26.257  1.00 94.38           H  
ATOM   4837  CA  TRP A 304     -25.805  13.445  26.804  1.00 94.38           C  
ATOM   4838  HA  TRP A 304     -25.880  12.657  26.054  1.00 94.38           H  
ATOM   4839  C   TRP A 304     -25.821  12.757  28.172  1.00 94.38           C  
ATOM   4840  CB  TRP A 304     -24.466  14.170  26.599  1.00 94.38           C  
ATOM   4841  HB2 TRP A 304     -24.372  14.990  27.310  1.00 94.38           H  
ATOM   4842  HB3 TRP A 304     -23.662  13.465  26.812  1.00 94.38           H  
ATOM   4843  O   TRP A 304     -25.531  11.562  28.204  1.00 94.38           O  
ATOM   4844  CG  TRP A 304     -24.227  14.709  25.228  1.00 94.38           C  
ATOM   4845  CD1 TRP A 304     -24.119  16.014  24.891  1.00 94.38           C  
ATOM   4846  HD1 TRP A 304     -24.218  16.851  25.566  1.00 94.38           H  
ATOM   4847  CD2 TRP A 304     -24.121  13.966  23.978  1.00 94.38           C  
ATOM   4848  CE2 TRP A 304     -23.948  14.893  22.912  1.00 94.38           C  
ATOM   4849  CE3 TRP A 304     -24.225  12.602  23.633  1.00 94.38           C  
ATOM   4850  HE3 TRP A 304     -24.404  11.880  24.416  1.00 94.38           H  
ATOM   4851  NE1 TRP A 304     -23.923  16.120  23.531  1.00 94.38           N  
ATOM   4852  HE1 TRP A 304     -23.969  17.000  23.038  1.00 94.38           H  
ATOM   4853  CH2 TRP A 304     -24.008  13.128  21.263  1.00 94.38           C  
ATOM   4854  HH2 TRP A 304     -24.012  12.796  20.236  1.00 94.38           H  
ATOM   4855  CZ2 TRP A 304     -23.903  14.496  21.570  1.00 94.38           C  
ATOM   4856  HZ2 TRP A 304     -23.826  15.243  20.794  1.00 94.38           H  
ATOM   4857  CZ3 TRP A 304     -24.158  12.183  22.292  1.00 94.38           C  
ATOM   4858  HZ3 TRP A 304     -24.259  11.137  22.046  1.00 94.38           H  
ATOM   4859  N   PRO A 305     -26.201  13.412  29.292  1.00 94.11           N  
ATOM   4860  CA  PRO A 305     -26.317  12.721  30.575  1.00 94.11           C  
ATOM   4861  HA  PRO A 305     -25.339  12.320  30.843  1.00 94.11           H  
ATOM   4862  C   PRO A 305     -27.328  11.566  30.546  1.00 94.11           C  
ATOM   4863  CB  PRO A 305     -26.707  13.799  31.591  1.00 94.11           C  
ATOM   4864  HB2 PRO A 305     -26.277  13.600  32.573  1.00 94.11           H  
ATOM   4865  HB3 PRO A 305     -27.792  13.881  31.662  1.00 94.11           H  
ATOM   4866  O   PRO A 305     -27.036  10.494  31.072  1.00 94.11           O  
ATOM   4867  CG  PRO A 305     -26.146  15.080  30.977  1.00 94.11           C  
ATOM   4868  HG2 PRO A 305     -26.669  15.967  31.335  1.00 94.11           H  
ATOM   4869  HG3 PRO A 305     -25.077  15.152  31.179  1.00 94.11           H  
ATOM   4870  CD  PRO A 305     -26.377  14.848  29.489  1.00 94.11           C  
ATOM   4871  HD2 PRO A 305     -27.399  15.131  29.234  1.00 94.11           H  
ATOM   4872  HD3 PRO A 305     -25.671  15.444  28.911  1.00 94.11           H  
ATOM   4873  N   ARG A 306     -28.478  11.734  29.871  1.00 94.36           N  
ATOM   4874  H   ARG A 306     -28.609  12.590  29.352  1.00 94.36           H  
ATOM   4875  CA  ARG A 306     -29.479  10.660  29.721  1.00 94.36           C  
ATOM   4876  HA  ARG A 306     -29.665  10.208  30.695  1.00 94.36           H  
ATOM   4877  C   ARG A 306     -28.947   9.533  28.843  1.00 94.36           C  
ATOM   4878  CB  ARG A 306     -30.810  11.193  29.160  1.00 94.36           C  
ATOM   4879  HB2 ARG A 306     -30.626  11.792  28.269  1.00 94.36           H  
ATOM   4880  HB3 ARG A 306     -31.426  10.342  28.868  1.00 94.36           H  
ATOM   4881  O   ARG A 306     -29.062   8.371  29.221  1.00 94.36           O  
ATOM   4882  CG  ARG A 306     -31.593  12.019  30.192  1.00 94.36           C  
ATOM   4883  HG2 ARG A 306     -30.987  12.876  30.489  1.00 94.36           H  
ATOM   4884  HG3 ARG A 306     -31.784  11.413  31.077  1.00 94.36           H  
ATOM   4885  CD  ARG A 306     -32.930  12.544  29.643  1.00 94.36           C  
ATOM   4886  HD2 ARG A 306     -32.730  13.095  28.723  1.00 94.36           H  
ATOM   4887  HD3 ARG A 306     -33.344  13.244  30.369  1.00 94.36           H  
ATOM   4888  NE  ARG A 306     -33.939  11.488  29.379  1.00 94.36           N  
ATOM   4889  HE  ARG A 306     -33.750  10.548  29.695  1.00 94.36           H  
ATOM   4890  NH1 ARG A 306     -35.401  12.844  28.256  1.00 94.36           N  
ATOM   4891 HH11 ARG A 306     -34.814  13.653  28.404  1.00 94.36           H  
ATOM   4892 HH12 ARG A 306     -36.015  12.885  27.455  1.00 94.36           H  
ATOM   4893  NH2 ARG A 306     -35.862  10.702  28.352  1.00 94.36           N  
ATOM   4894 HH21 ARG A 306     -35.681   9.730  28.556  1.00 94.36           H  
ATOM   4895 HH22 ARG A 306     -36.594  10.927  27.693  1.00 94.36           H  
ATOM   4896  CZ  ARG A 306     -35.057  11.672  28.682  1.00 94.36           C  
ATOM   4897  N   ALA A 307     -28.294   9.864  27.728  1.00 94.54           N  
ATOM   4898  H   ALA A 307     -28.252  10.837  27.461  1.00 94.54           H  
ATOM   4899  CA  ALA A 307     -27.631   8.860  26.898  1.00 94.54           C  
ATOM   4900  HA  ALA A 307     -28.375   8.138  26.562  1.00 94.54           H  
ATOM   4901  C   ALA A 307     -26.562   8.085  27.693  1.00 94.54           C  
ATOM   4902  CB  ALA A 307     -27.036   9.544  25.663  1.00 94.54           C  
ATOM   4903  HB1 ALA A 307     -27.830  10.038  25.104  1.00 94.54           H  
ATOM   4904  HB2 ALA A 307     -26.569   8.795  25.023  1.00 94.54           H  
ATOM   4905  HB3 ALA A 307     -26.287  10.279  25.957  1.00 94.54           H  
ATOM   4906  O   ALA A 307     -26.508   6.859  27.624  1.00 94.54           O  
ATOM   4907  N   ARG A 308     -25.758   8.772  28.516  1.00 94.95           N  
ATOM   4908  H   ARG A 308     -25.830   9.779  28.510  1.00 94.95           H  
ATOM   4909  CA  ARG A 308     -24.731   8.156  29.369  1.00 94.95           C  
ATOM   4910  HA  ARG A 308     -24.097   7.533  28.737  1.00 94.95           H  
ATOM   4911  C   ARG A 308     -25.320   7.211  30.413  1.00 94.95           C  
ATOM   4912  CB  ARG A 308     -23.859   9.255  30.000  1.00 94.95           C  
ATOM   4913  HB2 ARG A 308     -24.453   9.834  30.708  1.00 94.95           H  
ATOM   4914  HB3 ARG A 308     -23.524   9.921  29.205  1.00 94.95           H  
ATOM   4915  O   ARG A 308     -24.682   6.214  30.720  1.00 94.95           O  
ATOM   4916  CG  ARG A 308     -22.617   8.694  30.713  1.00 94.95           C  
ATOM   4917  HG2 ARG A 308     -22.918   8.109  31.583  1.00 94.95           H  
ATOM   4918  HG3 ARG A 308     -22.074   8.049  30.023  1.00 94.95           H  
ATOM   4919  CD  ARG A 308     -21.691   9.833  31.164  1.00 94.95           C  
ATOM   4920  HD2 ARG A 308     -21.494  10.465  30.299  1.00 94.95           H  
ATOM   4921  HD3 ARG A 308     -22.200  10.432  31.920  1.00 94.95           H  
ATOM   4922  NE  ARG A 308     -20.416   9.321  31.716  1.00 94.95           N  
ATOM   4923  HE  ARG A 308     -20.458   8.480  32.273  1.00 94.95           H  
ATOM   4924  NH1 ARG A 308     -18.985  10.905  30.840  1.00 94.95           N  
ATOM   4925 HH11 ARG A 308     -19.739  11.451  30.446  1.00 94.95           H  
ATOM   4926 HH12 ARG A 308     -18.028  11.033  30.546  1.00 94.95           H  
ATOM   4927  NH2 ARG A 308     -18.142   9.179  31.909  1.00 94.95           N  
ATOM   4928 HH21 ARG A 308     -17.250   9.488  31.551  1.00 94.95           H  
ATOM   4929 HH22 ARG A 308     -18.168   8.261  32.328  1.00 94.95           H  
ATOM   4930  CZ  ARG A 308     -19.203   9.807  31.498  1.00 94.95           C  
ATOM   4931  N   MET A 309     -26.527   7.463  30.919  1.00 94.51           N  
ATOM   4932  H   MET A 309     -26.985   8.329  30.672  1.00 94.51           H  
ATOM   4933  CA  MET A 309     -27.217   6.515  31.806  1.00 94.51           C  
ATOM   4934  HA  MET A 309     -26.540   6.223  32.609  1.00 94.51           H  
ATOM   4935  C   MET A 309     -27.627   5.221  31.086  1.00 94.51           C  
ATOM   4936  CB  MET A 309     -28.454   7.168  32.435  1.00 94.51           C  
ATOM   4937  HB2 MET A 309     -29.021   6.398  32.958  1.00 94.51           H  
ATOM   4938  HB3 MET A 309     -29.091   7.586  31.656  1.00 94.51           H
[truncated: 148,401 more chars]
