# Supplementary material for: Using structure prediction of negative sense RNA virus nucleoproteins to assess evolutionary relationships
Source: bioRxiv. 2024 May 22:2024.02.16.580771. Originally published 2024 Feb 17. Preprint. [Version 2] doi: 10.1101/2024.02.16.580771 (PMC10888975; doi:10.1101/2024.02.16.580771)
Supplement: Supplement 2 — Supplementary File 2: Full NSV Dataset NP AlphaFold PDBs (.pdb files) [file media-2.zip › Full NSV Dataset NP AlphaFold PDBs/PGV2.pdb]

ATOM      1  N   MET A   1      20.818 -14.013  -9.118  1.00 41.15           N  
ATOM      2  H   MET A   1      20.319 -14.854  -8.866  1.00 41.15           H  
ATOM      3  H2  MET A   1      20.363 -13.610  -9.925  1.00 41.15           H  
ATOM      4  H3  MET A   1      20.813 -13.357  -8.350  1.00 41.15           H  
ATOM      5  CA  MET A   1      22.197 -14.395  -9.470  1.00 41.15           C  
ATOM      6  HA  MET A   1      22.737 -13.546  -9.890  1.00 41.15           H  
ATOM      7  C   MET A   1      22.066 -15.464 -10.524  1.00 41.15           C  
ATOM      8  CB  MET A   1      22.972 -14.958  -8.270  1.00 41.15           C  
ATOM      9  HB2 MET A   1      22.466 -15.845  -7.890  1.00 41.15           H  
ATOM     10  HB3 MET A   1      23.959 -15.253  -8.625  1.00 41.15           H  
ATOM     11  O   MET A   1      21.276 -16.368 -10.284  1.00 41.15           O  
ATOM     12  CG  MET A   1      23.150 -13.955  -7.125  1.00 41.15           C  
ATOM     13  HG2 MET A   1      23.369 -12.973  -7.543  1.00 41.15           H  
ATOM     14  HG3 MET A   1      22.218 -13.890  -6.564  1.00 41.15           H  
ATOM     15  SD  MET A   1      24.491 -14.371  -5.973  1.00 41.15           S  
ATOM     16  CE  MET A   1      24.214 -16.143  -5.685  1.00 41.15           C  
ATOM     17  HE1 MET A   1      24.922 -16.504  -4.939  1.00 41.15           H  
ATOM     18  HE2 MET A   1      24.351 -16.709  -6.606  1.00 41.15           H  
ATOM     19  HE3 MET A   1      23.203 -16.300  -5.309  1.00 41.15           H  
ATOM     20  N   ALA A   2      22.717 -15.318 -11.677  1.00 50.06           N  
ATOM     21  H   ALA A   2      23.328 -14.533 -11.851  1.00 50.06           H  
ATOM     22  CA  ALA A   2      22.774 -16.396 -12.656  1.00 50.06           C  
ATOM     23  HA  ALA A   2      21.783 -16.555 -13.083  1.00 50.06           H  
ATOM     24  C   ALA A   2      23.218 -17.687 -11.947  1.00 50.06           C  
ATOM     25  CB  ALA A   2      23.734 -15.977 -13.776  1.00 50.06           C  
ATOM     26  HB1 ALA A   2      23.783 -16.767 -14.526  1.00 50.06           H  
ATOM     27  HB2 ALA A   2      23.391 -15.057 -14.250  1.00 50.06           H  
ATOM     28  HB3 ALA A   2      24.736 -15.824 -13.374  1.00 50.06           H  
ATOM     29  O   ALA A   2      24.149 -17.645 -11.138  1.00 50.06           O  
ATOM     30  N   GLU A   3      22.481 -18.777 -12.162  1.00 56.52           N  
ATOM     31  H   GLU A   3      21.724 -18.747 -12.831  1.00 56.52           H  
ATOM     32  CA  GLU A   3      22.918 -20.110 -11.753  1.00 56.52           C  
ATOM     33  HA  GLU A   3      23.044 -20.141 -10.671  1.00 56.52           H  
ATOM     34  C   GLU A   3      24.281 -20.389 -12.392  1.00 56.52           C  
ATOM     35  CB  GLU A   3      21.873 -21.165 -12.162  1.00 56.52           C  
ATOM     36  HB2 GLU A   3      21.594 -20.998 -13.202  1.00 56.52           H  
ATOM     37  HB3 GLU A   3      22.312 -22.158 -12.070  1.00 56.52           H  
ATOM     38  O   GLU A   3      24.558 -19.926 -13.505  1.00 56.52           O  
ATOM     39  CG  GLU A   3      20.631 -21.096 -11.256  1.00 56.52           C  
ATOM     40  HG2 GLU A   3      20.254 -20.073 -11.254  1.00 56.52           H  
ATOM     41  HG3 GLU A   3      20.937 -21.334 -10.237  1.00 56.52           H  
ATOM     42  CD  GLU A   3      19.483 -22.028 -11.682  1.00 56.52           C  
ATOM     43  OE1 GLU A   3      18.626 -22.298 -10.808  1.00 56.52           O  
ATOM     44  OE2 GLU A   3      19.411 -22.380 -12.878  1.00 56.52           O  
ATOM     45  N   ASP A   4      25.152 -21.083 -11.661  1.00 67.93           N  
ATOM     46  H   ASP A   4      24.872 -21.488 -10.779  1.00 67.93           H  
ATOM     47  CA  ASP A   4      26.460 -21.446 -12.190  1.00 67.93           C  
ATOM     48  HA  ASP A   4      26.946 -20.539 -12.551  1.00 67.93           H  
ATOM     49  C   ASP A   4      26.238 -22.377 -13.392  1.00 67.93           C  
ATOM     50  CB  ASP A   4      27.358 -22.040 -11.088  1.00 67.93           C  
ATOM     51  HB2 ASP A   4      28.290 -22.374 -11.543  1.00 67.93           H  
ATOM     52  HB3 ASP A   4      26.863 -22.909 -10.653  1.00 67.93           H  
ATOM     53  O   ASP A   4      25.529 -23.380 -13.298  1.00 67.93           O  
ATOM     54  CG  ASP A   4      27.701 -21.027  -9.973  1.00 67.93           C  
ATOM     55  OD1 ASP A   4      27.906 -19.821 -10.268  1.00 67.93           O  
ATOM     56  OD2 ASP A   4      27.696 -21.417  -8.784  1.00 67.93           O  
ATOM     57  N   LEU A   5      26.782 -21.987 -14.548  1.00 76.48           N  
ATOM     58  H   LEU A   5      27.322 -21.134 -14.556  1.00 76.48           H  
ATOM     59  CA  LEU A   5      26.577 -22.706 -15.803  1.00 76.48           C  
ATOM     60  HA  LEU A   5      25.506 -22.786 -15.991  1.00 76.48           H  
ATOM     61  C   LEU A   5      27.134 -24.121 -15.681  1.00 76.48           C  
ATOM     62  CB  LEU A   5      27.256 -21.959 -16.962  1.00 76.48           C  
ATOM     63  HB2 LEU A   5      27.235 -22.593 -17.848  1.00 76.48           H  
ATOM     64  HB3 LEU A   5      28.301 -21.800 -16.696  1.00 76.48           H  
ATOM     65  O   LEU A   5      28.297 -24.310 -15.312  1.00 76.48           O  
ATOM     66  CG  LEU A   5      26.603 -20.613 -17.308  1.00 76.48           C  
ATOM     67  HG  LEU A   5      26.432 -20.033 -16.402  1.00 76.48           H  
ATOM     68  CD1 LEU A   5      27.537 -19.820 -18.219  1.00 76.48           C  
ATOM     69 HD11 LEU A   5      27.107 -18.845 -18.445  1.00 76.48           H  
ATOM     70 HD12 LEU A   5      27.717 -20.399 -19.124  1.00 76.48           H  
ATOM     71 HD13 LEU A   5      28.483 -19.663 -17.702  1.00 76.48           H  
ATOM     72  CD2 LEU A   5      25.282 -20.777 -18.065  1.00 76.48           C  
ATOM     73 HD21 LEU A   5      24.614 -21.420 -17.492  1.00 76.48           H  
ATOM     74 HD22 LEU A   5      25.457 -21.241 -19.036  1.00 76.48           H  
ATOM     75 HD23 LEU A   5      24.795 -19.808 -18.172  1.00 76.48           H  
ATOM     76  N   THR A   6      26.314 -25.105 -16.037  1.00 81.67           N  
ATOM     77  H   THR A   6      25.388 -24.881 -16.371  1.00 81.67           H  
ATOM     78  CA  THR A   6      26.764 -26.492 -16.115  1.00 81.67           C  
ATOM     79  HA  THR A   6      27.295 -26.729 -15.193  1.00 81.67           H  
ATOM     80  C   THR A   6      27.738 -26.664 -17.280  1.00 81.67           C  
ATOM     81  CB  THR A   6      25.586 -27.469 -16.248  1.00 81.67           C  
ATOM     82  HB  THR A   6      25.983 -28.482 -16.181  1.00 81.67           H  
ATOM     83  O   THR A   6      27.758 -25.867 -18.222  1.00 81.67           O  
ATOM     84  CG2 THR A   6      24.535 -27.302 -15.151  1.00 81.67           C  
ATOM     85 HG21 THR A   6      24.048 -26.330 -15.234  1.00 81.67           H  
ATOM     86 HG22 THR A   6      25.006 -27.382 -14.171  1.00 81.67           H  
ATOM     87 HG23 THR A   6      23.780 -28.082 -15.252  1.00 81.67           H  
ATOM     88  OG1 THR A   6      24.957 -27.332 -17.497  1.00 81.67           O  
ATOM     89  HG1 THR A   6      24.460 -26.511 -17.476  1.00 81.67           H  
ATOM     90  N   SER A   7      28.521 -27.746 -17.264  1.00 83.03           N  
ATOM     91  H   SER A   7      28.527 -28.336 -16.445  1.00 83.03           H  
ATOM     92  CA  SER A   7      29.370 -28.113 -18.408  1.00 83.03           C  
ATOM     93  HA  SER A   7      30.145 -27.357 -18.528  1.00 83.03           H  
ATOM     94  C   SER A   7      28.561 -28.177 -19.716  1.00 83.03           C  
ATOM     95  CB  SER A   7      30.042 -29.460 -18.121  1.00 83.03           C  
ATOM     96  HB2 SER A   7      29.276 -30.218 -17.962  1.00 83.03           H  
ATOM     97  HB3 SER A   7      30.647 -29.383 -17.218  1.00 83.03           H  
ATOM     98  O   SER A   7      29.004 -27.667 -20.742  1.00 83.03           O  
ATOM     99  OG  SER A   7      30.858 -29.863 -19.197  1.00 83.03           O  
ATOM    100  HG  SER A   7      31.625 -29.287 -19.250  1.00 83.03           H  
ATOM    101  N   ALA A   8      27.327 -28.694 -19.671  1.00 83.18           N  
ATOM    102  H   ALA A   8      26.964 -29.014 -18.784  1.00 83.18           H  
ATOM    103  CA  ALA A   8      26.442 -28.753 -20.832  1.00 83.18           C  
ATOM    104  HA  ALA A   8      26.966 -29.261 -21.642  1.00 83.18           H  
ATOM    105  C   ALA A   8      26.043 -27.358 -21.354  1.00 83.18           C  
ATOM    106  CB  ALA A   8      25.212 -29.587 -20.456  1.00 83.18           C  
ATOM    107  HB1 ALA A   8      24.662 -29.103 -19.648  1.00 83.18           H  
ATOM    108  HB2 ALA A   8      25.520 -30.584 -20.140  1.00 83.18           H  
ATOM    109  HB3 ALA A   8      24.557 -29.678 -21.322  1.00 83.18           H  
ATOM    110  O   ALA A   8      26.048 -27.133 -22.566  1.00 83.18           O  
ATOM    111  N   ASP A   9      25.754 -26.404 -20.460  1.00 83.38           N  
ATOM    112  H   ASP A   9      25.755 -26.642 -19.478  1.00 83.38           H  
ATOM    113  CA  ASP A   9      25.415 -25.026 -20.848  1.00 83.38           C  
ATOM    114  HA  ASP A   9      24.579 -25.047 -21.546  1.00 83.38           H  
ATOM    115  C   ASP A   9      26.594 -24.320 -21.524  1.00 83.38           C  
ATOM    116  CB  ASP A   9      25.012 -24.191 -19.626  1.00 83.38           C  
ATOM    117  HB2 ASP A   9      24.770 -23.185 -19.969  1.00 83.38           H  
ATOM    118  HB3 ASP A   9      25.856 -24.121 -18.940  1.00 83.38           H  
ATOM    119  O   ASP A   9      26.417 -23.559 -22.478  1.00 83.38           O  
ATOM    120  CG  ASP A   9      23.800 -24.739 -18.888  1.00 83.38           C  
ATOM    121  OD1 ASP A   9      22.783 -24.996 -19.563  1.00 83.38           O  
ATOM    122  OD2 ASP A   9      23.918 -24.892 -17.650  1.00 83.38           O  
ATOM    123  N   VAL A  10      27.804 -24.573 -21.024  1.00 86.09           N  
ATOM    124  H   VAL A  10      27.855 -25.199 -20.234  1.00 86.09           H  
ATOM    125  CA  VAL A  10      29.054 -24.007 -21.544  1.00 86.09           C  
ATOM    126  HA  VAL A  10      28.959 -22.924 -21.624  1.00 86.09           H  
ATOM    127  C   VAL A  10      29.340 -24.544 -22.936  1.00 86.09           C  
ATOM    128  CB  VAL A  10      30.208 -24.328 -20.584  1.00 86.09           C  
ATOM    129  HB  VAL A  10      30.213 -25.398 -20.376  1.00 86.09           H  
ATOM    130  O   VAL A  10      29.558 -23.759 -23.857  1.00 86.09           O  
ATOM    131  CG1 VAL A  10      31.587 -23.950 -21.139  1.00 86.09           C  
ATOM    132 HG11 VAL A  10      31.849 -24.606 -21.970  1.00 86.09           H  
ATOM    133 HG12 VAL A  10      32.344 -24.073 -20.364  1.00 86.09           H  
ATOM    134 HG13 VAL A  10      31.592 -22.917 -21.488  1.00 86.09           H  
ATOM    135  CG2 VAL A  10      29.983 -23.591 -19.264  1.00 86.09           C  
ATOM    136 HG21 VAL A  10      28.952 -23.694 -18.924  1.00 86.09           H  
ATOM    137 HG22 VAL A  10      30.607 -24.062 -18.505  1.00 86.09           H  
ATOM    138 HG23 VAL A  10      30.222 -22.533 -19.373  1.00 86.09           H  
ATOM    139  N   LEU A  11      29.275 -25.866 -23.108  1.00 87.55           N  
ATOM    140  H   LEU A  11      29.083 -26.446 -22.304  1.00 87.55           H  
ATOM    141  CA  LEU A  11      29.495 -26.519 -24.397  1.00 87.55           C  
ATOM    142  HA  LEU A  11      30.483 -26.252 -24.772  1.00 87.55           H  
ATOM    143  C   LEU A  11      28.489 -26.039 -25.445  1.00 87.55           C  
ATOM    144  CB  LEU A  11      29.406 -28.040 -24.202  1.00 87.55           C  
ATOM    145  HB2 LEU A  11      29.385 -28.520 -25.180  1.00 87.55           H  
ATOM    146  HB3 LEU A  11      28.468 -28.273 -23.698  1.00 87.55           H  
ATOM    147  O   LEU A  11      28.885 -25.657 -26.543  1.00 87.55           O  
ATOM    148  CG  LEU A  11      30.573 -28.633 -23.395  1.00 87.55           C  
ATOM    149  HG  LEU A  11      30.708 -28.090 -22.459  1.00 87.55           H  
ATOM    150  CD1 LEU A  11      30.259 -30.092 -23.076  1.00 87.55           C  
ATOM    151 HD11 LEU A  11      29.406 -30.140 -22.399  1.00 87.55           H  
ATOM    152 HD12 LEU A  11      31.116 -30.560 -22.591  1.00 87.55           H  
ATOM    153 HD13 LEU A  11      30.023 -30.621 -24.000  1.00 87.55           H  
ATOM    154  CD2 LEU A  11      31.893 -28.563 -24.155  1.00 87.55           C  
ATOM    155 HD21 LEU A  11      31.824 -29.122 -25.088  1.00 87.55           H  
ATOM    156 HD22 LEU A  11      32.169 -27.529 -24.361  1.00 87.55           H  
ATOM    157 HD23 LEU A  11      32.674 -29.000 -23.532  1.00 87.55           H  
ATOM    158  N   SER A  12      27.209 -25.956 -25.072  1.00 86.11           N  
ATOM    159  H   SER A  12      26.959 -26.296 -24.155  1.00 86.11           H  
ATOM    160  CA  SER A  12      26.153 -25.417 -25.933  1.00 86.11           C  
ATOM    161  HA  SER A  12      26.087 -26.026 -26.835  1.00 86.11           H  
ATOM    162  C   SER A  12      26.441 -23.974 -26.365  1.00 86.11           C  
ATOM    163  CB  SER A  12      24.821 -25.514 -25.187  1.00 86.11           C  
ATOM    164  HB2 SER A  12      24.871 -24.928 -24.269  1.00 86.11           H  
ATOM    165  HB3 SER A  12      24.638 -26.556 -24.925  1.00 86.11           H  
ATOM    166  O   SER A  12      26.390 -23.655 -27.553  1.00 86.11           O  
ATOM    167  OG  SER A  12      23.754 -25.044 -25.985  1.00 86.11           O  
ATOM    168  HG  SER A  12      22.933 -25.260 -25.538  1.00 86.11           H  
ATOM    169  N   LYS A  13      26.830 -23.098 -25.426  1.00 83.48           N  
ATOM    170  H   LYS A  13      26.883 -23.419 -24.470  1.00 83.48           H  
ATOM    171  CA  LYS A  13      27.158 -21.694 -25.726  1.00 83.48           C  
ATOM    172  HA  LYS A  13      26.357 -21.264 -26.328  1.00 83.48           H  
ATOM    173  C   LYS A  13      28.426 -21.516 -26.560  1.00 83.48           C  
ATOM    174  CB  LYS A  13      27.300 -20.906 -24.424  1.00 83.48           C  
ATOM    175  HB2 LYS A  13      27.855 -19.992 -24.632  1.00 83.48           H  
ATOM    176  HB3 LYS A  13      27.859 -21.501 -23.702  1.00 83.48           H  
ATOM    177  O   LYS A  13      28.499 -20.558 -27.323  1.00 83.48           O  
ATOM    178  CG  LYS A  13      25.950 -20.510 -23.825  1.00 83.48           C  
ATOM    179  HG2 LYS A  13      25.400 -19.902 -24.543  1.00 83.48           H  
ATOM    180  HG3 LYS A  13      25.367 -21.400 -23.588  1.00 83.48           H  
ATOM    181  CD  LYS A  13      26.206 -19.698 -22.554  1.00 83.48           C  
ATOM    182  HD2 LYS A  13      26.730 -20.327 -21.834  1.00 83.48           H  
ATOM    183  HD3 LYS A  13      26.825 -18.835 -22.798  1.00 83.48           H  
ATOM    184  CE  LYS A  13      24.879 -19.232 -21.961  1.00 83.48           C  
ATOM    185  HE2 LYS A  13      24.293 -20.113 -21.699  1.00 83.48           H  
ATOM    186  HE3 LYS A  13      24.333 -18.675 -22.722  1.00 83.48           H  
ATOM    187  NZ  LYS A  13      25.113 -18.390 -20.765  1.00 83.48           N  
ATOM    188  HZ1 LYS A  13      25.673 -17.583 -21.000  1.00 83.48           H  
ATOM    189  HZ2 LYS A  13      25.606 -18.932 -20.069  1.00 83.48           H  
ATOM    190  HZ3 LYS A  13      24.235 -18.092 -20.363  1.00 83.48           H  
ATOM    191  N   LEU A  14      29.411 -22.401 -26.411  1.00 88.92           N  
ATOM    192  H   LEU A  14      29.299 -23.127 -25.718  1.00 88.92           H  
ATOM    193  CA  LEU A  14      30.630 -22.407 -27.226  1.00 88.92           C  
ATOM    194  HA  LEU A  14      30.884 -21.381 -27.493  1.00 88.92           H  
ATOM    195  C   LEU A  14      30.448 -23.132 -28.567  1.00 88.92           C  
ATOM    196  CB  LEU A  14      31.798 -23.011 -26.422  1.00 88.92           C  
ATOM    197  HB2 LEU A  14      31.506 -24.003 -26.077  1.00 88.92           H  
ATOM    198  HB3 LEU A  14      32.656 -23.128 -27.085  1.00 88.92           H  
ATOM    199  O   LEU A  14      31.394 -23.179 -29.348  1.00 88.92           O  
ATOM    200  CG  LEU A  14      32.259 -22.174 -25.222  1.00 88.92           C  
ATOM    201  HG  LEU A  14      31.416 -22.046 -24.543  1.00 88.92           H  
ATOM    202  CD1 LEU A  14      33.358 -22.902 -24.453  1.00 88.92           C  
ATOM    203 HD11 LEU A  14      34.234 -23.036 -25.087  1.00 88.92           H  
ATOM    204 HD12 LEU A  14      33.634 -22.328 -23.569  1.00 88.92           H  
ATOM    205 HD13 LEU A  14      32.993 -23.878 -24.134  1.00 88.92           H  
ATOM    206  CD2 LEU A  14      32.792 -20.798 -25.637  1.00 88.92           C  
ATOM    207 HD21 LEU A  14      31.987 -20.187 -26.044  1.00 88.92           H  
ATOM    208 HD22 LEU A  14      33.571 -20.917 -26.391  1.00 88.92           H  
ATOM    209 HD23 LEU A  14      33.215 -20.288 -24.772  1.00 88.92           H  
ATOM    210  N   ALA A  15      29.263 -23.695 -28.834  1.00 86.77           N  
ATOM    211  H   ALA A  15      28.530 -23.620 -28.144  1.00 86.77           H  
ATOM    212  CA  ALA A  15      29.003 -24.564 -29.981  1.00 86.77           C  
ATOM    213  HA  ALA A  15      28.029 -25.021 -29.805  1.00 86.77           H  
ATOM    214  C   ALA A  15      29.998 -25.740 -30.084  1.00 86.77           C  
ATOM    215  CB  ALA A  15      28.877 -23.714 -31.254  1.00 86.77           C  
ATOM    216  HB1 ALA A  15      29.841 -23.270 -31.503  1.00 86.77           H  
ATOM    217  HB2 ALA A  15      28.143 -22.923 -31.101  1.00 86.77           H  
ATOM    218  HB3 ALA A  15      28.556 -24.344 -32.083  1.00 86.77           H  
ATOM    219  O   ALA A  15      30.386 -26.154 -31.176  1.00 86.77           O  
ATOM    220  N   LEU A  16      30.412 -26.282 -28.935  1.00 87.16           N  
ATOM    221  H   LEU A  16      29.987 -25.946 -28.082  1.00 87.16           H  
ATOM    222  CA  LEU A  16      31.294 -27.440 -28.837  1.00 87.16           C  
ATOM    223  HA  LEU A  16      31.804 -27.583 -29.790  1.00 87.16           H  
ATOM    224  C   LEU A  16      30.479 -28.707 -28.572  1.00 87.16           C  
ATOM    225  CB  LEU A  16      32.356 -27.212 -27.748  1.00 87.16           C  
ATOM    226  HB2 LEU A  16      31.841 -26.980 -26.815  1.00 87.16           H  
ATOM    227  HB3 LEU A  16      32.910 -28.139 -27.599  1.00 87.16           H  
ATOM    228  O   LEU A  16      29.512 -28.709 -27.811  1.00 87.16           O  
ATOM    229  CG  LEU A  16      33.359 -26.086 -28.057  1.00 87.16           C  
ATOM    230  HG  LEU A  16      32.818 -25.155 -28.229  1.00 87.16           H  
ATOM    231  CD1 LEU A  16      34.282 -25.886 -26.854  1.00 87.16           C  
ATOM    232 HD11 LEU A  16      33.688 -25.654 -25.969  1.00 87.16           H  
ATOM    233 HD12 LEU A  16      34.961 -25.056 -27.047  1.00 87.16           H  
ATOM    234 HD13 LEU A  16      34.860 -26.792 -26.671  1.00 87.16           H  
ATOM    235  CD2 LEU A  16      34.226 -26.386 -29.282  1.00 87.16           C  
ATOM    236 HD21 LEU A  16      33.607 -26.398 -30.179  1.00 87.16           H  
ATOM    237 HD22 LEU A  16      34.727 -27.346 -29.165  1.00 87.16           H  
ATOM    238 HD23 LEU A  16      34.972 -25.600 -29.402  1.00 87.16           H  
ATOM    239  N   THR A  17      30.894 -29.811 -29.183  1.00 85.88           N  
ATOM    240  H   THR A  17      31.694 -29.767 -29.798  1.00 85.88           H  
ATOM    241  CA  THR A  17      30.328 -31.133 -28.906  1.00 85.88           C  
ATOM    242  HA  THR A  17      29.243 -31.049 -28.835  1.00 85.88           H  
ATOM    243  C   THR A  17      30.856 -31.670 -27.584  1.00 85.88           C  
ATOM    244  CB  THR A  17      30.665 -32.127 -30.021  1.00 85.88           C  
ATOM    245  HB  THR A  17      30.422 -33.137 -29.692  1.00 85.88           H  
ATOM    246  O   THR A  17      32.058 -31.609 -27.333  1.00 85.88           O  
ATOM    247  CG2 THR A  17      29.872 -31.821 -31.291  1.00 85.88           C  
ATOM    248 HG21 THR A  17      30.124 -32.554 -32.056  1.00 85.88           H  
ATOM    249 HG22 THR A  17      28.804 -31.877 -31.083  1.00 85.88           H  
ATOM    250 HG23 THR A  17      30.119 -30.825 -31.659  1.00 85.88           H  
ATOM    251  OG1 THR A  17      32.038 -32.054 -30.336  1.00 85.88           O  
ATOM    252  HG1 THR A  17      32.527 -32.159 -29.517  1.00 85.88           H  
ATOM    253  N   ALA A  18      29.973 -32.256 -26.776  1.00 82.90           N  
ATOM    254  H   ALA A  18      28.997 -32.277 -27.035  1.00 82.90           H  
ATOM    255  CA  ALA A  18      30.382 -32.974 -25.578  1.00 82.90           C  
ATOM    256  HA  ALA A  18      30.976 -32.306 -24.954  1.00 82.90           H  
ATOM    257  C   ALA A  18      31.269 -34.171 -25.951  1.00 82.90           C  
ATOM    258  CB  ALA A  18      29.132 -33.395 -24.796  1.00 82.90           C  
ATOM    259  HB1 ALA A  18      28.532 -34.083 -25.392  1.00 82.90           H  
ATOM    260  HB2 ALA A  18      28.536 -32.519 -24.541  1.00 82.90           H  
ATOM    261  HB3 ALA A  18      29.434 -33.897 -23.876  1.00 82.90           H  
ATOM    262  O   ALA A  18      30.836 -35.083 -26.654  1.00 82.90           O  
ATOM    263  N   SER A  19      32.506 -34.150 -25.468  1.00 85.05           N  
ATOM    264  H   SER A  19      32.805 -33.318 -24.981  1.00 85.05           H  
ATOM    265  CA  SER A  19      33.461 -35.256 -25.535  1.00 85.05           C  
ATOM    266  HA  SER A  19      32.938 -36.163 -25.839  1.00 85.05           H  
ATOM    267  C   SER A  19      34.075 -35.509 -24.160  1.00 85.05           C  
ATOM    268  CB  SER A  19      34.555 -34.966 -26.570  1.00 85.05           C  
ATOM    269  HB2 SER A  19      35.107 -35.885 -26.766  1.00 85.05           H  
ATOM    270  HB3 SER A  19      34.095 -34.632 -27.500  1.00 85.05           H  
ATOM    271  O   SER A  19      34.100 -34.610 -23.311  1.00 85.05           O  
ATOM    272  OG  SER A  19      35.463 -33.982 -26.103  1.00 85.05           O  
ATOM    273  HG  SER A  19      36.142 -33.858 -26.770  1.00 85.05           H  
ATOM    274  N   ASP A  20      34.622 -36.707 -23.952  1.00 82.86           N  
ATOM    275  H   ASP A  20      34.498 -37.439 -24.637  1.00 82.86           H  
ATOM    276  CA  ASP A  20      35.335 -37.053 -22.717  1.00 82.86           C  
ATOM    277  HA  ASP A  20      34.639 -37.016 -21.878  1.00 82.86           H  
ATOM    278  C   ASP A  20      36.476 -36.072 -22.414  1.00 82.86           C  
ATOM    279  CB  ASP A  20      35.904 -38.477 -22.826  1.00 82.86           C  
ATOM    280  HB2 ASP A  20      36.605 -38.633 -22.007  1.00 82.86           H  
ATOM    281  HB3 ASP A  20      36.458 -38.572 -23.760  1.00 82.86           H  
ATOM    282  O   ASP A  20      36.705 -35.733 -21.253  1.00 82.86           O  
ATOM    283  CG  ASP A  20      34.846 -39.582 -22.743  1.00 82.86           C  
ATOM    284  OD1 ASP A  20      33.704 -39.284 -22.331  1.00 82.86           O  
ATOM    285  OD2 ASP A  20      35.215 -40.732 -23.063  1.00 82.86           O  
ATOM    286  N   ASP A  21      37.150 -35.565 -23.448  1.00 85.47           N  
ATOM    287  H   ASP A  21      36.949 -35.919 -24.372  1.00 85.47           H  
ATOM    288  CA  ASP A  21      38.232 -34.590 -23.301  1.00 85.47           C  
ATOM    289  HA  ASP A  21      38.940 -34.955 -22.557  1.00 85.47           H  
ATOM    290  C   ASP A  21      37.707 -33.241 -22.799  1.00 85.47           C  
ATOM    291  CB  ASP A  21      38.983 -34.432 -24.631  1.00 85.47           C  
ATOM    292  HB2 ASP A  21      39.721 -33.637 -24.521  1.00 85.47           H  
ATOM    293  HB3 ASP A  21      38.279 -34.133 -25.407  1.00 85.47           H  
ATOM    294  O   ASP A  21      38.240 -32.691 -21.837  1.00 85.47           O  
ATOM    295  CG  ASP A  21      39.716 -35.706 -25.066  1.00 85.47           C  
ATOM    296  OD1 ASP A  21      40.040 -36.542 -24.186  1.00 85.47           O  
ATOM    297  OD2 ASP A  21      39.922 -35.837 -26.291  1.00 85.47           O  
ATOM    298  N   THR A  22      36.609 -32.734 -23.373  1.00 84.06           N  
ATOM    299  H   THR A  22      36.203 -33.232 -24.152  1.00 84.06           H  
ATOM    300  CA  THR A  22      35.996 -31.474 -22.910  1.00 84.06           C  
ATOM    301  HA  THR A  22      36.769 -30.706 -22.881  1.00 84.06           H  
ATOM    302  C   THR A  22      35.432 -31.580 -21.491  1.00 84.06           C  
ATOM    303  CB  THR A  22      34.884 -30.988 -23.846  1.00 84.06           C  
ATOM    304  HB  THR A  22      34.454 -30.092 -23.399  1.00 84.06           H  
ATOM    305  O   THR A  22      35.541 -30.636 -20.708  1.00 84.06           O  
ATOM    306  CG2 THR A  22      35.391 -30.604 -25.234  1.00 84.06           C  
ATOM    307 HG21 THR A  22      35.908 -31.442 -25.702  1.00 84.06           H  
ATOM    308 HG22 THR A  22      34.548 -30.310 -25.858  1.00 84.06           H  
ATOM    309 HG23 THR A  22      36.082 -29.765 -25.150  1.00 84.06           H  
ATOM    310  OG1 THR A  22      33.858 -31.947 -23.992  1.00 84.06           O  
ATOM    311  HG1 THR A  22      34.233 -32.819 -23.850  1.00 84.06           H  
ATOM    312  N   ALA A  23      34.865 -32.736 -21.130  1.00 79.42           N  
ATOM    313  H   ALA A  23      34.796 -33.477 -21.813  1.00 79.42           H  
ATOM    314  CA  ALA A  23      34.359 -32.989 -19.787  1.00 79.42           C  
ATOM    315  HA  ALA A  23      33.715 -32.160 -19.492  1.00 79.42           H  
ATOM    316  C   ALA A  23      35.499 -33.082 -18.764  1.00 79.42           C  
ATOM    317  CB  ALA A  23      33.520 -34.271 -19.819  1.00 79.42           C  
ATOM    318  HB1 ALA A  23      33.103 -34.463 -18.830  1.00 79.42           H  
ATOM    319  HB2 ALA A  23      34.138 -35.118 -20.118  1.00 79.42           H  
ATOM    320  HB3 ALA A  23      32.704 -34.160 -20.533  1.00 79.42           H  
ATOM    321  O   ALA A  23      35.374 -32.558 -17.655  1.00 79.42           O  
ATOM    322  N   LYS A  24      36.622 -33.720 -19.121  1.00 83.37           N  
ATOM    323  H   LYS A  24      36.662 -34.155 -20.031  1.00 83.37           H  
ATOM    324  CA  LYS A  24      37.823 -33.749 -18.277  1.00 83.37           C  
ATOM    325  HA  LYS A  24      37.563 -34.110 -17.281  1.00 83.37           H  
ATOM    326  C   LYS A  24      38.391 -32.354 -18.081  1.00 83.37           C  
ATOM    327  CB  LYS A  24      38.889 -34.665 -18.882  1.00 83.37           C  
ATOM    328  HB2 LYS A  24      38.952 -34.484 -19.955  1.00 83.37           H  
ATOM    329  HB3 LYS A  24      39.857 -34.424 -18.441  1.00 83.37           H  
ATOM    330  O   LYS A  24      38.607 -31.971 -16.938  1.00 83.37           O  
ATOM    331  CG  LYS A  24      38.595 -36.143 -18.608  1.00 83.37           C  
ATOM    332  HG2 LYS A  24      37.585 -36.391 -18.933  1.00 83.37           H  
ATOM    333  HG3 LYS A  24      38.683 -36.344 -17.540  1.00 83.37           H  
ATOM    334  CD  LYS A  24      39.607 -36.987 -19.381  1.00 83.37           C  
ATOM    335  HD2 LYS A  24      40.613 -36.785 -19.013  1.00 83.37           H  
ATOM    336  HD3 LYS A  24      39.554 -36.705 -20.433  1.00 83.37           H  
ATOM    337  CE  LYS A  24      39.286 -38.474 -19.251  1.00 83.37           C  
ATOM    338  HE2 LYS A  24      38.230 -38.612 -19.483  1.00 83.37           H  
ATOM    339  HE3 LYS A  24      39.461 -38.794 -18.224  1.00 83.37           H  
ATOM    340  NZ  LYS A  24      40.110 -39.251 -20.206  1.00 83.37           N  
ATOM    341  HZ1 LYS A  24      39.941 -38.907 -21.141  1.00 83.37           H  
ATOM    342  HZ2 LYS A  24      41.096 -39.137 -20.017  1.00 83.37           H  
ATOM    343  HZ3 LYS A  24      39.859 -40.229 -20.195  1.00 83.37           H  
ATOM    344  N   GLU A  25      38.564 -31.586 -19.154  1.00 85.75           N  
ATOM    345  H   GLU A  25      38.407 -31.977 -20.071  1.00 85.75           H  
ATOM    346  CA  GLU A  25      39.114 -30.232 -19.064  1.00 85.75           C  
ATOM    347  HA  GLU A  25      40.112 -30.295 -18.628  1.00 85.75           H  
ATOM    348  C   GLU A  25      38.263 -29.346 -18.146  1.00 85.75           C  
ATOM    349  CB  GLU A  25      39.228 -29.631 -20.474  1.00 85.75           C  
ATOM    350  HB2 GLU A  25      39.711 -30.349 -21.138  1.00 85.75           H  
ATOM    351  HB3 GLU A  25      38.227 -29.447 -20.864  1.00 85.75           H  
ATOM    352  O   GLU A  25      38.798 -28.685 -17.258  1.00 85.75           O  
ATOM    353  CG  GLU A  25      40.022 -28.313 -20.507  1.00 85.75           C  
ATOM    354  HG2 GLU A  25      39.525 -27.586 -19.866  1.00 85.75           H  
ATOM    355  HG3 GLU A  25      39.987 -27.925 -21.525  1.00 85.75           H  
ATOM    356  CD  GLU A  25      41.496 -28.459 -20.084  1.00 85.75           C  
ATOM    357  OE1 GLU A  25      42.118 -27.410 -19.811  1.00 85.75           O  
ATOM    358  OE2 GLU A  25      41.992 -29.608 -20.033  1.00 85.75           O  
ATOM    359  N   PHE A  26      36.932 -29.398 -18.278  1.00 82.14           N  
ATOM    360  H   PHE A  26      36.547 -29.947 -19.033  1.00 82.14           H  
ATOM    361  CA  PHE A  26      36.020 -28.618 -17.437  1.00 82.14           C  
ATOM    362  HA  PHE A  26      36.316 -27.570 -17.494  1.00 82.14           H  
ATOM    363  C   PHE A  26      36.068 -29.018 -15.954  1.00 82.14           C  
ATOM    364  CB  PHE A  26      34.594 -28.754 -17.988  1.00 82.14           C  
ATOM    365  HB2 PHE A  26      34.616 -28.589 -19.065  1.00 82.14           H  
ATOM    366  HB3 PHE A  26      34.236 -29.770 -17.820  1.00 82.14           H  
ATOM    367  O   PHE A  26      36.014 -28.152 -15.087  1.00 82.14           O  
ATOM    368  CG  PHE A  26      33.621 -27.765 -17.379  1.00 82.14           C  
ATOM    369  CD1 PHE A  26      32.860 -28.102 -16.243  1.00 82.14           C  
ATOM    370  HD1 PHE A  26      32.971 -29.075 -15.787  1.00 82.14           H  
ATOM    371  CD2 PHE A  26      33.517 -26.476 -17.931  1.00 82.14           C  
ATOM    372  HD2 PHE A  26      34.128 -26.202 -18.778  1.00 82.14           H  
ATOM    373  CE1 PHE A  26      31.980 -27.160 -15.680  1.00 82.14           C  
ATOM    374  HE1 PHE A  26      31.413 -27.414 -14.796  1.00 82.14           H  
ATOM    375  CE2 PHE A  26      32.655 -25.531 -17.355  1.00 82.14           C  
ATOM    376  HE2 PHE A  26      32.625 -24.531 -17.761  1.00 82.14           H  
ATOM    377  CZ  PHE A  26      31.871 -25.875 -16.239  1.00 82.14           C  
ATOM    378  HZ  PHE A  26      31.208 -25.149 -15.793  1.00 82.14           H  
ATOM    379  N   ASN A  27      36.169 -30.317 -15.653  1.00 78.14           N  
ATOM    380  H   ASN A  27      36.224 -30.980 -16.413  1.00 78.14           H  
ATOM    381  CA  ASN A  27      36.154 -30.821 -14.274  1.00 78.14           C  
ATOM    382  HA  ASN A  27      35.473 -30.212 -13.679  1.00 78.14           H  
ATOM    383  C   ASN A  27      37.521 -30.743 -13.573  1.00 78.14           C  
ATOM    384  CB  ASN A  27      35.637 -32.267 -14.283  1.00 78.14           C  
ATOM    385  HB2 ASN A  27      35.786 -32.703 -13.295  1.00 78.14           H  
ATOM    386  HB3 ASN A  27      36.212 -32.853 -15.000  1.00 78.14           H  
ATOM    387  O   ASN A  27      37.576 -30.681 -12.347  1.00 78.14           O  
ATOM    388  CG  ASN A  27      34.154 -32.372 -14.590  1.00 78.14           C  
ATOM    389  ND2 ASN A  27      33.763 -33.296 -15.431  1.00 78.14           N  
ATOM    390 HD21 ASN A  27      32.778 -33.288 -15.653  1.00 78.14           H  
ATOM    391 HD22 ASN A  27      34.455 -33.659 -16.072  1.00 78.14           H  
ATOM    392  OD1 ASN A  27      33.317 -31.652 -14.073  1.00 78.14           O  
ATOM    393  N   VAL A  28      38.621 -30.790 -14.329  1.00 79.11           N  
ATOM    394  H   VAL A  28      38.508 -30.908 -15.326  1.00 79.11           H  
ATOM    395  CA  VAL A  28      39.993 -30.709 -13.798  1.00 79.11           C  
ATOM    396  HA  VAL A  28      40.014 -31.132 -12.794  1.00 79.11           H  
ATOM    397  C   VAL A  28      40.445 -29.252 -13.666  1.00 79.11           C  
ATOM    398  CB  VAL A  28      40.950 -31.537 -14.681  1.00 79.11           C  
ATOM    399  HB  VAL A  28      40.883 -31.183 -15.710  1.00 79.11           H  
ATOM    400  O   VAL A  28      41.224 -28.918 -12.769  1.00 79.11           O  
ATOM    401  CG1 VAL A  28      42.414 -31.443 -14.235  1.00 79.11           C  
ATOM    402 HG11 VAL A  28      43.033 -32.080 -14.867  1.00 79.11           H  
ATOM    403 HG12 VAL A  28      42.513 -31.757 -13.196  1.00 79.11           H  
ATOM    404 HG13 VAL A  28      42.775 -30.420 -14.342  1.00 79.11           H  
ATOM    405  CG2 VAL A  28      40.581 -33.030 -14.638  1.00 79.11           C  
ATOM    406 HG21 VAL A  28      39.543 -33.181 -14.935  1.00 79.11           H  
ATOM    407 HG22 VAL A  28      40.713 -33.416 -13.628  1.00 79.11           H  
ATOM    408 HG23 VAL A  28      41.218 -33.583 -15.328  1.00 79.11           H  
ATOM    409  N   SER A  29      39.928 -28.361 -14.515  1.00 73.52           N  
ATOM    410  H   SER A  29      39.310 -28.680 -15.248  1.00 73.52           H  
ATOM    411  CA  SER A  29      40.184 -26.926 -14.415  1.00 73.52           C  
ATOM    412  HA  SER A  29      41.260 -26.762 -14.466  1.00 73.52           H  
ATOM    413  C   SER A  29      39.661 -26.362 -13.095  1.00 73.52           C  
ATOM    414  CB  SER A  29      39.544 -26.178 -15.582  1.00 73.52           C  
ATOM    415  HB2 SER A  29      38.495 -26.459 -15.682  1.00 73.52           H  
ATOM    416  HB3 SER A  29      39.607 -25.106 -15.397  1.00 73.52           H  
ATOM    417  O   SER A  29      38.477 -26.452 -12.782  1.00 73.52           O  
ATOM    418  OG  SER A  29      40.244 -26.469 -16.767  1.00 73.52           O  
ATOM    419  HG  SER A  29      39.917 -27.304 -17.110  1.00 73.52           H  
ATOM    420  N   GLY A  30      40.551 -25.736 -12.321  1.00 75.26           N  
ATOM    421  H   GLY A  30      41.513 -25.720 -12.628  1.00 75.26           H  
ATOM    422  CA  GLY A  30      40.202 -25.091 -11.051  1.00 75.26           C  
ATOM    423  HA2 GLY A  30      39.138 -24.856 -11.034  1.00 75.26           H  
ATOM    424  HA3 GLY A  30      40.751 -24.152 -10.980  1.00 75.26           H  
ATOM    425  C   GLY A  30      40.519 -25.902  -9.793  1.00 75.26           C  
ATOM    426  O   GLY A  30      40.158 -25.464  -8.700  1.00 75.26           O  
ATOM    427  N   ILE A  31      41.222 -27.038  -9.908  1.00 78.59           N  
ATOM    428  H   ILE A  31      41.422 -27.401 -10.828  1.00 78.59           H  
ATOM    429  CA  ILE A  31      41.820 -27.698  -8.738  1.00 78.59           C  
ATOM    430  HA  ILE A  31      41.016 -27.948  -8.045  1.00 78.59           H  
ATOM    431  C   ILE A  31      42.758 -26.707  -8.041  1.00 78.59           C  
ATOM    432  CB  ILE A  31      42.543 -29.012  -9.117  1.00 78.59           C  
ATOM    433  HB  ILE A  31      43.249 -28.799  -9.920  1.00 78.59           H  
ATOM    434  O   ILE A  31      43.668 -26.148  -8.659  1.00 78.59           O  
ATOM    435  CG1 ILE A  31      41.515 -30.054  -9.613  1.00 78.59           C  
ATOM    436 HG12 ILE A  31      40.879 -30.363  -8.783  1.00 78.59           H  
ATOM    437 HG13 ILE A  31      40.867 -29.602 -10.363  1.00 78.59           H  
ATOM    438  CG2 ILE A  31      43.323 -29.588  -7.916  1.00 78.59           C  
ATOM    439 HG21 ILE A  31      43.820 -30.518  -8.193  1.00 78.59           H  
ATOM    440 HG22 ILE A  31      42.649 -29.776  -7.079  1.00 78.59           H  
ATOM    441 HG23 ILE A  31      44.105 -28.897  -7.601  1.00 78.59           H  
ATOM    442  CD1 ILE A  31      42.151 -31.300 -10.242  1.00 78.59           C  
ATOM    443 HD11 ILE A  31      42.632 -31.914  -9.480  1.00 78.59           H  
ATOM    444 HD12 ILE A  31      41.374 -31.895 -10.723  1.00 78.59           H  
ATOM    445 HD13 ILE A  31      42.886 -31.002 -10.989  1.00 78.59           H  
ATOM    446  N   VAL A  32      42.526 -26.497  -6.743  1.00 79.05           N  
ATOM    447  H   VAL A  32      41.739 -26.969  -6.320  1.00 79.05           H  
ATOM    448  CA  VAL A  32      43.369 -25.651  -5.894  1.00 79.05           C  
ATOM    449  HA  VAL A  32      43.304 -24.627  -6.261  1.00 79.05           H  
ATOM    450  C   VAL A  32      44.811 -26.166  -5.971  1.00 79.05           C  
ATOM    451  CB  VAL A  32      42.882 -25.657  -4.432  1.00 79.05           C  
ATOM    452  HB  VAL A  32      42.871 -26.680  -4.056  1.00 79.05           H  
ATOM    453  O   VAL A  32      45.047 -27.334  -5.650  1.00 79.05           O  
ATOM    454  CG1 VAL A  32      43.772 -24.803  -3.524  1.00 79.05           C  
ATOM    455 HG11 VAL A  32      43.834 -23.781  -3.896  1.00 79.05           H  
ATOM    456 HG12 VAL A  32      44.770 -25.238  -3.469  1.00 79.05           H  
ATOM    457 HG13 VAL A  32      43.369 -24.803  -2.512  1.00 79.05           H  
ATOM    458  CG2 VAL A  32      41.470 -25.082  -4.312  1.00 79.05           C  
ATOM    459 HG21 VAL A  32      41.482 -24.036  -4.617  1.00 79.05           H  
ATOM    460 HG22 VAL A  32      40.775 -25.647  -4.933  1.00 79.05           H  
ATOM    461 HG23 VAL A  32      41.133 -25.145  -3.277  1.00 79.05           H  
ATOM    462  N   PRO A  33      45.785 -25.336  -6.385  1.00 81.42           N  
ATOM    463  CA  PRO A  33      47.184 -25.736  -6.403  1.00 81.42           C  
ATOM    464  HA  PRO A  33      47.309 -26.541  -7.127  1.00 81.42           H  
ATOM    465  C   PRO A  33      47.637 -26.199  -5.017  1.00 81.42           C  
ATOM    466  CB  PRO A  33      47.960 -24.498  -6.864  1.00 81.42           C  
ATOM    467  HB2 PRO A  33      48.829 -24.764  -7.466  1.00 81.42           H  
ATOM    468  HB3 PRO A  33      48.258 -23.902  -6.001  1.00 81.42           H  
ATOM    469  O   PRO A  33      47.280 -25.591  -4.012  1.00 81.42           O  
ATOM    470  CG  PRO A  33      46.929 -23.709  -7.669  1.00 81.42           C  
ATOM    471  HG2 PRO A  33      47.157 -22.643  -7.690  1.00 81.42           H  
ATOM    472  HG3 PRO A  33      46.868 -24.111  -8.681  1.00 81.42           H  
ATOM    473  CD  PRO A  33      45.628 -23.996  -6.927  1.00 81.42           C  
ATOM    474  HD2 PRO A  33      45.500 -23.286  -6.110  1.00 81.42           H  
ATOM    475  HD3 PRO A  33      44.791 -23.935  -7.623  1.00 81.42           H  
ATOM    476  N   SER A  34      48.486 -27.224  -4.944  1.00 81.45           N  
ATOM    477  H   SER A  34      48.781 -27.683  -5.794  1.00 81.45           H  
ATOM    478  CA  SER A  34      49.018 -27.736  -3.669  1.00 81.45           C  
ATOM    479  HA  SER A  34      48.180 -28.047  -3.045  1.00 81.45           H  
ATOM    480  C   SER A  34      49.814 -26.699  -2.865  1.00 81.45           C  
ATOM    481  CB  SER A  34      49.898 -28.958  -3.939  1.00 81.45           C  
ATOM    482  HB2 SER A  34      49.273 -29.772  -4.307  1.00 81.45           H  
ATOM    483  HB3 SER A  34      50.377 -29.275  -3.013  1.00 81.45           H  
ATOM    484  O   SER A  34      49.991 -26.860  -1.660  1.00 81.45           O  
ATOM    485  OG  SER A  34      50.882 -28.650  -4.913  1.00 81.45           O  
ATOM    486  HG  SER A  34      51.451 -29.415  -5.027  1.00 81.45           H  
ATOM    487  N   SER A  35      50.267 -25.619  -3.509  1.00 86.48           N  
ATOM    488  H   SER A  35      50.072 -25.543  -4.497  1.00 86.48           H  
ATOM    489  CA  SER A  35      50.896 -24.462  -2.863  1.00 86.48           C  
ATOM    490  HA  SER A  35      51.672 -24.817  -2.185  1.00 86.48           H  
ATOM    491  C   SER A  35      49.926 -23.613  -2.033  1.00 86.48           C  
ATOM    492  CB  SER A  35      51.552 -23.582  -3.932  1.00 86.48           C  
ATOM    493  HB2 SER A  35      51.967 -22.691  -3.461  1.00 86.48           H  
ATOM    494  HB3 SER A  35      52.363 -24.138  -4.400  1.00 86.48           H  
ATOM    495  O   SER A  35      50.368 -22.816  -1.208  1.00 86.48           O  
ATOM    496  OG  SER A  35      50.614 -23.204  -4.926  1.00 86.48           O  
ATOM    497  HG  SER A  35      51.034 -22.577  -5.520  1.00 86.48           H  
ATOM    498  N   MET A  36      48.617 -23.765  -2.236  1.00 72.93           N  
ATOM    499  H   MET A  36      48.312 -24.461  -2.902  1.00 72.93           H  
ATOM    500  CA  MET A  36      47.574 -23.055  -1.508  1.00 72.93           C  
ATOM    501  HA  MET A  36      47.991 -22.154  -1.056  1.00 72.93           H  
ATOM    502  C   MET A  36      47.031 -23.917  -0.365  1.00 72.93           C  
ATOM    503  CB  MET A  36      46.477 -22.620  -2.487  1.00 72.93           C  
ATOM    504  HB2 MET A  36      46.231 -23.433  -3.170  1.00 72.93           H  
ATOM    505  HB3 MET A  36      45.581 -22.382  -1.915  1.00 72.93           H  
ATOM    506  O   MET A  36      46.118 -24.724  -0.532  1.00 72.93           O  
ATOM    507  CG  MET A  36      46.882 -21.387  -3.296  1.00 72.93           C  
ATOM    508  HG2 MET A  36      47.656 -21.668  -4.011  1.00 72.93           H  
ATOM    509  HG3 MET A  36      47.296 -20.647  -2.612  1.00 72.93           H  
ATOM    510  SD  MET A  36      45.496 -20.619  -4.179  1.00 72.93           S  
ATOM    511  CE  MET A  36      46.311 -19.112  -4.766  1.00 72.93           C  
ATOM    512  HE1 MET A  36      46.664 -18.531  -3.914  1.00 72.93           H  
ATOM    513  HE2 MET A  36      47.156 -19.379  -5.400  1.00 72.93           H  
ATOM    514  HE3 MET A  36      45.603 -18.517  -5.341  1.00 72.93           H  
ATOM    515  N   THR A  37      47.582 -23.728   0.831  1.00 76.34           N  
ATOM    516  H   THR A  37      48.395 -23.133   0.911  1.00 76.34           H  
ATOM    517  CA  THR A  37      47.104 -24.369   2.060  1.00 76.34           C  
ATOM    518  HA  THR A  37      46.828 -25.393   1.809  1.00 76.34           H  
ATOM    519  C   THR A  37      45.853 -23.672   2.599  1.00 76.34           C  
ATOM    520  CB  THR A  37      48.195 -24.415   3.152  1.00 76.34           C  
ATOM    521  HB  THR A  37      47.841 -23.907   4.049  1.00 76.34           H  
ATOM    522  O   THR A  37      45.787 -22.446   2.647  1.00 76.34           O  
ATOM    523  CG2 THR A  37      48.542 -25.855   3.523  1.00 76.34           C  
ATOM    524 HG21 THR A  37      49.295 -25.865   4.311  1.00 76.34           H  
ATOM    525 HG22 THR A  37      47.650 -26.365   3.887  1.00 76.34           H  
ATOM    526 HG23 THR A  37      48.924 -26.381   2.648  1.00 76.34           H  
ATOM    527  OG1 THR A  37      49.400 -23.802   2.741  1.00 76.34           O  
ATOM    528  HG1 THR A  37      50.115 -24.157   3.274  1.00 76.34           H  
ATOM    529  N   ASN A  38      44.876 -24.456   3.067  1.00 78.84           N  
ATOM    530  H   ASN A  38      45.001 -25.457   3.005  1.00 78.84           H  
ATOM    531  CA  ASN A  38      43.650 -23.977   3.727  1.00 78.84           C  
ATOM    532  HA  ASN A  38      43.027 -24.855   3.901  1.00 78.84           H  
ATOM    533  C   ASN A  38      42.764 -23.036   2.886  1.00 78.84           C  
ATOM    534  CB  ASN A  38      43.992 -23.390   5.112  1.00 78.84           C  
ATOM    535  HB2 ASN A  38      43.077 -23.051   5.597  1.00 78.84           H  
ATOM    536  HB3 ASN A  38      44.644 -22.525   4.989  1.00 78.84           H  
ATOM    537  O   ASN A  38      42.050 -22.200   3.443  1.00 78.84           O  
ATOM    538  CG  ASN A  38      44.639 -24.384   6.050  1.00 78.84           C  
ATOM    539  ND2 ASN A  38      45.396 -23.912   7.011  1.00 78.84           N  
ATOM    540 HD21 ASN A  38      45.808 -24.598   7.628  1.00 78.84           H  
ATOM    541 HD22 ASN A  38      45.553 -22.918   7.093  1.00 78.84           H  
ATOM    542  OD1 ASN A  38      44.473 -25.587   5.949  1.00 78.84           O  
ATOM    543  N   VAL A  39      42.777 -23.163   1.557  1.00 80.32           N  
ATOM    544  H   VAL A  39      43.380 -23.850   1.128  1.00 80.32           H  
ATOM    545  CA  VAL A  39      41.850 -22.408   0.703  1.00 80.32           C  
ATOM    546  HA  VAL A  39      41.689 -21.430   1.155  1.00 80.32           H  
ATOM    547  C   VAL A  39      40.491 -23.105   0.650  1.00 80.32           C  
ATOM    548  CB  VAL A  39      42.440 -22.142  -0.691  1.00 80.32           C  
ATOM    549  HB  VAL A  39      42.775 -23.078  -1.138  1.00 80.32           H  
ATOM    550  O   VAL A  39      40.368 -24.225   0.166  1.00 80.32           O  
ATOM    551  CG1 VAL A  39      41.428 -21.473  -1.633  1.00 80.32           C  
ATOM    552 HG11 VAL A  39      40.600 -22.152  -1.834  1.00 80.32           H  
ATOM    553 HG12 VAL A  39      41.047 -20.553  -1.190  1.00 80.32           H  
ATOM    554 HG13 VAL A  39      41.909 -21.245  -2.584  1.00 80.32           H  
ATOM    555  CG2 VAL A  39      43.636 -21.191  -0.549  1.00 80.32           C  
ATOM    556 HG21 VAL A  39      44.000 -20.903  -1.535  1.00 80.32           H  
ATOM    557 HG22 VAL A  39      43.338 -20.288  -0.016  1.00 80.32           H  
ATOM    558 HG23 VAL A  39      44.438 -21.678   0.005  1.00 80.32           H  
ATOM    559  N   ASP A  40      39.465 -22.401   1.127  1.00 81.74           N  
ATOM    560  H   ASP A  40      39.667 -21.513   1.561  1.00 81.74           H  
ATOM    561  CA  ASP A  40      38.055 -22.768   0.986  1.00 81.74           C  
ATOM    562  HA  ASP A  40      37.965 -23.834   0.778  1.00 81.74           H  
ATOM    563  C   ASP A  40      37.452 -21.991  -0.194  1.00 81.74           C  
ATOM    564  CB  ASP A  40      37.338 -22.491   2.320  1.00 81.74           C  
ATOM    565  HB2 ASP A  40      37.814 -23.082   3.103  1.00 81.74           H  
ATOM    566  HB3 ASP A  40      37.456 -21.439   2.578  1.00 81.74           H  
ATOM    567  O   ASP A  40      37.153 -20.795  -0.082  1.00 81.74           O  
ATOM    568  CG  ASP A  40      35.845 -22.834   2.302  1.00 81.74           C  
ATOM    569  OD1 ASP A  40      35.422 -23.656   1.469  1.00 81.74           O  
ATOM    570  OD2 ASP A  40      35.107 -22.243   3.131  1.00 81.74           O  
ATOM    571  N   ILE A  41      37.316 -22.646  -1.354  1.00 79.61           N  
ATOM    572  H   ILE A  41      37.557 -23.626  -1.382  1.00 79.61           H  
ATOM    573  CA  ILE A  41      36.656 -22.046  -2.519  1.00 79.61           C  
ATOM    574  HA  ILE A  41      37.102 -21.068  -2.698  1.00 79.61           H  
ATOM    575  C   ILE A  41      35.175 -21.841  -2.179  1.00 79.61           C  
ATOM    576  CB  ILE A  41      36.840 -22.880  -3.813  1.00 79.61           C  
ATOM    577  HB  ILE A  41      36.465 -23.889  -3.640  1.00 79.61           H  
ATOM    578  O   ILE A  41      34.366 -22.762  -2.239  1.00 79.61           O  
ATOM    579  CG1 ILE A  41      38.332 -22.967  -4.212  1.00 79.61           C  
ATOM    580 HG12 ILE A  41      38.889 -23.459  -3.414  1.00 79.61           H  
ATOM    581 HG13 ILE A  41      38.730 -21.960  -4.331  1.00 79.61           H  
ATOM    582  CG2 ILE A  41      36.021 -22.244  -4.961  1.00 79.61           C  
ATOM    583 HG21 ILE A  41      34.964 -22.170  -4.706  1.00 79.61           H  
ATOM    584 HG22 ILE A  41      36.053 -22.878  -5.847  1.00 79.61           H  
ATOM    585 HG23 ILE A  41      36.409 -21.257  -5.213  1.00 79.61           H  
ATOM    586  CD1 ILE A  41      38.587 -23.745  -5.515  1.00 79.61           C  
ATOM    587 HD11 ILE A  41      38.249 -24.776  -5.410  1.00 79.61           H  
ATOM    588 HD12 ILE A  41      39.650 -23.729  -5.756  1.00 79.61           H  
ATOM    589 HD13 ILE A  41      38.086 -23.277  -6.363  1.00 79.61           H  
ATOM    590  N   LYS A  42      34.800 -20.597  -1.862  1.00 78.76           N  
ATOM    591  H   LYS A  42      35.546 -19.943  -1.672  1.00 78.76           H  
ATOM    592  CA  LYS A  42      33.410 -20.235  -1.537  1.00 78.76           C  
ATOM    593  HA  LYS A  42      33.026 -20.954  -0.814  1.00 78.76           H  
ATOM    594  C   LYS A  42      32.461 -20.340  -2.723  1.00 78.76           C  
ATOM    595  CB  LYS A  42      33.355 -18.805  -0.973  1.00 78.76           C  
ATOM    596  HB2 LYS A  42      33.833 -18.123  -1.675  1.00 78.76           H  
ATOM    597  HB3 LYS A  42      32.310 -18.505  -0.884  1.00 78.76           H  
ATOM    598  O   LYS A  42      31.275 -20.602  -2.531  1.00 78.76           O  
ATOM    599  CG  LYS A  42      34.013 -18.641   0.402  1.00 78.76           C  
ATOM    600  HG2 LYS A  42      33.890 -17.605   0.719  1.00 78.76           H  
ATOM    601  HG3 LYS A  42      35.080 -18.854   0.331  1.00 78.76           H  
ATOM    602  CD  LYS A  42      33.377 -19.564   1.446  1.00 78.76           C  
ATOM    603  HD2 LYS A  42      32.291 -19.470   1.417  1.00 78.76           H  
ATOM    604  HD3 LYS A  42      33.655 -20.594   1.219  1.00 78.76           H  
ATOM    605  CE  LYS A  42      33.887 -19.229   2.845  1.00 78.76           C  
ATOM    606  HE2 LYS A  42      34.976 -19.199   2.808  1.00 78.76           H  
ATOM    607  HE3 LYS A  42      33.516 -18.249   3.144  1.00 78.76           H  
ATOM    608  NZ  LYS A  42      33.468 -20.278   3.800  1.00 78.76           N  
ATOM    609  HZ1 LYS A  42      33.920 -21.135   3.515  1.00 78.76           H  
ATOM    610  HZ2 LYS A  42      32.474 -20.454   3.785  1.00 78.76           H  
ATOM    611  HZ3 LYS A  42      33.819 -20.109   4.732  1.00 78.76           H  
ATOM    612  N   LYS A  43      32.957 -20.042  -3.924  1.00 79.37           N  
ATOM    613  H   LYS A  43      33.948 -19.859  -3.994  1.00 79.37           H  
ATOM    614  CA  LYS A  43      32.173 -20.050  -5.155  1.00 79.37           C  
ATOM    615  HA  LYS A  43      31.502 -20.909  -5.124  1.00 79.37           H  
ATOM    616  C   LYS A  43      33.087 -20.197  -6.367  1.00 79.37           C  
ATOM    617  CB  LYS A  43      31.339 -18.756  -5.236  1.00 79.37           C  
ATOM    618  HB2 LYS A  43      31.982 -17.905  -5.460  1.00 79.37           H  
ATOM    619  HB3 LYS A  43      30.840 -18.581  -4.283  1.00 79.37           H  
ATOM    620  O   LYS A  43      34.054 -19.449  -6.490  1.00 79.37           O  
ATOM    621  CG  LYS A  43      30.269 -18.910  -6.318  1.00 79.37           C  
ATOM    622  HG2 LYS A  43      29.698 -19.816  -6.112  1.00 79.37           H  
ATOM    623  HG3 LYS A  43      30.755 -19.024  -7.286  1.00 79.37           H  
ATOM    624  CD  LYS A  43      29.299 -17.730  -6.397  1.00 79.37           C  
ATOM    625  HD2 LYS A  43      28.796 -17.588  -5.440  1.00 79.37           H  
ATOM    626  HD3 LYS A  43      29.839 -16.830  -6.690  1.00 79.37           H  
ATOM    627  CE  LYS A  43      28.296 -18.143  -7.479  1.00 79.37           C  
ATOM    628  HE2 LYS A  43      28.843 -18.463  -8.365  1.00 79.37           H  
ATOM    629  HE3 LYS A  43      27.757 -19.032  -7.151  1.00 79.37           H  
ATOM    630  NZ  LYS A  43      27.350 -17.075  -7.853  1.00 79.37           N  
ATOM    631  HZ1 LYS A  43      26.767 -16.817  -7.070  1.00 79.37           H  
ATOM    632  HZ2 LYS A  43      27.858 -16.287  -8.229  1.00 79.37           H  
ATOM    633  HZ3 LYS A  43      26.788 -17.460  -8.599  1.00 79.37           H  
ATOM    634  N   THR A  44      32.728 -21.098  -7.271  1.00 80.42           N  
ATOM    635  H   THR A  44      31.917 -21.673  -7.090  1.00 80.42           H  
ATOM    636  CA  THR A  44      33.322 -21.209  -8.607  1.00 80.42           C  
ATOM    637  HA  THR A  44      34.268 -20.669  -8.642  1.00 80.42           H  
ATOM    638  C   THR A  44      32.351 -20.588  -9.598  1.00 80.42           C  
ATOM    639  CB  THR A  44      33.605 -22.674  -8.965  1.00 80.42           C  
ATOM    640  HB  THR A  44      32.675 -23.241  -8.972  1.00 80.42           H  
ATOM    641  O   THR A  44      31.177 -20.939  -9.598  1.00 80.42           O  
ATOM    642  CG2 THR A  44      34.304 -22.825 -10.315  1.00 80.42           C  
ATOM    643 HG21 THR A  44      35.230 -22.250 -10.327  1.00 80.42           H  
ATOM    644 HG22 THR A  44      33.652 -22.481 -11.118  1.00 80.42           H  
ATOM    645 HG23 THR A  44      34.535 -23.875 -10.495  1.00 80.42           H  
ATOM    646  OG1 THR A  44      34.470 -23.213  -7.995  1.00 80.42           O  
ATOM    647  HG1 THR A  44      34.739 -24.083  -8.298  1.00 80.42           H  
ATOM    648  N   ALA A  45      32.816 -19.648 -10.418  1.00 82.11           N  
ATOM    649  H   ALA A  45      33.802 -19.433 -10.412  1.00 82.11           H  
ATOM    650  CA  ALA A  45      31.997 -19.018 -11.446  1.00 82.11           C  
ATOM    651  HA  ALA A  45      30.985 -19.422 -11.419  1.00 82.11           H  
ATOM    652  C   ALA A  45      32.583 -19.313 -12.827  1.00 82.11           C  
ATOM    653  CB  ALA A  45      31.901 -17.513 -11.168  1.00 82.11           C  
ATOM    654  HB1 ALA A  45      32.894 -17.066 -11.195  1.00 82.11           H  
ATOM    655  HB2 ALA A  45      31.277 -17.043 -11.928  1.00 82.11           H  
ATOM    656  HB3 ALA A  45      31.454 -17.351 -10.187  1.00 82.11           H  
ATOM    657  O   ALA A  45      33.754 -19.029 -13.078  1.00 82.11           O  
ATOM    658  N   THR A  46      31.757 -19.833 -13.732  1.00 85.73           N  
ATOM    659  H   THR A  46      30.836 -20.128 -13.442  1.00 85.73           H  
ATOM    660  CA  THR A  46      32.144 -20.050 -15.129  1.00 85.73           C  
ATOM    661  HA  THR A  46      33.211 -20.269 -15.166  1.00 85.73           H  
ATOM    662  C   THR A  46      31.866 -18.795 -15.952  1.00 85.73           C  
ATOM    663  CB  THR A  46      31.416 -21.255 -15.726  1.00 85.73           C  
ATOM    664  HB  THR A  46      30.351 -21.042 -15.820  1.00 85.73           H  
ATOM    665  O   THR A  46      30.716 -18.371 -16.086  1.00 85.73           O  
ATOM    666  CG2 THR A  46      32.000 -21.592 -17.091  1.00 85.73           C  
ATOM    667 HG21 THR A  46      33.087 -21.662 -17.032  1.00 85.73           H  
ATOM    668 HG22 THR A  46      31.612 -22.562 -17.401  1.00 85.73           H  
ATOM    669 HG23 THR A  46      31.717 -20.841 -17.828  1.00 85.73           H  
ATOM    670  OG1 THR A  46      31.587 -22.376 -14.894  1.00 85.73           O  
ATOM    671  HG1 THR A  46      30.961 -23.055 -15.158  1.00 85.73           H  
ATOM    672  N   ILE A  47      32.914 -18.189 -16.515  1.00 85.19           N  
ATOM    673  H   ILE A  47      33.829 -18.600 -16.392  1.00 85.19           H  
ATOM    674  CA  ILE A  47      32.824 -16.914 -17.236  1.00 85.19           C  
ATOM    675  HA  ILE A  47      31.928 -16.389 -16.905  1.00 85.19           H  
ATOM    676  C   ILE A  47      32.688 -17.164 -18.743  1.00 85.19           C  
ATOM    677  CB  ILE A  47      34.034 -16.008 -16.902  1.00 85.19           C  
ATOM    678  HB  ILE A  47      34.930 -16.466 -17.319  1.00 85.19           H  
ATOM    679  O   ILE A  47      33.655 -17.519 -19.405  1.00 85.19           O  
ATOM    680  CG1 ILE A  47      34.285 -15.842 -15.383  1.00 85.19           C  
ATOM    681 HG12 ILE A  47      34.551 -16.809 -14.956  1.00 85.19           H  
ATOM    682 HG13 ILE A  47      35.149 -15.192 -15.244  1.00 85.19           H  
ATOM    683  CG2 ILE A  47      33.864 -14.627 -17.566  1.00 85.19           C  
ATOM    684 HG21 ILE A  47      32.919 -14.169 -17.273  1.00 85.19           H  
ATOM    685 HG22 ILE A  47      33.899 -14.730 -18.651  1.00 85.19           H  
ATOM    686 HG23 ILE A  47      34.686 -13.975 -17.270  1.00 85.19           H  
ATOM    687  CD1 ILE A  47      33.115 -15.265 -14.573  1.00 85.19           C  
ATOM    688 HD11 ILE A  47      33.409 -15.192 -13.526  1.00 85.19           H  
ATOM    689 HD12 ILE A  47      32.857 -14.268 -14.932  1.00 85.19           H  
ATOM    690 HD13 ILE A  47      32.246 -15.918 -14.644  1.00 85.19           H  
ATOM    691  N   MET A  48      31.492 -16.930 -19.293  1.00 87.51           N  
ATOM    692  H   MET A  48      30.726 -16.720 -18.669  1.00 87.51           H  
ATOM    693  CA  MET A  48      31.206 -17.065 -20.736  1.00 87.51           C  
ATOM    694  HA  MET A  48      31.964 -17.702 -21.191  1.00 87.51           H  
ATOM    695  C   MET A  48      31.273 -15.750 -21.522  1.00 87.51           C  
ATOM    696  CB  MET A  48      29.832 -17.725 -20.917  1.00 87.51           C  
ATOM    697  HB2 MET A  48      29.095 -17.211 -20.301  1.00 87.51           H  
ATOM    698  HB3 MET A  48      29.515 -17.632 -21.956  1.00 87.51           H  
ATOM    699  O   MET A  48      31.047 -15.734 -22.729  1.00 87.51           O  
ATOM    700  CG  MET A  48      29.862 -19.207 -20.538  1.00 87.51           C  
ATOM    701  HG2 MET A  48      28.878 -19.630 -20.740  1.00 87.51           H  
ATOM    702  HG3 MET A  48      30.072 -19.295 -19.472  1.00 87.51           H  
ATOM    703  SD  MET A  48      31.076 -20.204 -21.427  1.00 87.51           S  
ATOM    704  CE  MET A  48      30.386 -20.119 -23.095  1.00 87.51           C  
ATOM    705  HE1 MET A  48      29.583 -19.384 -23.157  1.00 87.51           H  
ATOM    706  HE2 MET A  48      29.986 -21.099 -23.358  1.00 87.51           H  
ATOM    707  HE3 MET A  48      31.171 -19.833 -23.794  1.00 87.51           H  
ATOM    708  N   GLY A  49      31.544 -14.641 -20.834  1.00 83.98           N  
ATOM    709  H   GLY A  49      31.776 -14.739 -19.856  1.00 83.98           H  
ATOM    710  CA  GLY A  49      31.372 -13.305 -21.388  1.00 83.98           C  
ATOM    711  HA2 GLY A  49      31.819 -13.257 -22.381  1.00 83.98           H  
ATOM    712  HA3 GLY A  49      31.886 -12.587 -20.748  1.00 83.98           H  
ATOM    713  C   GLY A  49      29.896 -12.910 -21.504  1.00 83.98           C  
ATOM    714  O   GLY A  49      28.997 -13.738 -21.656  1.00 83.98           O  
ATOM    715  N   ILE A  50      29.651 -11.609 -21.398  1.00 83.56           N  
ATOM    716  H   ILE A  50      30.433 -10.978 -21.295  1.00 83.56           H  
ATOM    717  CA  ILE A  50      28.350 -10.984 -21.633  1.00 83.56           C  
ATOM    718  HA  ILE A  50      27.744 -11.654 -22.243  1.00 83.56           H  
ATOM    719  C   ILE A  50      28.575  -9.717 -22.454  1.00 83.56           C  
ATOM    720  CB  ILE A  50      27.583 -10.707 -20.319  1.00 83.56           C  
ATOM    721  HB  ILE A  50      26.692 -10.133 -20.575  1.00 83.56           H  
ATOM    722  O   ILE A  50      29.587  -9.034 -22.294  1.00 83.56           O  
ATOM    723  CG1 ILE A  50      28.412  -9.867 -19.324  1.00 83.56           C  
ATOM    724 HG12 ILE A  50      29.338 -10.386 -19.081  1.00 83.56           H  
ATOM    725 HG13 ILE A  50      28.663  -8.909 -19.780  1.00 83.56           H  
ATOM    726  CG2 ILE A  50      27.103 -12.032 -19.700  1.00 83.56           C  
ATOM    727 HG21 ILE A  50      27.941 -12.569 -19.255  1.00 83.56           H  
ATOM    728 HG22 ILE A  50      26.346 -11.847 -18.938  1.00 83.56           H  
ATOM    729 HG23 ILE A  50      26.653 -12.659 -20.471  1.00 83.56           H  
ATOM    730  CD1 ILE A  50      27.671  -9.592 -18.018  1.00 83.56           C  
ATOM    731 HD11 ILE A  50      26.752  -9.040 -18.214  1.00 83.56           H  
ATOM    732 HD12 ILE A  50      27.433 -10.524 -17.506  1.00 83.56           H  
ATOM    733 HD13 ILE A  50      28.325  -9.028 -17.353  1.00 83.56           H  
ATOM    734  N   THR A  51      27.647  -9.404 -23.353  1.00 82.11           N  
ATOM    735  H   THR A  51      26.847 -10.015 -23.436  1.00 82.11           H  
ATOM    736  CA  THR A  51      27.689  -8.157 -24.133  1.00 82.11           C  
ATOM    737  HA  THR A  51      28.681  -8.070 -24.577  1.00 82.11           H  
ATOM    738  C   THR A  51      27.451  -6.944 -23.225  1.00 82.11           C  
ATOM    739  CB  THR A  51      26.655  -8.159 -25.268  1.00 82.11           C  
ATOM    740  HB  THR A  51      26.726  -7.219 -25.814  1.00 82.11           H  
ATOM    741  O   THR A  51      26.796  -7.091 -22.193  1.00 82.11           O  
ATOM    742  CG2 THR A  51      26.858  -9.315 -26.245  1.00 82.11           C  
ATOM    743 HG21 THR A  51      26.722 -10.277 -25.750  1.00 82.11           H  
ATOM    744 HG22 THR A  51      26.144  -9.229 -27.064  1.00 82.11           H  
ATOM    745 HG23 THR A  51      27.866  -9.271 -26.658  1.00 82.11           H  
ATOM    746  OG1 THR A  51      25.356  -8.288 -24.749  1.00 82.11           O  
ATOM    747  HG1 THR A  51      25.166  -9.229 -24.775  1.00 82.11           H  
ATOM    748  N   PRO A  52      27.887  -5.723 -23.594  1.00 80.30           N  
ATOM    749  CA  PRO A  52      27.529  -4.510 -22.853  1.00 80.30           C  
ATOM    750  HA  PRO A  52      28.002  -4.546 -21.872  1.00 80.30           H  
ATOM    751  C   PRO A  52      26.015  -4.337 -22.676  1.00 80.30           C  
ATOM    752  CB  PRO A  52      28.124  -3.352 -23.659  1.00 80.30           C  
ATOM    753  HB2 PRO A  52      27.412  -3.006 -24.409  1.00 80.30           H  
ATOM    754  HB3 PRO A  52      28.427  -2.527 -23.013  1.00 80.30           H  
ATOM    755  O   PRO A  52      25.568  -3.841 -21.647  1.00 80.30           O  
ATOM    756  CG  PRO A  52      29.320  -3.995 -24.357  1.00 80.30           C  
ATOM    757  HG2 PRO A  52      29.599  -3.457 -25.263  1.00 80.30           H  
ATOM    758  HG3 PRO A  52      30.162  -4.046 -23.666  1.00 80.30           H  
ATOM    759  CD  PRO A  52      28.822  -5.406 -24.664  1.00 80.30           C  
ATOM    760  HD2 PRO A  52      29.663  -6.100 -24.682  1.00 80.30           H  
ATOM    761  HD3 PRO A  52      28.301  -5.414 -25.622  1.00 80.30           H  
ATOM    762  N   GLU A  53      25.213  -4.795 -23.641  1.00 78.55           N  
ATOM    763  H   GLU A  53      25.624  -5.193 -24.473  1.00 78.55           H  
ATOM    764  CA  GLU A  53      23.754  -4.798 -23.530  1.00 78.55           C  
ATOM    765  HA  GLU A  53      23.427  -3.809 -23.210  1.00 78.55           H  
ATOM    766  C   GLU A  53      23.259  -5.810 -22.489  1.00 78.55           C  
ATOM    767  CB  GLU A  53      23.132  -5.091 -24.900  1.00 78.55           C  
ATOM    768  HB2 GLU A  53      23.579  -4.435 -25.646  1.00 78.55           H  
ATOM    769  HB3 GLU A  53      23.341  -6.127 -25.168  1.00 78.55           H  
ATOM    770  O   GLU A  53      22.396  -5.468 -21.689  1.00 78.55           O  
ATOM    771  CG  GLU A  53      21.613  -4.853 -24.873  1.00 78.55           C  
ATOM    772  HG2 GLU A  53      21.177  -5.409 -24.043  1.00 78.55           H  
ATOM    773  HG3 GLU A  53      21.425  -3.794 -24.700  1.00 78.55           H  
ATOM    774  CD  GLU A  53      20.893  -5.302 -26.148  1.00 78.55           C  
ATOM    775  OE1 GLU A  53      19.638  -5.299 -26.101  1.00 78.55           O  
ATOM    776  OE2 GLU A  53      21.560  -5.762 -27.093  1.00 78.55           O  
ATOM    777  N   GLN A  54      23.800  -7.032 -22.452  1.00 77.53           N  
ATOM    778  H   GLN A  54      24.519  -7.261 -23.123  1.00 77.53           H  
ATOM    779  CA  GLN A  54      23.487  -8.011 -21.402  1.00 77.53           C  
ATOM    780  HA  GLN A  54      22.407  -8.147 -21.341  1.00 77.53           H  
ATOM    781  C   GLN A  54      23.966  -7.536 -20.032  1.00 77.53           C  
ATOM    782  CB  GLN A  54      24.141  -9.358 -21.716  1.00 77.53           C  
ATOM    783  HB2 GLN A  54      25.170  -9.170 -22.022  1.00 77.53           H  
ATOM    784  HB3 GLN A  54      24.162  -9.970 -20.814  1.00 77.53           H  
ATOM    785  O   GLN A  54      23.220  -7.656 -19.068  1.00 77.53           O  
ATOM    786  CG  GLN A  54      23.401 -10.147 -22.803  1.00 77.53           C  
ATOM    787  HG2 GLN A  54      23.169  -9.498 -23.648  1.00 77.53           H  
ATOM    788  HG3 GLN A  54      22.463 -10.519 -22.392  1.00 77.53           H  
ATOM    789  CD  GLN A  54      24.234 -11.317 -23.314  1.00 77.53           C  
ATOM    790  NE2 GLN A  54      23.626 -12.369 -23.811  1.00 77.53           N  
ATOM    791 HE21 GLN A  54      24.232 -13.084 -24.186  1.00 77.53           H  
ATOM    792 HE22 GLN A  54      22.619 -12.412 -23.881  1.00 77.53           H  
ATOM    793  OE1 GLN A  54      25.452 -11.286 -23.333  1.00 77.53           O  
ATOM    794  N   PHE A  55      25.162  -6.948 -19.951  1.00 79.12           N  
ATOM    795  H   PHE A  55      25.735  -6.911 -20.781  1.00 79.12           H  
ATOM    796  CA  PHE A  55      25.680  -6.343 -18.730  1.00 79.12           C  
ATOM    797  HA  PHE A  55      25.697  -7.107 -17.953  1.00 79.12           H  
ATOM    798  C   PHE A  55      24.766  -5.218 -18.261  1.00 79.12           C  
ATOM    799  CB  PHE A  55      27.108  -5.822 -18.947  1.00 79.12           C  
ATOM    800  HB2 PHE A  55      27.102  -5.057 -19.724  1.00 79.12           H  
ATOM    801  HB3 PHE A  55      27.733  -6.642 -19.299  1.00 79.12           H  
ATOM    802  O   PHE A  55      24.380  -5.182 -17.101  1.00 79.12           O  
ATOM    803  CG  PHE A  55      27.722  -5.233 -17.688  1.00 79.12           C  
ATOM    804  CD1 PHE A  55      27.457  -3.901 -17.312  1.00 79.12           C  
ATOM    805  HD1 PHE A  55      26.841  -3.272 -17.938  1.00 79.12           H  
ATOM    806  CD2 PHE A  55      28.539  -6.028 -16.865  1.00 79.12           C  
ATOM    807  HD2 PHE A  55      28.788  -7.036 -17.162  1.00 79.12           H  
ATOM    808  CE1 PHE A  55      27.976  -3.389 -16.109  1.00 79.12           C  
ATOM    809  HE1 PHE A  55      27.760  -2.371 -15.819  1.00 79.12           H  
ATOM    810  CE2 PHE A  55      29.050  -5.523 -15.659  1.00 79.12           C  
ATOM    811  HE2 PHE A  55      29.664  -6.150 -15.029  1.00 79.12           H  
ATOM    812  CZ  PHE A  55      28.764  -4.202 -15.277  1.00 79.12           C  
ATOM    813  HZ  PHE A  55      29.156  -3.811 -14.350  1.00 79.12           H  
ATOM    814  N   SER A  56      24.355  -4.326 -19.160  1.00 77.70           N  
ATOM    815  H   SER A  56      24.732  -4.367 -20.096  1.00 77.70           H  
ATOM    816  CA  SER A  56      23.373  -3.297 -18.839  1.00 77.70           C  
ATOM    817  HA  SER A  56      23.748  -2.708 -18.003  1.00 77.70           H  
ATOM    818  C   SER A  56      22.058  -3.944 -18.405  1.00 77.70           C  
ATOM    819  CB  SER A  56      23.178  -2.360 -20.030  1.00 77.70           C  
ATOM    820  HB2 SER A  56      24.146  -1.966 -20.338  1.00 77.70           H  
ATOM    821  HB3 SER A  56      22.730  -2.902 -20.863  1.00 77.70           H  
ATOM    822  O   SER A  56      21.567  -3.667 -17.326  1.00 77.70           O  
ATOM    823  OG  SER A  56      22.344  -1.287 -19.650  1.00 77.70           O  
ATOM    824  HG  SER A  56      22.236  -0.696 -20.398  1.00 77.70           H  
ATOM    825  N   LYS A  57      21.508  -4.909 -19.136  1.00 70.09           N  
ATOM    826  H   LYS A  57      21.945  -5.168 -20.009  1.00 70.09           H  
ATOM    827  CA  LYS A  57      20.268  -5.579 -18.725  1.00 70.09           C  
ATOM    828  HA  LYS A  57      19.498  -4.822 -18.571  1.00 70.09           H  
ATOM    829  C   LYS A  57      20.384  -6.300 -17.384  1.00 70.09           C  
ATOM    830  CB  LYS A  57      19.796  -6.544 -19.815  1.00 70.09           C  
ATOM    831  HB2 LYS A  57      20.636  -7.149 -20.156  1.00 70.09           H  
ATOM    832  HB3 LYS A  57      19.040  -7.211 -19.399  1.00 70.09           H  
ATOM    833  O   LYS A  57      19.390  -6.353 -16.688  1.00 70.09           O  
ATOM    834  CG  LYS A  57      19.169  -5.786 -20.991  1.00 70.09           C  
ATOM    835  HG2 LYS A  57      19.876  -5.052 -21.377  1.00 70.09           H  
ATOM    836  HG3 LYS A  57      18.279  -5.260 -20.646  1.00 70.09           H  
ATOM    837  CD  LYS A  57      18.783  -6.754 -22.115  1.00 70.09           C  
ATOM    838  HD2 LYS A  57      19.667  -7.321 -22.407  1.00 70.09           H  
ATOM    839  HD3 LYS A  57      18.005  -7.435 -21.770  1.00 70.09           H  
ATOM    840  CE  LYS A  57      18.287  -5.937 -23.310  1.00 70.09           C  
ATOM    841  HE2 LYS A  57      19.040  -5.180 -23.526  1.00 70.09           H  
ATOM    842  HE3 LYS A  57      17.366  -5.414 -23.051  1.00 70.09           H  
ATOM    843  NZ  LYS A  57      18.102  -6.756 -24.530  1.00 70.09           N  
ATOM    844  HZ1 LYS A  57      18.285  -6.156 -25.322  1.00 70.09           H  
ATOM    845  HZ2 LYS A  57      18.837  -7.443 -24.625  1.00 70.09           H  
ATOM    846  HZ3 LYS A  57      17.183  -7.168 -24.612  1.00 70.09           H  
ATOM    847  N   GLU A  58      21.530  -6.862 -17.017  1.00 69.90           N  
ATOM    848  H   GLU A  58      22.296  -6.850 -17.675  1.00 69.90           H  
ATOM    849  CA  GLU A  58      21.693  -7.653 -15.789  1.00 69.90           C  
ATOM    850  HA  GLU A  58      20.727  -8.077 -15.513  1.00 69.90           H  
ATOM    851  C   GLU A  58      22.153  -6.823 -14.580  1.00 69.90           C  
ATOM    852  CB  GLU A  58      22.641  -8.826 -16.096  1.00 69.90           C  
ATOM    853  HB2 GLU A  58      23.632  -8.447 -16.347  1.00 69.90           H  
ATOM    854  HB3 GLU A  58      22.237  -9.348 -16.964  1.00 69.90           H  
ATOM    855  O   GLU A  58      21.724  -7.087 -13.455  1.00 69.90           O  
ATOM    856  CG  GLU A  58      22.753  -9.829 -14.937  1.00 69.90           C  
ATOM    857  HG2 GLU A  58      23.394  -9.409 -14.161  1.00 69.90           H  
ATOM    858  HG3 GLU A  58      21.760  -9.970 -14.510  1.00 69.90           H  
ATOM    859  CD  GLU A  58      23.293 -11.207 -15.358  1.00 69.90           C  
ATOM    860  OE1 GLU A  58      23.063 -12.163 -14.574  1.00 69.90           O  
ATOM    861  OE2 GLU A  58      23.837 -11.338 -16.477  1.00 69.90           O  
ATOM    862  N   TYR A  59      22.999  -5.818 -14.815  1.00 69.85           N  
ATOM    863  H   TYR A  59      23.300  -5.683 -15.769  1.00 69.85           H  
ATOM    864  CA  TYR A  59      23.658  -5.000 -13.791  1.00 69.85           C  
ATOM    865  HA  TYR A  59      23.376  -5.366 -12.804  1.00 69.85           H  
ATOM    866  C   TYR A  59      23.300  -3.522 -13.838  1.00 69.85           C  
ATOM    867  CB  TYR A  59      25.180  -5.090 -13.916  1.00 69.85           C  
ATOM    868  HB2 TYR A  59      25.494  -4.676 -14.874  1.00 69.85           H  
ATOM    869  HB3 TYR A  59      25.631  -4.463 -13.146  1.00 69.85           H  
ATOM    870  O   TYR A  59      23.477  -2.843 -12.821  1.00 69.85           O  
ATOM    871  CG  TYR A  59      25.744  -6.476 -13.764  1.00 69.85           C  
ATOM    872  CD1 TYR A  59      26.004  -6.996 -12.484  1.00 69.85           C  
ATOM    873  HD1 TYR A  59      25.777  -6.403 -11.610  1.00 69.85           H  
ATOM    874  CD2 TYR A  59      26.025  -7.237 -14.907  1.00 69.85           C  
ATOM    875  HD2 TYR A  59      25.808  -6.832 -15.885  1.00 69.85           H  
ATOM    876  CE1 TYR A  59      26.583  -8.271 -12.351  1.00 69.85           C  
ATOM    877  HE1 TYR A  59      26.808  -8.665 -11.371  1.00 69.85           H  
ATOM    878  CE2 TYR A  59      26.579  -8.519 -14.779  1.00 69.85           C  
ATOM    879  HE2 TYR A  59      26.763  -9.136 -15.646  1.00 69.85           H  
ATOM    880  OH  TYR A  59      27.467 -10.247 -13.396  1.00 69.85           O  
ATOM    881  HH  TYR A  59      27.630 -10.493 -12.483  1.00 69.85           H  
ATOM    882  CZ  TYR A  59      26.880  -9.029 -13.505  1.00 69.85           C  
ATOM    883  N   SER A  60      22.775  -2.993 -14.954  1.00 62.41           N  
ATOM    884  H   SER A  60      22.581  -3.597 -15.740  1.00 62.41           H  
ATOM    885  CA  SER A  60      21.977  -1.775 -14.805  1.00 62.41           C  
ATOM    886  HA  SER A  60      22.620  -1.026 -14.343  1.00 62.41           H  
ATOM    887  C   SER A  60      20.873  -2.121 -13.827  1.00 62.41           C  
ATOM    888  CB  SER A  60      21.420  -1.132 -16.088  1.00 62.41           C  
ATOM    889  HB2 SER A  60      22.152  -1.207 -16.892  1.00 62.41           H  
ATOM    890  HB3 SER A  60      21.249  -0.074 -15.888  1.00 62.41           H  
ATOM    891  O   SER A  60      20.408  -3.262 -13.736  1.00 62.41           O  
ATOM    892  OG  SER A  60      20.186  -1.691 -16.488  1.00 62.41           O  
ATOM    893  HG  SER A  60      20.416  -2.562 -16.820  1.00 62.41           H  
ATOM    894  N   THR A  61      20.516  -1.140 -13.014  1.00 57.05           N  
ATOM    895  H   THR A  61      20.873  -0.211 -13.189  1.00 57.05           H  
ATOM    896  CA  THR A  61      19.391  -1.304 -12.115  1.00 57.05           C  
ATOM    897  HA  THR A  61      19.545  -2.175 -11.478  1.00 57.05           H  
ATOM    898  C   THR A  61      18.197  -1.542 -13.027  1.00 57.05           C  
ATOM    899  CB  THR A  61      19.226  -0.042 -11.251  1.00 57.05           C  
ATOM    900  HB  THR A  61      18.821   0.778 -11.844  1.00 57.05           H  
ATOM    901  O   THR A  61      17.681  -0.572 -13.570  1.00 57.05           O  
ATOM    902  CG2 THR A  61      18.339  -0.285 -10.034  1.00 57.05           C  
ATOM    903 HG21 THR A  61      18.266   0.636  -9.457  1.00 57.05           H  
ATOM    904 HG22 THR A  61      17.343  -0.576 -10.366  1.00 57.05           H  
ATOM    905 HG23 THR A  61      18.765  -1.074  -9.413  1.00 57.05           H  
ATOM    906  OG1 THR A  61      20.485   0.354 -10.753  1.00 57.05           O  
ATOM    907  HG1 THR A  61      21.144  -0.204 -11.172  1.00 57.05           H  
ATOM    908  N   ILE A  62      17.808  -2.806 -13.266  1.00 58.67           N  
ATOM    909  H   ILE A  62      18.452  -3.555 -13.055  1.00 58.67           H  
ATOM    910  CA  ILE A  62      16.527  -3.109 -13.892  1.00 58.67           C  
ATOM    911  HA  ILE A  62      16.463  -2.588 -14.847  1.00 58.67           H  
ATOM    912  C   ILE A  62      15.537  -2.521 -12.911  1.00 58.67           C  
ATOM    913  CB  ILE A  62      16.229  -4.604 -14.110  1.00 58.67           C  
ATOM    914  HB  ILE A  62      16.160  -5.072 -13.129  1.00 58.67           H  
ATOM    915  O   ILE A  62      15.238  -3.097 -11.856  1.00 58.67           O  
ATOM    916  CG1 ILE A  62      17.297  -5.372 -14.902  1.00 58.67           C  
ATOM    917 HG12 ILE A  62      17.291  -5.046 -15.942  1.00 58.67           H  
ATOM    918 HG13 ILE A  62      18.279  -5.162 -14.477  1.00 58.67           H  
ATOM    919  CG2 ILE A  62      14.865  -4.687 -14.836  1.00 58.67           C  
ATOM    920 HG21 ILE A  62      14.067  -4.266 -14.224  1.00 58.67           H  
ATOM    921 HG22 ILE A  62      14.912  -4.132 -15.773  1.00 58.67           H  
ATOM    922 HG23 ILE A  62      14.597  -5.716 -15.076  1.00 58.67           H  
ATOM    923  CD1 ILE A  62      17.066  -6.895 -14.821  1.00 58.67           C  
ATOM    924 HD11 ILE A  62      16.195  -7.189 -15.406  1.00 58.67           H  
ATOM    925 HD12 ILE A  62      17.928  -7.452 -15.190  1.00 58.67           H  
ATOM    926 HD13 ILE A  62      16.929  -7.191 -13.781  1.00 58.67           H  
ATOM    927  N   GLU A  63      15.154  -1.288 -13.192  1.00 66.01           N  
ATOM    928  H   GLU A  63      15.574  -0.817 -13.981  1.00 66.01           H  
ATOM    929  CA  GLU A  63      14.276  -0.554 -12.337  1.00 66.01           C  
ATOM    930  HA  GLU A  63      14.713  -0.528 -11.339  1.00 66.01           H  
ATOM    931  C   GLU A  63      12.989  -1.356 -12.314  1.00 66.01           C  
ATOM    932  CB  GLU A  63      14.119   0.877 -12.843  1.00 66.01           C  
ATOM    933  HB2 GLU A  63      15.108   1.303 -13.007  1.00 66.01           H  
ATOM    934  HB3 GLU A  63      13.560   0.884 -13.779  1.00 66.01           H  
ATOM    935  O   GLU A  63      12.497  -1.811 -13.347  1.00 66.01           O  
ATOM    936  CG  GLU A  63      13.392   1.703 -11.782  1.00 66.01           C  
ATOM    937  HG2 GLU A  63      12.381   1.314 -11.655  1.00 66.01           H  
ATOM    938  HG3 GLU A  63      13.910   1.588 -10.830  1.00 66.01           H  
ATOM    939  CD  GLU A  63      13.310   3.190 -12.122  1.00 66.01           C  
ATOM    940  OE1 GLU A  63      12.824   3.910 -11.218  1.00 66.01           O  
ATOM    941  OE2 GLU A  63      13.630   3.591 -13.253  1.00 66.01           O  
ATOM    942  N   PHE A  64      12.501  -1.637 -11.112  1.00 79.03           N  
ATOM    943  H   PHE A  64      12.962  -1.271 -10.291  1.00 79.03           H  
ATOM    944  CA  PHE A  64      11.277  -2.398 -10.984  1.00 79.03           C  
ATOM    945  HA  PHE A  64      11.416  -3.363 -11.472  1.00 79.03           H  
ATOM    946  C   PHE A  64      10.161  -1.648 -11.722  1.00 79.03           C  
ATOM    947  CB  PHE A  64      10.973  -2.639  -9.505  1.00 79.03           C  
ATOM    948  HB2 PHE A  64      11.129  -1.709  -8.958  1.00 79.03           H  
ATOM    949  HB3 PHE A  64      11.669  -3.381  -9.114  1.00 79.03           H  
ATOM    950  O   PHE A  64       9.739  -0.566 -11.302  1.00 79.03           O  
ATOM    951  CG  PHE A  64       9.556  -3.113  -9.277  1.00 79.03           C  
ATOM    952  CD1 PHE A  64       8.633  -2.254  -8.664  1.00 79.03           C  
ATOM    953  HD1 PHE A  64       8.956  -1.282  -8.321  1.00 79.03           H  
ATOM    954  CD2 PHE A  64       9.120  -4.342  -9.803  1.00 79.03           C  
ATOM    955  HD2 PHE A  64       9.808  -4.976 -10.342  1.00 79.03           H  
ATOM    956  CE1 PHE A  64       7.282  -2.601  -8.565  1.00 79.03           C  
ATOM    957  HE1 PHE A  64       6.570  -1.905  -8.149  1.00 79.03           H  
ATOM    958  CE2 PHE A  64       7.758  -4.684  -9.731  1.00 79.03           C  
ATOM    959  HE2 PHE A  64       7.394  -5.559 -10.249  1.00 79.03           H  
ATOM    960  CZ  PHE A  64       6.848  -3.816  -9.106  1.00 79.03           C  
ATOM    961  HZ  PHE A  64       5.790  -4.033  -9.109  1.00 79.03           H  
ATOM    962  N   ASP A  65       9.708  -2.239 -12.825  1.00 84.88           N  
ATOM    963  H   ASP A  65      10.243  -3.004 -13.212  1.00 84.88           H  
ATOM    964  CA  ASP A  65       8.670  -1.671 -13.665  1.00 84.88           C  
ATOM    965  HA  ASP A  65       8.768  -0.586 -13.653  1.00 84.88           H  
ATOM    966  C   ASP A  65       7.297  -2.031 -13.097  1.00 84.88           C  
ATOM    967  CB  ASP A  65       8.856  -2.097 -15.123  1.00 84.88           C  
ATOM    968  HB2 ASP A  65       9.863  -1.829 -15.444  1.00 84.88           H  
ATOM    969  HB3 ASP A  65       8.744  -3.178 -15.207  1.00 84.88           H  
ATOM    970  O   ASP A  65       6.732  -3.108 -13.320  1.00 84.88           O  
ATOM    971  CG  ASP A  65       7.844  -1.403 -16.039  1.00 84.88           C  
ATOM    972  OD1 ASP A  65       6.910  -0.738 -15.526  1.00 84.88           O  
ATOM    973  OD2 ASP A  65       7.938  -1.619 -17.260  1.00 84.88           O  
ATOM    974  N   PHE A  66       6.759  -1.096 -12.316  1.00 90.26           N  
ATOM    975  H   PHE A  66       7.296  -0.258 -12.146  1.00 90.26           H  
ATOM    976  CA  PHE A  66       5.444  -1.252 -11.718  1.00 90.26           C  
ATOM    977  HA  PHE A  66       5.421  -2.236 -11.249  1.00 90.26           H  
ATOM    978  C   PHE A  66       4.319  -1.229 -12.760  1.00 90.26           C  
ATOM    979  CB  PHE A  66       5.249  -0.173 -10.647  1.00 90.26           C  
ATOM    980  HB2 PHE A  66       5.245   0.804 -11.132  1.00 90.26           H  
ATOM    981  HB3 PHE A  66       6.098  -0.203  -9.964  1.00 90.26           H  
ATOM    982  O   PHE A  66       3.303  -1.895 -12.564  1.00 90.26           O  
ATOM    983  CG  PHE A  66       3.985  -0.328  -9.821  1.00 90.26           C  
ATOM    984  CD1 PHE A  66       3.167   0.785  -9.556  1.00 90.26           C  
ATOM    985  HD1 PHE A  66       3.413   1.757  -9.956  1.00 90.26           H  
ATOM    986  CD2 PHE A  66       3.623  -1.588  -9.306  1.00 90.26           C  
ATOM    987  HD2 PHE A  66       4.233  -2.454  -9.516  1.00 90.26           H  
ATOM    988  CE1 PHE A  66       2.018   0.640  -8.762  1.00 90.26           C  
ATOM    989  HE1 PHE A  66       1.392   1.500  -8.574  1.00 90.26           H  
ATOM    990  CE2 PHE A  66       2.461  -1.740  -8.532  1.00 90.26           C  
ATOM    991  HE2 PHE A  66       2.173  -2.711  -8.157  1.00 90.26           H  
ATOM    992  CZ  PHE A  66       1.669  -0.619  -8.242  1.00 90.26           C  
ATOM    993  HZ  PHE A  66       0.780  -0.726  -7.638  1.00 90.26           H  
ATOM    994  N   LYS A  67       4.505  -0.528 -13.885  1.00 91.78           N  
ATOM    995  H   LYS A  67       5.435  -0.198 -14.100  1.00 91.78           H  
ATOM    996  CA  LYS A  67       3.511  -0.466 -14.958  1.00 91.78           C  
ATOM    997  HA  LYS A  67       2.536  -0.224 -14.535  1.00 91.78           H  
ATOM    998  C   LYS A  67       3.369  -1.827 -15.629  1.00 91.78           C  
ATOM    999  CB  LYS A  67       3.908   0.630 -15.953  1.00 91.78           C  
ATOM   1000  HB2 LYS A  67       4.139   1.549 -15.414  1.00 91.78           H  
ATOM   1001  HB3 LYS A  67       4.795   0.319 -16.504  1.00 91.78           H  
ATOM   1002  O   LYS A  67       2.260  -2.352 -15.699  1.00 91.78           O  
ATOM   1003  CG  LYS A  67       2.768   0.908 -16.936  1.00 91.78           C  
ATOM   1004  HG2 LYS A  67       2.402  -0.031 -17.353  1.00 91.78           H  
ATOM   1005  HG3 LYS A  67       1.951   1.404 -16.413  1.00 91.78           H  
ATOM   1006  CD  LYS A  67       3.262   1.784 -18.086  1.00 91.78           C  
ATOM   1007  HD2 LYS A  67       3.661   2.725 -17.708  1.00 91.78           H  
ATOM   1008  HD3 LYS A  67       4.048   1.241 -18.612  1.00 91.78           H  
ATOM   1009  CE  LYS A  67       2.088   2.049 -19.028  1.00 91.78           C  
ATOM   1010  HE2 LYS A  67       1.420   1.189 -18.990  1.00 91.78           H  
ATOM   1011  HE3 LYS A  67       1.531   2.918 -18.678  1.00 91.78           H  
ATOM   1012  NZ  LYS A  67       2.544   2.220 -20.421  1.00 91.78           N  
ATOM   1013  HZ1 LYS A  67       2.937   1.338 -20.717  1.00 91.78           H  
ATOM   1014  HZ2 LYS A  67       1.753   2.396 -21.023  1.00 91.78           H  
ATOM   1015  HZ3 LYS A  67       3.232   2.955 -20.504  1.00 91.78           H  
ATOM   1016  N   THR A  68       4.488  -2.452 -15.995  1.00 90.72           N  
ATOM   1017  H   THR A  68       5.355  -1.935 -15.953  1.00 90.72           H  
ATOM   1018  CA  THR A  68       4.495  -3.817 -16.543  1.00 90.72           C  
ATOM   1019  HA  THR A  68       3.881  -3.831 -17.444  1.00 90.72           H  
ATOM   1020  C   THR A  68       3.892  -4.827 -15.559  1.00 90.72           C  
ATOM   1021  CB  THR A  68       5.918  -4.229 -16.947  1.00 90.72           C  
ATOM   1022  HB  THR A  68       6.609  -4.066 -16.120  1.00 90.72           H  
ATOM   1023  O   THR A  68       3.168  -5.738 -15.973  1.00 90.72           O  
ATOM   1024  CG2 THR A  68       6.011  -5.686 -17.406  1.00 90.72           C  
ATOM   1025 HG21 THR A  68       5.268  -5.878 -18.181  1.00 90.72           H  
ATOM   1026 HG22 THR A  68       7.005  -5.870 -17.815  1.00 90.72           H  
ATOM   1027 HG23 THR A  68       5.855  -6.364 -16.567  1.00 90.72           H  
ATOM   1028  OG1 THR A  68       6.309  -3.469 -18.060  1.00 90.72           O  
ATOM   1029  HG1 THR A  68       6.906  -2.766 -17.794  1.00 90.72           H  
ATOM   1030  N   LEU A  69       4.120  -4.664 -14.247  1.00 92.24           N  
ATOM   1031  H   LEU A  69       4.755  -3.935 -13.955  1.00 92.24           H  
ATOM   1032  CA  LEU A  69       3.463  -5.501 -13.238  1.00 92.24           C  
ATOM   1033  HA  LEU A  69       3.692  -6.539 -13.480  1.00 92.24           H  
ATOM   1034  C   LEU A  69       1.932  -5.354 -13.285  1.00 92.24           C  
ATOM   1035  CB  LEU A  69       4.004  -5.188 -11.827  1.00 92.24           C  
ATOM   1036  HB2 LEU A  69       5.088  -5.305 -11.814  1.00 92.24           H  
ATOM   1037  HB3 LEU A  69       3.773  -4.150 -11.588  1.00 92.24           H  
ATOM   1038  O   LEU A  69       1.235  -6.369 -13.274  1.00 92.24           O  
ATOM   1039  CG  LEU A  69       3.367  -6.091 -10.749  1.00 92.24           C  
ATOM   1040  HG  LEU A  69       2.287  -6.139 -10.892  1.00 92.24           H  
ATOM   1041  CD1 LEU A  69       3.935  -7.507 -10.792  1.00 92.24           C  
ATOM   1042 HD11 LEU A  69       5.003  -7.495 -10.575  1.00 92.24           H  
ATOM   1043 HD12 LEU A  69       3.801  -7.926 -11.789  1.00 92.24           H  
ATOM   1044 HD13 LEU A  69       3.422  -8.133 -10.062  1.00 92.24           H  
ATOM   1045  CD2 LEU A  69       3.588  -5.570  -9.335  1.00 92.24           C  
ATOM   1046 HD21 LEU A  69       2.916  -6.096  -8.657  1.00 92.24           H  
ATOM   1047 HD22 LEU A  69       3.339  -4.509  -9.293  1.00 92.24           H  
ATOM   1048 HD23 LEU A  69       4.621  -5.748  -9.035  1.00 92.24           H  
ATOM   1049  N   MET A  70       1.415  -4.122 -13.330  1.00 94.50           N  
ATOM   1050  H   MET A  70       2.049  -3.335 -13.356  1.00 94.50           H  
ATOM   1051  CA  MET A  70      -0.026  -3.850 -13.407  1.00 94.50           C  
ATOM   1052  HA  MET A  70      -0.528  -4.329 -12.567  1.00 94.50           H  
ATOM   1053  C   MET A  70      -0.643  -4.426 -14.685  1.00 94.50           C  
ATOM   1054  CB  MET A  70      -0.295  -2.339 -13.343  1.00 94.50           C  
ATOM   1055  HB2 MET A  70       0.322  -1.825 -14.081  1.00 94.50           H  
ATOM   1056  HB3 MET A  70      -1.339  -2.158 -13.596  1.00 94.50           H  
ATOM   1057  O   MET A  70      -1.617  -5.172 -14.603  1.00 94.50           O  
ATOM   1058  CG  MET A  70      -0.037  -1.743 -11.957  1.00 94.50           C  
ATOM   1059  HG2 MET A  70       1.019  -1.837 -11.702  1.00 94.50           H  
ATOM   1060  HG3 MET A  70      -0.612  -2.316 -11.230  1.00 94.50           H  
ATOM   1061  SD  MET A  70      -0.536  -0.009 -11.793  1.00 94.50           S  
ATOM   1062  CE  MET A  70       0.573   0.815 -12.962  1.00 94.50           C  
ATOM   1063  HE1 MET A  70       1.606   0.601 -12.687  1.00 94.50           H  
ATOM   1064  HE2 MET A  70       0.406   1.891 -12.917  1.00 94.50           H  
ATOM   1065  HE3 MET A  70       0.374   0.467 -13.975  1.00 94.50           H  
ATOM   1066  N   GLU A  71      -0.040  -4.156 -15.846  1.00 93.31           N  
ATOM   1067  H   GLU A  71       0.750  -3.527 -15.841  1.00 93.31           H  
ATOM   1068  CA  GLU A  71      -0.495  -4.666 -17.149  1.00 93.31           C  
ATOM   1069  HA  GLU A  71      -1.516  -4.339 -17.341  1.00 93.31           H  
ATOM   1070  C   GLU A  71      -0.475  -6.200 -17.202  1.00 93.31           C  
ATOM   1071  CB  GLU A  71       0.427  -4.131 -18.256  1.00 93.31           C  
ATOM   1072  HB2 GLU A  71       1.458  -4.361 -17.988  1.00 93.31           H  
ATOM   1073  HB3 GLU A  71       0.191  -4.656 -19.182  1.00 93.31           H  
ATOM   1074  O   GLU A  71      -1.345  -6.839 -17.795  1.00 93.31           O  
ATOM   1075  CG  GLU A  71       0.291  -2.618 -18.515  1.00 93.31           C  
ATOM   1076  HG2 GLU A  71      -0.722  -2.419 -18.867  1.00 93.31           H  
ATOM   1077  HG3 GLU A  71       0.428  -2.076 -17.580  1.00 93.31           H  
ATOM   1078  CD  GLU A  71       1.303  -2.094 -19.554  1.00 93.31           C  
ATOM   1079  OE1 GLU A  71       1.347  -0.854 -19.766  1.00 93.31           O  
ATOM   1080  OE2 GLU A  71       2.032  -2.925 -20.139  1.00 93.31           O  
ATOM   1081  N   THR A  72       0.514  -6.822 -16.557  1.00 91.63           N  
ATOM   1082  H   THR A  72       1.233  -6.257 -16.129  1.00 91.63           H  
ATOM   1083  CA  THR A  72       0.571  -8.279 -16.436  1.00 91.63           C  
ATOM   1084  HA  THR A  72       0.402  -8.715 -17.421  1.00 91.63           H  
ATOM   1085  C   THR A  72      -0.531  -8.789 -15.520  1.00 91.63           C  
ATOM   1086  CB  THR A  72       1.943  -8.750 -15.949  1.00 91.63           C  
ATOM   1087  HB  THR A  72       2.160  -8.327 -14.968  1.00 91.63           H  
ATOM   1088  O   THR A  72      -1.212  -9.742 -15.886  1.00 91.63           O  
ATOM   1089  CG2 THR A  72       2.045 -10.274 -15.880  1.00 91.63           C  
ATOM   1090 HG21 THR A  72       1.331 -10.676 -15.161  1.00 91.63           H  
ATOM   1091 HG22 THR A  72       3.051 -10.538 -15.552  1.00 91.63           H  
ATOM   1092 HG23 THR A  72       1.856 -10.705 -16.863  1.00 91.63           H  
ATOM   1093  OG1 THR A  72       2.921  -8.332 -16.869  1.00 91.63           O  
ATOM   1094  HG1 THR A  72       3.079  -7.400 -16.704  1.00 91.63           H  
ATOM   1095  N   PHE A  73      -0.745  -8.166 -14.359  1.00 94.72           N  
ATOM   1096  H   PHE A  73      -0.194  -7.350 -14.132  1.00 94.72           H  
ATOM   1097  CA  PHE A  73      -1.770  -8.593 -13.408  1.00 94.72           C  
ATOM   1098  HA  PHE A  73      -1.609  -9.649 -13.190  1.00 94.72           H  
ATOM   1099  C   PHE A  73      -3.189  -8.467 -13.975  1.00 94.72           C  
ATOM   1100  CB  PHE A  73      -1.617  -7.808 -12.103  1.00 94.72           C  
ATOM   1101  HB2 PHE A  73      -0.596  -7.923 -11.740  1.00 94.72           H  
ATOM   1102  HB3 PHE A  73      -1.778  -6.749 -12.304  1.00 94.72           H  
ATOM   1103  O   PHE A  73      -4.006  -9.357 -13.742  1.00 94.72           O  
ATOM   1104  CG  PHE A  73      -2.563  -8.266 -11.008  1.00 94.72           C  
ATOM   1105  CD1 PHE A  73      -3.558  -7.397 -10.527  1.00 94.72           C  
ATOM   1106  HD1 PHE A  73      -3.653  -6.407 -10.946  1.00 94.72           H  
ATOM   1107  CD2 PHE A  73      -2.432  -9.551 -10.448  1.00 94.72           C  
ATOM   1108  HD2 PHE A  73      -1.668 -10.221 -10.813  1.00 94.72           H  
ATOM   1109  CE1 PHE A  73      -4.418  -7.809  -9.494  1.00 94.72           C  
ATOM   1110  HE1 PHE A  73      -5.177  -7.135  -9.124  1.00 94.72           H  
ATOM   1111  CE2 PHE A  73      -3.285  -9.956  -9.405  1.00 94.72           C  
ATOM   1112  HE2 PHE A  73      -3.175 -10.929  -8.949  1.00 94.72           H  
ATOM   1113  CZ  PHE A  73      -4.283  -9.088  -8.933  1.00 94.72           C  
ATOM   1114  HZ  PHE A  73      -4.938  -9.398  -8.132  1.00 94.72           H  
ATOM   1115  N   ASP A  74      -3.460  -7.451 -14.796  1.00 94.73           N  
ATOM   1116  H   ASP A  74      -2.767  -6.724 -14.904  1.00 94.73           H  
ATOM   1117  CA  ASP A  74      -4.747  -7.250 -15.476  1.00 94.73           C  
ATOM   1118  HA  ASP A  74      -5.528  -7.135 -14.723  1.00 94.73           H  
ATOM   1119  C   ASP A  74      -5.137  -8.441 -16.380  1.00 94.73           C  
ATOM   1120  CB  ASP A  74      -4.652  -5.941 -16.270  1.00 94.73           C  
ATOM   1121  HB2 ASP A  74      -4.051  -6.098 -17.166  1.00 94.73           H  
ATOM   1122  HB3 ASP A  74      -4.159  -5.184 -15.660  1.00 94.73           H  
ATOM   1123  O   ASP A  74      -6.295  -8.857 -16.444  1.00 94.73           O  
ATOM   1124  CG  ASP A  74      -6.033  -5.411 -16.638  1.00 94.73           C  
ATOM   1125  OD1 ASP A  74      -6.723  -4.937 -15.701  1.00 94.73           O  
ATOM   1126  OD2 ASP A  74      -6.370  -5.465 -17.838  1.00 94.73           O  
ATOM   1127  N   LYS A  75      -4.148  -9.127 -16.978  1.00 93.06           N  
ATOM   1128  H   LYS A  75      -3.214  -8.754 -16.886  1.00 93.06           H  
ATOM   1129  CA  LYS A  75      -4.371 -10.366 -17.757  1.00 93.06           C  
ATOM   1130  HA  LYS A  75      -5.163 -10.163 -18.478  1.00 93.06           H  
ATOM   1131  C   LYS A  75      -4.855 -11.545 -16.896  1.00 93.06           C  
ATOM   1132  CB  LYS A  75      -3.088 -10.757 -18.516  1.00 93.06           C  
ATOM   1133  HB2 LYS A  75      -3.270 -11.679 -19.068  1.00 93.06           H  
ATOM   1134  HB3 LYS A  75      -2.295 -10.955 -17.795  1.00 93.06           H  
ATOM   1135  O   LYS A  75      -5.427 -12.504 -17.426  1.00 93.06           O  
ATOM   1136  CG  LYS A  75      -2.618  -9.684 -19.511  1.00 93.06           C  
ATOM   1137  HG2 LYS A  75      -2.568  -8.718 -19.008  1.00 93.06           H  
ATOM   1138  HG3 LYS A  75      -3.340  -9.607 -20.324  1.00 93.06           H  
ATOM   1139  CD  LYS A  75      -1.229 -10.002 -20.085  1.00 93.06           C  
ATOM   1140  HD2 LYS A  75      -0.531 -10.136 -19.259  1.00 93.06           H  
ATOM   1141  HD3 LYS A  75      -1.273 -10.915 -20.679  1.00 93.06           H  
ATOM   1142  CE  LYS A  75      -0.769  -8.822 -20.951  1.00 93.06           C  
ATOM   1143  HE2 LYS A  75      -0.862  -7.915 -20.355  1.00 93.06           H  
ATOM   1144  HE3 LYS A  75      -1.444  -8.719 -21.800  1.00 93.06           H  
ATOM   1145  NZ  LYS A  75       0.636  -8.963 -21.416  1.00 93.06           N  
ATOM   1146  HZ1 LYS A  75       0.764  -9.782 -21.992  1.00 93.06           H  
ATOM   1147  HZ2 LYS A  75       0.899  -8.147 -21.951  1.00 93.06           H  
ATOM   1148  HZ3 LYS A  75       1.264  -8.999 -20.627  1.00 93.06           H  
ATOM   1149  N   TYR A  76      -4.601 -11.508 -15.586  1.00 93.58           N  
ATOM   1150  H   TYR A  76      -4.184 -10.659 -15.231  1.00 93.58           H  
ATOM   1151  CA  TYR A  76      -4.932 -12.563 -14.621  1.00 93.58           C  
ATOM   1152  HA  TYR A  76      -5.151 -13.487 -15.156  1.00 93.58           H  
ATOM   1153  C   TYR A  76      -6.167 -12.228 -13.787  1.00 93.58           C  
ATOM   1154  CB  TYR A  76      -3.738 -12.824 -13.693  1.00 93.58           C  
ATOM   1155  HB2 TYR A  76      -4.086 -13.401 -12.836  1.00 93.58           H  
ATOM   1156  HB3 TYR A  76      -3.352 -11.880 -13.308  1.00 93.58           H  
ATOM   1157  O   TYR A  76      -7.002 -13.108 -13.573  1.00 93.58           O  
ATOM   1158  CG  TYR A  76      -2.614 -13.585 -14.357  1.00 93.58           C  
ATOM   1159  CD1 TYR A  76      -2.431 -14.945 -14.075  1.00 93.58           C  
ATOM   1160  HD1 TYR A  76      -3.035 -15.433 -13.324  1.00 93.58           H  
ATOM   1161  CD2 TYR A  76      -1.751 -12.939 -15.257  1.00 93.58           C  
ATOM   1162  HD2 TYR A  76      -1.889 -11.885 -15.447  1.00 93.58           H  
ATOM   1163  CE1 TYR A  76      -1.419 -15.656 -14.731  1.00 93.58           C  
ATOM   1164  HE1 TYR A  76      -1.249 -16.690 -14.470  1.00 93.58           H  
ATOM   1165  CE2 TYR A  76      -0.725 -13.644 -15.911  1.00 93.58           C  
ATOM   1166  HE2 TYR A  76      -0.065 -13.131 -16.595  1.00 93.58           H  
ATOM   1167  OH  TYR A  76       0.379 -15.754 -16.287  1.00 93.58           O  
ATOM   1168  HH  TYR A  76       0.923 -15.228 -16.878  1.00 93.58           H  
ATOM   1169  CZ  TYR A  76      -0.572 -15.022 -15.659  1.00 93.58           C  
ATOM   1170  N   CYS A  77      -6.289 -10.980 -13.342  1.00 95.69           N  
ATOM   1171  H   CYS A  77      -5.553 -10.328 -13.576  1.00 95.69           H  
ATOM   1172  CA  CYS A  77      -7.412 -10.412 -12.609  1.00 95.69           C  
ATOM   1173  HA  CYS A  77      -8.123 -11.185 -12.319  1.00 95.69           H  
ATOM   1174  C   CYS A  77      -8.116  -9.394 -13.522  1.00 95.69           C  
ATOM   1175  CB  CYS A  77      -6.875  -9.795 -11.316  1.00 95.69           C  
ATOM   1176  HB2 CYS A  77      -6.247 -10.511 -10.786  1.00 95.69           H  
ATOM   1177  HB3 CYS A  77      -6.280  -8.913 -11.553  1.00 95.69           H  
ATOM   1178  O   CYS A  77      -7.767  -8.222 -13.533  1.00 95.69           O  
ATOM   1179  SG  CYS A  77      -8.287  -9.347 -10.276  1.00 95.69           S  
ATOM   1180  HG  CYS A  77      -7.715  -8.299  -9.676  1.00 95.69           H  
ATOM   1181  N   LYS A  78      -9.067  -9.857 -14.341  1.00 93.05           N  
ATOM   1182  H   LYS A  78      -9.340 -10.824 -14.236  1.00 93.05           H  
ATOM   1183  CA  LYS A  78      -9.608  -9.092 -15.483  1.00 93.05           C  
ATOM   1184  HA  LYS A  78      -8.778  -8.702 -16.073  1.00 93.05           H  
ATOM   1185  C   LYS A  78     -10.428  -7.857 -15.110  1.00 93.05           C  
ATOM   1186  CB  LYS A  78     -10.477  -9.995 -16.359  1.00 93.05           C  
ATOM   1187  HB2 LYS A  78     -11.263 -10.440 -15.748  1.00 93.05           H  
ATOM   1188  HB3 LYS A  78     -10.952  -9.374 -17.118  1.00 93.05           H  
ATOM   1189  O   LYS A  78     -10.754  -7.067 -15.981  1.00 93.05           O  
ATOM   1190  CG  LYS A  78      -9.685 -11.092 -17.073  1.00 93.05           C  
ATOM   1191  HG2 LYS A  78      -9.285 -11.805 -16.351  1.00 93.05           H  
ATOM   1192  HG3 LYS A  78      -8.863 -10.644 -17.631  1.00 93.05           H  
ATOM   1193  CD  LYS A  78     -10.640 -11.795 -18.038  1.00 93.05           C  
ATOM   1194  HD2 LYS A  78     -11.465 -12.234 -17.477  1.00 93.05           H  
ATOM   1195  HD3 LYS A  78     -11.037 -11.053 -18.731  1.00 93.05           H  
ATOM   1196  CE  LYS A  78      -9.914 -12.880 -18.825  1.00 93.05           C  
ATOM   1197  HE2 LYS A  78      -9.609 -13.667 -18.136  1.00 93.05           H  
ATOM   1198  HE3 LYS A  78      -9.018 -12.440 -19.262  1.00 93.05           H  
ATOM   1199  NZ  LYS A  78     -10.805 -13.406 -19.887  1.00 93.05           N  
ATOM   1200  HZ1 LYS A  78     -11.082 -12.646 -20.492  1.00 93.05           H  
ATOM   1201  HZ2 LYS A  78     -10.334 -14.102 -20.446  1.00 93.05           H  
ATOM   1202  HZ3 LYS A  78     -11.644 -13.796 -19.481  1.00 93.05           H  
ATOM   1203  N   ASP A  79     -10.842  -7.739 -13.856  1.00 96.13           N  
ATOM   1204  H   ASP A  79     -10.572  -8.437 -13.177  1.00 96.13           H  
ATOM   1205  CA  ASP A  79     -11.526  -6.565 -13.321  1.00 96.13           C  
ATOM   1206  HA  ASP A  79     -11.871  -5.950 -14.152  1.00 96.13           H  
ATOM   1207  C   ASP A  79     -10.582  -5.667 -12.510  1.00 96.13           C  
ATOM   1208  CB  ASP A  79     -12.762  -7.012 -12.527  1.00 96.13           C  
ATOM   1209  HB2 ASP A  79     -13.387  -7.638 -13.164  1.00 96.13           H  
ATOM   1210  HB3 ASP A  79     -13.345  -6.131 -12.259  1.00 96.13           H  
ATOM   1211  O   ASP A  79     -11.040  -4.745 -11.840  1.00 96.13           O  
ATOM   1212  CG  ASP A  79     -12.410  -7.792 -11.258  1.00 96.13           C  
ATOM   1213  OD1 ASP A  79     -11.499  -8.647 -11.293  1.00 96.13           O  
ATOM   1214  OD2 ASP A  79     -13.106  -7.616 -10.236  1.00 96.13           O  
ATOM   1215  N   PHE A  80      -9.267  -5.914 -12.561  1.00 97.26           N  
ATOM   1216  H   PHE A  80      -8.928  -6.667 -13.143  1.00 97.26           H  
ATOM   1217  CA  PHE A  80      -8.280  -5.133 -11.826  1.00 97.26           C  
ATOM   1218  HA  PHE A  80      -8.548  -5.134 -10.770  1.00 97.26           H  
ATOM   1219  C   PHE A  80      -8.249  -3.673 -12.248  1.00 97.26           C  
ATOM   1220  CB  PHE A  80      -6.884  -5.740 -11.974  1.00 97.26           C  
ATOM   1221  HB2 PHE A  80      -6.674  -5.889 -13.033  1.00 97.26           H  
ATOM   1222  HB3 PHE A  80      -6.864  -6.710 -11.478  1.00 97.26           H  
ATOM   1223  O   PHE A  80      -8.147  -2.824 -11.371  1.00 97.26           O  
ATOM   1224  CG  PHE A  80      -5.800  -4.864 -11.379  1.00 97.26           C  
ATOM   1225  CD1 PHE A  80      -4.862  -4.235 -12.218  1.00 97.26           C  
ATOM   1226  HD1 PHE A  80      -4.902  -4.384 -13.287  1.00 97.26           H  
ATOM   1227  CD2 PHE A  80      -5.773  -4.620  -9.993  1.00 97.26           C  
ATOM   1228  HD2 PHE A  80      -6.516  -5.065  -9.347  1.00 97.26           H  
ATOM   1229  CE1 PHE A  80      -3.887  -3.385 -11.668  1.00 97.26           C  
ATOM   1230  HE1 PHE A  80      -3.183  -2.890 -12.320  1.00 97.26           H  
ATOM   1231  CE2 PHE A  80      -4.799  -3.770  -9.445  1.00 97.26           C  
ATOM   1232  HE2 PHE A  80      -4.798  -3.569  -8.383  1.00 97.26           H  
ATOM   1233  CZ  PHE A  80      -3.852  -3.155 -10.282  1.00 97.26           C  
ATOM   1234  HZ  PHE A  80      -3.114  -2.485  -9.866  1.00 97.26           H  
ATOM   1235  N   SER A  81      -8.344  -3.356 -13.538  1.00 94.97           N  
ATOM   1236  H   SER A  81      -8.269  -4.089 -14.228  1.00 94.97           H  
ATOM   1237  CA  SER A  81      -8.333  -1.962 -14.007  1.00 94.97           C  
ATOM   1238  HA  SER A  81      -7.719  -1.369 -13.329  1.00 94.97           H  
ATOM   1239  C   SER A  81      -9.714  -1.301 -14.016  1.00 94.97           C  
ATOM   1240  CB  SER A  81      -7.664  -1.869 -15.377  1.00 94.97           C  
ATOM   1241  HB2 SER A  81      -8.239  -2.430 -16.114  1.00 94.97           H  
ATOM   1242  HB3 SER A  81      -7.607  -0.824 -15.684  1.00 94.97           H  
ATOM   1243  O   SER A  81      -9.824  -0.136 -14.383  1.00 94.97           O  
ATOM   1244  OG  SER A  81      -6.359  -2.398 -15.279  1.00 94.97           O  
ATOM   1245  HG  SER A  81      -6.440  -3.337 -15.461  1.00 94.97           H  
ATOM   1246  N   HIS A  82     -10.768  -2.015 -13.612  1.00 94.64           N  
ATOM   1247  H   HIS A  82     -10.623  -2.939 -13.231  1.00 94.64           H  
ATOM   1248  CA  HIS A  82     -12.127  -1.483 -13.617  1.00 94.64           C  
ATOM   1249  HA  HIS A  82     -12.231  -0.810 -14.468  1.00 94.64           H  
ATOM   1250  C   HIS A  82     -12.420  -0.650 -12.360  1.00 94.64           C  
ATOM   1251  CB  HIS A  82     -13.138  -2.623 -13.815  1.00 94.64           C  
ATOM   1252  HB2 HIS A  82     -13.052  -3.315 -12.977  1.00 94.64           H  
ATOM   1253  HB3 HIS A  82     -14.142  -2.200 -13.788  1.00 94.64           H  
ATOM   1254  O   HIS A  82     -11.844  -0.865 -11.285  1.00 94.64           O  
ATOM   1255  CG  HIS A  82     -12.995  -3.400 -15.107  1.00 94.64           C  
ATOM   1256  CD2 HIS A  82     -12.217  -3.104 -16.198  1.00 94.64           C  
ATOM   1257  HD2 HIS A  82     -11.568  -2.248 -16.310  1.00 94.64           H  
ATOM   1258  ND1 HIS A  82     -13.663  -4.566 -15.401  1.00 94.64           N  
ATOM   1259  HD1 HIS A  82     -14.291  -5.048 -14.774  1.00 94.64           H  
ATOM   1260  CE1 HIS A  82     -13.281  -4.973 -16.623  1.00 94.64           C  
ATOM   1261  HE1 HIS A  82     -13.607  -5.878 -17.114  1.00 94.64           H  
ATOM   1262  NE2 HIS A  82     -12.414  -4.104 -17.155  1.00 94.64           N  
ATOM   1263  N   GLU A  83     -13.341   0.302 -12.506  1.00 94.68           N  
ATOM   1264  H   GLU A  83     -13.769   0.430 -13.412  1.00 94.68           H  
ATOM   1265  CA  GLU A  83     -13.971   0.982 -11.376  1.00 94.68           C  
ATOM   1266  HA  GLU A  83     -13.199   1.272 -10.663  1.00 94.68           H  
ATOM   1267  C   GLU A  83     -14.922   0.034 -10.635  1.00 94.68           C  
ATOM   1268  CB  GLU A  83     -14.701   2.253 -11.845  1.00 94.68           C  
ATOM   1269  HB2 GLU A  83     -15.346   2.615 -11.045  1.00 94.68           H  
ATOM   1270  HB3 GLU A  83     -15.337   2.008 -12.696  1.00 94.68           H  
ATOM   1271  O   GLU A  83     -15.414  -0.952 -11.191  1.00 94.68           O  
ATOM   1272  CG  GLU A  83     -13.735   3.383 -12.245  1.00 94.68           C  
ATOM   1273  HG2 GLU A  83     -14.326   4.235 -12.582  1.00 94.68           H  
ATOM   1274  HG3 GLU A  83     -13.130   3.048 -13.087  1.00 94.68           H  
ATOM   1275  CD  GLU A  83     -12.820   3.836 -11.091  1.00 94.68           C  
ATOM   1276  OE1 GLU A  83     -11.665   4.231 -11.364  1.00 94.68           O  
ATOM   1277  OE2 GLU A  83     -13.249   3.763  -9.915  1.00 94.68           O  
ATOM   1278  N   LEU A  84     -15.160   0.325  -9.357  1.00 95.77           N  
ATOM   1279  H   LEU A  84     -14.832   1.210  -8.999  1.00 95.77           H  
ATOM   1280  CA  LEU A  84     -16.079  -0.461  -8.538  1.00 95.77           C  
ATOM   1281  HA  LEU A  84     -16.019  -1.502  -8.853  1.00 95.77           H  
ATOM   1282  C   LEU A  84     -17.522  -0.010  -8.777  1.00 95.77           C  
ATOM   1283  CB  LEU A  84     -15.680  -0.384  -7.057  1.00 95.77           C  
ATOM   1284  HB2 LEU A  84     -15.715   0.662  -6.751  1.00 95.77           H  
ATOM   1285  HB3 LEU A  84     -16.419  -0.927  -6.468  1.00 95.77           H  
ATOM   1286  O   LEU A  84     -17.815   1.180  -8.866  1.00 95.77           O  
ATOM   1287  CG  LEU A  84     -14.281  -0.956  -6.758  1.00 95.77           C  
ATOM   1288  HG  LEU A  84     -13.532  -0.433  -7.353  1.00 95.77           H  
ATOM   1289  CD1 LEU A  84     -13.960  -0.711  -5.290  1.00 95.77           C  
ATOM   1290 HD11 LEU A  84     -12.948  -1.052  -5.072  1.00 95.77           H  
ATOM   1291 HD12 LEU A  84     -14.678  -1.229  -4.653  1.00 95.77           H  
ATOM   1292 HD13 LEU A  84     -14.028   0.362  -5.113  1.00 95.77           H  
ATOM   1293  CD2 LEU A  84     -14.165  -2.458  -7.028  1.00 95.77           C  
ATOM   1294 HD21 LEU A  84     -14.281  -2.651  -8.095  1.00 95.77           H  
ATOM   1295 HD22 LEU A  84     -14.934  -3.001  -6.477  1.00 95.77           H  
ATOM   1296 HD23 LEU A  84     -13.178  -2.812  -6.730  1.00 95.77           H  
ATOM   1297  N   GLU A  85     -18.427  -0.980  -8.851  1.00 94.52           N  
ATOM   1298  H   GLU A  85     -18.128  -1.934  -8.711  1.00 94.52           H  
ATOM   1299  CA  GLU A  85     -19.851  -0.767  -9.107  1.00 94.52           C  
ATOM   1300  HA  GLU A  85     -20.067   0.300  -9.146  1.00 94.52           H  
ATOM   1301  C   GLU A  85     -20.686  -1.377  -7.975  1.00 94.52           C  
ATOM   1302  CB  GLU A  85     -20.247  -1.383 -10.458  1.00 94.52           C  
ATOM   1303  HB2 GLU A  85     -21.332  -1.341 -10.553  1.00 94.52           H  
ATOM   1304  HB3 GLU A  85     -19.949  -2.431 -10.455  1.00 94.52           H  
ATOM   1305  O   GLU A  85     -20.282  -2.352  -7.334  1.00 94.52           O  
ATOM   1306  CG  GLU A  85     -19.626  -0.701 -11.690  1.00 94.52           C  
ATOM   1307  HG2 GLU A  85     -18.547  -0.618 -11.557  1.00 94.52           H  
ATOM   1308  HG3 GLU A  85     -20.038   0.303 -11.791  1.00 94.52           H  
ATOM   1309  CD  GLU A  85     -19.921  -1.523 -12.957  1.00 94.52           C  
ATOM   1310  OE1 GLU A  85     -18.970  -2.050 -13.589  1.00 94.52           O  
ATOM   1311  OE2 GLU A  85     -21.106  -1.780 -13.256  1.00 94.52           O  
ATOM   1312  N   ASP A  86     -21.876  -0.824  -7.738  1.00 92.39           N  
ATOM   1313  H   ASP A  86     -22.218  -0.103  -8.357  1.00 92.39           H  
ATOM   1314  CA  ASP A  86     -22.803  -1.403  -6.764  1.00 92.39           C  
ATOM   1315  HA  ASP A  86     -22.268  -1.565  -5.829  1.00 92.39           H  
ATOM   1316  C   ASP A  86     -23.334  -2.744  -7.249  1.00 92.39           C  
ATOM   1317  CB  ASP A  86     -23.997  -0.490  -6.486  1.00 92.39           C  
ATOM   1318  HB2 ASP A  86     -24.499  -0.260  -7.426  1.00 92.39           H  
ATOM   1319  HB3 ASP A  86     -24.703  -1.017  -5.844  1.00 92.39           H  
ATOM   1320  O   ASP A  86     -23.588  -2.940  -8.436  1.00 92.39           O  
ATOM   1321  CG  ASP A  86     -23.610   0.798  -5.788  1.00 92.39           C  
ATOM   1322  OD1 ASP A  86     -22.514   0.884  -5.180  1.00 92.39           O  
ATOM   1323  OD2 ASP A  86     -24.375   1.775  -5.923  1.00 92.39           O  
ATOM   1324  N   ASN A  87     -23.560  -3.659  -6.307  1.00 92.37           N  
ATOM   1325  H   ASN A  87     -23.379  -3.406  -5.346  1.00 92.37           H  
ATOM   1326  CA  ASN A  87     -24.179  -4.961  -6.566  1.00 92.37           C  
ATOM   1327  HA  ASN A  87     -24.143  -5.519  -5.630  1.00 92.37           H  
ATOM   1328  C   ASN A  87     -23.428  -5.836  -7.593  1.00 92.37           C  
ATOM   1329  CB  ASN A  87     -25.668  -4.755  -6.904  1.00 92.37           C  
ATOM   1330  HB2 ASN A  87     -25.757  -4.292  -7.887  1.00 92.37           H  
ATOM   1331  HB3 ASN A  87     -26.170  -5.721  -6.943  1.00 92.37           H  
ATOM   1332  O   ASN A  87     -23.958  -6.854  -8.038  1.00 92.37           O  
ATOM   1333  CG  ASN A  87     -26.376  -3.901  -5.870  1.00 92.37           C  
ATOM   1334  ND2 ASN A  87     -27.062  -2.861  -6.281  1.00 92.37           N  
ATOM   1335 HD21 ASN A  87     -27.085  -2.619  -7.261  1.00 92.37           H  
ATOM   1336 HD22 ASN A  87     -27.496  -2.295  -5.566  1.00 92.37           H  
ATOM   1337  OD1 ASN A  87     -26.289  -4.141  -4.678  1.00 92.37           O  
ATOM   1338  N   LYS A  88     -22.182  -5.488  -7.938  1.00 95.52           N  
ATOM   1339  H   LYS A  88     -21.837  -4.599  -7.604  1.00 95.52           H  
ATOM   1340  CA  LYS A  88     -21.316  -6.250  -8.840  1.00 95.52           C  
ATOM   1341  HA  LYS A  88     -21.870  -7.103  -9.233  1.00 95.52           H  
ATOM   1342  C   LYS A  88     -20.074  -6.732  -8.085  1.00 95.52           C  
ATOM   1343  CB  LYS A  88     -20.965  -5.370 -10.037  1.00 95.52           C  
ATOM   1344  HB2 LYS A  88     -21.890  -4.987 -10.469  1.00 95.52           H  
ATOM   1345  HB3 LYS A  88     -20.378  -4.520  -9.686  1.00 95.52           H  
ATOM   1346  O   LYS A  88     -19.232  -5.920  -7.706  1.00 95.52           O  
ATOM   1347  CG  LYS A  88     -20.179  -6.125 -11.121  1.00 95.52           C  
ATOM   1348  HG2 LYS A  88     -19.223  -6.467 -10.727  1.00 95.52           H  
ATOM   1349  HG3 LYS A  88     -20.758  -6.976 -11.480  1.00 95.52           H  
ATOM   1350  CD  LYS A  88     -19.943  -5.136 -12.263  1.00 95.52           C  
ATOM   1351  HD2 LYS A  88     -19.416  -4.270 -11.860  1.00 95.52           H  
ATOM   1352  HD3 LYS A  88     -20.907  -4.790 -12.634  1.00 95.52           H  
ATOM   1353  CE  LYS A  88     -19.127  -5.679 -13.431  1.00 95.52           C  
ATOM   1354  HE2 LYS A  88     -18.143  -5.970 -13.065  1.00 95.52           H  
ATOM   1355  HE3 LYS A  88     -19.633  -6.546 -13.856  1.00 95.52           H  
ATOM   1356  NZ  LYS A  88     -19.009  -4.590 -14.433  1.00 95.52           N  
ATOM   1357  HZ1 LYS A  88     -19.916  -4.273 -14.745  1.00 95.52           H  
ATOM   1358  HZ2 LYS A  88     -18.409  -4.791 -15.219  1.00 95.52           H  
ATOM   1359  HZ3 LYS A  88     -18.688  -3.736 -14.000  1.00 95.52           H  
ATOM   1360  N   PRO A  89     -19.922  -8.048  -7.863  1.00 96.00           N  
ATOM   1361  CA  PRO A  89     -18.737  -8.585  -7.205  1.00 96.00           C  
ATOM   1362  HA  PRO A  89     -18.667  -8.146  -6.210  1.00 96.00           H  
ATOM   1363  C   PRO A  89     -17.455  -8.286  -7.992  1.00 96.00           C  
ATOM   1364  CB  PRO A  89     -18.983 -10.092  -7.075  1.00 96.00           C  
ATOM   1365  HB2 PRO A  89     -18.568 -10.488  -6.148  1.00 96.00           H  
ATOM   1366  HB3 PRO A  89     -18.568 -10.621  -7.933  1.00 96.00           H  
ATOM   1367  O   PRO A  89     -17.403  -8.510  -9.204  1.00 96.00           O  
ATOM   1368  CG  PRO A  89     -20.507 -10.210  -7.105  1.00 96.00           C  
ATOM   1369  HG2 PRO A  89     -20.909 -10.013  -6.112  1.00 96.00           H  
ATOM   1370  HG3 PRO A  89     -20.833 -11.186  -7.465  1.00 96.00           H  
ATOM   1371  CD  PRO A  89     -20.919  -9.090  -8.054  1.00 96.00           C  
ATOM   1372  HD2 PRO A  89     -21.921  -8.744  -7.801  1.00 96.00           H  
ATOM   1373  HD3 PRO A  89     -20.886  -9.440  -9.086  1.00 96.00           H  
ATOM   1374  N   SER A  90     -16.404  -7.859  -7.288  1.00 97.74           N  
ATOM   1375  H   SER A  90     -16.521  -7.694  -6.299  1.00 97.74           H  
ATOM   1376  CA  SER A  90     -15.071  -7.644  -7.858  1.00 97.74           C  
ATOM   1377  HA  SER A  90     -15.126  -7.800  -8.935  1.00 97.74           H  
ATOM   1378  C   SER A  90     -14.058  -8.642  -7.291  1.00 97.74           C  
ATOM   1379  CB  SER A  90     -14.615  -6.196  -7.655  1.00 97.74           C  
ATOM   1380  HB2 SER A  90     -15.228  -5.532  -8.264  1.00 97.74           H  
ATOM   1381  HB3 SER A  90     -14.729  -5.915  -6.608  1.00 97.74           H  
ATOM   1382  O   SER A  90     -13.845  -8.711  -6.079  1.00 97.74           O  
ATOM   1383  OG  SER A  90     -13.257  -6.073  -8.034  1.00 97.74           O  
ATOM   1384  HG  SER A  90     -13.185  -6.396  -8.935  1.00 97.74           H  
ATOM   1385  N   LYS A  91     -13.393  -9.391  -8.179  1.00 97.87           N  
ATOM   1386  H   LYS A  91     -13.474  -9.096  -9.141  1.00 97.87           H  
ATOM   1387  CA  LYS A  91     -12.290 -10.298  -7.820  1.00 97.87           C  
ATOM   1388  HA  LYS A  91     -12.579 -10.900  -6.958  1.00 97.87           H  
ATOM   1389  C   LYS A  91     -11.055  -9.507  -7.410  1.00 97.87           C  
ATOM   1390  CB  LYS A  91     -11.915 -11.217  -8.990  1.00 97.87           C  
ATOM   1391  HB2 LYS A  91     -11.050 -11.810  -8.695  1.00 97.87           H  
ATOM   1392  HB3 LYS A  91     -11.628 -10.611  -9.849  1.00 97.87           H  
ATOM   1393  O   LYS A  91     -10.333  -9.942  -6.517  1.00 97.87           O  
ATOM   1394  CG  LYS A  91     -13.041 -12.170  -9.392  1.00 97.87           C  
ATOM   1395  HG2 LYS A  91     -13.236 -12.859  -8.570  1.00 97.87           H  
ATOM   1396  HG3 LYS A  91     -13.941 -11.590  -9.593  1.00 97.87           H  
ATOM   1397  CD  LYS A  91     -12.649 -12.960 -10.651  1.00 97.87           C  
ATOM   1398  HD2 LYS A  91     -12.509 -12.267 -11.480  1.00 97.87           H  
ATOM   1399  HD3 LYS A  91     -11.705 -13.476 -10.475  1.00 97.87           H  
ATOM   1400  CE  LYS A  91     -13.709 -14.003 -11.019  1.00 97.87           C  
ATOM   1401  HE2 LYS A  91     -13.727 -14.767 -10.241  1.00 97.87           H  
ATOM   1402  HE3 LYS A  91     -13.412 -14.483 -11.951  1.00 97.87           H  
ATOM   1403  NZ  LYS A  91     -15.055 -13.394 -11.160  1.00 97.87           N  
ATOM   1404  HZ1 LYS A  91     -15.339 -12.982 -10.282  1.00 97.87           H  
ATOM   1405  HZ2 LYS A  91     -15.039 -12.654 -11.847  1.00 97.87           H  
ATOM   1406  HZ3 LYS A  91     -15.740 -14.087 -11.426  1.00 97.87           H  
ATOM   1407  N   ALA A  92     -10.822  -8.348  -8.027  1.00 98.00           N  
ATOM   1408  H   ALA A  92     -11.412  -8.090  -8.805  1.00 98.00           H  
ATOM   1409  CA  ALA A  92      -9.746  -7.448  -7.632  1.00 98.00           C  
ATOM   1410  HA  ALA A  92      -8.803  -7.994  -7.660  1.00 98.00           H  
ATOM   1411  C   ALA A  92      -9.940  -6.932  -6.199  1.00 98.00           C  
ATOM   1412  CB  ALA A  92      -9.676  -6.306  -8.647  1.00 98.00           C  
ATOM   1413  HB1 ALA A  92      -8.812  -5.677  -8.434  1.00 98.00           H  
ATOM   1414  HB2 ALA A  92     -10.579  -5.698  -8.602  1.00 98.00           H  
ATOM   1415  HB3 ALA A  92      -9.588  -6.720  -9.652  1.00 98.00           H  
ATOM   1416  O   ALA A  92      -8.986  -6.910  -5.417  1.00 98.00           O  
ATOM   1417  N   LEU A  93     -11.175  -6.568  -5.829  1.00 98.21           N  
ATOM   1418  H   LEU A  93     -11.906  -6.557  -6.526  1.00 98.21           H  
ATOM   1419  CA  LEU A  93     -11.494  -6.127  -4.472  1.00 98.21           C  
ATOM   1420  HA  LEU A  93     -10.776  -5.353  -4.199  1.00 98.21           H  
ATOM   1421  C   LEU A  93     -11.343  -7.265  -3.457  1.00 98.21           C  
ATOM   1422  CB  LEU A  93     -12.906  -5.524  -4.448  1.00 98.21           C  
ATOM   1423  HB2 LEU A  93     -12.963  -4.743  -5.206  1.00 98.21           H  
ATOM   1424  HB3 LEU A  93     -13.622  -6.305  -4.702  1.00 98.21           H  
ATOM   1425  O   LEU A  93     -10.758  -7.057  -2.396  1.00 98.21           O  
ATOM   1426  CG  LEU A  93     -13.309  -4.925  -3.087  1.00 98.21           C  
ATOM   1427  HG  LEU A  93     -13.339  -5.712  -2.334  1.00 98.21           H  
ATOM   1428  CD1 LEU A  93     -12.338  -3.836  -2.627  1.00 98.21           C  
ATOM   1429 HD11 LEU A  93     -11.380  -4.279  -2.353  1.00 98.21           H  
ATOM   1430 HD12 LEU A  93     -12.192  -3.115  -3.431  1.00 98.21           H  
ATOM   1431 HD13 LEU A  93     -12.740  -3.333  -1.748  1.00 98.21           H  
ATOM   1432  CD2 LEU A  93     -14.705  -4.315  -3.196  1.00 98.21           C  
ATOM   1433 HD21 LEU A  93     -15.418  -5.078  -3.507  1.00 98.21           H  
ATOM   1434 HD22 LEU A  93     -14.706  -3.507  -3.928  1.00 98.21           H  
ATOM   1435 HD23 LEU A  93     -15.016  -3.923  -2.228  1.00 98.21           H  
ATOM   1436  N   GLU A  94     -11.795  -8.475  -3.795  1.00 98.11           N  
ATOM   1437  H   GLU A  94     -12.327  -8.579  -4.647  1.00 98.11           H  
ATOM   1438  CA  GLU A  94     -11.589  -9.653  -2.946  1.00 98.11           C  
ATOM   1439  HA  GLU A  94     -11.995  -9.440  -1.957  1.00 98.11           H  
ATOM   1440  C   GLU A  94     -10.095  -9.964  -2.771  1.00 98.11           C  
ATOM   1441  CB  GLU A  94     -12.353 -10.853  -3.524  1.00 98.11           C  
ATOM   1442  HB2 GLU A  94     -11.912 -11.140  -4.479  1.00 98.11           H  
ATOM   1443  HB3 GLU A  94     -13.390 -10.561  -3.688  1.00 98.11           H  
ATOM   1444  O   GLU A  94      -9.626 -10.131  -1.646  1.00 98.11           O  
ATOM   1445  CG  GLU A  94     -12.317 -12.048  -2.557  1.00 98.11           C  
ATOM   1446  HG2 GLU A  94     -11.280 -12.337  -2.390  1.00 98.11           H  
ATOM   1447  HG3 GLU A  94     -12.735 -11.734  -1.600  1.00 98.11           H  
ATOM   1448  CD  GLU A  94     -13.084 -13.280  -3.059  1.00 98.11           C  
ATOM   1449  OE1 GLU A  94     -12.984 -14.314  -2.357  1.00 98.11           O  
ATOM   1450  OE2 GLU A  94     -13.712 -13.210  -4.141  1.00 98.11           O  
ATOM   1451  N   PHE A  95      -9.314  -9.961  -3.856  1.00 98.02           N  
ATOM   1452  H   PHE A  95      -9.748  -9.821  -4.756  1.00 98.02           H  
ATOM   1453  CA  PHE A  95      -7.859 -10.117  -3.797  1.00 98.02           C  
ATOM   1454  HA  PHE A  95      -7.626 -11.096  -3.378  1.00 98.02           H  
ATOM   1455  C   PHE A  95      -7.213  -9.064  -2.887  1.00 98.02           C  
ATOM   1456  CB  PHE A  95      -7.280 -10.036  -5.216  1.00 98.02           C  
ATOM   1457  HB2 PHE A  95      -7.629  -9.123  -5.698  1.00 98.02           H  
ATOM   1458  HB3 PHE A  95      -7.659 -10.875  -5.799  1.00 98.02           H  
ATOM   1459  O   PHE A  95      -6.383  -9.401  -2.040  1.00 98.02           O  
ATOM   1460  CG  PHE A  95      -5.763 -10.052  -5.256  1.00 98.02           C  
ATOM   1461  CD1 PHE A  95      -5.038  -8.847  -5.324  1.00 98.02           C  
ATOM   1462  HD1 PHE A  95      -5.560  -7.902  -5.360  1.00 98.02           H  
ATOM   1463  CD2 PHE A  95      -5.075 -11.277  -5.198  1.00 98.02           C  
ATOM   1464  HD2 PHE A  95      -5.631 -12.200  -5.127  1.00 98.02           H  
ATOM   1465  CE1 PHE A  95      -3.632  -8.870  -5.355  1.00 98.02           C  
ATOM   1466  HE1 PHE A  95      -3.079  -7.945  -5.417  1.00 98.02           H  
ATOM   1467  CE2 PHE A  95      -3.670 -11.302  -5.235  1.00 98.02           C  
ATOM   1468  HE2 PHE A  95      -3.144 -12.244  -5.198  1.00 98.02           H  
ATOM   1469  CZ  PHE A  95      -2.949 -10.099  -5.322  1.00 98.02           C  
ATOM   1470  HZ  PHE A  95      -1.870 -10.116  -5.369  1.00 98.02           H  
ATOM   1471  N   SER A  96      -7.627  -7.801  -3.023  1.00 97.65           N  
ATOM   1472  H   SER A  96      -8.309  -7.596  -3.739  1.00 97.65           H  
ATOM   1473  CA  SER A  96      -7.148  -6.705  -2.184  1.00 97.65           C  
ATOM   1474  HA  SER A  96      -6.065  -6.655  -2.294  1.00 97.65           H  
ATOM   1475  C   SER A  96      -7.454  -6.943  -0.703  1.00 97.65           C  
ATOM   1476  CB  SER A  96      -7.751  -5.384  -2.668  1.00 97.65           C  
ATOM   1477  HB2 SER A  96      -8.839  -5.438  -2.638  1.00 97.65           H  
ATOM   1478  HB3 SER A  96      -7.434  -5.198  -3.694  1.00 97.65           H  
ATOM   1479  O   SER A  96      -6.548  -6.879   0.135  1.00 97.65           O  
ATOM   1480  OG  SER A  96      -7.319  -4.332  -1.837  1.00 97.65           O  
ATOM   1481  HG  SER A  96      -6.777  -3.728  -2.349  1.00 97.65           H  
ATOM   1482  N   ALA A  97      -8.696  -7.320  -0.384  1.00 97.47           N  
ATOM   1483  H   ALA A  97      -9.389  -7.365  -1.117  1.00 97.47           H  
ATOM   1484  CA  ALA A  97      -9.120  -7.627   0.975  1.00 97.47           C  
ATOM   1485  HA  ALA A  97      -8.956  -6.733   1.577  1.00 97.47           H  
ATOM   1486  C   ALA A  97      -8.301  -8.783   1.580  1.00 97.47           C  
ATOM   1487  CB  ALA A  97     -10.623  -7.926   0.972  1.00 97.47           C  
ATOM   1488  HB1 ALA A  97     -10.835  -8.804   0.363  1.00 97.47           H  
ATOM   1489  HB2 ALA A  97     -10.962  -8.111   1.991  1.00 97.47           H  
ATOM   1490  HB3 ALA A  97     -11.169  -7.074   0.567  1.00 97.47           H  
ATOM   1491  O   ALA A  97      -7.751  -8.657   2.678  1.00 97.47           O  
ATOM   1492  N   LYS A  98      -8.132  -9.875   0.823  1.00 96.51           N  
ATOM   1493  H   LYS A  98      -8.611  -9.903  -0.066  1.00 96.51           H  
ATOM   1494  CA  LYS A  98      -7.322 -11.030   1.225  1.00 96.51           C  
ATOM   1495  HA  LYS A  98      -7.715 -11.431   2.160  1.00 96.51           H  
ATOM   1496  C   LYS A  98      -5.874 -10.644   1.522  1.00 96.51           C  
ATOM   1497  CB  LYS A  98      -7.374 -12.107   0.124  1.00 96.51           C  
ATOM   1498  HB2 LYS A  98      -7.105 -11.653  -0.830  1.00 96.51           H  
ATOM   1499  HB3 LYS A  98      -6.610 -12.849   0.356  1.00 96.51           H  
ATOM   1500  O   LYS A  98      -5.330 -11.041   2.550  1.00 96.51           O  
ATOM   1501  CG  LYS A  98      -8.706 -12.859  -0.059  1.00 96.51           C  
ATOM   1502  HG2 LYS A  98      -9.489 -12.174  -0.384  1.00 96.51           H  
ATOM   1503  HG3 LYS A  98      -8.574 -13.621  -0.827  1.00 96.51           H  
ATOM   1504  CD  LYS A  98      -9.170 -13.523   1.230  1.00 96.51           C  
ATOM   1505  HD2 LYS A  98      -8.371 -14.144   1.635  1.00 96.51           H  
ATOM   1506  HD3 LYS A  98      -9.397 -12.721   1.933  1.00 96.51           H  
ATOM   1507  CE  LYS A  98     -10.437 -14.362   1.057  1.00 96.51           C  
ATOM   1508  HE2 LYS A  98     -11.191 -13.773   0.536  1.00 96.51           H  
ATOM   1509  HE3 LYS A  98     -10.212 -15.241   0.454  1.00 96.51           H  
ATOM   1510  NZ  LYS A  98     -10.935 -14.753   2.395  1.00 96.51           N  
ATOM   1511  HZ1 LYS A  98     -11.144 -13.923   2.931  1.00 96.51           H  
ATOM   1512  HZ2 LYS A  98     -10.187 -15.110   2.972  1.00 96.51           H  
ATOM   1513  HZ3 LYS A  98     -11.743 -15.359   2.378  1.00 96.51           H  
ATOM   1514  N   ILE A  99      -5.231  -9.866   0.653  1.00 94.22           N  
ATOM   1515  H   ILE A  99      -5.727  -9.563  -0.173  1.00 94.22           H  
ATOM   1516  CA  ILE A  99      -3.830  -9.463   0.836  1.00 94.22           C  
ATOM   1517  HA  ILE A  99      -3.243 -10.351   1.071  1.00 94.22           H  
ATOM   1518  C   ILE A  99      -3.665  -8.529   2.042  1.00 94.22           C  
ATOM   1519  CB  ILE A  99      -3.286  -8.851  -0.474  1.00 94.22           C  
ATOM   1520  HB  ILE A  99      -4.017  -8.129  -0.837  1.00 94.22           H  
ATOM   1521  O   ILE A  99      -2.787  -8.760   2.878  1.00 94.22           O  
ATOM   1522  CG1 ILE A  99      -3.104  -9.920  -1.577  1.00 94.22           C  
ATOM   1523 HG12 ILE A  99      -2.864  -9.407  -2.509  1.00 94.22           H  
ATOM   1524 HG13 ILE A  99      -4.047 -10.444  -1.737  1.00 94.22           H  
ATOM   1525  CG2 ILE A  99      -1.965  -8.090  -0.268  1.00 94.22           C  
ATOM   1526 HG21 ILE A  99      -2.144  -7.171   0.291  1.00 94.22           H  
ATOM   1527 HG22 ILE A  99      -1.553  -7.818  -1.240  1.00 94.22           H  
ATOM   1528 HG23 ILE A  99      -1.242  -8.703   0.270  1.00 94.22           H  
ATOM   1529  CD1 ILE A  99      -2.016 -10.974  -1.319  1.00 94.22           C  
ATOM   1530 HD11 ILE A  99      -2.251 -11.566  -0.435  1.00 94.22           H  
ATOM   1531 HD12 ILE A  99      -1.964 -11.640  -2.180  1.00 94.22           H  
ATOM   1532 HD13 ILE A  99      -1.041 -10.501  -1.195  1.00 94.22           H  
ATOM   1533  N   LEU A 100      -4.496  -7.490   2.153  1.00 94.69           N  
ATOM   1534  H   LEU A 100      -5.219  -7.371   1.457  1.00 94.69           H  
ATOM   1535  CA  LEU A 100      -4.302  -6.423   3.139  1.00 94.69           C  
ATOM   1536  HA  LEU A 100      -3.233  -6.228   3.232  1.00 94.69           H  
ATOM   1537  C   LEU A 100      -4.775  -6.802   4.549  1.00 94.69           C  
ATOM   1538  CB  LEU A 100      -4.984  -5.136   2.636  1.00 94.69           C  
ATOM   1539  HB2 LEU A 100      -4.927  -4.379   3.418  1.00 94.69           H  
ATOM   1540  HB3 LEU A 100      -6.038  -5.350   2.460  1.00 94.69           H  
ATOM   1541  O   LEU A 100      -4.125  -6.413   5.524  1.00 94.69           O  
ATOM   1542  CG  LEU A 100      -4.379  -4.551   1.343  1.00 94.69           C  
ATOM   1543  HG  LEU A 100      -4.393  -5.309   0.560  1.00 94.69           H  
ATOM   1544  CD1 LEU A 100      -5.211  -3.360   0.874  1.00 94.69           C  
ATOM   1545 HD11 LEU A 100      -6.233  -3.687   0.685  1.00 94.69           H  
ATOM   1546 HD12 LEU A 100      -5.222  -2.572   1.627  1.00 94.69           H  
ATOM   1547 HD13 LEU A 100      -4.804  -2.965  -0.057  1.00 94.69           H  
ATOM   1548  CD2 LEU A 100      -2.932  -4.080   1.525  1.00 94.69           C  
ATOM   1549 HD21 LEU A 100      -2.876  -3.348   2.331  1.00 94.69           H  
ATOM   1550 HD22 LEU A 100      -2.284  -4.928   1.745  1.00 94.69           H  
ATOM   1551 HD23 LEU A 100      -2.584  -3.618   0.602  1.00 94.69           H  
ATOM   1552  N   PHE A 101      -5.862  -7.572   4.670  1.00 94.38           N  
ATOM   1553  H   PHE A 101      -6.353  -7.851   3.833  1.00 94.38           H  
ATOM   1554  CA  PHE A 101      -6.518  -7.836   5.957  1.00 94.38           C  
ATOM   1555  HA  PHE A 101      -6.072  -7.200   6.722  1.00 94.38           H  
ATOM   1556  C   PHE A 101      -6.350  -9.268   6.468  1.00 94.38           C  
ATOM   1557  CB  PHE A 101      -7.997  -7.439   5.876  1.00 94.38           C  
ATOM   1558  HB2 PHE A 101      -8.471  -7.666   6.831  1.00 94.38           H  
ATOM   1559  HB3 PHE A 101      -8.497  -8.043   5.120  1.00 94.38           H  
ATOM   1560  O   PHE A 101      -6.310  -9.457   7.679  1.00 94.38           O  
ATOM   1561  CG  PHE A 101      -8.206  -5.968   5.575  1.00 94.38           C  
ATOM   1562  CD1 PHE A 101      -8.214  -5.021   6.615  1.00 94.38           C  
ATOM   1563  HD1 PHE A 101      -8.107  -5.345   7.639  1.00 94.38           H  
ATOM   1564  CD2 PHE A 101      -8.362  -5.540   4.247  1.00 94.38           C  
ATOM   1565  HD2 PHE A 101      -8.338  -6.271   3.451  1.00 94.38           H  
ATOM   1566  CE1 PHE A 101      -8.382  -3.655   6.323  1.00 94.38           C  
ATOM   1567  HE1 PHE A 101      -8.407  -2.927   7.120  1.00 94.38           H  
ATOM   1568  CE2 PHE A 101      -8.523  -4.178   3.949  1.00 94.38           C  
ATOM   1569  HE2 PHE A 101      -8.632  -3.860   2.922  1.00 94.38           H  
ATOM   1570  CZ  PHE A 101      -8.532  -3.235   4.991  1.00 94.38           C  
ATOM   1571  HZ  PHE A 101      -8.658  -2.184   4.775  1.00 94.38           H  
ATOM   1572  N   GLU A 102      -6.186 -10.265   5.595  1.00 92.42           N  
ATOM   1573  H   GLU A 102      -6.269 -10.067   4.608  1.00 92.42           H  
ATOM   1574  CA  GLU A 102      -6.053 -11.667   6.024  1.00 92.42           C  
ATOM   1575  HA  GLU A 102      -6.379 -11.770   7.059  1.00 92.42           H  
ATOM   1576  C   GLU A 102      -4.594 -12.135   5.988  1.00 92.42           C  
ATOM   1577  CB  GLU A 102      -6.959 -12.584   5.187  1.00 92.42           C  
ATOM   1578  HB2 GLU A 102      -6.706 -12.498   4.130  1.00 92.42           H  
ATOM   1579  HB3 GLU A 102      -6.772 -13.612   5.498  1.00 92.42           H  
ATOM   1580  O   GLU A 102      -4.002 -12.491   7.011  1.00 92.42           O  
ATOM   1581  CG  GLU A 102      -8.452 -12.274   5.375  1.00 92.42           C  
ATOM   1582  HG2 GLU A 102      -8.701 -12.369   6.432  1.00 92.42           H  
ATOM   1583  HG3 GLU A 102      -8.642 -11.246   5.069  1.00 92.42           H  
ATOM   1584  CD  GLU A 102      -9.354 -13.212   4.560  1.00 92.42           C  
ATOM   1585  OE1 GLU A 102     -10.471 -12.800   4.177  1.00 92.42           O  
ATOM   1586  OE2 GLU A 102      -8.947 -14.349   4.219  1.00 92.42           O  
ATOM   1587  N   TYR A 103      -3.969 -12.088   4.811  1.00 88.50           N  
ATOM   1588  H   TYR A 103      -4.496 -11.788   4.003  1.00 88.50           H  
ATOM   1589  CA  TYR A 103      -2.644 -12.666   4.612  1.00 88.50           C  
ATOM   1590  HA  TYR A 103      -2.607 -13.596   5.179  1.00 88.50           H  
ATOM   1591  C   TYR A 103      -1.512 -11.789   5.141  1.00 88.50           C  
ATOM   1592  CB  TYR A 103      -2.444 -13.027   3.142  1.00 88.50           C  
ATOM   1593  HB2 TYR A 103      -1.413 -13.355   3.010  1.00 88.50           H  
ATOM   1594  HB3 TYR A 103      -2.586 -12.133   2.534  1.00 88.50           H  
ATOM   1595  O   TYR A 103      -0.521 -12.318   5.642  1.00 88.50           O  
ATOM   1596  CG  TYR A 103      -3.360 -14.137   2.660  1.00 88.50           C  
ATOM   1597  CD1 TYR A 103      -3.365 -15.390   3.308  1.00 88.50           C  
ATOM   1598  HD1 TYR A 103      -2.724 -15.568   4.159  1.00 88.50           H  
ATOM   1599  CD2 TYR A 103      -4.199 -13.923   1.552  1.00 88.50           C  
ATOM   1600  HD2 TYR A 103      -4.204 -12.961   1.061  1.00 88.50           H  
ATOM   1601  CE1 TYR A 103      -4.228 -16.413   2.870  1.00 88.50           C  
ATOM   1602  HE1 TYR A 103      -4.251 -17.360   3.389  1.00 88.50           H  
ATOM   1603  CE2 TYR A 103      -5.039 -14.955   1.093  1.00 88.50           C  
ATOM   1604  HE2 TYR A 103      -5.682 -14.819   0.236  1.00 88.50           H  
ATOM   1605  OH  TYR A 103      -5.904 -17.170   1.321  1.00 88.50           O  
ATOM   1606  HH  TYR A 103      -5.930 -17.912   1.929  1.00 88.50           H  
ATOM   1607  CZ  TYR A 103      -5.070 -16.193   1.760  1.00 88.50           C  
ATOM   1608  N   GLY A 104      -1.648 -10.461   5.097  1.00 82.73           N  
ATOM   1609  H   GLY A 104      -2.451 -10.076   4.621  1.00 82.73           H  
ATOM   1610  CA  GLY A 104      -0.662  -9.547   5.676  1.00 82.73           C  
ATOM   1611  HA2 GLY A 104       0.274  -9.638   5.125  1.00 82.73           H  
ATOM   1612  HA3 GLY A 104      -1.031  -8.526   5.579  1.00 82.73           H  
ATOM   1613  C   GLY A 104      -0.373  -9.842   7.156  1.00 82.73           C  
ATOM   1614  O   GLY A 104       0.792 -10.041   7.510  1.00 82.73           O  
ATOM   1615  N   PRO A 105      -1.394  -9.889   8.032  1.00 80.56           N  
ATOM   1616  CA  PRO A 105      -1.231 -10.317   9.422  1.00 80.56           C  
ATOM   1617  HA  PRO A 105      -0.515  -9.656   9.910  1.00 80.56           H  
ATOM   1618  C   PRO A 105      -0.725 -11.757   9.566  1.00 80.56           C  
ATOM   1619  CB  PRO A 105      -2.605 -10.132  10.074  1.00 80.56           C  
ATOM   1620  HB2 PRO A 105      -3.195 -11.044   9.988  1.00 80.56           H  
ATOM   1621  HB3 PRO A 105      -2.521  -9.836  11.119  1.00 80.56           H  
ATOM   1622  O   PRO A 105       0.208 -11.979  10.338  1.00 80.56           O  
ATOM   1623  CG  PRO A 105      -3.256  -9.041   9.226  1.00 80.56           C  
ATOM   1624  HG2 PRO A 105      -4.344  -9.089   9.277  1.00 80.56           H  
ATOM   1625  HG3 PRO A 105      -2.905  -8.060   9.546  1.00 80.56           H  
ATOM   1626  CD  PRO A 105      -2.733  -9.349   7.825  1.00 80.56           C  
ATOM   1627  HD2 PRO A 105      -2.723  -8.442   7.221  1.00 80.56           H  
ATOM   1628  HD3 PRO A 105      -3.369 -10.099   7.356  1.00 80.56           H  
ATOM   1629  N   TYR A 106      -1.277 -12.701   8.794  1.00 81.57           N  
ATOM   1630  H   TYR A 106      -2.059 -12.453   8.206  1.00 81.57           H  
ATOM   1631  CA  TYR A 106      -0.889 -14.115   8.832  1.00 81.57           C  
ATOM   1632  HA  TYR A 106      -1.120 -14.521   9.817  1.00 81.57           H  
ATOM   1633  C   TYR A 106       0.618 -14.313   8.598  1.00 81.57           C  
ATOM   1634  CB  TYR A 106      -1.721 -14.876   7.787  1.00 81.57           C  
ATOM   1635  HB2 TYR A 106      -1.606 -14.375   6.826  1.00 81.57           H  
ATOM   1636  HB3 TYR A 106      -2.774 -14.828   8.065  1.00 81.57           H  
ATOM   1637  O   TYR A 106       1.301 -14.937   9.406  1.00 81.57           O  
ATOM   1638  CG  TYR A 106      -1.325 -16.326   7.611  1.00 81.57           C  
ATOM   1639  CD1 TYR A 106      -0.605 -16.735   6.469  1.00 81.57           C  
ATOM   1640  HD1 TYR A 106      -0.380 -16.023   5.689  1.00 81.57           H  
ATOM   1641  CD2 TYR A 106      -1.624 -17.252   8.626  1.00 81.57           C  
ATOM   1642  HD2 TYR A 106      -2.171 -16.938   9.503  1.00 81.57           H  
ATOM   1643  CE1 TYR A 106      -0.151 -18.064   6.360  1.00 81.57           C  
ATOM   1644  HE1 TYR A 106       0.427 -18.380   5.505  1.00 81.57           H  
ATOM   1645  CE2 TYR A 106      -1.150 -18.572   8.532  1.00 81.57           C  
ATOM   1646  HE2 TYR A 106      -1.316 -19.263   9.345  1.00 81.57           H  
ATOM   1647  OH  TYR A 106       0.178 -20.205   7.397  1.00 81.57           O  
ATOM   1648  HH  TYR A 106       0.223 -20.495   8.311  1.00 81.57           H  
ATOM   1649  CZ  TYR A 106      -0.397 -18.974   7.409  1.00 81.57           C  
ATOM   1650  N   ILE A 107       1.176 -13.697   7.550  1.00 78.35           N  
ATOM   1651  H   ILE A 107       0.571 -13.179   6.929  1.00 78.35           H  
ATOM   1652  CA  ILE A 107       2.597 -13.840   7.194  1.00 78.35           C  
ATOM   1653  HA  ILE A 107       2.831 -14.902   7.120  1.00 78.35           H  
ATOM   1654  C   ILE A 107       3.519 -13.258   8.275  1.00 78.35           C  
ATOM   1655  CB  ILE A 107       2.859 -13.184   5.819  1.00 78.35           C  
ATOM   1656  HB  ILE A 107       2.509 -12.153   5.867  1.00 78.35           H  
ATOM   1657  O   ILE A 107       4.619 -13.765   8.480  1.00 78.35           O  
ATOM   1658  CG1 ILE A 107       2.085 -13.926   4.707  1.00 78.35           C  
ATOM   1659 HG12 ILE A 107       2.595 -14.854   4.452  1.00 78.35           H  
ATOM   1660 HG13 ILE A 107       1.085 -14.199   5.044  1.00 78.35           H  
ATOM   1661  CG2 ILE A 107       4.363 -13.171   5.467  1.00 78.35           C  
ATOM   1662 HG21 ILE A 107       4.914 -12.539   6.164  1.00 78.35           H  
ATOM   1663 HG22 ILE A 107       4.531 -12.770   4.468  1.00 78.35           H  
ATOM   1664 HG23 ILE A 107       4.765 -14.183   5.516  1.00 78.35           H  
ATOM   1665  CD1 ILE A 107       1.919 -13.054   3.463  1.00 78.35           C  
ATOM   1666 HD11 ILE A 107       2.881 -12.728   3.067  1.00 78.35           H  
ATOM   1667 HD12 ILE A 107       1.393 -13.613   2.689  1.00 78.35           H  
ATOM   1668 HD13 ILE A 107       1.334 -12.174   3.729  1.00 78.35           H  
ATOM   1669  N   ARG A 108       3.094 -12.207   8.990  1.00 72.20           N  
ATOM   1670  H   ARG A 108       2.157 -11.872   8.819  1.00 72.20           H  
ATOM   1671  CA  ARG A 108       3.900 -11.593  10.063  1.00 72.20           C  
ATOM   1672  HA  ARG A 108       4.932 -11.503   9.722  1.00 72.20           H  
ATOM   1673  C   ARG A 108       3.980 -12.447  11.328  1.00 72.20           C  
ATOM   1674  CB  ARG A 108       3.354 -10.202  10.417  1.00 72.20           C  
ATOM   1675  HB2 ARG A 108       2.282 -10.267  10.599  1.00 72.20           H  
ATOM   1676  HB3 ARG A 108       3.836  -9.867  11.336  1.00 72.20           H  
ATOM   1677  O   ARG A 108       4.956 -12.325  12.063  1.00 72.20           O  
ATOM   1678  CG  ARG A 108       3.639  -9.164   9.325  1.00 72.20           C  
ATOM   1679  HG2 ARG A 108       4.706  -9.173   9.104  1.00 72.20           H  
ATOM   1680  HG3 ARG A 108       3.099  -9.419   8.412  1.00 72.20           H  
ATOM   1681  CD  ARG A 108       3.256  -7.750   9.785  1.00 72.20           C  
ATOM   1682  HD2 ARG A 108       3.611  -7.032   9.046  1.00 72.20           H  
ATOM   1683  HD3 ARG A 108       3.776  -7.535  10.718  1.00 72.20           H  
ATOM   1684  NE  ARG A 108       1.802  -7.583   9.996  1.00 72.20           N  
ATOM   1685  HE  ARG A 108       1.451  -7.814  10.915  1.00 72.20           H  
ATOM   1686  NH1 ARG A 108       1.239  -6.842   7.891  1.00 72.20           N  
ATOM   1687 HH11 ARG A 108       2.150  -7.127   7.561  1.00 72.20           H  
ATOM   1688 HH12 ARG A 108       0.547  -6.480   7.251  1.00 72.20           H  
ATOM   1689  NH2 ARG A 108      -0.313  -6.902   9.484  1.00 72.20           N  
ATOM   1690 HH21 ARG A 108      -0.608  -7.075  10.435  1.00 72.20           H  
ATOM   1691 HH22 ARG A 108      -0.983  -6.550   8.816  1.00 72.20           H  
ATOM   1692  CZ  ARG A 108       0.922  -7.116   9.126  1.00 72.20           C  
ATOM   1693  N   GLN A 109       2.958 -13.256  11.601  1.00 71.94           N  
ATOM   1694  H   GLN A 109       2.191 -13.299  10.946  1.00 71.94           H  
ATOM   1695  CA  GLN A 109       2.897 -14.115  12.790  1.00 71.94           C  
ATOM   1696  HA  GLN A 109       3.352 -13.600  13.636  1.00 71.94           H  
ATOM   1697  C   GLN A 109       3.660 -15.431  12.608  1.00 71.94           C  
ATOM   1698  CB  GLN A 109       1.429 -14.401  13.123  1.00 71.94           C  
ATOM   1699  HB2 GLN A 109       1.386 -15.147  13.916  1.00 71.94           H  
ATOM   1700  HB3 GLN A 109       0.935 -14.811  12.242  1.00 71.94           H  
ATOM   1701  O   GLN A 109       4.043 -16.076  13.585  1.00 71.94           O  
ATOM   1702  CG  GLN A 109       0.681 -13.147  13.598  1.00 71.94           C  
ATOM   1703  HG2 GLN A 109       0.765 -12.357  12.852  1.00 71.94           H  
ATOM   1704  HG3 GLN A 109       1.128 -12.789  14.526  1.00 71.94           H  
ATOM   1705  CD  GLN A 109      -0.800 -13.416  13.843  1.00 71.94           C  
ATOM   1706  NE2 GLN A 109      -1.589 -12.401  14.118  1.00 71.94           N  
ATOM   1707 HE21 GLN A 109      -2.556 -12.645  14.277  1.00 71.94           H  
ATOM   1708 HE22 GLN A 109      -1.232 -11.460  14.202  1.00 71.94           H  
ATOM   1709  OE1 GLN A 109      -1.283 -14.533  13.808  1.00 71.94           O  
ATOM   1710  N   GLU A 110       3.898 -15.834  11.363  1.00 68.10           N  
ATOM   1711  H   GLU A 110       3.536 -15.286  10.596  1.00 68.10           H  
ATOM   1712  CA  GLU A 110       4.630 -17.052  11.050  1.00 68.10           C  
ATOM   1713  HA  GLU A 110       4.196 -17.866  11.630  1.00 68.10           H  
ATOM   1714  C   GLU A 110       6.106 -16.937  11.463  1.00 68.10           C  
ATOM   1715  CB  GLU A 110       4.439 -17.386   9.566  1.00 68.10           C  
ATOM   1716  HB2 GLU A 110       5.188 -18.111   9.248  1.00 68.10           H  
ATOM   1717  HB3 GLU A 110       4.585 -16.484   8.972  1.00 68.10           H  
ATOM   1718  O   GLU A 110       6.828 -16.003  11.104  1.00 68.10           O  
ATOM   1719  CG  GLU A 110       3.027 -17.943   9.300  1.00 68.10           C  
ATOM   1720  HG2 GLU A 110       2.869 -17.951   8.221  1.00 68.10           H  
ATOM   1721  HG3 GLU A 110       2.277 -17.287   9.743  1.00 68.10           H  
ATOM   1722  CD  GLU A 110       2.820 -19.373   9.821  1.00 68.10           C  
ATOM   1723  OE1 GLU A 110       1.678 -19.871   9.769  1.00 68.10           O  
ATOM   1724  OE2 GLU A 110       3.820 -20.104  10.018  1.00 68.10           O  
ATOM   1725  N   LYS A 111       6.567 -17.908  12.262  1.00 58.77           N  
ATOM   1726  H   LYS A 111       5.932 -18.658  12.493  1.00 58.77           H  
ATOM   1727  CA  LYS A 111       7.941 -17.943  12.773  1.00 58.77           C  
ATOM   1728  HA  LYS A 111       8.150 -16.976  13.230  1.00 58.77           H  
ATOM   1729  C   LYS A 111       8.929 -18.138  11.622  1.00 58.77           C  
ATOM   1730  CB  LYS A 111       8.110 -19.046  13.834  1.00 58.77           C  
ATOM   1731  HB2 LYS A 111       9.172 -19.148  14.056  1.00 58.77           H  
ATOM   1732  HB3 LYS A 111       7.758 -19.994  13.427  1.00 58.77           H  
ATOM   1733  O   LYS A 111       8.757 -19.027  10.787  1.00 58.77           O  
ATOM   1734  CG  LYS A 111       7.367 -18.737  15.145  1.00 58.77           C  
ATOM   1735  HG2 LYS A 111       6.296 -18.673  14.951  1.00 58.77           H  
ATOM   1736  HG3 LYS A 111       7.711 -17.778  15.531  1.00 58.77           H  
ATOM   1737  CD  LYS A 111       7.628 -19.827  16.196  1.00 58.77           C  
ATOM   1738  HD2 LYS A 111       8.701 -19.906  16.368  1.00 58.77           H  
ATOM   1739  HD3 LYS A 111       7.259 -20.780  15.817  1.00 58.77           H  
ATOM   1740  CE  LYS A 111       6.920 -19.486  17.514  1.00 58.77           C  
ATOM   1741  HE2 LYS A 111       7.274 -18.513  17.854  1.00 58.77           H  
ATOM   1742  HE3 LYS A 111       5.851 -19.396  17.322  1.00 58.77           H  
ATOM   1743  NZ  LYS A 111       7.169 -20.512  18.562  1.00 58.77           N  
ATOM   1744  HZ1 LYS A 111       8.157 -20.597  18.753  1.00 58.77           H  
ATOM   1745  HZ2 LYS A 111       6.706 -20.258  19.423  1.00 58.77           H  
ATOM   1746  HZ3 LYS A 111       6.819 -21.414  18.272  1.00 58.77           H  
ATOM   1747  N   LYS A 112      10.016 -17.358  11.635  1.00 58.54           N  
ATOM   1748  H   LYS A 112      10.065 -16.650  12.353  1.00 58.54           H  
ATOM   1749  CA  LYS A 112      11.188 -17.577  10.771  1.00 58.54           C  
ATOM   1750  HA  LYS A 112      10.907 -17.409   9.731  1.00 58.54           H  
ATOM   1751  C   LYS A 112      11.655 -19.034  10.921  1.00 58.54           C  
ATOM   1752  CB  LYS A 112      12.331 -16.623  11.170  1.00 58.54           C  
ATOM   1753  HB2 LYS A 112      12.564 -16.774  12.224  1.00 58.54           H  
ATOM   1754  HB3 LYS A 112      13.214 -16.901  10.594  1.00 58.54           H  
ATOM   1755  O   LYS A 112      11.961 -19.442  12.037  1.00 58.54           O  
ATOM   1756  CG  LYS A 112      12.045 -15.131  10.927  1.00 58.54           C  
ATOM   1757  HG2 LYS A 112      11.190 -14.818  11.525  1.00 58.54           H  
ATOM   1758  HG3 LYS A 112      11.824 -14.970   9.872  1.00 58.54           H  
ATOM   1759  CD  LYS A 112      13.279 -14.307  11.327  1.00 58.54           C  
ATOM   1760  HD2 LYS A 112      13.506 -14.513  12.373  1.00 58.54           H  
ATOM   1761  HD3 LYS A 112      14.128 -14.626  10.722  1.00 58.54           H  
ATOM   1762  CE  LYS A 112      13.059 -12.802  11.146  1.00 58.54           C  
ATOM   1763  HE2 LYS A 112      12.875 -12.599  10.091  1.00 58.54           H  
ATOM   1764  HE3 LYS A 112      12.167 -12.518  11.704  1.00 58.54           H  
ATOM   1765  NZ  LYS A 112      14.235 -12.037  11.643  1.00 58.54           N  
ATOM   1766  HZ1 LYS A 112      14.098 -11.039  11.571  1.00 58.54           H  
ATOM   1767  HZ2 LYS A 112      15.082 -12.305  11.162  1.00 58.54           H  
ATOM   1768  HZ3 LYS A 112      14.386 -12.245  12.620  1.00 58.54           H  
ATOM   1769  N   GLY A 113      11.703 -19.795   9.826  1.00 58.80           N  
ATOM   1770  H   GLY A 113      11.393 -19.398   8.950  1.00 58.80           H  
ATOM   1771  CA  GLY A 113      12.350 -21.116   9.793  1.00 58.80           C  
ATOM   1772  HA2 GLY A 113      12.623 -21.423  10.802  1.00 58.80           H  
ATOM   1773  HA3 GLY A 113      13.276 -21.031   9.224  1.00 58.80           H  
ATOM   1774  C   GLY A 113      11.551 -22.274   9.184  1.00 58.80           C  
ATOM   1775  O   GLY A 113      12.144 -23.310   8.918  1.00 58.80           O  
ATOM   1776  N   LYS A 114      10.244 -22.141   8.910  1.00 58.85           N  
ATOM   1777  H   LYS A 114       9.789 -21.267   9.132  1.00 58.85           H  
ATOM   1778  CA  LYS A 114       9.440 -23.228   8.299  1.00 58.85           C  
ATOM   1779  HA  LYS A 114       9.945 -24.172   8.500  1.00 58.85           H  
ATOM   1780  C   LYS A 114       9.401 -23.206   6.762  1.00 58.85           C  
ATOM   1781  CB  LYS A 114       8.048 -23.328   8.949  1.00 58.85           C  
ATOM   1782  HB2 LYS A 114       7.616 -22.335   9.077  1.00 58.85           H  
ATOM   1783  HB3 LYS A 114       7.387 -23.901   8.298  1.00 58.85           H  
ATOM   1784  O   LYS A 114       8.349 -23.441   6.173  1.00 58.85           O  
ATOM   1785  CG  LYS A 114       8.100 -24.070  10.290  1.00 58.85           C  
ATOM   1786  HG2 LYS A 114       8.725 -24.957  10.191  1.00 58.85           H  
ATOM   1787  HG3 LYS A 114       8.522 -23.420  11.057  1.00 58.85           H  
ATOM   1788  CD  LYS A 114       6.687 -24.516  10.690  1.00 58.85           C  
ATOM   1789  HD2 LYS A 114       6.066 -23.638  10.866  1.00 58.85           H  
ATOM   1790  HD3 LYS A 114       6.257 -25.098   9.875  1.00 58.85           H  
ATOM   1791  CE  LYS A 114       6.739 -25.388  11.947  1.00 58.85           C  
ATOM   1792  HE2 LYS A 114       7.081 -24.779  12.784  1.00 58.85           H  
ATOM   1793  HE3 LYS A 114       7.473 -26.177  11.787  1.00 58.85           H  
ATOM   1794  NZ  LYS A 114       5.414 -25.990  12.242  1.00 58.85           N  
ATOM   1795  HZ1 LYS A 114       5.461 -26.574  13.065  1.00 58.85           H  
ATOM   1796  HZ2 LYS A 114       4.712 -25.277  12.383  1.00 58.85           H  
ATOM   1797  HZ3 LYS A 114       5.119 -26.576  11.473  1.00 58.85           H  
ATOM   1798  N   GLY A 115      10.547 -22.946   6.135  1.00 60.75           N  
ATOM   1799  H   GLY A 115      11.385 -22.850   6.691  1.00 60.75           H  
ATOM   1800  CA  GLY A 115      10.659 -22.852   4.679  1.00 60.75           C  
ATOM   1801  HA2 GLY A 115      11.704 -22.711   4.404  1.00 60.75           H  
ATOM   1802  HA3 GLY A 115      10.312 -23.780   4.226  1.00 60.75           H  
ATOM   1803  C   GLY A 115       9.847 -21.700   4.082  1.00 60.75           C  
ATOM   1804  O   GLY A 115       9.113 -20.986   4.774  1.00 60.75           O  
ATOM   1805  N   ASP A 116      10.014 -21.501   2.783  1.00 65.25           N  
ATOM   1806  H   ASP A 116      10.660 -22.074   2.258  1.00 65.25           H  
ATOM   1807  CA  ASP A 116       9.328 -20.435   2.072  1.00 65.25           C  
ATOM   1808  HA  ASP A 116       9.357 -19.540   2.694  1.00 65.25           H  
ATOM   1809  C   ASP A 116       7.863 -20.777   1.823  1.00 65.25           C  
ATOM   1810  CB  ASP A 116      10.070 -20.108   0.786  1.00 65.25           C  
ATOM   1811  HB2 ASP A 116      10.135 -20.995   0.157  1.00 65.25           H  
ATOM   1812  HB3 ASP A 116       9.510 -19.338   0.255  1.00 65.25           H  
ATOM   1813  O   ASP A 116       7.507 -21.900   1.459  1.00 65.25           O  
ATOM   1814  CG  ASP A 116      11.461 -19.577   1.127  1.00 65.25           C  
ATOM   1815  OD1 ASP A 116      11.523 -18.543   1.833  1.00 65.25           O  
ATOM   1816  OD2 ASP A 116      12.443 -20.217   0.703  1.00 65.25           O  
ATOM   1817  N   LYS A 117       6.992 -19.784   2.021  1.00 76.42           N  
ATOM   1818  H   LYS A 117       7.350 -18.870   2.260  1.00 76.42           H  
ATOM   1819  CA  LYS A 117       5.553 -19.933   1.827  1.00 76.42           C  
ATOM   1820  HA  LYS A 117       5.339 -20.981   1.618  1.00 76.42           H  
ATOM   1821  C   LYS A 117       5.099 -19.139   0.617  1.00 76.42           C  
ATOM   1822  CB  LYS A 117       4.777 -19.550   3.093  1.00 76.42           C  
ATOM   1823  HB2 LYS A 117       3.714 -19.676   2.886  1.00 76.42           H  
ATOM   1824  HB3 LYS A 117       4.956 -18.501   3.330  1.00 76.42           H  
ATOM   1825  O   LYS A 117       5.553 -18.026   0.360  1.00 76.42           O  
ATOM   1826  CG  LYS A 117       5.160 -20.419   4.302  1.00 76.42           C  
ATOM   1827  HG2 LYS A 117       5.216 -21.465   4.001  1.00 76.42           H  
ATOM   1828  HG3 LYS A 117       6.134 -20.107   4.681  1.00 76.42           H  
ATOM   1829  CD  LYS A 117       4.103 -20.275   5.402  1.00 76.42           C  
ATOM   1830  HD2 LYS A 117       3.961 -19.220   5.636  1.00 76.42           H  
ATOM   1831  HD3 LYS A 117       3.163 -20.683   5.030  1.00 76.42           H  
ATOM   1832  CE  LYS A 117       4.515 -21.017   6.675  1.00 76.42           C  
ATOM   1833  HE2 LYS A 117       5.301 -20.441   7.163  1.00 76.42           H  
ATOM   1834  HE3 LYS A 117       4.927 -21.991   6.413  1.00 76.42           H  
ATOM   1835  NZ  LYS A 117       3.357 -21.170   7.589  1.00 76.42           N  
ATOM   1836  HZ1 LYS A 117       3.643 -21.145   8.557  1.00 76.42           H  
ATOM   1837  HZ2 LYS A 117       2.720 -20.388   7.530  1.00 76.42           H  
ATOM   1838  HZ3 LYS A 117       2.820 -22.007   7.412  1.00 76.42           H  
ATOM   1839  N   ALA A 118       4.131 -19.701  -0.089  1.00 84.84           N  
ATOM   1840  H   ALA A 118       3.796 -20.614   0.182  1.00 84.84           H  
ATOM   1841  CA  ALA A 118       3.458 -19.029  -1.180  1.00 84.84           C  
ATOM   1842  HA  ALA A 118       3.664 -17.960  -1.122  1.00 84.84           H  
ATOM   1843  C   ALA A 118       1.948 -19.202  -1.052  1.00 84.84           C  
ATOM   1844  CB  ALA A 118       4.013 -19.541  -2.509  1.00 84.84           C  
ATOM   1845  HB1 ALA A 118       3.783 -20.599  -2.633  1.00 84.84           H  
ATOM   1846  HB2 ALA A 118       5.093 -19.398  -2.536  1.00 84.84           H  
ATOM   1847  HB3 ALA A 118       3.565 -18.967  -3.320  1.00 84.84           H  
ATOM   1848  O   ALA A 118       1.450 -20.262  -0.670  1.00 84.84           O  
ATOM   1849  N   ILE A 119       1.221 -18.147  -1.390  1.00 89.58           N  
ATOM   1850  H   ILE A 119       1.710 -17.317  -1.693  1.00 89.58           H  
ATOM   1851  CA  ILE A 119      -0.234 -18.108  -1.417  1.00 89.58           C  
ATOM   1852  HA  ILE A 119      -0.632 -18.968  -0.877  1.00 89.58           H  
ATOM   1853  C   ILE A 119      -0.662 -18.196  -2.873  1.00 89.58           C  
ATOM   1854  CB  ILE A 119      -0.763 -16.836  -0.734  1.00 89.58           C  
ATOM   1855  HB  ILE A 119      -0.391 -15.972  -1.287  1.00 89.58           H  
ATOM   1856  O   ILE A 119      -0.159 -17.469  -3.729  1.00 89.58           O  
ATOM   1857  CG1 ILE A 119      -0.280 -16.739   0.731  1.00 89.58           C  
ATOM   1858 HG12 ILE A 119       0.747 -17.091   0.836  1.00 89.58           H  
ATOM   1859 HG13 ILE A 119      -0.908 -17.362   1.368  1.00 89.58           H  
ATOM   1860  CG2 ILE A 119      -2.303 -16.827  -0.770  1.00 89.58           C  
ATOM   1861 HG21 ILE A 119      -2.687 -15.927  -0.289  1.00 89.58           H  
ATOM   1862 HG22 ILE A 119      -2.673 -16.825  -1.795  1.00 89.58           H  
ATOM   1863 HG23 ILE A 119      -2.705 -17.693  -0.244  1.00 89.58           H  
ATOM   1864  CD1 ILE A 119      -0.304 -15.301   1.244  1.00 89.58           C  
ATOM   1865 HD11 ILE A 119       0.452 -14.713   0.724  1.00 89.58           H  
ATOM   1866 HD12 ILE A 119      -1.281 -14.849   1.074  1.00 89.58           H  
ATOM   1867 HD13 ILE A 119      -0.092 -15.305   2.313  1.00 89.58           H  
ATOM   1868  N   ARG A 120      -1.593 -19.099  -3.166  1.00 91.96           N  
ATOM   1869  H   ARG A 120      -2.007 -19.616  -2.404  1.00 91.96           H  
ATOM   1870  CA  ARG A 120      -2.100 -19.316  -4.519  1.00 91.96           C  
ATOM   1871  HA  ARG A 120      -1.453 -18.809  -5.235  1.00 91.96           H  
ATOM   1872  C   ARG A 120      -3.491 -18.714  -4.654  1.00 91.96           C  
ATOM   1873  CB  ARG A 120      -2.073 -20.817  -4.820  1.00 91.96           C  
ATOM   1874  HB2 ARG A 120      -1.071 -21.195  -4.616  1.00 91.96           H  
ATOM   1875  HB3 ARG A 120      -2.776 -21.332  -4.165  1.00 91.96           H  
ATOM   1876  O   ARG A 120      -4.442 -19.241  -4.087  1.00 91.96           O  
ATOM   1877  CG  ARG A 120      -2.430 -21.095  -6.286  1.00 91.96           C  
ATOM   1878  HG2 ARG A 120      -3.386 -20.631  -6.528  1.00 91.96           H  
ATOM   1879  HG3 ARG A 120      -1.660 -20.664  -6.926  1.00 91.96           H  
ATOM   1880  CD  ARG A 120      -2.547 -22.597  -6.567  1.00 91.96           C  
ATOM   1881  HD2 ARG A 120      -3.322 -23.009  -5.920  1.00 91.96           H  
ATOM   1882  HD3 ARG A 120      -2.845 -22.726  -7.607  1.00 91.96           H  
ATOM   1883  NE  ARG A 120      -1.274 -23.306  -6.328  1.00 91.96           N  
ATOM   1884  HE  ARG A 120      -0.500 -22.745  -6.002  1.00 91.96           H  
ATOM   1885  NH1 ARG A 120      -1.972 -25.435  -6.841  1.00 91.96           N  
ATOM   1886 HH11 ARG A 120      -2.890 -25.077  -7.061  1.00 91.96           H  
ATOM   1887 HH12 ARG A 120      -1.769 -26.424  -6.882  1.00 91.96           H  
ATOM   1888  NH2 ARG A 120       0.112 -25.104  -6.134  1.00 91.96           N  
ATOM   1889 HH21 ARG A 120       0.851 -24.514  -5.778  1.00 91.96           H  
ATOM   1890 HH22 ARG A 120       0.274 -26.101  -6.162  1.00 91.96           H  
ATOM   1891  CZ  ARG A 120      -1.052 -24.605  -6.435  1.00 91.96           C  
ATOM   1892  N   PHE A 121      -3.615 -17.691  -5.486  1.00 95.63           N  
ATOM   1893  H   PHE A 121      -2.781 -17.312  -5.912  1.00 95.63           H  
ATOM   1894  CA  PHE A 121      -4.890 -17.121  -5.900  1.00 95.63           C  
ATOM   1895  HA  PHE A 121      -5.652 -17.354  -5.156  1.00 95.63           H  
ATOM   1896  C   PHE A 121      -5.311 -17.728  -7.234  1.00 95.63           C  
ATOM   1897  CB  PHE A 121      -4.773 -15.600  -5.971  1.00 95.63           C  
ATOM   1898  HB2 PHE A 121      -5.702 -15.192  -6.370  1.00 95.63           H  
ATOM   1899  HB3 PHE A 121      -3.969 -15.328  -6.655  1.00 95.63           H  
ATOM   1900  O   PHE A 121      -4.528 -17.770  -8.183  1.00 95.63           O  
ATOM   1901  CG  PHE A 121      -4.510 -14.979  -4.619  1.00 95.63           C  
ATOM   1902  CD1 PHE A 121      -5.592 -14.577  -3.814  1.00 95.63           C  
ATOM   1903  HD1 PHE A 121      -6.607 -14.693  -4.163  1.00 95.63           H  
ATOM   1904  CD2 PHE A 121      -3.191 -14.830  -4.151  1.00 95.63           C  
ATOM   1905  HD2 PHE A 121      -2.359 -15.152  -4.760  1.00 95.63           H  
ATOM   1906  CE1 PHE A 121      -5.353 -13.997  -2.560  1.00 95.63           C  
ATOM   1907  HE1 PHE A 121      -6.186 -13.665  -1.957  1.00 95.63           H  
ATOM   1908  CE2 PHE A 121      -2.954 -14.255  -2.892  1.00 95.63           C  
ATOM   1909  HE2 PHE A 121      -1.944 -14.131  -2.531  1.00 95.63           H  
ATOM   1910  CZ  PHE A 121      -4.036 -13.831  -2.102  1.00 95.63           C  
ATOM   1911  HZ  PHE A 121      -3.852 -13.368  -1.144  1.00 95.63           H  
ATOM   1912  N   LYS A 122      -6.543 -18.231  -7.302  1.00 95.31           N  
ATOM   1913  H   LYS A 122      -7.149 -18.102  -6.504  1.00 95.31           H  
ATOM   1914  CA  LYS A 122      -7.148 -18.778  -8.518  1.00 95.31           C  
ATOM   1915  HA  LYS A 122      -6.420 -18.819  -9.328  1.00 95.31           H  
ATOM   1916  C   LYS A 122      -8.272 -17.845  -8.947  1.00 95.31           C  
ATOM   1917  CB  LYS A 122      -7.692 -20.190  -8.254  1.00 95.31           C  
ATOM   1918  HB2 LYS A 122      -8.349 -20.155  -7.385  1.00 95.31           H  
ATOM   1919  HB3 LYS A 122      -8.297 -20.488  -9.110  1.00 95.31           H  
ATOM   1920  O   LYS A 122      -9.228 -17.673  -8.203  1.00 95.31           O  
ATOM   1921  CG  LYS A 122      -6.605 -21.252  -8.022  1.00 95.31           C  
ATOM   1922  HG2 LYS A 122      -6.014 -20.995  -7.143  1.00 95.31           H  
ATOM   1923  HG3 LYS A 122      -5.952 -21.305  -8.893  1.00 95.31           H  
ATOM   1924  CD  LYS A 122      -7.283 -22.612  -7.805  1.00 95.31           C  
ATOM   1925  HD2 LYS A 122      -7.886 -22.850  -8.681  1.00 95.31           H  
ATOM   1926  HD3 LYS A 122      -7.946 -22.532  -6.943  1.00 95.31           H  
ATOM   1927  CE  LYS A 122      -6.278 -23.743  -7.561  1.00 95.31           C  
ATOM   1928  HE2 LYS A 122      -5.630 -23.824  -8.433  1.00 95.31           H  
ATOM   1929  HE3 LYS A 122      -5.673 -23.480  -6.693  1.00 95.31           H  
ATOM   1930  NZ  LYS A 122      -6.988 -25.029  -7.322  1.00 95.31           N  
ATOM   1931  HZ1 LYS A 122      -7.575 -25.268  -8.109  1.00 95.31           H  
ATOM   1932  HZ2 LYS A 122      -7.596 -24.955  -6.519  1.00 95.31           H  
ATOM   1933  HZ3 LYS A 122      -6.355 -25.799  -7.159  1.00 95.31           H  
ATOM   1934  N   PHE A 123      -8.169 -17.296 -10.148  1.00 95.10           N  
ATOM   1935  H   PHE A 123      -7.329 -17.464 -10.682  1.00 95.10           H  
ATOM   1936  CA  PHE A 123      -9.169 -16.424 -10.750  1.00 95.10           C  
ATOM   1937  HA  PHE A 123      -9.850 -16.056  -9.983  1.00 95.10           H  
ATOM   1938  C   PHE A 123      -9.952 -17.219 -11.805  1.00 95.10           C  
ATOM   1939  CB  PHE A 123      -8.475 -15.195 -11.344  1.00 95.10           C  
ATOM   1940  HB2 PHE A 123      -7.756 -15.509 -12.100  1.00 95.10           H  
ATOM   1941  HB3 PHE A 123      -9.236 -14.588 -11.835  1.00 95.10           H  
ATOM   1942  O   PHE A 123      -9.423 -17.460 -12.897  1.00 95.10           O  
ATOM   1943  CG  PHE A 123      -7.765 -14.334 -10.321  1.00 95.10           C  
ATOM   1944  CD1 PHE A 123      -8.444 -13.266  -9.706  1.00 95.10           C  
ATOM   1945  HD1 PHE A 123      -9.463 -13.036  -9.981  1.00 95.10           H  
ATOM   1946  CD2 PHE A 123      -6.427 -14.601  -9.974  1.00 95.10           C  
ATOM   1947  HD2 PHE A 123      -5.893 -15.411 -10.449  1.00 95.10           H  
ATOM   1948  CE1 PHE A 123      -7.796 -12.474  -8.744  1.00 95.10           C  
ATOM   1949  HE1 PHE A 123      -8.317 -11.648  -8.283  1.00 95.10           H  
ATOM   1950  CE2 PHE A 123      -5.780 -13.806  -9.013  1.00 95.10           C  
ATOM   1951  HE2 PHE A 123      -4.753 -14.003  -8.744  1.00 95.10           H  
ATOM   1952  CZ  PHE A 123      -6.461 -12.740  -8.402  1.00 95.10           C  
ATOM   1953  HZ  PHE A 123      -5.957 -12.113  -7.681  1.00 95.10           H  
ATOM   1954  N   PRO A 124     -11.169 -17.700 -11.484  1.00 94.48           N  
ATOM   1955  CA  PRO A 124     -11.995 -18.443 -12.426  1.00 94.48           C  
ATOM   1956  HA  PRO A 124     -11.382 -19.139 -12.998  1.00 94.48           H  
ATOM   1957  C   PRO A 124     -12.719 -17.501 -13.395  1.00 94.48           C  
ATOM   1958  CB  PRO A 124     -12.973 -19.239 -11.557  1.00 94.48           C  
ATOM   1959  HB2 PRO A 124     -12.502 -20.167 -11.235  1.00 94.48           H  
ATOM   1960  HB3 PRO A 124     -13.909 -19.448 -12.075  1.00 94.48           H  
ATOM   1961  O   PRO A 124     -13.286 -16.482 -12.994  1.00 94.48           O  
ATOM   1962  CG  PRO A 124     -13.182 -18.327 -10.349  1.00 94.48           C  
ATOM   1963  HG2 PRO A 124     -13.931 -17.570 -10.579  1.00 94.48           H  
ATOM   1964  HG3 PRO A 124     -13.473 -18.891  -9.462  1.00 94.48           H  
ATOM   1965  CD  PRO A 124     -11.816 -17.665 -10.174  1.00 94.48           C  
ATOM   1966  HD2 PRO A 124     -11.938 -16.645  -9.810  1.00 94.48           H  
ATOM   1967  HD3 PRO A 124     -11.232 -18.254  -9.467  1.00 94.48           H  
ATOM   1968  N   TYR A 125     -12.748 -17.884 -14.668  1.00 91.14           N  
ATOM   1969  H   TYR A 125     -12.208 -18.697 -14.930  1.00 91.14           H  
ATOM   1970  CA  TYR A 125     -13.451 -17.198 -15.748  1.00 91.14           C  
ATOM   1971  HA  TYR A 125     -14.174 -16.500 -15.326  1.00 91.14           H  
ATOM   1972  C   TYR A 125     -14.199 -18.197 -16.623  1.00 91.14           C  
ATOM   1973  CB  TYR A 125     -12.457 -16.420 -16.619  1.00 91.14           C  
ATOM   1974  HB2 TYR A 125     -11.775 -17.126 -17.093  1.00 91.14           H  
ATOM   1975  HB3 TYR A 125     -13.005 -15.910 -17.412  1.00 91.14           H  
ATOM   1976  O   TYR A 125     -13.742 -19.322 -16.824  1.00 91.14           O  
ATOM   1977  CG  TYR A 125     -11.659 -15.395 -15.853  1.00 91.14           C  
ATOM   1978  CD1 TYR A 125     -12.280 -14.201 -15.436  1.00 91.14           C  
ATOM   1979  HD1 TYR A 125     -13.312 -14.007 -15.686  1.00 91.14           H  
ATOM   1980  CD2 TYR A 125     -10.322 -15.665 -15.505  1.00 91.14           C  
ATOM   1981  HD2 TYR A 125      -9.866 -16.605 -15.780  1.00 91.14           H  
ATOM   1982  CE1 TYR A 125     -11.564 -13.278 -14.657  1.00 91.14           C  
ATOM   1983  HE1 TYR A 125     -12.023 -12.362 -14.315  1.00 91.14           H  
ATOM   1984  CE2 TYR A 125      -9.601 -14.731 -14.743  1.00 91.14           C  
ATOM   1985  HE2 TYR A 125      -8.580 -14.931 -14.452  1.00 91.14           H  
ATOM   1986  OH  TYR A 125      -9.562 -12.655 -13.553  1.00 91.14           O  
ATOM   1987  HH  TYR A 125      -8.641 -12.903 -13.445  1.00 91.14           H  
ATOM   1988  CZ  TYR A 125     -10.230 -13.548 -14.309  1.00 91.14           C  
ATOM   1989  N   VAL A 126     -15.306 -17.750 -17.208  1.00 91.07           N  
ATOM   1990  H   VAL A 126     -15.619 -16.809 -17.015  1.00 91.07           H  
ATOM   1991  CA  VAL A 126     -15.978 -18.462 -18.296  1.00 91.07           C  
ATOM   1992  HA  VAL A 126     -15.717 -19.520 -18.257  1.00 91.07           H  
ATOM   1993  C   VAL A 126     -15.465 -17.888 -19.616  1.00 91.07           C  
ATOM   1994  CB  VAL A 126     -17.510 -18.364 -18.167  1.00 91.07           C  
ATOM   1995  HB  VAL A 126     -17.817 -17.322 -18.266  1.00 91.07           H  
ATOM   1996  O   VAL A 126     -15.553 -16.683 -19.846  1.00 91.07           O  
ATOM   1997  CG1 VAL A 126     -18.199 -19.191 -19.259  1.00 91.07           C  
ATOM   1998 HG11 VAL A 126     -19.281 -19.133 -19.139  1.00 91.07           H  
ATOM   1999 HG12 VAL A 126     -17.892 -20.235 -19.196  1.00 91.07           H  
ATOM   2000 HG13 VAL A 126     -17.950 -18.799 -20.246  1.00 91.07           H  
ATOM   2001  CG2 VAL A 126     -17.983 -18.885 -16.801  1.00 91.07           C  
ATOM   2002 HG21 VAL A 126     -17.600 -18.257 -15.997  1.00 91.07           H  
ATOM   2003 HG22 VAL A 126     -17.647 -19.911 -16.653  1.00 91.07           H  
ATOM   2004 HG23 VAL A 126     -19.072 -18.859 -16.757  1.00 91.07           H  
ATOM   2005  N   LYS A 127     -14.889 -18.739 -20.466  1.00 84.63           N  
ATOM   2006  H   LYS A 127     -14.838 -19.708 -20.188  1.00 84.63           H  
ATOM   2007  CA  LYS A 127     -14.475 -18.423 -21.839  1.00 84.63           C  
ATOM   2008  HA  LYS A 127     -14.573 -17.349 -22.001  1.00 84.63           H  
ATOM   2009  C   LYS A 127     -15.420 -19.126 -22.819  1.00 84.63           C  
ATOM   2010  CB  LYS A 127     -13.002 -18.829 -22.040  1.00 84.63           C  
ATOM   2011  HB2 LYS A 127     -12.417 -18.521 -21.173  1.00 84.63           H  
ATOM   2012  HB3 LYS A 127     -12.943 -19.913 -22.136  1.00 84.63           H  
ATOM   2013  O   LYS A 127     -15.869 -20.236 -22.532  1.00 84.63           O  
ATOM   2014  CG  LYS A 127     -12.412 -18.159 -23.288  1.00 84.63           C  
ATOM   2015  HG2 LYS A 127     -13.108 -18.290 -24.116  1.00 84.63           H  
ATOM   2016  HG3 LYS A 127     -12.312 -17.090 -23.104  1.00 84.63           H  
ATOM   2017  CD  LYS A 127     -11.055 -18.727 -23.722  1.00 84.63           C  
ATOM   2018  HD2 LYS A 127     -11.142 -19.808 -23.833  1.00 84.63           H  
ATOM   2019  HD3 LYS A 127     -10.290 -18.481 -22.987  1.00 84.63           H  
ATOM   2020  CE  LYS A 127     -10.731 -18.100 -25.085  1.00 84.63           C  
ATOM   2021  HE2 LYS A 127     -11.581 -18.284 -25.742  1.00 84.63           H  
ATOM   2022  HE3 LYS A 127     -10.649 -17.019 -24.975  1.00 84.63           H  
ATOM   2023  NZ  LYS A 127      -9.510 -18.657 -25.714  1.00 84.63           N  
ATOM   2024  HZ1 LYS A 127      -9.381 -18.214 -26.613  1.00 84.63           H  
ATOM   2025  HZ2 LYS A 127      -8.685 -18.513 -25.151  1.00 84.63           H  
ATOM   2026  HZ3 LYS A 127      -9.659 -19.637 -25.907  1.00 84.63           H  
ATOM   2027  N   ASP A 128     -15.716 -18.487 -23.952  1.00 79.12           N  
ATOM   2028  H   ASP A 128     -15.230 -17.628 -24.165  1.00 79.12           H  
ATOM   2029  CA  ASP A 128     -16.496 -19.055 -25.065  1.00 79.12           C  
ATOM   2030  HA  ASP A 128     -16.795 -18.219 -25.697  1.00 79.12           H  
ATOM   2031  C   ASP A 128     -17.811 -19.707 -24.583  1.00 79.12           C  
ATOM   2032  CB  ASP A 128     -15.591 -19.942 -25.947  1.00 79.12           C  
ATOM   2033  HB2 ASP A 128     -15.368 -20.864 -25.410  1.00 79.12           H  
ATOM   2034  HB3 ASP A 128     -16.127 -20.200 -26.861  1.00 79.12           H  
ATOM   2035  O   ASP A 128     -18.164 -20.831 -24.926  1.00 79.12           O  
ATOM   2036  CG  ASP A 128     -14.270 -19.243 -26.319  1.00 79.12           C  
ATOM   2037  OD1 ASP A 128     -14.293 -18.010 -26.527  1.00 79.12           O  
ATOM   2038  OD2 ASP A 128     -13.196 -19.888 -26.217  1.00 79.12           O  
ATOM   2039  N   THR A 129     -18.519 -18.997 -23.697  1.00 71.98           N  
ATOM   2040  H   THR A 129     -18.145 -18.084 -23.479  1.00 71.98           H  
ATOM   2041  CA  THR A 129     -19.813 -19.337 -23.067  1.00 71.98           C  
ATOM   2042  HA  THR A 129     -20.004 -18.535 -22.353  1.00 71.98           H  
ATOM   2043  C   THR A 129     -19.912 -20.596 -22.196  1.00 71.98           C  
ATOM   2044  CB  THR A 129     -20.988 -19.264 -24.059  1.00 71.98           C  
ATOM   2045  HB  THR A 129     -21.898 -19.600 -23.562  1.00 71.98           H  
ATOM   2046  O   THR A 129     -20.878 -20.676 -21.442  1.00 71.98           O  
ATOM   2047  CG2 THR A 129     -21.232 -17.834 -24.540  1.00 71.98           C  
ATOM   2048 HG21 THR A 129     -22.094 -17.825 -25.207  1.00 71.98           H  
ATOM   2049 HG22 THR A 129     -21.443 -17.183 -23.691  1.00 71.98           H  
ATOM   2050 HG23 THR A 129     -20.365 -17.461 -25.085  1.00 71.98           H  
ATOM   2051  OG1 THR A 129     -20.775 -20.075 -25.190  1.00 71.98           O  
ATOM   2052  HG1 THR A 129     -19.855 -20.348 -25.217  1.00 71.98           H  
ATOM   2053  N   LYS A 130     -18.954 -21.540 -22.188  1.00 83.16           N  
ATOM   2054  H   LYS A 130     -18.246 -21.476 -22.906  1.00 83.16           H  
ATOM   2055  CA  LYS A 130     -19.004 -22.716 -21.275  1.00 83.16           C  
ATOM   2056  HA  LYS A 130     -19.511 -22.412 -20.360  1.00 83.16           H  
ATOM   2057  C   LYS A 130     -17.659 -23.271 -20.789  1.00 83.16           C  
ATOM   2058  CB  LYS A 130     -19.840 -23.855 -21.904  1.00 83.16           C  
ATOM   2059  HB2 LYS A 130     -19.759 -24.743 -21.278  1.00 83.16           H  
ATOM   2060  HB3 LYS A 130     -19.444 -24.100 -22.890  1.00 83.16           H  
ATOM   2061  O   LYS A 130     -17.650 -24.194 -19.976  1.00 83.16           O  
ATOM   2062  CG  LYS A 130     -21.333 -23.508 -22.019  1.00 83.16           C  
ATOM   2063  HG2 LYS A 130     -21.684 -23.131 -21.059  1.00 83.16           H  
ATOM   2064  HG3 LYS A 130     -21.462 -22.741 -22.783  1.00 83.16           H  
ATOM   2065  CD  LYS A 130     -22.207 -24.698 -22.413  1.00 83.16           C  
ATOM   2066  HD2 LYS A 130     -22.121 -25.481 -21.660  1.00 83.16           H  
ATOM   2067  HD3 LYS A 130     -21.879 -25.081 -23.380  1.00 83.16           H  
ATOM   2068  CE  LYS A 130     -23.659 -24.208 -22.504  1.00 83.16           C  
ATOM   2069  HE2 LYS A 130     -23.953 -23.811 -21.533  1.00 83.16           H  
ATOM   2070  HE3 LYS A 130     -23.701 -23.387 -23.220  1.00 83.16           H  
ATOM   2071  NZ  LYS A 130     -24.588 -25.290 -22.918  1.00 83.16           N  
ATOM   2072  HZ1 LYS A 130     -24.337 -25.644 -23.830  1.00 83.16           H  
ATOM   2073  HZ2 LYS A 130     -25.533 -24.939 -22.973  1.00 83.16           H  
ATOM   2074  HZ3 LYS A 130     -24.572 -26.053 -22.257  1.00 83.16           H  
ATOM   2075  N   LYS A 131     -16.513 -22.752 -21.236  1.00 90.00           N  
ATOM   2076  H   LYS A 131     -16.536 -21.952 -21.852  1.00 90.00           H  
ATOM   2077  CA  LYS A 131     -15.208 -23.291 -20.823  1.00 90.00           C  
ATOM   2078  HA  LYS A 131     -15.337 -24.342 -20.564  1.00 90.00           H  
ATOM   2079  C   LYS A 131     -14.693 -22.574 -19.578  1.00 90.00           C  
ATOM   2080  CB  LYS A 131     -14.232 -23.245 -22.005  1.00 90.00           C  
ATOM   2081  HB2 LYS A 131     -13.996 -22.210 -22.252  1.00 90.00           H  
ATOM   2082  HB3 LYS A 131     -14.714 -23.702 -22.869  1.00 90.00           H  
ATOM   2083  O   LYS A 131     -14.394 -21.383 -19.628  1.00 90.00           O  
ATOM   2084  CG  LYS A 131     -12.937 -24.011 -21.696  1.00 90.00           C  
ATOM   2085  HG2 LYS A 131     -13.185 -25.020 -21.367  1.00 90.00           H  
ATOM   2086  HG3 LYS A 131     -12.390 -23.503 -20.901  1.00 90.00           H  
ATOM   2087  CD  LYS A 131     -12.055 -24.095 -22.947  1.00 90.00           C  
ATOM   2088  HD2 LYS A 131     -11.793 -23.089 -23.272  1.00 90.00           H  
ATOM   2089  HD3 LYS A 131     -12.620 -24.585 -23.741  1.00 90.00           H  
ATOM   2090  CE  LYS A 131     -10.784 -24.900 -22.653  1.00 90.00           C  
ATOM   2091  HE2 LYS A 131     -10.194 -24.368 -21.906  1.00 90.00           H  
ATOM   2092  HE3 LYS A 131     -11.078 -25.857 -22.222  1.00 90.00           H  
ATOM   2093  NZ  LYS A 131      -9.988 -25.131 -23.886  1.00 90.00           N  
ATOM   2094  HZ1 LYS A 131      -9.707 -24.260 -24.314  1.00 90.00           H  
ATOM   2095  HZ2 LYS A 131      -9.164 -25.681 -23.688  1.00 90.00           H  
ATOM   2096  HZ3 LYS A 131     -10.535 -25.643 -24.563  1.00 90.00           H  
ATOM   2097  N   LEU A 132     -14.535 -23.305 -18.474  1.00 91.92           N  
ATOM   2098  H   LEU A 132     -14.848 -24.265 -18.482  1.00 91.92           H  
ATOM   2099  CA  LEU A 132     -13.850 -22.798 -17.286  1.00 91.92           C  
ATOM   2100  HA  LEU A 132     -14.285 -21.831 -17.032  1.00 91.92           H  
ATOM   2101  C   LEU A 132     -12.360 -22.599 -17.592  1.00 91.92           C  
ATOM   2102  CB  LEU A 132     -14.077 -23.753 -16.099  1.00 91.92           C  
ATOM   2103  HB2 LEU A 132     -15.146 -23.808 -15.894  1.00 91.92           H  
ATOM   2104  HB3 LEU A 132     -13.738 -24.747 -16.389  1.00 91.92           H  
ATOM   2105  O   LEU A 132     -11.656 -23.533 -17.975  1.00 91.92           O  
ATOM   2106  CG  LEU A 132     -13.340 -23.353 -14.802  1.00 91.92           C  
ATOM   2107  HG  LEU A 132     -12.268 -23.309 -14.992  1.00 91.92           H  
ATOM   2108  CD1 LEU A 132     -13.791 -22.000 -14.248  1.00 91.92           C  
ATOM   2109 HD11 LEU A 132     -13.284 -21.803 -13.303  1.00 91.92           H  
ATOM   2110 HD12 LEU A 132     -14.868 -22.006 -14.081  1.00 91.92           H  
ATOM   2111 HD13 LEU A 132     -13.539 -21.201 -14.946  1.00 91.92           H  
ATOM   2112  CD2 LEU A 132     -13.582 -24.413 -13.729  1.00 91.92           C  
ATOM   2113 HD21 LEU A 132     -13.068 -24.142 -12.807  1.00 91.92           H  
ATOM   2114 HD22 LEU A 132     -14.649 -24.503 -13.526  1.00 91.92           H  
ATOM   2115 HD23 LEU A 132     -13.206 -25.377 -14.073  1.00 91.92           H  
ATOM   2116  N   VAL A 133     -11.874 -21.380 -17.388  1.00 90.69           N  
ATOM   2117  H   VAL A 133     -12.526 -20.656 -17.122  1.00 90.69           H  
ATOM   2118  CA  VAL A 133     -10.455 -21.026 -17.446  1.00 90.69           C  
ATOM   2119  HA  VAL A 133      -9.863 -21.923 -17.630  1.00 90.69           H  
ATOM   2120  C   VAL A 133     -10.058 -20.462 -16.093  1.00 90.69           C  
ATOM   2121  CB  VAL A 133     -10.171 -20.026 -18.582  1.00 90.69           C  
ATOM   2122  HB  VAL A 133     -10.770 -19.128 -18.435  1.00 90.69           H  
ATOM   2123  O   VAL A 133     -10.697 -19.542 -15.593  1.00 90.69           O  
ATOM   2124  CG1 VAL A 133      -8.688 -19.622 -18.617  1.00 90.69           C  
ATOM   2125 HG11 VAL A 133      -8.418 -19.091 -17.705  1.00 90.69           H  
ATOM   2126 HG12 VAL A 133      -8.059 -20.506 -18.720  1.00 90.69           H  
ATOM   2127 HG13 VAL A 133      -8.508 -18.956 -19.461  1.00 90.69           H  
ATOM   2128  CG2 VAL A 133     -10.525 -20.631 -19.948  1.00 90.69           C  
ATOM   2129 HG21 VAL A 133     -10.274 -19.930 -20.744  1.00 90.69           H  
ATOM   2130 HG22 VAL A 133      -9.980 -21.564 -20.097  1.00 90.69           H  
ATOM   2131 HG23 VAL A 133     -11.595 -20.835 -19.995  1.00 90.69           H  
ATOM   2132  N   ILE A 134      -8.993 -20.996 -15.500  1.00 91.74           N  
ATOM   2133  H   ILE A 134      -8.495 -21.740 -15.966  1.00 91.74           H  
ATOM   2134  CA  ILE A 134      -8.459 -20.507 -14.228  1.00 91.74           C  
ATOM   2135  HA  ILE A 134      -9.111 -19.729 -13.831  1.00 91.74           H  
ATOM   2136  C   ILE A 134      -7.096 -19.877 -14.490  1.00 91.74           C  
ATOM   2137  CB  ILE A 134      -8.410 -21.630 -13.170  1.00 91.74           C  
ATOM   2138  HB  ILE A 134      -7.811 -22.453 -13.561  1.00 91.74           H  
ATOM   2139  O   ILE A 134      -6.164 -20.557 -14.918  1.00 91.74           O  
ATOM   2140  CG1 ILE A 134      -9.835 -22.151 -12.865  1.00 91.74           C  
ATOM   2141 HG12 ILE A 134     -10.351 -22.381 -13.797  1.00 91.74           H  
ATOM   2142 HG13 ILE A 134     -10.404 -21.373 -12.355  1.00 91.74           H  
ATOM   2143  CG2 ILE A 134      -7.746 -21.103 -11.882  1.00 91.74           C  
ATOM   2144 HG21 ILE A 134      -7.720 -21.879 -11.118  1.00 91.74           H  
ATOM   2145 HG22 ILE A 134      -8.296 -20.238 -11.510  1.00 91.74           H  
ATOM   2146 HG23 ILE A 134      -6.716 -20.808 -12.081  1.00 91.74           H  
ATOM   2147  CD1 ILE A 134      -9.862 -23.428 -12.015  1.00 91.74           C  
ATOM   2148 HD11 ILE A 134     -10.893 -23.764 -11.905  1.00 91.74           H  
ATOM   2149 HD12 ILE A 134      -9.456 -23.244 -11.020  1.00 91.74           H  
ATOM   2150 HD13 ILE A 134      -9.288 -24.212 -12.509  1.00 91.74           H  
ATOM   2151  N   LYS A 135      -6.978 -18.580 -14.205  1.00 91.72           N  
ATOM   2152  H   LYS A 135      -7.789 -18.102 -13.840  1.00 91.72           H  
ATOM   2153  CA  LYS A 135      -5.689 -17.885 -14.142  1.00 91.72           C  
ATOM   2154  HA  LYS A 135      -4.955 -18.408 -14.755  1.00 91.72           H  
ATOM   2155  C   LYS A 135      -5.171 -17.934 -12.709  1.00 91.72           C  
ATOM   2156  CB  LYS A 135      -5.844 -16.448 -14.662  1.00 91.72           C  
ATOM   2157  HB2 LYS A 135      -6.645 -15.958 -14.109  1.00 91.72           H  
ATOM   2158  HB3 LYS A 135      -4.929 -15.892 -14.458  1.00 91.72           H  
ATOM   2159  O   LYS A 135      -5.950 -17.800 -11.768  1.00 91.72           O  
ATOM   2160  CG  LYS A 135      -6.141 -16.346 -16.170  1.00 91.72           C  
ATOM   2161  HG2 LYS A 135      -6.310 -15.296 -16.408  1.00 91.72           H  
ATOM   2162  HG3 LYS A 135      -7.047 -16.901 -16.414  1.00 91.72           H  
ATOM   2163  CD  LYS A 135      -4.969 -16.862 -17.024  1.00 91.72           C  
ATOM   2164  HD2 LYS A 135      -4.905 -17.947 -16.938  1.00 91.72           H  
ATOM   2165  HD3 LYS A 135      -4.044 -16.425 -16.649  1.00 91.72           H  
ATOM   2166  CE  LYS A 135      -5.119 -16.485 -18.503  1.00 91.72           C  
ATOM   2167  HE2 LYS A 135      -6.029 -16.939 -18.894  1.00 91.72           H  
ATOM   2168  HE3 LYS A 135      -5.214 -15.401 -18.570  1.00 91.72           H  
ATOM   2169  NZ  LYS A 135      -3.938 -16.935 -19.294  1.00 91.72           N  
ATOM   2170  HZ1 LYS A 135      -3.826 -17.938 -19.255  1.00 91.72           H  
ATOM   2171  HZ2 LYS A 135      -3.067 -16.576 -18.930  1.00 91.72           H  
ATOM   2172  HZ3 LYS A 135      -3.986 -16.665 -20.266  1.00 91.72           H  
ATOM   2173  N   VAL A 136      -3.876 -18.170 -12.526  1.00 92.13           N  
ATOM   2174  H   VAL A 136      -3.274 -18.286 -13.328  1.00 92.13           H  
ATOM   2175  CA  VAL A 136      -3.284 -18.376 -11.200  1.00 92.13           C  
ATOM   2176  HA  VAL A 136      -4.064 -18.283 -10.444  1.00 92.13           H  
ATOM   2177  C   VAL A 136      -2.245 -17.305 -10.913  1.00 92.13           C  
ATOM   2178  CB  VAL A 136      -2.695 -19.791 -11.063  1.00 92.13           C  
ATOM   2179  HB  VAL A 136      -1.893 -19.921 -11.789  1.00 92.13           H  
ATOM   2180  O   VAL A 136      -1.345 -17.085 -11.715  1.00 92.13           O  
ATOM   2181  CG1 VAL A 136      -2.130 -20.035  -9.659  1.00 92.13           C  
ATOM   2182 HG11 VAL A 136      -1.299 -19.354  -9.470  1.00 92.13           H  
ATOM   2183 HG12 VAL A 136      -2.908 -19.860  -8.916  1.00 92.13           H  
ATOM   2184 HG13 VAL A 136      -1.756 -21.055  -9.579  1.00 92.13           H  
ATOM   2185  CG2 VAL A 136      -3.763 -20.866 -11.317  1.00 92.13           C  
ATOM   2186 HG21 VAL A 136      -3.348 -21.858 -11.143  1.00 92.13           H  
ATOM   2187 HG22 VAL A 136      -4.619 -20.697 -10.663  1.00 92.13           H  
ATOM   2188 HG23 VAL A 136      -4.093 -20.818 -12.355  1.00 92.13           H  
ATOM   2189  N   VAL A 137      -2.336 -16.686  -9.740  1.00 92.71           N  
ATOM   2190  H   VAL A 137      -3.102 -16.925  -9.127  1.00 92.71           H  
ATOM   2191  CA  VAL A 137      -1.301 -15.791  -9.214  1.00 92.71           C  
ATOM   2192  HA  VAL A 137      -0.494 -15.703  -9.941  1.00 92.71           H  
ATOM   2193  C   VAL A 137      -0.728 -16.415  -7.950  1.00 92.71           C  
ATOM   2194  CB  VAL A 137      -1.834 -14.369  -8.976  1.00 92.71           C  
ATOM   2195  HB  VAL A 137      -2.630 -14.403  -8.232  1.00 92.71           H  
ATOM   2196  O   VAL A 137      -1.461 -16.752  -7.021  1.00 92.71           O  
ATOM   2197  CG1 VAL A 137      -0.728 -13.452  -8.449  1.00 92.71           C  
ATOM   2198 HG11 VAL A 137      -0.388 -13.782  -7.468  1.00 92.71           H  
ATOM   2199 HG12 VAL A 137      -1.107 -12.435  -8.350  1.00 92.71           H  
ATOM   2200 HG13 VAL A 137       0.115 -13.456  -9.141  1.00 92.71           H  
ATOM   2201  CG2 VAL A 137      -2.395 -13.775 -10.277  1.00 92.71           C  
ATOM   2202 HG21 VAL A 137      -1.626 -13.743 -11.049  1.00 92.71           H  
ATOM   2203 HG22 VAL A 137      -2.751 -12.759 -10.104  1.00 92.71           H  
ATOM   2204 HG23 VAL A 137      -3.234 -14.368 -10.639  1.00 92.71           H  
ATOM   2205  N   ILE A 138       0.584 -16.612  -7.928  1.00 90.47           N  
ATOM   2206  H   ILE A 138       1.124 -16.290  -8.718  1.00 90.47           H  
ATOM   2207  CA  ILE A 138       1.326 -17.146  -6.791  1.00 90.47           C  
ATOM   2208  HA  ILE A 138       0.628 -17.571  -6.070  1.00 90.47           H  
ATOM   2209  C   ILE A 138       2.040 -15.973  -6.127  1.00 90.47           C  
ATOM   2210  CB  ILE A 138       2.278 -18.277  -7.230  1.00 90.47           C  
ATOM   2211  HB  ILE A 138       2.995 -17.873  -7.944  1.00 90.47           H  
ATOM   2212  O   ILE A 138       2.968 -15.395  -6.687  1.00 90.47           O  
ATOM   2213  CG1 ILE A 138       1.482 -19.416  -7.912  1.00 90.47           C  
ATOM   2214 HG12 ILE A 138       0.977 -19.014  -8.791  1.00 90.47           H  
ATOM   2215 HG13 ILE A 138       0.722 -19.788  -7.224  1.00 90.47           H  
ATOM   2216  CG2 ILE A 138       3.047 -18.805  -6.007  1.00 90.47           C  
ATOM   2217 HG21 ILE A 138       3.605 -17.997  -5.534  1.00 90.47           H  
ATOM   2218 HG22 ILE A 138       3.780 -19.553  -6.311  1.00 90.47           H  
ATOM   2219 HG23 ILE A 138       2.353 -19.239  -5.287  1.00 90.47           H  
ATOM   2220  CD1 ILE A 138       2.333 -20.597  -8.396  1.00 90.47           C  
ATOM   2221 HD11 ILE A 138       3.149 -20.233  -9.021  1.00 90.47           H  
ATOM   2222 HD12 ILE A 138       1.710 -21.271  -8.985  1.00 90.47           H  
ATOM   2223 HD13 ILE A 138       2.738 -21.150  -7.549  1.00 90.47           H  
ATOM   2224  N   VAL A 139       1.588 -15.619  -4.929  1.00 90.28           N  
ATOM   2225  H   VAL A 139       0.837 -16.161  -4.526  1.00 90.28           H  
ATOM   2226  CA  VAL A 139       2.176 -14.561  -4.112  1.00 90.28           C  
ATOM   2227  HA  VAL A 139       2.757 -13.892  -4.748  1.00 90.28           H  
ATOM   2228  C   VAL A 139       3.099 -15.202  -3.099  1.00 90.28           C  
ATOM   2229  CB  VAL A 139       1.105 -13.715  -3.410  1.00 90.28           C  
ATOM   2230  HB  VAL A 139       0.513 -14.343  -2.745  1.00 90.28           H  
ATOM   2231  O   VAL A 139       2.640 -15.878  -2.179  1.00 90.28           O  
ATOM   2232  CG1 VAL A 139       1.766 -12.605  -2.587  1.00 90.28           C  
ATOM   2233 HG11 VAL A 139       2.393 -11.993  -3.236  1.00 90.28           H  
ATOM   2234 HG12 VAL A 139       2.377 -13.032  -1.792  1.00 90.28           H  
ATOM   2235 HG13 VAL A 139       0.997 -11.981  -2.132  1.00 90.28           H  
ATOM   2236  CG2 VAL A 139       0.164 -13.071  -4.432  1.00 90.28           C  
ATOM   2237 HG21 VAL A 139       0.733 -12.479  -5.148  1.00 90.28           H  
ATOM   2238 HG22 VAL A 139      -0.554 -12.424  -3.928  1.00 90.28           H  
ATOM   2239 HG23 VAL A 139      -0.389 -13.841  -4.972  1.00 90.28           H  
ATOM   2240  N   SER A 140       4.396 -14.992  -3.255  1.00 84.11           N  
ATOM   2241  H   SER A 140       4.713 -14.422  -4.026  1.00 84.11           H  
ATOM   2242  CA  SER A 140       5.373 -15.561  -2.347  1.00 84.11           C  
ATOM   2243  HA  SER A 140       4.912 -16.409  -1.840  1.00 84.11           H  
ATOM   2244  C   SER A 140       5.824 -14.599  -1.254  1.00 84.11           C  
ATOM   2245  CB  SER A 140       6.551 -16.126  -3.104  1.00 84.11           C  
ATOM   2246  HB2 SER A 140       7.200 -15.322  -3.453  1.00 84.11           H  
ATOM   2247  HB3 SER A 140       6.221 -16.750  -3.935  1.00 84.11           H  
ATOM   2248  O   SER A 140       5.956 -13.392  -1.465  1.00 84.11           O  
ATOM   2249  OG  SER A 140       7.155 -16.915  -2.111  1.00 84.11           O  
ATOM   2250  HG  SER A 140       7.975 -17.297  -2.433  1.00 84.11           H  
ATOM   2251  N   THR A 141       6.096 -15.154  -0.074  1.00 73.09           N  
ATOM   2252  H   THR A 141       6.009 -16.157   0.007  1.00 73.09           H  
ATOM   2253  CA  THR A 141       6.585 -14.428   1.098  1.00 73.09           C  
ATOM   2254  HA  THR A 141       6.148 -13.430   1.087  1.00 73.09           H  
ATOM   2255  C   THR A 141       8.105 -14.230   1.106  1.00 73.09           C  
ATOM   2256  CB  THR A 141       6.128 -15.110   2.400  1.00 73.09           C  
ATOM   2257  HB  THR A 141       6.394 -14.472   3.243  1.00 73.09           H  
ATOM   2258  O   THR A 141       8.618 -13.686   2.085  1.00 73.09           O  
ATOM   2259  CG2 THR A 141       4.618 -15.342   2.433  1.00 73.09           C  
ATOM   2260 HG21 THR A 141       4.099 -14.402   2.243  1.00 73.09           H  
ATOM   2261 HG22 THR A 141       4.346 -15.735   3.412  1.00 73.09           H  
ATOM   2262 HG23 THR A 141       4.324 -16.069   1.676  1.00 73.09           H  
ATOM   2263  OG1 THR A 141       6.738 -16.367   2.577  1.00 73.09           O  
ATOM   2264  HG1 THR A 141       7.687 -16.237   2.642  1.00 73.09           H  
ATOM   2265  N   PHE A 142       8.830 -14.680   0.067  1.00 63.58           N  
ATOM   2266  H   PHE A 142       8.345 -15.176  -0.668  1.00 63.58           H  
ATOM   2267  CA  PHE A 142      10.297 -14.594  -0.026  1.00 63.58           C  
ATOM   2268  HA  PHE A 142      10.726 -15.280   0.705  1.00 63.58           H  
ATOM   2269  C   PHE A 142      10.828 -13.179   0.257  1.00 63.58           C  
ATOM   2270  CB  PHE A 142      10.810 -15.002  -1.424  1.00 63.58           C  
ATOM   2271  HB2 PHE A 142      10.344 -14.353  -2.165  1.00 63.58           H  
ATOM   2272  HB3 PHE A 142      11.881 -14.804  -1.472  1.00 63.58           H  
ATOM   2273  O   PHE A 142      10.205 -12.170  -0.088  1.00 63.58           O  
ATOM   2274  CG  PHE A 142      10.618 -16.449  -1.837  1.00 63.58           C  
ATOM   2275  CD1 PHE A 142      11.419 -17.474  -1.309  1.00 63.58           C  
ATOM   2276  HD1 PHE A 142      12.200 -17.260  -0.595  1.00 63.58           H  
ATOM   2277  CD2 PHE A 142       9.723 -16.769  -2.867  1.00 63.58           C  
ATOM   2278  HD2 PHE A 142       9.232 -15.971  -3.404  1.00 63.58           H  
ATOM   2279  CE1 PHE A 142      11.256 -18.792  -1.772  1.00 63.58           C  
ATOM   2280  HE1 PHE A 142      11.951 -19.563  -1.471  1.00 63.58           H  
ATOM   2281  CE2 PHE A 142       9.437 -18.114  -3.184  1.00 63.58           C  
ATOM   2282  HE2 PHE A 142       8.681 -18.375  -3.911  1.00 63.58           H  
ATOM   2283  CZ  PHE A 142      10.205 -19.135  -2.625  1.00 63.58           C  
ATOM   2284  HZ  PHE A 142      10.063 -20.164  -2.922  1.00 63.58           H  
ATOM   2285  N   LYS A 143      12.045 -13.111   0.809  1.00 55.97           N  
ATOM   2286  H   LYS A 143      12.485 -13.982   1.068  1.00 55.97           H  
ATOM   2287  CA  LYS A 143      12.847 -11.877   0.849  1.00 55.97           C  
ATOM   2288  HA  LYS A 143      12.183 -11.013   0.848  1.00 55.97           H  
ATOM   2289  C   LYS A 143      13.733 -11.703  -0.384  1.00 55.97           C  
ATOM   2290  CB  LYS A 143      13.700 -11.845   2.120  1.00 55.97           C  
ATOM   2291  HB2 LYS A 143      14.397 -11.010   2.045  1.00 55.97           H  
ATOM   2292  HB3 LYS A 143      14.278 -12.765   2.198  1.00 55.97           H  
ATOM   2293  O   LYS A 143      14.025 -10.568  -0.746  1.00 55.97           O  
ATOM   2294  CG  LYS A 143      12.835 -11.653   3.369  1.00 55.97           C  
ATOM   2295  HG2 LYS A 143      12.170 -12.507   3.499  1.00 55.97           H  
ATOM   2296  HG3 LYS A 143      12.242 -10.745   3.265  1.00 55.97           H  
ATOM   2297  CD  LYS A 143      13.752 -11.528   4.582  1.00 55.97           C  
ATOM   2298  HD2 LYS A 143      14.448 -10.706   4.415  1.00 55.97           H  
ATOM   2299  HD3 LYS A 143      14.319 -12.452   4.696  1.00 55.97           H  
ATOM   2300  CE  LYS A 143      12.924 -11.261   5.833  1.00 55.97           C  
ATOM   2301  HE2 LYS A 143      12.264 -12.112   6.002  1.00 55.97           H  
ATOM   2302  HE3 LYS A 143      12.308 -10.379   5.661  1.00 55.97           H  
ATOM   2303  NZ  LYS A 143      13.835 -11.053   6.977  1.00 55.97           N  
ATOM   2304  HZ1 LYS A 143      14.468 -10.297   6.760  1.00 55.97           H  
ATOM   2305  HZ2 LYS A 143      13.309 -10.831   7.810  1.00 55.97           H  
ATOM   2306  HZ3 LYS A 143      14.395 -11.884   7.104  1.00 55.97           H  
ATOM   2307  N   GLU A 144      14.155 -12.798  -1.012  1.00 42.60           N  
ATOM   2308  H   GLU A 144      13.878 -13.703  -0.659  1.00 42.60           H  
ATOM   2309  CA  GLU A 144      15.238 -12.795  -1.995  1.00 42.60           C  
ATOM   2310  HA  GLU A 144      15.303 -11.826  -2.489  1.00 42.60           H  
ATOM   2311  C   GLU A 144      15.001 -13.860  -3.067  1.00 42.60           C  
ATOM   2312  CB  GLU A 144      16.581 -13.059  -1.286  1.00 42.60           C  
ATOM   2313  HB2 GLU A 144      16.520 -13.986  -0.717  1.00 42.60           H  
ATOM   2314  HB3 GLU A 144      17.352 -13.161  -2.050  1.00 42.60           H  
ATOM   2315  O   GLU A 144      15.317 -15.024  -2.866  1.00 42.60           O  
ATOM   2316  CG  GLU A 144      16.978 -11.915  -0.341  1.00 42.60           C  
ATOM   2317  HG2 GLU A 144      16.963 -10.980  -0.902  1.00 42.60           H  
ATOM   2318  HG3 GLU A 144      16.242 -11.843   0.460  1.00 42.60           H  
ATOM   2319  CD  GLU A 144      18.354 -12.084   0.309  1.00 42.60           C  
ATOM   2320  OE1 GLU A 144      18.665 -11.209   1.150  1.00 42.60           O  
ATOM   2321  OE2 GLU A 144      19.049 -13.074   0.003  1.00 42.60           O  
ATOM   2322  N   THR A 145      14.416 -13.475  -4.201  1.00 46.69           N  
ATOM   2323  H   THR A 145      13.910 -12.601  -4.179  1.00 46.69           H  
ATOM   2324  CA  THR A 145      14.840 -13.914  -5.543  1.00 46.69           C  
ATOM   2325  HA  THR A 145      15.873 -13.586  -5.662  1.00 46.69           H  
ATOM   2326  C   THR A 145      14.009 -13.187  -6.594  1.00 46.69           C  
ATOM   2327  CB  THR A 145      14.814 -15.433  -5.836  1.00 46.69           C  
ATOM   2328  HB  THR A 145      14.364 -15.606  -6.813  1.00 46.69           H  
ATOM   2329  O   THR A 145      12.782 -13.131  -6.553  1.00 46.69           O  
ATOM   2330  CG2 THR A 145      16.242 -15.986  -5.877  1.00 46.69           C  
ATOM   2331 HG21 THR A 145      16.753 -15.804  -4.931  1.00 46.69           H  
ATOM   2332 HG22 THR A 145      16.204 -17.061  -6.053  1.00 46.69           H  
ATOM   2333 HG23 THR A 145      16.797 -15.522  -6.692  1.00 46.69           H  
ATOM   2334  OG1 THR A 145      14.093 -16.167  -4.884  1.00 46.69           O  
ATOM   2335  HG1 THR A 145      14.528 -16.010  -4.043  1.00 46.69           H  
ATOM   2336  N   TYR A 146      14.729 -12.554  -7.510  1.00 47.59           N  
ATOM   2337  H   TYR A 146      15.731 -12.674  -7.471  1.00 47.59           H  
ATOM   2338  CA  TYR A 146      14.224 -11.880  -8.691  1.00 47.59           C  
ATOM   2339  HA  TYR A 146      13.464 -11.148  -8.415  1.00 47.59           H  
ATOM   2340  C   TYR A 146      13.626 -12.946  -9.620  1.00 47.59           C  
ATOM   2341  CB  TYR A 146      15.453 -11.170  -9.292  1.00 47.59           C  
ATOM   2342  HB2 TYR A 146      16.050 -10.758  -8.478  1.00 47.59           H  
ATOM   2343  HB3 TYR A 146      16.090 -11.897  -9.795  1.00 47.59           H  
ATOM   2344  O   TYR A 146      14.370 -13.760 -10.163  1.00 47.59           O  
ATOM   2345  CG  TYR A 146      15.175 -10.029 -10.236  1.00 47.59           C  
ATOM   2346  CD1 TYR A 146      15.052 -10.269 -11.617  1.00 47.59           C  
ATOM   2347  HD1 TYR A 146      15.120 -11.274 -12.009  1.00 47.59           H  
ATOM   2348  CD2 TYR A 146      15.105  -8.716  -9.729  1.00 47.59           C  
ATOM   2349  HD2 TYR A 146      15.234  -8.533  -8.672  1.00 47.59           H  
ATOM   2350  CE1 TYR A 146      14.826  -9.191 -12.490  1.00 47.59           C  
ATOM   2351  HE1 TYR A 146      14.704  -9.350 -13.551  1.00 47.59           H  
ATOM   2352  CE2 TYR A 146      14.889  -7.636 -10.601  1.00 47.59           C  
ATOM   2353  HE2 TYR A 146      14.835  -6.624 -10.227  1.00 47.59           H  
ATOM   2354  OH  TYR A 146      14.431  -6.866 -12.813  1.00 47.59           O  
ATOM   2355  HH  TYR A 146      14.490  -5.997 -12.410  1.00 47.59           H  
ATOM   2356  CZ  TYR A 146      14.730  -7.882 -11.978  1.00 47.59           C  
ATOM   2357  N   TYR A 147      12.303 -12.997  -9.779  1.00 50.24           N  
ATOM   2358  H   TYR A 147      11.708 -12.379  -9.246  1.00 50.24           H  
ATOM   2359  CA  TYR A 147      11.697 -13.856 -10.798  1.00 50.24           C  
ATOM   2360  HA  TYR A 147      12.154 -14.845 -10.759  1.00 50.24           H  
ATOM   2361  C   TYR A 147      11.998 -13.241 -12.162  1.00 50.24           C  
ATOM   2362  CB  TYR A 147      10.192 -14.025 -10.562  1.00 50.24           C  
ATOM   2363  HB2 TYR A 147       9.740 -13.038 -10.460  1.00 50.24           H  
ATOM   2364  HB3 TYR A 147       9.750 -14.510 -11.433  1.00 50.24           H  
ATOM   2365  O   TYR A 147      11.318 -12.309 -12.585  1.00 50.24           O  
ATOM   2366  CG  TYR A 147       9.860 -14.847  -9.340  1.00 50.24           C  
ATOM   2367  CD1 TYR A 147      10.020 -16.246  -9.373  1.00 50.24           C  
ATOM   2368  HD1 TYR A 147      10.356 -16.731 -10.277  1.00 50.24           H  
ATOM   2369  CD2 TYR A 147       9.424 -14.206  -8.165  1.00 50.24           C  
ATOM   2370  HD2 TYR A 147       9.306 -13.133  -8.146  1.00 50.24           H  
ATOM   2371  CE1 TYR A 147       9.767 -17.007  -8.219  1.00 50.24           C  
ATOM   2372  HE1 TYR A 147       9.905 -18.078  -8.240  1.00 50.24           H  
ATOM   2373  CE2 TYR A 147       9.154 -14.964  -7.013  1.00 50.24           C  
ATOM   2374  HE2 TYR A 147       8.827 -14.488  -6.100  1.00 50.24           H  
ATOM   2375  OH  TYR A 147       9.038 -17.095  -5.950  1.00 50.24           O  
ATOM   2376  HH  TYR A 147       9.389 -17.983  -6.051  1.00 50.24           H  
ATOM   2377  CZ  TYR A 147       9.332 -16.360  -7.044  1.00 50.24           C  
ATOM   2378  N   LYS A 148      13.046 -13.740 -12.823  1.00 47.30           N  
ATOM   2379  H   LYS A 148      13.624 -14.418 -12.348  1.00 47.30           H  
ATOM   2380  CA  LYS A 148      13.365 -13.398 -14.216  1.00 47.30           C  
ATOM   2381  HA  LYS A 148      13.478 -12.317 -14.295  1.00 47.30           H  
ATOM   2382  C   LYS A 148      12.194 -13.776 -15.141  1.00 47.30           C  
ATOM   2383  CB  LYS A 148      14.694 -14.083 -14.592  1.00 47.30           C  
ATOM   2384  HB2 LYS A 148      14.499 -15.111 -14.897  1.00 47.30           H  
ATOM   2385  HB3 LYS A 148      15.336 -14.109 -13.712  1.00 47.30           H  
ATOM   2386  O   LYS A 148      11.873 -13.023 -16.051  1.00 47.30           O  
ATOM   2387  CG  LYS A 148      15.463 -13.352 -15.704  1.00 47.30           C  
ATOM   2388  HG2 LYS A 148      15.610 -12.311 -15.416  1.00 47.30           H  
ATOM   2389  HG3 LYS A 148      14.885 -13.388 -16.627  1.00 47.30           H  
ATOM   2390  CD  LYS A 148      16.836 -14.010 -15.928  1.00 47.30           C  
ATOM   2391  HD2 LYS A 148      17.390 -14.002 -14.989  1.00 47.30           H  
ATOM   2392  HD3 LYS A 148      16.684 -15.044 -16.237  1.00 47.30           H  
ATOM   2393  CE  LYS A 148      17.642 -13.264 -17.000  1.00 47.30           C  
ATOM   2394  HE2 LYS A 148      17.089 -13.313 -17.938  1.00 47.30           H  
ATOM   2395  HE3 LYS A 148      17.719 -12.216 -16.713  1.00 47.30           H  
ATOM   2396  NZ  LYS A 148      19.000 -13.846 -17.178  1.00 47.30           N  
ATOM   2397  HZ1 LYS A 148      19.510 -13.357 -17.899  1.00 47.30           H  
ATOM   2398  HZ2 LYS A 148      19.543 -13.770 -16.330  1.00 47.30           H  
ATOM   2399  HZ3 LYS A 148      18.937 -14.822 -17.432  1.00 47.30           H  
ATOM   2400  N   ASP A 149      11.469 -14.840 -14.779  1.00 49.41           N  
ATOM   2401  H   ASP A 149      11.860 -15.431 -14.060  1.00 49.41           H  
ATOM   2402  CA  ASP A 149      10.332 -15.380 -15.527  1.00 49.41           C  
ATOM   2403  HA  ASP A 149      10.199 -14.801 -16.441  1.00 49.41           H  
ATOM   2404  C   ASP A 149       9.025 -15.271 -14.719  1.00 49.41           C  
ATOM   2405  CB  ASP A 149      10.656 -16.819 -15.958  1.00 49.41           C  
ATOM   2406  HB2 ASP A 149       9.840 -17.197 -16.574  1.00 49.41           H  
ATOM   2407  HB3 ASP A 149      10.737 -17.447 -15.071  1.00 49.41           H  
ATOM   2408  O   ASP A 149       8.445 -16.264 -14.280  1.00 49.41           O  
ATOM   2409  CG  ASP A 149      11.960 -16.906 -16.759  1.00 49.41           C  
ATOM   2410  OD1 ASP A 149      12.219 -15.985 -17.562  1.00 49.41           O  
ATOM   2411  OD2 ASP A 149      12.711 -17.869 -16.504  1.00 49.41           O  
ATOM   2412  N   MET A 150       8.551 -14.039 -14.479  1.00 57.72           N  
ATOM   2413  H   MET A 150       9.097 -13.260 -14.820  1.00 57.72           H  
ATOM   2414  CA  MET A 150       7.325 -13.766 -13.699  1.00 57.72           C  
ATOM   2415  HA  MET A 150       7.451 -14.197 -12.706  1.00 57.72           H  
ATOM   2416  C   MET A 150       6.047 -14.389 -14.287  1.00 57.72           C  
ATOM   2417  CB  MET A 150       7.093 -12.249 -13.542  1.00 57.72           C  
ATOM   2418  HB2 MET A 150       6.147 -12.096 -13.022  1.00 57.72           H  
ATOM   2419  HB3 MET A 150       7.024 -11.778 -14.523  1.00 57.72           H  
ATOM   2420  O   MET A 150       5.009 -14.374 -13.623  1.00 57.72           O  
ATOM   2421  CG  MET A 150       8.178 -11.554 -12.723  1.00 57.72           C  
ATOM   2422  HG2 MET A 150       9.068 -11.463 -13.346  1.00 57.72           H  
ATOM   2423  HG3 MET A 150       8.415 -12.184 -11.866  1.00 57.72           H  
ATOM   2424  SD  MET A 150       7.728  -9.910 -12.092  1.00 57.72           S  
ATOM   2425  CE  MET A 150       9.378  -9.361 -11.588  1.00 57.72           C  
ATOM   2426  HE1 MET A 150      10.043  -9.382 -12.452  1.00 57.72           H  
ATOM   2427  HE2 MET A 150       9.771 -10.033 -10.825  1.00 57.72           H  
ATOM   2428  HE3 MET A 150       9.330  -8.343 -11.202  1.00 57.72           H  
ATOM   2429  N   VAL A 151       6.087 -14.903 -15.520  1.00 58.19           N  
ATOM   2430  H   VAL A 151       6.989 -14.978 -15.970  1.00 58.19           H  
ATOM   2431  CA  VAL A 151       4.911 -15.306 -16.295  1.00 58.19           C  
ATOM   2432  HA  VAL A 151       4.071 -15.464 -15.619  1.00 58.19           H  
ATOM   2433  C   VAL A 151       5.185 -16.616 -17.035  1.00 58.19           C  
ATOM   2434  CB  VAL A 151       4.523 -14.188 -17.288  1.00 58.19           C  
ATOM   2435  HB  VAL A 151       5.313 -14.063 -18.028  1.00 58.19           H  
ATOM   2436  O   VAL A 151       5.987 -16.654 -17.959  1.00 58.19           O  
ATOM   2437  CG1 VAL A 151       3.213 -14.513 -18.016  1.00 58.19           C  
ATOM   2438 HG11 VAL A 151       3.301 -15.461 -18.546  1.00 58.19           H  
ATOM   2439 HG12 VAL A 151       2.402 -14.561 -17.290  1.00 58.19           H  
ATOM   2440 HG13 VAL A 151       3.002 -13.734 -18.749  1.00 58.19           H  
ATOM   2441  CG2 VAL A 151       4.308 -12.839 -16.586  1.00 58.19           C  
ATOM   2442 HG21 VAL A 151       3.952 -12.101 -17.306  1.00 58.19           H  
ATOM   2443 HG22 VAL A 151       5.253 -12.470 -16.187  1.00 58.19           H  
ATOM   2444 HG23 VAL A 151       3.588 -12.945 -15.775  1.00 58.19           H  
ATOM   2445  N   GLN A 152       4.460 -17.676 -16.676  1.00 61.73           N  
ATOM   2446  H   GLN A 152       3.843 -17.572 -15.883  1.00 61.73           H  
ATOM   2447  CA  GLN A 152       4.352 -18.910 -17.462  1.00 61.73           C  
ATOM   2448  HA  GLN A 152       4.906 -18.819 -18.397  1.00 61.73           H  
ATOM   2449  C   GLN A 152       2.875 -19.136 -17.800  1.00 61.73           C  
ATOM   2450  CB  GLN A 152       4.920 -20.106 -16.676  1.00 61.73           C  
ATOM   2451  HB2 GLN A 152       4.636 -21.020 -17.197  1.00 61.73           H  
ATOM   2452  HB3 GLN A 152       4.473 -20.128 -15.682  1.00 61.73           H  
ATOM   2453  O   GLN A 152       2.131 -19.593 -16.935  1.00 61.73           O  
ATOM   2454  CG  GLN A 152       6.450 -20.098 -16.538  1.00 61.73           C  
ATOM   2455  HG2 GLN A 152       6.896 -20.042 -17.531  1.00 61.73           H  
ATOM   2456  HG3 GLN A 152       6.765 -19.221 -15.974  1.00 61.73           H  
ATOM   2457  CD  GLN A 152       6.978 -21.351 -15.836  1.00 61.73           C  
ATOM   2458  NE2 GLN A 152       8.270 -21.586 -15.883  1.00 61.73           N  
ATOM   2459 HE21 GLN A 152       8.892 -20.953 -16.364  1.00 61.73           H  
ATOM   2460 HE22 GLN A 152       8.615 -22.426 -15.440  1.00 61.73           H  
ATOM   2461  OE1 GLN A 152       6.245 -22.128 -15.229  1.00 61.73           O  
ATOM   2462  N   ASP A 153       2.448 -18.785 -19.021  1.00 63.37           N  
ATOM   2463  H   ASP A 153       3.164 -18.491 -19.669  1.00 63.37           H  
ATOM   2464  CA  ASP A 153       1.105 -18.906 -19.642  1.00 63.37           C  
ATOM   2465  HA  ASP A 153       1.080 -18.203 -20.475  1.00 63.37           H  
ATOM   2466  C   ASP A 153      -0.133 -18.553 -18.784  1.00 63.37           C  
ATOM   2467  CB  ASP A 153       0.934 -20.314 -20.243  1.00 63.37           C  
ATOM   2468  HB2 ASP A 153      -0.100 -20.426 -20.571  1.00 63.37           H  
ATOM   2469  HB3 ASP A 153       1.119 -21.059 -19.470  1.00 63.37           H  
ATOM   2470  O   ASP A 153      -0.904 -17.629 -19.073  1.00 63.37           O  
ATOM   2471  CG  ASP A 153       1.833 -20.590 -21.448  1.00 63.37           C  
ATOM   2472  OD1 ASP A 153       2.296 -19.602 -22.056  1.00 63.37           O  
ATOM   2473  OD2 ASP A 153       1.991 -21.791 -21.745  1.00 63.37           O  
ATOM   2474  N   ASN A 154      -0.378 -19.342 -17.739  1.00 76.16           N  
ATOM   2475  H   ASN A 154       0.360 -20.000 -17.533  1.00 76.16           H  
ATOM   2476  CA  ASN A 154      -1.509 -19.251 -16.819  1.00 76.16           C  
ATOM   2477  HA  ASN A 154      -2.111 -18.382 -17.082  1.00 76.16           H  
ATOM   2478  C   ASN A 154      -1.090 -19.034 -15.361  1.00 76.16           C  
ATOM   2479  CB  ASN A 154      -2.367 -20.517 -16.976  1.00 76.16           C  
ATOM   2480  HB2 ASN A 154      -3.156 -20.529 -16.224  1.00 76.16           H  
ATOM   2481  HB3 ASN A 154      -1.739 -21.396 -16.826  1.00 76.16           H  
ATOM   2482  O   ASN A 154      -1.952 -19.076 -14.477  1.00 76.16           O  
ATOM   2483  CG  ASN A 154      -3.044 -20.596 -18.328  1.00 76.16           C  
ATOM   2484  ND2 ASN A 154      -3.099 -21.761 -18.924  1.00 76.16           N  
ATOM   2485 HD21 ASN A 154      -2.576 -22.544 -18.558  1.00 76.16           H  
ATOM   2486 HD22 ASN A 154      -3.431 -21.766 -19.878  1.00 76.16           H  
ATOM   2487  OD1 ASN A 154      -3.569 -19.622 -18.847  1.00 76.16           O  
ATOM   2488  N   LYS A 155       0.199 -18.808 -15.095  1.00 82.70           N  
ATOM   2489  H   LYS A 155       0.845 -18.782 -15.872  1.00 82.70           H  
ATOM   2490  CA  LYS A 155       0.763 -18.562 -13.769  1.00 82.70           C  
ATOM   2491  HA  LYS A 155      -0.044 -18.442 -13.047  1.00 82.70           H  
ATOM   2492  C   LYS A 155       1.595 -17.286 -13.771  1.00 82.70           C  
ATOM   2493  CB  LYS A 155       1.617 -19.750 -13.321  1.00 82.70           C  
ATOM   2494  HB2 LYS A 155       2.087 -19.505 -12.368  1.00 82.70           H  
ATOM   2495  HB3 LYS A 155       2.404 -19.913 -14.057  1.00 82.70           H  
ATOM   2496  O   LYS A 155       2.556 -17.169 -14.525  1.00 82.70           O  
ATOM   2497  CG  LYS A 155       0.793 -21.034 -13.154  1.00 82.70           C  
ATOM   2498  HG2 LYS A 155       0.052 -20.900 -12.367  1.00 82.70           H  
ATOM   2499  HG3 LYS A 155       0.290 -21.277 -14.090  1.00 82.70           H  
ATOM   2500  CD  LYS A 155       1.729 -22.184 -12.784  1.00 82.70           C  
ATOM   2501  HD2 LYS A 155       2.535 -22.219 -13.517  1.00 82.70           H  
ATOM   2502  HD3 LYS A 155       2.162 -22.002 -11.801  1.00 82.70           H  
ATOM   2503  CE  LYS A 155       0.989 -23.523 -12.798  1.00 82.70           C  
ATOM   2504  HE2 LYS A 155       0.265 -23.543 -11.984  1.00 82.70           H  
ATOM   2505  HE3 LYS A 155       0.450 -23.603 -13.742  1.00 82.70           H  
ATOM   2506  NZ  LYS A 155       1.957 -24.643 -12.683  1.00 82.70           N  
ATOM   2507  HZ1 LYS A 155       2.502 -24.582 -11.835  1.00 82.70           H  
ATOM   2508  HZ2 LYS A 155       2.617 -24.597 -13.445  1.00 82.70           H  
ATOM   2509  HZ3 LYS A 155       1.506 -25.545 -12.738  1.00 82.70           H  
ATOM   2510  N   MET A 156       1.244 -16.378 -12.871  1.00 88.38           N  
ATOM   2511  H   MET A 156       0.409 -16.544 -12.329  1.00 88.38           H  
ATOM   2512  CA  MET A 156       2.056 -15.221 -12.520  1.00 88.38           C  
ATOM   2513  HA  MET A 156       2.849 -15.099 -13.258  1.00 88.38           H  
ATOM   2514  C   MET A 156       2.666 -15.453 -11.144  1.00 88.38           C  
ATOM   2515  CB  MET A 156       1.183 -13.968 -12.546  1.00 88.38           C  
ATOM   2516  HB2 MET A 156       0.717 -13.876 -13.528  1.00 88.38           H  
ATOM   2517  HB3 MET A 156       0.398 -14.071 -11.796  1.00 88.38           H  
ATOM   2518  O   MET A 156       1.938 -15.829 -10.223  1.00 88.38           O  
ATOM   2519  CG  MET A 156       1.961 -12.685 -12.270  1.00 88.38           C  
ATOM   2520  HG2 MET A 156       2.708 -12.550 -13.053  1.00 88.38           H  
ATOM   2521  HG3 MET A 156       2.469 -12.757 -11.309  1.00 88.38           H  
ATOM   2522  SD  MET A 156       0.866 -11.248 -12.240  1.00 88.38           S  
ATOM   2523  CE  MET A 156       2.118  -9.952 -12.129  1.00 88.38           C  
ATOM   2524  HE1 MET A 156       2.659  -9.888 -13.074  1.00 88.38           H  
ATOM   2525  HE2 MET A 156       1.636  -8.995 -11.932  1.00 88.38           H  
ATOM   2526  HE3 MET A 156       2.832 -10.189 -11.340  1.00 88.38           H  
ATOM   2527  N   ILE A 157       3.967 -15.227 -10.982  1.00 86.94           N  
ATOM   2528  H   ILE A 157       4.504 -14.897 -11.771  1.00 86.94           H  
ATOM   2529  CA  ILE A 157       4.627 -15.294  -9.674  1.00 86.94           C  
ATOM   2530  HA  ILE A 157       3.895 -15.620  -8.934  1.00 86.94           H  
ATOM   2531  C   ILE A 157       5.077 -13.894  -9.272  1.00 86.94           C  
ATOM   2532  CB  ILE A 157       5.777 -16.323  -9.624  1.00 86.94           C  
ATOM   2533  HB  ILE A 157       6.620 -15.944 -10.203  1.00 86.94           H  
ATOM   2534  O   ILE A 157       5.693 -13.180 -10.058  1.00 86.94           O  
ATOM   2535  CG1 ILE A 157       5.347 -17.688 -10.211  1.00 86.94           C  
ATOM   2536 HG12 ILE A 157       5.063 -17.548 -11.254  1.00 86.94           H  
ATOM   2537 HG13 ILE A 157       4.477 -18.064  -9.673  1.00 86.94           H  
ATOM   2538  CG2 ILE A 157       6.205 -16.479  -8.153  1.00 86.94           C  
ATOM   2539 HG21 ILE A 157       6.584 -15.533  -7.766  1.00 86.94           H  
ATOM   2540 HG22 ILE A 157       7.007 -17.212  -8.070  1.00 86.94           H  
ATOM   2541 HG23 ILE A 157       5.364 -16.807  -7.542  1.00 86.94           H  
ATOM   2542  CD1 ILE A 157       6.441 -18.763 -10.197  1.00 86.94           C  
ATOM   2543 HD11 ILE A 157       6.636 -19.103  -9.180  1.00 86.94           H  
ATOM   2544 HD12 ILE A 157       7.357 -18.366 -10.635  1.00 86.94           H  
ATOM   2545 HD13 ILE A 157       6.111 -19.618 -10.786  1.00 86.94           H  
ATOM   2546  N   MET A 158       4.752 -13.496  -8.045  1.00 87.19           N  
ATOM   2547  H   MET A 158       4.249 -14.137  -7.448  1.00 87.19           H  
ATOM   2548  CA  MET A 158       5.106 -12.188  -7.505  1.00 87.19           C  
ATOM   2549  HA  MET A 158       5.997 -11.826  -8.018  1.00 87.19           H  
ATOM   2550  C   MET A 158       5.443 -12.271  -6.018  1.00 87.19           C  
ATOM   2551  CB  MET A 158       3.977 -11.182  -7.781  1.00 87.19           C  
ATOM   2552  HB2 MET A 158       4.301 -10.186  -7.478  1.00 87.19           H  
ATOM   2553  HB3 MET A 158       3.783 -11.157  -8.854  1.00 87.19           H  
ATOM   2554  O   MET A 158       5.049 -13.197  -5.310  1.00 87.19           O  
ATOM   2555  CG  MET A 158       2.679 -11.519  -7.037  1.00 87.19           C  
ATOM   2556  HG2 MET A 158       2.897 -11.598  -5.972  1.00 87.19           H  
ATOM   2557  HG3 MET A 158       2.317 -12.489  -7.378  1.00 87.19           H  
ATOM   2558  SD  MET A 158       1.338 -10.313  -7.219  1.00 87.19           S  
ATOM   2559  CE  MET A 158       1.047 -10.399  -8.998  1.00 87.19           C  
ATOM   2560  HE1 MET A 158       1.844  -9.849  -9.500  1.00 87.19           H  
ATOM   2561  HE2 MET A 158       1.044 -11.436  -9.334  1.00 87.19           H  
ATOM   2562  HE3 MET A 158       0.093  -9.927  -9.234  1.00 87.19           H  
ATOM   2563  N   THR A 159       6.150 -11.267  -5.521  1.00 87.28           N  
ATOM   2564  H   THR A 159       6.431 -10.543  -6.167  1.00 87.28           H  
ATOM   2565  CA  THR A 159       6.409 -11.088  -4.089  1.00 87.28           C  
ATOM   2566  HA  THR A 159       6.652 -12.058  -3.654  1.00 87.28           H  
ATOM   2567  C   THR A 159       5.177 -10.543  -3.368  1.00 87.28           C  
ATOM   2568  CB  THR A 159       7.599 -10.151  -3.842  1.00 87.28           C  
ATOM   2569  HB  THR A 159       7.785 -10.097  -2.769  1.00 87.28           H  
ATOM   2570  O   THR A 159       4.344  -9.848  -3.952  1.00 87.28           O  
ATOM   2571  CG2 THR A 159       8.876 -10.620  -4.536  1.00 87.28           C  
ATOM   2572 HG21 THR A 159       9.121 -11.631  -4.209  1.00 87.28           H  
ATOM   2573 HG22 THR A 159       8.758 -10.617  -5.620  1.00 87.28           H  
ATOM   2574 HG23 THR A 159       9.701  -9.959  -4.267  1.00 87.28           H  
ATOM   2575  OG1 THR A 159       7.308  -8.856  -4.317  1.00 87.28           O  
ATOM   2576  HG1 THR A 159       7.312  -8.937  -5.273  1.00 87.28           H  
ATOM   2577  N   PHE A 160       5.097 -10.764  -2.055  1.00 88.99           N  
ATOM   2578  H   PHE A 160       5.686 -11.478  -1.652  1.00 88.99           H  
ATOM   2579  CA  PHE A 160       4.046 -10.169  -1.229  1.00 88.99           C  
ATOM   2580  HA  PHE A 160       3.079 -10.496  -1.612  1.00 88.99           H  
ATOM   2581  C   PHE A 160       4.043  -8.634  -1.290  1.00 88.99           C  
ATOM   2582  CB  PHE A 160       4.181 -10.667   0.213  1.00 88.99           C  
ATOM   2583  HB2 PHE A 160       4.297 -11.751   0.208  1.00 88.99           H  
ATOM   2584  HB3 PHE A 160       5.072 -10.237   0.670  1.00 88.99           H  
ATOM   2585  O   PHE A 160       2.983  -8.018  -1.253  1.00 88.99           O  
ATOM   2586  CG  PHE A 160       2.959 -10.324   1.037  1.00 88.99           C  
ATOM   2587  CD1 PHE A 160       2.933  -9.168   1.840  1.00 88.99           C  
ATOM   2588  HD1 PHE A 160       3.805  -8.534   1.907  1.00 88.99           H  
ATOM   2589  CD2 PHE A 160       1.807 -11.123   0.921  1.00 88.99           C  
ATOM   2590  HD2 PHE A 160       1.816 -12.006   0.299  1.00 88.99           H  
ATOM   2591  CE1 PHE A 160       1.755  -8.813   2.521  1.00 88.99           C  
ATOM   2592  HE1 PHE A 160       1.719  -7.909   3.111  1.00 88.99           H  
ATOM   2593  CE2 PHE A 160       0.629 -10.764   1.596  1.00 88.99           C  
ATOM   2594  HE2 PHE A 160      -0.262 -11.364   1.489  1.00 88.99           H  
ATOM   2595  CZ  PHE A 160       0.604  -9.609   2.393  1.00 88.99           C  
ATOM   2596  HZ  PHE A 160      -0.315  -9.315   2.877  1.00 88.99           H  
ATOM   2597  N   LYS A 161       5.217  -8.005  -1.452  1.00 90.02           N  
ATOM   2598  H   LYS A 161       6.047  -8.575  -1.532  1.00 90.02           H  
ATOM   2599  CA  LYS A 161       5.320  -6.553  -1.660  1.00 90.02           C  
ATOM   2600  HA  LYS A 161       4.813  -6.044  -0.841  1.00 90.02           H  
ATOM   2601  C   LYS A 161       4.590  -6.124  -2.937  1.00 90.02           C  
ATOM   2602  CB  LYS A 161       6.798  -6.130  -1.680  1.00 90.02           C  
ATOM   2603  HB2 LYS A 161       7.301  -6.626  -2.509  1.00 90.02           H  
ATOM   2604  HB3 LYS A 161       7.274  -6.438  -0.749  1.00 90.02           H  
ATOM   2605  O   LYS A 161       3.782  -5.207  -2.885  1.00 90.02           O  
ATOM   2606  CG  LYS A 161       6.936  -4.607  -1.836  1.00 90.02           C  
ATOM   2607  HG2 LYS A 161       6.517  -4.112  -0.960  1.00 90.02           H  
ATOM   2608  HG3 LYS A 161       6.382  -4.280  -2.716  1.00 90.02           H  
ATOM   2609  CD  LYS A 161       8.393  -4.180  -2.022  1.00 90.02           C  
ATOM   2610  HD2 LYS A 161       8.824  -4.741  -2.851  1.00 90.02           H  
ATOM   2611  HD3 LYS A 161       8.958  -4.378  -1.111  1.00 90.02           H  
ATOM   2612  CE  LYS A 161       8.401  -2.684  -2.351  1.00 90.02           C  
ATOM   2613  HE2 LYS A 161       7.689  -2.510  -3.158  1.00 90.02           H  
ATOM   2614  HE3 LYS A 161       8.042  -2.131  -1.483  1.00 90.02           H  
ATOM   2615  NZ  LYS A 161       9.742  -2.208  -2.763  1.00 90.02           N  
ATOM   2616  HZ1 LYS A 161       9.702  -1.219  -2.963  1.00 90.02           H  
ATOM   2617  HZ2 LYS A 161      10.425  -2.382  -2.039  1.00 90.02           H  
ATOM   2618  HZ3 LYS A 161      10.023  -2.683  -3.609  1.00 90.02           H  
ATOM   2619  N   GLN A 162       4.850  -6.795  -4.058  1.00 91.89           N  
ATOM   2620  H   GLN A 162       5.483  -7.581  -4.015  1.00 91.89           H  
ATOM   2621  CA  GLN A 162       4.189  -6.510  -5.337  1.00 91.89           C  
ATOM   2622  HA  GLN A 162       4.354  -5.469  -5.614  1.00 91.89           H  
ATOM   2623  C   GLN A 162       2.670  -6.719  -5.240  1.00 91.89           C  
ATOM   2624  CB  GLN A 162       4.797  -7.419  -6.411  1.00 91.89           C  
ATOM   2625  HB2 GLN A 162       4.159  -7.427  -7.294  1.00 91.89           H  
ATOM   2626  HB3 GLN A 162       4.822  -8.437  -6.022  1.00 91.89           H  
ATOM   2627  O   GLN A 162       1.907  -5.857  -5.670  1.00 91.89           O  
ATOM   2628  CG  GLN A 162       6.213  -6.984  -6.827  1.00 91.89           C  
ATOM   2629  HG2 GLN A 162       6.151  -6.064  -7.408  1.00 91.89           H  
ATOM   2630  HG3 GLN A 162       6.822  -6.775  -5.947  1.00 91.89           H  
ATOM   2631  CD  GLN A 162       6.918  -8.065  -7.639  1.00 91.89           C  
ATOM   2632  NE2 GLN A 162       7.722  -7.723  -8.615  1.00 91.89           N  
ATOM   2633 HE21 GLN A 162       8.087  -8.475  -9.182  1.00 91.89           H  
ATOM   2634 HE22 GLN A 162       7.852  -6.755  -8.871  1.00 91.89           H  
ATOM   2635  OE1 GLN A 162       6.812  -9.243  -7.345  1.00 91.89           O  
ATOM   2636  N   ALA A 163       2.232  -7.803  -4.593  1.00 94.01           N  
ATOM   2637  H   ALA A 163       2.904  -8.499  -4.300  1.00 94.01           H  
ATOM   2638  CA  ALA A 163       0.815  -8.063  -4.348  1.00 94.01           C  
ATOM   2639  HA  ALA A 163       0.294  -8.089  -5.305  1.00 94.01           H  
ATOM   2640  C   ALA A 163       0.155  -6.973  -3.489  1.00 94.01           C  
ATOM   2641  CB  ALA A 163       0.679  -9.434  -3.682  1.00 94.01           C  
ATOM   2642  HB1 ALA A 163       1.142 -10.195  -4.310  1.00 94.01           H  
ATOM   2643  HB2 ALA A 163      -0.377  -9.672  -3.555  1.00 94.01           H  
ATOM   2644  HB3 ALA A 163       1.161  -9.430  -2.705  1.00 94.01           H  
ATOM   2645  O   ALA A 163      -0.940  -6.525  -3.812  1.00 94.01           O  
ATOM   2646  N   ALA A 164       0.821  -6.512  -2.424  1.00 94.78           N  
ATOM   2647  H   ALA A 164       1.699  -6.946  -2.177  1.00 94.78           H  
ATOM   2648  CA  ALA A 164       0.317  -5.444  -1.562  1.00 94.78           C  
ATOM   2649  HA  ALA A 164      -0.682  -5.710  -1.216  1.00 94.78           H  
ATOM   2650  C   ALA A 164       0.190  -4.104  -2.303  1.00 94.78           C  
ATOM   2651  CB  ALA A 164       1.230  -5.325  -0.337  1.00 94.78           C  
ATOM   2652  HB1 ALA A 164       0.839  -4.557   0.331  1.00 94.78           H  
ATOM   2653  HB2 ALA A 164       2.238  -5.048  -0.646  1.00 94.78           H  
ATOM   2654  HB3 ALA A 164       1.260  -6.277   0.193  1.00 94.78           H  
ATOM   2655  O   ALA A 164      -0.769  -3.372  -2.077  1.00 94.78           O  
ATOM   2656  N   MET A 165       1.120  -3.802  -3.214  1.00 95.28           N  
ATOM   2657  H   MET A 165       1.899  -4.434  -3.334  1.00 95.28           H  
ATOM   2658  CA  MET A 165       1.054  -2.602  -4.052  1.00 95.28           C  
ATOM   2659  HA  MET A 165       0.907  -1.730  -3.415  1.00 95.28           H  
ATOM   2660  C   MET A 165      -0.134  -2.653  -5.023  1.00 95.28           C  
ATOM   2661  CB  MET A 165       2.372  -2.430  -4.814  1.00 95.28           C  
ATOM   2662  HB2 MET A 165       2.256  -1.603  -5.514  1.00 95.28           H  
ATOM   2663  HB3 MET A 165       2.583  -3.336  -5.383  1.00 95.28           H  
ATOM   2664  O   MET A 165      -0.881  -1.684  -5.113  1.00 95.28           O  
ATOM   2665  CG  MET A 165       3.559  -2.126  -3.888  1.00 95.28           C  
ATOM   2666  HG2 MET A 165       3.537  -2.796  -3.028  1.00 95.28           H  
ATOM   2667  HG3 MET A 165       3.448  -1.112  -3.505  1.00 95.28           H  
ATOM   2668  SD  MET A 165       5.187  -2.276  -4.682  1.00 95.28           S  
ATOM   2669  CE  MET A 165       4.909  -1.042  -5.966  1.00 95.28           C  
ATOM   2670  HE1 MET A 165       4.417  -0.185  -5.506  1.00 95.28           H  
ATOM   2671  HE2 MET A 165       5.857  -0.751  -6.417  1.00 95.28           H  
ATOM   2672  HE3 MET A 165       4.256  -1.456  -6.736  1.00 95.28           H  
ATOM   2673  N   LEU A 166      -0.360  -3.791  -5.692  1.00 96.90           N  
ATOM   2674  H   LEU A 166       0.298  -4.551  -5.590  1.00 96.90           H  
ATOM   2675  CA  LEU A 166      -1.536  -3.994  -6.551  1.00 96.90           C  
ATOM   2676  HA  LEU A 166      -1.585  -3.197  -7.293  1.00 96.90           H  
ATOM   2677  C   LEU A 166      -2.841  -3.928  -5.744  1.00 96.90           C  
ATOM   2678  CB  LEU A 166      -1.420  -5.353  -7.265  1.00 96.90           C  
ATOM   2679  HB2 LEU A 166      -1.284  -6.128  -6.511  1.00 96.90           H  
ATOM   2680  HB3 LEU A 166      -2.358  -5.557  -7.781  1.00 96.90           H  
ATOM   2681  O   LEU A 166      -3.784  -3.244  -6.131  1.00 96.90           O  
ATOM   2682  CG  LEU A 166      -0.274  -5.452  -8.288  1.00 96.90           C  
ATOM   2683  HG  LEU A 166       0.661  -5.117  -7.838  1.00 96.90           H  
ATOM   2684  CD1 LEU A 166      -0.111  -6.914  -8.700  1.00 96.90           C  
ATOM   2685 HD11 LEU A 166       0.616  -7.001  -9.508  1.00 96.90           H  
ATOM   2686 HD12 LEU A 166      -1.070  -7.309  -9.035  1.00 96.90           H  
ATOM   2687 HD13 LEU A 166       0.234  -7.495  -7.845  1.00 96.90           H  
ATOM   2688  CD2 LEU A 166      -0.534  -4.605  -9.532  1.00 96.90           C  
ATOM   2689 HD21 LEU A 166      -1.464  -4.915 -10.010  1.00 96.90           H  
ATOM   2690 HD22 LEU A 166       0.286  -4.724 -10.240  1.00 96.90           H  
ATOM   2691 HD23 LEU A 166      -0.602  -3.551  -9.261  1.00 96.90           H  
ATOM   2692  N   ALA A 167      -2.878  -4.584  -4.581  1.00 97.51           N  
ATOM   2693  H   ALA A 167      -2.081  -5.149  -4.324  1.00 97.51           H  
ATOM   2694  CA  ALA A 167      -4.020  -4.556  -3.675  1.00 97.51           C  
ATOM   2695  HA  ALA A 167      -4.890  -4.965  -4.190  1.00 97.51           H  
ATOM   2696  C   ALA A 167      -4.372  -3.129  -3.229  1.00 97.51           C  
ATOM   2697  CB  ALA A 167      -3.696  -5.439  -2.466  1.00 97.51           C  
ATOM   2698  HB1 ALA A 167      -4.497  -5.358  -1.731  1.00 97.51           H  
ATOM   2699  HB2 ALA A 167      -2.771  -5.107  -1.995  1.00 97.51           H  
ATOM   2700  HB3 ALA A 167      -3.591  -6.476  -2.782  1.00 97.51           H  
ATOM   2701  O   ALA A 167      -5.554  -2.797  -3.142  1.00 97.51           O  
ATOM   2702  N   MET A 168      -3.369  -2.284  -2.973  1.00 97.96           N  
ATOM   2703  H   MET A 168      -2.420  -2.625  -3.035  1.00 97.96           H  
ATOM   2704  CA  MET A 168      -3.576  -0.900  -2.545  1.00 97.96           C  
ATOM   2705  HA  MET A 168      -4.233  -0.917  -1.675  1.00 97.96           H  
ATOM   2706  C   MET A 168      -4.259  -0.042  -3.615  1.00 97.96           C  
ATOM   2707  CB  MET A 168      -2.236  -0.284  -2.127  1.00 97.96           C  
ATOM   2708  HB2 MET A 168      -1.741  -0.950  -1.421  1.00 97.96           H  
ATOM   2709  HB3 MET A 168      -1.594  -0.179  -3.002  1.00 97.96           H  
ATOM   2710  O   MET A 168      -5.101   0.780  -3.269  1.00 97.96           O  
ATOM   2711  CG  MET A 168      -2.411   1.093  -1.474  1.00 97.96           C  
ATOM   2712  HG2 MET A 168      -2.770   1.798  -2.225  1.00 97.96           H  
ATOM   2713  HG3 MET A 168      -1.430   1.433  -1.142  1.00 97.96           H  
ATOM   2714  SD  MET A 168      -3.526   1.179  -0.048  1.00 97.96           S  
ATOM   2715  CE  MET A 168      -2.712   0.002   1.048  1.00 97.96           C  
ATOM   2716  HE1 MET A 168      -1.698  -0.184   0.694  1.00 97.96           H  
ATOM   2717  HE2 MET A 168      -3.264  -0.938   1.039  1.00 97.96           H  
ATOM   2718  HE3 MET A 168      -2.677   0.411   2.058  1.00 97.96           H  
ATOM   2719  N   ILE A 169      -3.970  -0.269  -4.901  1.00 97.52           N  
ATOM   2720  H   ILE A 169      -3.273  -0.964  -5.129  1.00 97.52           H  
ATOM   2721  CA  ILE A 169      -4.649   0.434  -6.004  1.00 97.52           C  
ATOM   2722  HA  ILE A 169      -4.509   1.508  -5.879  1.00 97.52           H  
ATOM   2723  C   ILE A 169      -6.156   0.169  -5.938  1.00 97.52           C  
ATOM   2724  CB  ILE A 169      -4.057   0.023  -7.372  1.00 97.52           C  
ATOM   2725  HB  ILE A 169      -4.062  -1.065  -7.448  1.00 97.52           H  
ATOM   2726  O   ILE A 169      -6.957   1.100  -5.872  1.00 97.52           O  
ATOM   2727  CG1 ILE A 169      -2.601   0.524  -7.475  1.00 97.52           C  
ATOM   2728 HG12 ILE A 169      -2.048   0.256  -6.575  1.00 97.52           H  
ATOM   2729 HG13 ILE A 169      -2.602   1.611  -7.554  1.00 97.52           H  
ATOM   2730  CG2 ILE A 169      -4.908   0.584  -8.531  1.00 97.52           C  
ATOM   2731 HG21 ILE A 169      -5.924   0.192  -8.497  1.00 97.52           H  
ATOM   2732 HG22 ILE A 169      -4.943   1.672  -8.475  1.00 97.52           H  
ATOM   2733 HG23 ILE A 169      -4.495   0.293  -9.497  1.00 97.52           H  
ATOM   2734  CD1 ILE A 169      -1.835  -0.057  -8.665  1.00 97.52           C  
ATOM   2735 HD11 ILE A 169      -0.862   0.430  -8.726  1.00 97.52           H  
ATOM   2736 HD12 ILE A 169      -1.698  -1.130  -8.534  1.00 97.52           H  
ATOM   2737 HD13 ILE A 169      -2.362   0.136  -9.600  1.00 97.52           H  
ATOM   2738  N   THR A 170      -6.557  -1.104  -5.880  1.00 98.04           N  
ATOM   2739  H   THR A 170      -5.873  -1.842  -5.965  1.00 98.04           H  
ATOM   2740  CA  THR A 170      -7.979  -1.460  -5.772  1.00 98.04           C  
ATOM   2741  HA  THR A 170      -8.520  -0.950  -6.569  1.00 98.04           H  
ATOM   2742  C   THR A 170      -8.587  -0.995  -4.447  1.00 98.04           C  
ATOM   2743  CB  THR A 170      -8.185  -2.968  -5.937  1.00 98.04           C  
ATOM   2744  HB  THR A 170      -7.773  -3.488  -5.072  1.00 98.04           H  
ATOM   2745  O   THR A 170      -9.732  -0.547  -4.419  1.00 98.04           O  
ATOM   2746  CG2 THR A 170      -9.666  -3.307  -6.073  1.00 98.04           C  
ATOM   2747 HG21 THR A 170     -10.167  -3.201  -5.111  1.00 98.04           H  
ATOM   2748 HG22 THR A 170      -9.772  -4.336  -6.418  1.00 98.04           H  
ATOM   2749 HG23 THR A 170     -10.142  -2.649  -6.800  1.00 98.04           H  
ATOM   2750  OG1 THR A 170      -7.531  -3.442  -7.093  1.00 98.04           O  
ATOM   2751  HG1 THR A 170      -7.930  -3.021  -7.858  1.00 98.04           H  
ATOM   2752  N   PHE A 171      -7.824  -1.039  -3.350  1.00 98.07           N  
ATOM   2753  H   PHE A 171      -6.882  -1.395  -3.425  1.00 98.07           H  
ATOM   2754  CA  PHE A 171      -8.284  -0.552  -2.050  1.00 98.07           C  
ATOM   2755  HA  PHE A 171      -9.217  -1.059  -1.804  1.00 98.07           H  
ATOM   2756  C   PHE A 171      -8.574   0.953  -2.071  1.00 98.07           C  
ATOM   2757  CB  PHE A 171      -7.252  -0.885  -0.968  1.00 98.07           C  
ATOM   2758  HB2 PHE A 171      -6.348  -0.302  -1.139  1.00 98.07           H  
ATOM   2759  HB3 PHE A 171      -6.986  -1.940  -1.033  1.00 98.07           H  
ATOM   2760  O   PHE A 171      -9.593   1.382  -1.542  1.00 98.07           O  
ATOM   2761  CG  PHE A 171      -7.761  -0.621   0.432  1.00 98.07           C  
ATOM   2762  CD1 PHE A 171      -7.295   0.489   1.160  1.00 98.07           C  
ATOM   2763  HD1 PHE A 171      -6.566   1.157   0.726  1.00 98.07           H  
ATOM   2764  CD2 PHE A 171      -8.742  -1.464   0.987  1.00 98.07           C  
ATOM   2765  HD2 PHE A 171      -9.113  -2.305   0.421  1.00 98.07           H  
ATOM   2766  CE1 PHE A 171      -7.801   0.743   2.446  1.00 98.07           C  
ATOM   2767  HE1 PHE A 171      -7.458   1.605   3.000  1.00 98.07           H  
ATOM   2768  CE2 PHE A 171      -9.259  -1.195   2.266  1.00 98.07           C  
ATOM   2769  HE2 PHE A 171     -10.034  -1.825   2.677  1.00 98.07           H  
ATOM   2770  CZ  PHE A 171      -8.776  -0.099   3.001  1.00 98.07           C  
ATOM   2771  HZ  PHE A 171      -9.166   0.111   3.986  1.00 98.07           H  
ATOM   2772  N   ASN A 172      -7.746   1.756  -2.742  1.00 97.54           N  
ATOM   2773  H   ASN A 172      -6.897   1.369  -3.129  1.00 97.54           H  
ATOM   2774  CA  ASN A 172      -7.978   3.192  -2.889  1.00 97.54           C  
ATOM   2775  HA  ASN A 172      -8.188   3.609  -1.904  1.00 97.54           H  
ATOM   2776  C   ASN A 172      -9.216   3.510  -3.743  1.00 97.54           C  
ATOM   2777  CB  ASN A 172      -6.704   3.857  -3.441  1.00 97.54           C  
ATOM   2778  HB2 ASN A 172      -6.963   4.801  -3.921  1.00 97.54           H  
ATOM   2779  HB3 ASN A 172      -6.243   3.224  -4.199  1.00 97.54           H  
ATOM   2780  O   ASN A 172      -9.899   4.502  -3.463  1.00 97.54           O  
ATOM   2781  CG  ASN A 172      -5.680   4.180  -2.364  1.00 97.54           C  
ATOM   2782  ND2 ASN A 172      -4.519   4.656  -2.749  1.00 97.54           N  
ATOM   2783 HD21 ASN A 172      -4.297   4.779  -3.726  1.00 97.54           H  
ATOM   2784 HD22 ASN A 172      -3.891   4.964  -2.020  1.00 97.54           H  
ATOM   2785  OD1 ASN A 172      -5.925   4.081  -1.170  1.00 97.54           O  
ATOM   2786  N   ARG A 173      -9.570   2.662  -4.720  1.00 97.43           N  
ATOM   2787  H   ARG A 173      -8.942   1.906  -4.950  1.00 97.43           H  
ATOM   2788  CA  ARG A 173     -10.875   2.760  -5.404  1.00 97.43           C  
ATOM   2789  HA  ARG A 173     -11.033   3.791  -5.721  1.00 97.43           H  
ATOM   2790  C   ARG A 173     -12.029   2.435  -4.457  1.00 97.43           C  
ATOM   2791  CB  ARG A 173     -10.937   1.874  -6.658  1.00 97.43           C  
ATOM   2792  HB2 ARG A 173     -10.808   0.826  -6.387  1.00 97.43           H  
ATOM   2793  HB3 ARG A 173     -11.926   1.990  -7.100  1.00 97.43           H  
ATOM   2794  O   ARG A 173     -13.023   3.156  -4.436  1.00 97.43           O  
ATOM   2795  CG  ARG A 173      -9.888   2.265  -7.706  1.00 97.43           C  
ATOM   2796  HG2 ARG A 173      -9.881   3.347  -7.842  1.00 97.43           H  
ATOM   2797  HG3 ARG A 173      -8.903   1.943  -7.368  1.00 97.43           H  
ATOM   2798  CD  ARG A 173     -10.210   1.604  -9.047  1.00 97.43           C  
ATOM   2799  HD2 ARG A 173     -10.502   0.569  -8.868  1.00 97.43           H  
ATOM   2800  HD3 ARG A 173     -11.066   2.113  -9.489  1.00 97.43           H  
ATOM   2801  NE  ARG A 173      -9.065   1.698  -9.976  1.00 97.43           N  
ATOM   2802  HE  ARG A 173      -8.856   2.620 -10.329  1.00 97.43           H  
ATOM   2803  NH1 ARG A 173      -8.777  -0.529 -10.237  1.00 97.43           N  
ATOM   2804 HH11 ARG A 173      -8.314  -1.303 -10.692  1.00 97.43           H  
ATOM   2805 HH12 ARG A 173      -9.762  -0.647 -10.043  1.00 97.43           H  
ATOM   2806  NH2 ARG A 173      -7.327   0.856 -11.210  1.00 97.43           N  
ATOM   2807 HH21 ARG A 173      -6.866   0.053 -11.613  1.00 97.43           H  
ATOM   2808 HH22 ARG A 173      -7.053   1.792 -11.472  1.00 97.43           H  
ATOM   2809  CZ  ARG A 173      -8.386   0.683 -10.470  1.00 97.43           C  
ATOM   2810  N   ALA A 174     -11.872   1.419  -3.607  1.00 97.82           N  
ATOM   2811  H   ALA A 174     -11.042   0.850  -3.690  1.00 97.82           H  
ATOM   2812  CA  ALA A 174     -12.863   1.078  -2.584  1.00 97.82           C  
ATOM   2813  HA  ALA A 174     -13.831   0.944  -3.066  1.00 97.82           H  
ATOM   2814  C   ALA A 174     -13.050   2.196  -1.553  1.00 97.82           C  
ATOM   2815  CB  ALA A 174     -12.481  -0.247  -1.922  1.00 97.82           C  
ATOM   2816  HB1 ALA A 174     -13.311  -0.599  -1.309  1.00 97.82           H  
ATOM   2817  HB2 ALA A 174     -11.603  -0.124  -1.287  1.00 97.82           H  
ATOM   2818  HB3 ALA A 174     -12.265  -0.987  -2.692  1.00 97.82           H  
ATOM   2819  O   ALA A 174     -14.184   2.502  -1.205  1.00 97.82           O  
ATOM   2820  N   VAL A 175     -11.969   2.854  -1.119  1.00 97.87           N  
ATOM   2821  H   VAL A 175     -11.065   2.499  -1.397  1.00 97.87           H  
ATOM   2822  CA  VAL A 175     -12.022   4.044  -0.254  1.00 97.87           C  
ATOM   2823  HA  VAL A 175     -12.467   3.773   0.703  1.00 97.87           H  
ATOM   2824  C   VAL A 175     -12.917   5.114  -0.878  1.00 97.87           C  
ATOM   2825  CB  VAL A 175     -10.605   4.599  -0.000  1.00 97.87           C  
ATOM   2826  HB  VAL A 175     -10.072   4.649  -0.950  1.00 97.87           H  
ATOM   2827  O   VAL A 175     -13.837   5.591  -0.218  1.00 97.87           O  
ATOM   2828  CG1 VAL A 175     -10.608   6.010   0.598  1.00 97.87           C  
ATOM   2829 HG11 VAL A 175      -9.582   6.326   0.787  1.00 97.87           H  
ATOM   2830 HG12 VAL A 175     -11.033   6.727  -0.105  1.00 97.87           H  
ATOM   2831 HG13 VAL A 175     -11.186   6.031   1.523  1.00 97.87           H  
ATOM   2832  CG2 VAL A 175      -9.805   3.696   0.946  1.00 97.87           C  
ATOM   2833 HG21 VAL A 175      -9.875   2.653   0.639  1.00 97.87           H  
ATOM   2834 HG22 VAL A 175      -8.756   3.989   0.927  1.00 97.87           H  
ATOM   2835 HG23 VAL A 175     -10.179   3.794   1.965  1.00 97.87           H  
ATOM   2836  N   LYS A 176     -12.692   5.458  -2.153  1.00 96.50           N  
ATOM   2837  H   LYS A 176     -11.933   5.005  -2.643  1.00 96.50           H  
ATOM   2838  CA  LYS A 176     -13.496   6.458  -2.870  1.00 96.50           C  
ATOM   2839  HA  LYS A 176     -13.477   7.393  -2.309  1.00 96.50           H  
ATOM   2840  C   LYS A 176     -14.970   6.045  -2.959  1.00 96.50           C  
ATOM   2841  CB  LYS A 176     -12.868   6.693  -4.254  1.00 96.50           C  
ATOM   2842  HB2 LYS A 176     -12.908   5.767  -4.828  1.00 96.50           H  
ATOM   2843  HB3 LYS A 176     -11.822   6.967  -4.122  1.00 96.50           H  
ATOM   2844  O   LYS A 176     -15.855   6.844  -2.652  1.00 96.50           O  
ATOM   2845  CG  LYS A 176     -13.570   7.805  -5.049  1.00 96.50           C  
ATOM   2846  HG2 LYS A 176     -14.624   7.560  -5.174  1.00 96.50           H  
ATOM   2847  HG3 LYS A 176     -13.488   8.747  -4.507  1.00 96.50           H  
ATOM   2848  CD  LYS A 176     -12.933   7.955  -6.437  1.00 96.50           C  
ATOM   2849  HD2 LYS A 176     -11.881   8.216  -6.326  1.00 96.50           H  
ATOM   2850  HD3 LYS A 176     -13.010   7.004  -6.964  1.00 96.50           H  
ATOM   2851  CE  LYS A 176     -13.653   9.042  -7.243  1.00 96.50           C  
ATOM   2852  HE2 LYS A 176     -13.526  10.000  -6.737  1.00 96.50           H  
ATOM   2853  HE3 LYS A 176     -14.718   8.813  -7.259  1.00 96.50           H  
ATOM   2854  NZ  LYS A 176     -13.133   9.118  -8.633  1.00 96.50           N  
ATOM   2855  HZ1 LYS A 176     -12.147   9.338  -8.640  1.00 96.50           H  
ATOM   2856  HZ2 LYS A 176     -13.259   8.234  -9.106  1.00 96.50           H  
ATOM   2857  HZ3 LYS A 176     -13.622   9.827  -9.159  1.00 96.50           H  
ATOM   2858  N   HIS A 177     -15.235   4.795  -3.339  1.00 96.21           N  
ATOM   2859  H   HIS A 177     -14.459   4.204  -3.601  1.00 96.21           H  
ATOM   2860  CA  HIS A 177     -16.596   4.267  -3.497  1.00 96.21           C  
ATOM   2861  HA  HIS A 177     -17.159   4.911  -4.172  1.00 96.21           H  
ATOM   2862  C   HIS A 177     -17.369   4.210  -2.175  1.00 96.21           C  
ATOM   2863  CB  HIS A 177     -16.516   2.873  -4.127  1.00 96.21           C  
ATOM   2864  HB2 HIS A 177     -15.850   2.911  -4.990  1.00 96.21           H  
ATOM   2865  HB3 HIS A 177     -16.104   2.159  -3.415  1.00 96.21           H  
ATOM   2866  O   HIS A 177     -18.503   4.669  -2.087  1.00 96.21           O  
ATOM   2867  CG  HIS A 177     -17.856   2.389  -4.610  1.00 96.21           C  
ATOM   2868  CD2 HIS A 177     -18.717   1.550  -3.961  1.00 96.21           C  
ATOM   2869  HD2 HIS A 177     -18.581   1.118  -2.981  1.00 96.21           H  
ATOM   2870  ND1 HIS A 177     -18.395   2.726  -5.844  1.00 96.21           N  
ATOM   2871  CE1 HIS A 177     -19.536   2.040  -5.949  1.00 96.21           C  
ATOM   2872  HE1 HIS A 177     -20.158   2.026  -6.832  1.00 96.21           H  
ATOM   2873  NE2 HIS A 177     -19.779   1.353  -4.822  1.00 96.21           N  
ATOM   2874  HE2 HIS A 177     -20.613   0.804  -4.670  1.00 96.21           H  
ATOM   2875  N   VAL A 178     -16.748   3.678  -1.123  1.00 96.64           N  
ATOM   2876  H   VAL A 178     -15.806   3.337  -1.247  1.00 96.64           H  
ATOM   2877  CA  VAL A 178     -17.386   3.483   0.185  1.00 96.64           C  
ATOM   2878  HA  VAL A 178     -18.386   3.077   0.032  1.00 96.64           H  
ATOM   2879  C   VAL A 178     -17.567   4.805   0.916  1.00 96.64           C  
ATOM   2880  CB  VAL A 178     -16.583   2.472   1.025  1.00 96.64           C  
ATOM   2881  HB  VAL A 178     -15.528   2.746   1.018  1.00 96.64           H  
ATOM   2882  O   VAL A 178     -18.633   5.046   1.478  1.00 96.64           O  
ATOM   2883  CG1 VAL A 178     -17.035   2.422   2.486  1.00 96.64           C  
ATOM   2884 HG11 VAL A 178     -16.732   3.342   2.986  1.00 96.64           H  
ATOM   2885 HG12 VAL A 178     -16.566   1.586   3.005  1.00 96.64           H  
ATOM   2886 HG13 VAL A 178     -18.118   2.313   2.544  1.00 96.64           H  
ATOM   2887  CG2 VAL A 178     -16.742   1.071   0.416  1.00 96.64           C  
ATOM   2888 HG21 VAL A 178     -17.795   0.790   0.406  1.00 96.64           H  
ATOM   2889 HG22 VAL A 178     -16.361   1.059  -0.605  1.00 96.64           H  
ATOM   2890 HG23 VAL A 178     -16.189   0.335   0.999  1.00 96.64           H  
ATOM   2891  N   TYR A 179     -16.570   5.689   0.887  1.00 96.42           N  
ATOM   2892  H   TYR A 179     -15.707   5.463   0.414  1.00 96.42           H  
ATOM   2893  CA  TYR A 179     -16.678   6.972   1.571  1.00 96.42           C  
ATOM   2894  HA  TYR A 179     -16.980   6.789   2.602  1.00 96.42           H  
ATOM   2895  C   TYR A 179     -17.753   7.865   0.933  1.00 96.42           C  
ATOM   2896  CB  TYR A 179     -15.307   7.648   1.606  1.00 96.42           C  
ATOM   2897  HB2 TYR A 179     -14.580   6.958   2.034  1.00 96.42           H  
ATOM   2898  HB3 TYR A 179     -14.996   7.880   0.587  1.00 96.42           H  
ATOM   2899  O   TYR A 179     -18.563   8.444   1.652  1.00 96.42           O  
ATOM   2900  CG  TYR A 179     -15.315   8.915   2.429  1.00 96.42           C  
ATOM   2901  CD1 TYR A 179     -15.774  10.108   1.843  1.00 96.42           C  
ATOM   2902  HD1 TYR A 179     -16.089  10.129   0.811  1.00 96.42           H  
ATOM   2903  CD2 TYR A 179     -14.942   8.887   3.788  1.00 96.42           C  
ATOM   2904  HD2 TYR A 179     -14.614   7.962   4.239  1.00 96.42           H  
ATOM   2905  CE1 TYR A 179     -15.875  11.271   2.614  1.00 96.42           C  
ATOM   2906  HE1 TYR A 179     -16.263  12.184   2.187  1.00 96.42           H  
ATOM   2907  CE2 TYR A 179     -15.029  10.063   4.563  1.00 96.42           C  
ATOM   2908  HE2 TYR A 179     -14.773  10.064   5.612  1.00 96.42           H  
ATOM   2909  OH  TYR A 179     -15.750  12.371   4.674  1.00 96.42           O  
ATOM   2910  HH  TYR A 179     -15.201  12.501   5.450  1.00 96.42           H  
ATOM   2911  CZ  TYR A 179     -15.522  11.245   3.970  1.00 96.42           C  
ATOM   2912  N   SER A 180     -17.819   7.927  -0.403  1.00 94.21           N  
ATOM   2913  H   SER A 180     -17.147   7.411  -0.953  1.00 94.21           H  
ATOM   2914  CA  SER A 180     -18.831   8.738  -1.102  1.00 94.21           C  
ATOM   2915  HA  SER A 180     -18.769   9.758  -0.724  1.00 94.21           H  
ATOM   2916  C   SER A 180     -20.272   8.277  -0.854  1.00 94.21           C  
ATOM   2917  CB  SER A 180     -18.557   8.790  -2.609  1.00 94.21           C  
ATOM   2918  HB2 SER A 180     -17.611   9.303  -2.784  1.00 94.21           H  
ATOM   2919  HB3 SER A 180     -19.350   9.358  -3.095  1.00 94.21           H  
ATOM   2920  O   SER A 180     -21.179   9.102  -0.903  1.00 94.21           O  
ATOM   2921  OG  SER A 180     -18.494   7.497  -3.176  1.00 94.21           O  
ATOM   2922  HG  SER A 180     -17.616   7.147  -3.009  1.00 94.21           H  
ATOM   2923  N   LYS A 181     -20.495   6.988  -0.560  1.00 93.37           N  
ATOM   2924  H   LYS A 181     -19.709   6.357  -0.618  1.00 93.37           H  
ATOM   2925  CA  LYS A 181     -21.843   6.427  -0.354  1.00 93.37           C  
ATOM   2926  HA  LYS A 181     -22.585   7.110  -0.769  1.00 93.37           H  
ATOM   2927  C   LYS A 181     -22.245   6.258   1.101  1.00 93.37           C  
ATOM   2928  CB  LYS A 181     -21.962   5.087  -1.089  1.00 93.37           C  
ATOM   2929  HB2 LYS A 181     -21.164   4.411  -0.782  1.00 93.37           H  
ATOM   2930  HB3 LYS A 181     -22.925   4.635  -0.851  1.00 93.37           H  
ATOM   2931  O   LYS A 181     -23.411   6.431   1.431  1.00 93.37           O  
ATOM   2932  CG  LYS A 181     -21.889   5.337  -2.593  1.00 93.37           C  
ATOM   2933  HG2 LYS A 181     -20.888   5.677  -2.856  1.00 93.37           H  
ATOM   2934  HG3 LYS A 181     -22.600   6.120  -2.855  1.00 93.37           H  
ATOM   2935  CD  LYS A 181     -22.221   4.090  -3.404  1.00 93.37           C  
ATOM   2936  HD2 LYS A 181     -23.245   3.772  -3.209  1.00 93.37           H  
ATOM   2937  HD3 LYS A 181     -21.520   3.287  -3.173  1.00 93.37           H  
ATOM   2938  CE  LYS A 181     -22.059   4.541  -4.850  1.00 93.37           C  
ATOM   2939  HE2 LYS A 181     -22.656   5.438  -5.013  1.00 93.37           H  
ATOM   2940  HE3 LYS A 181     -21.012   4.797  -5.009  1.00 93.37           H  
ATOM   2941  NZ  LYS A 181     -22.464   3.496  -5.790  1.00 93.37           N  
ATOM   2942  HZ1 LYS A 181     -23.446   3.270  -5.724  1.00 93.37           H  
ATOM   2943  HZ2 LYS A 181     -22.253   3.714  -6.753  1.00 93.37           H  
ATOM   2944  HZ3 LYS A 181     -22.069   2.601  -5.539  1.00 93.37           H  
ATOM   2945  N   LEU A 182     -21.301   5.872   1.954  1.00 94.32           N  
ATOM   2946  H   LEU A 182     -20.369   5.729   1.592  1.00 94.32           H  
ATOM   2947  CA  LEU A 182     -21.572   5.462   3.334  1.00 94.32           C  
ATOM   2948  HA  LEU A 182     -22.640   5.542   3.536  1.00 94.32           H  
ATOM   2949  C   LEU A 182     -20.894   6.369   4.366  1.00 94.32           C  
ATOM   2950  CB  LEU A 182     -21.160   3.985   3.518  1.00 94.32           C  
ATOM   2951  HB2 LEU A 182     -20.076   3.912   3.429  1.00 94.32           H  
ATOM   2952  HB3 LEU A 182     -21.428   3.681   4.530  1.00 94.32           H  
ATOM   2953  O   LEU A 182     -21.045   6.133   5.562  1.00 94.32           O  
ATOM   2954  CG  LEU A 182     -21.799   2.984   2.534  1.00 94.32           C  
ATOM   2955  HG  LEU A 182     -21.493   3.223   1.515  1.00 94.32           H  
ATOM   2956  CD1 LEU A 182     -21.318   1.567   2.852  1.00 94.32           C  
ATOM   2957 HD11 LEU A 182     -21.746   0.863   2.138  1.00 94.32           H  
ATOM   2958 HD12 LEU A 182     -21.618   1.287   3.861  1.00 94.32           H  
ATOM   2959 HD13 LEU A 182     -20.231   1.520   2.783  1.00 94.32           H  
ATOM   2960  CD2 LEU A 182     -23.327   2.979   2.605  1.00 94.32           C  
ATOM   2961 HD21 LEU A 182     -23.723   3.947   2.298  1.00 94.32           H  
ATOM   2962 HD22 LEU A 182     -23.655   2.767   3.623  1.00 94.32           H  
ATOM   2963 HD23 LEU A 182     -23.727   2.222   1.931  1.00 94.32           H  
ATOM   2964  N   SER A 183     -20.097   7.355   3.932  1.00 94.60           N  
ATOM   2965  H   SER A 183     -20.051   7.537   2.940  1.00 94.60           H  
ATOM   2966  CA  SER A 183     -19.255   8.190   4.808  1.00 94.60           C  
ATOM   2967  HA  SER A 183     -18.566   8.739   4.167  1.00 94.60           H  
ATOM   2968  C   SER A 183     -18.366   7.366   5.753  1.00 94.60           C  
ATOM   2969  CB  SER A 183     -20.094   9.236   5.550  1.00 94.60           C  
ATOM   2970  HB2 SER A 183     -19.432   9.893   6.114  1.00 94.60           H  
ATOM   2971  HB3 SER A 183     -20.773   8.741   6.244  1.00 94.60           H  
ATOM   2972  O   SER A 183     -17.989   7.810   6.837  1.00 94.60           O  
ATOM   2973  OG  SER A 183     -20.844  10.014   4.635  1.00 94.60           O  
ATOM   2974  HG  SER A 183     -20.285  10.259   3.893  1.00 94.60           H  
ATOM   2975  N   GLN A 184     -18.027   6.140   5.343  1.00 96.00           N  
ATOM   2976  H   GLN A 184     -18.375   5.834   4.446  1.00 96.00           H  
ATOM   2977  CA  GLN A 184     -17.208   5.219   6.118  1.00 96.00           C  
ATOM   2978  HA  GLN A 184     -17.306   5.466   7.175  1.00 96.00           H  
ATOM   2979  C   GLN A 184     -15.737   5.369   5.736  1.00 96.00           C  
ATOM   2980  CB  GLN A 184     -17.696   3.777   5.936  1.00 96.00           C  
ATOM   2981  HB2 GLN A 184     -17.882   3.589   4.878  1.00 96.00           H  
ATOM   2982  HB3 GLN A 184     -16.919   3.095   6.281  1.00 96.00           H  
ATOM   2983  O   GLN A 184     -15.341   5.195   4.584  1.00 96.00           O  
ATOM   2984  CG  GLN A 184     -18.978   3.489   6.727  1.00 96.00           C  
ATOM   2985  HG2 GLN A 184     -18.801   3.703   7.781  1.00 96.00           H  
ATOM   2986  HG3 GLN A 184     -19.784   4.135   6.380  1.00 96.00           H  
ATOM   2987  CD  GLN A 184     -19.438   2.041   6.593  1.00 96.00           C  
ATOM   2988  NE2 GLN A 184     -20.255   1.562   7.502  1.00 96.00           N  
ATOM   2989 HE21 GLN A 184     -20.636   2.165   8.217  1.00 96.00           H  
ATOM   2990 HE22 GLN A 184     -20.578   0.617   7.351  1.00 96.00           H  
ATOM   2991  OE1 GLN A 184     -19.067   1.307   5.692  1.00 96.00           O  
ATOM   2992  N   VAL A 185     -14.905   5.650   6.736  1.00 97.09           N  
ATOM   2993  H   VAL A 185     -15.304   5.842   7.644  1.00 97.09           H  
ATOM   2994  CA  VAL A 185     -13.450   5.702   6.581  1.00 97.09           C  
ATOM   2995  HA  VAL A 185     -13.207   6.197   5.640  1.00 97.09           H  
ATOM   2996  C   VAL A 185     -12.903   4.281   6.550  1.00 97.09           C  
ATOM   2997  CB  VAL A 185     -12.812   6.504   7.731  1.00 97.09           C  
ATOM   2998  HB  VAL A 185     -13.086   6.044   8.681  1.00 97.09           H  
ATOM   2999  O   VAL A 185     -13.068   3.550   7.525  1.00 97.09           O  
ATOM   3000  CG1 VAL A 185     -11.284   6.513   7.628  1.00 97.09           C  
ATOM   3001 HG11 VAL A 185     -10.975   6.998   6.702  1.00 97.09           H  
ATOM   3002 HG12 VAL A 185     -10.891   5.496   7.651  1.00 97.09           H  
ATOM   3003 HG13 VAL A 185     -10.868   7.056   8.476  1.00 97.09           H  
ATOM   3004  CG2 VAL A 185     -13.304   7.954   7.739  1.00 97.09           C  
ATOM   3005 HG21 VAL A 185     -14.382   7.996   7.898  1.00 97.09           H  
ATOM   3006 HG22 VAL A 185     -13.071   8.441   6.792  1.00 97.09           H  
ATOM   3007 HG23 VAL A 185     -12.823   8.507   8.546  1.00 97.09           H  
ATOM   3008  N   LEU A 186     -12.192   3.901   5.486  1.00 97.46           N  
ATOM   3009  H   LEU A 186     -12.124   4.539   4.706  1.00 97.46           H  
ATOM   3010  CA  LEU A 186     -11.493   2.618   5.384  1.00 97.46           C  
ATOM   3011  HA  LEU A 186     -11.810   1.963   6.196  1.00 97.46           H  
ATOM   3012  C   LEU A 186      -9.978   2.808   5.522  1.00 97.46           C  
ATOM   3013  CB  LEU A 186     -11.854   1.919   4.062  1.00 97.46           C  
ATOM   3014  HB2 LEU A 186     -11.267   1.004   3.994  1.00 97.46           H  
ATOM   3015  HB3 LEU A 186     -11.560   2.563   3.233  1.00 97.46           H  
ATOM   3016  O   LEU A 186      -9.336   3.416   4.669  1.00 97.46           O  
ATOM   3017  CG  LEU A 186     -13.335   1.548   3.876  1.00 97.46           C  
ATOM   3018  HG  LEU A 186     -13.941   2.453   3.834  1.00 97.46           H  
ATOM   3019  CD1 LEU A 186     -13.471   0.800   2.551  1.00 97.46           C  
ATOM   3020 HD11 LEU A 186     -13.217   1.463   1.724  1.00 97.46           H  
ATOM   3021 HD12 LEU A 186     -14.501   0.467   2.427  1.00 97.46           H  
ATOM   3022 HD13 LEU A 186     -12.816  -0.071   2.531  1.00 97.46           H  
ATOM   3023  CD2 LEU A 186     -13.856   0.648   5.000  1.00 97.46           C  
ATOM   3024 HD21 LEU A 186     -13.888   1.203   5.937  1.00 97.46           H  
ATOM   3025 HD22 LEU A 186     -14.876   0.339   4.768  1.00 97.46           H  
ATOM   3026 HD23 LEU A 186     -13.229  -0.237   5.100  1.00 97.46           H  
ATOM   3027  N   LEU A 187      -9.399   2.251   6.588  1.00 97.51           N  
ATOM   3028  H   LEU A 187      -9.978   1.740   7.239  1.00 97.51           H  
ATOM   3029  CA  LEU A 187      -7.950   2.226   6.807  1.00 97.51           C  
ATOM   3030  HA  LEU A 187      -7.450   2.767   6.004  1.00 97.51           H  
ATOM   3031  C   LEU A 187      -7.432   0.793   6.771  1.00 97.51           C  
ATOM   3032  CB  LEU A 187      -7.563   2.907   8.135  1.00 97.51           C  
ATOM   3033  HB2 LEU A 187      -6.475   2.901   8.209  1.00 97.51           H  
ATOM   3034  HB3 LEU A 187      -7.953   2.311   8.960  1.00 97.51           H  
ATOM   3035  O   LEU A 187      -8.039  -0.112   7.350  1.00 97.51           O  
ATOM   3036  CG  LEU A 187      -8.048   4.355   8.309  1.00 97.51           C  
ATOM   3037  HG  LEU A 187      -9.137   4.348   8.356  1.00 97.51           H  
ATOM   3038  CD1 LEU A 187      -7.516   4.925   9.623  1.00 97.51           C  
ATOM   3039 HD11 LEU A 187      -7.895   5.937   9.770  1.00 97.51           H  
ATOM   3040 HD12 LEU A 187      -7.831   4.306  10.463  1.00 97.51           H  
ATOM   3041 HD13 LEU A 187      -6.427   4.969   9.606  1.00 97.51           H  
ATOM   3042  CD2 LEU A 187      -7.603   5.279   7.181  1.00 97.51           C  
ATOM   3043 HD21 LEU A 187      -8.024   4.948   6.232  1.00 97.51           H  
ATOM   3044 HD22 LEU A 187      -7.963   6.290   7.375  1.00 97.51           H  
ATOM   3045 HD23 LEU A 187      -6.516   5.291   7.102  1.00 97.51           H  
ATOM   3046  N   THR A 188      -6.274   0.603   6.146  1.00 95.56           N  
ATOM   3047  H   THR A 188      -5.850   1.389   5.675  1.00 95.56           H  
ATOM   3048  CA  THR A 188      -5.511  -0.640   6.285  1.00 95.56           C  
ATOM   3049  HA  THR A 188      -6.186  -1.466   6.064  1.00 95.56           H  
ATOM   3050  C   THR A 188      -4.986  -0.798   7.716  1.00 95.56           C  
ATOM   3051  CB  THR A 188      -4.336  -0.714   5.307  1.00 95.56           C  
ATOM   3052  HB  THR A 188      -3.821  -1.662   5.463  1.00 95.56           H  
ATOM   3053  O   THR A 188      -4.826   0.201   8.423  1.00 95.56           O  
ATOM   3054  CG2 THR A 188      -4.797  -0.667   3.857  1.00 95.56           C  
ATOM   3055 HG21 THR A 188      -5.653  -1.327   3.715  1.00 95.56           H  
ATOM   3056 HG22 THR A 188      -5.078   0.346   3.568  1.00 95.56           H  
ATOM   3057 HG23 THR A 188      -3.983  -1.018   3.223  1.00 95.56           H  
ATOM   3058  OG1 THR A 188      -3.421   0.330   5.544  1.00 95.56           O  
ATOM   3059  HG1 THR A 188      -3.733   1.099   5.063  1.00 95.56           H  
ATOM   3060  N   PRO A 189      -4.656  -2.023   8.169  1.00 92.73           N  
ATOM   3061  CA  PRO A 189      -4.193  -2.236   9.541  1.00 92.73           C  
ATOM   3062  HA  PRO A 189      -4.999  -1.963  10.221  1.00 92.73           H  
ATOM   3063  C   PRO A 189      -2.945  -1.421   9.918  1.00 92.73           C  
ATOM   3064  CB  PRO A 189      -3.942  -3.744   9.646  1.00 92.73           C  
ATOM   3065  HB2 PRO A 189      -2.921  -3.979   9.347  1.00 92.73           H  
ATOM   3066  HB3 PRO A 189      -4.139  -4.112  10.653  1.00 92.73           H  
ATOM   3067  O   PRO A 189      -2.857  -0.925  11.036  1.00 92.73           O  
ATOM   3068  CG  PRO A 189      -4.917  -4.336   8.628  1.00 92.73           C  
ATOM   3069  HG2 PRO A 189      -4.601  -5.319   8.280  1.00 92.73           H  
ATOM   3070  HG3 PRO A 189      -5.917  -4.382   9.058  1.00 92.73           H  
ATOM   3071  CD  PRO A 189      -4.888  -3.302   7.506  1.00 92.73           C  
ATOM   3072  HD2 PRO A 189      -5.834  -3.324   6.965  1.00 92.73           H  
ATOM   3073  HD3 PRO A 189      -4.064  -3.520   6.826  1.00 92.73           H  
ATOM   3074  N   LEU A 190      -1.988  -1.246   8.997  1.00 90.70           N  
ATOM   3075  H   LEU A 190      -2.148  -1.591   8.061  1.00 90.70           H  
ATOM   3076  CA  LEU A 190      -0.785  -0.439   9.255  1.00 90.70           C  
ATOM   3077  HA  LEU A 190      -0.385  -0.693  10.237  1.00 90.70           H  
ATOM   3078  C   LEU A 190      -1.100   1.059   9.315  1.00 90.70           C  
ATOM   3079  CB  LEU A 190       0.283  -0.715   8.183  1.00 90.70           C  
ATOM   3080  HB2 LEU A 190       1.079   0.021   8.294  1.00 90.70           H  
ATOM   3081  HB3 LEU A 190      -0.159  -0.564   7.198  1.00 90.70           H  
ATOM   3082  O   LEU A 190      -0.569   1.768  10.171  1.00 90.70           O  
ATOM   3083  CG  LEU A 190       0.915  -2.116   8.247  1.00 90.70           C  
ATOM   3084  HG  LEU A 190       0.139  -2.871   8.123  1.00 90.70           H  
ATOM   3085  CD1 LEU A 190       1.921  -2.274   7.106  1.00 90.70           C  
ATOM   3086 HD11 LEU A 190       2.709  -1.526   7.203  1.00 90.70           H  
ATOM   3087 HD12 LEU A 190       2.359  -3.272   7.121  1.00 90.70           H  
ATOM   3088 HD13 LEU A 190       1.417  -2.115   6.153  1.00 90.70           H  
ATOM   3089  CD2 LEU A 190       1.648  -2.378   9.566  1.00 90.70           C  
ATOM   3090 HD21 LEU A 190       2.170  -3.334   9.522  1.00 90.70           H  
ATOM   3091 HD22 LEU A 190       0.937  -2.410  10.392  1.00 90.70           H  
ATOM   3092 HD23 LEU A 190       2.370  -1.582   9.750  1.00 90.70           H  
ATOM   3093  N   CYS A 191      -2.002   1.527   8.453  1.00 95.80           N  
ATOM   3094  H   CYS A 191      -2.402   0.913   7.758  1.00 95.80           H  
ATOM   3095  CA  CYS A 191      -2.464   2.905   8.492  1.00 95.80           C  
ATOM   3096  HA  CYS A 191      -1.601   3.570   8.451  1.00 95.80           H  
ATOM   3097  C   CYS A 191      -3.221   3.203   9.790  1.00 95.80           C  
ATOM   3098  CB  CYS A 191      -3.340   3.163   7.269  1.00 95.80           C  
ATOM   3099  HB2 CYS A 191      -4.267   2.592   7.327  1.00 95.80           H  
ATOM   3100  HB3 CYS A 191      -2.809   2.887   6.358  1.00 95.80           H  
ATOM   3101  O   CYS A 191      -2.930   4.194  10.453  1.00 95.80           O  
ATOM   3102  SG  CYS A 191      -3.701   4.929   7.228  1.00 95.80           S  
ATOM   3103  HG  CYS A 191      -4.211   5.057   8.456  1.00 95.80           H  
ATOM   3104  N   GLY A 192      -4.140   2.319  10.189  1.00 95.07           N  
ATOM   3105  H   GLY A 192      -4.329   1.527   9.591  1.00 95.07           H  
ATOM   3106  CA  GLY A 192      -4.909   2.445  11.428  1.00 95.07           C  
ATOM   3107  HA2 GLY A 192      -5.405   3.415  11.449  1.00 95.07           H  
ATOM   3108  HA3 GLY A 192      -5.668   1.663  11.456  1.00 95.07           H  
ATOM   3109  C   GLY A 192      -4.059   2.324  12.694  1.00 95.07           C  
ATOM   3110  O   GLY A 192      -4.437   2.854  13.726  1.00 95.07           O  
ATOM   3111  N   ALA A 193      -2.886   1.689  12.619  1.00 92.67           N  
ATOM   3112  H   ALA A 193      -2.661   1.182  11.775  1.00 92.67           H  
ATOM   3113  CA  ALA A 193      -1.904   1.694  13.704  1.00 92.67           C  
ATOM   3114  HA  ALA A 193      -2.429   1.578  14.653  1.00 92.67           H  
ATOM   3115  C   ALA A 193      -1.106   3.007  13.799  1.00 92.67           C  
ATOM   3116  CB  ALA A 193      -0.974   0.490  13.518  1.00 92.67           C  
ATOM   3117  HB1 ALA A 193      -0.404   0.596  12.595  1.00 92.67           H  
ATOM   3118  HB2 ALA A 193      -1.562  -0.427  13.480  1.00 92.67           H  
ATOM   3119  HB3 ALA A 193      -0.284   0.433  14.360  1.00 92.67           H  
ATOM   3120  O   ALA A 193      -0.368   3.202  14.761  1.00 92.67           O  
ATOM   3121  N   THR A 194      -1.222   3.893  12.805  1.00 94.76           N  
ATOM   3122  H   THR A 194      -1.856   3.677  12.050  1.00 94.76           H  
ATOM   3123  CA  THR A 194      -0.522   5.185  12.763  1.00 94.76           C  
ATOM   3124  HA  THR A 194       0.231   5.219  13.551  1.00 94.76           H  
ATOM   3125  C   THR A 194      -1.490   6.340  13.008  1.00 94.76           C  
ATOM   3126  CB  THR A 194       0.210   5.366  11.425  1.00 94.76           C  
ATOM   3127  HB  THR A 194      -0.518   5.483  10.622  1.00 94.76           H  
ATOM   3128  O   THR A 194      -1.228   7.179  13.869  1.00 94.76           O  
ATOM   3129  CG2 THR A 194       1.127   6.587  11.447  1.00 94.76           C  
ATOM   3130 HG21 THR A 194       1.842   6.500  12.265  1.00 94.76           H  
ATOM   3131 HG22 THR A 194       1.659   6.654  10.498  1.00 94.76           H  
ATOM   3132 HG23 THR A 194       0.540   7.497  11.572  1.00 94.76           H  
ATOM   3133  OG1 THR A 194       1.015   4.239  11.144  1.00 94.76           O  
ATOM   3134  HG1 THR A 194       0.430   3.498  10.972  1.00 94.76           H  
ATOM   3135  N   PHE A 195      -2.625   6.347  12.307  1.00 95.92           N  
ATOM   3136  H   PHE A 195      -2.805   5.576  11.680  1.00 95.92           H  
ATOM   3137  CA  PHE A 195      -3.597   7.438  12.270  1.00 95.92           C  
ATOM   3138  HA  PHE A 195      -3.260   8.251  12.913  1.00 95.92           H  
ATOM   3139  C   PHE A 195      -4.977   6.976  12.752  1.00 95.92           C  
ATOM   3140  CB  PHE A 195      -3.690   7.974  10.833  1.00 95.92           C  
ATOM   3141  HB2 PHE A 195      -4.404   8.798  10.814  1.00 95.92           H  
ATOM   3142  HB3 PHE A 195      -4.086   7.188  10.190  1.00 95.92           H  
ATOM   3143  O   PHE A 195      -5.429   5.885  12.401  1.00 95.92           O  
ATOM   3144  CG  PHE A 195      -2.376   8.468  10.260  1.00 95.92           C  
ATOM   3145  CD1 PHE A 195      -1.851   9.703  10.680  1.00 95.92           C  
ATOM   3146  HD1 PHE A 195      -2.388  10.306  11.397  1.00 95.92           H  
ATOM   3147  CD2 PHE A 195      -1.677   7.702   9.307  1.00 95.92           C  
ATOM   3148  HD2 PHE A 195      -2.078   6.756   8.973  1.00 95.92           H  
ATOM   3149  CE1 PHE A 195      -0.635  10.168  10.153  1.00 95.92           C  
ATOM   3150  HE1 PHE A 195      -0.247  11.125  10.470  1.00 95.92           H  
ATOM   3151  CE2 PHE A 195      -0.460   8.170   8.776  1.00 95.92           C  
ATOM   3152  HE2 PHE A 195       0.067   7.592   8.032  1.00 95.92           H  
ATOM   3153  CZ  PHE A 195       0.063   9.403   9.203  1.00 95.92           C  
ATOM   3154  HZ  PHE A 195       0.992   9.771   8.792  1.00 95.92           H  
ATOM   3155  N   SER A 196      -5.660   7.823  13.528  1.00 94.95           N  
ATOM   3156  H   SER A 196      -5.243   8.717  13.747  1.00 94.95           H  
ATOM   3157  CA  SER A 196      -7.050   7.594  13.946  1.00 94.95           C  
ATOM   3158  HA  SER A 196      -7.185   6.529  14.133  1.00 94.95           H  
ATOM   3159  C   SER A 196      -8.036   8.019  12.852  1.00 94.95           C  
ATOM   3160  CB  SER A 196      -7.364   8.322  15.259  1.00 94.95           C  
ATOM   3161  HB2 SER A 196      -7.171   9.389  15.145  1.00 94.95           H  
ATOM   3162  HB3 SER A 196      -6.738   7.926  16.058  1.00 94.95           H  
ATOM   3163  O   SER A 196      -7.818   9.017  12.161  1.00 94.95           O  
ATOM   3164  OG  SER A 196      -8.729   8.125  15.578  1.00 94.95           O  
ATOM   3165  HG  SER A 196      -8.916   8.497  16.443  1.00 94.95           H  
ATOM   3166  N   ARG A 197      -9.154   7.291  12.727  1.00 94.60           N  
ATOM   3167  H   ARG A 197      -9.301   6.570  13.420  1.00 94.60           H  
ATOM   3168  CA  ARG A 197     -10.249   7.620  11.792  1.00 94.60           C  
ATOM   3169  HA  ARG A 197      -9.834   7.774  10.796  1.00 94.60           H  
ATOM   3170  C   ARG A 197     -10.948   8.931  12.156  1.00 94.60           C  
ATOM   3171  CB  ARG A 197     -11.287   6.484  11.741  1.00 94.60           C  
ATOM   3172  HB2 ARG A 197     -11.720   6.349  12.732  1.00 94.60           H  
ATOM   3173  HB3 ARG A 197     -12.084   6.769  11.055  1.00 94.60           H  
ATOM   3174  O   ARG A 197     -11.444   9.613  11.268  1.00 94.60           O  
ATOM   3175  CG  ARG A 197     -10.681   5.158  11.267  1.00 94.60           C  
ATOM   3176  HG2 ARG A 197      -9.899   4.858  11.965  1.00 94.60           H  
ATOM   3177  HG3 ARG A 197     -10.240   5.299  10.280  1.00 94.60           H  
ATOM   3178  CD  ARG A 197     -11.723   4.038  11.188  1.00 94.60           C  
ATOM   3179  HD2 ARG A 197     -12.363   4.206  10.321  1.00 94.60           H  
ATOM   3180  HD3 ARG A 197     -12.345   4.068  12.082  1.00 94.60           H  
ATOM   3181  NE  ARG A 197     -11.053   2.724  11.124  1.00 94.60           N  
ATOM   3182  HE  ARG A 197     -10.413   2.533  11.882  1.00 94.60           H  
ATOM   3183  NH1 ARG A 197     -12.047   1.812   9.243  1.00 94.60           N  
ATOM   3184 HH11 ARG A 197     -12.284   0.992   8.704  1.00 94.60           H  
ATOM   3185 HH12 ARG A 197     -12.530   2.670   9.017  1.00 94.60           H  
ATOM   3186  NH2 ARG A 197     -10.575   0.634  10.374  1.00 94.60           N  
ATOM   3187 HH21 ARG A 197      -9.958   0.498  11.163  1.00 94.60           H  
ATOM   3188 HH22 ARG A 197     -10.701  -0.108   9.701  1.00 94.60           H  
ATOM   3189  CZ  ARG A 197     -11.236   1.748  10.253  1.00 94.60           C  
ATOM   3190  N   GLU A 198     -10.957   9.288  13.438  1.00 93.06           N  
ATOM   3191  H   GLU A 198     -10.517   8.680  14.114  1.00 93.06           H  
ATOM   3192  CA  GLU A 198     -11.621  10.493  13.954  1.00 93.06           C  
ATOM   3193  HA  GLU A 198     -12.645  10.538  13.585  1.00 93.06           H  
ATOM   3194  C   GLU A 198     -10.925  11.781  13.492  1.00 93.06           C  
ATOM   3195  CB  GLU A 198     -11.662  10.414  15.487  1.00 93.06           C  
ATOM   3196  HB2 GLU A 198     -12.072  11.345  15.878  1.00 93.06           H  
ATOM   3197  HB3 GLU A 198     -10.646  10.291  15.861  1.00 93.06           H  
ATOM   3198  O   GLU A 198     -11.577  12.797  13.276  1.00 93.06           O  
ATOM   3199  CG  GLU A 198     -12.540   9.242  15.966  1.00 93.06           C  
ATOM   3200  HG2 GLU A 198     -12.194   8.320  15.499  1.00 93.06           H  
ATOM   3201  HG3 GLU A 198     -13.565   9.417  15.637  1.00 93.06           H  
ATOM   3202  CD  GLU A 198     -12.517   9.042  17.486  1.00 93.06           C  
ATOM   3203  OE1 GLU A 198     -13.075   8.012  17.922  1.00 93.06           O  
ATOM   3204  OE2 GLU A 198     -11.882   9.861  18.182  1.00 93.06           O  
ATOM   3205  N   ASN A 199      -9.617  11.713  13.232  1.00 93.98           N  
ATOM   3206  H   ASN A 199      -9.154  10.829  13.388  1.00 93.98           H  
ATOM   3207  CA  ASN A 199      -8.800  12.869  12.863  1.00 93.98           C  
ATOM   3208  HA  ASN A 199      -9.206  13.757  13.348  1.00 93.98           H  
ATOM   3209  C   ASN A 199      -8.786  13.165  11.353  1.00 93.98           C  
ATOM   3210  CB  ASN A 199      -7.380  12.631  13.394  1.00 93.98           C  
ATOM   3211  HB2 ASN A 199      -6.737  13.434  13.033  1.00 93.98           H  
ATOM   3212  HB3 ASN A 199      -7.000  11.688  12.999  1.00 93.98           H  
ATOM   3213  O   ASN A 199      -8.127  14.108  10.919  1.00 93.98           O  
ATOM   3214  CG  ASN A 199      -7.291  12.614  14.909  1.00 93.98           C  
ATOM   3215  ND2 ASN A 199      -6.248  12.025  15.450  1.00 93.98           N  
ATOM   3216 HD21 ASN A 199      -5.501  11.662  14.877  1.00 93.98           H  
ATOM   3217 HD22 ASN A 199      -6.203  12.064  16.458  1.00 93.98           H  
ATOM   3218  OD1 ASN A 199      -8.126  13.113  15.634  1.00 93.98           O  
ATOM   3219  N   ILE A 200      -9.465  12.359  10.528  1.00 96.42           N  
ATOM   3220  H   ILE A 200     -10.016  11.618  10.937  1.00 96.42           H  
ATOM   3221  CA  ILE A 200      -9.431  12.494   9.060  1.00 96.42           C  
ATOM   3222  HA  ILE A 200      -8.396  12.476   8.719  1.00 96.42           H  
ATOM   3223  C   ILE A 200      -9.973  13.848   8.604  1.00 96.42           C  
ATOM   3224  CB  ILE A 200     -10.174  11.317   8.396  1.00 96.42           C  
ATOM   3225  HB  ILE A 200     -11.163  11.249   8.849  1.00 96.42           H  
ATOM   3226  O   ILE A 200      -9.369  14.481   7.740  1.00 96.42           O  
ATOM   3227  CG1 ILE A 200      -9.451   9.976   8.656  1.00 96.42           C  
ATOM   3228 HG12 ILE A 200      -9.257   9.871   9.723  1.00 96.42           H  
ATOM   3229 HG13 ILE A 200     -10.129   9.171   8.371  1.00 96.42           H  
ATOM   3230  CG2 ILE A 200     -10.379  11.535   6.887  1.00 96.42           C  
ATOM   3231 HG21 ILE A 200     -10.827  10.644   6.446  1.00 96.42           H  
ATOM   3232 HG22 ILE A 200     -11.070  12.361   6.716  1.00 96.42           H  
ATOM   3233 HG23 ILE A 200      -9.435  11.758   6.391  1.00 96.42           H  
ATOM   3234  CD1 ILE A 200      -8.127   9.760   7.913  1.00 96.42           C  
ATOM   3235 HD11 ILE A 200      -8.310   9.619   6.847  1.00 96.42           H  
ATOM   3236 HD12 ILE A 200      -7.460  10.612   8.038  1.00 96.42           H  
ATOM   3237 HD13 ILE A 200      -7.645   8.867   8.312  1.00 96.42           H  
ATOM   3238  N   LYS A 201     -11.059  14.313   9.227  1.00 96.73           N  
ATOM   3239  H   LYS A 201     -11.467  13.739   9.951  1.00 96.73           H  
ATOM   3240  CA  LYS A 201     -11.688  15.606   8.930  1.00 96.73           C  
ATOM   3241  HA  LYS A 201     -11.968  15.644   7.877  1.00 96.73           H  
ATOM   3242  C   LYS A 201     -10.740  16.775   9.156  1.00 96.73           C  
ATOM   3243  CB  LYS A 201     -12.946  15.770   9.799  1.00 96.73           C  
ATOM   3244  HB2 LYS A 201     -13.322  16.787   9.686  1.00 96.73           H  
ATOM   3245  HB3 LYS A 201     -12.716  15.592  10.849  1.00 96.73           H  
ATOM   3246  O   LYS A 201     -10.629  17.663   8.314  1.00 96.73           O  
ATOM   3247  CG  LYS A 201     -14.013  14.792   9.318  1.00 96.73           C  
ATOM   3248  HG2 LYS A 201     -13.691  13.763   9.479  1.00 96.73           H  
ATOM   3249  HG3 LYS A 201     -14.109  14.976   8.248  1.00 96.73           H  
ATOM   3250  CD  LYS A 201     -15.398  14.998   9.921  1.00 96.73           C  
ATOM   3251  HD2 LYS A 201     -15.390  14.700  10.969  1.00 96.73           H  
ATOM   3252  HD3 LYS A 201     -15.681  16.046   9.829  1.00 96.73           H  
ATOM   3253  CE  LYS A 201     -16.355  14.125   9.105  1.00 96.73           C  
ATOM   3254  HE2 LYS A 201     -16.259  14.409   8.057  1.00 96.73           H  
ATOM   3255  HE3 LYS A 201     -16.034  13.086   9.180  1.00 96.73           H  
ATOM   3256  NZ  LYS A 201     -17.756  14.280   9.558  1.00 96.73           N  
ATOM   3257  HZ1 LYS A 201     -18.357  13.705   8.985  1.00 96.73           H  
ATOM   3258  HZ2 LYS A 201     -18.039  15.243   9.446  1.00 96.73           H  
ATOM   3259  HZ3 LYS A 201     -17.847  14.008  10.527  1.00 96.73           H  
ATOM   3260  N   ASP A 202     -10.032  16.756  10.277  1.00 96.82           N  
ATOM   3261  H   ASP A 202     -10.181  16.011  10.942  1.00 96.82           H  
ATOM   3262  CA  ASP A 202      -9.132  17.847  10.635  1.00 96.82           C  
ATOM   3263  HA  ASP A 202      -9.608  18.793  10.375  1.00 96.82           H  
ATOM   3264  C   ASP A 202      -7.831  17.791   9.833  1.00 96.82           C  
ATOM   3265  CB  ASP A 202      -8.910  17.859  12.146  1.00 96.82           C  
ATOM   3266  HB2 ASP A 202      -8.247  18.690  12.388  1.00 96.82           H  
ATOM   3267  HB3 ASP A 202      -8.437  16.927  12.452  1.00 96.82           H  
ATOM   3268  O   ASP A 202      -7.382  18.826   9.348  1.00 96.82           O  
ATOM   3269  CG  ASP A 202     -10.223  18.065  12.908  1.00 96.82           C  
ATOM   3270  OD1 ASP A 202     -11.098  18.823  12.401  1.00 96.82           O  
ATOM   3271  OD2 ASP A 202     -10.333  17.439  13.981  1.00 96.82           O  
ATOM   3272  N   MET A 203      -7.300  16.590   9.563  1.00 97.12           N  
ATOM   3273  H   MET A 203      -7.706  15.773   9.997  1.00 97.12           H  
ATOM   3274  CA  MET A 203      -6.199  16.416   8.609  1.00 97.12           C  
ATOM   3275  HA  MET A 203      -5.332  16.975   8.964  1.00 97.12           H  
ATOM   3276  C   MET A 203      -6.552  16.978   7.227  1.00 97.12           C  
ATOM   3277  CB  MET A 203      -5.820  14.933   8.470  1.00 97.12           C  
ATOM   3278  HB2 MET A 203      -6.720  14.322   8.395  1.00 97.12           H  
ATOM   3279  HB3 MET A 203      -5.244  14.809   7.553  1.00 97.12           H  
ATOM   3280  O   MET A 203      -5.757  17.706   6.643  1.00 97.12           O  
ATOM   3281  CG  MET A 203      -4.948  14.444   9.627  1.00 97.12           C  
ATOM   3282  HG2 MET A 203      -4.112  15.140   9.702  1.00 97.12           H  
ATOM   3283  HG3 MET A 203      -5.513  14.483  10.558  1.00 97.12           H  
ATOM   3284  SD  MET A 203      -4.232  12.785   9.412  1.00 97.12           S  
ATOM   3285  CE  MET A 203      -5.681  11.774   9.773  1.00 97.12           C  
ATOM   3286  HE1 MET A 203      -6.509  12.135   9.162  1.00 97.12           H  
ATOM   3287  HE2 MET A 203      -5.470  10.728   9.550  1.00 97.12           H  
ATOM   3288  HE3 MET A 203      -5.944  11.878  10.826  1.00 97.12           H  
ATOM   3289  N   ALA A 204      -7.743  16.671   6.707  1.00 97.85           N  
ATOM   3290  H   ALA A 204      -8.358  16.063   7.228  1.00 97.85           H  
ATOM   3291  CA  ALA A 204      -8.212  17.160   5.409  1.00 97.85           C  
ATOM   3292  HA  ALA A 204      -7.509  16.878   4.626  1.00 97.85           H  
ATOM   3293  C   ALA A 204      -8.290  18.690   5.363  1.00 97.85           C  
ATOM   3294  CB  ALA A 204      -9.560  16.485   5.134  1.00 97.85           C  
ATOM   3295  HB1 ALA A 204      -9.428  15.403   5.134  1.00 97.85           H  
ATOM   3296  HB2 ALA A 204      -9.956  16.796   4.167  1.00 97.85           H  
ATOM   3297  HB3 ALA A 204     -10.284  16.755   5.903  1.00 97.85           H  
ATOM   3298  O   ALA A 204      -7.780  19.313   4.431  1.00 97.85           O  
ATOM   3299  N   ARG A 205      -8.842  19.295   6.420  1.00 98.10           N  
ATOM   3300  H   ARG A 205      -9.230  18.707   7.144  1.00 98.10           H  
ATOM   3301  CA  ARG A 205      -8.939  20.750   6.572  1.00 98.10           C  
ATOM   3302  HA  ARG A 205      -9.464  21.156   5.708  1.00 98.10           H  
ATOM   3303  C   ARG A 205      -7.570  21.432   6.618  1.00 98.10           C  
ATOM   3304  CB  ARG A 205      -9.735  21.037   7.847  1.00 98.10           C  
ATOM   3305  HB2 ARG A 205      -9.106  20.819   8.711  1.00 98.10           H  
ATOM   3306  HB3 ARG A 205     -10.599  20.374   7.876  1.00 98.10           H  
ATOM   3307  O   ARG A 205      -7.397  22.454   5.966  1.00 98.10           O  
ATOM   3308  CG  ARG A 205     -10.239  22.486   7.930  1.00 98.10           C  
ATOM   3309  HG2 ARG A 205     -11.071  22.606   7.236  1.00 98.10           H  
ATOM   3310  HG3 ARG A 205      -9.449  23.180   7.646  1.00 98.10           H  
ATOM   3311  CD  ARG A 205     -10.701  22.840   9.351  1.00 98.10           C  
ATOM   3312  HD2 ARG A 205     -11.268  23.770   9.321  1.00 98.10           H  
ATOM   3313  HD3 ARG A 205      -9.810  23.021   9.953  1.00 98.10           H  
ATOM   3314  NE  ARG A 205     -11.467  21.752   9.994  1.00 98.10           N  
ATOM   3315  HE  ARG A 205     -10.937  20.933  10.257  1.00 98.10           H  
ATOM   3316  NH1 ARG A 205     -13.548  22.714  10.116  1.00 98.10           N  
ATOM   3317 HH11 ARG A 205     -13.191  23.516   9.617  1.00 98.10           H  
ATOM   3318 HH12 ARG A 205     -14.515  22.662  10.403  1.00 98.10           H  
ATOM   3319  NH2 ARG A 205     -13.171  20.680  11.004  1.00 98.10           N  
ATOM   3320 HH21 ARG A 205     -12.507  20.006  11.355  1.00 98.10           H  
ATOM   3321 HH22 ARG A 205     -14.114  20.646  11.365  1.00 98.10           H  
ATOM   3322  CZ  ARG A 205     -12.731  21.724  10.358  1.00 98.10           C  
ATOM   3323  N   GLU A 206      -6.616  20.885   7.372  1.00 97.90           N  
ATOM   3324  H   GLU A 206      -6.843  20.066   7.918  1.00 97.90           H  
ATOM   3325  CA  GLU A 206      -5.279  21.479   7.527  1.00 97.90           C  
ATOM   3326  HA  GLU A 206      -5.380  22.556   7.655  1.00 97.90           H  
ATOM   3327  C   GLU A 206      -4.394  21.289   6.289  1.00 97.90           C  
ATOM   3328  CB  GLU A 206      -4.580  20.914   8.779  1.00 97.90           C  
ATOM   3329  HB2 GLU A 206      -4.642  19.826   8.781  1.00 97.90           H  
ATOM   3330  HB3 GLU A 206      -3.530  21.203   8.746  1.00 97.90           H  
ATOM   3331  O   GLU A 206      -3.608  22.174   5.957  1.00 97.90           O  
ATOM   3332  CG  GLU A 206      -5.198  21.479  10.067  1.00 97.90           C  
ATOM   3333  HG2 GLU A 206      -5.185  22.567  10.007  1.00 97.90           H  
ATOM   3334  HG3 GLU A 206      -6.241  21.169  10.126  1.00 97.90           H  
ATOM   3335  CD  GLU A 206      -4.471  21.063  11.358  1.00 97.90           C  
ATOM   3336  OE1 GLU A 206      -5.121  21.076  12.427  1.00 97.90           O  
ATOM   3337  OE2 GLU A 206      -3.248  20.797  11.373  1.00 97.90           O  
ATOM   3338  N   ILE A 207      -4.529  20.161   5.583  1.00 96.69           N  
ATOM   3339  H   ILE A 207      -5.155  19.449   5.931  1.00 96.69           H  
ATOM   3340  CA  ILE A 207      -3.808  19.910   4.324  1.00 96.69           C  
ATOM   3341  HA  ILE A 207      -2.786  20.276   4.428  1.00 96.69           H  
ATOM   3342  C   ILE A 207      -4.437  20.701   3.164  1.00 96.69           C  
ATOM   3343  CB  ILE A 207      -3.742  18.387   4.040  1.00 96.69           C  
ATOM   3344  HB  ILE A 207      -4.760  17.998   4.033  1.00 96.69           H  
ATOM   3345  O   ILE A 207      -3.742  21.048   2.211  1.00 96.69           O  
ATOM   3346  CG1 ILE A 207      -2.936  17.662   5.144  1.00 96.69           C  
ATOM   3347 HG12 ILE A 207      -3.307  17.973   6.121  1.00 96.69           H  
ATOM   3348 HG13 ILE A 207      -1.887  17.953   5.085  1.00 96.69           H  
ATOM   3349  CG2 ILE A 207      -3.094  18.080   2.676  1.00 96.69           C  
ATOM   3350 HG21 ILE A 207      -3.058  17.007   2.491  1.00 96.69           H  
ATOM   3351 HG22 ILE A 207      -3.678  18.524   1.870  1.00 96.69           H  
ATOM   3352 HG23 ILE A 207      -2.085  18.489   2.636  1.00 96.69           H  
ATOM   3353  CD1 ILE A 207      -3.039  16.132   5.102  1.00 96.69           C  
ATOM   3354 HD11 ILE A 207      -2.576  15.720   5.999  1.00 96.69           H  
ATOM   3355 HD12 ILE A 207      -4.086  15.831   5.076  1.00 96.69           H  
ATOM   3356 HD13 ILE A 207      -2.520  15.736   4.229  1.00 96.69           H  
ATOM   3357  N   GLY A 208      -5.737  21.001   3.236  1.00 97.11           N  
ATOM   3358  H   GLY A 208      -6.256  20.694   4.047  1.00 97.11           H  
ATOM   3359  CA  GLY A 208      -6.476  21.684   2.172  1.00 97.11           C  
ATOM   3360  HA2 GLY A 208      -5.865  22.486   1.757  1.00 97.11           H  
ATOM   3361  HA3 GLY A 208      -7.377  22.121   2.601  1.00 97.11           H  
ATOM   3362  C   GLY A 208      -6.896  20.753   1.031  1.00 97.11           C  
ATOM   3363  O   GLY A 208      -6.928  21.169  -0.124  1.00 97.11           O  
ATOM   3364  N   VAL A 209      -7.200  19.486   1.335  1.00 96.95           N  
ATOM   3365  H   VAL A 209      -7.249  19.243   2.314  1.00 96.95           H  
ATOM   3366  CA  VAL A 209      -7.673  18.485   0.360  1.00 96.95           C  
ATOM   3367  HA  VAL A 209      -7.990  19.004  -0.545  1.00 96.95           H  
ATOM   3368  C   VAL A 209      -8.901  17.748   0.890  1.00 96.95           C  
ATOM   3369  CB  VAL A 209      -6.567  17.486  -0.049  1.00 96.95           C  
ATOM   3370  HB  VAL A 209      -6.982  16.817  -0.803  1.00 96.95           H  
ATOM   3371  O   VAL A 209      -9.183  17.775   2.083  1.00 96.95           O  
ATOM   3372  CG1 VAL A 209      -5.370  18.186  -0.698  1.00 96.95           C  
ATOM   3373 HG11 VAL A 209      -4.900  18.873   0.005  1.00 96.95           H  
ATOM   3374 HG12 VAL A 209      -4.633  17.453  -1.026  1.00 96.95           H  
ATOM   3375 HG13 VAL A 209      -5.708  18.763  -1.559  1.00 96.95           H  
ATOM   3376  CG2 VAL A 209      -6.088  16.612   1.114  1.00 96.95           C  
ATOM   3377 HG21 VAL A 209      -6.907  15.965   1.429  1.00 96.95           H  
ATOM   3378 HG22 VAL A 209      -5.250  15.990   0.799  1.00 96.95           H  
ATOM   3379 HG23 VAL A 209      -5.781  17.236   1.954  1.00 96.95           H  
ATOM   3380  N   GLU A 210      -9.639  17.063   0.017  1.00 97.59           N  
ATOM   3381  H   GLU A 210      -9.407  17.107  -0.965  1.00 97.59           H  
ATOM   3382  CA  GLU A 210     -10.813  16.281   0.416  1.00 97.59           C  
ATOM   3383  HA  GLU A 210     -11.506  16.940   0.939  1.00 97.59           H  
ATOM   3384  C   GLU A 210     -10.457  15.117   1.359  1.00 97.59           C  
ATOM   3385  CB  GLU A 210     -11.520  15.716  -0.821  1.00 97.59           C  
ATOM   3386  HB2 GLU A 210     -12.359  15.105  -0.490  1.00 97.59           H  
ATOM   3387  HB3 GLU A 210     -10.818  15.075  -1.355  1.00 97.59           H  
ATOM   3388  O   GLU A 210      -9.407  14.482   1.225  1.00 97.59           O  
ATOM   3389  CG  GLU A 210     -12.049  16.801  -1.771  1.00 97.59           C  
ATOM   3390  HG2 GLU A 210     -11.214  17.402  -2.132  1.00 97.59           H  
ATOM   3391  HG3 GLU A 210     -12.723  17.451  -1.213  1.00 97.59           H  
ATOM   3392  CD  GLU A 210     -12.789  16.204  -2.980  1.00 97.59           C  
ATOM   3393  OE1 GLU A 210     -13.538  16.966  -3.626  1.00 97.59           O  
ATOM   3394  OE2 GLU A 210     -12.590  14.996  -3.256  1.00 97.59           O  
ATOM   3395  N   GLU A 211     -11.380  14.761   2.259  1.00 97.73           N  
ATOM   3396  H   GLU A 211     -12.206  15.335   2.354  1.00 97.73           H  
ATOM   3397  CA  GLU A 211     -11.214  13.646   3.206  1.00 97.73           C  
ATOM   3398  HA  GLU A 211     -10.393  13.869   3.889  1.00 97.73           H  
ATOM   3399  C   GLU A 211     -10.863  12.327   2.504  1.00 97.73           C  
ATOM   3400  CB  GLU A 211     -12.500  13.457   4.025  1.00 97.73           C  
ATOM   3401  HB2 GLU A 211     -12.399  12.538   4.604  1.00 97.73           H  
ATOM   3402  HB3 GLU A 211     -13.344  13.342   3.346  1.00 97.73           H  
ATOM   3403  O   GLU A 211      -9.953  11.616   2.932  1.00 97.73           O  
ATOM   3404  CG  GLU A 211     -12.774  14.622   4.987  1.00 97.73           C  
ATOM   3405  HG2 GLU A 211     -12.903  15.539   4.412  1.00 97.73           H  
ATOM   3406  HG3 GLU A 211     -11.910  14.746   5.639  1.00 97.73           H  
ATOM   3407  CD  GLU A 211     -14.015  14.370   5.853  1.00 97.73           C  
ATOM   3408  OE1 GLU A 211     -14.846  15.290   6.013  1.00 97.73           O  
ATOM   3409  OE2 GLU A 211     -14.136  13.248   6.412  1.00 97.73           O  
ATOM   3410  N   VAL A 212     -11.515  12.028   1.373  1.00 97.78           N  
ATOM   3411  H   VAL A 212     -12.237  12.665   1.068  1.00 97.78           H  
ATOM   3412  CA  VAL A 212     -11.214  10.845   0.546  1.00 97.78           C  
ATOM   3413  HA  VAL A 212     -11.400   9.944   1.131  1.00 97.78           H  
ATOM   3414  C   VAL A 212      -9.750  10.830   0.123  1.00 97.78           C  
ATOM   3415  CB  VAL A 212     -12.099  10.807  -0.715  1.00 97.78           C  
ATOM   3416  HB  VAL A 212     -11.957  11.725  -1.285  1.00 97.78           H  
ATOM   3417  O   VAL A 212      -9.092   9.790   0.207  1.00 97.78           O  
ATOM   3418  CG1 VAL A 212     -11.775   9.608  -1.620  1.00 97.78           C  
ATOM   3419 HG11 VAL A 212     -12.462   9.598  -2.466  1.00 97.78           H  
ATOM   3420 HG12 VAL A 212     -11.873   8.679  -1.058  1.00 97.78           H  
ATOM   3421 HG13 VAL A 212     -10.763   9.689  -2.018  1.00 97.78           H  
ATOM   3422  CG2 VAL A 212     -13.572  10.684  -0.336  1.00 97.78           C  
ATOM   3423 HG21 VAL A 212     -14.189  10.667  -1.234  1.00 97.78           H  
ATOM   3424 HG22 VAL A 212     -13.714   9.761   0.225  1.00 97.78           H  
ATOM   3425 HG23 VAL A 212     -13.881  11.537   0.269  1.00 97.78           H  
ATOM   3426  N   LYS A 213      -9.220  11.984  -0.301  1.00 98.10           N  
ATOM   3427  H   LYS A 213      -9.771  12.826  -0.224  1.00 98.10           H  
ATOM   3428  CA  LYS A 213      -7.838  12.091  -0.763  1.00 98.10           C  
ATOM   3429  HA  LYS A 213      -7.678  11.267  -1.458  1.00 98.10           H  
ATOM   3430  C   LYS A 213      -6.860  11.891   0.389  1.00 98.10           C  
ATOM   3431  CB  LYS A 213      -7.624  13.429  -1.490  1.00 98.10           C  
ATOM   3432  HB2 LYS A 213      -8.412  13.564  -2.231  1.00 98.10           H  
ATOM   3433  HB3 LYS A 213      -7.697  14.247  -0.774  1.00 98.10           H  
ATOM   3434  O   LYS A 213      -5.881  11.171   0.207  1.00 98.10           O  
ATOM   3435  CG  LYS A 213      -6.261  13.522  -2.200  1.00 98.10           C  
ATOM   3436  HG2 LYS A 213      -5.464  13.428  -1.463  1.00 98.10           H  
ATOM   3437  HG3 LYS A 213      -6.181  14.507  -2.660  1.00 98.10           H  
ATOM   3438  CD  LYS A 213      -6.082  12.449  -3.289  1.00 98.10           C  
ATOM   3439  HD2 LYS A 213      -6.099  11.457  -2.839  1.00 98.10           H  
ATOM   3440  HD3 LYS A 213      -6.907  12.529  -3.998  1.00 98.10           H  
ATOM   3441  CE  LYS A 213      -4.751  12.612  -4.028  1.00 98.10           C  
ATOM   3442  HE2 LYS A 213      -4.694  13.625  -4.426  1.00 98.10           H  
ATOM   3443  HE3 LYS A 213      -3.938  12.486  -3.312  1.00 98.10           H  
ATOM   3444  NZ  LYS A 213      -4.629  11.620  -5.129  1.00 98.10           N  
ATOM   3445  HZ1 LYS A 213      -3.746  11.709  -5.611  1.00 98.10           H  
ATOM   3446  HZ2 LYS A 213      -4.716  10.676  -4.781  1.00 98.10           H  
ATOM   3447  HZ3 LYS A 213      -5.362  11.755  -5.812  1.00 98.10           H  
ATOM   3448  N   VAL A 214      -7.150  12.430   1.578  1.00 98.24           N  
ATOM   3449  H   VAL A 214      -7.967  13.020   1.648  1.00 98.24           H  
ATOM   3450  CA  VAL A 214      -6.353  12.148   2.784  1.00 98.24           C  
ATOM   3451  HA  VAL A 214      -5.327  12.468   2.604  1.00 98.24           H  
ATOM   3452  C   VAL A 214      -6.313  10.652   3.064  1.00 98.24           C  
ATOM   3453  CB  VAL A 214      -6.868  12.893   4.029  1.00 98.24           C  
ATOM   3454  HB  VAL A 214      -7.916  12.649   4.203  1.00 98.24           H  
ATOM   3455  O   VAL A 214      -5.223  10.109   3.225  1.00 98.24           O  
ATOM   3456  CG1 VAL A 214      -6.079  12.530   5.297  1.00 98.24           C  
ATOM   3457 HG11 VAL A 214      -6.472  13.093   6.144  1.00 98.24           H  
ATOM   3458 HG12 VAL A 214      -6.184  11.471   5.533  1.00 98.24           H  
ATOM   3459 HG13 VAL A 214      -5.024  12.772   5.166  1.00 98.24           H  
ATOM   3460  CG2 VAL A 214      -6.738  14.398   3.828  1.00 98.24           C  
ATOM   3461 HG21 VAL A 214      -5.760  14.655   3.420  1.00 98.24           H  
ATOM   3462 HG22 VAL A 214      -6.851  14.890   4.794  1.00 98.24           H  
ATOM   3463 HG23 VAL A 214      -7.529  14.748   3.166  1.00 98.24           H  
ATOM   3464  N   ILE A 215      -7.466   9.971   3.063  1.00 98.39           N  
ATOM   3465  H   ILE A 215      -8.322  10.487   2.915  1.00 98.39           H  
ATOM   3466  CA  ILE A 215      -7.549   8.527   3.338  1.00 98.39           C  
ATOM   3467  HA  ILE A 215      -7.137   8.345   4.331  1.00 98.39           H  
ATOM   3468  C   ILE A 215      -6.705   7.727   2.332  1.00 98.39           C  
ATOM   3469  CB  ILE A 215      -9.018   8.045   3.349  1.00 98.39           C  
ATOM   3470  HB  ILE A 215      -9.461   8.255   2.375  1.00 98.39           H  
ATOM   3471  O   ILE A 215      -5.974   6.814   2.723  1.00 98.39           O  
ATOM   3472  CG1 ILE A 215      -9.855   8.741   4.443  1.00 98.39           C  
ATOM   3473 HG12 ILE A 215      -9.616   8.310   5.415  1.00 98.39           H  
ATOM   3474 HG13 ILE A 215      -9.597   9.799   4.502  1.00 98.39           H  
ATOM   3475  CG2 ILE A 215      -9.072   6.528   3.613  1.00 98.39           C  
ATOM   3476 HG21 ILE A 215     -10.102   6.180   3.689  1.00 98.39           H  
ATOM   3477 HG22 ILE A 215      -8.600   5.977   2.800  1.00 98.39           H  
ATOM   3478 HG23 ILE A 215      -8.551   6.301   4.543  1.00 98.39           H  
ATOM   3479  CD1 ILE A 215     -11.367   8.637   4.196  1.00 98.39           C  
ATOM   3480 HD11 ILE A 215     -11.610   9.016   3.203  1.00 98.39           H  
ATOM   3481 HD12 ILE A 215     -11.707   7.605   4.282  1.00 98.39           H  
ATOM   3482 HD13 ILE A 215     -11.898   9.243   4.930  1.00 98.39           H  
ATOM   3483  N   GLN A 216      -6.765   8.072   1.044  1.00 98.45           N  
ATOM   3484  H   GLN A 216      -7.393   8.815   0.773  1.00 98.45           H  
ATOM   3485  CA  GLN A 216      -5.948   7.428   0.010  1.00 98.45           C  
ATOM   3486  HA  GLN A 216      -6.098   6.350   0.056  1.00 98.45           H  
ATOM   3487  C   GLN A 216      -4.447   7.687   0.213  1.00 98.45           C  
ATOM   3488  CB  GLN A 216      -6.380   7.922  -1.374  1.00 98.45           C  
ATOM   3489  HB2 GLN A 216      -6.376   9.012  -1.381  1.00 98.45           H  
ATOM   3490  HB3 GLN A 216      -5.655   7.573  -2.109  1.00 98.45           H  
ATOM   3491  O   GLN A 216      -3.649   6.751   0.119  1.00 98.45           O  
ATOM   3492  CG  GLN A 216      -7.764   7.404  -1.792  1.00 98.45           C  
ATOM   3493  HG2 GLN A 216      -8.519   7.684  -1.057  1.00 98.45           H  
ATOM   3494  HG3 GLN A 216      -7.734   6.316  -1.845  1.00 98.45           H  
ATOM   3495  CD  GLN A 216      -8.183   7.964  -3.147  1.00 98.45           C  
ATOM   3496  NE2 GLN A 216      -8.887   7.201  -3.954  1.00 98.45           N  
ATOM   3497 HE21 GLN A 216      -9.047   7.572  -4.879  1.00 98.45           H  
ATOM   3498 HE22 GLN A 216      -9.182   6.273  -3.684  1.00 98.45           H  
ATOM   3499  OE1 GLN A 216      -7.876   9.089  -3.517  1.00 98.45           O  
ATOM   3500  N   ILE A 217      -4.065   8.927   0.546  1.00 98.26           N  
ATOM   3501  H   ILE A 217      -4.771   9.647   0.604  1.00 98.26           H  
ATOM   3502  CA  ILE A 217      -2.671   9.309   0.806  1.00 98.26           C  
ATOM   3503  HA  ILE A 217      -2.079   9.056  -0.073  1.00 98.26           H  
ATOM   3504  C   ILE A 217      -2.096   8.494   1.963  1.00 98.26           C  
ATOM   3505  CB  ILE A 217      -2.539  10.833   1.063  1.00 98.26           C  
ATOM   3506  HB  ILE A 217      -3.294  11.134   1.789  1.00 98.26           H  
ATOM   3507  O   ILE A 217      -1.038   7.877   1.814  1.00 98.26           O  
ATOM   3508  CG1 ILE A 217      -2.742  11.648  -0.235  1.00 98.26           C  
ATOM   3509 HG12 ILE A 217      -1.841  11.590  -0.845  1.00 98.26           H  
ATOM   3510 HG13 ILE A 217      -3.560  11.224  -0.817  1.00 98.26           H  
ATOM   3511  CG2 ILE A 217      -1.150  11.159   1.650  1.00 98.26           C  
ATOM   3512 HG21 ILE A 217      -1.064  10.788   2.671  1.00 98.26           H  
ATOM   3513 HG22 ILE A 217      -0.983  12.235   1.683  1.00 98.26           H  
ATOM   3514 HG23 ILE A 217      -0.384  10.698   1.027  1.00 98.26           H  
ATOM   3515  CD1 ILE A 217      -3.050  13.132   0.014  1.00 98.26           C  
ATOM   3516 HD11 ILE A 217      -2.225  13.624   0.528  1.00 98.26           H  
ATOM   3517 HD12 ILE A 217      -3.956  13.231   0.611  1.00 98.26           H  
ATOM   3518 HD13 ILE A 217      -3.197  13.633  -0.943  1.00 98.26           H  
ATOM   3519  N   ILE A 218      -2.776   8.458   3.111  1.00 98.26           N  
ATOM   3520  H   ILE A 218      -3.634   8.986   3.180  1.00 98.26           H  
ATOM   3521  CA  ILE A 218      -2.246   7.793   4.308  1.00 98.26           C  
ATOM   3522  HA  ILE A 218      -1.215   8.123   4.437  1.00 98.26           H  
ATOM   3523  C   ILE A 218      -2.175   6.269   4.134  1.00 98.26           C  
ATOM   3524  CB  ILE A 218      -3.008   8.217   5.583  1.00 98.26           C  
ATOM   3525  HB  ILE A 218      -2.538   7.708   6.424  1.00 98.26           H  
ATOM   3526  O   ILE A 218      -1.190   5.647   4.543  1.00 98.26           O  
ATOM   3527  CG1 ILE A 218      -4.493   7.801   5.546  1.00 98.26           C  
ATOM   3528 HG12 ILE A 218      -4.582   6.726   5.387  1.00 98.26           H  
ATOM   3529 HG13 ILE A 218      -4.983   8.281   4.699  1.00 98.26           H  
ATOM   3530  CG2 ILE A 218      -2.855   9.732   5.818  1.00 98.26           C  
ATOM   3531 HG21 ILE A 218      -1.808  10.023   5.738  1.00 98.26           H  
ATOM   3532 HG22 ILE A 218      -3.193   9.996   6.820  1.00 98.26           H  
ATOM   3533 HG23 ILE A 218      -3.434  10.299   5.088  1.00 98.26           H  
ATOM   3534  CD1 ILE A 218      -5.280   8.154   6.808  1.00 98.26           C  
ATOM   3535 HD11 ILE A 218      -6.290   7.758   6.709  1.00 98.26           H  
ATOM   3536 HD12 ILE A 218      -4.802   7.719   7.686  1.00 98.26           H  
ATOM   3537 HD13 ILE A 218      -5.347   9.235   6.925  1.00 98.26           H  
ATOM   3538  N   ASN A 219      -3.148   5.654   3.452  1.00 98.15           N  
ATOM   3539  H   ASN A 219      -3.929   6.205   3.125  1.00 98.15           H  
ATOM   3540  CA  ASN A 219      -3.120   4.220   3.152  1.00 98.15           C  
ATOM   3541  HA  ASN A 219      -2.935   3.667   4.073  1.00 98.15           H  
ATOM   3542  C   ASN A 219      -1.980   3.856   2.187  1.00 98.15           C  
ATOM   3543  CB  ASN A 219      -4.481   3.794   2.584  1.00 98.15           C  
ATOM   3544  HB2 ASN A 219      -4.833   4.527   1.859  1.00 98.15           H  
ATOM   3545  HB3 ASN A 219      -4.367   2.850   2.052  1.00 98.15           H  
ATOM   3546  O   ASN A 219      -1.223   2.914   2.448  1.00 98.15           O  
ATOM   3547  CG  ASN A 219      -5.529   3.549   3.652  1.00 98.15           C  
ATOM   3548  ND2 ASN A 219      -6.709   4.085   3.466  1.00 98.15           N  
ATOM   3549 HD21 ASN A 219      -7.478   3.886   4.090  1.00 98.15           H  
ATOM   3550 HD22 ASN A 219      -6.792   4.806   2.763  1.00 98.15           H  
ATOM   3551  OD1 ASN A 219      -5.310   2.817   4.611  1.00 98.15           O  
ATOM   3552  N   ALA A 220      -1.807   4.623   1.106  1.00 98.10           N  
ATOM   3553  H   ALA A 220      -2.459   5.373   0.924  1.00 98.10           H  
ATOM   3554  CA  ALA A 220      -0.733   4.396   0.142  1.00 98.10           C  
ATOM   3555  HA  ALA A 220      -0.783   3.363  -0.201  1.00 98.10           H  
ATOM   3556  C   ALA A 220       0.657   4.609   0.768  1.00 98.10           C  
ATOM   3557  CB  ALA A 220      -0.958   5.317  -1.063  1.00 98.10           C  
ATOM   3558  HB1 ALA A 220      -1.914   5.085  -1.533  1.00 98.10           H  
ATOM   3559  HB2 ALA A 220      -0.165   5.172  -1.796  1.00 98.10           H  
ATOM   3560  HB3 ALA A 220      -0.965   6.360  -0.746  1.00 98.10           H  
ATOM   3561  O   ALA A 220       1.578   3.827   0.528  1.00 98.10           O  
ATOM   3562  N   SER A 221       0.800   5.630   1.615  1.00 98.08           N  
ATOM   3563  H   SER A 221       0.008   6.241   1.751  1.00 98.08           H  
ATOM   3564  CA  SER A 221       2.085   6.022   2.214  1.00 98.08           C  
ATOM   3565  HA  SER A 221       2.849   6.007   1.437  1.00 98.08           H  
ATOM   3566  C   SER A 221       2.550   5.086   3.334  1.00 98.08           C  
ATOM   3567  CB  SER A 221       1.999   7.450   2.749  1.00 98.08           C  
ATOM   3568  HB2 SER A 221       2.985   7.763   3.093  1.00 98.08           H  
ATOM   3569  HB3 SER A 221       1.300   7.486   3.584  1.00 98.08           H  
ATOM   3570  O   SER A 221       3.751   4.925   3.542  1.00 98.08           O  
ATOM   3571  OG  SER A 221       1.561   8.326   1.730  1.00 98.08           O  
ATOM   3572  HG  SER A 221       0.602   8.281   1.723  1.00 98.08           H  
ATOM   3573  N   THR A 222       1.619   4.431   4.035  1.00 95.73           N  
ATOM   3574  H   THR A 222       0.649   4.626   3.830  1.00 95.73           H  
ATOM   3575  CA  THR A 222       1.909   3.465   5.117  1.00 95.73           C  
ATOM   3576  HA  THR A 222       2.814   3.788   5.632  1.00 95.73           H  
ATOM   3577  C   THR A 222       2.196   2.045   4.609  1.00 95.73           C  
ATOM   3578  CB  THR A 222       0.778   3.440   6.159  1.00 95.73           C  
ATOM   3579  HB  THR A 222       0.956   2.630   6.866  1.00 95.73           H  
ATOM   3580  O   THR A 222       2.475   1.140   5.400  1.00 95.73           O  
ATOM   3581  CG2 THR A 222       0.669   4.746   6.953  1.00 95.73           C  
ATOM   3582 HG21 THR A 222       1.121   5.576   6.409  1.00 95.73           H  
ATOM   3583 HG22 THR A 222      -0.374   4.994   7.151  1.00 95.73           H  
ATOM   3584 HG23 THR A 222       1.179   4.630   7.909  1.00 95.73           H  
ATOM   3585  OG1 THR A 222      -0.459   3.206   5.535  1.00 95.73           O  
ATOM   3586  HG1 THR A 222      -0.767   4.054   5.207  1.00 95.73           H  
ATOM   3587  N   THR A 223       2.165   1.833   3.290  1.00 92.43           N  
ATOM   3588  H   THR A 223       1.967   2.619   2.689  1.00 92.43           H  
ATOM   3589  CA  THR A 223       2.376   0.524   2.662  1.00 92.43           C  
ATOM   3590  HA  THR A 223       2.238  -0.245   3.422  1.00 92.43           H  
ATOM   3591  C   THR A 223       3.794   0.379   2.110  1.00 92.43           C  
ATOM   3592  CB  THR A 223       1.305   0.267   1.595  1.00 92.43           C  
ATOM   3593  HB  THR A 223       1.328   1.045   0.832  1.00 92.43           H  
ATOM   3594  O   THR A 223       4.368   1.293   1.517  1.00 92.43           O  
ATOM   3595  CG2 THR A 223       1.418  -1.111   0.935  1.00 92.43           C  
ATOM   3596 HG21 THR A 223       1.445  -1.892   1.695  1.00 92.43           H  
ATOM   3597 HG22 THR A 223       2.310  -1.159   0.312  1.00 92.43           H  
ATOM   3598 HG23 THR A 223       0.551  -1.269   0.293  1.00 92.43           H  
ATOM   3599  OG1 THR A 223       0.065   0.278   2.252  1.00 92.43           O  
ATOM   3600  HG1 THR A 223      -0.218   1.188   2.366  1.00 92.43           H  
ATOM   3601  N   ASN A 224       4.376  -0.814   2.256  1.00 88.25           N  
ATOM   3602  H   ASN A 224       3.861  -1.538   2.738  1.00 88.25           H  
ATOM   3603  CA  ASN A 224       5.667  -1.130   1.647  1.00 88.25           C  
ATOM   3604  HA  ASN A 224       6.403  -0.405   1.995  1.00 88.25           H  
ATOM   3605  C   ASN A 224       5.581  -1.035   0.119  1.00 88.25           C  
ATOM   3606  CB  ASN A 224       6.106  -2.544   2.057  1.00 88.25           C  
ATOM   3607  HB2 ASN A 224       5.273  -3.233   1.918  1.00 88.25           H  
ATOM   3608  HB3 ASN A 224       6.922  -2.869   1.411  1.00 88.25           H  
ATOM   3609  O   ASN A 224       4.784  -1.733  -0.498  1.00 88.25           O  
ATOM   3610  CG  ASN A 224       6.611  -2.621   3.481  1.00 88.25           C  
ATOM   3611  ND2 ASN A 224       6.472  -3.756   4.122  1.00 88.25           N  
ATOM   3612 HD21 ASN A 224       5.966  -4.525   3.707  1.00 88.25           H  
ATOM   3613 HD22 ASN A 224       6.781  -3.743   5.083  1.00 88.25           H  
ATOM   3614  OD1 ASN A 224       7.186  -1.698   4.021  1.00 88.25           O  
ATOM   3615  N   GLY A 225       6.461  -0.245  -0.499  1.00 90.40           N  
ATOM   3616  H   GLY A 225       7.029   0.373   0.062  1.00 90.40           H  
ATOM   3617  CA  GLY A 225       6.368   0.030  -1.936  1.00 90.40           C  
ATOM   3618  HA2 GLY A 225       7.365   0.217  -2.335  1.00 90.40           H  
ATOM   3619  HA3 GLY A 225       5.951  -0.834  -2.454  1.00 90.40           H  
ATOM   3620  C   GLY A 225       5.490   1.233  -2.283  1.00 90.40           C  
ATOM   3621  O   GLY A 225       5.280   1.480  -3.467  1.00 90.40           O  
ATOM   3622  N   GLY A 226       5.025   1.993  -1.284  1.00 95.11           N  
ATOM   3623  H   GLY A 226       5.144   1.690  -0.328  1.00 95.11           H  
ATOM   3624  CA  GLY A 226       4.213   3.191  -1.481  1.00 95.11           C  
ATOM   3625  HA2 GLY A 226       4.084   3.694  -0.523  1.00 95.11           H  
ATOM   3626  HA3 GLY A 226       3.226   2.899  -1.840  1.00 95.11           H  
ATOM   3627  C   GLY A 226       4.807   4.192  -2.471  1.00 95.11           C  
ATOM   3628  O   GLY A 226       4.047   4.785  -3.218  1.00 95.11           O  
ATOM   3629  N   GLN A 227       6.137   4.287  -2.608  1.00 95.27           N  
ATOM   3630  H   GLN A 227       6.722   3.716  -2.015  1.00 95.27           H  
ATOM   3631  CA  GLN A 227       6.797   5.206  -3.549  1.00 95.27           C  
ATOM   3632  HA  GLN A 227       6.503   6.219  -3.272  1.00 95.27           H  
ATOM   3633  C   GLN A 227       6.391   5.026  -5.024  1.00 95.27           C  
ATOM   3634  CB  GLN A 227       8.329   5.108  -3.415  1.00 95.27           C  
ATOM   3635  HB2 GLN A 227       8.620   5.267  -2.377  1.00 95.27           H  
ATOM   3636  HB3 GLN A 227       8.747   5.935  -3.990  1.00 95.27           H  
ATOM   3637  O   GLN A 227       6.596   5.934  -5.822  1.00 95.27           O  
ATOM   3638  CG  GLN A 227       8.986   3.814  -3.938  1.00 95.27           C  
ATOM   3639  HG2 GLN A 227       8.497   3.463  -4.847  1.00 95.27           H  
ATOM   3640  HG3 GLN A 227      10.006   4.069  -4.222  1.00 95.27           H  
ATOM   3641  CD  GLN A 227       9.061   2.679  -2.917  1.00 95.27           C  
ATOM   3642  NE2 GLN A 227      10.109   1.884  -2.943  1.00 95.27           N  
ATOM   3643 HE21 GLN A 227      10.833   2.163  -3.590  1.00 95.27           H  
ATOM   3644 HE22 GLN A 227      10.331   1.562  -2.012  1.00 95.27           H  
ATOM   3645  OE1 GLN A 227       8.249   2.491  -2.029  1.00 95.27           O  
ATOM   3646  N   TYR A 228       5.853   3.861  -5.396  1.00 95.35           N  
ATOM   3647  H   TYR A 228       5.665   3.172  -4.681  1.00 95.35           H  
ATOM   3648  CA  TYR A 228       5.356   3.589  -6.749  1.00 95.35           C  
ATOM   3649  HA  TYR A 228       5.905   4.189  -7.476  1.00 95.35           H  
ATOM   3650  C   TYR A 228       3.867   3.919  -6.920  1.00 95.35           C  
ATOM   3651  CB  TYR A 228       5.570   2.112  -7.071  1.00 95.35           C  
ATOM   3652  HB2 TYR A 228       5.113   1.896  -8.037  1.00 95.35           H  
ATOM   3653  HB3 TYR A 228       5.022   1.548  -6.316  1.00 95.35           H  
ATOM   3654  O   TYR A 228       3.367   3.887  -8.039  1.00 95.35           O  
ATOM   3655  CG  TYR A 228       7.009   1.645  -7.126  1.00 95.35           C  
ATOM   3656  CD1 TYR A 228       7.690   1.671  -8.355  1.00 95.35           C  
ATOM   3657  HD1 TYR A 228       7.179   2.001  -9.247  1.00 95.35           H  
ATOM   3658  CD2 TYR A 228       7.656   1.154  -5.974  1.00 95.35           C  
ATOM   3659  HD2 TYR A 228       7.113   1.119  -5.041  1.00 95.35           H  
ATOM   3660  CE1 TYR A 228       9.026   1.242  -8.426  1.00 95.35           C  
ATOM   3661  HE1 TYR A 228       9.541   1.202  -9.374  1.00 95.35           H  
ATOM   3662  CE2 TYR A 228       9.003   0.750  -6.036  1.00 95.35           C  
ATOM   3663  HE2 TYR A 228       9.506   0.402  -5.146  1.00 95.35           H  
ATOM   3664  OH  TYR A 228      10.996   0.440  -7.347  1.00 95.35           O  
ATOM   3665  HH  TYR A 228      11.395   0.201  -6.507  1.00 95.35           H  
ATOM   3666  CZ  TYR A 228       9.697   0.822  -7.263  1.00 95.35           C  
ATOM   3667  N   LEU A 229       3.151   4.186  -5.826  1.00 96.63           N  
ATOM   3668  H   LEU A 229       3.634   4.283  -4.945  1.00 96.63           H  
ATOM   3669  CA  LEU A 229       1.733   4.522  -5.842  1.00 96.63           C  
ATOM   3670  HA  LEU A 229       1.255   4.008  -6.676  1.00 96.63           H  
ATOM   3671  C   LEU A 229       1.561   6.020  -6.067  1.00 96.63           C  
ATOM   3672  CB  LEU A 229       1.049   4.069  -4.542  1.00 96.63           C  
ATOM   3673  HB2 LEU A 229      -0.011   4.314  -4.611  1.00 96.63           H  
ATOM   3674  HB3 LEU A 229       1.465   4.641  -3.713  1.00 96.63           H  
ATOM   3675  O   LEU A 229       2.248   6.848  -5.454  1.00 96.63           O  
ATOM   3676  CG  LEU A 229       1.194   2.570  -4.226  1.00 96.63           C  
ATOM   3677  HG  LEU A 229       2.247   2.312  -4.119  1.00 96.63           H  
ATOM   3678  CD1 LEU A 229       0.496   2.269  -2.903  1.00 96.63           C  
ATOM   3679 HD11 LEU A 229       0.947   2.857  -2.104  1.00 96.63           H  
ATOM   3680 HD12 LEU A 229       0.592   1.209  -2.665  1.00 96.63           H  
ATOM   3681 HD13 LEU A 229      -0.557   2.535  -2.991  1.00 96.63           H  
ATOM   3682  CD2 LEU A 229       0.576   1.682  -5.306  1.00 96.63           C  
ATOM   3683 HD21 LEU A 229       1.130   1.796  -6.238  1.00 96.63           H  
ATOM   3684 HD22 LEU A 229       0.620   0.635  -5.004  1.00 96.63           H  
ATOM   3685 HD23 LEU A 229      -0.464   1.964  -5.471  1.00 96.63           H  
ATOM   3686  N   GLU A 230       0.620   6.373  -6.932  1.00 95.41           N  
ATOM   3687  H   GLU A 230       0.049   5.662  -7.365  1.00 95.41           H  
ATOM   3688  CA  GLU A 230       0.369   7.755  -7.321  1.00 95.41           C  
ATOM   3689  HA  GLU A 230       1.290   8.191  -7.707  1.00 95.41           H  
ATOM   3690  C   GLU A 230      -0.096   8.599  -6.130  1.00 95.41           C  
ATOM   3691  CB  GLU A 230      -0.656   7.763  -8.454  1.00 95.41           C  
ATOM   3692  HB2 GLU A 230      -1.622   7.422  -8.079  1.00 95.41           H  
ATOM   3693  HB3 GLU A 230      -0.314   7.079  -9.230  1.00 95.41           H  
ATOM   3694  O   GLU A 230       0.432   9.685  -5.906  1.00 95.41           O  
ATOM   3695  CG  GLU A 230      -0.793   9.169  -9.046  1.00 95.41           C  
ATOM   3696  HG2 GLU A 230       0.187   9.503  -9.388  1.00 95.41           H  
ATOM   3697  HG3 GLU A 230      -1.129   9.852  -8.266  1.00 95.41           H  
ATOM   3698  CD  GLU A 230      -1.782   9.226 -10.214  1.00 95.41           C  
ATOM   3699  OE1 GLU A 230      -2.193  10.362 -10.531  1.00 95.41           O  
ATOM   3700  OE2 GLU A 230      -2.108   8.153 -10.768  1.00 95.41           O  
ATOM   3701  N   GLU A 231      -0.986   8.064  -5.294  1.00 96.58           N  
ATOM   3702  H   GLU A 231      -1.389   7.166  -5.522  1.00 96.58           H  
ATOM   3703  CA  GLU A 231      -1.548   8.780  -4.147  1.00 96.58           C  
ATOM   3704  HA  GLU A 231      -1.755   9.804  -4.459  1.00 96.58           H  
ATOM   3705  C   GLU A 231      -0.586   8.883  -2.962  1.00 96.58           C  
ATOM   3706  CB  GLU A 231      -2.872   8.147  -3.683  1.00 96.58           C  
ATOM   3707  HB2 GLU A 231      -2.683   7.201  -3.177  1.00 96.58           H  
ATOM   3708  HB3 GLU A 231      -3.316   8.818  -2.948  1.00 96.58           H  
ATOM   3709  O   GLU A 231      -0.867   9.611  -2.016  1.00 96.58           O  
ATOM   3710  CG  GLU A 231      -3.903   7.956  -4.808  1.00 96.58           C  
ATOM   3711  HG2 GLU A 231      -3.880   8.826  -5.463  1.00 96.58           H  
ATOM   3712  HG3 GLU A 231      -4.891   7.928  -4.348  1.00 96.58           H  
ATOM   3713  CD  GLU A 231      -3.718   6.665  -5.625  1.00 96.58           C  
ATOM   3714  OE1 GLU A 231      -4.598   6.409  -6.465  1.00 96.58           O  
ATOM   3715  OE2 GLU A 231      -2.750   5.909  -5.357  1.00 96.58           O  
ATOM   3716  N   SER A 232       0.544   8.173  -2.981  1.00 97.80           N  
ATOM   3717  H   SER A 232       0.766   7.648  -3.815  1.00 97.80           H  
ATOM   3718  CA  SER A 232       1.499   8.229  -1.876  1.00 97.80           C  
ATOM   3719  HA  SER A 232       0.948   8.039  -0.955  1.00 97.80           H  
ATOM   3720  C   SER A 232       2.164   9.600  -1.749  1.00 97.80           C  
ATOM   3721  CB  SER A 232       2.570   7.154  -1.996  1.00 97.80           C  
ATOM   3722  HB2 SER A 232       2.103   6.182  -2.154  1.00 97.80           H  
ATOM   3723  HB3 SER A 232       3.134   7.117  -1.064  1.00 97.80           H  
ATOM   3724  O   SER A 232       2.458  10.281  -2.741  1.00 97.80           O  
ATOM   3725  OG  SER A 232       3.449   7.465  -3.062  1.00 97.80           O  
ATOM   3726  HG  SER A 232       3.127   7.013  -3.845  1.00 97.80           H  
ATOM   3727  N   ASN A 233       2.468   9.953  -0.503  1.00 98.05           N  
ATOM   3728  H   ASN A 233       2.218   9.324   0.247  1.00 98.05           H  
ATOM   3729  CA  ASN A 233       3.110  11.192  -0.113  1.00 98.05           C  
ATOM   3730  HA  ASN A 233       3.394  11.753  -1.003  1.00 98.05           H  
ATOM   3731  C   ASN A 233       4.379  10.900   0.702  1.00 98.05           C  
ATOM   3732  CB  ASN A 233       2.086  12.025   0.664  1.00 98.05           C  
ATOM   3733  HB2 ASN A 233       1.221  12.226   0.033  1.00 98.05           H  
ATOM   3734  HB3 ASN A 233       1.761  11.478   1.549  1.00 98.05           H  
ATOM   3735  O   ASN A 233       4.366  10.115   1.653  1.00 98.05           O  
ATOM   3736  CG  ASN A 233       2.693  13.326   1.116  1.00 98.05           C  
ATOM   3737  ND2 ASN A 233       2.507  14.373   0.360  1.00 98.05           N  
ATOM   3738 HD21 ASN A 233       2.797  15.275   0.710  1.00 98.05           H  
ATOM   3739 HD22 ASN A 233       1.840  14.381  -0.399  1.00 98.05           H  
ATOM   3740  OD1 ASN A 233       3.405  13.354   2.106  1.00 98.05           O  
ATOM   3741  N   MET A 234       5.483  11.553   0.334  1.00 98.13           N  
ATOM   3742  H   MET A 234       5.418  12.240  -0.403  1.00 98.13           H  
ATOM   3743  CA  MET A 234       6.781  11.328   0.969  1.00 98.13           C  
ATOM   3744  HA  MET A 234       7.008  10.263   0.931  1.00 98.13           H  
ATOM   3745  C   MET A 234       6.784  11.741   2.445  1.00 98.13           C  
ATOM   3746  CB  MET A 234       7.857  12.085   0.182  1.00 98.13           C  
ATOM   3747  HB2 MET A 234       7.849  11.740  -0.852  1.00 98.13           H  
ATOM   3748  HB3 MET A 234       7.637  13.153   0.188  1.00 98.13           H  
ATOM   3749  O   MET A 234       7.289  10.992   3.280  1.00 98.13           O  
ATOM   3750  CG  MET A 234       9.256  11.864   0.758  1.00 98.13           C  
ATOM   3751  HG2 MET A 234       9.307  12.297   1.757  1.00 98.13           H  
ATOM   3752  HG3 MET A 234       9.449  10.794   0.829  1.00 98.13           H  
ATOM   3753  SD  MET A 234      10.534  12.631  -0.263  1.00 98.13           S  
ATOM   3754  CE  MET A 234      12.018  12.078   0.591  1.00 98.13           C  
ATOM   3755  HE1 MET A 234      12.894  12.465   0.071  1.00 98.13           H  
ATOM   3756  HE2 MET A 234      12.013  12.445   1.617  1.00 98.13           H  
ATOM   3757  HE3 MET A 234      12.039  10.988   0.572  1.00 98.13           H  
ATOM   3758  N   ALA A 235       6.208  12.898   2.780  1.00 98.29           N  
ATOM   3759  H   ALA A 235       5.688  13.413   2.085  1.00 98.29           H  
ATOM   3760  CA  ALA A 235       6.142  13.380   4.155  1.00 98.29           C  
ATOM   3761  HA  ALA A 235       7.153  13.430   4.560  1.00 98.29           H  
ATOM   3762  C   ALA A 235       5.337  12.418   5.045  1.00 98.29           C  
ATOM   3763  CB  ALA A 235       5.564  14.798   4.145  1.00 98.29           C  
ATOM   3764  HB1 ALA A 235       4.550  14.815   3.745  1.00 98.29           H  
ATOM   3765  HB2 ALA A 235       6.195  15.461   3.554  1.00 98.29           H  
ATOM   3766  HB3 ALA A 235       5.528  15.167   5.170  1.00 98.29           H  
ATOM   3767  O   ALA A 235       5.818  12.007   6.102  1.00 98.29           O  
ATOM   3768  N   CYS A 236       4.174  11.962   4.568  1.00 98.31           N  
ATOM   3769  H   CYS A 236       3.834  12.361   3.704  1.00 98.31           H  
ATOM   3770  CA  CYS A 236       3.358  10.957   5.250  1.00 98.31           C  
ATOM   3771  HA  CYS A 236       3.075  11.341   6.230  1.00 98.31           H  
ATOM   3772  C   CYS A 236       4.117   9.635   5.462  1.00 98.31           C  
ATOM   3773  CB  CYS A 236       2.090  10.718   4.424  1.00 98.31           C  
ATOM   3774  HB2 CYS A 236       2.347  10.222   3.489  1.00 98.31           H  
ATOM   3775  HB3 CYS A 236       1.605  11.666   4.191  1.00 98.31           H  
ATOM   3776  O   CYS A 236       4.094   9.073   6.557  1.00 98.31           O  
ATOM   3777  SG  CYS A 236       0.947   9.683   5.378  1.00 98.31           S  
ATOM   3778  HG  CYS A 236       0.490  10.660   6.166  1.00 98.31           H  
ATOM   3779  N   ALA A 237       4.838   9.150   4.445  1.00 98.20           N  
ATOM   3780  H   ALA A 237       4.806   9.632   3.558  1.00 98.20           H  
ATOM   3781  CA  ALA A 237       5.605   7.908   4.537  1.00 98.20           C  
ATOM   3782  HA  ALA A 237       4.937   7.109   4.856  1.00 98.20           H  
ATOM   3783  C   ALA A 237       6.751   7.995   5.561  1.00 98.20           C  
ATOM   3784  CB  ALA A 237       6.132   7.568   3.142  1.00 98.20           C  
ATOM   3785  HB1 ALA A 237       5.295   7.522   2.445  1.00 98.20           H  
ATOM   3786  HB2 ALA A 237       6.833   8.330   2.803  1.00 98.20           H  
ATOM   3787  HB3 ALA A 237       6.632   6.599   3.167  1.00 98.20           H  
ATOM   3788  O   ALA A 237       6.999   7.041   6.304  1.00 98.20           O  
ATOM   3789  N   ILE A 238       7.427   9.146   5.640  1.00 97.98           N  
ATOM   3790  H   ILE A 238       7.188   9.886   4.995  1.00 97.98           H  
ATOM   3791  CA  ILE A 238       8.464   9.398   6.650  1.00 97.98           C  
ATOM   3792  HA  ILE A 238       9.183   8.580   6.614  1.00 97.98           H  
ATOM   3793  C   ILE A 238       7.841   9.412   8.052  1.00 97.98           C  
ATOM   3794  CB  ILE A 238       9.231  10.703   6.349  1.00 97.98           C  
ATOM   3795  HB  ILE A 238       8.513  11.521   6.286  1.00 97.98           H  
ATOM   3796  O   ILE A 238       8.354   8.756   8.959  1.00 97.98           O  
ATOM   3797  CG1 ILE A 238      10.007  10.596   5.016  1.00 97.98           C  
ATOM   3798 HG12 ILE A 238      10.891   9.973   5.153  1.00 97.98           H  
ATOM   3799 HG13 ILE A 238       9.395  10.112   4.255  1.00 97.98           H  
ATOM   3800  CG2 ILE A 238      10.242  11.014   7.470  1.00 97.98           C  
ATOM   3801 HG21 ILE A 238       9.740  11.090   8.434  1.00 97.98           H  
ATOM   3802 HG22 ILE A 238      10.733  11.970   7.285  1.00 97.98           H  
ATOM   3803 HG23 ILE A 238      10.995  10.228   7.531  1.00 97.98           H  
ATOM   3804  CD1 ILE A 238      10.430  11.965   4.471  1.00 97.98           C  
ATOM   3805 HD11 ILE A 238      10.874  11.833   3.484  1.00 97.98           H  
ATOM   3806 HD12 ILE A 238      11.165  12.435   5.124  1.00 97.98           H  
ATOM   3807 HD13 ILE A 238       9.557  12.611   4.378  1.00 97.98           H  
ATOM   3808  N   VAL A 239       6.712  10.098   8.238  1.00 97.90           N  
ATOM   3809  H   VAL A 239       6.336  10.639   7.472  1.00 97.90           H  
ATOM   3810  CA  VAL A 239       5.990  10.101   9.520  1.00 97.90           C  
ATOM   3811  HA  VAL A 239       6.659  10.462  10.301  1.00 97.90           H  
ATOM   3812  C   VAL A 239       5.565   8.686   9.918  1.00 97.90           C  
ATOM   3813  CB  VAL A 239       4.782  11.052   9.454  1.00 97.90           C  
ATOM   3814  HB  VAL A 239       4.206  10.855   8.550  1.00 97.90           H  
ATOM   3815  O   VAL A 239       5.772   8.279  11.062  1.00 97.90           O  
ATOM   3816  CG1 VAL A 239       3.857  10.882  10.658  1.00 97.90           C  
ATOM   3817 HG11 VAL A 239       4.413  11.015  11.587  1.00 97.90           H  
ATOM   3818 HG12 VAL A 239       3.386   9.900  10.645  1.00 97.90           H  
ATOM   3819 HG13 VAL A 239       3.063  11.626  10.607  1.00 97.90           H  
ATOM   3820  CG2 VAL A 239       5.263  12.505   9.430  1.00 97.90           C  
ATOM   3821 HG21 VAL A 239       5.839  12.733  10.327  1.00 97.90           H  
ATOM   3822 HG22 VAL A 239       4.412  13.185   9.381  1.00 97.90           H  
ATOM   3823 HG23 VAL A 239       5.886  12.686   8.554  1.00 97.90           H  
ATOM   3824  N   ALA A 240       5.042   7.900   8.976  1.00 96.76           N  
ATOM   3825  H   ALA A 240       4.861   8.297   8.065  1.00 96.76           H  
ATOM   3826  CA  ALA A 240       4.632   6.524   9.224  1.00 96.76           C  
ATOM   3827  HA  ALA A 240       3.899   6.521  10.031  1.00 96.76           H  
ATOM   3828  C   ALA A 240       5.809   5.645   9.677  1.00 96.76           C  
ATOM   3829  CB  ALA A 240       3.960   5.976   7.961  1.00 96.76           C  
ATOM   3830  HB1 ALA A 240       3.115   6.610   7.693  1.00 96.76           H  
ATOM   3831  HB2 ALA A 240       4.667   5.956   7.132  1.00 96.76           H  
ATOM   3832  HB3 ALA A 240       3.600   4.965   8.151  1.00 96.76           H  
ATOM   3833  O   ALA A 240       5.685   4.915  10.662  1.00 96.76           O  
ATOM   3834  N   VAL A 241       6.976   5.740   9.022  1.00 96.14           N  
ATOM   3835  H   VAL A 241       7.034   6.344   8.214  1.00 96.14           H  
ATOM   3836  CA  VAL A 241       8.148   4.948   9.430  1.00 96.14           C  
ATOM   3837  HA  VAL A 241       7.784   3.936   9.607  1.00 96.14           H  
ATOM   3838  C   VAL A 241       8.722   5.427  10.767  1.00 96.14           C  
ATOM   3839  CB  VAL A 241       9.203   4.835   8.310  1.00 96.14           C  
ATOM   3840  HB  VAL A 241       8.681   4.679   7.365  1.00 96.14           H  
ATOM   3841  O   VAL A 241       9.115   4.592  11.578  1.00 96.14           O  
ATOM   3842  CG1 VAL A 241      10.103   6.057   8.160  1.00 96.14           C  
ATOM   3843 HG11 VAL A 241       9.480   6.920   7.924  1.00 96.14           H  
ATOM   3844 HG12 VAL A 241      10.787   5.906   7.325  1.00 96.14           H  
ATOM   3845 HG13 VAL A 241      10.663   6.237   9.077  1.00 96.14           H  
ATOM   3846  CG2 VAL A 241      10.116   3.624   8.528  1.00 96.14           C  
ATOM   3847 HG21 VAL A 241      10.790   3.519   7.677  1.00 96.14           H  
ATOM   3848 HG22 VAL A 241       9.512   2.721   8.605  1.00 96.14           H  
ATOM   3849 HG23 VAL A 241      10.700   3.749   9.440  1.00 96.14           H  
ATOM   3850  N   ILE A 242       8.713   6.732  11.063  1.00 95.56           N  
ATOM   3851  H   ILE A 242       8.384   7.384  10.365  1.00 95.56           H  
ATOM   3852  CA  ILE A 242       9.098   7.256  12.386  1.00 95.56           C  
ATOM   3853  HA  ILE A 242      10.097   6.893  12.631  1.00 95.56           H  
ATOM   3854  C   ILE A 242       8.152   6.711  13.463  1.00 95.56           C  
ATOM   3855  CB  ILE A 242       9.144   8.803  12.378  1.00 95.56           C  
ATOM   3856  HB  ILE A 242       8.222   9.178  11.935  1.00 95.56           H  
ATOM   3857  O   ILE A 242       8.613   6.164  14.466  1.00 95.56           O  
ATOM   3858  CG1 ILE A 242      10.342   9.288  11.528  1.00 95.56           C  
ATOM   3859 HG12 ILE A 242      10.341   8.775  10.567  1.00 95.56           H  
ATOM   3860 HG13 ILE A 242      11.272   9.032  12.035  1.00 95.56           H  
ATOM   3861  CG2 ILE A 242       9.258   9.370  13.809  1.00 95.56           C  
ATOM   3862 HG21 ILE A 242      10.149   8.982  14.302  1.00 95.56           H  
ATOM   3863 HG22 ILE A 242       9.306  10.459  13.785  1.00 95.56           H  
ATOM   3864 HG23 ILE A 242       8.377   9.114  14.398  1.00 95.56           H  
ATOM   3865  CD1 ILE A 242      10.332  10.796  11.246  1.00 95.56           C  
ATOM   3866 HD11 ILE A 242       9.369  11.090  10.829  1.00 95.56           H  
ATOM   3867 HD12 ILE A 242      11.119  11.032  10.530  1.00 95.56           H  
ATOM   3868 HD13 ILE A 242      10.522  11.362  12.158  1.00 95.56           H  
ATOM   3869  N   SER A 243       6.837   6.775  13.234  1.00 93.60           N  
ATOM   3870  H   SER A 243       6.520   7.238  12.395  1.00 93.60           H  
ATOM   3871  CA  SER A 243       5.828   6.280  14.177  1.00 93.60           C  
ATOM   3872  HA  SER A 243       5.979   6.785  15.131  1.00 93.60           H  
ATOM   3873  C   SER A 243       5.960   4.772  14.422  1.00 93.60           C  
ATOM   3874  CB  SER A 243       4.426   6.638  13.678  1.00 93.60           C  
ATOM   3875  HB2 SER A 243       4.181   6.054  12.790  1.00 93.60           H  
ATOM   3876  HB3 SER A 243       4.396   7.698  13.425  1.00 93.60           H  
ATOM   3877  O   SER A 243       5.970   4.325  15.572  1.00 93.60           O  
ATOM   3878  OG  SER A 243       3.484   6.386  14.705  1.00 93.60           O  
ATOM   3879  HG  SER A 243       2.804   7.061  14.653  1.00 93.60           H  
ATOM   3880  N   ALA A 244       6.187   3.986  13.364  1.00 91.74           N  
ATOM   3881  H   ALA A 244       6.129   4.397  12.444  1.00 91.74           H  
ATOM   3882  CA  ALA A 244       6.391   2.540  13.457  1.00 91.74           C  
ATOM   3883  HA  ALA A 244       5.562   2.108  14.018  1.00 91.74           H  
ATOM   3884  C   ALA A 244       7.693   2.152  14.180  1.00 91.74           C  
ATOM   3885  CB  ALA A 244       6.369   1.968  12.036  1.00 91.74           C  
ATOM   3886  HB1 ALA A 244       6.477   0.884  12.074  1.00 91.74           H  
ATOM   3887  HB2 ALA A 244       5.421   2.212  11.555  1.00 91.74           H  
ATOM   3888  HB3 ALA A 244       7.184   2.391  11.449  1.00 91.74           H  
ATOM   3889  O   ALA A 244       7.792   1.068  14.757  1.00 91.74           O  
ATOM   3890  N   THR A 245       8.702   3.024  14.162  1.00 91.97           N  
ATOM   3891  H   THR A 245       8.563   3.894  13.666  1.00 91.97           H  
ATOM   3892  CA  THR A 245      10.049   2.727  14.672  1.00 91.97           C  
ATOM   3893  HA  THR A 245      10.097   1.666  14.917  1.00 91.97           H  
ATOM   3894  C   THR A 245      10.381   3.461  15.970  1.00 91.97           C  
ATOM   3895  CB  THR A 245      11.115   2.957  13.599  1.00 91.97           C  
ATOM   3896  HB  THR A 245      12.088   2.675  14.002  1.00 91.97           H  
ATOM   3897  O   THR A 245      11.463   3.265  16.524  1.00 91.97           O  
ATOM   3898  CG2 THR A 245      10.853   2.117  12.347  1.00 91.97           C  
ATOM   3899 HG21 THR A 245      11.018   1.063  12.572  1.00 91.97           H  
ATOM   3900 HG22 THR A 245       9.826   2.224  11.998  1.00 91.97           H  
ATOM   3901 HG23 THR A 245      11.506   2.446  11.539  1.00 91.97           H  
ATOM   3902  OG1 THR A 245      11.157   4.307  13.222  1.00 91.97           O  
ATOM   3903  HG1 THR A 245      10.415   4.456  12.632  1.00 91.97           H  
ATOM   3904  N   LYS A 246       9.438   4.237  16.524  1.00 87.41           N  
ATOM   3905  H   LYS A 246       8.625   4.443  15.960  1.00 87.41           H  
ATOM   3906  CA  LYS A 246       9.619   5.000  17.770  1.00 87.41           C  
ATOM   3907  HA  LYS A 246      10.432   5.708  17.606  1.00 87.41           H  
ATOM   3908  C   LYS A 246      10.046   4.134  18.959  1.00 87.41           C  
ATOM   3909  CB  LYS A 246       8.351   5.828  18.064  1.00 87.41           C  
ATOM   3910  HB2 LYS A 246       8.602   6.580  18.812  1.00 87.41           H  
ATOM   3911  HB3 LYS A 246       8.071   6.359  17.154  1.00 87.41           H  
ATOM   3912  O   LYS A 246      10.859   4.569  19.767  1.00 87.41           O  
ATOM   3913  CG  LYS A 246       7.136   5.030  18.577  1.00 87.41           C  
ATOM   3914  HG2 LYS A 246       6.947   4.175  17.928  1.00 87.41           H  
ATOM   3915  HG3 LYS A 246       7.349   4.673  19.585  1.00 87.41           H  
ATOM   3916  CD  LYS A 246       5.888   5.927  18.633  1.00 87.41           C  
ATOM   3917  HD2 LYS A 246       6.084   6.757  19.311  1.00 87.41           H  
ATOM   3918  HD3 LYS A 246       5.706   6.333  17.638  1.00 87.41           H  
ATOM   3919  CE  LYS A 246       4.629   5.179  19.094  1.00 87.41           C  
ATOM   3920  HE2 LYS A 246       4.426   4.383  18.377  1.00 87.41           H  
ATOM   3921  HE3 LYS A 246       4.822   4.739  20.072  1.00 87.41           H  
ATOM   3922  NZ  LYS A 246       3.459   6.100  19.172  1.00 87.41           N  
ATOM   3923  HZ1 LYS A 246       3.621   6.857  19.820  1.00 87.41           H  
ATOM   3924  HZ2 LYS A 246       3.281   6.523  18.273  1.00 87.41           H  
ATOM   3925  HZ3 LYS A 246       2.608   5.632  19.450  1.00 87.41           H  
ATOM   3926  N   LYS A 247       9.551   2.890  19.025  1.00 86.42           N  
ATOM   3927  H   LYS A 247       8.915   2.624  18.287  1.00 86.42           H  
ATOM   3928  CA  LYS A 247       9.859   1.908  20.085  1.00 86.42           C  
ATOM   3929  HA  LYS A 247      10.134   2.454  20.988  1.00 86.42           H  
ATOM   3930  C   LYS A 247      11.076   1.019  19.782  1.00 86.42           C  
ATOM   3931  CB  LYS A 247       8.617   1.054  20.412  1.00 86.42           C  
ATOM   3932  HB2 LYS A 247       8.883   0.348  21.198  1.00 86.42           H  
ATOM   3933  HB3 LYS A 247       8.328   0.484  19.529  1.00 86.42           H  
ATOM   3934  O   LYS A 247      11.411   0.156  20.586  1.00 86.42           O  
ATOM   3935  CG  LYS A 247       7.415   1.881  20.900  1.00 86.42           C  
ATOM   3936  HG2 LYS A 247       7.738   2.546  21.700  1.00 86.42           H  
ATOM   3937  HG3 LYS A 247       7.033   2.478  20.072  1.00 86.42           H  
ATOM   3938  CD  LYS A 247       6.280   0.984  21.419  1.00 86.42           C  
ATOM   3939  HD2 LYS A 247       5.945   0.326  20.617  1.00 86.42           H  
ATOM   3940  HD3 LYS A 247       6.657   0.379  22.243  1.00 86.42           H  
ATOM   3941  CE  LYS A 247       5.107   1.846  21.911  1.00 86.42           C  
ATOM   3942  HE2 LYS A 247       5.484   2.540  22.663  1.00 86.42           H  
ATOM   3943  HE3 LYS A 247       4.732   2.436  21.074  1.00 86.42           H  
ATOM   3944  NZ  LYS A 247       4.006   1.033  22.492  1.00 86.42           N  
ATOM   3945  HZ1 LYS A 247       4.338   0.501  23.284  1.00 86.42           H  
ATOM   3946  HZ2 LYS A 247       3.614   0.396  21.813  1.00 86.42           H  
ATOM   3947  HZ3 LYS A 247       3.264   1.629  22.831  1.00 86.42           H  
ATOM   3948  N   VAL A 248      11.725   1.184  18.628  1.00 88.95           N  
ATOM   3949  H   VAL A 248      11.476   1.964  18.036  1.00 88.95           H  
ATOM   3950  CA  VAL A 248      12.933   0.422  18.279  1.00 88.95           C  
ATOM   3951  HA  VAL A 248      12.816  -0.603  18.630  1.00 88.95           H  
ATOM   3952  C   VAL A 248      14.128   1.042  19.004  1.00 88.95           C  
ATOM   3953  CB  VAL A 248      13.147   0.367  16.752  1.00 88.95           C  
ATOM   3954  HB  VAL A 248      13.232   1.379  16.354  1.00 88.95           H  
ATOM   3955  O   VAL A 248      14.471   2.196  18.757  1.00 88.95           O  
ATOM   3956  CG1 VAL A 248      14.423  -0.399  16.380  1.00 88.95           C  
ATOM   3957 HG11 VAL A 248      14.402  -1.403  16.805  1.00 88.95           H  
ATOM   3958 HG12 VAL A 248      14.509  -0.467  15.295  1.00 88.95           H  
ATOM   3959 HG13 VAL A 248      15.298   0.138  16.746  1.00 88.95           H  
ATOM   3960  CG2 VAL A 248      11.970  -0.337  16.060  1.00 88.95           C  
ATOM   3961 HG21 VAL A 248      11.900  -1.371  16.399  1.00 88.95           H  
ATOM   3962 HG22 VAL A 248      12.113  -0.321  14.979  1.00 88.95           H  
ATOM   3963 HG23 VAL A 248      11.034   0.171  16.291  1.00 88.95           H  
ATOM   3964  N   SER A 249      14.768   0.273  19.890  1.00 91.44           N  
ATOM   3965  H   SER A 249      14.411  -0.651  20.086  1.00 91.44           H  
ATOM   3966  CA  SER A 249      15.917   0.724  20.693  1.00 91.44           C  
ATOM   3967  HA  SER A 249      15.667   1.674  21.166  1.00 91.44           H  
ATOM   3968  C   SER A 249      17.183   0.949  19.861  1.00 91.44           C  
ATOM   3969  CB  SER A 249      16.206  -0.299  21.798  1.00 91.44           C  
ATOM   3970  HB2 SER A 249      15.371  -0.316  22.497  1.00 91.44           H  
ATOM   3971  HB3 SER A 249      17.107  -0.006  22.337  1.00 91.44           H  
ATOM   3972  O   SER A 249      17.963   1.856  20.145  1.00 91.44           O  
ATOM   3973  OG  SER A 249      16.377  -1.595  21.244  1.00 91.44           O  
ATOM   3974  HG  SER A 249      16.649  -2.186  21.951  1.00 91.44           H  
ATOM   3975  N   ASN A 250      17.380   0.149  18.809  1.00 93.66           N  
ATOM   3976  H   ASN A 250      16.711  -0.591  18.652  1.00 93.66           H  
ATOM   3977  CA  ASN A 250      18.522   0.275  17.909  1.00 93.66           C  
ATOM   3978  HA  ASN A 250      19.416   0.416  18.516  1.00 93.66           H  
ATOM   3979  C   ASN A 250      18.372   1.521  17.012  1.00 93.66           C  
ATOM   3980  CB  ASN A 250      18.700  -1.047  17.139  1.00 93.66           C  
ATOM   3981  HB2 ASN A 250      17.836  -1.228  16.501  1.00 93.66           H  
ATOM   3982  HB3 ASN A 250      18.781  -1.863  17.857  1.00 93.66           H  
ATOM   3983  O   ASN A 250      17.573   1.536  16.068  1.00 93.66           O  
ATOM   3984  CG  ASN A 250      19.948  -1.039  16.271  1.00 93.66           C  
ATOM   3985  ND2 ASN A 250      20.623  -2.150  16.119  1.00 93.66           N  
ATOM   3986 HD21 ASN A 250      20.391  -2.986  16.638  1.00 93.66           H  
ATOM   3987 HD22 ASN A 250      21.491  -2.060  15.611  1.00 93.66           H  
ATOM   3988  OD1 ASN A 250      20.326  -0.034  15.702  1.00 93.66           O  
ATOM   3989  N   LYS A 251      19.164   2.560  17.312  1.00 92.89           N  
ATOM   3990  H   LYS A 251      19.777   2.461  18.109  1.00 92.89           H  
ATOM   3991  CA  LYS A 251      19.163   3.840  16.589  1.00 92.89           C  
ATOM   3992  HA  LYS A 251      18.142   4.218  16.550  1.00 92.89           H  
ATOM   3993  C   LYS A 251      19.614   3.695  15.135  1.00 92.89           C  
ATOM   3994  CB  LYS A 251      20.048   4.871  17.311  1.00 92.89           C  
ATOM   3995  HB2 LYS A 251      20.143   5.746  16.668  1.00 92.89           H  
ATOM   3996  HB3 LYS A 251      21.045   4.454  17.454  1.00 92.89           H  
ATOM   3997  O   LYS A 251      18.964   4.269  14.265  1.00 92.89           O  
ATOM   3998  CG  LYS A 251      19.479   5.327  18.666  1.00 92.89           C  
ATOM   3999  HG2 LYS A 251      19.437   4.478  19.349  1.00 92.89           H  
ATOM   4000  HG3 LYS A 251      18.472   5.716  18.521  1.00 92.89           H  
ATOM   4001  CD  LYS A 251      20.367   6.426  19.274  1.00 92.89           C  
ATOM   4002  HD2 LYS A 251      20.418   7.267  18.582  1.00 92.89           H  
ATOM   4003  HD3 LYS A 251      21.373   6.027  19.406  1.00 92.89           H  
ATOM   4004  CE  LYS A 251      19.829   6.907  20.629  1.00 92.89           C  
ATOM   4005  HE2 LYS A 251      19.751   6.046  21.293  1.00 92.89           H  
ATOM   4006  HE3 LYS A 251      18.827   7.313  20.488  1.00 92.89           H  
ATOM   4007  NZ  LYS A 251      20.716   7.934  21.241  1.00 92.89           N  
ATOM   4008  HZ1 LYS A 251      20.810   8.746  20.648  1.00 92.89           H  
ATOM   4009  HZ2 LYS A 251      20.363   8.236  22.138  1.00 92.89           H  
ATOM   4010  HZ3 LYS A 251      21.641   7.559  21.393  1.00 92.89           H  
ATOM   4011  N   ASP A 252      20.648   2.904  14.861  1.00 93.73           N  
ATOM   4012  H   ASP A 252      21.152   2.464  15.618  1.00 93.73           H  
ATOM   4013  CA  ASP A 252      21.183   2.721  13.505  1.00 93.73           C  
ATOM   4014  HA  ASP A 252      21.406   3.696  13.073  1.00 93.73           H  
ATOM   4015  C   ASP A 252      20.175   2.019  12.597  1.00 93.73           C  
ATOM   4016  CB  ASP A 252      22.484   1.909  13.552  1.00 93.73           C  
ATOM   4017  HB2 ASP A 252      22.280   0.919  13.961  1.00 93.73           H  
ATOM   4018  HB3 ASP A 252      22.860   1.785  12.536  1.00 93.73           H  
ATOM   4019  O   ASP A 252      19.945   2.434  11.461  1.00 93.73           O  
ATOM   4020  CG  ASP A 252      23.555   2.603  14.388  1.00 93.73           C  
ATOM   4021  OD1 ASP A 252      23.633   3.847  14.291  1.00 93.73           O  
ATOM   4022  OD2 ASP A 252      24.209   1.885  15.170  1.00 93.73           O  
ATOM   4023  N   LEU A 253      19.489   1.001  13.123  1.00 92.27           N  
ATOM   4024  H   LEU A 253      19.746   0.702  14.053  1.00 92.27           H  
ATOM   4025  CA  LEU A 253      18.409   0.320  12.416  1.00 92.27           C  
ATOM   4026  HA  LEU A 253      18.807  -0.037  11.466  1.00 92.27           H  
ATOM   4027  C   LEU A 253      17.263   1.293  12.106  1.00 92.27           C  
ATOM   4028  CB  LEU A 253      17.950  -0.883  13.258  1.00 92.27           C  
ATOM   4029  HB2 LEU A 253      17.603  -0.515  14.223  1.00 92.27           H  
ATOM   4030  HB3 LEU A 253      18.808  -1.532  13.430  1.00 92.27           H  
ATOM   4031  O   LEU A 253      16.764   1.325  10.979  1.00 92.27           O  
ATOM   4032  CG  LEU A 253      16.822  -1.713  12.622  1.00 92.27           C  
ATOM   4033  HG  LEU A 253      15.936  -1.087  12.516  1.00 92.27           H  
ATOM   4034  CD1 LEU A 253      17.194  -2.276  11.249  1.00 92.27           C  
ATOM   4035 HD11 LEU A 253      18.114  -2.856  11.322  1.00 92.27           H  
ATOM   4036 HD12 LEU A 253      17.333  -1.462  10.538  1.00 92.27           H  
ATOM   4037 HD13 LEU A 253      16.389  -2.912  10.882  1.00 92.27           H  
ATOM   4038  CD2 LEU A 253      16.438  -2.869  13.542  1.00 92.27           C  
ATOM   4039 HD21 LEU A 253      15.599  -3.418  13.114  1.00 92.27           H  
ATOM   4040 HD22 LEU A 253      17.287  -3.540  13.669  1.00 92.27           H  
ATOM   4041 HD23 LEU A 253      16.141  -2.478  14.515  1.00 92.27           H  
ATOM   4042  N   ARG A 254      16.871   2.121  13.082  1.00 93.39           N  
ATOM   4043  H   ARG A 254      17.341   2.050  13.973  1.00 93.39           H  
ATOM   4044  CA  ARG A 254      15.840   3.151  12.905  1.00 93.39           C  
ATOM   4045  HA  ARG A 254      14.926   2.677  12.547  1.00 93.39           H  
ATOM   4046  C   ARG A 254      16.226   4.172  11.832  1.00 93.39           C  
ATOM   4047  CB  ARG A 254      15.546   3.796  14.265  1.00 93.39           C  
ATOM   4048  HB2 ARG A 254      16.451   4.258  14.660  1.00 93.39           H  
ATOM   4049  HB3 ARG A 254      15.226   3.019  14.958  1.00 93.39           H  
ATOM   4050  O   ARG A 254      15.445   4.411  10.913  1.00 93.39           O  
ATOM   4051  CG  ARG A 254      14.443   4.854  14.155  1.00 93.39           C  
ATOM   4052  HG2 ARG A 254      13.582   4.404  13.661  1.00 93.39           H  
ATOM   4053  HG3 ARG A 254      14.785   5.695  13.553  1.00 93.39           H  
ATOM   4054  CD  ARG A 254      14.026   5.362  15.534  1.00 93.39           C  
ATOM   4055  HD2 ARG A 254      13.777   4.508  16.163  1.00 93.39           H  
ATOM   4056  HD3 ARG A 254      13.134   5.979  15.420  1.00 93.39           H  
ATOM   4057  NE  ARG A 254      15.103   6.162  16.147  1.00 93.39           N  
ATOM   4058  HE  ARG A 254      15.839   6.480  15.533  1.00 93.39           H  
ATOM   4059  NH1 ARG A 254      14.282   6.155  18.290  1.00 93.39           N  
ATOM   4060 HH11 ARG A 254      13.587   5.474  18.017  1.00 93.39           H  
ATOM   4061 HH12 ARG A 254      14.321   6.448  19.256  1.00 93.39           H  
ATOM   4062  NH2 ARG A 254      16.110   7.347  17.799  1.00 93.39           N  
ATOM   4063 HH21 ARG A 254      16.766   7.709  17.122  1.00 93.39           H  
ATOM   4064 HH22 ARG A 254      16.067   7.730  18.732  1.00 93.39           H  
ATOM   4065  CZ  ARG A 254      15.160   6.544  17.408  1.00 93.39           C  
ATOM   4066  N   PHE A 255      17.429   4.736  11.909  1.00 94.32           N  
ATOM   4067  H   PHE A 255      18.031   4.488  12.681  1.00 94.32           H  
ATOM   4068  CA  PHE A 255      17.927   5.703  10.929  1.00 94.32           C  
ATOM   4069  HA  PHE A 255      17.200   6.506  10.806  1.00 94.32           H  
ATOM   4070  C   PHE A 255      18.093   5.093   9.539  1.00 94.32           C  
ATOM   4071  CB  PHE A 255      19.250   6.300  11.425  1.00 94.32           C  
ATOM   4072  HB2 PHE A 255      19.679   6.891  10.615  1.00 94.32           H  
ATOM   4073  HB3 PHE A 255      19.944   5.487  11.637  1.00 94.32           H  
ATOM   4074  O   PHE A 255      17.757   5.744   8.550  1.00 94.32           O  
ATOM   4075  CG  PHE A 255      19.176   7.208  12.643  1.00 94.32           C  
ATOM   4076  CD1 PHE A 255      17.962   7.786  13.080  1.00 94.32           C  
ATOM   4077  HD1 PHE A 255      17.031   7.584  12.572  1.00 94.32           H  
ATOM   4078  CD2 PHE A 255      20.372   7.541  13.306  1.00 94.32           C  
ATOM   4079  HD2 PHE A 255      21.309   7.115  12.979  1.00 94.32           H  
ATOM   4080  CE1 PHE A 255      17.950   8.691  14.155  1.00 94.32           C  
ATOM   4081  HE1 PHE A 255      17.029   9.175  14.442  1.00 94.32           H  
ATOM   4082  CE2 PHE A 255      20.360   8.448  14.379  1.00 94.32           C  
ATOM   4083  HE2 PHE A 255      21.290   8.718  14.858  1.00 94.32           H  
ATOM   4084  CZ  PHE A 255      19.151   9.028  14.800  1.00 94.32           C  
ATOM   4085  HZ  PHE A 255      19.156   9.762  15.593  1.00 94.32           H  
ATOM   4086  N   SER A 256      18.518   3.833   9.449  1.00 95.29           N  
ATOM   4087  H   SER A 256      18.853   3.379  10.287  1.00 95.29           H  
ATOM   4088  CA  SER A 256      18.597   3.097   8.186  1.00 95.29           C  
ATOM   4089  HA  SER A 256      19.233   3.653   7.497  1.00 95.29           H  
ATOM   4090  C   SER A 256      17.220   2.945   7.528  1.00 95.29           C  
ATOM   4091  CB  SER A 256      19.254   1.739   8.438  1.00 95.29           C  
ATOM   4092  HB2 SER A 256      18.675   1.175   9.168  1.00 95.29           H  
ATOM   4093  HB3 SER A 256      20.257   1.900   8.835  1.00 95.29           H  
ATOM   4094  O   SER A 256      17.075   3.225   6.337  1.00 95.29           O  
ATOM   4095  OG  SER A 256      19.345   0.999   7.236  1.00 95.29           O  
ATOM   4096  HG  SER A 256      20.093   0.403   7.323  1.00 95.29           H  
ATOM   4097  N   MET A 257      16.174   2.599   8.291  1.00 93.73           N  
ATOM   4098  H   MET A 257      16.340   2.389   9.264  1.00 93.73           H  
ATOM   4099  CA  MET A 257      14.800   2.504   7.769  1.00 93.73           C  
ATOM   4100  HA  MET A 257      14.800   1.844   6.902  1.00 93.73           H  
ATOM   4101  C   MET A 257      14.249   3.855   7.292  1.00 93.73           C  
ATOM   4102  CB  MET A 257      13.867   1.909   8.832  1.00 93.73           C  
ATOM   4103  HB2 MET A 257      13.993   2.448   9.771  1.00 93.73           H  
ATOM   4104  HB3 MET A 257      12.835   2.030   8.504  1.00 93.73           H  
ATOM   4105  O   MET A 257      13.666   3.930   6.205  1.00 93.73           O  
ATOM   4106  CG  MET A 257      14.122   0.413   9.048  1.00 93.73           C  
ATOM   4107  HG2 MET A 257      14.014  -0.093   8.089  1.00 93.73           H  
ATOM   4108  HG3 MET A 257      15.146   0.261   9.389  1.00 93.73           H  
ATOM   4109  SD  MET A 257      12.992  -0.381  10.224  1.00 93.73           S  
ATOM   4110  CE  MET A 257      13.555   0.406  11.755  1.00 93.73           C  
ATOM   4111  HE1 MET A 257      13.064  -0.052  12.614  1.00 93.73           H  
ATOM   4112  HE2 MET A 257      13.345   1.475  11.724  1.00 93.73           H  
ATOM   4113  HE3 MET A 257      14.635   0.293  11.844  1.00 93.73           H  
ATOM   4114  N   ILE A 258      14.465   4.925   8.065  1.00 96.03           N  
ATOM   4115  H   ILE A 258      14.920   4.789   8.956  1.00 96.03           H  
ATOM   4116  CA  ILE A 258      14.048   6.287   7.692  1.00 96.03           C  
ATOM   4117  HA  ILE A 258      12.982   6.280   7.461  1.00 96.03           H  
ATOM   4118  C   ILE A 258      14.778   6.731   6.418  1.00 96.03           C  
ATOM   4119  CB  ILE A 258      14.274   7.268   8.867  1.00 96.03           C  
ATOM   4120  HB  ILE A 258      15.315   7.193   9.182  1.00 96.03           H  
ATOM   4121  O   ILE A 258      14.141   7.078   5.424  1.00 96.03           O  
ATOM   4122  CG1 ILE A 258      13.364   6.927  10.071  1.00 96.03           C  
ATOM   4123 HG12 ILE A 258      13.305   5.848  10.210  1.00 96.03           H  
ATOM   4124 HG13 ILE A 258      12.357   7.297   9.873  1.00 96.03           H  
ATOM   4125  CG2 ILE A 258      14.001   8.717   8.421  1.00 96.03           C  
ATOM   4126 HG21 ILE A 258      14.100   9.405   9.261  1.00 96.03           H  
ATOM   4127 HG22 ILE A 258      14.722   9.032   7.666  1.00 96.03           H  
ATOM   4128 HG23 ILE A 258      12.994   8.805   8.014  1.00 96.03           H  
ATOM   4129  CD1 ILE A 258      13.838   7.539  11.393  1.00 96.03           C  
ATOM   4130 HD11 ILE A 258      13.183   7.205  12.197  1.00 96.03           H  
ATOM   4131 HD12 ILE A 258      14.856   7.214  11.605  1.00 96.03           H  
ATOM   4132 HD13 ILE A 258      13.806   8.628  11.349  1.00 96.03           H  
ATOM   4133  N   THR A 259      16.109   6.625   6.401  1.00 96.15           N  
ATOM   4134  H   THR A 259      16.570   6.323   7.248  1.00 96.15           H  
ATOM   4135  CA  THR A 259      16.953   7.006   5.256  1.00 96.15           C  
ATOM   4136  HA  THR A 259      16.811   8.066   5.047  1.00 96.15           H  
ATOM   4137  C   THR A 259      16.583   6.220   4.000  1.00 96.15           C  
ATOM   4138  CB  THR A 259      18.438   6.772   5.572  1.00 96.15           C  
ATOM   4139  HB  THR A 259      18.610   5.714   5.768  1.00 96.15           H  
ATOM   4140  O   THR A 259      16.517   6.783   2.908  1.00 96.15           O  
ATOM   4141  CG2 THR A 259      19.363   7.222   4.440  1.00 96.15           C  
ATOM   4142 HG21 THR A 259      19.164   8.264   4.191  1.00 96.15           H  
ATOM   4143 HG22 THR A 259      20.399   7.127   4.767  1.00 96.15           H  
ATOM   4144 HG23 THR A 259      19.212   6.596   3.560  1.00 96.15           H  
ATOM   4145  OG1 THR A 259      18.803   7.503   6.713  1.00 96.15           O  
ATOM   4146  HG1 THR A 259      18.529   6.999   7.483  1.00 96.15           H  
ATOM   4147  N   LYS A 260      16.298   4.919   4.135  1.00 95.32           N  
ATOM   4148  H   LYS A 260      16.404   4.497   5.046  1.00 95.32           H  
ATOM   4149  CA  LYS A 260      15.848   4.082   3.018  1.00 95.32           C  
ATOM   4150  HA  LYS A 260      16.579   4.155   2.213  1.00 95.32           H  
ATOM   4151  C   LYS A 260      14.520   4.570   2.446  1.00 95.32           C  
ATOM   4152  CB  LYS A 260      15.766   2.625   3.489  1.00 95.32           C  
ATOM   4153  HB2 LYS A 260      16.743   2.332   3.873  1.00 95.32           H  
ATOM   4154  HB3 LYS A 260      15.038   2.543   4.296  1.00 95.32           H  
ATOM   4155  O   LYS A 260      14.388   4.632   1.227  1.00 95.32           O  
ATOM   4156  CG  LYS A 260      15.380   1.667   2.355  1.00 95.32           C  
ATOM   4157  HG2 LYS A 260      14.374   1.892   2.003  1.00 95.32           H  
ATOM   4158  HG3 LYS A 260      16.084   1.781   1.531  1.00 95.32           H  
ATOM   4159  CD  LYS A 260      15.422   0.224   2.866  1.00 95.32           C  
ATOM   4160  HD2 LYS A 260      14.699   0.109   3.674  1.00 95.32           H  
ATOM   4161  HD3 LYS A 260      16.420   0.015   3.251  1.00 95.32           H  
ATOM   4162  CE  LYS A 260      15.094  -0.750   1.733  1.00 95.32           C  
ATOM   4163  HE2 LYS A 260      15.768  -0.549   0.901  1.00 95.32           H  
ATOM   4164  HE3 LYS A 260      14.073  -0.558   1.403  1.00 95.32           H  
ATOM   4165  NZ  LYS A 260      15.246  -2.157   2.180  1.00 95.32           N  
ATOM   4166  HZ1 LYS A 260      16.191  -2.312   2.502  1.00 95.32           H  
ATOM   4167  HZ2 LYS A 260      14.621  -2.360   2.947  1.00 95.32           H  
ATOM   4168  HZ3 LYS A 260      15.076  -2.804   1.423  1.00 95.32           H  
ATOM   4169  N   THR A 261      13.566   4.931   3.300  1.00 96.46           N  
ATOM   4170  H   THR A 261      13.760   4.871   4.290  1.00 96.46           H  
ATOM   4171  CA  THR A 261      12.266   5.471   2.874  1.00 96.46           C  
ATOM   4172  HA  THR A 261      11.790   4.764   2.195  1.00 96.46           H  
ATOM   4173  C   THR A 261      12.454   6.781   2.111  1.00 96.46           C  
ATOM   4174  CB  THR A 261      11.333   5.661   4.080  1.00 96.46           C  
ATOM   4175  HB  THR A 261      11.751   6.400   4.764  1.00 96.46           H  
ATOM   4176  O   THR A 261      11.945   6.915   1.001  1.00 96.46           O  
ATOM   4177  CG2 THR A 261       9.929   6.108   3.671  1.00 96.46           C  
ATOM   4178 HG21 THR A 261       9.293   6.154   4.555  1.00 96.46           H  
ATOM   4179 HG22 THR A 261       9.960   7.100   3.219  1.00 96.46           H  
ATOM   4180 HG23 THR A 261       9.501   5.399   2.963  1.00 96.46           H  
ATOM   4181  OG1 THR A 261      11.215   4.426   4.756  1.00 96.46           O  
ATOM   4182  HG1 THR A 261      11.985   4.321   5.319  1.00 96.46           H  
ATOM   4183  N   ILE A 262      13.282   7.693   2.636  1.00 97.15           N  
ATOM   4184  H   ILE A 262      13.664   7.521   3.555  1.00 97.15           H  
ATOM   4185  CA  ILE A 262      13.610   8.968   1.981  1.00 97.15           C  
ATOM   4186  HA  ILE A 262      12.683   9.527   1.856  1.00 97.15           H  
ATOM   4187  C   ILE A 262      14.193   8.730   0.582  1.00 97.15           C  
ATOM   4188  CB  ILE A 262      14.561   9.801   2.874  1.00 97.15           C  
ATOM   4189  HB  ILE A 262      15.395   9.165   3.172  1.00 97.15           H  
ATOM   4190  O   ILE A 262      13.667   9.246  -0.402  1.00 97.15           O  
ATOM   4191  CG1 ILE A 262      13.816  10.260   4.147  1.00 97.15           C  
ATOM   4192 HG12 ILE A 262      13.065  11.002   3.872  1.00 97.15           H  
ATOM   4193 HG13 ILE A 262      13.296   9.415   4.598  1.00 97.15           H  
ATOM   4194  CG2 ILE A 262      15.145  11.024   2.137  1.00 97.15           C  
ATOM   4195 HG21 ILE A 262      15.672  10.733   1.229  1.00 97.15           H  
ATOM   4196 HG22 ILE A 262      14.355  11.731   1.883  1.00 97.15           H  
ATOM   4197 HG23 ILE A 262      15.869  11.536   2.771  1.00 97.15           H  
ATOM   4198  CD1 ILE A 262      14.726  10.861   5.223  1.00 97.15           C  
ATOM   4199 HD11 ILE A 262      15.526  10.163   5.468  1.00 97.15           H  
ATOM   4200 HD12 ILE A 262      15.153  11.805   4.885  1.00 97.15           H  
ATOM   4201 HD13 ILE A 262      14.138  11.054   6.120  1.00 97.15           H  
ATOM   4202  N   LYS A 263      15.238   7.896   0.472  1.00 95.32           N  
ATOM   4203  H   LYS A 263      15.619   7.505   1.322  1.00 95.32           H  
ATOM   4204  CA  LYS A 263      15.892   7.592  -0.813  1.00 95.32           C  
ATOM   4205  HA  LYS A 263      16.232   8.522  -1.268  1.00 95.32           H  
ATOM   4206  C   LYS A 263      14.928   6.970  -1.824  1.00 95.32           C  
ATOM   4207  CB  LYS A 263      17.101   6.668  -0.591  1.00 95.32           C  
ATOM   4208  HB2 LYS A 263      16.805   5.822   0.029  1.00 95.32           H  
ATOM   4209  HB3 LYS A 263      17.427   6.287  -1.559  1.00 95.32           H  
ATOM   4210  O   LYS A 263      14.985   7.299  -3.002  1.00 95.32           O  
ATOM   4211  CG  LYS A 263      18.284   7.402   0.058  1.00 95.32           C  
ATOM   4212  HG2 LYS A 263      17.991   7.796   1.031  1.00 95.32           H  
ATOM   4213  HG3 LYS A 263      18.571   8.238  -0.579  1.00 95.32           H  
ATOM   4214  CD  LYS A 263      19.492   6.468   0.230  1.00 95.32           C  
ATOM   4215  HD2 LYS A 263      19.773   6.070  -0.745  1.00 95.32           H  
ATOM   4216  HD3 LYS A 263      19.222   5.646   0.893  1.00 95.32           H  
ATOM   4217  CE  LYS A 263      20.670   7.253   0.824  1.00 95.32           C  
ATOM   4218  HE2 LYS A 263      20.389   7.614   1.813  1.00 95.32           H  
ATOM   4219  HE3 LYS A 263      20.847   8.128   0.199  1.00 95.32           H  
ATOM   4220  NZ  LYS A 263      21.913   6.440   0.905  1.00 95.32           N  
ATOM   4221  HZ1 LYS A 263      22.199   6.136  -0.014  1.00 95.32           H  
ATOM   4222  HZ2 LYS A 263      21.788   5.632   1.499  1.00 95.32           H  
ATOM   4223  HZ3 LYS A 263      22.666   6.996   1.284  1.00 95.32           H  
ATOM   4224  N   GLN A 264      14.039   6.085  -1.374  1.00 93.65           N  
ATOM   4225  H   GLN A 264      14.027   5.879  -0.385  1.00 93.65           H  
ATOM   4226  CA  GLN A 264      13.076   5.415  -2.248  1.00 93.65           C  
ATOM   4227  HA  GLN A 264      13.608   4.994  -3.101  1.00 93.65           H  
ATOM   4228  C   GLN A 264      12.026   6.365  -2.831  1.00 93.65           C  
ATOM   4229  CB  GLN A 264      12.388   4.285  -1.476  1.00 93.65           C  
ATOM   4230  HB2 GLN A 264      11.482   3.999  -2.010  1.00 93.65           H  
ATOM   4231  HB3 GLN A 264      12.102   4.630  -0.483  1.00 93.65           H  
ATOM   4232  O   GLN A 264      11.690   6.226  -4.002  1.00 93.65           O  
ATOM   4233  CG  GLN A 264      13.301   3.059  -1.370  1.00 93.65           C  
ATOM   4234  HG2 GLN A 264      14.236   3.323  -0.877  1.00 93.65           H  
ATOM   4235  HG3 GLN A 264      13.547   2.723  -2.377  1.00 93.65           H  
ATOM   4236  CD  GLN A 264      12.663   1.896  -0.623  1.00 93.65           C  
ATOM   4237  NE2 GLN A 264      13.289   0.741  -0.636  1.00 93.65           N  
ATOM   4238 HE21 GLN A 264      14.159   0.663  -1.143  1.00 93.65           H  
ATOM   4239 HE22 GLN A 264      12.788  -0.016  -0.191  1.00 93.65           H  
ATOM   4240  OE1 GLN A 264      11.565   1.922  -0.098  1.00 93.65           O  
ATOM   4241  N   TYR A 265      11.514   7.308  -2.037  1.00 97.31           N  
ATOM   4242  H   TYR A 265      11.821   7.364  -1.076  1.00 97.31           H  
ATOM   4243  CA  TYR A 265      10.553   8.307  -2.514  1.00 97.31           C  
ATOM   4244  HA  TYR A 265       9.810   7.822  -3.147  1.00 97.31           H  
ATOM   4245  C   TYR A 265      11.225   9.373  -3.387  1.00 97.31           C  
ATOM   4246  CB  TYR A 265       9.818   8.921  -1.317  1.00 97.31           C  
ATOM   4247  HB2 TYR A 265      10.502   9.025  -0.474  1.00 97.31           H  
ATOM   4248  HB3 TYR A 265       9.496   9.927  -1.588  1.00 97.31           H  
ATOM   4249  O   TYR A 265      10.692   9.717  -4.441  1.00 97.31           O  
ATOM   4250  CG  TYR A 265       8.593   8.133  -0.888  1.00 97.31           C  
ATOM   4251  CD1 TYR A 265       7.313   8.576  -1.266  1.00 97.31           C  
ATOM   4252  HD1 TYR A 265       7.199   9.484  -1.839  1.00 97.31           H  
ATOM   4253  CD2 TYR A 265       8.722   6.956  -0.125  1.00 97.31           C  
ATOM   4254  HD2 TYR A 265       9.702   6.609   0.168  1.00 97.31           H  
ATOM   4255  CE1 TYR A 265       6.169   7.851  -0.888  1.00 97.31           C  
ATOM   4256  HE1 TYR A 265       5.185   8.196  -1.172  1.00 97.31           H  
ATOM   4257  CE2 TYR A 265       7.580   6.231   0.266  1.00 97.31           C  
ATOM   4258  HE2 TYR A 265       7.681   5.337   0.864  1.00 97.31           H  
ATOM   4259  OH  TYR A 265       5.190   5.992   0.268  1.00 97.31           O  
ATOM   4260  HH  TYR A 265       5.371   5.339   0.947  1.00 97.31           H  
ATOM   4261  CZ  TYR A 265       6.297   6.679  -0.117  1.00 97.31           C  
ATOM   4262  N   ALA A 266      12.428   9.821  -3.014  1.00 95.49           N  
ATOM   4263  H   ALA A 266      12.802   9.540  -2.119  1.00 95.49           H  
ATOM   4264  CA  ALA A 266      13.210  10.760  -3.816  1.00 95.49           C  
ATOM   4265  HA  ALA A 266      12.615  11.658  -3.979  1.00 95.49           H  
ATOM   4266  C   ALA A 266      13.568  10.186  -5.200  1.00 95.49           C  
ATOM   4267  CB  ALA A 266      14.464  11.146  -3.024  1.00 95.49           C  
ATOM   4268  HB1 ALA A 266      15.042  11.874  -3.593  1.00 95.49           H  
ATOM   4269  HB2 ALA A 266      15.080  10.266  -2.838  1.00 95.49           H  
ATOM   4270  HB3 ALA A 266      14.175  11.595  -2.073  1.00 95.49           H  
ATOM   4271  O   ALA A 266      13.436  10.881  -6.203  1.00 95.49           O  
ATOM   4272  N   ALA A 267      13.928   8.897  -5.277  1.00 92.00           N  
ATOM   4273  H   ALA A 267      14.073   8.382  -4.421  1.00 92.00           H  
ATOM   4274  CA  ALA A 267      14.186   8.202  -6.544  1.00 92.00           C  
ATOM   4275  HA  ALA A 267      14.944   8.756  -7.098  1.00 92.00           H  
ATOM   4276  C   ALA A 267      12.949   8.102  -7.458  1.00 92.00           C  
ATOM   4277  CB  ALA A 267      14.736   6.806  -6.226  1.00 92.00           C  
ATOM   4278  HB1 ALA A 267      15.654   6.894  -5.644  1.00 92.00           H  
ATOM   4279  HB2 ALA A 267      14.960   6.287  -7.158  1.00 92.00           H  
ATOM   4280  HB3 ALA A 267      13.998   6.232  -5.665  1.00 92.00           H  
ATOM   4281  O   ALA A 267      13.089   7.866  -8.650  1.00 92.00           O  
ATOM   4282  N   LYS A 268      11.740   8.283  -6.911  1.00 92.65           N  
ATOM   4283  H   LYS A 268      11.701   8.485  -5.922  1.00 92.65           H  
ATOM   4284  CA  LYS A 268      10.478   8.356  -7.662  1.00 92.65           C  
ATOM   4285  HA  LYS A 268      10.671   8.083  -8.700  1.00 92.65           H  
ATOM   4286  C   LYS A 268       9.948   9.782  -7.800  1.00 92.65           C  
ATOM   4287  CB  LYS A 268       9.453   7.372  -7.063  1.00 92.65           C  
ATOM   4288  HB2 LYS A 268       8.485   7.519  -7.542  1.00 92.65           H  
ATOM   4289  HB3 LYS A 268       9.329   7.579  -6.000  1.00 92.65           H  
ATOM   4290  O   LYS A 268       8.766   9.969  -8.072  1.00 92.65           O  
ATOM   4291  CG  LYS A 268       9.843   5.896  -7.251  1.00 92.65           C  
ATOM   4292  HG2 LYS A 268      10.752   5.675  -6.691  1.00 92.65           H  
ATOM   4293  HG3 LYS A 268       9.038   5.274  -6.859  1.00 92.65           H  
ATOM   4294  CD  LYS A 268      10.061   5.566  -8.735  1.00 92.65           C  
ATOM   4295  HD2 LYS A 268      10.995   6.014  -9.075  1.00 92.65           H  
ATOM   4296  HD3 LYS A 268       9.237   5.976  -9.318  1.00 92.65           H  
ATOM   4297  CE  LYS A 268      10.145   4.066  -8.977  1.00 92.65           C  
ATOM   4298  HE2 LYS A 268       9.211   3.618  -8.637  1.00 92.65           H  
ATOM   4299  HE3 LYS A 268      10.975   3.658  -8.401  1.00 92.65           H  
ATOM   4300  NZ  LYS A 268      10.355   3.791 -10.417  1.00 92.65           N  
ATOM   4301  HZ1 LYS A 268      10.419   2.808 -10.637  1.00 92.65           H  
ATOM   4302  HZ2 LYS A 268       9.679   4.244 -11.015  1.00 92.65           H  
ATOM   4303  HZ3 LYS A 268      11.255   4.150 -10.702  1.00 92.65           H  
ATOM   4304  N   HIS A 269      10.816  10.776  -7.604  1.00 94.04           N  
ATOM   4305  H   HIS A 269      11.776  10.533  -7.406  1.00 94.04           H  
ATOM   4306  CA  HIS A 269      10.517  12.201  -7.760  1.00 94.04           C  
ATOM   4307  HA  HIS A 269      11.385  12.741  -7.380  1.00 94.04           H  
ATOM   4308  C   HIS A 269       9.331  12.689  -6.913  1.00 94.04           C  
ATOM   4309  CB  HIS A 269      10.396  12.548  -9.252  1.00 94.04           C  
ATOM   4310  HB2 HIS A 269      10.311  13.629  -9.363  1.00 94.04           H  
ATOM   4311  HB3 HIS A 269       9.488  12.101  -9.656  1.00 94.04           H  
ATOM   4312  O   HIS A 269       8.680  13.679  -7.242  1.00 94.04           O  
ATOM   4313  CG  HIS A 269      11.579  12.079 -10.058  1.00 94.04           C  
ATOM   4314  CD2 HIS A 269      11.602  11.036 -10.945  1.00 94.04           C  
ATOM   4315  HD2 HIS A 269      10.766  10.407 -11.212  1.00 94.04           H  
ATOM   4316  ND1 HIS A 269      12.852  12.599 -10.008  1.00 94.04           N  
ATOM   4317  HD1 HIS A 269      13.152  13.398  -9.467  1.00 94.04           H  
ATOM   4318  CE1 HIS A 269      13.622  11.892 -10.850  1.00 94.04           C  
ATOM   4319  HE1 HIS A 269      14.669  12.073 -11.041  1.00 94.04           H  
ATOM   4320  NE2 HIS A 269      12.903  10.928 -11.440  1.00 94.04           N  
ATOM   4321  N   LYS A 270       9.047  12.010  -5.796  1.00 96.23           N  
ATOM   4322  H   LYS A 270       9.632  11.222  -5.555  1.00 96.23           H  
ATOM   4323  CA  LYS A 270       8.048  12.459  -4.828  1.00 96.23           C  
ATOM   4324  HA  LYS A 270       7.194  12.872  -5.365  1.00 96.23           H  
ATOM   4325  C   LYS A 270       8.664  13.577  -3.992  1.00 96.23           C  
ATOM   4326  CB  LYS A 270       7.580  11.280  -3.969  1.00 96.23           C  
ATOM   4327  HB2 LYS A 270       8.453  10.836  -3.492  1.00 96.23           H  
ATOM   4328  HB3 LYS A 270       6.925  11.652  -3.181  1.00 96.23           H  
ATOM   4329  O   LYS A 270       9.694  13.377  -3.354  1.00 96.23           O  
ATOM   4330  CG  LYS A 270       6.842  10.180  -4.756  1.00 96.23           C  
ATOM   4331  HG2 LYS A 270       6.745   9.311  -4.107  1.00 96.23           H  
ATOM   4332  HG3 LYS A 270       7.425   9.877  -5.626  1.00 96.23           H  
ATOM   4333  CD  LYS A 270       5.436  10.612  -5.196  1.00 96.23           C  
ATOM   4334  HD2 LYS A 270       4.913  11.025  -4.333  1.00 96.23           H  
ATOM   4335  HD3 LYS A 270       5.501  11.373  -5.973  1.00 96.23           H  
ATOM   4336  CE  LYS A 270       4.658   9.401  -5.721  1.00 96.23           C  
ATOM   4337  HE2 LYS A 270       4.992   9.160  -6.730  1.00 96.23           H  
ATOM   4338  HE3 LYS A 270       4.882   8.546  -5.082  1.00 96.23           H  
ATOM   4339  NZ  LYS A 270       3.196   9.641  -5.684  1.00 96.23           N  
ATOM   4340  HZ1 LYS A 270       2.894   9.918  -4.761  1.00 96.23           H  
ATOM   4341  HZ2 LYS A 270       2.682   8.792  -5.874  1.00 96.23           H  
ATOM   4342  HZ3 LYS A 270       2.881  10.348  -6.332  1.00 96.23           H  
ATOM   4343  N   ILE A 271       8.040  14.749  -4.020  1.00 94.73           N  
ATOM   4344  H   ILE A 271       7.211  14.840  -4.589  1.00 94.73           H  
ATOM   4345  CA  ILE A 271       8.566  15.955  -3.378  1.00 94.73           C  
ATOM   4346  HA  ILE A 271       9.647  15.969  -3.523  1.00 94.73           H  
ATOM   4347  C   ILE A 271       8.300  15.895  -1.871  1.00 94.73           C  
ATOM   4348  CB  ILE A 271       7.997  17.227  -4.053  1.00 94.73           C  
ATOM   4349  HB  ILE A 271       6.912  17.213  -3.955  1.00 94.73           H  
ATOM   4350  O   ILE A 271       7.210  15.529  -1.430  1.00 94.73           O  
ATOM   4351  CG1 ILE A 271       8.359  17.235  -5.560  1.00 94.73           C  
ATOM   4352 HG12 ILE A 271       8.020  16.308  -6.024  1.00 94.73           H  
ATOM   4353 HG13 ILE A 271       9.442  17.287  -5.673  1.00 94.73           H  
ATOM   4354  CG2 ILE A 271       8.529  18.498  -3.365  1.00 94.73           C  
ATOM   4355 HG21 ILE A 271       8.112  19.389  -3.836  1.00 94.73           H  
ATOM   4356 HG22 ILE A 271       9.617  18.542  -3.424  1.00 94.73           H  
ATOM   4357 HG23 ILE A 271       8.218  18.529  -2.321  1.00 94.73           H  
ATOM   4358  CD1 ILE A 271       7.721  18.376  -6.360  1.00 94.73           C  
ATOM   4359 HD11 ILE A 271       8.154  19.335  -6.076  1.00 94.73           H  
ATOM   4360 HD12 ILE A 271       7.909  18.218  -7.422  1.00 94.73           H  
ATOM   4361 HD13 ILE A 271       6.645  18.395  -6.191  1.00 94.73           H  
ATOM   4362  N   TYR A 272       9.304  16.263  -1.078  1.00 97.02           N  
ATOM   4363  H   TYR A 272      10.166  16.573  -1.503  1.00 97.02           H  
ATOM   4364  CA  TYR A 272       9.142  16.462   0.357  1.00 97.02           C  
ATOM   4365  HA  TYR A 272       8.477  15.694   0.752  1.00 97.02           H  
ATOM   4366  C   TYR A 272       8.516  17.832   0.634  1.00 97.02           C  
ATOM   4367  CB  TYR A 272      10.495  16.325   1.060  1.00 97.02           C  
ATOM   4368  HB2 TYR A 272      10.868  15.310   0.924  1.00 97.02           H  
ATOM   4369  HB3 TYR A 272      11.211  17.004   0.596  1.00 97.02           H  
ATOM   4370  O   TYR A 272       9.057  18.857   0.222  1.00 97.02           O  
ATOM   4371  CG  TYR A 272      10.418  16.626   2.544  1.00 97.02           C  
ATOM   4372  CD1 TYR A 272      10.848  17.876   3.032  1.00 97.02           C  
ATOM   4373  HD1 TYR A 272      11.245  18.613   2.349  1.00 97.02           H  
ATOM   4374  CD2 TYR A 272       9.867  15.676   3.425  1.00 97.02           C  
ATOM   4375  HD2 TYR A 272       9.519  14.726   3.048  1.00 97.02           H  
ATOM   4376  CE1 TYR A 272      10.739  18.177   4.403  1.00 97.02           C  
ATOM   4377  HE1 TYR A 272      11.064  19.136   4.776  1.00 97.02           H  
ATOM   4378  CE2 TYR A 272       9.763  15.972   4.798  1.00 97.02           C  
ATOM   4379  HE2 TYR A 272       9.338  15.260   5.491  1.00 97.02           H  
ATOM   4380  OH  TYR A 272      10.081  17.493   6.613  1.00 97.02           O  
ATOM   4381  HH  TYR A 272      10.300  18.402   6.834  1.00 97.02           H  
ATOM   4382  CZ  TYR A 272      10.197  17.221   5.289  1.00 97.02           C  
ATOM   4383  N   ASN A 273       7.413  17.848   1.379  1.00 97.36           N  
ATOM   4384  H   ASN A 273       6.999  16.972   1.664  1.00 97.36           H  
ATOM   4385  CA  ASN A 273       6.762  19.065   1.846  1.00 97.36           C  
ATOM   4386  HA  ASN A 273       7.290  19.937   1.462  1.00 97.36           H  
ATOM   4387  C   ASN A 273       6.806  19.117   3.380  1.00 97.36           C  
ATOM   4388  CB  ASN A 273       5.342  19.098   1.272  1.00 97.36           C  
ATOM   4389  HB2 ASN A 273       5.390  19.005   0.187  1.00 97.36           H  
ATOM   4390  HB3 ASN A 273       4.788  18.244   1.661  1.00 97.36           H  
ATOM   4391  O   ASN A 273       6.251  18.257   4.066  1.00 97.36           O  
ATOM   4392  CG  ASN A 273       4.570  20.359   1.615  1.00 97.36           C  
ATOM   4393  ND2 ASN A 273       3.599  20.714   0.811  1.00 97.36           N  
ATOM   4394 HD21 ASN A 273       3.056  21.530   1.054  1.00 97.36           H  
ATOM   4395 HD22 ASN A 273       3.291  20.079   0.089  1.00 97.36           H  
ATOM   4396  OD1 ASN A 273       4.824  21.035   2.603  1.00 97.36           O  
ATOM   4397  N   SER A 274       7.468  20.142   3.916  1.00 97.63           N  
ATOM   4398  H   SER A 274       7.875  20.822   3.289  1.00 97.63           H  
ATOM   4399  CA  SER A 274       7.646  20.319   5.362  1.00 97.63           C  
ATOM   4400  HA  SER A 274       8.049  19.397   5.781  1.00 97.63           H  
ATOM   4401  C   SER A 274       6.331  20.627   6.094  1.00 97.63           C  
ATOM   4402  CB  SER A 274       8.655  21.444   5.604  1.00 97.63           C  
ATOM   4403  HB2 SER A 274       9.496  21.334   4.919  1.00 97.63           H  
ATOM   4404  HB3 SER A 274       8.179  22.409   5.426  1.00 97.63           H  
ATOM   4405  O   SER A 274       6.125  20.175   7.218  1.00 97.63           O  
ATOM   4406  OG  SER A 274       9.142  21.383   6.925  1.00 97.63           O  
ATOM   4407  HG  SER A 274       9.479  22.244   7.181  1.00 97.63           H  
ATOM   4408  N   ASN A 275       5.405  21.351   5.455  1.00 97.70           N  
ATOM   4409  H   ASN A 275       5.544  21.587   4.483  1.00 97.70           H  
ATOM   4410  CA  ASN A 275       4.107  21.658   6.056  1.00 97.70           C  
ATOM   4411  HA  ASN A 275       4.265  22.062   7.056  1.00 97.70           H  
ATOM   4412  C   ASN A 275       3.258  20.390   6.212  1.00 97.70           C  
ATOM   4413  CB  ASN A 275       3.388  22.720   5.209  1.00 97.70           C  
ATOM   4414  HB2 ASN A 275       3.168  22.326   4.217  1.00 97.70           H  
ATOM   4415  HB3 ASN A 275       4.019  23.603   5.105  1.00 97.70           H  
ATOM   4416  O   ASN A 275       2.749  20.106   7.294  1.00 97.70           O  
ATOM   4417  CG  ASN A 275       2.099  23.147   5.886  1.00 97.70           C  
ATOM   4418  ND2 ASN A 275       0.966  23.012   5.238  1.00 97.70           N  
ATOM   4419 HD21 ASN A 275       0.921  22.625   4.306  1.00 97.70           H  
ATOM   4420 HD22 ASN A 275       0.129  23.265   5.743  1.00 97.70           H  
ATOM   4421  OD1 ASN A 275       2.112  23.590   7.020  1.00 97.70           O  
ATOM   4422  N   GLU A 276       3.180  19.577   5.156  1.00 97.63           N  
ATOM   4423  H   GLU A 276       3.632  19.853   4.296  1.00 97.63           H  
ATOM   4424  CA  GLU A 276       2.500  18.278   5.214  1.00 97.63           C  
ATOM   4425  HA  GLU A 276       1.458  18.420   5.499  1.00 97.63           H  
ATOM   4426  C   GLU A 276       3.142  17.355   6.255  1.00 97.63           C  
ATOM   4427  CB  GLU A 276       2.555  17.591   3.849  1.00 97.63           C  
ATOM   4428  HB2 GLU A 276       3.596  17.558   3.527  1.00 97.63           H  
ATOM   4429  HB3 GLU A 276       2.201  16.566   3.961  1.00 97.63           H  
ATOM   4430  O   GLU A 276       2.429  16.671   6.985  1.00 97.63           O  
ATOM   4431  CG  GLU A 276       1.692  18.284   2.786  1.00 97.63           C  
ATOM   4432  HG2 GLU A 276       0.654  18.273   3.120  1.00 97.63           H  
ATOM   4433  HG3 GLU A 276       2.007  19.323   2.686  1.00 97.63           H  
ATOM   4434  CD  GLU A 276       1.808  17.585   1.425  1.00 97.63           C  
ATOM   4435  OE1 GLU A 276       0.885  17.717   0.599  1.00 97.63           O  
ATOM   4436  OE2 GLU A 276       2.839  16.914   1.188  1.00 97.63           O  
ATOM   4437  N   PHE A 277       4.476  17.363   6.375  1.00 98.40           N  
ATOM   4438  H   PHE A 277       5.017  17.926   5.734  1.00 98.40           H  
ATOM   4439  CA  PHE A 277       5.175  16.607   7.415  1.00 98.40           C  
ATOM   4440  HA  PHE A 277       4.943  15.549   7.295  1.00 98.40           H  
ATOM   4441  C   PHE A 277       4.697  16.996   8.817  1.00 98.40           C  
ATOM   4442  CB  PHE A 277       6.694  16.789   7.278  1.00 98.40           C  
ATOM   4443  HB2 PHE A 277       7.018  16.453   6.294  1.00 98.40           H  
ATOM   4444  HB3 PHE A 277       6.945  17.847   7.354  1.00 98.40           H  
ATOM   4445  O   PHE A 277       4.356  16.110   9.598  1.00 98.40           O  
ATOM   4446  CG  PHE A 277       7.472  16.041   8.340  1.00 98.40           C  
ATOM   4447  CD1 PHE A 277       7.799  16.678   9.552  1.00 98.40           C  
ATOM   4448  HD1 PHE A 277       7.525  17.710   9.715  1.00 98.40           H  
ATOM   4449  CD2 PHE A 277       7.823  14.694   8.140  1.00 98.40           C  
ATOM   4450  HD2 PHE A 277       7.552  14.197   7.220  1.00 98.40           H  
ATOM   4451  CE1 PHE A 277       8.468  15.969  10.564  1.00 98.40           C  
ATOM   4452  HE1 PHE A 277       8.706  16.465  11.493  1.00 98.40           H  
ATOM   4453  CE2 PHE A 277       8.496  13.988   9.152  1.00 98.40           C  
ATOM   4454  HE2 PHE A 277       8.742  12.946   9.007  1.00 98.40           H  
ATOM   4455  CZ  PHE A 277       8.819  14.623  10.363  1.00 98.40           C  
ATOM   4456  HZ  PHE A 277       9.328  14.079  11.145  1.00 98.40           H  
ATOM   4457  N   ASN A 278       4.622  18.295   9.120  1.00 98.12           N  
ATOM   4458  H   ASN A 278       4.921  18.968   8.428  1.00 98.12           H  
ATOM   4459  CA  ASN A 278       4.159  18.786  10.419  1.00 98.12           C  
ATOM   4460  HA  ASN A 278       4.780  18.352  11.203  1.00 98.12           H  
ATOM   4461  C   ASN A 278       2.712  18.363  10.709  1.00 98.12           C  
ATOM   4462  CB  ASN A 278       4.305  20.316  10.461  1.00 98.12           C  
ATOM   4463  HB2 ASN A 278       3.830  20.695  11.366  1.00 98.12           H  
ATOM   4464  HB3 ASN A 278       3.796  20.757   9.605  1.00 98.12           H  
ATOM   4465  O   ASN A 278       2.419  17.902  11.814  1.00 98.12           O  
ATOM   4466  CG  ASN A 278       5.749  20.781  10.480  1.00 98.12           C  
ATOM   4467  ND2 ASN A 278       5.995  22.005  10.079  1.00 98.12           N  
ATOM   4468 HD21 ASN A 278       5.243  22.589   9.741  1.00 98.12           H  
ATOM   4469 HD22 ASN A 278       6.965  22.287  10.081  1.00 98.12           H  
ATOM   4470  OD1 ASN A 278       6.664  20.078  10.880  1.00 98.12           O  
ATOM   4471  N   ILE A 279       1.826  18.456   9.712  1.00 97.92           N  
ATOM   4472  H   ILE A 279       2.126  18.860   8.837  1.00 97.92           H  
ATOM   4473  CA  ILE A 279       0.421  18.056   9.857  1.00 97.92           C  
ATOM   4474  HA  ILE A 279       0.016  18.537  10.748  1.00 97.92           H  
ATOM   4475  C   ILE A 279       0.316  16.543  10.080  1.00 97.92           C  
ATOM   4476  CB  ILE A 279      -0.424  18.523   8.652  1.00 97.92           C  
ATOM   4477  HB  ILE A 279      -0.002  18.099   7.740  1.00 97.92           H  
ATOM   4478  O   ILE A 279      -0.288  16.101  11.054  1.00 97.92           O  
ATOM   4479  CG1 ILE A 279      -0.432  20.065   8.532  1.00 97.92           C  
ATOM   4480 HG12 ILE A 279       0.564  20.467   8.717  1.00 97.92           H  
ATOM   4481 HG13 ILE A 279      -1.097  20.485   9.287  1.00 97.92           H  
ATOM   4482  CG2 ILE A 279      -1.869  18.012   8.821  1.00 97.92           C  
ATOM   4483 HG21 ILE A 279      -2.531  18.470   8.086  1.00 97.92           H  
ATOM   4484 HG22 ILE A 279      -1.919  16.930   8.696  1.00 97.92           H  
ATOM   4485 HG23 ILE A 279      -2.243  18.286   9.808  1.00 97.92           H  
ATOM   4486  CD1 ILE A 279      -0.866  20.555   7.146  1.00 97.92           C  
ATOM   4487 HD11 ILE A 279      -1.867  20.198   6.904  1.00 97.92           H  
ATOM   4488 HD12 ILE A 279      -0.873  21.645   7.136  1.00 97.92           H  
ATOM   4489 HD13 ILE A 279      -0.166  20.197   6.390  1.00 97.92           H  
ATOM   4490  N   PHE A 280       0.949  15.714   9.244  1.00 98.00           N  
ATOM   4491  H   PHE A 280       1.454  16.097   8.457  1.00 98.00           H  
ATOM   4492  CA  PHE A 280       0.918  14.263   9.447  1.00 98.00           C  
ATOM   4493  HA  PHE A 280      -0.125  13.947   9.485  1.00 98.00           H  
ATOM   4494  C   PHE A 280       1.537  13.865  10.792  1.00 98.00           C  
ATOM   4495  CB  PHE A 280       1.615  13.533   8.288  1.00 98.00           C  
ATOM   4496  HB2 PHE A 280       2.606  13.966   8.149  1.00 98.00           H  
ATOM   4497  HB3 PHE A 280       1.747  12.488   8.567  1.00 98.00           H  
ATOM   4498  O   PHE A 280       0.992  12.999  11.477  1.00 98.00           O  
ATOM   4499  CG  PHE A 280       0.865  13.556   6.969  1.00 98.00           C  
ATOM   4500  CD1 PHE A 280      -0.464  13.093   6.899  1.00 98.00           C  
ATOM   4501  HD1 PHE A 280      -0.965  12.728   7.783  1.00 98.00           H  
ATOM   4502  CD2 PHE A 280       1.499  14.026   5.803  1.00 98.00           C  
ATOM   4503  HD2 PHE A 280       2.517  14.386   5.845  1.00 98.00           H  
ATOM   4504  CE1 PHE A 280      -1.160  13.130   5.678  1.00 98.00           C  
ATOM   4505  HE1 PHE A 280      -2.190  12.809   5.635  1.00 98.00           H  
ATOM   4506  CE2 PHE A 280       0.799  14.072   4.585  1.00 98.00           C  
ATOM   4507  HE2 PHE A 280       1.276  14.466   3.700  1.00 98.00           H  
ATOM   4508  CZ  PHE A 280      -0.531  13.626   4.524  1.00 98.00           C  
ATOM   4509  HZ  PHE A 280      -1.078  13.692   3.595  1.00 98.00           H  
ATOM   4510  N   ALA A 281       2.639  14.498  11.204  1.00 96.86           N  
ATOM   4511  H   ALA A 281       3.048  15.204  10.608  1.00 96.86           H  
ATOM   4512  CA  ALA A 281       3.291  14.222  12.482  1.00 96.86           C  
ATOM   4513  HA  ALA A 281       3.535  13.160  12.525  1.00 96.86           H  
ATOM   4514  C   ALA A 281       2.370  14.520  13.674  1.00 96.86           C  
ATOM   4515  CB  ALA A 281       4.598  15.018  12.562  1.00 96.86           C  
ATOM   4516  HB1 ALA A 281       4.391  16.087  12.503  1.00 96.86           H  
ATOM   4517  HB2 ALA A 281       5.256  14.739  11.739  1.00 96.86           H  
ATOM   4518  HB3 ALA A 281       5.100  14.807  13.506  1.00 96.86           H  
ATOM   4519  O   ALA A 281       2.295  13.704  14.593  1.00 96.86           O  
ATOM   4520  N   LYS A 282       1.615  15.627  13.623  1.00 94.93           N  
ATOM   4521  H   LYS A 282       1.747  16.253  12.842  1.00 94.93           H  
ATOM   4522  CA  LYS A 282       0.612  15.999  14.635  1.00 94.93           C  
ATOM   4523  HA  LYS A 282       1.108  16.147  15.594  1.00 94.93           H  
ATOM   4524  C   LYS A 282      -0.441  14.906  14.852  1.00 94.93           C  
ATOM   4525  CB  LYS A 282      -0.029  17.328  14.194  1.00 94.93           C  
ATOM   4526  HB2 LYS A 282      -0.449  17.201  13.196  1.00 94.93           H  
ATOM   4527  HB3 LYS A 282       0.748  18.090  14.135  1.00 94.93           H  
ATOM   4528  O   LYS A 282      -0.856  14.678  15.984  1.00 94.93           O  
ATOM   4529  CG  LYS A 282      -1.153  17.841  15.105  1.00 94.93           C  
ATOM   4530  HG2 LYS A 282      -1.937  17.089  15.188  1.00 94.93           H  
ATOM   4531  HG3 LYS A 282      -0.755  18.060  16.096  1.00 94.93           H  
ATOM   4532  CD  LYS A 282      -1.758  19.108  14.486  1.00 94.93           C  
ATOM   4533  HD2 LYS A 282      -2.065  18.891  13.463  1.00 94.93           H  
ATOM   4534  HD3 LYS A 282      -1.009  19.899  14.459  1.00 94.93           H  
ATOM   4535  CE  LYS A 282      -2.984  19.583  15.265  1.00 94.93           C  
ATOM   4536  HE2 LYS A 282      -3.686  18.752  15.344  1.00 94.93           H  
ATOM   4537  HE3 LYS A 282      -2.683  19.886  16.267  1.00 94.93           H  
ATOM   4538  NZ  LYS A 282      -3.635  20.706  14.552  1.00 94.93           N  
ATOM   4539  HZ1 LYS A 282      -3.980  20.434  13.643  1.00 94.93           H  
ATOM   4540  HZ2 LYS A 282      -4.467  21.056  15.005  1.00 94.93           H  
ATOM   4541  HZ3 LYS A 282      -3.005  21.465  14.332  1.00 94.93           H  
ATOM   4542  N   TYR A 283      -0.852  14.206  13.793  1.00 94.79           N  
ATOM   4543  H   TYR A 283      -0.493  14.482  12.889  1.00 94.79           H  
ATOM   4544  CA  TYR A 283      -1.927  13.207  13.848  1.00 94.79           C  
ATOM   4545  HA  TYR A 283      -2.487  13.359  14.771  1.00 94.79           H  
ATOM   4546  C   TYR A 283      -1.455  11.744  13.907  1.00 94.79           C  
ATOM   4547  CB  TYR A 283      -2.901  13.472  12.696  1.00 94.79           C  
ATOM   4548  HB2 TYR A 283      -3.629  12.663  12.645  1.00 94.79           H  
ATOM   4549  HB3 TYR A 283      -2.350  13.480  11.755  1.00 94.79           H  
ATOM   4550  O   TYR A 283      -2.283  10.836  14.023  1.00 94.79           O  
ATOM   4551  CG  TYR A 283      -3.666  14.772  12.858  1.00 94.79           C  
ATOM   4552  CD1 TYR A 283      -4.673  14.866  13.835  1.00 94.79           C  
ATOM   4553  HD1 TYR A 283      -4.867  14.033  14.494  1.00 94.79           H  
ATOM   4554  CD2 TYR A 283      -3.379  15.885  12.047  1.00 94.79           C  
ATOM   4555  HD2 TYR A 283      -2.614  15.823  11.288  1.00 94.79           H  
ATOM   4556  CE1 TYR A 283      -5.436  16.040  13.962  1.00 94.79           C  
ATOM   4557  HE1 TYR A 283      -6.228  16.101  14.693  1.00 94.79           H  
ATOM   4558  CE2 TYR A 283      -4.108  17.078  12.195  1.00 94.79           C  
ATOM   4559  HE2 TYR A 283      -3.901  17.941  11.579  1.00 94.79           H  
ATOM   4560  OH  TYR A 283      -5.840  18.299  13.296  1.00 94.79           O  
ATOM   4561  HH  TYR A 283      -6.635  18.198  13.825  1.00 94.79           H  
ATOM   4562  CZ  TYR A 283      -5.146  17.150  13.143  1.00 94.79           C  
ATOM   4563  N   ALA A 284      -0.144  11.486  13.880  1.00 93.87           N  
ATOM   4564  H   ALA A 284       0.485  12.270  13.779  1.00 93.87           H  
ATOM   4565  CA  ALA A 284       0.445  10.144  13.928  1.00 93.87           C  
ATOM   4566  HA  ALA A 284      -0.210   9.481  13.363  1.00 93.87           H  
ATOM   4567  C   ALA A 284       0.529   9.560  15.357  1.00 93.87           C  
ATOM   4568  CB  ALA A 284       1.786  10.172  13.195  1.00 93.87           C  
ATOM   4569  HB1 ALA A 284       1.614  10.508  12.172  1.00 93.87           H  
ATOM   4570  HB2 ALA A 284       2.470  10.860  13.693  1.00 93.87           H  
ATOM   4571  HB3 ALA A 284       2.223   9.174  13.169  1.00 93.87           H  
ATOM   4572  O   ALA A 284       1.570   9.053  15.791  1.00 93.87           O  
ATOM   4573  N   LEU A 285      -0.589   9.600  16.086  1.00 89.34           N  
ATOM   4574  H   LEU A 285      -1.400   9.998  15.634  1.00 89.34           H  
ATOM   4575  CA  LEU A 285      -0.705   9.264  17.513  1.00 89.34           C  
ATOM   4576  HA  LEU A 285       0.215   9.581  18.005  1.00 89.34           H  
ATOM   4577  C   LEU A 285      -0.820   7.756  17.804  1.00 89.34           C  
ATOM   4578  CB  LEU A 285      -1.862  10.073  18.129  1.00 89.34           C  
ATOM   4579  HB2 LEU A 285      -1.928   9.840  19.192  1.00 89.34           H  
ATOM   4580  HB3 LEU A 285      -2.794   9.752  17.663  1.00 89.34           H  
ATOM   4581  O   LEU A 285      -1.172   7.341  18.904  1.00 89.34           O  
ATOM   4582  CG  LEU A 285      -1.735  11.601  17.976  1.00 89.34           C  
ATOM   4583  HG  LEU A 285      -1.729  11.862  16.918  1.00 89.34           H  
ATOM   4584  CD1 LEU A 285      -2.946  12.270  18.619  1.00 89.34           C  
ATOM   4585 HD11 LEU A 285      -3.865  11.877  18.185  1.00 89.34           H  
ATOM   4586 HD12 LEU A 285      -2.902  13.346  18.450  1.00 89.34           H  
ATOM   4587 HD13 LEU A 285      -2.943  12.074  19.691  1.00 89.34           H  
ATOM   4588  CD2 LEU A 285      -0.467  12.155  18.630  1.00 89.34           C  
ATOM   4589 HD21 LEU A 285      -0.425  11.866  19.680  1.00 89.34           H  
ATOM   4590 HD22 LEU A 285       0.419  11.797  18.105  1.00 89.34           H  
ATOM   4591 HD23 LEU A 285      -0.474  13.242  18.561  1.00 89.34           H  
ATOM   4592  N   GLY A 286      -0.494   6.900  16.834  1.00 85.96           N  
ATOM   4593  H   GLY A 286      -0.268   7.281  15.927  1.00 85.96           H  
ATOM   4594  CA  GLY A 286      -0.550   5.447  17.007  1.00 85.96           C  
ATOM   4595  HA2 GLY A 286       0.084   4.989  16.248  1.00 85.96           H  
ATOM   4596  HA3 GLY A 286      -0.163   5.176  17.990  1.00 85.96           H  
ATOM   4597  C   GLY A 286      -1.963   4.875  16.886  1.00 85.96           C  
ATOM   4598  O   GLY A 286      -2.283   3.899  17.560  1.00 85.96           O  
ATOM   4599  N   GLY A 287      -2.817   5.510  16.077  1.00 85.22           N  
ATOM   4600  H   GLY A 287      -2.480   6.312  15.564  1.00 85.22           H  
ATOM   4601  CA  GLY A 287      -4.206   5.082  15.868  1.00 85.22           C  
ATOM   4602  HA2 GLY A 287      -4.230   3.993  15.841  1.00 85.22           H  
ATOM   4603  HA3 GLY A 287      -4.567   5.455  14.909  1.00 85.22           H  
ATOM   4604  C   GLY A 287      -5.190   5.507  16.956  1.00 85.22           C  
ATOM   4605  O   GLY A 287      -6.389   5.285  16.810  1.00 85.22           O  
ATOM   4606  N   VAL A 288      -4.701   6.125  18.030  1.00 85.91           N  
ATOM   4607  H   VAL A 288      -3.708   6.300  18.077  1.00 85.91           H  
ATOM   4608  CA  VAL A 288      -5.511   6.554  19.171  1.00 85.91           C  
ATOM   4609  HA  VAL A 288      -6.382   5.901  19.229  1.00 85.91           H  
ATOM   4610  C   VAL A 288      -5.977   8.002  18.966  1.00 85.91           C  
ATOM   4611  CB  VAL A 288      -4.724   6.367  20.481  1.00 85.91           C  
ATOM   4612  HB  VAL A 288      -3.850   7.018  20.478  1.00 85.91           H  
ATOM   4613  O   VAL A 288      -5.217   8.806  18.412  1.00 85.91           O  
ATOM   4614  CG1 VAL A 288      -5.573   6.678  21.708  1.00 85.91           C  
ATOM   4615 HG11 VAL A 288      -5.000   6.438  22.603  1.00 85.91           H  
ATOM   4616 HG12 VAL A 288      -5.807   7.742  21.735  1.00 85.91           H  
ATOM   4617 HG13 VAL A 288      -6.488   6.087  21.711  1.00 85.91           H  
ATOM   4618  CG2 VAL A 288      -4.253   4.912  20.644  1.00 85.91           C  
ATOM   4619 HG21 VAL A 288      -3.744   4.793  21.600  1.00 85.91           H  
ATOM   4620 HG22 VAL A 288      -5.108   4.236  20.605  1.00 85.91           H  
ATOM   4621 HG23 VAL A 288      -3.550   4.649  19.853  1.00 85.91           H  
ATOM   4622  N   PRO A 289      -7.211   8.358  19.367  1.00 81.28           N  
ATOM   4623  CA  PRO A 289      -7.660   9.745  19.363  1.00 81.28           C  
ATOM   4624  HA  PRO A 289      -7.659  10.086  18.328  1.00 81.28           H  
ATOM   4625  C   PRO A 289      -6.774  10.654  20.234  1.00 81.28           C  
ATOM   4626  CB  PRO A 289      -9.101   9.725  19.874  1.00 81.28           C  
ATOM   4627  HB2 PRO A 289      -9.708  10.488  19.387  1.00 81.28           H  
ATOM   4628  HB3 PRO A 289      -9.119   9.865  20.955  1.00 81.28           H  
ATOM   4629  O   PRO A 289      -6.164  10.179  21.199  1.00 81.28           O  
ATOM   4630  CG  PRO A 289      -9.568   8.311  19.535  1.00 81.28           C  
ATOM   4631  HG2 PRO A 289      -9.846   8.254  18.482  1.00 81.28           H  
ATOM   4632  HG3 PRO A 289     -10.394   7.989  20.169  1.00 81.28           H  
ATOM   4633  CD  PRO A 289      -8.309   7.485  19.763  1.00 81.28           C  
ATOM   4634  HD2 PRO A 289      -8.225   7.241  20.823  1.00 81.28           H  
ATOM   4635  HD3 PRO A 289      -8.356   6.579  19.159  1.00 81.28           H  
ATOM   4636  N   PRO A 290      -6.698  11.962  19.932  1.00 79.57           N  
ATOM   4637  CA  PRO A 290      -5.936  12.909  20.742  1.00 79.57           C  
ATOM   4638  HA  PRO A 290      -4.881  12.645  20.684  1.00 79.57           H  
ATOM   4639  C   PRO A 290      -6.382  12.893  22.212  1.00 79.57           C  
ATOM   4640  CB  PRO A 290      -6.151  14.280  20.086  1.00 79.57           C  
ATOM   4641  HB2 PRO A 290      -6.976  14.802  20.570  1.00 79.57           H  
ATOM   4642  HB3 PRO A 290      -5.246  14.887  20.121  1.00 79.57           H  
ATOM   4643  O   PRO A 290      -7.575  12.897  22.503  1.00 79.57           O  
ATOM   4644  CG  PRO A 290      -6.550  13.943  18.649  1.00 79.57           C  
ATOM   4645  HG2 PRO A 290      -5.658  13.757  18.050  1.00 79.57           H  
ATOM   4646  HG3 PRO A 290      -7.159  14.727  18.200  1.00 79.57           H  
ATOM   4647  CD  PRO A 290      -7.337  12.648  18.821  1.00 79.57           C  
ATOM   4648  HD2 PRO A 290      -8.370  12.875  19.082  1.00 79.57           H  
ATOM   4649  HD3 PRO A 290      -7.304  12.065  17.901  1.00 79.57           H  
ATOM   4650  N   GLY A 291      -5.422  12.865  23.141  1.00 79.21           N  
ATOM   4651  H   GLY A 291      -4.457  12.831  22.844  1.00 79.21           H  
ATOM   4652  CA  GLY A 291      -5.678  12.872  24.588  1.00 79.21           C  
ATOM   4653  HA2 GLY A 291      -6.492  13.564  24.804  1.00 79.21           H  
ATOM   4654  HA3 GLY A 291      -4.783  13.232  25.095  1.00 79.21           H  
ATOM   4655  C   GLY A 291      -6.045  11.516  25.205  1.00 79.21           C  
ATOM   4656  O   GLY A 291      -6.155  11.419  26.425  1.00 79.21           O  
ATOM   4657  N   LEU A 292      -6.205  10.465  24.393  1.00 82.79           N  
ATOM   4658  H   LEU A 292      -6.153  10.618  23.396  1.00 82.79           H  
ATOM   4659  CA  LEU A 292      -6.458   9.097  24.866  1.00 82.79           C  
ATOM   4660  HA  LEU A 292      -6.690   9.123  25.931  1.00 82.79           H  
ATOM   4661  C   LEU A 292      -5.231   8.186  24.765  1.00 82.79           C  
ATOM   4662  CB  LEU A 292      -7.670   8.501  24.129  1.00 82.79           C  
ATOM   4663  HB2 LEU A 292      -7.467   8.503  23.058  1.00 82.79           H  
ATOM   4664  HB3 LEU A 292      -7.792   7.465  24.447  1.00 82.79           H  
ATOM   4665  O   LEU A 292      -5.334   6.977  24.983  1.00 82.79           O  
ATOM   4666  CG  LEU A 292      -9.003   9.227  24.362  1.00 82.79           C  
ATOM   4667  HG  LEU A 292      -8.957  10.226  23.929  1.00 82.79           H  
ATOM   4668  CD1 LEU A 292     -10.112   8.439  23.663  1.00 82.79           C  
ATOM   4669 HD11 LEU A 292     -10.223   7.454  24.116  1.00 82.79           H  
ATOM   4670 HD12 LEU A 292     -11.053   8.983  23.747  1.00 82.79           H  
ATOM   4671 HD13 LEU A 292      -9.876   8.327  22.605  1.00 82.79           H  
ATOM   4672  CD2 LEU A 292      -9.368   9.337  25.844  1.00 82.79           C  
ATOM   4673 HD21 LEU A 292      -9.339   8.354  26.315  1.00 82.79           H  
ATOM   4674 HD22 LEU A 292      -8.673  10.009  26.348  1.00 82.79           H  
ATOM   4675 HD23 LEU A 292     -10.369   9.758  25.943  1.00 82.79           H  
ATOM   4676  N   ASP A 293      -4.065   8.730  24.416  1.00 83.44           N  
ATOM   4677  H   ASP A 293      -3.991   9.734  24.338  1.00 83.44           H  
ATOM   4678  CA  ASP A 293      -2.837   7.950  24.446  1.00 83.44           C  
ATOM   4679  HA  ASP A 293      -3.006   7.053  23.849  1.00 83.44           H  
ATOM   4680  C   ASP A 293      -2.517   7.502  25.882  1.00 83.44           C  
ATOM   4681  CB  ASP A 293      -1.688   8.717  23.790  1.00 83.44           C  
ATOM   4682  HB2 ASP A 293      -0.851   8.035  23.639  1.00 83.44           H  
ATOM   4683  HB3 ASP A 293      -2.002   9.090  22.815  1.00 83.44           H  
ATOM   4684  O   ASP A 293      -2.877   8.143  26.872  1.00 83.44           O  
ATOM   4685  CG  ASP A 293      -1.248   9.866  24.682  1.00 83.44           C  
ATOM   4686  OD1 ASP A 293      -0.359   9.606  25.520  1.00 83.44           O  
ATOM   4687  OD2 ASP A 293      -1.856  10.952  24.565  1.00 83.44           O  
ATOM   4688  N   ALA A 294      -1.853   6.351  25.993  1.00 84.39           N  
ATOM   4689  H   ALA A 294      -1.585   5.867  25.148  1.00 84.39           H  
ATOM   4690  CA  ALA A 294      -1.633   5.703  27.280  1.00 84.39           C  
ATOM   4691  HA  ALA A 294      -2.604   5.489  27.728  1.00 84.39           H  
ATOM   4692  C   ALA A 294      -0.862   6.586  28.272  1.00 84.39           C  
ATOM   4693  CB  ALA A 294      -0.897   4.381  27.032  1.00 84.39           C  
ATOM   4694  HB1 ALA A 294      -1.489   3.747  26.373  1.00 84.39           H  
ATOM   4695  HB2 ALA A 294       0.077   4.579  26.584  1.00 84.39           H  
ATOM   4696  HB3 ALA A 294      -0.754   3.869  27.984  1.00 84.39           H  
ATOM   4697  O   ALA A 294      -1.099   6.482  29.470  1.00 84.39           O  
ATOM   4698  N   GLU A 295       0.042   7.444  27.798  1.00 85.16           N  
ATOM   4699  H   GLU A 295       0.035   7.677  26.815  1.00 85.16           H  
ATOM   4700  CA  GLU A 295       0.838   8.310  28.665  1.00 85.16           C  
ATOM   4701  HA  GLU A 295       1.208   7.724  29.506  1.00 85.16           H  
ATOM   4702  C   GLU A 295      -0.024   9.430  29.250  1.00 85.16           C  
ATOM   4703  CB  GLU A 295       2.050   8.816  27.874  1.00 85.16           C  
ATOM   4704  HB2 GLU A 295       1.726   9.484  27.076  1.00 85.16           H  
ATOM   4705  HB3 GLU A 295       2.528   7.945  27.426  1.00 85.16           H  
ATOM   4706  O   GLU A 295      -0.033   9.603  30.469  1.00 85.16           O  
ATOM   4707  CG  GLU A 295       3.079   9.539  28.751  1.00 85.16           C  
ATOM   4708  HG2 GLU A 295       2.671  10.503  29.055  1.00 85.16           H  
ATOM   4709  HG3 GLU A 295       3.246   8.946  29.650  1.00 85.16           H  
ATOM   4710  CD  GLU A 295       4.429   9.747  28.041  1.00 85.16           C  
ATOM   4711  OE1 GLU A 295       5.362  10.209  28.736  1.00 85.16           O  
ATOM   4712  OE2 GLU A 295       4.564   9.382  26.847  1.00 85.16           O  
ATOM   4713  N   THR A 296      -0.845  10.086  28.422  1.00 86.19           N  
ATOM   4714  H   THR A 296      -0.748   9.942  27.427  1.00 86.19           H  
ATOM   4715  CA  THR A 296      -1.841  11.066  28.883  1.00 86.19           C  
ATOM   4716  HA  THR A 296      -1.321  11.882  29.386  1.00 86.19           H  
ATOM   4717  C   THR A 296      -2.821  10.447  29.882  1.00 86.19           C  
ATOM   4718  CB  THR A 296      -2.616  11.661  27.696  1.00 86.19           C  
ATOM   4719  HB  THR A 296      -3.145  10.874  27.160  1.00 86.19           H  
ATOM   4720  O   THR A 296      -3.096  11.028  30.932  1.00 86.19           O  
ATOM   4721  CG2 THR A 296      -3.615  12.729  28.145  1.00 86.19           C  
ATOM   4722 HG21 THR A 296      -3.121  13.449  28.797  1.00 86.19           H  
ATOM   4723 HG22 THR A 296      -4.447  12.263  28.673  1.00 86.19           H  
ATOM   4724 HG23 THR A 296      -4.009  13.250  27.272  1.00 86.19           H  
ATOM   4725  OG1 THR A 296      -1.728  12.305  26.817  1.00 86.19           O  
ATOM   4726  HG1 THR A 296      -1.700  11.798  26.002  1.00 86.19           H  
ATOM   4727  N   LEU A 297      -3.322   9.236  29.614  1.00 89.75           N  
ATOM   4728  H   LEU A 297      -3.079   8.808  28.732  1.00 89.75           H  
ATOM   4729  CA  LEU A 297      -4.246   8.554  30.525  1.00 89.75           C  
ATOM   4730  HA  LEU A 297      -5.047   9.246  30.785  1.00 89.75           H  
ATOM   4731  C   LEU A 297      -3.587   8.161  31.855  1.00 89.75           C  
ATOM   4732  CB  LEU A 297      -4.855   7.323  29.836  1.00 89.75           C  
ATOM   4733  HB2 LEU A 297      -4.044   6.696  29.464  1.00 89.75           H  
ATOM   4734  HB3 LEU A 297      -5.403   6.750  30.584  1.00 89.75           H  
ATOM   4735  O   LEU A 297      -4.212   8.310  32.904  1.00 89.75           O  
ATOM   4736  CG  LEU A 297      -5.815   7.641  28.676  1.00 89.75           C  
ATOM   4737  HG  LEU A 297      -5.290   8.193  27.896  1.00 89.75           H  
ATOM   4738  CD1 LEU A 297      -6.325   6.326  28.086  1.00 89.75           C  
ATOM   4739 HD11 LEU A 297      -5.481   5.746  27.715  1.00 89.75           H  
ATOM   4740 HD12 LEU A 297      -6.870   5.756  28.839  1.00 89.75           H  
ATOM   4741 HD13 LEU A 297      -6.983   6.540  27.243  1.00 89.75           H  
ATOM   4742  CD2 LEU A 297      -7.027   8.464  29.123  1.00 89.75           C  
ATOM   4743 HD21 LEU A 297      -7.735   8.548  28.299  1.00 89.75           H  
ATOM   4744 HD22 LEU A 297      -7.515   7.991  29.975  1.00 89.75           H  
ATOM   4745 HD23 LEU A 297      -6.710   9.473  29.385  1.00 89.75           H  
ATOM   4746  N   ILE A 298      -2.335   7.694  31.832  1.00 90.37           N  
ATOM   4747  H   ILE A 298      -1.876   7.594  30.938  1.00 90.37           H  
ATOM   4748  CA  ILE A 298      -1.571   7.383  33.050  1.00 90.37           C  
ATOM   4749  HA  ILE A 298      -2.169   6.724  33.679  1.00 90.37           H  
ATOM   4750  C   ILE A 298      -1.326   8.656  33.864  1.00 90.37           C  
ATOM   4751  CB  ILE A 298      -0.255   6.651  32.697  1.00 90.37           C  
ATOM   4752  HB  ILE A 298       0.229   7.184  31.879  1.00 90.37           H  
ATOM   4753  O   ILE A 298      -1.544   8.649  35.073  1.00 90.37           O  
ATOM   4754  CG1 ILE A 298      -0.560   5.201  32.252  1.00 90.37           C  
ATOM   4755 HG12 ILE A 298      -0.833   4.606  33.123  1.00 90.37           H  
ATOM   4756 HG13 ILE A 298      -1.419   5.193  31.582  1.00 90.37           H  
ATOM   4757  CG2 ILE A 298       0.719   6.617  33.893  1.00 90.37           C  
ATOM   4758 HG21 ILE A 298       0.237   6.165  34.759  1.00 90.37           H  
ATOM   4759 HG22 ILE A 298       1.037   7.626  34.155  1.00 90.37           H  
ATOM   4760 HG23 ILE A 298       1.619   6.055  33.644  1.00 90.37           H  
ATOM   4761  CD1 ILE A 298       0.610   4.519  31.528  1.00 90.37           C  
ATOM   4762 HD11 ILE A 298       0.949   5.139  30.697  1.00 90.37           H  
ATOM   4763 HD12 ILE A 298       0.277   3.558  31.138  1.00 90.37           H  
ATOM   4764 HD13 ILE A 298       1.440   4.347  32.213  1.00 90.37           H  
ATOM   4765  N   GLN A 299      -0.936   9.757  33.218  1.00 90.21           N  
ATOM   4766  H   GLN A 299      -0.773   9.710  32.223  1.00 90.21           H  
ATOM   4767  CA  GLN A 299      -0.750  11.045  33.890  1.00 90.21           C  
ATOM   4768  HA  GLN A 299      -0.027  10.928  34.698  1.00 90.21           H  
ATOM   4769  C   GLN A 299      -2.054  11.542  34.518  1.00 90.21           C  
ATOM   4770  CB  GLN A 299      -0.217  12.080  32.894  1.00 90.21           C  
ATOM   4771  HB2 GLN A 299      -0.824  12.056  31.989  1.00 90.21           H  
ATOM   4772  HB3 GLN A 299      -0.305  13.072  33.337  1.00 90.21           H  
ATOM   4773  O   GLN A 299      -2.065  11.916  35.689  1.00 90.21           O  
ATOM   4774  CG  GLN A 299       1.257  11.845  32.534  1.00 90.21           C  
ATOM   4775  HG2 GLN A 299       1.869  11.976  33.426  1.00 90.21           H  
ATOM   4776  HG3 GLN A 299       1.400  10.827  32.173  1.00 90.21           H  
ATOM   4777  CD  GLN A 299       1.751  12.812  31.461  1.00 90.21           C  
ATOM   4778  NE2 GLN A 299       2.985  12.692  31.026  1.00 90.21           N  
ATOM   4779 HE21 GLN A 299       3.555  11.896  31.278  1.00 90.21           H  
ATOM   4780 HE22 GLN A 299       3.232  13.298  30.257  1.00 90.21           H  
ATOM   4781  OE1 GLN A 299       1.058  13.703  31.002  1.00 90.21           O  
ATOM   4782  N   ASN A 300      -3.169  11.476  33.786  1.00 90.02           N  
ATOM   4783  H   ASN A 300      -3.089  11.220  32.813  1.00 90.02           H  
ATOM   4784  CA  ASN A 300      -4.485  11.841  34.309  1.00 90.02           C  
ATOM   4785  HA  ASN A 300      -4.451  12.871  34.663  1.00 90.02           H  
ATOM   4786  C   ASN A 300      -4.873  10.974  35.512  1.00 90.02           C  
ATOM   4787  CB  ASN A 300      -5.526  11.738  33.182  1.00 90.02           C  
ATOM   4788  HB2 ASN A 300      -6.525  11.813  33.609  1.00 90.02           H  
ATOM   4789  HB3 ASN A 300      -5.436  10.772  32.684  1.00 90.02           H  
ATOM   4790  O   ASN A 300      -5.320  11.503  36.526  1.00 90.02           O  
ATOM   4791  CG  ASN A 300      -5.392  12.845  32.151  1.00 90.02           C  
ATOM   4792  ND2 ASN A 300      -6.038  12.708  31.017  1.00 90.02           N  
ATOM   4793 HD21 ASN A 300      -5.878  13.436  30.335  1.00 90.02           H  
ATOM   4794 HD22 ASN A 300      -6.535  11.857  30.799  1.00 90.02           H  
ATOM   4795  OD1 ASN A 300      -4.750  13.860  32.361  1.00 90.02           O  
ATOM   4796  N   PHE A 301      -4.648   9.660  35.437  1.00 90.75           N  
ATOM   4797  H   PHE A 301      -4.281   9.281  34.576  1.00 90.75           H  
ATOM   4798  CA  PHE A 301      -4.888   8.743  36.550  1.00 90.75           C  
ATOM   4799  HA  PHE A 301      -5.936   8.809  36.840  1.00 90.75           H  
ATOM   4800  C   PHE A 301      -4.056   9.114  37.787  1.00 90.75           C  
ATOM   4801  CB  PHE A 301      -4.601   7.310  36.086  1.00 90.75           C  
ATOM   4802  HB2 PHE A 301      -5.278   7.064  35.268  1.00 90.75           H  
ATOM   4803  HB3 PHE A 301      -3.586   7.248  35.695  1.00 90.75           H  
ATOM   4804  O   PHE A 301      -4.606   9.235  38.882  1.00 90.75           O  
ATOM   4805  CG  PHE A 301      -4.758   6.276  37.180  1.00 90.75           C  
ATOM   4806  CD1 PHE A 301      -3.648   5.898  37.960  1.00 90.75           C  
ATOM   4807  HD1 PHE A 301      -2.681   6.342  37.776  1.00 90.75           H  
ATOM   4808  CD2 PHE A 301      -6.020   5.712  37.437  1.00 90.75           C  
ATOM   4809  HD2 PHE A 301      -6.875   6.012  36.848  1.00 90.75           H  
ATOM   4810  CE1 PHE A 301      -3.801   4.951  38.986  1.00 90.75           C  
ATOM   4811  HE1 PHE A 301      -2.950   4.674  39.591  1.00 90.75           H  
ATOM   4812  CE2 PHE A 301      -6.172   4.761  38.460  1.00 90.75           C  
ATOM   4813  HE2 PHE A 301      -7.142   4.329  38.654  1.00 90.75           H  
ATOM   4814  CZ  PHE A 301      -5.061   4.377  39.231  1.00 90.75           C  
ATOM   4815  HZ  PHE A 301      -5.176   3.645  40.016  1.00 90.75           H  
ATOM   4816  N   SER A 302      -2.750   9.349  37.622  1.00 91.19           N  
ATOM   4817  H   SER A 302      -2.344   9.219  36.706  1.00 91.19           H  
ATOM   4818  CA  SER A 302      -1.862   9.761  38.715  1.00 91.19           C  
ATOM   4819  HA  SER A 302      -1.925   9.025  39.516  1.00 91.19           H  
ATOM   4820  C   SER A 302      -2.268  11.111  39.312  1.00 91.19           C  
ATOM   4821  CB  SER A 302      -0.413   9.826  38.224  1.00 91.19           C  
ATOM   4822  HB2 SER A 302       0.217  10.238  39.012  1.00 91.19           H  
ATOM   4823  HB3 SER A 302      -0.348  10.471  37.348  1.00 91.19           H  
ATOM   4824  O   SER A 302      -2.307  11.248  40.533  1.00 91.19           O  
ATOM   4825  OG  SER A 302       0.049   8.529  37.895  1.00 91.19           O  
ATOM   4826  HG  SER A 302      -0.045   7.969  38.669  1.00 91.19           H  
ATOM   4827  N   ASN A 303      -2.636  12.084  38.475  1.00 91.60           N  
ATOM   4828  H   ASN A 303      -2.552  11.922  37.482  1.00 91.60           H  
ATOM   4829  CA  ASN A 303      -3.097  13.400  38.920  1.00 91.60           C  
ATOM   4830  HA  ASN A 303      -2.343  13.833  39.577  1.00 91.60           H  
ATOM   4831  C   ASN A 303      -4.391  13.297  39.737  1.00 91.60           C  
ATOM   4832  CB  ASN A 303      -3.274  14.315  37.695  1.00 91.60           C  
ATOM   4833  HB2 ASN A 303      -3.780  15.230  38.003  1.00 91.60           H  
ATOM   4834  HB3 ASN A 303      -3.896  13.816  36.952  1.00 91.60           H  
ATOM   4835  O   ASN A 303      -4.484  13.909  40.800  1.00 91.60           O  
ATOM   4836  CG  ASN A 303      -1.958  14.721  37.052  1.00 91.60           C  
ATOM   4837  ND2 ASN A 303      -1.995  15.201  35.830  1.00 91.60           N  
ATOM   4838 HD21 ASN A 303      -1.102  15.424  35.414  1.00 91.60           H  
ATOM   4839 HD22 ASN A 303      -2.855  15.206  35.300  1.00 91.60           H  
ATOM   4840  OD1 ASN A 303      -0.891  14.648  37.638  1.00 91.60           O  
ATOM   4841  N   ILE A 304      -5.351  12.478  39.293  1.00 92.42           N  
ATOM   4842  H   ILE A 304      -5.218  12.022  38.402  1.00 92.42           H  
ATOM   4843  CA  ILE A 304      -6.599  12.219  40.027  1.00 92.42           C  
ATOM   4844  HA  ILE A 304      -7.081  13.172  40.242  1.00 92.42           H  
ATOM   4845  C   ILE A 304      -6.300  11.558  41.379  1.00 92.42           C  
ATOM   4846  CB  ILE A 304      -7.568  11.374  39.164  1.00 92.42           C  
ATOM   4847  HB  ILE A 304      -7.025  10.510  38.781  1.00 92.42           H  
ATOM   4848  O   ILE A 304      -6.848  11.982  42.395  1.00 92.42           O  
ATOM   4849  CG1 ILE A 304      -8.093  12.205  37.969  1.00 92.42           C  
ATOM   4850 HG12 ILE A 304      -8.820  12.935  38.326  1.00 92.42           H  
ATOM   4851 HG13 ILE A 304      -7.275  12.767  37.518  1.00 92.42           H  
ATOM   4852  CG2 ILE A 304      -8.763  10.863  39.994  1.00 92.42           C  
ATOM   4853 HG21 ILE A 304      -8.426  10.184  40.778  1.00 92.42           H  
ATOM   4854 HG22 ILE A 304      -9.463  10.312  39.366  1.00 92.42           H  
ATOM   4855 HG23 ILE A 304      -9.283  11.703  40.454  1.00 92.42           H  
ATOM   4856  CD1 ILE A 304      -8.737  11.356  36.864  1.00 92.42           C  
ATOM   4857 HD11 ILE A 304      -8.041  10.585  36.532  1.00 92.42           H  
ATOM   4858 HD12 ILE A 304      -9.656  10.889  37.219  1.00 92.42           H  
ATOM   4859 HD13 ILE A 304      -8.981  11.997  36.016  1.00 92.42           H  
ATOM   4860  N   GLN A 305      -5.403  10.565  41.431  1.00 91.66           N  
ATOM   4861  H   GLN A 305      -4.979  10.247  40.571  1.00 91.66           H  
ATOM   4862  CA  GLN A 305      -5.026   9.922  42.696  1.00 91.66           C  
ATOM   4863  HA  GLN A 305      -5.931   9.550  43.177  1.00 91.66           H  
ATOM   4864  C   GLN A 305      -4.389  10.904  43.688  1.00 91.66           C  
ATOM   4865  CB  GLN A 305      -4.075   8.740  42.457  1.00 91.66           C  
ATOM   4866  HB2 GLN A 305      -3.263   9.034  41.791  1.00 91.66           H  
ATOM   4867  HB3 GLN A 305      -3.641   8.462  43.417  1.00 91.66           H  
ATOM   4868  O   GLN A 305      -4.749  10.900  44.865  1.00 91.66           O  
ATOM   4869  CG  GLN A 305      -4.790   7.505  41.894  1.00 91.66           C  
ATOM   4870  HG2 GLN A 305      -5.012   7.641  40.835  1.00 91.66           H  
ATOM   4871  HG3 GLN A 305      -5.733   7.372  42.423  1.00 91.66           H  
ATOM   4872  CD  GLN A 305      -3.956   6.239  42.069  1.00 91.66           C  
ATOM   4873  NE2 GLN A 305      -4.577   5.121  42.379  1.00 91.66           N  
ATOM   4874 HE21 GLN A 305      -5.583   5.106  42.459  1.00 91.66           H  
ATOM   4875 HE22 GLN A 305      -3.982   4.317  42.514  1.00 91.66           H  
ATOM   4876  OE1 GLN A 305      -2.740   6.215  41.967  1.00 91.66           O  
ATOM   4877  N   VAL A 306      -3.472  11.762  43.229  1.00 90.19           N  
ATOM   4878  H   VAL A 306      -3.205  11.705  42.257  1.00 90.19           H  
ATOM   4879  CA  VAL A 306      -2.825  12.773  44.082  1.00 90.19           C  
ATOM   4880  HA  VAL A 306      -2.431  12.282  44.972  1.00 90.19           H  
ATOM   4881  C   VAL A 306      -3.836  13.813  44.569  1.00 90.19           C  
ATOM   4882  CB  VAL A 306      -1.646  13.439  43.344  1.00 90.19           C  
ATOM   4883  HB  VAL A 306      -1.984  13.787  42.368  1.00 90.19           H  
ATOM   4884  O   VAL A 306      -3.846  14.142  45.754  1.00 90.19           O  
ATOM   4885  CG1 VAL A 306      -1.069  14.635  44.112  1.00 90.19           C  
ATOM   4886 HG11 VAL A 306      -0.815  14.341  45.131  1.00 90.19           H  
ATOM   4887 HG12 VAL A 306      -1.795  15.448  44.141  1.00 90.19           H  
ATOM   4888 HG13 VAL A 306      -0.174  15.002  43.609  1.00 90.19           H  
ATOM   4889  CG2 VAL A 306      -0.503  12.435  43.143  1.00 90.19           C  
ATOM   4890 HG21 VAL A 306      -0.857  11.553  42.610  1.00 90.19           H  
ATOM   4891 HG22 VAL A 306       0.290  12.895  42.553  1.00 90.19           H  
ATOM   4892 HG23 VAL A 306      -0.102  12.126  44.108  1.00 90.19           H  
ATOM   4893  N   GLN A 307      -4.715  14.304  43.690  1.00 88.08           N  
ATOM   4894  H   GLN A 307      -4.675  13.989  42.731  1.00 88.08           H  
ATOM   4895  CA  GLN A 307      -5.764  15.258  44.062  1.00 88.08           C  
ATOM   4896  HA  GLN A 307      -5.304  16.139  44.509  1.00 88.08           H  
ATOM   4897  C   GLN A 307      -6.718  14.676  45.110  1.00 88.08           C  
ATOM   4898  CB  GLN A 307      -6.545  15.691  42.814  1.00 88.08           C  
ATOM   4899  HB2 GLN A 307      -6.797  14.812  42.220  1.00 88.08           H  
ATOM   4900  HB3 GLN A 307      -7.474  16.168  43.125  1.00 88.08           H  
ATOM   4901  O   GLN A 307      -7.005  15.340  46.103  1.00 88.08           O  
ATOM   4902  CG  GLN A 307      -5.756  16.695  41.961  1.00 88.08           C  
ATOM   4903  HG2 GLN A 307      -4.782  16.283  41.698  1.00 88.08           H  
ATOM   4904  HG3 GLN A 307      -5.591  17.600  42.545  1.00 88.08           H  
ATOM   4905  CD  GLN A 307      -6.482  17.076  40.673  1.00 88.08           C  
ATOM   4906  NE2 GLN A 307      -6.000  18.067  39.956  1.00 88.08           N  
ATOM   4907 HE21 GLN A 307      -6.520  18.286  39.118  1.00 88.08           H  
ATOM   4908 HE22 GLN A 307      -5.166  18.561  40.240  1.00 88.08           H  
ATOM   4909  OE1 GLN A 307      -7.488  16.513  40.278  1.00 88.08           O  
ATOM   4910  N   GLU A 308      -7.151  13.427  44.942  1.00 88.38           N  
ATOM   4911  H   GLU A 308      -6.916  12.946  44.085  1.00 88.38           H  
ATOM   4912  CA  GLU A 308      -8.047  12.748  45.881  1.00 88.38           C  
ATOM   4913  HA  GLU A 308      -8.935  13.361  46.028  1.00 88.38           H  
ATOM   4914  C   GLU A 308      -7.392  12.541  47.258  1.00 88.38           C  
ATOM   4915  CB  GLU A 308      -8.470  11.417  45.241  1.00 88.38           C  
ATOM   4916  HB2 GLU A 308      -8.907  11.614  44.262  1.00 88.38           H  
ATOM   4917  HB3 GLU A 308      -7.582  10.805  45.086  1.00 88.38           H  
ATOM   4918  O   GLU A 308      -8.015  12.783  48.294  1.00 88.38           O  
ATOM   4919  CG  GLU A 308      -9.470  10.597  46.064  1.00 88.38           C  
ATOM   4920  HG2 GLU A 308      -9.019  10.358  47.028  1.00 88.38           H  
ATOM   4921  HG3 GLU A 308      -9.629   9.649  45.551  1.00 88.38           H  
ATOM   4922  CD  GLU A 308     -10.833  11.261  46.286  1.00 88.38           C  
ATOM   4923  OE1 GLU A 308     -11.543  10.708  47.168  1.00 88.38           O  
ATOM   4924  OE2 GLU A 308     -11.144  12.261  45.606  1.00 88.38           O  
ATOM   4925  N   VAL A 309      -6.113  12.150  47.298  1.00 88.58           N  
ATOM   4926  H   VAL A 309      -5.641  11.963  46.424  1.00 88.58           H  
ATOM   4927  CA  VAL A 309      -5.356  12.042  48.557  1.00 88.58           C  
ATOM   4928  HA  VAL A 309      -5.921  11.416  49.248  1.00 88.58           H  
ATOM   4929  C   VAL A 309      -5.213  13.410  49.225  1.00 88.58           C  
ATOM   4930  CB  VAL A 309      -3.985  11.377  48.326  1.00 88.58           C  
ATOM   4931  HB  VAL A 309      -3.471  11.878  47.505  1.00 88.58           H  
ATOM   4932  O   VAL A 309      -5.494  13.532  50.418  1.00 88.58           O  
ATOM   4933  CG1 VAL A 309      -3.088  11.431  49.572  1.00 88.58           C  
ATOM   4934 HG11 VAL A 309      -2.804  12.462  49.786  1.00 88.58           H  
ATOM   4935 HG12 VAL A 309      -3.609  11.014  50.433  1.00 88.58           H  
ATOM   4936 HG13 VAL A 309      -2.172  10.868  49.393  1.00 88.58           H  
ATOM   4937  CG2 VAL A 309      -4.166   9.894  47.971  1.00 88.58           C  
ATOM   4938 HG21 VAL A 309      -4.832   9.785  47.115  1.00 88.58           H
[truncated: 64,728 more chars]
