# Supplementary material for: Using structure prediction of negative sense RNA virus nucleoproteins to assess evolutionary relationships
Source: bioRxiv. 2024 May 22:2024.02.16.580771. Originally published 2024 Feb 17. Preprint. [Version 2] doi: 10.1101/2024.02.16.580771 (PMC10888975; doi:10.1101/2024.02.16.580771)
Supplement: Supplement 2 — Supplementary File 2: Full NSV Dataset NP AlphaFold PDBs (.pdb files) [file media-2.zip › Full NSV Dataset NP AlphaFold PDBs/FOAQV1.pdb]

ATOM      1  N   MET A   1     -19.179 -16.482  40.004  1.00 40.96           N  
ATOM      2  H   MET A   1     -19.977 -16.658  39.411  1.00 40.96           H  
ATOM      3  H2  MET A   1     -18.867 -17.363  40.388  1.00 40.96           H  
ATOM      4  H3  MET A   1     -19.453 -15.869  40.758  1.00 40.96           H  
ATOM      5  CA  MET A   1     -18.080 -15.880  39.219  1.00 40.96           C  
ATOM      6  HA  MET A   1     -18.414 -14.956  38.748  1.00 40.96           H  
ATOM      7  C   MET A   1     -17.700 -16.867  38.131  1.00 40.96           C  
ATOM      8  CB  MET A   1     -16.847 -15.577  40.089  1.00 40.96           C  
ATOM      9  HB2 MET A   1     -16.522 -16.488  40.592  1.00 40.96           H  
ATOM     10  HB3 MET A   1     -16.039 -15.245  39.437  1.00 40.96           H  
ATOM     11  O   MET A   1     -17.148 -17.912  38.449  1.00 40.96           O  
ATOM     12  CG  MET A   1     -17.077 -14.496  41.146  1.00 40.96           C  
ATOM     13  HG2 MET A   1     -17.400 -13.571  40.668  1.00 40.96           H  
ATOM     14  HG3 MET A   1     -17.855 -14.830  41.832  1.00 40.96           H  
ATOM     15  SD  MET A   1     -15.574 -14.169  42.099  1.00 40.96           S  
ATOM     16  CE  MET A   1     -16.279 -13.455  43.609  1.00 40.96           C  
ATOM     17  HE1 MET A   1     -16.839 -12.553  43.364  1.00 40.96           H  
ATOM     18  HE2 MET A   1     -15.473 -13.197  44.296  1.00 40.96           H  
ATOM     19  HE3 MET A   1     -16.938 -14.177  44.090  1.00 40.96           H  
ATOM     20  N   SER A   2     -18.077 -16.614  36.882  1.00 32.43           N  
ATOM     21  H   SER A   2     -18.531 -15.751  36.619  1.00 32.43           H  
ATOM     22  CA  SER A   2     -17.705 -17.481  35.761  1.00 32.43           C  
ATOM     23  HA  SER A   2     -17.827 -18.524  36.053  1.00 32.43           H  
ATOM     24  C   SER A   2     -16.234 -17.251  35.407  1.00 32.43           C  
ATOM     25  CB  SER A   2     -18.641 -17.240  34.569  1.00 32.43           C  
ATOM     26  HB2 SER A   2     -19.569 -17.785  34.740  1.00 32.43           H  
ATOM     27  HB3 SER A   2     -18.187 -17.607  33.648  1.00 32.43           H  
ATOM     28  O   SER A   2     -15.840 -16.160  35.005  1.00 32.43           O  
ATOM     29  OG  SER A   2     -18.950 -15.864  34.456  1.00 32.43           O  
ATOM     30  HG  SER A   2     -18.356 -15.471  33.812  1.00 32.43           H  
ATOM     31  N   LYS A   3     -15.418 -18.285  35.627  1.00 33.03           N  
ATOM     32  H   LYS A   3     -15.844 -19.139  35.959  1.00 33.03           H  
ATOM     33  CA  LYS A   3     -14.005 -18.364  35.243  1.00 33.03           C  
ATOM     34  HA  LYS A   3     -13.499 -17.440  35.523  1.00 33.03           H  
ATOM     35  C   LYS A   3     -13.941 -18.526  33.721  1.00 33.03           C  
ATOM     36  CB  LYS A   3     -13.373 -19.577  35.971  1.00 33.03           C  
ATOM     37  HB2 LYS A   3     -14.084 -19.974  36.695  1.00 33.03           H  
ATOM     38  HB3 LYS A   3     -13.178 -20.372  35.252  1.00 33.03           H  
ATOM     39  O   LYS A   3     -14.572 -19.437  33.195  1.00 33.03           O  
ATOM     40  CG  LYS A   3     -12.072 -19.264  36.724  1.00 33.03           C  
ATOM     41  HG2 LYS A   3     -11.314 -18.930  36.015  1.00 33.03           H  
ATOM     42  HG3 LYS A   3     -12.255 -18.474  37.452  1.00 33.03           H  
ATOM     43  CD  LYS A   3     -11.582 -20.529  37.452  1.00 33.03           C  
ATOM     44  HD2 LYS A   3     -12.362 -20.875  38.131  1.00 33.03           H  
ATOM     45  HD3 LYS A   3     -11.391 -21.307  36.713  1.00 33.03           H  
ATOM     46  CE  LYS A   3     -10.302 -20.256  38.251  1.00 33.03           C  
ATOM     47  HE2 LYS A   3     -10.504 -19.469  38.977  1.00 33.03           H  
ATOM     48  HE3 LYS A   3      -9.540 -19.885  37.565  1.00 33.03           H  
ATOM     49  NZ  LYS A   3      -9.814 -21.481  38.938  1.00 33.03           N  
ATOM     50  HZ1 LYS A   3     -10.503 -21.829  39.589  1.00 33.03           H  
ATOM     51  HZ2 LYS A   3      -8.961 -21.290  39.444  1.00 33.03           H  
ATOM     52  HZ3 LYS A   3      -9.618 -22.208  38.264  1.00 33.03           H  
ATOM     53  N   ILE A   4     -13.196 -17.669  33.027  1.00 33.73           N  
ATOM     54  H   ILE A   4     -12.718 -16.925  33.514  1.00 33.73           H  
ATOM     55  CA  ILE A   4     -12.870 -17.877  31.611  1.00 33.73           C  
ATOM     56  HA  ILE A   4     -13.652 -18.474  31.142  1.00 33.73           H  
ATOM     57  C   ILE A   4     -11.572 -18.686  31.568  1.00 33.73           C  
ATOM     58  CB  ILE A   4     -12.800 -16.541  30.835  1.00 33.73           C  
ATOM     59  HB  ILE A   4     -12.069 -15.893  31.317  1.00 33.73           H  
ATOM     60  O   ILE A   4     -10.528 -18.220  32.022  1.00 33.73           O  
ATOM     61  CG1 ILE A   4     -14.184 -15.845  30.865  1.00 33.73           C  
ATOM     62 HG12 ILE A   4     -14.494 -15.709  31.901  1.00 33.73           H  
ATOM     63 HG13 ILE A   4     -14.920 -16.483  30.377  1.00 33.73           H  
ATOM     64  CG2 ILE A   4     -12.350 -16.787  29.382  1.00 33.73           C  
ATOM     65 HG21 ILE A   4     -11.377 -17.279  29.358  1.00 33.73           H  
ATOM     66 HG22 ILE A   4     -12.240 -15.841  28.851  1.00 33.73           H  
ATOM     67 HG23 ILE A   4     -13.076 -17.407  28.857  1.00 33.73           H  
ATOM     68  CD1 ILE A   4     -14.217 -14.462  30.202  1.00 33.73           C  
ATOM     69 HD11 ILE A   4     -14.080 -14.550  29.124  1.00 33.73           H  
ATOM     70 HD12 ILE A   4     -15.186 -13.999  30.387  1.00 33.73           H  
ATOM     71 HD13 ILE A   4     -13.435 -13.829  30.621  1.00 33.73           H  
ATOM     72  N   THR A   5     -11.659 -19.912  31.061  1.00 31.02           N  
ATOM     73  H   THR A   5     -12.563 -20.233  30.744  1.00 31.02           H  
ATOM     74  CA  THR A   5     -10.516 -20.773  30.747  1.00 31.02           C  
ATOM     75  HA  THR A   5      -9.622 -20.407  31.252  1.00 31.02           H  
ATOM     76  C   THR A   5     -10.300 -20.706  29.242  1.00 31.02           C  
ATOM     77  CB  THR A   5     -10.777 -22.222  31.197  1.00 31.02           C  
ATOM     78  HB  THR A   5     -11.620 -22.633  30.642  1.00 31.02           H  
ATOM     79  O   THR A   5     -11.207 -21.040  28.485  1.00 31.02           O  
ATOM     80  CG2 THR A   5      -9.555 -23.124  31.021  1.00 31.02           C  
ATOM     81 HG21 THR A   5      -8.690 -22.707  31.537  1.00 31.02           H  
ATOM     82 HG22 THR A   5      -9.322 -23.224  29.961  1.00 31.02           H  
ATOM     83 HG23 THR A   5      -9.774 -24.117  31.412  1.00 31.02           H  
ATOM     84  OG1 THR A   5     -11.077 -22.249  32.575  1.00 31.02           O  
ATOM     85  HG1 THR A   5     -10.240 -22.388  33.023  1.00 31.02           H  
ATOM     86  N   VAL A   6      -9.121 -20.266  28.806  1.00 34.01           N  
ATOM     87  H   VAL A   6      -8.415 -19.996  29.476  1.00 34.01           H  
ATOM     88  CA  VAL A   6      -8.722 -20.294  27.394  1.00 34.01           C  
ATOM     89  HA  VAL A   6      -9.587 -20.512  26.768  1.00 34.01           H  
ATOM     90  C   VAL A   6      -7.717 -21.428  27.233  1.00 34.01           C  
ATOM     91  CB  VAL A   6      -8.153 -18.937  26.928  1.00 34.01           C  
ATOM     92  HB  VAL A   6      -7.232 -18.723  27.469  1.00 34.01           H  
ATOM     93  O   VAL A   6      -6.613 -21.353  27.770  1.00 34.01           O  
ATOM     94  CG1 VAL A   6      -7.851 -18.958  25.426  1.00 34.01           C  
ATOM     95 HG11 VAL A   6      -7.403 -18.012  25.121  1.00 34.01           H  
ATOM     96 HG12 VAL A   6      -8.768 -19.118  24.857  1.00 34.01           H  
ATOM     97 HG13 VAL A   6      -7.152 -19.760  25.191  1.00 34.01           H  
ATOM     98  CG2 VAL A   6      -9.142 -17.791  27.186  1.00 34.01           C  
ATOM     99 HG21 VAL A   6     -10.102 -18.014  26.720  1.00 34.01           H  
ATOM    100 HG22 VAL A   6      -9.281 -17.652  28.258  1.00 34.01           H  
ATOM    101 HG23 VAL A   6      -8.750 -16.864  26.769  1.00 34.01           H  
ATOM    102  N   ALA A   7      -8.116 -22.492  26.540  1.00 29.29           N  
ATOM    103  H   ALA A   7      -9.040 -22.482  26.133  1.00 29.29           H  
ATOM    104  CA  ALA A   7      -7.197 -23.495  26.022  1.00 29.29           C  
ATOM    105  HA  ALA A   7      -6.317 -23.564  26.661  1.00 29.29           H  
ATOM    106  C   ALA A   7      -6.762 -23.035  24.626  1.00 29.29           C  
ATOM    107  CB  ALA A   7      -7.891 -24.864  26.010  1.00 29.29           C  
ATOM    108  HB1 ALA A   7      -8.777 -24.830  25.376  1.00 29.29           H  
ATOM    109  HB2 ALA A   7      -8.179 -25.145  27.023  1.00 29.29           H  
ATOM    110  HB3 ALA A   7      -7.208 -25.615  25.613  1.00 29.29           H  
ATOM    111  O   ALA A   7      -7.606 -22.838  23.755  1.00 29.29           O  
ATOM    112  N   VAL A   8      -5.463 -22.811  24.435  1.00 28.36           N  
ATOM    113  H   VAL A   8      -4.820 -22.998  25.192  1.00 28.36           H  
ATOM    114  CA  VAL A   8      -4.881 -22.528  23.120  1.00 28.36           C  
ATOM    115  HA  VAL A   8      -5.670 -22.333  22.393  1.00 28.36           H  
ATOM    116  C   VAL A   8      -4.140 -23.784  22.689  1.00 28.36           C  
ATOM    117  CB  VAL A   8      -3.954 -21.292  23.143  1.00 28.36           C  
ATOM    118  HB  VAL A   8      -3.103 -21.485  23.797  1.00 28.36           H  
ATOM    119  O   VAL A   8      -3.074 -24.083  23.224  1.00 28.36           O  
ATOM    120  CG1 VAL A   8      -3.428 -20.970  21.738  1.00 28.36           C  
ATOM    121 HG11 VAL A   8      -2.757 -20.112  21.777  1.00 28.36           H  
ATOM    122 HG12 VAL A   8      -4.258 -20.748  21.067  1.00 28.36           H  
ATOM    123 HG13 VAL A   8      -2.875 -21.820  21.339  1.00 28.36           H  
ATOM    124  CG2 VAL A   8      -4.678 -20.045  23.667  1.00 28.36           C  
ATOM    125 HG21 VAL A   8      -5.588 -19.874  23.091  1.00 28.36           H  
ATOM    126 HG22 VAL A   8      -4.028 -19.175  23.582  1.00 28.36           H  
ATOM    127 HG23 VAL A   8      -4.929 -20.183  24.718  1.00 28.36           H  
ATOM    128  N   GLU A   9      -4.707 -24.530  21.746  1.00 27.28           N  
ATOM    129  H   GLU A   9      -5.606 -24.261  21.371  1.00 27.28           H  
ATOM    130  CA  GLU A   9      -3.941 -25.508  20.977  1.00 27.28           C  
ATOM    131  HA  GLU A   9      -3.204 -25.991  21.619  1.00 27.28           H  
ATOM    132  C   GLU A   9      -3.193 -24.749  19.880  1.00 27.28           C  
ATOM    133  CB  GLU A   9      -4.843 -26.611  20.400  1.00 27.28           C  
ATOM    134  HB2 GLU A   9      -5.713 -26.161  19.922  1.00 27.28           H  
ATOM    135  HB3 GLU A   9      -4.273 -27.159  19.651  1.00 27.28           H  
ATOM    136  O   GLU A   9      -3.799 -24.127  19.009  1.00 27.28           O  
ATOM    137  CG  GLU A   9      -5.289 -27.599  21.490  1.00 27.28           C  
ATOM    138  HG2 GLU A   9      -4.402 -27.955  22.015  1.00 27.28           H  
ATOM    139  HG3 GLU A   9      -5.913 -27.071  22.211  1.00 27.28           H  
ATOM    140  CD  GLU A   9      -6.066 -28.809  20.943  1.00 27.28           C  
ATOM    141  OE1 GLU A   9      -6.200 -29.786  21.714  1.00 27.28           O  
ATOM    142  OE2 GLU A   9      -6.535 -28.746  19.785  1.00 27.28           O  
ATOM    143  N   LEU A  10      -1.862 -24.746  19.958  1.00 30.10           N  
ATOM    144  H   LEU A  10      -1.421 -25.287  20.688  1.00 30.10           H  
ATOM    145  CA  LEU A  10      -1.020 -24.256  18.872  1.00 30.10           C  
ATOM    146  HA  LEU A  10      -1.548 -23.459  18.349  1.00 30.10           H  
ATOM    147  C   LEU A  10      -0.781 -25.425  17.903  1.00 30.10           C  
ATOM    148  CB  LEU A  10       0.297 -23.685  19.429  1.00 30.10           C  
ATOM    149  HB2 LEU A  10       0.765 -24.447  20.051  1.00 30.10           H  
ATOM    150  HB3 LEU A  10       0.967 -23.483  18.594  1.00 30.10           H  
ATOM    151  O   LEU A  10      -0.307 -26.471  18.354  1.00 30.10           O  
ATOM    152  CG  LEU A  10       0.129 -22.395  20.253  1.00 30.10           C  
ATOM    153  HG  LEU A  10      -0.591 -22.561  21.054  1.00 30.10           H  
ATOM    154  CD1 LEU A  10       1.466 -22.015  20.892  1.00 30.10           C  
ATOM    155 HD11 LEU A  10       1.343 -21.118  21.499  1.00 30.10           H  
ATOM    156 HD12 LEU A  10       2.210 -21.833  20.117  1.00 30.10           H  
ATOM    157 HD13 LEU A  10       1.806 -22.829  21.533  1.00 30.10           H  
ATOM    158  CD2 LEU A  10      -0.336 -21.211  19.399  1.00 30.10           C  
ATOM    159 HD21 LEU A  10      -1.342 -21.397  19.022  1.00 30.10           H  
ATOM    160 HD22 LEU A  10      -0.365 -20.306  20.005  1.00 30.10           H  
ATOM    161 HD23 LEU A  10       0.343 -21.065  18.559  1.00 30.10           H  
ATOM    162  N   PRO A  11      -1.100 -25.289  16.604  1.00 30.44           N  
ATOM    163  CA  PRO A  11      -0.843 -26.349  15.639  1.00 30.44           C  
ATOM    164  HA  PRO A  11      -1.319 -27.269  15.979  1.00 30.44           H  
ATOM    165  C   PRO A  11       0.662 -26.603  15.495  1.00 30.44           C  
ATOM    166  CB  PRO A  11      -1.508 -25.900  14.334  1.00 30.44           C  
ATOM    167  HB2 PRO A  11      -2.526 -26.288  14.296  1.00 30.44           H  
ATOM    168  HB3 PRO A  11      -0.949 -26.220  13.454  1.00 30.44           H  
ATOM    169  O   PRO A  11       1.478 -25.689  15.623  1.00 30.44           O  
ATOM    170  CG  PRO A  11      -1.552 -24.377  14.453  1.00 30.44           C  
ATOM    171  HG2 PRO A  11      -2.383 -23.950  13.891  1.00 30.44           H  
ATOM    172  HG3 PRO A  11      -0.605 -23.961  14.110  1.00 30.44           H  
ATOM    173  CD  PRO A  11      -1.697 -24.133  15.953  1.00 30.44           C  
ATOM    174  HD2 PRO A  11      -1.184 -23.211  16.226  1.00 30.44           H  
ATOM    175  HD3 PRO A  11      -2.752 -24.074  16.221  1.00 30.44           H  
ATOM    176  N   ALA A  12       1.021 -27.859  15.218  1.00 29.97           N  
ATOM    177  H   ALA A  12       0.293 -28.551  15.110  1.00 29.97           H  
ATOM    178  CA  ALA A  12       2.370 -28.244  14.826  1.00 29.97           C  
ATOM    179  HA  ALA A  12       3.064 -27.965  15.618  1.00 29.97           H  
ATOM    180  C   ALA A  12       2.748 -27.492  13.539  1.00 29.97           C  
ATOM    181  CB  ALA A  12       2.407 -29.769  14.642  1.00 29.97           C  
ATOM    182  HB1 ALA A  12       3.411 -30.076  14.350  1.00 29.97           H  
ATOM    183  HB2 ALA A  12       1.711 -30.067  13.858  1.00 29.97           H  
ATOM    184  HB3 ALA A  12       2.138 -30.264  15.575  1.00 29.97           H  
ATOM    185  O   ALA A  12       2.046 -27.595  12.538  1.00 29.97           O  
ATOM    186  N   ILE A  13       3.819 -26.695  13.587  1.00 32.05           N  
ATOM    187  H   ILE A  13       4.325 -26.620  14.458  1.00 32.05           H  
ATOM    188  CA  ILE A  13       4.324 -25.941  12.435  1.00 32.05           C  
ATOM    189  HA  ILE A  13       3.575 -25.949  11.643  1.00 32.05           H  
ATOM    190  C   ILE A  13       5.555 -26.678  11.905  1.00 32.05           C  
ATOM    191  CB  ILE A  13       4.599 -24.455  12.786  1.00 32.05           C  
ATOM    192  HB  ILE A  13       5.382 -24.415  13.543  1.00 32.05           H  
ATOM    193  O   ILE A  13       6.672 -26.481  12.379  1.00 32.05           O  
ATOM    194  CG1 ILE A  13       3.335 -23.773  13.363  1.00 32.05           C  
ATOM    195 HG12 ILE A  13       2.525 -23.826  12.635  1.00 32.05           H  
ATOM    196 HG13 ILE A  13       3.025 -24.317  14.255  1.00 32.05           H  
ATOM    197  CG2 ILE A  13       5.091 -23.699  11.535  1.00 32.05           C  
ATOM    198 HG21 ILE A  13       5.987 -24.170  11.130  1.00 32.05           H  
ATOM    199 HG22 ILE A  13       4.316 -23.699  10.768  1.00 32.05           H  
ATOM    200 HG23 ILE A  13       5.357 -22.673  11.786  1.00 32.05           H  
ATOM    201  CD1 ILE A  13       3.526 -22.313  13.796  1.00 32.05           C  
ATOM    202 HD11 ILE A  13       3.670 -21.672  12.927  1.00 32.05           H  
ATOM    203 HD12 ILE A  13       4.387 -22.233  14.461  1.00 32.05           H  
ATOM    204 HD13 ILE A  13       2.635 -21.979  14.327  1.00 32.05           H  
ATOM    205  N   ASP A  14       5.344 -27.541  10.921  1.00 27.91           N  
ATOM    206  H   ASP A  14       4.397 -27.741  10.633  1.00 27.91           H  
ATOM    207  CA  ASP A  14       6.359 -28.152  10.068  1.00 27.91           C  
ATOM    208  HA  ASP A  14       7.310 -28.145  10.600  1.00 27.91           H  
ATOM    209  C   ASP A  14       6.554 -27.302   8.802  1.00 27.91           C  
ATOM    210  CB  ASP A  14       6.023 -29.631   9.803  1.00 27.91           C  
ATOM    211  HB2 ASP A  14       6.131 -30.171  10.744  1.00 27.91           H  
ATOM    212  HB3 ASP A  14       6.765 -30.034   9.114  1.00 27.91           H  
ATOM    213  O   ASP A  14       6.145 -27.627   7.692  1.00 27.91           O  
ATOM    214  CG  ASP A  14       4.616 -29.919   9.255  1.00 27.91           C  
ATOM    215  OD1 ASP A  14       3.728 -29.040   9.359  1.00 27.91           O  
ATOM    216  OD2 ASP A  14       4.427 -31.069   8.801  1.00 27.91           O  
ATOM    217  N   GLY A  15       7.209 -26.155   8.974  1.00 27.80           N  
ATOM    218  H   GLY A  15       7.439 -25.879   9.918  1.00 27.80           H  
ATOM    219  CA  GLY A  15       7.623 -25.287   7.876  1.00 27.80           C  
ATOM    220  HA2 GLY A  15       8.070 -25.891   7.086  1.00 27.80           H  
ATOM    221  HA3 GLY A  15       6.752 -24.770   7.473  1.00 27.80           H  
ATOM    222  C   GLY A  15       8.624 -24.256   8.377  1.00 27.80           C  
ATOM    223  O   GLY A  15       8.369 -23.599   9.380  1.00 27.80           O  
ATOM    224  N   PHE A  16       9.776 -24.157   7.709  1.00 25.56           N  
ATOM    225  H   PHE A  16       9.899 -24.769   6.915  1.00 25.56           H  
ATOM    226  CA  PHE A  16      10.910 -23.292   8.052  1.00 25.56           C  
ATOM    227  HA  PHE A  16      11.531 -23.807   8.785  1.00 25.56           H  
ATOM    228  C   PHE A  16      10.490 -21.940   8.654  1.00 25.56           C  
ATOM    229  CB  PHE A  16      11.751 -23.067   6.785  1.00 25.56           C  
ATOM    230  HB2 PHE A  16      12.402 -22.209   6.952  1.00 25.56           H  
ATOM    231  HB3 PHE A  16      11.098 -22.809   5.951  1.00 25.56           H  
ATOM    232  O   PHE A  16       9.936 -21.080   7.969  1.00 25.56           O  
ATOM    233  CG  PHE A  16      12.625 -24.246   6.400  1.00 25.56           C  
ATOM    234  CD1 PHE A  16      13.970 -24.271   6.813  1.00 25.56           C  
ATOM    235  HD1 PHE A  16      14.375 -23.456   7.394  1.00 25.56           H  
ATOM    236  CD2 PHE A  16      12.111 -25.311   5.634  1.00 25.56           C  
ATOM    237  HD2 PHE A  16      11.085 -25.295   5.296  1.00 25.56           H  
ATOM    238  CE1 PHE A  16      14.797 -25.353   6.465  1.00 25.56           C  
ATOM    239  HE1 PHE A  16      15.831 -25.365   6.779  1.00 25.56           H  
ATOM    240  CE2 PHE A  16      12.937 -26.397   5.294  1.00 25.56           C  
ATOM    241  HE2 PHE A  16      12.542 -27.214   4.708  1.00 25.56           H  
ATOM    242  CZ  PHE A  16      14.280 -26.417   5.708  1.00 25.56           C  
ATOM    243  HZ  PHE A  16      14.916 -27.249   5.440  1.00 25.56           H  
ATOM    244  N   ALA A  17      10.793 -21.752   9.939  1.00 24.08           N  
ATOM    245  H   ALA A  17      11.185 -22.520  10.465  1.00 24.08           H  
ATOM    246  CA  ALA A  17      10.693 -20.465  10.601  1.00 24.08           C  
ATOM    247  HA  ALA A  17       9.801 -19.947  10.247  1.00 24.08           H  
ATOM    248  C   ALA A  17      11.926 -19.626  10.235  1.00 24.08           C  
ATOM    249  CB  ALA A  17      10.544 -20.692  12.113  1.00 24.08           C  
ATOM    250  HB1 ALA A  17      11.435 -21.175  12.513  1.00 24.08           H  
ATOM    251  HB2 ALA A  17      10.398 -19.733  12.609  1.00 24.08           H  
ATOM    252  HB3 ALA A  17       9.675 -21.322  12.305  1.00 24.08           H  
ATOM    253  O   ALA A  17      13.009 -19.823  10.785  1.00 24.08           O  
ATOM    254  N   GLU A  18      11.768 -18.661   9.330  1.00 25.85           N  
ATOM    255  H   GLU A  18      10.897 -18.603   8.821  1.00 25.85           H  
ATOM    256  CA  GLU A  18      12.630 -17.480   9.353  1.00 25.85           C  
ATOM    257  HA  GLU A  18      13.668 -17.792   9.468  1.00 25.85           H  
ATOM    258  C   GLU A  18      12.251 -16.670  10.597  1.00 25.85           C  
ATOM    259  CB  GLU A  18      12.532 -16.654   8.058  1.00 25.85           C  
ATOM    260  HB2 GLU A  18      12.666 -15.601   8.304  1.00 25.85           H  
ATOM    261  HB3 GLU A  18      11.547 -16.783   7.610  1.00 25.85           H  
ATOM    262  O   GLU A  18      11.286 -15.905  10.618  1.00 25.85           O  
ATOM    263  CG  GLU A  18      13.637 -17.041   7.060  1.00 25.85           C  
ATOM    264  HG2 GLU A  18      14.599 -16.965   7.566  1.00 25.85           H  
ATOM    265  HG3 GLU A  18      13.494 -18.079   6.761  1.00 25.85           H  
ATOM    266  CD  GLU A  18      13.657 -16.146   5.809  1.00 25.85           C  
ATOM    267  OE1 GLU A  18      14.737 -16.049   5.182  1.00 25.85           O  
ATOM    268  OE2 GLU A  18      12.602 -15.562   5.472  1.00 25.85           O  
ATOM    269  N   VAL A  19      13.001 -16.890  11.677  1.00 27.29           N  
ATOM    270  H   VAL A  19      13.693 -17.622  11.614  1.00 27.29           H  
ATOM    271  CA  VAL A  19      12.859 -16.184  12.954  1.00 27.29           C  
ATOM    272  HA  VAL A  19      11.792 -16.034  13.123  1.00 27.29           H  
ATOM    273  C   VAL A  19      13.500 -14.797  12.837  1.00 27.29           C  
ATOM    274  CB  VAL A  19      13.403 -17.005  14.148  1.00 27.29           C  
ATOM    275  HB  VAL A  19      14.484 -16.881  14.227  1.00 27.29           H  
ATOM    276  O   VAL A  19      14.505 -14.486  13.467  1.00 27.29           O  
ATOM    277  CG1 VAL A  19      12.745 -16.533  15.453  1.00 27.29           C  
ATOM    278 HG11 VAL A  19      11.670 -16.712  15.418  1.00 27.29           H  
ATOM    279 HG12 VAL A  19      13.174 -17.073  16.297  1.00 27.29           H  
ATOM    280 HG13 VAL A  19      12.932 -15.468  15.593  1.00 27.29           H  
ATOM    281  CG2 VAL A  19      13.134 -18.510  14.024  1.00 27.29           C  
ATOM    282 HG21 VAL A  19      13.699 -18.932  13.193  1.00 27.29           H  
ATOM    283 HG22 VAL A  19      13.453 -19.022  14.932  1.00 27.29           H  
ATOM    284 HG23 VAL A  19      12.070 -18.687  13.867  1.00 27.29           H  
ATOM    285  N   GLY A  20      12.927 -13.948  11.988  1.00 29.83           N  
ATOM    286  H   GLY A  20      12.160 -14.309  11.439  1.00 29.83           H  
ATOM    287  CA  GLY A  20      13.068 -12.501  12.082  1.00 29.83           C  
ATOM    288  HA2 GLY A  20      13.980 -12.234  12.616  1.00 29.83           H  
ATOM    289  HA3 GLY A  20      13.104 -12.070  11.081  1.00 29.83           H  
ATOM    290  C   GLY A  20      11.848 -11.956  12.816  1.00 29.83           C  
ATOM    291  O   GLY A  20      10.721 -12.333  12.509  1.00 29.83           O  
ATOM    292  N   ILE A  21      12.036 -11.030  13.755  1.00 38.49           N  
ATOM    293  H   ILE A  21      12.990 -10.785  13.978  1.00 38.49           H  
ATOM    294  CA  ILE A  21      10.958 -10.375  14.532  1.00 38.49           C  
ATOM    295  HA  ILE A  21      10.409 -11.157  15.056  1.00 38.49           H  
ATOM    296  C   ILE A  21       9.904  -9.667  13.626  1.00 38.49           C  
ATOM    297  CB  ILE A  21      11.625  -9.466  15.609  1.00 38.49           C  
ATOM    298  HB  ILE A  21      12.301  -8.782  15.097  1.00 38.49           H  
ATOM    299  O   ILE A  21       8.886  -9.184  14.112  1.00 38.49           O  
ATOM    300  CG1 ILE A  21      12.463 -10.336  16.587  1.00 38.49           C  
ATOM    301 HG12 ILE A  21      11.797 -10.995  17.144  1.00 38.49           H  
ATOM    302 HG13 ILE A  21      13.151 -10.966  16.024  1.00 38.49           H  
ATOM    303  CG2 ILE A  21      10.628  -8.611  16.414  1.00 38.49           C  
ATOM    304 HG21 ILE A  21      10.141  -7.885  15.762  1.00 38.49           H  
ATOM    305 HG22 ILE A  21       9.872  -9.248  16.874  1.00 38.49           H  
ATOM    306 HG23 ILE A  21      11.137  -8.033  17.186  1.00 38.49           H  
ATOM    307  CD1 ILE A  21      13.325  -9.550  17.587  1.00 38.49           C  
ATOM    308 HD11 ILE A  21      12.703  -9.062  18.337  1.00 38.49           H  
ATOM    309 HD12 ILE A  21      13.996 -10.240  18.098  1.00 38.49           H  
ATOM    310 HD13 ILE A  21      13.921  -8.805  17.060  1.00 38.49           H  
ATOM    311  N   ALA A  22      10.083  -9.660  12.300  1.00 40.31           N  
ATOM    312  H   ALA A  22      10.882 -10.163  11.941  1.00 40.31           H  
ATOM    313  CA  ALA A  22       9.172  -9.093  11.307  1.00 40.31           C  
ATOM    314  HA  ALA A  22       8.582  -8.316  11.794  1.00 40.31           H  
ATOM    315  C   ALA A  22       8.138 -10.066  10.686  1.00 40.31           C  
ATOM    316  CB  ALA A  22      10.026  -8.396  10.242  1.00 40.31           C  
ATOM    317  HB1 ALA A  22      10.681  -7.660  10.708  1.00 40.31           H  
ATOM    318  HB2 ALA A  22      10.623  -9.130   9.702  1.00 40.31           H  
ATOM    319  HB3 ALA A  22       9.376  -7.882   9.534  1.00 40.31           H  
ATOM    320  O   ALA A  22       7.316  -9.609   9.901  1.00 40.31           O  
ATOM    321  N   VAL A  23       8.101 -11.363  11.041  1.00 43.36           N  
ATOM    322  H   VAL A  23       8.839 -11.736  11.620  1.00 43.36           H  
ATOM    323  CA  VAL A  23       6.970 -12.258  10.658  1.00 43.36           C  
ATOM    324  HA  VAL A  23       6.453 -11.789   9.821  1.00 43.36           H  
ATOM    325  C   VAL A  23       5.911 -12.357  11.767  1.00 43.36           C  
ATOM    326  CB  VAL A  23       7.409 -13.648  10.137  1.00 43.36           C  
ATOM    327  HB  VAL A  23       7.517 -14.330  10.981  1.00 43.36           H  
ATOM    328  O   VAL A  23       5.010 -13.191  11.732  1.00 43.36           O  
ATOM    329  CG1 VAL A  23       6.379 -14.224   9.146  1.00 43.36           C  
ATOM    330 HG11 VAL A  23       5.409 -14.360   9.624  1.00 43.36           H  
ATOM    331 HG12 VAL A  23       6.715 -15.200   8.796  1.00 43.36           H  
ATOM    332 HG13 VAL A  23       6.266 -13.559   8.290  1.00 43.36           H  
ATOM    333  CG2 VAL A  23       8.748 -13.607   9.389  1.00 43.36           C  
ATOM    334 HG21 VAL A  23       9.554 -13.340  10.072  1.00 43.36           H  
ATOM    335 HG22 VAL A  23       8.705 -12.887   8.571  1.00 43.36           H  
ATOM    336 HG23 VAL A  23       8.981 -14.593   8.987  1.00 43.36           H  
ATOM    337  N   GLY A  24       5.991 -11.487  12.779  1.00 48.64           N  
ATOM    338  H   GLY A  24       6.728 -10.797  12.751  1.00 48.64           H  
ATOM    339  CA  GLY A  24       4.857 -11.244  13.659  1.00 48.64           C  
ATOM    340  HA2 GLY A  24       4.486 -12.184  14.067  1.00 48.64           H  
ATOM    341  HA3 GLY A  24       5.150 -10.580  14.472  1.00 48.64           H  
ATOM    342  C   GLY A  24       3.775 -10.563  12.835  1.00 48.64           C  
ATOM    343  O   GLY A  24       3.997  -9.455  12.355  1.00 48.64           O  
ATOM    344  N   THR A  25       2.638 -11.235  12.656  1.00 56.79           N  
ATOM    345  H   THR A  25       2.587 -12.177  13.017  1.00 56.79           H  
ATOM    346  CA  THR A  25       1.378 -10.639  12.192  1.00 56.79           C  
ATOM    347  HA  THR A  25       1.315 -10.686  11.105  1.00 56.79           H  
ATOM    348  C   THR A  25       1.300  -9.191  12.652  1.00 56.79           C  
ATOM    349  CB  THR A  25       0.190 -11.388  12.818  1.00 56.79           C  
ATOM    350  HB  THR A  25      -0.733 -10.855  12.592  1.00 56.79           H  
ATOM    351  O   THR A  25       1.511  -8.939  13.844  1.00 56.79           O  
ATOM    352  CG2 THR A  25       0.078 -12.820  12.296  1.00 56.79           C  
ATOM    353 HG21 THR A  25       0.960 -13.401  12.567  1.00 56.79           H  
ATOM    354 HG22 THR A  25      -0.030 -12.810  11.212  1.00 56.79           H  
ATOM    355 HG23 THR A  25      -0.803 -13.291  12.731  1.00 56.79           H  
ATOM    356  OG1 THR A  25       0.367 -11.453  14.220  1.00 56.79           O  
ATOM    357  HG1 THR A  25       0.577 -10.554  14.484  1.00 56.79           H  
ATOM    358  N   ASP A  26       1.041  -8.261  11.736  1.00 63.25           N  
ATOM    359  H   ASP A  26       0.907  -8.529  10.771  1.00 63.25           H  
ATOM    360  CA  ASP A  26       0.749  -6.880  12.096  1.00 63.25           C  
ATOM    361  HA  ASP A  26       1.663  -6.388  12.428  1.00 63.25           H  
ATOM    362  C   ASP A  26      -0.271  -6.887  13.238  1.00 63.25           C  
ATOM    363  CB  ASP A  26       0.228  -6.173  10.854  1.00 63.25           C  
ATOM    364  HB2 ASP A  26       0.979  -6.249  10.067  1.00 63.25           H  
ATOM    365  HB3 ASP A  26      -0.679  -6.668  10.505  1.00 63.25           H  
ATOM    366  O   ASP A  26      -1.385  -7.396  13.092  1.00 63.25           O  
ATOM    367  CG  ASP A  26      -0.059  -4.702  11.093  1.00 63.25           C  
ATOM    368  OD1 ASP A  26       0.379  -4.128  12.117  1.00 63.25           O  
ATOM    369  OD2 ASP A  26      -0.671  -4.136  10.181  1.00 63.25           O  
ATOM    370  N   LYS A  27       0.191  -6.516  14.436  1.00 78.43           N  
ATOM    371  H   LYS A  27       1.084  -6.047  14.483  1.00 78.43           H  
ATOM    372  CA  LYS A  27      -0.572  -6.775  15.651  1.00 78.43           C  
ATOM    373  HA  LYS A  27      -0.990  -7.780  15.592  1.00 78.43           H  
ATOM    374  C   LYS A  27      -1.723  -5.793  15.659  1.00 78.43           C  
ATOM    375  CB  LYS A  27       0.283  -6.658  16.920  1.00 78.43           C  
ATOM    376  HB2 LYS A  27      -0.387  -6.682  17.780  1.00 78.43           H  
ATOM    377  HB3 LYS A  27       0.806  -5.702  16.921  1.00 78.43           H  
ATOM    378  O   LYS A  27      -1.482  -4.588  15.655  1.00 78.43           O  
ATOM    379  CG  LYS A  27       1.291  -7.808  17.048  1.00 78.43           C  
ATOM    380  HG2 LYS A  27       2.028  -7.731  16.248  1.00 78.43           H  
ATOM    381  HG3 LYS A  27       0.766  -8.759  16.955  1.00 78.43           H  
ATOM    382  CD  LYS A  27       2.007  -7.756  18.402  1.00 78.43           C  
ATOM    383  HD2 LYS A  27       2.531  -6.804  18.491  1.00 78.43           H  
ATOM    384  HD3 LYS A  27       1.268  -7.839  19.199  1.00 78.43           H  
ATOM    385  CE  LYS A  27       3.004  -8.914  18.490  1.00 78.43           C  
ATOM    386  HE2 LYS A  27       3.709  -8.822  17.664  1.00 78.43           H  
ATOM    387  HE3 LYS A  27       2.459  -9.848  18.351  1.00 78.43           H  
ATOM    388  NZ  LYS A  27       3.723  -8.921  19.787  1.00 78.43           N  
ATOM    389  HZ1 LYS A  27       3.066  -9.033  20.546  1.00 78.43           H  
ATOM    390  HZ2 LYS A  27       4.229  -8.056  19.907  1.00 78.43           H  
ATOM    391  HZ3 LYS A  27       4.379  -9.688  19.810  1.00 78.43           H  
ATOM    392  N   GLY A  28      -2.939  -6.325  15.730  1.00 89.06           N  
ATOM    393  H   GLY A  28      -3.054  -7.318  15.585  1.00 89.06           H  
ATOM    394  CA  GLY A  28      -4.116  -5.505  15.960  1.00 89.06           C  
ATOM    395  HA2 GLY A  28      -4.269  -4.863  15.093  1.00 89.06           H  
ATOM    396  HA3 GLY A  28      -5.005  -6.123  16.084  1.00 89.06           H  
ATOM    397  C   GLY A  28      -3.939  -4.627  17.200  1.00 89.06           C  
ATOM    398  O   GLY A  28      -3.171  -4.930  18.127  1.00 89.06           O  
ATOM    399  N   LEU A  29      -4.647  -3.510  17.211  1.00 94.72           N  
ATOM    400  H   LEU A  29      -5.229  -3.333  16.405  1.00 94.72           H  
ATOM    401  CA  LEU A  29      -4.601  -2.543  18.287  1.00 94.72           C  
ATOM    402  HA  LEU A  29      -3.553  -2.270  18.415  1.00 94.72           H  
ATOM    403  C   LEU A  29      -5.115  -3.159  19.595  1.00 94.72           C  
ATOM    404  CB  LEU A  29      -5.415  -1.300  17.906  1.00 94.72           C  
ATOM    405  HB2 LEU A  29      -6.436  -1.620  17.695  1.00 94.72           H  
ATOM    406  HB3 LEU A  29      -5.453  -0.626  18.761  1.00 94.72           H  
ATOM    407  O   LEU A  29      -6.104  -3.901  19.610  1.00 94.72           O  
ATOM    408  CG  LEU A  29      -4.875  -0.528  16.690  1.00 94.72           C  
ATOM    409  HG  LEU A  29      -4.821  -1.179  15.818  1.00 94.72           H  
ATOM    410  CD1 LEU A  29      -5.850   0.610  16.402  1.00 94.72           C  
ATOM    411 HD11 LEU A  29      -5.521   1.171  15.527  1.00 94.72           H  
ATOM    412 HD12 LEU A  29      -6.834   0.197  16.178  1.00 94.72           H  
ATOM    413 HD13 LEU A  29      -5.924   1.274  17.263  1.00 94.72           H  
ATOM    414  CD2 LEU A  29      -3.485   0.066  16.950  1.00 94.72           C  
ATOM    415 HD21 LEU A  29      -3.153   0.587  16.051  1.00 94.72           H  
ATOM    416 HD22 LEU A  29      -3.515   0.755  17.794  1.00 94.72           H  
ATOM    417 HD23 LEU A  29      -2.767  -0.735  17.125  1.00 94.72           H  
ATOM    418  N   PRO A  30      -4.499  -2.815  20.742  1.00 95.04           N  
ATOM    419  CA  PRO A  30      -5.081  -3.166  22.028  1.00 95.04           C  
ATOM    420  HA  PRO A  30      -5.181  -4.249  22.110  1.00 95.04           H  
ATOM    421  C   PRO A  30      -6.461  -2.513  22.159  1.00 95.04           C  
ATOM    422  CB  PRO A  30      -4.089  -2.645  23.070  1.00 95.04           C  
ATOM    423  HB2 PRO A  30      -3.335  -3.409  23.261  1.00 95.04           H  
ATOM    424  HB3 PRO A  30      -4.580  -2.355  23.998  1.00 95.04           H  
ATOM    425  O   PRO A  30      -6.662  -1.399  21.685  1.00 95.04           O  
ATOM    426  CG  PRO A  30      -3.435  -1.452  22.369  1.00 95.04           C  
ATOM    427  HG2 PRO A  30      -4.078  -0.577  22.464  1.00 95.04           H  
ATOM    428  HG3 PRO A  30      -2.440  -1.244  22.764  1.00 95.04           H  
ATOM    429  CD  PRO A  30      -3.380  -1.897  20.909  1.00 95.04           C  
ATOM    430  HD2 PRO A  30      -2.450  -2.429  20.710  1.00 95.04           H  
ATOM    431  HD3 PRO A  30      -3.467  -1.031  20.253  1.00 95.04           H  
ATOM    432  N   GLU A  31      -7.381  -3.154  22.882  1.00 94.99           N  
ATOM    433  H   GLU A  31      -7.176  -4.103  23.162  1.00 94.99           H  
ATOM    434  CA  GLU A  31      -8.784  -2.718  23.019  1.00 94.99           C  
ATOM    435  HA  GLU A  31      -9.304  -2.906  22.079  1.00 94.99           H  
ATOM    436  C   GLU A  31      -8.942  -1.220  23.346  1.00 94.99           C  
ATOM    437  CB  GLU A  31      -9.421  -3.573  24.127  1.00 94.99           C  
ATOM    438  HB2 GLU A  31      -8.997  -3.273  25.085  1.00 94.99           H  
ATOM    439  HB3 GLU A  31      -9.161  -4.621  23.975  1.00 94.99           H  
ATOM    440  O   GLU A  31      -9.771  -0.529  22.765  1.00 94.99           O  
ATOM    441  CG  GLU A  31     -10.947  -3.452  24.209  1.00 94.99           C  
ATOM    442  HG2 GLU A  31     -11.268  -3.959  25.119  1.00 94.99           H  
ATOM    443  HG3 GLU A  31     -11.221  -2.402  24.311  1.00 94.99           H  
ATOM    444  CD  GLU A  31     -11.687  -4.077  23.015  1.00 94.99           C  
ATOM    445  OE1 GLU A  31     -12.924  -3.942  23.013  1.00 94.99           O  
ATOM    446  OE2 GLU A  31     -11.032  -4.684  22.126  1.00 94.99           O  
ATOM    447  N   LYS A  32      -8.078  -0.680  24.217  1.00 94.91           N  
ATOM    448  H   LYS A  32      -7.401  -1.308  24.624  1.00 94.91           H  
ATOM    449  CA  LYS A  32      -8.071   0.743  24.610  1.00 94.91           C  
ATOM    450  HA  LYS A  32      -9.087   1.010  24.901  1.00 94.91           H  
ATOM    451  C   LYS A  32      -7.712   1.734  23.490  1.00 94.91           C  
ATOM    452  CB  LYS A  32      -7.151   0.938  25.828  1.00 94.91           C  
ATOM    453  HB2 LYS A  32      -7.291   1.950  26.207  1.00 94.91           H  
ATOM    454  HB3 LYS A  32      -7.447   0.242  26.613  1.00 94.91           H  
ATOM    455  O   LYS A  32      -7.798   2.933  23.718  1.00 94.91           O  
ATOM    456  CG  LYS A  32      -5.663   0.731  25.489  1.00 94.91           C  
ATOM    457  HG2 LYS A  32      -5.504  -0.289  25.139  1.00 94.91           H  
ATOM    458  HG3 LYS A  32      -5.370   1.425  24.701  1.00 94.91           H  
ATOM    459  CD  LYS A  32      -4.775   0.993  26.708  1.00 94.91           C  
ATOM    460  HD2 LYS A  32      -5.045   0.299  27.505  1.00 94.91           H  
ATOM    461  HD3 LYS A  32      -4.940   2.014  27.051  1.00 94.91           H  
ATOM    462  CE  LYS A  32      -3.302   0.807  26.327  1.00 94.91           C  
ATOM    463  HE2 LYS A  32      -3.156  -0.218  25.986  1.00 94.91           H  
ATOM    464  HE3 LYS A  32      -3.077   1.473  25.494  1.00 94.91           H  
ATOM    465  NZ  LYS A  32      -2.405   1.104  27.472  1.00 94.91           N  
ATOM    466  HZ1 LYS A  32      -1.437   0.986  27.211  1.00 94.91           H  
ATOM    467  HZ2 LYS A  32      -2.535   2.058  27.777  1.00 94.91           H  
ATOM    468  HZ3 LYS A  32      -2.606   0.493  28.251  1.00 94.91           H  
ATOM    469  N   ARG A  33      -7.231   1.251  22.341  1.00 95.46           N  
ATOM    470  H   ARG A  33      -7.205   0.246  22.246  1.00 95.46           H  
ATOM    471  CA  ARG A  33      -6.863   2.037  21.150  1.00 95.46           C  
ATOM    472  HA  ARG A  33      -7.004   3.099  21.354  1.00 95.46           H  
ATOM    473  C   ARG A  33      -7.766   1.767  19.947  1.00 95.46           C  
ATOM    474  CB  ARG A  33      -5.395   1.793  20.769  1.00 95.46           C  
ATOM    475  HB2 ARG A  33      -5.217   2.215  19.780  1.00 95.46           H  
ATOM    476  HB3 ARG A  33      -5.198   0.722  20.717  1.00 95.46           H  
ATOM    477  O   ARG A  33      -7.573   2.382  18.900  1.00 95.46           O  
ATOM    478  CG  ARG A  33      -4.421   2.461  21.739  1.00 95.46           C  
ATOM    479  HG2 ARG A  33      -4.452   1.965  22.709  1.00 95.46           H  
ATOM    480  HG3 ARG A  33      -4.707   3.506  21.859  1.00 95.46           H  
ATOM    481  CD  ARG A  33      -3.001   2.406  21.172  1.00 95.46           C  
ATOM    482  HD2 ARG A  33      -3.029   2.745  20.136  1.00 95.46           H  
ATOM    483  HD3 ARG A  33      -2.642   1.377  21.198  1.00 95.46           H  
ATOM    484  NE  ARG A  33      -2.101   3.292  21.928  1.00 95.46           N  
ATOM    485  HE  ARG A  33      -2.546   4.036  22.444  1.00 95.46           H  
ATOM    486  NH1 ARG A  33      -0.159   2.709  20.850  1.00 95.46           N  
ATOM    487 HH11 ARG A  33      -0.700   2.134  20.220  1.00 95.46           H  
ATOM    488 HH12 ARG A  33       0.805   2.915  20.628  1.00 95.46           H  
ATOM    489  NH2 ARG A  33      -0.138   4.332  22.386  1.00 95.46           N  
ATOM    490 HH21 ARG A  33      -0.661   5.078  22.822  1.00 95.46           H  
ATOM    491 HH22 ARG A  33       0.819   4.531  22.129  1.00 95.46           H  
ATOM    492  CZ  ARG A  33      -0.805   3.434  21.721  1.00 95.46           C  
ATOM    493  N   LYS A  34      -8.736   0.862  20.067  1.00 97.25           N  
ATOM    494  H   LYS A  34      -8.898   0.429  20.965  1.00 97.25           H  
ATOM    495  CA  LYS A  34      -9.724   0.644  19.012  1.00 97.25           C  
ATOM    496  HA  LYS A  34      -9.223   0.573  18.047  1.00 97.25           H  
ATOM    497  C   LYS A  34     -10.684   1.824  18.945  1.00 97.25           C  
ATOM    498  CB  LYS A  34     -10.484  -0.656  19.252  1.00 97.25           C  
ATOM    499  HB2 LYS A  34     -11.269  -0.738  18.500  1.00 97.25           H  
ATOM    500  HB3 LYS A  34     -10.950  -0.631  20.237  1.00 97.25           H  
ATOM    501  O   LYS A  34     -11.083   2.359  19.982  1.00 97.25           O  
ATOM    502  CG  LYS A  34      -9.564  -1.875  19.146  1.00 97.25           C  
ATOM    503  HG2 LYS A  34      -8.860  -1.887  19.979  1.00 97.25           H  
ATOM    504  HG3 LYS A  34      -9.007  -1.839  18.210  1.00 97.25           H  
ATOM    505  CD  LYS A  34     -10.422  -3.134  19.176  1.00 97.25           C  
ATOM    506  HD2 LYS A  34     -11.120  -3.123  18.339  1.00 97.25           H  
ATOM    507  HD3 LYS A  34     -10.993  -3.135  20.104  1.00 97.25           H  
ATOM    508  CE  LYS A  34      -9.562  -4.392  19.090  1.00 97.25           C  
ATOM    509  HE2 LYS A  34      -8.695  -4.281  19.741  1.00 97.25           H  
ATOM    510  HE3 LYS A  34      -9.202  -4.518  18.069  1.00 97.25           H  
ATOM    511  NZ  LYS A  34     -10.378  -5.547  19.519  1.00 97.25           N  
ATOM    512  HZ1 LYS A  34     -10.699  -5.385  20.463  1.00 97.25           H  
ATOM    513  HZ2 LYS A  34     -11.194  -5.631  18.929  1.00 97.25           H  
ATOM    514  HZ3 LYS A  34      -9.843  -6.404  19.479  1.00 97.25           H  
ATOM    515  N   LEU A  35     -11.069   2.213  17.734  1.00 97.72           N  
ATOM    516  H   LEU A  35     -10.735   1.703  16.930  1.00 97.72           H  
ATOM    517  CA  LEU A  35     -12.090   3.240  17.545  1.00 97.72           C  
ATOM    518  HA  LEU A  35     -11.836   4.093  18.174  1.00 97.72           H  
ATOM    519  C   LEU A  35     -13.446   2.690  17.970  1.00 97.72           C  
ATOM    520  CB  LEU A  35     -12.120   3.683  16.079  1.00 97.72           C  
ATOM    521  HB2 LEU A  35     -12.390   2.825  15.463  1.00 97.72           H  
ATOM    522  HB3 LEU A  35     -11.118   4.005  15.796  1.00 97.72           H  
ATOM    523  O   LEU A  35     -13.804   1.574  17.603  1.00 97.72           O  
ATOM    524  CG  LEU A  35     -13.096   4.825  15.761  1.00 97.72           C  
ATOM    525  HG  LEU A  35     -14.105   4.552  16.068  1.00 97.72           H  
ATOM    526  CD1 LEU A  35     -12.681   6.110  16.474  1.00 97.72           C  
ATOM    527 HD11 LEU A  35     -12.787   6.004  17.554  1.00 97.72           H  
ATOM    528 HD12 LEU A  35     -11.649   6.357  16.227  1.00 97.72           H  
ATOM    529 HD13 LEU A  35     -13.332   6.922  16.150  1.00 97.72           H  
ATOM    530  CD2 LEU A  35     -13.106   5.078  14.254  1.00 97.72           C  
ATOM    531 HD21 LEU A  35     -13.810   5.876  14.016  1.00 97.72           H  
ATOM    532 HD22 LEU A  35     -13.423   4.172  13.737  1.00 97.72           H  
ATOM    533 HD23 LEU A  35     -12.109   5.358  13.913  1.00 97.72           H  
ATOM    534  N   ARG A  36     -14.223   3.474  18.712  1.00 97.90           N  
ATOM    535  H   ARG A  36     -13.892   4.388  18.986  1.00 97.90           H  
ATOM    536  CA  ARG A  36     -15.586   3.093  19.080  1.00 97.90           C  
ATOM    537  HA  ARG A  36     -15.707   2.016  18.962  1.00 97.90           H  
ATOM    538  C   ARG A  36     -16.585   3.760  18.152  1.00 97.90           C  
ATOM    539  CB  ARG A  36     -15.850   3.417  20.549  1.00 97.90           C  
ATOM    540  HB2 ARG A  36     -16.884   3.154  20.774  1.00 97.90           H  
ATOM    541  HB3 ARG A  36     -15.725   4.485  20.730  1.00 97.90           H  
ATOM    542  O   ARG A  36     -16.504   4.965  17.947  1.00 97.90           O  
ATOM    543  CG  ARG A  36     -14.939   2.592  21.463  1.00 97.90           C  
ATOM    544  HG2 ARG A  36     -15.226   1.546  21.355  1.00 97.90           H  
ATOM    545  HG3 ARG A  36     -13.891   2.704  21.187  1.00 97.90           H  
ATOM    546  CD  ARG A  36     -15.104   2.981  22.926  1.00 97.90           C  
ATOM    547  HD2 ARG A  36     -14.433   3.816  23.126  1.00 97.90           H  
ATOM    548  HD3 ARG A  36     -16.131   3.303  23.100  1.00 97.90           H  
ATOM    549  NE  ARG A  36     -14.756   1.851  23.806  1.00 97.90           N  
ATOM    550  HE  ARG A  36     -13.775   1.624  23.881  1.00 97.90           H  
ATOM    551  NH1 ARG A  36     -16.904   1.174  24.268  1.00 97.90           N  
ATOM    552 HH11 ARG A  36     -17.538   0.388  24.290  1.00 97.90           H  
ATOM    553 HH12 ARG A  36     -17.274   1.851  23.616  1.00 97.90           H  
ATOM    554  NH2 ARG A  36     -15.196  -0.051  24.974  1.00 97.90           N  
ATOM    555 HH21 ARG A  36     -14.236  -0.348  24.872  1.00 97.90           H  
ATOM    556 HH22 ARG A  36     -15.899  -0.695  25.308  1.00 97.90           H  
ATOM    557  CZ  ARG A  36     -15.618   1.012  24.352  1.00 97.90           C  
ATOM    558  N   VAL A  37     -17.528   2.985  17.628  1.00 97.21           N  
ATOM    559  H   VAL A  37     -17.517   2.005  17.870  1.00 97.21           H  
ATOM    560  CA  VAL A  37     -18.586   3.442  16.717  1.00 97.21           C  
ATOM    561  HA  VAL A  37     -18.560   4.530  16.649  1.00 97.21           H  
ATOM    562  C   VAL A  37     -19.937   3.026  17.290  1.00 97.21           C  
ATOM    563  CB  VAL A  37     -18.385   2.873  15.295  1.00 97.21           C  
ATOM    564  HB  VAL A  37     -18.492   1.789  15.325  1.00 97.21           H  
ATOM    565  O   VAL A  37     -20.085   1.902  17.765  1.00 97.21           O  
ATOM    566  CG1 VAL A  37     -19.427   3.438  14.319  1.00 97.21           C  
ATOM    567 HG11 VAL A  37     -19.230   3.059  13.317  1.00 97.21           H  
ATOM    568 HG12 VAL A  37     -19.375   4.527  14.301  1.00 97.21           H  
ATOM    569 HG13 VAL A  37     -20.429   3.117  14.602  1.00 97.21           H  
ATOM    570  CG2 VAL A  37     -16.994   3.201  14.731  1.00 97.21           C  
ATOM    571 HG21 VAL A  37     -16.222   2.711  15.323  1.00 97.21           H  
ATOM    572 HG22 VAL A  37     -16.827   4.278  14.743  1.00 97.21           H  
ATOM    573 HG23 VAL A  37     -16.915   2.838  13.706  1.00 97.21           H  
ATOM    574  N   LEU A  38     -20.935   3.912  17.253  1.00 96.45           N  
ATOM    575  H   LEU A  38     -20.781   4.812  16.822  1.00 96.45           H  
ATOM    576  CA  LEU A  38     -22.290   3.551  17.678  1.00 96.45           C  
ATOM    577  HA  LEU A  38     -22.227   3.014  18.624  1.00 96.45           H  
ATOM    578  C   LEU A  38     -22.947   2.607  16.672  1.00 96.45           C  
ATOM    579  CB  LEU A  38     -23.180   4.790  17.870  1.00 96.45           C  
ATOM    580  HB2 LEU A  38     -24.200   4.452  18.050  1.00 96.45           H  
ATOM    581  HB3 LEU A  38     -23.182   5.377  16.951  1.00 96.45           H  
ATOM    582  O   LEU A  38     -22.934   2.862  15.465  1.00 96.45           O  
ATOM    583  CG  LEU A  38     -22.778   5.704  19.024  1.00 96.45           C  
ATOM    584  HG  LEU A  38     -21.756   6.037  18.844  1.00 96.45           H  
ATOM    585  CD1 LEU A  38     -23.681   6.937  19.061  1.00 96.45           C  
ATOM    586 HD11 LEU A  38     -23.589   7.489  18.126  1.00 96.45           H  
ATOM    587 HD12 LEU A  38     -23.387   7.589  19.884  1.00 96.45           H  
ATOM    588 HD13 LEU A  38     -24.719   6.633  19.193  1.00 96.45           H  
ATOM    589  CD2 LEU A  38     -22.855   4.974  20.364  1.00 96.45           C  
ATOM    590 HD21 LEU A  38     -22.066   4.225  20.427  1.00 96.45           H  
ATOM    591 HD22 LEU A  38     -23.825   4.487  20.464  1.00 96.45           H  
ATOM    592 HD23 LEU A  38     -22.703   5.688  21.174  1.00 96.45           H  
ATOM    593  N   LYS A  39     -23.593   1.558  17.187  1.00 95.10           N  
ATOM    594  H   LYS A  39     -23.507   1.384  18.178  1.00 95.10           H  
ATOM    595  CA  LYS A  39     -24.429   0.661  16.385  1.00 95.10           C  
ATOM    596  HA  LYS A  39     -23.831   0.233  15.581  1.00 95.10           H  
ATOM    597  C   LYS A  39     -25.587   1.408  15.721  1.00 95.10           C  
ATOM    598  CB  LYS A  39     -24.933  -0.470  17.290  1.00 95.10           C  
ATOM    599  HB2 LYS A  39     -25.423  -0.058  18.172  1.00 95.10           H  
ATOM    600  HB3 LYS A  39     -24.078  -1.062  17.616  1.00 95.10           H  
ATOM    601  O   LYS A  39     -25.745   1.364  14.499  1.00 95.10           O  
ATOM    602  CG  LYS A  39     -25.930  -1.357  16.536  1.00 95.10           C  
ATOM    603  HG2 LYS A  39     -26.899  -0.864  16.455  1.00 95.10           H  
ATOM    604  HG3 LYS A  39     -25.588  -1.506  15.512  1.00 95.10           H  
ATOM    605  CD  LYS A  39     -26.122  -2.681  17.254  1.00 95.10           C  
ATOM    606  HD2 LYS A  39     -26.606  -2.460  18.205  1.00 95.10           H  
ATOM    607  HD3 LYS A  39     -25.142  -3.132  17.407  1.00 95.10           H  
ATOM    608  CE  LYS A  39     -26.991  -3.657  16.473  1.00 95.10           C  
ATOM    609  HE2 LYS A  39     -27.948  -3.181  16.258  1.00 95.10           H  
ATOM    610  HE3 LYS A  39     -26.502  -3.881  15.524  1.00 95.10           H  
ATOM    611  NZ  LYS A  39     -27.193  -4.895  17.261  1.00 95.10           N  
ATOM    612  HZ1 LYS A  39     -26.298  -5.277  17.531  1.00 95.10           H  
ATOM    613  HZ2 LYS A  39     -27.714  -4.677  18.098  1.00 95.10           H  
ATOM    614  HZ3 LYS A  39     -27.692  -5.579  16.710  1.00 95.10           H  
ATOM    615  N   GLU A  40     -26.371   2.111  16.531  1.00 93.71           N  
ATOM    616  H   GLU A  40     -26.121   2.152  17.509  1.00 93.71           H  
ATOM    617  CA  GLU A  40     -27.577   2.836  16.122  1.00 93.71           C  
ATOM    618  HA  GLU A  40     -27.786   2.620  15.074  1.00 93.71           H  
ATOM    619  C   GLU A  40     -27.373   4.349  16.243  1.00 93.71           C  
ATOM    620  CB  GLU A  40     -28.807   2.377  16.929  1.00 93.71           C  
ATOM    621  HB2 GLU A  40     -28.704   2.709  17.962  1.00 93.71           H  
ATOM    622  HB3 GLU A  40     -29.692   2.843  16.496  1.00 93.71           H  
ATOM    623  O   GLU A  40     -26.477   4.813  16.948  1.00 93.71           O  
ATOM    624  CG  GLU A  40     -28.979   0.851  16.905  1.00 93.71           C  
ATOM    625  HG2 GLU A  40     -28.181   0.426  17.514  1.00 93.71           H  
ATOM    626  HG3 GLU A  40     -28.873   0.499  15.879  1.00 93.71           H  
ATOM    627  CD  GLU A  40     -30.301   0.336  17.484  1.00 93.71           C  
ATOM    628  OE1 GLU A  40     -30.550  -0.878  17.293  1.00 93.71           O  
ATOM    629  OE2 GLU A  40     -31.014   1.125  18.141  1.00 93.71           O  
ATOM    630  N   GLY A  41     -28.200   5.115  15.535  1.00 93.46           N  
ATOM    631  H   GLY A  41     -28.917   4.667  14.981  1.00 93.46           H  
ATOM    632  CA  GLY A  41     -28.129   6.573  15.483  1.00 93.46           C  
ATOM    633  HA2 GLY A  41     -27.340   6.951  16.134  1.00 93.46           H  
ATOM    634  HA3 GLY A  41     -29.070   6.989  15.842  1.00 93.46           H  
ATOM    635  C   GLY A  41     -27.871   7.101  14.076  1.00 93.46           C  
ATOM    636  O   GLY A  41     -27.495   6.369  13.156  1.00 93.46           O  
ATOM    637  N   THR A  42     -28.091   8.398  13.914  1.00 94.68           N  
ATOM    638  H   THR A  42     -28.350   8.925  14.736  1.00 94.68           H  
ATOM    639  CA  THR A  42     -27.816   9.135  12.682  1.00 94.68           C  
ATOM    640  HA  THR A  42     -28.326   8.631  11.861  1.00 94.68           H  
ATOM    641  C   THR A  42     -26.317   9.153  12.373  1.00 94.68           C  
ATOM    642  CB  THR A  42     -28.345  10.576  12.769  1.00 94.68           C  
ATOM    643  HB  THR A  42     -28.172  11.062  11.809  1.00 94.68           H  
ATOM    644  O   THR A  42     -25.470   9.041  13.263  1.00 94.68           O  
ATOM    645  CG2 THR A  42     -29.838  10.654  13.087  1.00 94.68           C  
ATOM    646 HG21 THR A  42     -30.031  10.332  14.110  1.00 94.68           H  
ATOM    647 HG22 THR A  42     -30.396  10.016  12.401  1.00 94.68           H  
ATOM    648 HG23 THR A  42     -30.178  11.683  12.971  1.00 94.68           H  
ATOM    649  OG1 THR A  42     -27.655  11.288  13.767  1.00 94.68           O  
ATOM    650  HG1 THR A  42     -27.947  10.912  14.601  1.00 94.68           H  
ATOM    651  N   MET A  43     -25.960   9.369  11.105  1.00 94.35           N  
ATOM    652  H   MET A  43     -26.678   9.377  10.394  1.00 94.35           H  
ATOM    653  CA  MET A  43     -24.562   9.546  10.686  1.00 94.35           C  
ATOM    654  HA  MET A  43     -24.026   8.609  10.838  1.00 94.35           H  
ATOM    655  C   MET A  43     -23.839  10.628  11.512  1.00 94.35           C  
ATOM    656  CB  MET A  43     -24.559   9.876   9.183  1.00 94.35           C  
ATOM    657  HB2 MET A  43     -24.940   9.015   8.634  1.00 94.35           H  
ATOM    658  HB3 MET A  43     -25.231  10.714   8.997  1.00 94.35           H  
ATOM    659  O   MET A  43     -22.695  10.441  11.922  1.00 94.35           O  
ATOM    660  CG  MET A  43     -23.181  10.247   8.626  1.00 94.35           C  
ATOM    661  HG2 MET A  43     -23.269  10.377   7.547  1.00 94.35           H  
ATOM    662  HG3 MET A  43     -22.887  11.208   9.047  1.00 94.35           H  
ATOM    663  SD  MET A  43     -21.853   9.072   8.954  1.00 94.35           S  
ATOM    664  CE  MET A  43     -22.364   7.704   7.921  1.00 94.35           C  
ATOM    665  HE1 MET A  43     -23.303   7.297   8.295  1.00 94.35           H  
ATOM    666  HE2 MET A  43     -22.488   8.060   6.898  1.00 94.35           H  
ATOM    667  HE3 MET A  43     -21.606   6.920   7.940  1.00 94.35           H  
ATOM    668  N   ALA A  44     -24.518  11.737  11.820  1.00 95.34           N  
ATOM    669  H   ALA A  44     -25.484  11.808  11.534  1.00 95.34           H  
ATOM    670  CA  ALA A  44     -23.955  12.809  12.638  1.00 95.34           C  
ATOM    671  HA  ALA A  44     -23.021  13.138  12.183  1.00 95.34           H  
ATOM    672  C   ALA A  44     -23.626  12.344  14.069  1.00 95.34           C  
ATOM    673  CB  ALA A  44     -24.937  13.985  12.637  1.00 95.34           C  
ATOM    674  HB1 ALA A  44     -25.108  14.326  11.616  1.00 95.34           H  
ATOM    675  HB2 ALA A  44     -25.885  13.681  13.080  1.00 95.34           H  
ATOM    676  HB3 ALA A  44     -24.521  14.807  13.220  1.00 95.34           H  
ATOM    677  O   ALA A  44     -22.543  12.643  14.570  1.00 95.34           O  
ATOM    678  N   GLU A  45     -24.515  11.579  14.709  1.00 95.85           N  
ATOM    679  H   GLU A  45     -25.381  11.340  14.248  1.00 95.85           H  
ATOM    680  CA  GLU A  45     -24.281  11.015  16.047  1.00 95.85           C  
ATOM    681  HA  GLU A  45     -24.006  11.814  16.737  1.00 95.85           H  
ATOM    682  C   GLU A  45     -23.125  10.008  16.040  1.00 95.85           C  
ATOM    683  CB  GLU A  45     -25.562  10.348  16.568  1.00 95.85           C  
ATOM    684  HB2 GLU A  45     -25.331   9.767  17.460  1.00 95.85           H  
ATOM    685  HB3 GLU A  45     -25.924   9.662  15.802  1.00 95.85           H  
ATOM    686  O   GLU A  45     -22.251  10.073  16.907  1.00 95.85           O  
ATOM    687  CG  GLU A  45     -26.637  11.386  16.930  1.00 95.85           C  
ATOM    688  HG2 GLU A  45     -26.356  11.862  17.870  1.00 95.85           H  
ATOM    689  HG3 GLU A  45     -26.668  12.165  16.168  1.00 95.85           H  
ATOM    690  CD  GLU A  45     -28.037  10.771  17.040  1.00 95.85           C  
ATOM    691  OE1 GLU A  45     -28.795  11.184  17.940  1.00 95.85           O  
ATOM    692  OE2 GLU A  45     -28.369   9.955  16.149  1.00 95.85           O  
ATOM    693  N   LYS A  46     -23.060   9.133  15.026  1.00 96.55           N  
ATOM    694  H   LYS A  46     -23.821   9.129  14.362  1.00 96.55           H  
ATOM    695  CA  LYS A  46     -21.961   8.167  14.857  1.00 96.55           C  
ATOM    696  HA  LYS A  46     -21.874   7.575  15.767  1.00 96.55           H  
ATOM    697  C   LYS A  46     -20.611   8.860  14.663  1.00 96.55           C  
ATOM    698  CB  LYS A  46     -22.255   7.223  13.678  1.00 96.55           C  
ATOM    699  HB2 LYS A  46     -21.370   6.613  13.497  1.00 96.55           H  
ATOM    700  HB3 LYS A  46     -22.463   7.805  12.780  1.00 96.55           H  
ATOM    701  O   LYS A  46     -19.631   8.465  15.300  1.00 96.55           O  
ATOM    702  CG  LYS A  46     -23.429   6.278  13.961  1.00 96.55           C  
ATOM    703  HG2 LYS A  46     -24.343   6.848  14.124  1.00 96.55           H  
ATOM    704  HG3 LYS A  46     -23.200   5.713  14.864  1.00 96.55           H  
ATOM    705  CD  LYS A  46     -23.647   5.278  12.821  1.00 96.55           C  
ATOM    706  HD2 LYS A  46     -23.926   5.803  11.908  1.00 96.55           H  
ATOM    707  HD3 LYS A  46     -22.723   4.723  12.656  1.00 96.55           H  
ATOM    708  CE  LYS A  46     -24.761   4.311  13.237  1.00 96.55           C  
ATOM    709  HE2 LYS A  46     -25.719   4.832  13.222  1.00 96.55           H  
ATOM    710  HE3 LYS A  46     -24.570   4.005  14.265  1.00 96.55           H  
ATOM    711  NZ  LYS A  46     -24.803   3.100  12.384  1.00 96.55           N  
ATOM    712  HZ1 LYS A  46     -25.186   3.297  11.470  1.00 96.55           H  
ATOM    713  HZ2 LYS A  46     -25.360   2.395  12.845  1.00 96.55           H  
ATOM    714  HZ3 LYS A  46     -23.875   2.713  12.290  1.00 96.55           H  
ATOM    715  N   ILE A  47     -20.558   9.904  13.829  1.00 96.46           N  
ATOM    716  H   ILE A  47     -21.395  10.135  13.313  1.00 96.46           H  
ATOM    717  CA  ILE A  47     -19.354  10.723  13.617  1.00 96.46           C  
ATOM    718  HA  ILE A  47     -18.537  10.073  13.305  1.00 96.46           H  
ATOM    719  C   ILE A  47     -18.923  11.375  14.932  1.00 96.46           C  
ATOM    720  CB  ILE A  47     -19.588  11.777  12.504  1.00 96.46           C  
ATOM    721  HB  ILE A  47     -20.561  12.244  12.660  1.00 96.46           H  
ATOM    722  O   ILE A  47     -17.765  11.243  15.327  1.00 96.46           O  
ATOM    723  CG1 ILE A  47     -19.572  11.097  11.117  1.00 96.46           C  
ATOM    724 HG12 ILE A  47     -20.226  10.226  11.139  1.00 96.46           H  
ATOM    725 HG13 ILE A  47     -18.563  10.748  10.897  1.00 96.46           H  
ATOM    726  CG2 ILE A  47     -18.515  12.882  12.541  1.00 96.46           C  
ATOM    727 HG21 ILE A  47     -18.573  13.452  13.468  1.00 96.46           H  
ATOM    728 HG22 ILE A  47     -18.656  13.594  11.727  1.00 96.46           H  
ATOM    729 HG23 ILE A  47     -17.530  12.424  12.457  1.00 96.46           H  
ATOM    730  CD1 ILE A  47     -20.037  12.004   9.968  1.00 96.46           C  
ATOM    731 HD11 ILE A  47     -21.021  12.415  10.194  1.00 96.46           H  
ATOM    732 HD12 ILE A  47     -19.328  12.815   9.800  1.00 96.46           H  
ATOM    733 HD13 ILE A  47     -20.097  11.418   9.051  1.00 96.46           H  
ATOM    734  N   MET A  48     -19.845  12.046  15.628  1.00 97.30           N  
ATOM    735  H   MET A  48     -20.783  12.104  15.257  1.00 97.30           H  
ATOM    736  CA  MET A  48     -19.550  12.747  16.881  1.00 97.30           C  
ATOM    737  HA  MET A  48     -18.756  13.472  16.701  1.00 97.30           H  
ATOM    738  C   MET A  48     -19.038  11.800  17.968  1.00 97.30           C  
ATOM    739  CB  MET A  48     -20.809  13.480  17.368  1.00 97.30           C  
ATOM    740  HB2 MET A  48     -21.675  12.824  17.273  1.00 97.30           H  
ATOM    741  HB3 MET A  48     -20.705  13.719  18.427  1.00 97.30           H  
ATOM    742  O   MET A  48     -18.040  12.103  18.623  1.00 97.30           O  
ATOM    743  CG  MET A  48     -21.076  14.779  16.595  1.00 97.30           C  
ATOM    744  HG2 MET A  48     -21.275  14.533  15.552  1.00 97.30           H  
ATOM    745  HG3 MET A  48     -21.978  15.232  17.005  1.00 97.30           H  
ATOM    746  SD  MET A  48     -19.755  16.028  16.621  1.00 97.30           S  
ATOM    747  CE  MET A  48     -19.439  16.123  18.398  1.00 97.30           C  
ATOM    748  HE1 MET A  48     -20.376  16.329  18.916  1.00 97.30           H  
ATOM    749  HE2 MET A  48     -19.041  15.174  18.757  1.00 97.30           H  
ATOM    750  HE3 MET A  48     -18.698  16.891  18.617  1.00 97.30           H  
ATOM    751  N   TYR A  49     -19.681  10.643  18.133  1.00 97.59           N  
ATOM    752  H   TYR A  49     -20.507  10.463  17.581  1.00 97.59           H  
ATOM    753  CA  TYR A  49     -19.267   9.630  19.101  1.00 97.59           C  
ATOM    754  HA  TYR A  49     -19.217  10.083  20.091  1.00 97.59           H  
ATOM    755  C   TYR A  49     -17.881   9.061  18.779  1.00 97.59           C  
ATOM    756  CB  TYR A  49     -20.319   8.520  19.127  1.00 97.59           C  
ATOM    757  HB2 TYR A  49     -21.293   8.965  19.334  1.00 97.59           H  
ATOM    758  HB3 TYR A  49     -20.377   8.054  18.143  1.00 97.59           H  
ATOM    759  O   TYR A  49     -17.025   8.984  19.657  1.00 97.59           O  
ATOM    760  CG  TYR A  49     -20.047   7.454  20.167  1.00 97.59           C  
ATOM    761  CD1 TYR A  49     -19.343   6.284  19.816  1.00 97.59           C  
ATOM    762  HD1 TYR A  49     -18.963   6.153  18.814  1.00 97.59           H  
ATOM    763  CD2 TYR A  49     -20.530   7.621  21.479  1.00 97.59           C  
ATOM    764  HD2 TYR A  49     -21.067   8.518  21.747  1.00 97.59           H  
ATOM    765  CE1 TYR A  49     -19.163   5.262  20.766  1.00 97.59           C  
ATOM    766  HE1 TYR A  49     -18.675   4.340  20.486  1.00 97.59           H  
ATOM    767  CE2 TYR A  49     -20.301   6.620  22.444  1.00 97.59           C  
ATOM    768  HE2 TYR A  49     -20.640   6.747  23.461  1.00 97.59           H  
ATOM    769  OH  TYR A  49     -19.458   4.458  23.013  1.00 97.59           O  
ATOM    770  HH  TYR A  49     -19.087   3.654  22.644  1.00 97.59           H  
ATOM    771  CZ  TYR A  49     -19.633   5.433  22.083  1.00 97.59           C  
ATOM    772  N   SER A  50     -17.622   8.725  17.514  1.00 97.33           N  
ATOM    773  H   SER A  50     -18.355   8.817  16.825  1.00 97.33           H  
ATOM    774  CA  SER A  50     -16.340   8.135  17.107  1.00 97.33           C  
ATOM    775  HA  SER A  50     -16.107   7.313  17.784  1.00 97.33           H  
ATOM    776  C   SER A  50     -15.194   9.140  17.217  1.00 97.33           C  
ATOM    777  CB  SER A  50     -16.429   7.564  15.689  1.00 97.33           C  
ATOM    778  HB2 SER A  50     -15.527   6.991  15.473  1.00 97.33           H  
ATOM    779  HB3 SER A  50     -16.514   8.377  14.968  1.00 97.33           H  
ATOM    780  O   SER A  50     -14.128   8.816  17.740  1.00 97.33           O  
ATOM    781  OG  SER A  50     -17.555   6.716  15.577  1.00 97.33           O  
ATOM    782  HG  SER A  50     -18.330   7.272  15.469  1.00 97.33           H  
ATOM    783  N   ALA A  51     -15.427  10.393  16.820  1.00 96.26           N  
ATOM    784  H   ALA A  51     -16.318  10.610  16.395  1.00 96.26           H  
ATOM    785  CA  ALA A  51     -14.477  11.483  17.006  1.00 96.26           C  
ATOM    786  HA  ALA A  51     -13.542  11.230  16.506  1.00 96.26           H  
ATOM    787  C   ALA A  51     -14.160  11.710  18.497  1.00 96.26           C  
ATOM    788  CB  ALA A  51     -15.067  12.729  16.334  1.00 96.26           C  
ATOM    789  HB1 ALA A  51     -14.371  13.565  16.404  1.00 96.26           H  
ATOM    790  HB2 ALA A  51     -16.006  13.007  16.813  1.00 96.26           H  
ATOM    791  HB3 ALA A  51     -15.255  12.524  15.280  1.00 96.26           H  
ATOM    792  O   ALA A  51     -12.993  11.856  18.869  1.00 96.26           O  
ATOM    793  N   ALA A  52     -15.179  11.703  19.364  1.00 96.02           N  
ATOM    794  H   ALA A  52     -16.120  11.609  19.010  1.00 96.02           H  
ATOM    795  CA  ALA A  52     -15.002  11.830  20.811  1.00 96.02           C  
ATOM    796  HA  ALA A  52     -14.424  12.730  21.022  1.00 96.02           H  
ATOM    797  C   ALA A  52     -14.229  10.639  21.398  1.00 96.02           C  
ATOM    798  CB  ALA A  52     -16.382  11.976  21.459  1.00 96.02           C  
ATOM    799  HB1 ALA A  52     -16.282  11.951  22.545  1.00 96.02           H  
ATOM    800  HB2 ALA A  52     -16.837  12.922  21.165  1.00 96.02           H  
ATOM    801  HB3 ALA A  52     -17.036  11.160  21.152  1.00 96.02           H  
ATOM    802  O   ALA A  52     -13.335  10.831  22.222  1.00 96.02           O  
ATOM    803  N   SER A  53     -14.515   9.416  20.936  1.00 96.42           N  
ATOM    804  H   SER A  53     -15.292   9.314  20.300  1.00 96.42           H  
ATOM    805  CA  SER A  53     -13.757   8.220  21.314  1.00 96.42           C  
ATOM    806  HA  SER A  53     -13.837   8.074  22.391  1.00 96.42           H  
ATOM    807  C   SER A  53     -12.284   8.370  20.954  1.00 96.42           C  
ATOM    808  CB  SER A  53     -14.297   6.976  20.606  1.00 96.42           C  
ATOM    809  HB2 SER A  53     -15.369   6.882  20.783  1.00 96.42           H  
ATOM    810  HB3 SER A  53     -14.138   7.055  19.531  1.00 96.42           H  
ATOM    811  O   SER A  53     -11.424   8.106  21.786  1.00 96.42           O  
ATOM    812  OG  SER A  53     -13.616   5.830  21.094  1.00 96.42           O  
ATOM    813  HG  SER A  53     -12.670   5.994  21.099  1.00 96.42           H  
ATOM    814  N   ALA A  54     -11.988   8.812  19.732  1.00 95.48           N  
ATOM    815  H   ALA A  54     -12.743   8.984  19.083  1.00 95.48           H  
ATOM    816  CA  ALA A  54     -10.627   9.024  19.257  1.00 95.48           C  
ATOM    817  HA  ALA A  54     -10.074   8.088  19.328  1.00 95.48           H  
ATOM    818  C   ALA A  54      -9.878  10.068  20.098  1.00 95.48           C  
ATOM    819  CB  ALA A  54     -10.722   9.414  17.783  1.00 95.48           C  
ATOM    820  HB1 ALA A  54      -9.728   9.532  17.352  1.00 95.48           H  
ATOM    821  HB2 ALA A  54     -11.243   8.618  17.251  1.00 95.48           H  
ATOM    822  HB3 ALA A  54     -11.270  10.348  17.662  1.00 95.48           H  
ATOM    823  O   ALA A  54      -8.725   9.849  20.469  1.00 95.48           O  
ATOM    824  N   LYS A  55     -10.560  11.158  20.482  1.00 93.93           N  
ATOM    825  H   LYS A  55     -11.493  11.283  20.116  1.00 93.93           H  
ATOM    826  CA  LYS A  55     -10.013  12.175  21.390  1.00 93.93           C  
ATOM    827  HA  LYS A  55      -9.096  12.558  20.940  1.00 93.93           H  
ATOM    828  C   LYS A  55      -9.634  11.592  22.760  1.00 93.93           C  
ATOM    829  CB  LYS A  55     -11.019  13.331  21.545  1.00 93.93           C  
ATOM    830  HB2 LYS A  55     -11.812  13.017  22.224  1.00 93.93           H  
ATOM    831  HB3 LYS A  55     -11.482  13.549  20.582  1.00 93.93           H  
ATOM    832  O   LYS A  55      -8.630  11.991  23.335  1.00 93.93           O  
ATOM    833  CG  LYS A  55     -10.386  14.623  22.099  1.00 93.93           C  
ATOM    834  HG2 LYS A  55     -11.177  15.230  22.538  1.00 93.93           H  
ATOM    835  HG3 LYS A  55      -9.665  14.391  22.883  1.00 93.93           H  
ATOM    836  CD  LYS A  55      -9.714  15.447  20.989  1.00 93.93           C  
ATOM    837  HD2 LYS A  55      -8.981  14.843  20.453  1.00 93.93           H  
ATOM    838  HD3 LYS A  55     -10.486  15.733  20.275  1.00 93.93           H  
ATOM    839  CE  LYS A  55      -9.054  16.728  21.515  1.00 93.93           C  
ATOM    840  HE2 LYS A  55      -9.763  17.236  22.169  1.00 93.93           H  
ATOM    841  HE3 LYS A  55      -8.177  16.461  22.104  1.00 93.93           H  
ATOM    842  NZ  LYS A  55      -8.683  17.639  20.393  1.00 93.93           N  
ATOM    843  HZ1 LYS A  55      -8.041  17.212  19.740  1.00 93.93           H  
ATOM    844  HZ2 LYS A  55      -8.285  18.507  20.721  1.00 93.93           H  
ATOM    845  HZ3 LYS A  55      -9.480  17.912  19.835  1.00 93.93           H  
ATOM    846  N   LEU A  56     -10.419  10.642  23.272  1.00 92.74           N  
ATOM    847  H   LEU A  56     -11.242  10.384  22.747  1.00 92.74           H  
ATOM    848  CA  LEU A  56     -10.210  10.023  24.588  1.00 92.74           C  
ATOM    849  HA  LEU A  56      -9.816  10.776  25.270  1.00 92.74           H  
ATOM    850  C   LEU A  56      -9.171   8.887  24.594  1.00 92.74           C  
ATOM    851  CB  LEU A  56     -11.565   9.526  25.122  1.00 92.74           C  
ATOM    852  HB2 LEU A  56     -11.389   8.910  26.005  1.00 92.74           H  
ATOM    853  HB3 LEU A  56     -12.021   8.890  24.364  1.00 92.74           H  
ATOM    854  O   LEU A  56      -8.673   8.537  25.661  1.00 92.74           O  
ATOM    855  CG  LEU A  56     -12.554  10.644  25.505  1.00 92.74           C  
ATOM    856  HG  LEU A  56     -12.665  11.346  24.679  1.00 92.74           H  
ATOM    857  CD1 LEU A  56     -13.919  10.026  25.804  1.00 92.74           C  
ATOM    858 HD11 LEU A  56     -14.610  10.801  26.135  1.00 92.74           H  
ATOM    859 HD12 LEU A  56     -13.832   9.256  26.571  1.00 92.74           H  
ATOM    860 HD13 LEU A  56     -14.303   9.597  24.878  1.00 92.74           H  
ATOM    861  CD2 LEU A  56     -12.108  11.425  26.741  1.00 92.74           C  
ATOM    862 HD21 LEU A  56     -11.966  10.750  27.585  1.00 92.74           H  
ATOM    863 HD22 LEU A  56     -12.859  12.174  26.992  1.00 92.74           H  
ATOM    864 HD23 LEU A  56     -11.173  11.946  26.536  1.00 92.74           H  
ATOM    865  N   ILE A  57      -8.834   8.299  23.439  1.00 91.03           N  
ATOM    866  H   ILE A  57      -9.318   8.585  22.600  1.00 91.03           H  
ATOM    867  CA  ILE A  57      -7.772   7.277  23.335  1.00 91.03           C  
ATOM    868  HA  ILE A  57      -7.956   6.496  24.073  1.00 91.03           H  
ATOM    869  C   ILE A  57      -6.401   7.885  23.663  1.00 91.03           C  
ATOM    870  CB  ILE A  57      -7.791   6.635  21.925  1.00 91.03           C  
ATOM    871  HB  ILE A  57      -7.841   7.429  21.180  1.00 91.03           H  
ATOM    872  O   ILE A  57      -5.552   7.249  24.294  1.00 91.03           O  
ATOM    873  CG1 ILE A  57      -9.035   5.729  21.783  1.00 91.03           C  
ATOM    874 HG12 ILE A  57      -9.914   6.254  22.157  1.00 91.03           H  
ATOM    875 HG13 ILE A  57      -8.916   4.842  22.404  1.00 91.03           H  
ATOM    876  CG2 ILE A  57      -6.522   5.807  21.650  1.00 91.03           C  
ATOM    877 HG21 ILE A  57      -6.393   5.067  22.440  1.00 91.03           H  
ATOM    878 HG22 ILE A  57      -5.644   6.450  21.608  1.00 91.03           H  
ATOM    879 HG23 ILE A  57      -6.596   5.312  20.681  1.00 91.03           H  
ATOM    880  CD1 ILE A  57      -9.335   5.287  20.347  1.00 91.03           C  
ATOM    881 HD11 ILE A  57      -8.616   4.532  20.025  1.00 91.03           H  
ATOM    882 HD12 ILE A  57      -9.288   6.141  19.671  1.00 91.03           H  
ATOM    883 HD13 ILE A  57     -10.336   4.859  20.305  1.00 91.03           H  
ATOM    884  N   GLU A  58      -6.189   9.129  23.245  1.00 74.15           N  
ATOM    885  H   GLU A  58      -6.950   9.604  22.780  1.00 74.15           H  
ATOM    886  CA  GLU A  58      -4.915   9.829  23.324  1.00 74.15           C  
ATOM    887  HA  GLU A  58      -4.125   9.131  23.603  1.00 74.15           H  
ATOM    888  C   GLU A  58      -4.968  10.889  24.432  1.00 74.15           C  
ATOM    889  CB  GLU A  58      -4.583  10.384  21.928  1.00 74.15           C  
ATOM    890  HB2 GLU A  58      -5.447  10.937  21.559  1.00 74.15           H  
ATOM    891  HB3 GLU A  58      -3.745  11.077  21.998  1.00 74.15           H  
ATOM    892  O   GLU A  58      -5.157  12.072  24.176  1.00 74.15           O  
ATOM    893  CG  GLU A  58      -4.269   9.287  20.891  1.00 74.15           C  
ATOM    894  HG2 GLU A  58      -5.126   8.621  20.795  1.00 74.15           H  
ATOM    895  HG3 GLU A  58      -4.117   9.770  19.925  1.00 74.15           H  
ATOM    896  CD  GLU A  58      -3.012   8.480  21.242  1.00 74.15           C  
ATOM    897  OE1 GLU A  58      -2.748   7.411  20.658  1.00 74.15           O  
ATOM    898  OE2 GLU A  58      -2.198   8.973  22.055  1.00 74.15           O  
ATOM    899  N   ASN A  59      -4.797  10.449  25.683  1.00 65.15           N  
ATOM    900  H   ASN A  59      -4.750   9.446  25.794  1.00 65.15           H  
ATOM    901  CA  ASN A  59      -4.930  11.261  26.906  1.00 65.15           C  
ATOM    902  HA  ASN A  59      -5.977  11.543  27.016  1.00 65.15           H  
ATOM    903  C   ASN A  59      -4.136  12.585  26.953  1.00 65.15           C  
ATOM    904  CB  ASN A  59      -4.500  10.393  28.112  1.00 65.15           C  
ATOM    905  HB2 ASN A  59      -4.215  11.041  28.940  1.00 65.15           H  
ATOM    906  HB3 ASN A  59      -3.624   9.803  27.845  1.00 65.15           H  
ATOM    907  O   ASN A  59      -4.349  13.352  27.890  1.00 65.15           O  
ATOM    908  CG  ASN A  59      -5.587   9.490  28.659  1.00 65.15           C  
ATOM    909  ND2 ASN A  59      -5.212   8.467  29.391  1.00 65.15           N  
ATOM    910 HD21 ASN A  59      -4.234   8.317  29.590  1.00 65.15           H  
ATOM    911 HD22 ASN A  59      -5.972   7.914  29.760  1.00 65.15           H  
ATOM    912  OD1 ASN A  59      -6.774   9.692  28.504  1.00 65.15           O  
ATOM    913  N   THR A  60      -3.193  12.852  26.045  1.00 55.91           N  
ATOM    914  H   THR A  60      -3.063  12.208  25.278  1.00 55.91           H  
ATOM    915  CA  THR A  60      -2.250  13.969  26.227  1.00 55.91           C  
ATOM    916  HA  THR A  60      -2.652  14.650  26.977  1.00 55.91           H  
ATOM    917  C   THR A  60      -2.027  14.883  25.036  1.00 55.91           C  
ATOM    918  CB  THR A  60      -0.907  13.476  26.785  1.00 55.91           C  
ATOM    919  HB  THR A  60      -0.177  14.284  26.746  1.00 55.91           H  
ATOM    920  O   THR A  60      -1.608  15.999  25.275  1.00 55.91           O  
ATOM    921  CG2 THR A  60      -1.049  13.031  28.241  1.00 55.91           C  
ATOM    922 HG21 THR A  60      -0.063  12.788  28.638  1.00 55.91           H  
ATOM    923 HG22 THR A  60      -1.477  13.841  28.833  1.00 55.91           H  
ATOM    924 HG23 THR A  60      -1.688  12.151  28.310  1.00 55.91           H  
ATOM    925  OG1 THR A  60      -0.420  12.369  26.053  1.00 55.91           O  
ATOM    926  HG1 THR A  60       0.067  12.726  25.306  1.00 55.91           H  
ATOM    927  N   GLU A  61      -2.319  14.494  23.797  1.00 62.16           N  
ATOM    928  H   GLU A  61      -2.717  13.576  23.662  1.00 62.16           H  
ATOM    929  CA  GLU A  61      -2.172  15.372  22.622  1.00 62.16           C  
ATOM    930  HA  GLU A  61      -2.801  16.254  22.741  1.00 62.16           H  
ATOM    931  C   GLU A  61      -2.659  14.586  21.408  1.00 62.16           C  
ATOM    932  CB  GLU A  61      -0.706  15.834  22.445  1.00 62.16           C  
ATOM    933  HB2 GLU A  61      -0.060  15.219  23.072  1.00 62.16           H  
ATOM    934  HB3 GLU A  61      -0.381  15.692  21.414  1.00 62.16           H  
ATOM    935  O   GLU A  61      -1.923  13.822  20.776  1.00 62.16           O  
ATOM    936  CG  GLU A  61      -0.495  17.324  22.784  1.00 62.16           C  
ATOM    937  HG2 GLU A  61      -1.140  17.644  23.603  1.00 62.16           H  
ATOM    938  HG3 GLU A  61      -0.796  17.912  21.917  1.00 62.16           H  
ATOM    939  CD  GLU A  61       0.970  17.635  23.120  1.00 62.16           C  
ATOM    940  OE1 GLU A  61       1.202  18.547  23.946  1.00 62.16           O  
ATOM    941  OE2 GLU A  61       1.850  16.967  22.529  1.00 62.16           O  
ATOM    942  N   VAL A  62      -3.956  14.678  21.137  1.00 61.83           N  
ATOM    943  H   VAL A  62      -4.538  15.264  21.719  1.00 61.83           H  
ATOM    944  CA  VAL A  62      -4.542  14.051  19.953  1.00 61.83           C  
ATOM    945  HA  VAL A  62      -4.173  13.030  19.864  1.00 61.83           H  
ATOM    946  C   VAL A  62      -4.065  14.869  18.761  1.00 61.83           C  
ATOM    947  CB  VAL A  62      -6.078  14.009  20.038  1.00 61.83           C  
ATOM    948  HB  VAL A  62      -6.473  15.023  19.969  1.00 61.83           H  
ATOM    949  O   VAL A  62      -4.396  16.052  18.663  1.00 61.83           O  
ATOM    950  CG1 VAL A  62      -6.649  13.174  18.896  1.00 61.83           C  
ATOM    951 HG11 VAL A  62      -6.198  12.182  18.920  1.00 61.83           H  
ATOM    952 HG12 VAL A  62      -7.727  13.062  19.014  1.00 61.83           H  
ATOM    953 HG13 VAL A  62      -6.438  13.656  17.941  1.00 61.83           H  
ATOM    954  CG2 VAL A  62      -6.589  13.394  21.349  1.00 61.83           C  
ATOM    955 HG21 VAL A  62      -6.950  12.377  21.196  1.00 61.83           H  
ATOM    956 HG22 VAL A  62      -5.817  13.356  22.117  1.00 61.83           H  
ATOM    957 HG23 VAL A  62      -7.405  13.991  21.756  1.00 61.83           H  
ATOM    958  N   THR A  63      -3.276  14.271  17.869  1.00 76.24           N  
ATOM    959  H   THR A  63      -3.028  13.298  17.974  1.00 76.24           H  
ATOM    960  CA  THR A  63      -2.957  14.940  16.607  1.00 76.24           C  
ATOM    961  HA  THR A  63      -2.538  15.920  16.835  1.00 76.24           H  
ATOM    962  C   THR A  63      -4.252  15.153  15.833  1.00 76.24           C  
ATOM    963  CB  THR A  63      -1.928  14.172  15.764  1.00 76.24           C  
ATOM    964  HB  THR A  63      -1.766  14.713  14.833  1.00 76.24           H  
ATOM    965  O   THR A  63      -5.177  14.341  15.915  1.00 76.24           O  
ATOM    966  CG2 THR A  63      -0.595  14.068  16.500  1.00 76.24           C  
ATOM    967 HG21 THR A  63       0.139  13.583  15.857  1.00 76.24           H  
ATOM    968 HG22 THR A  63      -0.240  15.065  16.762  1.00 76.24           H  
ATOM    969 HG23 THR A  63      -0.709  13.487  17.415  1.00 76.24           H  
ATOM    970  OG1 THR A  63      -2.386  12.881  15.458  1.00 76.24           O  
ATOM    971  HG1 THR A  63      -1.722  12.264  15.775  1.00 76.24           H  
ATOM    972  N   ASN A  64      -4.337  16.244  15.070  1.00 90.09           N  
ATOM    973  H   ASN A  64      -3.602  16.935  15.121  1.00 90.09           H  
ATOM    974  CA  ASN A  64      -5.515  16.530  14.248  1.00 90.09           C  
ATOM    975  HA  ASN A  64      -6.367  16.726  14.900  1.00 90.09           H  
ATOM    976  C   ASN A  64      -5.903  15.321  13.373  1.00 90.09           C  
ATOM    977  CB  ASN A  64      -5.228  17.782  13.406  1.00 90.09           C  
ATOM    978  HB2 ASN A  64      -6.004  17.879  12.647  1.00 90.09           H  
ATOM    979  HB3 ASN A  64      -4.275  17.672  12.889  1.00 90.09           H  
ATOM    980  O   ASN A  64      -7.089  15.016  13.255  1.00 90.09           O  
ATOM    981  CG  ASN A  64      -5.236  19.071  14.210  1.00 90.09           C  
ATOM    982  ND2 ASN A  64      -4.616  20.109  13.703  1.00 90.09           N  
ATOM    983 HD21 ASN A  64      -4.187  20.051  12.790  1.00 90.09           H  
ATOM    984 HD22 ASN A  64      -4.613  20.944  14.271  1.00 90.09           H  
ATOM    985  OD1 ASN A  64      -5.786  19.180  15.290  1.00 90.09           O  
ATOM    986  N   LEU A  65      -4.907  14.559  12.894  1.00 94.33           N  
ATOM    987  H   LEU A  65      -3.957  14.858  13.066  1.00 94.33           H  
ATOM    988  CA  LEU A  65      -5.096  13.313  12.150  1.00 94.33           C  
ATOM    989  HA  LEU A  65      -5.559  13.558  11.194  1.00 94.33           H  
ATOM    990  C   LEU A  65      -6.029  12.324  12.857  1.00 94.33           C  
ATOM    991  CB  LEU A  65      -3.722  12.651  11.891  1.00 94.33           C  
ATOM    992  HB2 LEU A  65      -3.198  12.557  12.842  1.00 94.33           H  
ATOM    993  HB3 LEU A  65      -3.132  13.296  11.241  1.00 94.33           H  
ATOM    994  O   LEU A  65      -6.879  11.735  12.205  1.00 94.33           O  
ATOM    995  CG  LEU A  65      -3.818  11.242  11.258  1.00 94.33           C  
ATOM    996  HG  LEU A  65      -4.400  10.589  11.908  1.00 94.33           H  
ATOM    997  CD1 LEU A  65      -4.461  11.263   9.871  1.00 94.33           C  
ATOM    998 HD11 LEU A  65      -5.481  11.642   9.937  1.00 94.33           H  
ATOM    999 HD12 LEU A  65      -3.892  11.908   9.201  1.00 94.33           H  
ATOM   1000 HD13 LEU A  65      -4.500  10.254   9.460  1.00 94.33           H  
ATOM   1001  CD2 LEU A  65      -2.446  10.590  11.111  1.00 94.33           C  
ATOM   1002 HD21 LEU A  65      -1.887  10.684  12.043  1.00 94.33           H  
ATOM   1003 HD22 LEU A  65      -2.572   9.530  10.891  1.00 94.33           H  
ATOM   1004 HD23 LEU A  65      -1.906  11.059  10.288  1.00 94.33           H  
ATOM   1005  N   VAL A  66      -5.881  12.102  14.163  1.00 95.18           N  
ATOM   1006  H   VAL A  66      -5.216  12.663  14.677  1.00 95.18           H  
ATOM   1007  CA  VAL A  66      -6.612  11.040  14.870  1.00 95.18           C  
ATOM   1008  HA  VAL A  66      -6.514  10.112  14.305  1.00 95.18           H  
ATOM   1009  C   VAL A  66      -8.115  11.343  14.934  1.00 95.18           C  
ATOM   1010  CB  VAL A  66      -5.972  10.815  16.252  1.00 95.18           C  
ATOM   1011  HB  VAL A  66      -5.853  11.783  16.739  1.00 95.18           H  
ATOM   1012  O   VAL A  66      -8.931  10.473  14.632  1.00 95.18           O  
ATOM   1013  CG1 VAL A  66      -6.798   9.904  17.154  1.00 95.18           C  
ATOM   1014 HG11 VAL A  66      -7.740  10.391  17.408  1.00 95.18           H  
ATOM   1015 HG12 VAL A  66      -6.967   8.967  16.624  1.00 95.18           H  
ATOM   1016 HG13 VAL A  66      -6.262   9.706  18.082  1.00 95.18           H  
ATOM   1017  CG2 VAL A  66      -4.585  10.177  16.117  1.00 95.18           C  
ATOM   1018 HG21 VAL A  66      -4.119  10.080  17.097  1.00 95.18           H  
ATOM   1019 HG22 VAL A  66      -3.942  10.803  15.498  1.00 95.18           H  
ATOM   1020 HG23 VAL A  66      -4.663   9.194  15.653  1.00 95.18           H  
ATOM   1021  N   VAL A  67      -8.504  12.584  15.251  1.00 95.65           N  
ATOM   1022  H   VAL A  67      -7.792  13.284  15.408  1.00 95.65           H  
ATOM   1023  CA  VAL A  67      -9.926  12.986  15.233  1.00 95.65           C  
ATOM   1024  HA  VAL A  67     -10.503  12.231  15.767  1.00 95.65           H  
ATOM   1025  C   VAL A  67     -10.458  13.026  13.799  1.00 95.65           C  
ATOM   1026  CB  VAL A  67     -10.165  14.344  15.925  1.00 95.65           C  
ATOM   1027  HB  VAL A  67      -9.658  15.130  15.365  1.00 95.65           H  
ATOM   1028  O   VAL A  67     -11.541  12.508  13.531  1.00 95.65           O  
ATOM   1029  CG1 VAL A  67     -11.657  14.684  16.009  1.00 95.65           C  
ATOM   1030 HG11 VAL A  67     -12.165  13.932  16.613  1.00 95.65           H  
ATOM   1031 HG12 VAL A  67     -12.105  14.713  15.016  1.00 95.65           H  
ATOM   1032 HG13 VAL A  67     -11.788  15.664  16.467  1.00 95.65           H  
ATOM   1033  CG2 VAL A  67      -9.638  14.349  17.362  1.00 95.65           C  
ATOM   1034 HG21 VAL A  67      -8.548  14.341  17.330  1.00 95.65           H  
ATOM   1035 HG22 VAL A  67      -9.950  15.265  17.864  1.00 95.65           H  
ATOM   1036 HG23 VAL A  67     -10.012  13.483  17.908  1.00 95.65           H  
ATOM   1037  N   GLU A  68      -9.696  13.591  12.862  1.00 96.52           N  
ATOM   1038  H   GLU A  68      -8.802  13.983  13.122  1.00 96.52           H  
ATOM   1039  CA  GLU A  68     -10.082  13.680  11.447  1.00 96.52           C  
ATOM   1040  HA  GLU A  68     -11.042  14.188  11.363  1.00 96.52           H  
ATOM   1041  C   GLU A  68     -10.256  12.293  10.809  1.00 96.52           C  
ATOM   1042  CB  GLU A  68      -9.026  14.496  10.689  1.00 96.52           C  
ATOM   1043  HB2 GLU A  68      -9.219  14.418   9.619  1.00 96.52           H  
ATOM   1044  HB3 GLU A  68      -8.046  14.067  10.897  1.00 96.52           H  
ATOM   1045  O   GLU A  68     -11.198  12.075  10.048  1.00 96.52           O  
ATOM   1046  CG  GLU A  68      -9.049  15.987  11.073  1.00 96.52           C  
ATOM   1047  HG2 GLU A  68      -9.155  16.099  12.152  1.00 96.52           H  
ATOM   1048  HG3 GLU A  68      -9.929  16.439  10.615  1.00 96.52           H  
ATOM   1049  CD  GLU A  68      -7.810  16.767  10.619  1.00 96.52           C  
ATOM   1050  OE1 GLU A  68      -7.738  17.980  10.956  1.00 96.52           O  
ATOM   1051  OE2 GLU A  68      -6.948  16.178   9.932  1.00 96.52           O  
ATOM   1052  N   ALA A  69      -9.412  11.325  11.172  1.00 97.73           N  
ATOM   1053  H   ALA A  69      -8.630  11.572  11.762  1.00 97.73           H  
ATOM   1054  CA  ALA A  69      -9.511   9.943  10.724  1.00 97.73           C  
ATOM   1055  HA  ALA A  69      -9.601   9.927   9.638  1.00 97.73           H  
ATOM   1056  C   ALA A  69     -10.737   9.236  11.295  1.00 97.73           C  
ATOM   1057  CB  ALA A  69      -8.246   9.187  11.121  1.00 97.73           C  
ATOM   1058  HB1 ALA A  69      -7.372   9.616  10.631  1.00 97.73           H  
ATOM   1059  HB2 ALA A  69      -8.357   8.146  10.816  1.00 97.73           H  
ATOM   1060  HB3 ALA A  69      -8.113   9.228  12.202  1.00 97.73           H  
ATOM   1061  O   ALA A  69     -11.396   8.504  10.565  1.00 97.73           O  
ATOM   1062  N   ALA A  70     -11.086   9.465  12.563  1.00 97.81           N  
ATOM   1063  H   ALA A  70     -10.499  10.055  13.135  1.00 97.81           H  
ATOM   1064  CA  ALA A  70     -12.318   8.925  13.130  1.00 97.81           C  
ATOM   1065  HA  ALA A  70     -12.308   7.839  13.033  1.00 97.81           H  
ATOM   1066  C   ALA A  70     -13.560   9.447  12.390  1.00 97.81           C  
ATOM   1067  CB  ALA A  70     -12.357   9.278  14.613  1.00 97.81           C  
ATOM   1068  HB1 ALA A  70     -13.286   8.912  15.051  1.00 97.81           H  
ATOM   1069  HB2 ALA A  70     -11.507   8.803  15.102  1.00 97.81           H  
ATOM   1070  HB3 ALA A  70     -12.297  10.358  14.751  1.00 97.81           H  
ATOM   1071  O   ALA A  70     -14.463   8.671  12.075  1.00 97.81           O  
ATOM   1072  N   VAL A  71     -13.574  10.740  12.044  1.00 97.70           N  
ATOM   1073  H   VAL A  71     -12.804  11.321  12.345  1.00 97.70           H  
ATOM   1074  CA  VAL A  71     -14.619  11.331  11.194  1.00 97.70           C  
ATOM   1075  HA  VAL A  71     -15.589  11.141  11.654  1.00 97.70           H  
ATOM   1076  C   VAL A  71     -14.637  10.660   9.816  1.00 97.70           C  
ATOM   1077  CB  VAL A  71     -14.436  12.859  11.066  1.00 97.70           C  
ATOM   1078  HB  VAL A  71     -13.439  13.074  10.681  1.00 97.70           H  
ATOM   1079  O   VAL A  71     -15.703  10.255   9.354  1.00 97.70           O  
ATOM   1080  CG1 VAL A  71     -15.456  13.482  10.106  1.00 97.70           C  
ATOM   1081 HG11 VAL A  71     -15.297  13.118   9.092  1.00 97.70           H  
ATOM   1082 HG12 VAL A  71     -15.334  14.566  10.097  1.00 97.70           H  
ATOM   1083 HG13 VAL A  71     -16.469  13.232  10.422  1.00 97.70           H  
ATOM   1084  CG2 VAL A  71     -14.588  13.572  12.417  1.00 97.70           C  
ATOM   1085 HG21 VAL A  71     -13.890  13.162  13.147  1.00 97.70           H  
ATOM   1086 HG22 VAL A  71     -14.371  14.633  12.299  1.00 97.70           H  
ATOM   1087 HG23 VAL A  71     -15.600  13.453  12.804  1.00 97.70           H  
ATOM   1088  N   ALA A  72     -13.474  10.493   9.178  1.00 97.93           N  
ATOM   1089  H   ALA A  72     -12.639  10.877   9.595  1.00 97.93           H  
ATOM   1090  CA  ALA A  72     -13.349   9.872   7.860  1.00 97.93           C  
ATOM   1091  HA  ALA A  72     -13.975  10.424   7.158  1.00 97.93           H  
ATOM   1092  C   ALA A  72     -13.811   8.404   7.845  1.00 97.93           C  
ATOM   1093  CB  ALA A  72     -11.890   9.993   7.406  1.00 97.93           C  
ATOM   1094  HB1 ALA A  72     -11.245   9.379   8.035  1.00 97.93           H  
ATOM   1095  HB2 ALA A  72     -11.795   9.663   6.371  1.00 97.93           H  
ATOM   1096  HB3 ALA A  72     -11.567  11.031   7.480  1.00 97.93           H  
ATOM   1097  O   ALA A  72     -14.558   8.002   6.952  1.00 97.93           O  
ATOM   1098  N   VAL A  73     -13.412   7.608   8.843  1.00 98.17           N  
ATOM   1099  H   VAL A  73     -12.797   8.000   9.541  1.00 98.17           H  
ATOM   1100  CA  VAL A  73     -13.778   6.189   8.962  1.00 98.17           C  
ATOM   1101  HA  VAL A  73     -13.415   5.670   8.075  1.00 98.17           H  
ATOM   1102  C   VAL A  73     -15.292   6.015   8.970  1.00 98.17           C  
ATOM   1103  CB  VAL A  73     -13.124   5.543  10.205  1.00 98.17           C  
ATOM   1104  HB  VAL A  73     -13.236   6.213  11.057  1.00 98.17           H  
ATOM   1105  O   VAL A  73     -15.796   5.141   8.266  1.00 98.17           O  
ATOM   1106  CG1 VAL A  73     -13.733   4.183  10.579  1.00 98.17           C  
ATOM   1107 HG11 VAL A  73     -13.138   3.712  11.361  1.00 98.17           H  
ATOM   1108 HG12 VAL A  73     -14.744   4.315  10.964  1.00 98.17           H  
ATOM   1109 HG13 VAL A  73     -13.751   3.520   9.714  1.00 98.17           H  
ATOM   1110  CG2 VAL A  73     -11.630   5.303   9.954  1.00 98.17           C  
ATOM   1111 HG21 VAL A  73     -11.149   6.207   9.581  1.00 98.17           H  
ATOM   1112 HG22 VAL A  73     -11.147   5.015  10.888  1.00 98.17           H  
ATOM   1113 HG23 VAL A  73     -11.494   4.504   9.225  1.00 98.17           H  
ATOM   1114  N   VAL A  74     -16.013   6.871   9.700  1.00 97.74           N  
ATOM   1115  H   VAL A  74     -15.528   7.559  10.258  1.00 97.74           H  
ATOM   1116  CA  VAL A  74     -17.476   6.811   9.758  1.00 97.74           C  
ATOM   1117  HA  VAL A  74     -17.760   5.759   9.789  1.00 97.74           H  
ATOM   1118  C   VAL A  74     -18.117   7.400   8.502  1.00 97.74           C  
ATOM   1119  CB  VAL A  74     -18.017   7.465  11.038  1.00 97.74           C  
ATOM   1120  HB  VAL A  74     -17.778   8.528  11.029  1.00 97.74           H  
ATOM   1121  O   VAL A  74     -18.919   6.736   7.853  1.00 97.74           O  
ATOM   1122  CG1 VAL A  74     -19.531   7.289  11.160  1.00 97.74           C  
ATOM   1123 HG11 VAL A  74     -20.026   7.693  10.276  1.00 97.74           H  
ATOM   1124 HG12 VAL A  74     -19.895   7.827  12.035  1.00 97.74           H  
ATOM   1125 HG13 VAL A  74     -19.786   6.233  11.245  1.00 97.74           H  
ATOM   1126  CG2 VAL A  74     -17.421   6.836  12.298  1.00 97.74           C  
ATOM   1127 HG21 VAL A  74     -16.339   6.962  12.324  1.00 97.74           H  
ATOM   1128 HG22 VAL A  74     -17.654   5.772  12.342  1.00 97.74           H  
ATOM   1129 HG23 VAL A  74     -17.848   7.338  13.166  1.00 97.74           H  
ATOM   1130  N   LYS A  75     -17.731   8.619   8.104  1.00 96.57           N  
ATOM   1131  H   LYS A  75     -17.022   9.093   8.645  1.00 96.57           H  
ATOM   1132  CA  LYS A  75     -18.326   9.324   6.956  1.00 96.57           C  
ATOM   1133  HA  LYS A  75     -19.390   9.457   7.147  1.00 96.57           H  
ATOM   1134  C   LYS A  75     -18.217   8.530   5.651  1.00 96.57           C  
ATOM   1135  CB  LYS A  75     -17.660  10.703   6.832  1.00 96.57           C  
ATOM   1136  HB2 LYS A  75     -17.834  11.257   7.755  1.00 96.57           H  
ATOM   1137  HB3 LYS A  75     -16.585  10.561   6.719  1.00 96.57           H  
ATOM   1138  O   LYS A  75     -19.169   8.536   4.872  1.00 96.57           O  
ATOM   1139  CG  LYS A  75     -18.170  11.539   5.644  1.00 96.57           C  
ATOM   1140  HG2 LYS A  75     -19.250  11.669   5.712  1.00 96.57           H  
ATOM   1141  HG3 LYS A  75     -17.923  11.033   4.710  1.00 96.57           H  
ATOM   1142  CD  LYS A  75     -17.481  12.908   5.656  1.00 96.57           C  
ATOM   1143  HD2 LYS A  75     -17.849  13.487   6.503  1.00 96.57           H  
ATOM   1144  HD3 LYS A  75     -16.414  12.735   5.798  1.00 96.57           H  
ATOM   1145  CE  LYS A  75     -17.689  13.695   4.356  1.00 96.57           C  
ATOM   1146  HE2 LYS A  75     -17.408  13.049   3.524  1.00 96.57           H  
ATOM   1147  HE3 LYS A  75     -18.741  13.959   4.250  1.00 96.57           H  
ATOM   1148  NZ  LYS A  75     -16.831  14.910   4.331  1.00 96.57           N  
ATOM   1149  HZ1 LYS A  75     -16.840  15.377   3.435  1.00 96.57           H  
ATOM   1150  HZ2 LYS A  75     -15.872  14.644   4.508  1.00 96.57           H  
ATOM   1151  HZ3 LYS A  75     -17.051  15.571   5.062  1.00 96.57           H  
ATOM   1152  N   TYR A  76     -17.085   7.859   5.419  1.00 96.97           N  
ATOM   1153  H   TYR A  76     -16.344   7.935   6.102  1.00 96.97           H  
ATOM   1154  CA  TYR A  76     -16.811   7.077   4.204  1.00 96.97           C  
ATOM   1155  HA  TYR A  76     -17.511   7.395   3.431  1.00 96.97           H  
ATOM   1156  C   TYR A  76     -17.034   5.568   4.369  1.00 96.97           C  
ATOM   1157  CB  TYR A  76     -15.400   7.381   3.682  1.00 96.97           C  
ATOM   1158  HB2 TYR A  76     -14.668   7.054   4.421  1.00 96.97           H  
ATOM   1159  HB3 TYR A  76     -15.224   6.807   2.772  1.00 96.97           H  
ATOM   1160  O   TYR A  76     -16.692   4.798   3.465  1.00 96.97           O  
ATOM   1161  CG  TYR A  76     -15.170   8.839   3.356  1.00 96.97           C  
ATOM   1162  CD1 TYR A  76     -15.841   9.432   2.269  1.00 96.97           C  
ATOM   1163  HD1 TYR A  76     -16.496   8.841   1.647  1.00 96.97           H  
ATOM   1164  CD2 TYR A  76     -14.301   9.605   4.152  1.00 96.97           C  
ATOM   1165  HD2 TYR A  76     -13.756   9.141   4.960  1.00 96.97           H  
ATOM   1166  CE1 TYR A  76     -15.662  10.802   1.998  1.00 96.97           C  
ATOM   1167  HE1 TYR A  76     -16.178  11.267   1.171  1.00 96.97           H  
ATOM   1168  CE2 TYR A  76     -14.140  10.977   3.903  1.00 96.97           C  
ATOM   1169  HE2 TYR A  76     -13.492  11.571   4.530  1.00 96.97           H  
ATOM   1170  OH  TYR A  76     -14.759  12.921   2.662  1.00 96.97           O  
ATOM   1171  HH  TYR A  76     -14.356  13.310   3.443  1.00 96.97           H  
ATOM   1172  CZ  TYR A  76     -14.834  11.579   2.834  1.00 96.97           C  
ATOM   1173  N   LYS A  77     -17.612   5.131   5.500  1.00 96.12           N  
ATOM   1174  H   LYS A  77     -17.899   5.807   6.193  1.00 96.12           H  
ATOM   1175  CA  LYS A  77     -17.967   3.724   5.751  1.00 96.12           C  
ATOM   1176  HA  LYS A  77     -18.299   3.631   6.785  1.00 96.12           H  
ATOM   1177  C   LYS A  77     -16.759   2.798   5.588  1.00 96.12           C  
ATOM   1178  CB  LYS A  77     -19.152   3.317   4.859  1.00 96.12           C  
ATOM   1179  HB2 LYS A  77     -18.790   3.204   3.837  1.00 96.12           H  
ATOM   1180  HB3 LYS A  77     -19.524   2.349   5.195  1.00 96.12           H  
ATOM   1181  O   LYS A  77     -16.798   1.802   4.853  1.00 96.12           O  
ATOM   1182  CG  LYS A  77     -20.309   4.329   4.860  1.00 96.12           C  
ATOM   1183  HG2 LYS A  77     -19.957   5.320   4.572  1.00 96.12           H  
ATOM   1184  HG3 LYS A  77     -20.735   4.416   5.860  1.00 96.12           H  
ATOM   1185  CD  LYS A  77     -21.401   3.917   3.875  1.00 96.12           C  
ATOM   1186  HD2 LYS A  77     -21.671   2.872   4.029  1.00 96.12           H  
ATOM   1187  HD3 LYS A  77     -22.285   4.523   4.078  1.00 96.12           H  
ATOM   1188  CE  LYS A  77     -20.907   4.157   2.443  1.00 96.12           C  
ATOM   1189  HE2 LYS A  77     -20.262   3.326   2.157  1.00 96.12           H  
ATOM   1190  HE3 LYS A  77     -20.307   5.066   2.422  1.00 96.12           H  
ATOM   1191  NZ  LYS A  77     -22.041   4.297   1.504  1.00 96.12           N  
ATOM   1192  HZ1 LYS A  77     -22.742   3.591   1.679  1.00 96.12           H  
ATOM   1193  HZ2 LYS A  77     -22.460   5.205   1.642  1.00 96.12           H  
ATOM   1194  HZ3 LYS A  77     -21.725   4.265   0.545  1.00 96.12           H  
ATOM   1195  N   LEU A  78     -15.623   3.208   6.157  1.00 97.62           N  
ATOM   1196  H   LEU A  78     -15.670   4.030   6.742  1.00 97.62           H  
ATOM   1197  CA  LEU A  78     -14.363   2.471   6.045  1.00 97.62           C  
ATOM   1198  HA  LEU A  78     -14.288   2.052   5.041  1.00 97.62           H  
ATOM   1199  C   LEU A  78     -14.301   1.298   7.019  1.00 97.62           C  
ATOM   1200  CB  LEU A  78     -13.145   3.374   6.284  1.00 97.62           C  
ATOM   1201  HB2 LEU A  78     -12.256   2.770   6.105  1.00 97.62           H  
ATOM   1202  HB3 LEU A  78     -13.135   3.661   7.336  1.00 97.62           H  
ATOM   1203  O   LEU A  78     -13.518   0.378   6.795  1.00 97.62           O  
ATOM   1204  CG  LEU A  78     -13.037   4.637   5.422  1.00 97.62           C  
ATOM   1205  HG  LEU A  78     -13.849   5.316   5.684  1.00 97.62           H  
ATOM   1206  CD1 LEU A  78     -11.706   5.324   5.726  1.00 97.62           C  
ATOM   1207 HD11 LEU A  78     -11.726   6.338   5.326  1.00 97.62           H  
ATOM   1208 HD12 LEU A  78     -10.880   4.767   5.283  1.00 97.62           H  
ATOM   1209 HD13 LEU A  78     -11.552   5.398   6.802  1.00 97.62           H  
ATOM   1210  CD2 LEU A  78     -13.097   4.328   3.927  1.00 97.62           C  
ATOM   1211 HD21 LEU A  78     -14.112   4.022   3.671  1.00 97.62           H  
ATOM   1212 HD22 LEU A  78     -12.390   3.539   3.670  1.00 97.62           H  
ATOM   1213 HD23 LEU A  78     -12.863   5.227   3.357  1.00 97.62           H  
ATOM   1214  N   TYR A  79     -15.097   1.324   8.087  1.00 96.32           N  
ATOM   1215  H   TYR A  79     -15.770   2.071   8.178  1.00 96.32           H  
ATOM   1216  CA  TYR A  79     -15.272   0.160   8.939  1.00 96.32           C  
ATOM   1217  HA  TYR A  79     -14.304  -0.331   9.041  1.00 96.32           H  
ATOM   1218  C   TYR A  79     -16.226  -0.823   8.263  1.00 96.32           C  
ATOM   1219  CB  TYR A  79     -15.709   0.553  10.348  1.00 96.32           C  
ATOM   1220  HB2 TYR A  79     -15.686  -0.367  10.932  1.00 96.32           H  
ATOM   1221  HB3 TYR A  79     -14.971   1.231  10.774  1.00 96.32           H  
ATOM   1222  O   TYR A  79     -17.221  -0.438   7.653  1.00 96.32           O  
ATOM   1223  CG  TYR A  79     -17.086   1.178  10.472  1.00 96.32           C  
ATOM   1224  CD1 TYR A  79     -17.281   2.525  10.116  1.00 96.32           C  
ATOM   1225  HD1 TYR A  79     -16.460   3.125   9.752  1.00 96.32           H  
ATOM   1226  CD2 TYR A  79     -18.176   0.407  10.928  1.00 96.32           C  
ATOM   1227  HD2 TYR A  79     -18.036  -0.635  11.177  1.00 96.32           H  
ATOM   1228  CE1 TYR A  79     -18.572   3.076  10.174  1.00 96.32           C  
ATOM   1229  HE1 TYR A  79     -18.777   4.063   9.787  1.00 96.32           H  
ATOM   1230  CE2 TYR A  79     -19.459   0.978  11.036  1.00 96.32           C  
ATOM   1231  HE2 TYR A  79     -20.306   0.386  11.351  1.00 96.32           H  
ATOM   1232  OH  TYR A  79     -20.900   2.857  10.606  1.00 96.32           O  
ATOM   1233  HH  TYR A  79     -20.906   3.331   9.771  1.00 96.32           H  
ATOM   1234  CZ  TYR A  79     -19.658   2.313  10.641  1.00 96.32           C  
ATOM   1235  N   ARG A  80     -15.871  -2.103   8.302  1.00 97.06           N  
ATOM   1236  H   ARG A  80     -15.088  -2.368   8.881  1.00 97.06           H  
ATOM   1237  CA  ARG A  80     -16.603  -3.178   7.625  1.00 97.06           C  
ATOM   1238  HA  ARG A  80     -17.627  -2.862   7.427  1.00 97.06           H  
ATOM   1239  C   ARG A  80     -16.715  -4.374   8.539  1.00 97.06           C  
ATOM   1240  CB  ARG A  80     -15.909  -3.558   6.309  1.00 97.06           C  
ATOM   1241  HB2 ARG A  80     -14.890  -3.885   6.518  1.00 97.06           H  
ATOM   1242  HB3 ARG A  80     -16.442  -4.394   5.857  1.00 97.06           H  
ATOM   1243  O   ARG A  80     -16.038  -4.429   9.564  1.00 97.06           O  
ATOM   1244  CG  ARG A  80     -15.875  -2.417   5.292  1.00 97.06           C  
ATOM   1245  HG2 ARG A  80     -15.485  -1.504   5.742  1.00 97.06           H  
ATOM   1246  HG3 ARG A  80     -15.202  -2.704   4.484  1.00 97.06           H  
ATOM   1247  CD  ARG A  80     -17.266  -2.180   4.710  1.00 97.06           C  
ATOM   1248  HD2 ARG A  80     -17.998  -2.139   5.517  1.00 97.06           H  
ATOM   1249  HD3 ARG A  80     -17.513  -3.019   4.061  1.00 97.06           H  
ATOM   1250  NE  ARG A  80     -17.327  -0.908   3.988  1.00 97.06           N  
ATOM   1251  HE  ARG A  80     -16.837  -0.128   4.402  1.00 97.06           H  
ATOM   1252  NH1 ARG A  80     -19.019  -1.458   2.547  1.00 97.06           N  
ATOM   1253 HH11 ARG A  80     -19.686  -1.200   1.834  1.00 97.06           H  
ATOM   1254 HH12 ARG A  80     -18.943  -2.417   2.854  1.00 97.06           H  
ATOM   1255  NH2 ARG A  80     -18.250   0.630   2.639  1.00 97.06           N  
ATOM   1256 HH21 ARG A  80     -17.686   1.294   3.151  1.00 97.06           H  
ATOM   1257 HH22 ARG A  80     -18.783   0.886   1.821  1.00 97.06           H  
ATOM   1258  CZ  ARG A  80     -18.195  -0.593   3.057  1.00 97.06           C  
ATOM   1259  N   LEU A  81     -17.564  -5.314   8.164  1.00 96.98           N  
ATOM   1260  H   LEU A  81     -18.051  -5.204   7.286  1.00 96.98           H  
ATOM   1261  CA  LEU A  81     -17.703  -6.587   8.844  1.00 96.98           C  
ATOM   1262  HA  LEU A  81     -17.236  -6.530   9.827  1.00 96.98           H  
ATOM   1263  C   LEU A  81     -16.967  -7.684   8.074  1.00 96.98           C  
ATOM   1264  CB  LEU A  81     -19.192  -6.901   9.043  1.00 96.98           C  
ATOM   1265  HB2 LEU A  81     -19.656  -7.053   8.068  1.00 96.98           H  
ATOM   1266  HB3 LEU A  81     -19.250  -7.838   9.598  1.00 96.98           H  
ATOM   1267  O   LEU A  81     -16.826  -7.626   6.849  1.00 96.98           O  
ATOM   1268  CG  LEU A  81     -19.993  -5.836   9.811  1.00 96.98           C  
ATOM   1269  HG  LEU A  81     -20.004  -4.901   9.251  1.00 96.98           H  
ATOM   1270  CD1 LEU A  81     -21.439  -6.304   9.981  1.00 96.98           C  
ATOM   1271 HD11 LEU A  81     -22.026  -5.546  10.500  1.00 96.98           H  
ATOM   1272 HD12 LEU A  81     -21.468  -7.239  10.541  1.00 96.98           H  
ATOM   1273 HD13 LEU A  81     -21.877  -6.475   8.998  1.00 96.98           H  
ATOM   1274  CD2 LEU A  81     -19.392  -5.576  11.196  1.00 96.98           C  
ATOM   1275 HD21 LEU A  81     -18.435  -5.065  11.093  1.00 96.98           H  
ATOM   1276 HD22 LEU A  81     -20.057  -4.947  11.787  1.00 96.98           H  
ATOM   1277 HD23 LEU A  81     -19.235  -6.524  11.711  1.00 96.98           H  
ATOM   1278  N   GLU A  82     -16.493  -8.693   8.795  1.00 95.46           N  
ATOM   1279  H   GLU A  82     -16.607  -8.676   9.798  1.00 95.46           H  
ATOM   1280  CA  GLU A  82     -16.028  -9.928   8.179  1.00 95.46           C  
ATOM   1281  HA  GLU A  82     -15.211  -9.687   7.499  1.00 95.46           H  
ATOM   1282  C   GLU A  82     -17.154 -10.572   7.358  1.00 95.46           C  
ATOM   1283  CB  GLU A  82     -15.498 -10.907   9.233  1.00 95.46           C  
ATOM   1284  HB2 GLU A  82     -16.263 -11.078   9.990  1.00 95.46           H  
ATOM   1285  HB3 GLU A  82     -15.289 -11.850   8.729  1.00 95.46           H  
ATOM   1286  O   GLU A  82     -18.337 -10.452   7.679  1.00 95.46           O  
ATOM   1287  CG  GLU A  82     -14.204 -10.411   9.898  1.00 95.46           C  
ATOM   1288  HG2 GLU A  82     -13.505 -10.118   9.114  1.00 95.46           H  
ATOM   1289  HG3 GLU A  82     -14.426  -9.529  10.499  1.00 95.46           H  
ATOM   1290  CD  GLU A  82     -13.538 -11.482  10.780  1.00 95.46           C  
ATOM   1291  OE1 GLU A  82     -12.419 -11.209  11.268  1.00 95.46           O  
ATOM   1292  OE2 GLU A  82     -14.131 -12.572  10.952  1.00 95.46           O  
ATOM   1293  N   LYS A  83     -16.786 -11.262   6.274  1.00 93.23           N  
ATOM   1294  H   LYS A  83     -15.799 -11.418   6.125  1.00 93.23           H  
ATOM   1295  CA  LYS A  83     -17.748 -11.939   5.396  1.00 93.23           C  
ATOM   1296  HA  LYS A  83     -18.481 -11.206   5.057  1.00 93.23           H  
ATOM   1297  C   LYS A  83     -18.502 -13.012   6.189  1.00 93.23           C  
ATOM   1298  CB  LYS A  83     -16.995 -12.497   4.177  1.00 93.23           C  
ATOM   1299  HB2 LYS A  83     -16.391 -11.691   3.761  1.00 93.23           H  
ATOM   1300  HB3 LYS A  83     -16.323 -13.291   4.505  1.00 93.23           H  
ATOM   1301  O   LYS A  83     -17.876 -13.857   6.825  1.00 93.23           O  
ATOM   1302  CG  LYS A  83     -17.907 -13.034   3.061  1.00 93.23           C  
ATOM   1303  HG2 LYS A  83     -18.455 -13.907   3.416  1.00 93.23           H  
ATOM   1304  HG3 LYS A  83     -18.618 -12.258   2.775  1.00 93.23           H  
ATOM   1305  CD  LYS A  83     -17.053 -13.418   1.837  1.00 93.23           C  
ATOM   1306  HD2 LYS A  83     -16.373 -14.223   2.117  1.00 93.23           H  
ATOM   1307  HD3 LYS A  83     -16.462 -12.549   1.546  1.00 93.23           H  
ATOM   1308  CE  LYS A  83     -17.895 -13.855   0.629  1.00 93.23           C  
ATOM   1309  HE2 LYS A  83     -18.614 -13.065   0.414  1.00 93.23           H  
ATOM   1310  HE3 LYS A  83     -18.451 -14.753   0.898  1.00 93.23           H  
ATOM   1311  NZ  LYS A  83     -17.050 -14.107  -0.581  1.00 93.23           N  
ATOM   1312  HZ1 LYS A  83     -17.599 -14.379  -1.383  1.00 93.23           H  
ATOM   1313  HZ2 LYS A  83     -16.352 -14.819  -0.421  1.00 93.23           H  
ATOM   1314  HZ3 LYS A  83     -16.542 -13.291  -0.892  1.00 93.23           H  
ATOM   1315  N   GLY A  84     -19.832 -12.993   6.140  1.00 91.45           N  
ATOM   1316  H   GLY A  84     -20.288 -12.283   5.584  1.00 91.45           H  
ATOM   1317  CA  GLY A  84     -20.702 -13.881   6.912  1.00 91.45           C  
ATOM   1318  HA2 GLY A  84     -20.271 -14.882   6.932  1.00 91.45           H  
ATOM   1319  HA3 GLY A  84     -21.667 -13.927   6.407  1.00 91.45           H  
ATOM   1320  C   GLY A  84     -20.961 -13.445   8.359  1.00 91.45           C  
ATOM   1321  O   GLY A  84     -21.628 -14.181   9.096  1.00 91.45           O  
ATOM   1322  N   ALA A  85     -20.467 -12.280   8.790  1.00 91.14           N  
ATOM   1323  H   ALA A  85     -19.968 -11.683   8.146  1.00 91.14           H  
ATOM   1324  CA  ALA A  85     -20.791 -11.742  10.104  1.00 91.14           C  
ATOM   1325  HA  ALA A  85     -20.575 -12.508  10.848  1.00 91.14           H  
ATOM   1326  C   ALA A  85     -22.281 -11.378  10.189  1.00 91.14           C  
ATOM   1327  CB  ALA A  85     -19.907 -10.533  10.402  1.00 91.14           C  
ATOM   1328  HB1 ALA A  85     -20.104  -9.780   9.639  1.00 91.14           H  
ATOM   1329  HB2 ALA A  85     -20.148 -10.131  11.386  1.00 91.14           H  
ATOM   1330  HB3 ALA A  85     -18.856 -10.819  10.368  1.00 91.14           H  
ATOM   1331  O   ALA A  85     -22.856 -10.745   9.308  1.00 91.14           O  
ATOM   1332  N   LYS A  86     -22.926 -11.758  11.292  1.00 88.31           N  
ATOM   1333  H   LYS A  86     -22.396 -12.219  12.018  1.00 88.31           H  
ATOM   1334  CA  LYS A  86     -24.339 -11.437  11.524  1.00 88.31           C  
ATOM   1335  HA  LYS A  86     -24.849 -11.417  10.562  1.00 88.31           H  
ATOM   1336  C   LYS A  86     -24.489 -10.046  12.135  1.00 88.31           C  
ATOM   1337  CB  LYS A  86     -24.997 -12.509  12.391  1.00 88.31           C  
ATOM   1338  HB2 LYS A  86     -24.504 -12.551  13.362  1.00 88.31           H  
ATOM   1339  HB3 LYS A  86     -26.039 -12.225  12.540  1.00 88.31           H  
ATOM   1340  O   LYS A  86     -23.657  -9.627  12.937  1.00 88.31           O  
ATOM   1341  CG  LYS A  86     -24.975 -13.892  11.731  1.00 88.31           C  
ATOM   1342  HG2 LYS A  86     -23.946 -14.235  11.620  1.00 88.31           H  
ATOM   1343  HG3 LYS A  86     -25.442 -13.833  10.748  1.00 88.31           H  
ATOM   1344  CD  LYS A  86     -25.747 -14.879  12.606  1.00 88.31           C  
ATOM   1345  HD2 LYS A  86     -26.776 -14.535  12.711  1.00 88.31           H  
ATOM   1346  HD3 LYS A  86     -25.281 -14.921  13.591  1.00 88.31           H  
ATOM   1347  CE  LYS A  86     -25.719 -16.260  11.953  1.00 88.31           C  
ATOM   1348  HE2 LYS A  86     -24.679 -16.560  11.823  1.00 88.31           H  
ATOM   1349  HE3 LYS A  86     -26.168 -16.182  10.963  1.00 88.31           H  
ATOM   1350  NZ  LYS A  86     -26.449 -17.245  12.782  1.00 88.31           N  
ATOM   1351  HZ1 LYS A  86     -26.019 -17.307  13.694  1.00 88.31           H  
ATOM   1352  HZ2 LYS A  86     -26.431 -18.154  12.342  1.00 88.31           H  
ATOM   1353  HZ3 LYS A  86     -27.407 -16.947  12.895  1.00 88.31           H  
ATOM   1354  N   ALA A  87     -25.589  -9.360  11.831  1.00 84.07           N  
ATOM   1355  H   ALA A  87     -26.262  -9.786  11.209  1.00 84.07           H  
ATOM   1356  CA  ALA A  87     -25.890  -8.031  12.370  1.00 84.07           C  
ATOM   1357  HA  ALA A  87     -25.092  -7.346  12.082  1.00 84.07           H  
ATOM   1358  C   ALA A  87     -26.002  -8.013  13.910  1.00 84.07           C  
ATOM   1359  CB  ALA A  87     -27.205  -7.565  11.737  1.00 84.07           C  
ATOM   1360  HB1 ALA A  87     -27.397  -6.528  12.009  1.00 84.07           H  
ATOM   1361  HB2 ALA A  87     -28.029  -8.184  12.092  1.00 84.07           H  
ATOM   1362  HB3 ALA A  87     -27.151  -7.650  10.651  1.00 84.07           H  
ATOM   1363  O   ALA A  87     -25.706  -7.005  14.557  1.00 84.07           O  
ATOM   1364  N   GLU A  88     -26.433  -9.127  14.511  1.00 87.88           N  
ATOM   1365  H   GLU A  88     -26.747  -9.895  13.935  1.00 87.88           H  
ATOM   1366  CA  GLU A  88     -26.587  -9.277  15.961  1.00 87.88           C  
ATOM   1367  HA  GLU A  88     -27.037  -8.369  16.364  1.00 87.88           H  
ATOM   1368  C   GLU A  88     -25.246  -9.476  16.677  1.00 87.88           C  
ATOM   1369  CB  GLU A  88     -27.516 -10.458  16.295  1.00 87.88           C  
ATOM   1370  HB2 GLU A  88     -27.031 -11.398  16.033  1.00 87.88           H  
ATOM   1371  HB3 GLU A  88     -27.654 -10.465  17.376  1.00 87.88           H  
ATOM   1372  O   GLU A  88     -25.100  -9.083  17.834  1.00 87.88           O  
ATOM   1373  CG  GLU A  88     -28.914 -10.387  15.654  1.00 87.88           C  
ATOM   1374  HG2 GLU A  88     -29.564 -11.073  16.197  1.00 87.88           H  
ATOM   1375  HG3 GLU A  88     -29.310  -9.381  15.792  1.00 87.88           H  
ATOM   1376  CD  GLU A  88     -28.952 -10.770  14.164  1.00 87.88           C  
ATOM   1377  OE1 GLU A  88     -29.968 -10.458  13.514  1.00 87.88           O  
ATOM   1378  OE2 GLU A  88     -27.957 -11.352  13.672  1.00 87.88           O  
ATOM   1379  N   THR A  89     -24.264 -10.056  15.985  1.00 90.36           N  
ATOM   1380  H   THR A  89     -24.450 -10.288  15.020  1.00 90.36           H  
ATOM   1381  CA  THR A  89     -22.913 -10.333  16.489  1.00 90.36           C  
ATOM   1382  HA  THR A  89     -22.740  -9.770  17.405  1.00 90.36           H  
ATOM   1383  C   THR A  89     -21.890  -9.860  15.457  1.00 90.36           C  
ATOM   1384  CB  THR A  89     -22.722 -11.822  16.826  1.00 90.36           C  
ATOM   1385  HB  THR A  89     -21.692 -11.975  17.149  1.00 90.36           H  
ATOM   1386  O   THR A  89     -21.237 -10.691  14.816  1.00 90.36           O  
ATOM   1387  CG2 THR A  89     -23.645 -12.286  17.951  1.00 90.36           C  
ATOM   1388 HG21 THR A  89     -24.685 -12.234  17.629  1.00 90.36           H  
ATOM   1389 HG22 THR A  89     -23.505 -11.651  18.826  1.00 90.36           H  
ATOM   1390 HG23 THR A  89     -23.403 -13.316  18.212  1.00 90.36           H  
ATOM   1391  OG1 THR A  89     -22.968 -12.631  15.697  1.00 90.36           O  
ATOM   1392  HG1 THR A  89     -22.343 -12.313  15.041  1.00 90.36           H  
ATOM   1393  N   PRO A  90     -21.791  -8.538  15.230  1.00 92.62           N  
ATOM   1394  CA  PRO A  90     -20.919  -8.012  14.197  1.00 92.62           C  
ATOM   1395  HA  PRO A  90     -21.165  -8.461  13.235  1.00 92.62           H  
ATOM   1396  C   PRO A  90     -19.467  -8.328  14.555  1.00 92.62           C  
ATOM   1397  CB  PRO A  90     -21.210  -6.513  14.151  1.00 92.62           C  
ATOM   1398  HB2 PRO A  90     -22.022  -6.329  13.448  1.00 92.62           H  
ATOM   1399  HB3 PRO A  90     -20.323  -5.942  13.874  1.00 92.62           H  
ATOM   1400  O   PRO A  90     -19.029  -8.057  15.673  1.00 92.62           O  
ATOM   1401  CG  PRO A  90     -21.673  -6.184  15.570  1.00 92.62           C  
ATOM   1402  HG2 PRO A  90     -22.323  -5.309  15.592  1.00 92.62           H  
ATOM   1403  HG3 PRO A  90     -20.808  -6.036  16.217  1.00 92.62           H  
ATOM   1404  CD  PRO A  90     -22.415  -7.454  15.981  1.00 92.62           C  
ATOM   1405  HD2 PRO A  90     -22.326  -7.607  17.057  1.00 92.62           H  
ATOM   1406  HD3 PRO A  90     -23.464  -7.374  15.696  1.00 92.62           H  
ATOM   1407  N   ILE A  91     -18.729  -8.888  13.600  1.00 94.93           N  
ATOM   1408  H   ILE A  91     -19.161  -9.108  12.714  1.00 94.93           H  
ATOM   1409  CA  ILE A  91     -17.286  -9.109  13.708  1.00 94.93           C  
ATOM   1410  HA  ILE A  91     -16.958  -8.937  14.733  1.00 94.93           H  
ATOM   1411  C   ILE A  91     -16.630  -8.091  12.777  1.00 94.93           C  
ATOM   1412  CB  ILE A  91     -16.891 -10.561  13.363  1.00 94.93           C  
ATOM   1413  HB  ILE A  91     -17.114 -10.755  12.314  1.00 94.93           H  
ATOM   1414  O   ILE A  91     -16.770  -8.226  11.562  1.00 94.93           O  
ATOM   1415  CG1 ILE A  91     -17.684 -11.567  14.231  1.00 94.93           C  
ATOM   1416 HG12 ILE A  91     -17.458 -11.399  15.284  1.00 94.93           H  
ATOM   1417 HG13 ILE A  91     -18.752 -11.407  14.083  1.00 94.93           H  
ATOM   1418  CG2 ILE A  91     -15.377 -10.718  13.591  1.00 94.93           C  
ATOM   1419 HG21 ILE A  91     -14.814 -10.006  12.988  1.00 94.93           H  
ATOM   1420 HG22 ILE A  91     -15.049 -11.711  13.281  1.00 94.93           H  
ATOM   1421 HG23 ILE A  91     -15.125 -10.572  14.642  1.00 94.93           H  
ATOM   1422  CD1 ILE A  91     -17.412 -13.036  13.888  1.00 94.93           C  
ATOM   1423 HD11 ILE A  91     -17.566 -13.202  12.822  1.00 94.93           H  
ATOM   1424 HD12 ILE A  91     -18.099 -13.669  14.449  1.00 94.93           H  
ATOM   1425 HD13 ILE A  91     -16.392 -13.310  14.155  1.00 94.93           H  
ATOM   1426  N   PRO A  92     -16.006  -7.025  13.303  1.00 96.40           N  
ATOM   1427  CA  PRO A  92     -15.378  -6.019  12.461  1.00 96.40           C  
ATOM   1428  HA  PRO A  92     -16.120  -5.653  11.752  1.00 96.40           H  
ATOM   1429  C   PRO A  92     -14.164  -6.567  11.699  1.00 96.40           C  
ATOM   1430  CB  PRO A  92     -14.989  -4.880  13.403  1.00 96.40           C  
ATOM   1431  HB2 PRO A  92     -15.136  -3.914  12.920  1.00 96.40           H  
ATOM   1432  HB3 PRO A  92     -13.956  -5.003  13.728  1.00 96.40           H  
ATOM   1433  O   PRO A  92     -13.334  -7.265  12.265  1.00 96.40           O  
ATOM   1434  CG  PRO A  92     -15.898  -5.065  14.614  1.00 96.40           C  
ATOM   1435  HG2 PRO A  92     -16.874  -4.623  14.413  1.00 96.40           H  
ATOM   1436  HG3 PRO A  92     -15.460  -4.649  15.522  1.00 96.40           H  
ATOM   1437  CD  PRO A  92     -16.022  -6.581  14.689  1.00 96.40           C  
ATOM   1438  HD2 PRO A  92     -16.948  -6.841  15.202  1.00 96.40           H  
ATOM   1439  HD3 PRO A  92     -15.164  -7.001  15.213  1.00 96.40           H  
ATOM   1440  N   ASP A  93     -14.011  -6.157  10.442  1.00 96.70           N  
ATOM   1441  H   ASP A  93     -14.742  -5.572  10.062  1.00 96.70           H  
ATOM   1442  CA  ASP A  93     -12.862  -6.448   9.567  1.00 96.70           C  
ATOM   1443  HA  ASP A  93     -12.562  -7.484   9.721  1.00 96.70           H  
ATOM   1444  C   ASP A  93     -11.632  -5.551   9.859  1.00 96.70           C  
ATOM   1445  CB  ASP A  93     -13.341  -6.275   8.117  1.00 96.70           C  
ATOM   1446  HB2 ASP A  93     -13.557  -5.222   7.939  1.00 96.70           H  
ATOM   1447  HB3 ASP A  93     -14.263  -6.839   7.974  1.00 96.70           H  
ATOM   1448  O   ASP A  93     -10.683  -5.466   9.072  1.00 96.70           O  
ATOM   1449  CG  ASP A  93     -12.322  -6.771   7.098  1.00 96.70           C  
ATOM   1450  OD1 ASP A  93     -12.006  -7.975   7.140  1.00 96.70           O  
ATOM   1451  OD2 ASP A  93     -11.887  -5.976   6.230  1.00 96.70           O  
ATOM   1452  N   CYS A  94     -11.691  -4.800  10.957  1.00 97.01           N  
ATOM   1453  H   CYS A  94     -12.437  -5.005  11.606  1.00 97.01           H  
ATOM   1454  CA  CYS A  94     -10.751  -3.760  11.363  1.00 97.01           C  
ATOM   1455  HA  CYS A  94      -9.738  -4.071  11.105  1.00 97.01           H  
ATOM   1456  C   CYS A  94     -10.793  -3.555  12.885  1.00 97.01           C  
ATOM   1457  CB  CYS A  94     -11.087  -2.466  10.600  1.00 97.01           C  
ATOM   1458  HB2 CYS A  94     -10.443  -1.656  10.943  1.00 97.01           H  
ATOM   1459  HB3 CYS A  94     -10.887  -2.636   9.542  1.00 97.01           H  
ATOM   1460  O   CYS A  94     -11.686  -4.054  13.569  1.00 97.01           O  
ATOM   1461  SG  CYS A  94     -12.825  -1.970  10.798  1.00 97.01           S  
ATOM   1462  HG  CYS A  94     -12.818  -1.950  12.134  1.00 97.01           H  
ATOM   1463  N   ASP A  95      -9.865  -2.771  13.429  1.00 97.50           N  
ATOM   1464  H   ASP A  95      -9.177  -2.340  12.828  1.00 97.50           H  
ATOM   1465  CA  ASP A  95      -9.727  -2.560  14.872  1.00 97.50           C  
ATOM   1466  HA  ASP A  95      -9.988  -3.487  15.382  1.00 97.50           H  
ATOM   1467  C   ASP A  95     -10.688  -1.496  15.410  1.00 97.50           C  
ATOM   1468  CB  ASP A  95      -8.276  -2.239  15.210  1.00 97.50           C  
ATOM   1469  HB2 ASP A  95      -7.923  -1.463  14.532  1.00 97.50           H  
ATOM   1470  HB3 ASP A  95      -8.221  -1.835  16.221  1.00 97.50           H  
ATOM   1471  O   ASP A  95     -10.300  -0.396  15.823  1.00 97.50           O  
ATOM   1472  CG  ASP A  95      -7.370  -3.464  15.177  1.00 97.50           C  
ATOM   1473  OD1 ASP A  95      -7.838  -4.564  15.541  1.00 97.50           O  
ATOM   1474  OD2 ASP A  95      -6.166  -3.257  14.947  1.00 97.50           O  
ATOM   1475  N   ILE A  96     -11.969  -1.853  15.425  1.00 97.67           N  
ATOM   1476  H   ILE A  96     -12.203  -2.762  15.050  1.00 97.67           H  
ATOM   1477  CA  ILE A  96     -13.038  -1.039  15.995  1.00 97.67           C  
ATOM   1478  HA  ILE A  96     -12.577  -0.217  16.543  1.00 97.67           H  
ATOM   1479  C   ILE A  96     -13.860  -1.823  17.021  1.00 97.67           C  
ATOM   1480  CB  ILE A  96     -13.914  -0.397  14.898  1.00 97.67           C  
ATOM   1481  HB  ILE A  96     -14.574   0.314  15.396  1.00 97.67           H  
ATOM   1482  O   ILE A  96     -13.821  -3.051  17.080  1.00 97.67           O  
ATOM   1483  CG1 ILE A  96     -14.790  -1.425  14.156  1.00 97.67           C  
ATOM   1484 HG12 ILE A  96     -14.212  -1.884  13.354  1.00 97.67           H  
ATOM   1485 HG13 ILE A  96     -15.119  -2.215  14.830  1.00 97.67           H  
ATOM   1486  CG2 ILE A  96     -13.055   0.393  13.889  1.00 97.67           C  
ATOM   1487 HG21 ILE A  96     -12.521  -0.284  13.223  1.00 97.67           H  
ATOM   1488 HG22 ILE A  96     -12.306   0.984  14.416  1.00 97.67           H  
ATOM   1489 HG23 ILE A  96     -13.678   1.057  13.291  1.00 97.67           H  
ATOM   1490  CD1 ILE A  96     -16.050  -0.779  13.583  1.00 97.67           C  
ATOM   1491 HD11 ILE A  96     -16.722  -0.513  14.398  1.00 97.67           H  
ATOM   1492 HD12 ILE A  96     -15.799   0.137  13.048  1.00 97.67           H  
ATOM   1493 HD13 ILE A  96     -16.553  -1.483  12.920  1.00 97.67           H  
ATOM   1494  N   ILE A  97     -14.631  -1.098  17.824  1.00 96.98           N  
ATOM   1495  H   ILE A  97     -14.581  -0.094  17.726  1.00 96.98           H  
ATOM   1496  CA  ILE A  97     -15.638  -1.632  18.741  1.00 96.98           C  
ATOM   1497  HA  ILE A  97     -15.700  -2.715  18.639  1.00 96.98           H  
ATOM   1498  C   ILE A  97     -16.975  -1.015  18.344  1.00 96.98           C  
ATOM   1499  CB  ILE A  97     -15.283  -1.298  20.201  1.00 96.98           C  
ATOM   1500  HB  ILE A  97     -15.226  -0.211  20.261  1.00 96.98           H  
ATOM   1501  O   ILE A  97     -17.108   0.209  18.294  1.00 96.98           O  
ATOM   1502  CG1 ILE A  97     -13.909  -1.868  20.617  1.00 96.98           C  
ATOM   1503 HG12 ILE A  97     -13.180  -1.697  19.826  1.00 96.98           H  
ATOM   1504 HG13 ILE A  97     -13.986  -2.944  20.771  1.00 96.98           H  
ATOM   1505  CG2 ILE A  97     -16.384  -1.783  21.164  1.00 96.98           C  
ATOM   1506 HG21 ILE A  97     -16.495  -2.865  21.093  1.00 96.98           H  
ATOM   1507 HG22 ILE A  97     -16.137  -1.521  22.193  1.00 96.98           H  
ATOM   1508 HG23 ILE A  97     -17.338  -1.307  20.937  1.00 96.98           H  
ATOM   1509  CD1 ILE A  97     -13.356  -1.196  21.880  1.00 96.98           C  
ATOM   1510 HD11 ILE A  97     -13.958  -1.458  22.750  1.00 96.98           H  
ATOM   1511 HD12 ILE A  97     -12.332  -1.528  22.046  1.00 96.98           H  
ATOM   1512 HD13 ILE A  97     -13.345  -0.113  21.752  1.00 96.98           H  
ATOM   1513  N   ILE A  98     -17.964  -1.859  18.068  1.00 96.41           N  
ATOM   1514  H   ILE A  98     -17.795  -2.851  18.155  1.00 96.41           H  
ATOM   1515  CA  ILE A  98     -19.322  -1.418  17.749  1.00 96.41           C  
ATOM   1516  HA  ILE A  98     -19.291  -0.390  17.390  1.00 96.41           H  
ATOM   1517  C   ILE A  98     -20.134  -1.441  19.043  1.00 96.41           C  
ATOM   1518  CB  ILE A  98     -19.923  -2.266  16.611  1.00 96.41           C  
ATOM   1519  HB  ILE A  98     -19.921  -3.313  16.913  1.00 96.41           H  
ATOM   1520  O   ILE A  98     -20.488  -2.504  19.554  1.00 96.41           O  
ATOM   1521  CG1 ILE A  98     -19.059  -2.107  15.336  1.00 96.41           C  
ATOM   1522 HG12 ILE A  98     -18.005  -2.244  15.578  1.00 96.41           H  
ATOM   1523 HG13 ILE A  98     -19.182  -1.101  14.934  1.00 96.41           H  
ATOM   1524  CG2 ILE A  98     -21.376  -1.828  16.342  1.00 96.41           C  
ATOM   1525 HG21 ILE A  98     -21.990  -2.015  17.224  1.00 96.41           H  
ATOM   1526 HG22 ILE A  98     -21.409  -0.766  16.101  1.00 96.41           H  
ATOM   1527 HG23 ILE A  98     -21.802  -2.395  15.514  1.00 96.41           H  
ATOM   1528  CD1 ILE A  98     -19.379  -3.124  14.244  1.00 96.41           C  
ATOM   1529 HD11 ILE A  98     -19.277  -4.131  14.647  1.00 96.41           H  
ATOM   1530 HD12 ILE A  98     -18.681  -3.000  13.416  1.00 96.41           H  
ATOM   1531 HD13 ILE A  98     -20.391  -2.964  13.871  1.00 96.41           H  
ATOM   1532  N   ASP A  99     -20.403  -0.260  19.592  1.00 96.40           N  
ATOM   1533  H   ASP A  99     -20.131   0.571  19.088  1.00 96.40           H  
ATOM   1534  CA  ASP A  99     -21.101  -0.102  20.862  1.00 96.40           C  
ATOM   1535  HA  ASP A  99     -20.834  -0.933  21.515  1.00 96.40           H  
ATOM   1536  C   ASP A  99     -22.621  -0.137  20.655  1.00 96.40           C  
ATOM   1537  CB  ASP A  99     -20.656   1.194  21.562  1.00 96.40           C  
ATOM   1538  HB2 ASP A  99     -21.389   1.440  22.330  1.00 96.40           H  
ATOM   1539  HB3 ASP A  99     -20.651   2.012  20.841  1.00 96.40           H  
ATOM   1540  O   ASP A  99     -23.198   0.711  19.971  1.00 96.40           O  
ATOM   1541  CG  ASP A  99     -19.286   1.094  22.246  1.00 96.40           C  
ATOM   1542  OD1 ASP A  99     -18.964   0.040  22.842  1.00 96.40           O  
ATOM   1543  OD2 ASP A  99     -18.558   2.119  22.275  1.00 96.40           O  
ATOM   1544  N   ASN A 100     -23.286  -1.106  21.295  1.00 95.06           N  
ATOM   1545  H   ASN A 100     -22.740  -1.826  21.745  1.00 95.06           H  
ATOM   1546  CA  ASN A 100     -24.751  -1.125  21.416  1.00 95.06           C  
ATOM   1547  HA  ASN A 100     -25.204  -0.909  20.448  1.00 95.06           H  
ATOM   1548  C   ASN A 100     -25.244  -0.064  22.412  1.00 95.06           C  
ATOM   1549  CB  ASN A 100     -25.219  -2.508  21.903  1.00 95.06           C  
ATOM   1550  HB2 ASN A 100     -26.301  -2.483  22.026  1.00 95.06           H  
ATOM   1551  HB3 ASN A 100     -24.780  -2.714  22.879  1.00 95.06           H  
ATOM   1552  O   ASN A 100     -26.309   0.517  22.235  1.00 95.06           O  
ATOM   1553  CG  ASN A 100     -24.904  -3.649  20.958  1.00 95.06           C  
ATOM   1554  ND2 ASN A 100     -24.255  -4.687  21.422  1.00 95.06           N  
ATOM   1555 HD21 ASN A 100     -24.023  -5.406  20.752  1.00 95.06           H  
ATOM   1556 HD22 ASN A 100     -23.922  -4.710  22.376  1.00 95.06           H  
ATOM   1557  OD1 ASN A 100     -25.268  -3.666  19.801  1.00 95.06           O  
ATOM   1558  N   VAL A 101     -24.474   0.150  23.483  1.00 94.95           N  
ATOM   1559  H   VAL A 101     -23.571  -0.303  23.515  1.00 94.95           H  
ATOM   1560  CA  VAL A 101     -24.755   1.131  24.532  1.00 94.95           C  
ATOM   1561  HA  VAL A 101     -25.689   1.641  24.295  1.00 94.95           H  
ATOM   1562  C   VAL A 101     -23.589   2.117  24.558  1.00 94.95           C  
ATOM   1563  CB  VAL A 101     -24.958   0.474  25.909  1.00 94.95           C  
ATOM   1564  HB  VAL A 101     -24.053  -0.058  26.201  1.00 94.95           H  
ATOM   1565  O   VAL A 101     -22.459   1.680  24.785  1.00 94.95           O  
ATOM   1566  CG1 VAL A 101     -25.281   1.529  26.978  1.00 94.95           C  
ATOM   1567 HG11 VAL A 101     -24.440   2.212  27.099  1.00 94.95           H  
ATOM   1568 HG12 VAL A 101     -26.166   2.097  26.690  1.00 94.95           H  
ATOM   1569 HG13 VAL A 101     -25.463   1.042  27.936  1.00 94.95           H  
ATOM   1570  CG2 VAL A 101     -26.120  -0.529  25.876  1.00 94.95           C  
ATOM   1571 HG21 VAL A 101     -25.898  -1.340  25.182  1.00 94.95           H  
ATOM   1572 HG22 VAL A 101     -27.035  -0.030  25.556  1.00 94.95           H  
ATOM   1573 HG23 VAL A 101     -26.270  -0.956  26.868  1.00 94.95           H  
ATOM   1574  N   PRO A 102     -23.832   3.418  24.329  1.00 95.90           N  
ATOM   1575  CA  PRO A 102     -22.779   4.427  24.349  1.00 95.90           C  
ATOM   1576  HA  PRO A 102     -22.087   4.230  23.530  1.00 95.90           H  
ATOM   1577  C   PRO A 102     -22.018   4.460  25.691  1.00 95.90           C  
ATOM   1578  CB  PRO A 102     -23.508   5.753  24.101  1.00 95.90           C  
ATOM   1579  HB2 PRO A 102     -22.922   6.435  23.485  1.00 95.90           H  
ATOM   1580  HB3 PRO A 102     -23.746   6.211  25.061  1.00 95.90           H  
ATOM   1581  O   PRO A 102     -22.639   4.486  26.755  1.00 95.90           O  
ATOM   1582  CG  PRO A 102     -24.825   5.389  23.422  1.00 95.90           C  
ATOM   1583  HG2 PRO A 102     -24.700   5.346  22.340  1.00 95.90           H  
ATOM   1584  HG3 PRO A 102     -25.616   6.094  23.678  1.00 95.90           H  
ATOM   1585  CD  PRO A 102     -25.119   3.999  23.963  1.00 95.90           C  
ATOM   1586  HD2 PRO A 102     -25.748   4.074  24.850  1.00 95.90           H  
ATOM   1587  HD3 PRO A 102     -25.620   3.417  23.189  1.00 95.90           H  
ATOM   1588  N   ASP A 103     -20.683   4.536  25.668  1.00 96.09           N  
ATOM   1589  H   ASP A 103     -20.212   4.476  24.777  1.00 96.09           H  
ATOM   1590  CA  ASP A 103     -19.881   4.827  26.868  1.00 96.09           C  
ATOM   1591  HA  ASP A 103     -20.179   4.132  27.654  1.00 96.09           H  
ATOM   1592  C   ASP A 103     -20.181   6.260  27.336  1.00 96.09           C  
ATOM   1593  CB  ASP A 103     -18.375   4.618  26.598  1.00 96.09           C  
ATOM   1594  HB2 ASP A 103     -18.227   3.617  26.193  1.00 96.09           H  
ATOM   1595  HB3 ASP A 103     -18.071   5.338  25.838  1.00 96.09           H  
ATOM   1596  O   ASP A 103     -20.019   7.228  26.585  1.00 96.09           O  
ATOM   1597  CG  ASP A 103     -17.452   4.807  27.823  1.00 96.09           C  
ATOM   1598  OD1 ASP A 103     -17.550   5.842  28.524  1.00 96.09           O  
ATOM   1599  OD2 ASP A 103     -16.563   3.961  28.077  1.00 96.09           O  
ATOM   1600  N   ALA A 104     -20.602   6.410  28.595  1.00 96.79           N  
ATOM   1601  H   ALA A 104     -20.749   5.576  29.145  1.00 96.79           H  
ATOM   1602  CA  ALA A 104     -21.004   7.697  29.162  1.00 96.79           C  
ATOM   1603  HA  ALA A 104     -21.871   8.060  28.609  1.00 96.79           H  
ATOM   1604  C   ALA A 104     -19.912   8.778  29.063  1.00 96.79           C  
ATOM   1605  CB  ALA A 104     -21.415   7.468  30.622  1.00 96.79           C  
ATOM   1606  HB1 ALA A 104     -20.563   7.111  31.201  1.00 96.79           H  
ATOM   1607  HB2 ALA A 104     -21.768   8.406  31.051  1.00 96.79           H  
ATOM   1608  HB3 ALA A 104     -22.220   6.735  30.669  1.00 96.79           H  
ATOM   1609  O   ALA A 104     -20.229   9.962  28.917  1.00 96.79           O  
ATOM   1610  N   ARG A 105     -18.628   8.398  29.104  1.00 95.99           N  
ATOM   1611  H   ARG A 105     -18.425   7.409  29.084  1.00 95.99           H  
ATOM   1612  CA  ARG A 105     -17.503   9.338  28.969  1.00 95.99           C  
ATOM   1613  HA  ARG A 105     -17.669  10.202  29.613  1.00 95.99           H  
ATOM   1614  C   ARG A 105     -17.405   9.867  27.543  1.00 95.99           C  
ATOM   1615  CB  ARG A 105     -16.185   8.661  29.365  1.00 95.99           C  
ATOM   1616  HB2 ARG A 105     -15.984   7.854  28.660  1.00 95.99           H  
ATOM   1617  HB3 ARG A 105     -15.376   9.386  29.269  1.00 95.99           H  
ATOM   1618  O   ARG A 105     -17.202  11.063  27.354  1.00 95.99           O  
ATOM   1619  CG  ARG A 105     -16.192   8.121  30.805  1.00 95.99           C  
ATOM   1620  HG2 ARG A 105     -16.225   8.959  31.501  1.00 95.99           H  
ATOM   1621  HG3 ARG A 105     -17.066   7.492  30.977  1.00 95.99           H  
ATOM   1622  CD  ARG A 105     -14.940   7.287  31.075  1.00 95.99           C  
ATOM   1623  HD2 ARG A 105     -14.922   7.018  32.131  1.00 95.99           H  
ATOM   1624  HD3 ARG A 105     -14.062   7.892  30.848  1.00 95.99           H  
ATOM   1625  NE  ARG A 105     -14.942   6.060  30.258  1.00 95.99           N  
ATOM   1626  HE  ARG A 105     -15.776   5.859  29.725  1.00 95.99           H  
ATOM   1627  NH1 ARG A 105     -12.793   5.394  30.701  1.00 95.99           N  
ATOM   1628 HH11 ARG A 105     -12.674   6.222  31.266  1.00 95.99           H  
ATOM   1629 HH12 ARG A 105     -12.024   4.766  30.513  1.00 95.99           H  
ATOM   1630  NH2 ARG A 105     -14.095   4.191  29.323  1.00 95.99           N  
ATOM   1631 HH21 ARG A 105     -14.984   4.074  28.859  1.00 95.99           H  
ATOM   1632 HH22 ARG A 105     -13.354   3.531  29.135  1.00 95.99           H  
ATOM   1633  CZ  ARG A 105     -13.942   5.220  30.100  1.00 95.99           C  
ATOM   1634  N   ILE A 106     -17.612   8.998  26.552  1.00 96.22           N  
ATOM   1635  H   ILE A 106     -17.865   8.052  26.797  1.00 96.22           H  
ATOM   1636  CA  ILE A 106     -17.610   9.377  25.133  1.00 96.22           C  
ATOM   1637  HA  ILE A 106     -16.715   9.965  24.930  1.00 96.22           H  
ATOM   1638  C   ILE A 106     -18.808  10.274  24.834  1.00 96.22           C  
ATOM   1639  CB  ILE A 106     -17.587   8.138  24.213  1.00 96.22           C  
ATOM   1640  HB  ILE A 106     -18.470   7.530  24.407  1.00 96.22           H  
ATOM   1641  O   ILE A 106     -18.638  11.312  24.204  1.00 96.22           O  
ATOM   1642  CG1 ILE A 106     -16.325   7.297  24.492  1.00 96.22           C  
ATOM   1643 HG12 ILE A 106     -16.273   7.050  25.552  1.00 96.22           H  
ATOM   1644 HG13 ILE A 106     -15.440   7.880  24.238  1.00 96.22           H  
ATOM   1645  CG2 ILE A 106     -17.598   8.586  22.742  1.00 96.22           C  
ATOM   1646 HG21 ILE A 106     -18.487   9.173  22.511  1.00 96.22           H  
ATOM   1647 HG22 ILE A 106     -16.715   9.189  22.530  1.00 96.22           H  
ATOM   1648 HG23 ILE A 106     -17.606   7.724  22.075  1.00 96.22           H  
ATOM   1649  CD1 ILE A 106     -16.249   5.982  23.722  1.00 96.22           C  
ATOM   1650 HD11 ILE A 106     -15.385   5.437  24.099  1.00 96.22           H  
ATOM   1651 HD12 ILE A 106     -16.124   6.157  22.654  1.00 96.22           H  
ATOM   1652 HD13 ILE A 106     -17.148   5.386  23.879  1.00 96.22           H  
ATOM   1653  N   VAL A 107     -19.998   9.938  25.344  1.00 96.37           N  
ATOM   1654  H   VAL A 107     -20.077   9.049  25.817  1.00 96.37           H  
ATOM   1655  CA  VAL A 107     -21.195  10.789  25.213  1.00 96.37           C  
ATOM   1656  HA  VAL A 107     -21.399  10.949  24.154  1.00 96.37           H  
ATOM   1657  C   VAL A 107     -20.972  12.166  25.839  1.00 96.37           C  
ATOM   1658  CB  VAL A 107     -22.424  10.116  25.848  1.00 96.37           C  
ATOM   1659  HB  VAL A 107     -22.199   9.853  26.882  1.00 96.37           H  
ATOM   1660  O   VAL A 107     -21.325  13.177  25.237  1.00 96.37           O  
ATOM   1661  CG1 VAL A 107     -23.664  11.021  25.840  1.00 96.37           C  
ATOM   1662 HG11 VAL A 107     -23.860  11.373  24.827  1.00 96.37           H  
ATOM   1663 HG12 VAL A 107     -23.513  11.874  26.501  1.00 96.37           H  
ATOM   1664 HG13 VAL A 107     -24.531  10.467  26.200  1.00 96.37           H  
ATOM   1665  CG2 VAL A 107     -22.790   8.843  25.089  1.00 96.37           C  
ATOM   1666 HG21 VAL A 107     -23.672   8.395  25.546  1.00 96.37           H  
ATOM   1667 HG22 VAL A 107     -21.972   8.123  25.138  1.00 96.37           H  
ATOM   1668 HG23 VAL A 107     -23.005   9.073  24.045  1.00 96.37           H  
ATOM   1669  N   THR A 108     -20.358  12.223  27.024  1.00 96.89           N  
ATOM   1670  H   THR A 108     -20.115  11.356  27.481  1.00 96.89           H  
ATOM   1671  CA  THR A 108     -20.028  13.495  27.688  1.00 96.89           C  
ATOM   1672  HA  THR A 108     -20.948  14.059  27.844  1.00 96.89           H  
ATOM   1673  C   THR A 108     -19.116  14.354  26.809  1.00 96.89           C  
ATOM   1674  CB  THR A 108     -19.390  13.252  29.063  1.00 96.89           C  
ATOM   1675  HB  THR A 108     -18.466  12.685  28.947  1.00 96.89           H  
ATOM   1676  O   THR A 108     -19.426  15.519  26.576  1.00 96.89           O  
ATOM   1677  CG2 THR A 108     -19.086  14.551  29.807  1.00 96.89           C  
ATOM   1678 HG21 THR A 108     -18.729  14.319  30.811  1.00 96.89           H  
ATOM   1679 HG22 THR A 108     -18.311  15.113  29.286  1.00 96.89           H  
ATOM   1680 HG23 THR A 108     -19.990  15.155  29.879  1.00 96.89           H  
ATOM   1681  OG1 THR A 108     -20.282  12.525  29.879  1.00 96.89           O  
ATOM   1682  HG1 THR A 108     -20.339  11.630  29.536  1.00 96.89           H  
ATOM   1683  N   GLN A 109     -18.050  13.771  26.249  1.00 94.82           N  
ATOM   1684  H   GLN A 109     -17.848  12.807  26.473  1.00 94.82           H  
ATOM   1685  CA  GLN A 109     -17.145  14.463  25.325  1.00 94.82           C  
ATOM   1686  HA  GLN A 109     -16.799  15.380  25.802  1.00 94.82           H  
ATOM   1687  C   GLN A 109     -17.840  14.864  24.010  1.00 94.82           C  
ATOM   1688  CB  GLN A 109     -15.930  13.552  25.073  1.00 94.82           C  
ATOM   1689  HB2 GLN A 109     -15.459  13.318  26.028  1.00 94.82           H  
ATOM   1690  HB3 GLN A 109     -16.274  12.610  24.646  1.00 94.82           H  
ATOM   1691  O   GLN A 109     -17.629  15.966  23.513  1.00 94.82           O  
ATOM   1692  CG  GLN A 109     -14.874  14.165  24.136  1.00 94.82           C  
ATOM   1693  HG2 GLN A 109     -15.321  14.394  23.169  1.00 94.82           H  
ATOM   1694  HG3 GLN A 109     -14.086  13.432  23.966  1.00 94.82           H  
ATOM   1695  CD  GLN A 109     -14.229  15.420  24.717  1.00 94.82           C  
ATOM   1696  NE2 GLN A 109     -13.961  16.426  23.915  1.00 94.82           N  
ATOM   1697 HE21 GLN A 109     -13.643  17.272  24.365  1.00 94.82           H  
ATOM   1698 HE22 GLN A 109     -14.280  16.415  22.957  1.00 94.82           H  
ATOM   1699  OE1 GLN A 109     -13.953  15.516  25.901  1.00 94.82           O  
ATOM   1700  N   ALA A 110     -18.697  14.009  23.448  1.00 95.87           N  
ATOM   1701  H   ALA A 110     -18.814  13.099  23.872  1.00 95.87           H  
ATOM   1702  CA  ALA A 110     -19.441  14.287  22.217  1.00 95.87           C  
ATOM   1703  HA  ALA A 110     -18.736  14.596  21.446  1.00 95.87           H  
ATOM   1704  C   ALA A 110     -20.471  15.423  22.381  1.00 95.87           C  
ATOM   1705  CB  ALA A 110     -20.115  12.987  21.761  1.00 95.87           C  
ATOM   1706  HB1 ALA A 110     -19.365  12.211  21.608  1.00 95.87           H  
ATOM   1707  HB2 ALA A 110     -20.831  12.654  22.512  1.00 95.87           H  
ATOM   1708  HB3 ALA A 110     -20.641  13.157  20.821  1.00 95.87           H  
ATOM   1709  O   ALA A 110     -20.812  16.101  21.410  1.00 95.87           O  
ATOM   1710  N   ASN A 111     -20.952  15.655  23.605  1.00 96.58           N  
ATOM   1711  H   ASN A 111     -20.679  15.023  24.344  1.00 96.58           H  
ATOM   1712  CA  ASN A 111     -21.871  16.743  23.942  1.00 96.58           C  
ATOM   1713  HA  ASN A 111     -22.469  16.985  23.064  1.00 96.58           H  
ATOM   1714  C   ASN A 111     -21.165  18.057  24.322  1.00 96.58           C  
ATOM   1715  CB  ASN A 111     -22.828  16.248  25.036  1.00 96.58           C  
ATOM   1716  HB2 ASN A 111     -23.373  17.096  25.452  1.00 96.58           H  
ATOM   1717  HB3 ASN A 111     -22.255  15.785  25.839  1.00 96.58           H  
ATOM   1718  O   ASN A 111     -21.837  19.081  24.472  1.00 96.58           O  
ATOM   1719  CG  ASN A 111     -23.862  15.271  24.504  1.00 96.58           C  
ATOM   1720  ND2 ASN A 111     -24.369  14.397  25.339  1.00 96.58           N  
ATOM   1721 HD21 ASN A 111     -23.971  14.297  26.262  1.00 96.58           H  
ATOM   1722 HD22 ASN A 111     -25.026  13.742  24.940  1.00 96.58           H  
ATOM   1723  OD1 ASN A 111     -24.267  15.303  23.355  1.00 96.58           O  
ATOM   1724  N   ASP A 112     -19.835  18.067  24.454  1.00 96.34           N  
ATOM   1725  H   ASP A 112     -19.313  17.214  24.313  1.00 96.34           H  
ATOM   1726  CA  ASP A 112     -19.077  19.290  24.713  1.00 96.34           C  
ATOM   1727  HA  ASP A 112     -19.526  19.798  25.566  1.00 96.34           H  
ATOM   1728  C   ASP A 112     -19.130  20.241  23.505  1.00 96.34           C  
ATOM   1729  CB  ASP A 112     -17.627  18.973  25.094  1.00 96.34           C  
ATOM   1730  HB2 ASP A 112     -17.603  18.421  26.033  1.00 96.34           H  
ATOM   1731  HB3 ASP A 112     -17.158  18.370  24.316  1.00 96.34           H  
ATOM   1732  O   ASP A 112     -18.671  19.915  22.411  1.00 96.34           O  
ATOM   1733  CG  ASP A 112     -16.876  20.292  25.239  1.00 96.34           C  
ATOM   1734  OD1 ASP A 112     -17.208  21.035  26.187  1.00 96.34           O  
ATOM   1735  OD2 ASP A 112     -16.132  20.651  24.299  1.00 96.34           O  
ATOM   1736  N   LYS A 113     -19.677  21.451  23.692  1.00 96.79           N  
ATOM   1737  H   LYS A 113     -19.982  21.666  24.630  1.00 96.79           H  
ATOM   1738  CA  LYS A 113     -19.927  22.414  22.600  1.00 96.79           C  
ATOM   1739  HA  LYS A 113     -20.577  21.943  21.862  1.00 96.79           H  
ATOM   1740  C   LYS A 113     -18.659  22.825  21.846  1.00 96.79           C  
ATOM   1741  CB  LYS A 113     -20.607  23.677  23.148  1.00 96.79           C  
ATOM   1742  HB2 LYS A 113     -20.032  24.055  23.993  1.00 96.79           H  
ATOM   1743  HB3 LYS A 113     -20.600  24.439  22.367  1.00 96.79           H  
ATOM   1744  O   LYS A 113     -18.732  23.070  20.636  1.00 96.79           O  
ATOM   1745  CG  LYS A 113     -22.062  23.445  23.571  1.00 96.79           C  
ATOM   1746  HG2 LYS A 113     -22.100  22.709  24.374  1.00 96.79           H  
ATOM   1747  HG3 LYS A 113     -22.628  23.069  22.718  1.00 96.79           H  
ATOM   1748  CD  LYS A 113     -22.678  24.764  24.053  1.00 96.79           C  
ATOM   1749  HD2 LYS A 113     -22.109  25.124  24.910  1.00 96.79           H  
ATOM   1750  HD3 LYS A 113     -22.622  25.502  23.253  1.00 96.79           H  
ATOM   1751  CE  LYS A 113     -24.139  24.547  24.456  1.00 96.79           C  
ATOM   1752  HE2 LYS A 113     -24.689  24.185  23.587  1.00 96.79           H  
ATOM   1753  HE3 LYS A 113     -24.174  23.767  25.216  1.00 96.79           H  
ATOM   1754  NZ  LYS A 113     -24.751  25.797  24.972  1.00 96.79           N  
ATOM   1755  HZ1 LYS A 113     -25.716  25.636  25.222  1.00 96.79           H  
ATOM   1756  HZ2 LYS A 113     -24.255  26.109  25.795  1.00 96.79           H  
ATOM   1757  HZ3 LYS A 113     -24.711  26.526  24.274  1.00 96.79           H  
ATOM   1758  N   ALA A 114     -17.522  22.930  22.538  1.00 95.75           N  
ATOM   1759  H   ALA A 114     -17.486  22.569  23.481  1.00 95.75           H  
ATOM   1760  CA  ALA A 114     -16.258  23.277  21.898  1.00 95.75           C  
ATOM   1761  HA  ALA A 114     -16.407  24.156  21.271  1.00 95.75           H  
ATOM   1762  C   ALA A 114     -15.807  22.133  20.980  1.00 95.75           C  
ATOM   1763  CB  ALA A 114     -15.220  23.633  22.968  1.00 95.75           C  
ATOM   1764  HB1 ALA A 114     -15.012  22.773  23.604  1.00 95.75           H  
ATOM   1765  HB2 ALA A 114     -15.586  24.452  23.587  1.00 95.75           H  
ATOM   1766  HB3 ALA A 114     -14.292  23.939  22.486  1.00 95.75           H  
ATOM   1767  O   ALA A 114     -15.496  22.373  19.813  1.00 95.75           O  
ATOM   1768  N   PHE A 115     -15.912  20.889  21.450  1.00 95.09           N  
ATOM   1769  H   PHE A 115     -16.128  20.758  22.427  1.00 95.09           H  
ATOM   1770  CA  PHE A 115     -15.635  19.702  20.648  1.00 95.09           C  
ATOM   1771  HA  PHE A 115     -14.628  19.796  20.244  1.00 95.09           H  
ATOM   1772  C   PHE A 115     -16.591  19.542  19.453  1.00 95.09           C  
ATOM   1773  CB  PHE A 115     -15.672  18.474  21.560  1.00 95.09           C  
ATOM   1774  HB2 PHE A 115     -15.000  18.636  22.403  1.00 95.09           H  
ATOM   1775  HB3 PHE A 115     -16.679  18.335  21.954  1.00 95.09           H  
ATOM   1776  O   PHE A 115     -16.149  19.265  18.339  1.00 95.09           O  
ATOM   1777  CG  PHE A 115     -15.242  17.227  20.828  1.00 95.09           C  
ATOM   1778  CD1 PHE A 115     -16.185  16.239  20.490  1.00 95.09           C  
ATOM   1779  HD1 PHE A 115     -17.211  16.337  20.814  1.00 95.09           H  
ATOM   1780  CD2 PHE A 115     -13.909  17.115  20.397  1.00 95.09           C  
ATOM   1781  HD2 PHE A 115     -13.193  17.892  20.620  1.00 95.09           H  
ATOM   1782  CE1 PHE A 115     -15.795  15.146  19.698  1.00 95.09           C  
ATOM   1783  HE1 PHE A 115     -16.519  14.403  19.400  1.00 95.09           H  
ATOM   1784  CE2 PHE A 115     -13.520  16.023  19.609  1.00 95.09           C  
ATOM   1785  HE2 PHE A 115     -12.512  15.962  19.227  1.00 95.09           H  
ATOM   1786  CZ  PHE A 115     -14.464  15.049  19.257  1.00 95.09           C  
ATOM   1787  HZ  PHE A 115     -14.159  14.243  18.605  1.00 95.09           H  
ATOM   1788  N   GLN A 116     -17.894  19.800  19.618  1.00 96.29           N  
ATOM   1789  H   GLN A 116     -18.233  19.951  20.557  1.00 96.29           H  
ATOM   1790  CA  GLN A 116     -18.828  19.798  18.478  1.00 96.29           C  
ATOM   1791  HA  GLN A 116     -18.800  18.820  17.997  1.00 96.29           H  
ATOM   1792  C   GLN A 116     -18.432  20.816  17.407  1.00 96.29           C  
ATOM   1793  CB  GLN A 116     -20.273  20.093  18.907  1.00 96.29           C  
ATOM   1794  HB2 GLN A 116     -20.357  21.132  19.226  1.00 96.29           H  
ATOM   1795  HB3 GLN A 116     -20.907  19.954  18.031  1.00 96.29           H  
ATOM   1796  O   GLN A 116     -18.574  20.557  16.212  1.00 96.29           O  
ATOM   1797  CG  GLN A 116     -20.793  19.191  20.027  1.00 96.29           C  
ATOM   1798  HG2 GLN A 116     -20.434  19.567  20.985  1.00 96.29           H  
ATOM   1799  HG3 GLN A 116     -20.416  18.176  19.898  1.00 96.29           H  
ATOM   1800  CD  GLN A 116     -22.303  19.179  20.148  1.00 96.29           C  
ATOM   1801  NE2 GLN A 116     -22.855  18.100  20.654  1.00 96.29           N  
ATOM   1802 HE21 GLN A 116     -23.859  18.066  20.759  1.00 96.29           H  
ATOM   1803 HE22 GLN A 116     -22.266  17.328  20.928  1.00 96.29           H  
ATOM   1804  OE1 GLN A 116     -22.989  20.135  19.804  1.00 96.29           O  
ATOM   1805  N   THR A 117     -17.934  21.979  17.827  1.00 95.82           N  
ATOM   1806  H   THR A 117     -17.814  22.113  18.821  1.00 95.82           H  
ATOM   1807  CA  THR A 117     -17.437  23.012  16.912  1.00 95.82           C  
ATOM   1808  HA  THR A 117     -18.187  23.189  16.142  1.00 95.82           H  
ATOM   1809  C   THR A 117     -16.163  22.547  16.200  1.00 95.82           C  
ATOM   1810  CB  THR A 117     -17.216  24.335  17.656  1.00 95.82           C  
ATOM   1811  HB  THR A 117     -16.427  24.221  18.400  1.00 95.82           H  
ATOM   1812  O   THR A 117     -16.053  22.725  14.990  1.00 95.82           O  
ATOM   1813  CG2 THR A 117     -16.835  25.472  16.709  1.00 95.82           C  
ATOM   1814 HG21 THR A 117     -15.858  25.275  16.267  1.00 95.82           H  
ATOM   1815 HG22 THR A 117     -17.579  25.564  15.918  1.00 95.82           H  
ATOM   1816 HG23 THR A 117     -16.782  26.406  17.267  1.00 95.82           H  
ATOM   1817  OG1 THR A 117     -18.413  24.711  18.307  1.00 95.82           O  
ATOM   1818  HG1 THR A 117     -18.506  24.152  19.082  1.00 95.82           H  
ATOM   1819  N   GLU A 118     -15.241  21.885  16.908  1.00 94.97           N  
ATOM   1820  H   GLU A 118     -15.382  21.776  17.902  1.00 94.97           H  
ATOM   1821  CA  GLU A 118     -14.038  21.264  16.330  1.00 94.97           C  
ATOM   1822  HA  GLU A 118     -13.430  22.044  15.871  1.00 94.97           H  
ATOM   1823  C   GLU A 118     -14.399  20.260  15.222  1.00 94.97           C  
ATOM   1824  CB  GLU A 118     -13.201  20.615  17.457  1.00 94.97           C  
ATOM   1825  HB2 GLU A 118     -13.003  21.377  18.210  1.00 94.97           H  
ATOM   1826  HB3 GLU A 118     -13.784  19.821  17.924  1.00 94.97           H  
ATOM   1827  O   GLU A 118     -13.909  20.391  14.099  1.00 94.97           O  
ATOM   1828  CG  GLU A 118     -11.853  20.005  17.018  1.00 94.97           C  
ATOM   1829  HG2 GLU A 118     -12.040  19.264  16.240  1.00 94.97           H  
ATOM   1830  HG3 GLU A 118     -11.238  20.794  16.586  1.00 94.97           H  
ATOM   1831  CD  GLU A 118     -11.079  19.326  18.180  1.00 94.97           C  
ATOM   1832  OE1 GLU A 118     -10.091  18.594  17.934  1.00 94.97           O  
ATOM   1833  OE2 GLU A 118     -11.434  19.507  19.364  1.00 94.97           O  
ATOM   1834  N   VAL A 119     -15.315  19.321  15.491  1.00 94.82           N  
ATOM   1835  H   VAL A 119     -15.659  19.258  16.439  1.00 94.82           H  
ATOM   1836  CA  VAL A 119     -15.752  18.307  14.511  1.00 94.82           C  
ATOM   1837  HA  VAL A 119     -14.866  17.818  14.107  1.00 94.82           H  
ATOM   1838  C   VAL A 119     -16.487  18.935  13.324  1.00 94.82           C  
ATOM   1839  CB  VAL A 119     -16.618  17.222  15.181  1.00 94.82           C  
ATOM   1840  HB  VAL A 119     -17.474  17.696  15.661  1.00 94.82           H  
ATOM   1841  O   VAL A 119     -16.229  18.575  12.175  1.00 94.82           O  
ATOM   1842  CG1 VAL A 119     -17.126  16.193  14.160  1.00 94.82           C  
ATOM   1843 HG11 VAL A 119     -16.291  15.795  13.584  1.00 94.82           H  
ATOM   1844 HG12 VAL A 119     -17.848  16.648  13.483  1.00 94.82           H  
ATOM   1845 HG13 VAL A 119     -17.620  15.370  14.677  1.00 94.82           H  
ATOM   1846  CG2 VAL A 119     -15.817  16.454  16.241  1.00 94.82           C  
ATOM   1847 HG21 VAL A 119     -15.470  17.127  17.025  1.00 94.82           H  
ATOM   1848 HG22 VAL A 119     -14.953  15.972  15.783  1.00 94.82           H  
ATOM   1849 HG23 VAL A 119     -16.448  15.696  16.705  1.00 94.82           H  
ATOM   1850  N   LYS A 120     -17.353  19.930  13.556  1.00 95.93           N  
ATOM   1851  H   LYS A 120     -17.542  20.187  14.514  1.00 95.93           H  
ATOM   1852  CA  LYS A 120     -17.988  20.687  12.462  1.00 95.93           C  
ATOM   1853  HA  LYS A 120     -18.519  19.996  11.808  1.00 95.93           H  
ATOM   1854  C   LYS A 120     -16.950  21.379  11.582  1.00 95.93           C  
ATOM   1855  CB  LYS A 120     -18.976  21.715  13.023  1.00 95.93           C  
ATOM   1856  HB2 LYS A 120     -19.224  22.434  12.243  1.00 95.93           H  
ATOM   1857  HB3 LYS A 120     -18.508  22.253  13.847  1.00 95.93           H  
ATOM   1858  O   LYS A 120     -17.061  21.322  10.363  1.00 95.93           O  
ATOM   1859  CG  LYS A 120     -20.274  21.049  13.494  1.00 95.93           C  
ATOM   1860  HG2 LYS A 120     -20.801  20.639  12.632  1.00 95.93           H  
ATOM   1861  HG3 LYS A 120     -20.049  20.231  14.179  1.00 95.93           H  
ATOM   1862  CD  LYS A 120     -21.167  22.075  14.198  1.00 95.93           C  
ATOM   1863  HD2 LYS A 120     -21.452  22.853  13.490  1.00 95.93           H  
ATOM   1864  HD3 LYS A 120     -20.610  22.521  15.023  1.00 95.93           H  
ATOM   1865  CE  LYS A 120     -22.411  21.372  14.745  1.00 95.93           C  
ATOM   1866  HE2 LYS A 120     -22.952  20.918  13.914  1.00 95.93           H  
ATOM   1867  HE3 LYS A 120     -22.086  20.569  15.406  1.00 95.93           H  
ATOM   1868  NZ  LYS A 120     -23.287  22.313  15.483  1.00 95.93           N  
ATOM   1869  HZ1 LYS A 120     -23.615  23.048  14.873  1.00 95.93           H  
ATOM   1870  HZ2 LYS A 120     -24.081  21.818  15.865  1.00 95.93           H  
ATOM   1871  HZ3 LYS A 120     -22.777  22.721  16.253  1.00 95.93           H  
ATOM   1872  N   ASN A 121     -15.917  21.974  12.176  1.00 95.13           N  
ATOM   1873  H   ASN A 121     -15.900  22.011  13.185  1.00 95.13           H  
ATOM   1874  CA  ASN A 121     -14.830  22.608  11.432  1.00 95.13           C  
ATOM   1875  HA  ASN A 121     -15.255  23.277  10.684  1.00 95.13           H  
ATOM   1876  C   ASN A 121     -13.960  21.596  10.674  1.00 95.13           C  
ATOM   1877  CB  ASN A 121     -13.970  23.438  12.399  1.00 95.13           C  
ATOM   1878  HB2 ASN A 121     -13.668  22.822  13.245  1.00 95.13           H  
ATOM   1879  HB3 ASN A 121     -13.073  23.774  11.879  1.00 95.13           H  
ATOM   1880  O   ASN A 121     -13.343  21.964   9.680  1.00 95.13           O  
ATOM   1881  CG  ASN A 121     -14.668  24.681  12.918  1.00 95.13           C  
ATOM   1882  ND2 ASN A 121     -14.136  25.284  13.954  1.00 95.13           N  
ATOM   1883 HD21 ASN A 121     -13.329  24.896  14.422  1.00 95.13           H  
ATOM   1884 HD22 ASN A 121     -14.619  26.111  14.274  1.00 95.13           H  
ATOM   1885  OD1 ASN A 121     -15.662  25.152  12.393  1.00 95.13           O  
ATOM   1886  N   ILE A 122     -13.853  20.344  11.130  1.00 93.34           N  
ATOM   1887  H   ILE A 122     -14.306  20.105  12.001  1.00 93.34           H  
ATOM   1888  CA  ILE A 122     -13.215  19.266  10.354  1.00 93.34           C  
ATOM   1889  HA  ILE A 122     -12.224  19.585  10.030  1.00 93.34           H  
ATOM   1890  C   ILE A 122     -14.016  19.016   9.076  1.00 93.34           C  
ATOM   1891  CB  ILE A 122     -13.042  17.983  11.203  1.00 93.34           C  
ATOM   1892  HB  ILE A 122     -13.970  17.777  11.735  1.00 93.34           H  
ATOM   1893  O   ILE A 122     -13.449  19.075   7.990  1.00 93.34           O  
ATOM   1894  CG1 ILE A 122     -11.931  18.204  12.253  1.00 93.34           C  
ATOM   1895 HG12 ILE A 122     -10.967  18.276  11.749  1.00 93.34           H  
ATOM   1896 HG13 ILE A 122     -12.112  19.145  12.772  1.00 93.34           H  
ATOM   1897  CG2 ILE A 122     -12.748  16.755  10.320  1.00 93.34           C  
ATOM   1898 HG21 ILE A 122     -13.609  16.514   9.696  1.00 93.34           H  
ATOM   1899 HG22 ILE A 122     -12.548  15.876  10.933  1.00 93.34           H  
ATOM   1900 HG23 ILE A 122     -11.893  16.941   9.670  1.00 93.34           H  
ATOM   1901  CD1 ILE A 122     -11.846  17.119  13.332  1.00 93.34           C  
ATOM   1902 HD11 ILE A 122     -11.102  17.408  14.074  1.00 93.34           H  
ATOM   1903 HD12 ILE A 122     -12.810  17.004  13.828  1.00 93.34           H  
ATOM   1904 HD13 ILE A 122     -11.546  16.165  12.899  1.00 93.34           H  
ATOM   1905  N   LEU A 123     -15.330  18.814   9.213  1.00 93.42           N  
ATOM   1906  H   LEU A 123     -15.708  18.793  10.150  1.00 93.42           H  
ATOM   1907  CA  LEU A 123     -16.228  18.524   8.094  1.00 93.42           C  
ATOM   1908  HA  LEU A 123     -15.833  17.674   7.536  1.00 93.42           H  
ATOM   1909  C   LEU A 123     -16.328  19.686   7.098  1.00 93.42           C  
ATOM   1910  CB  LEU A 123     -17.621  18.185   8.655  1.00 93.42           C  
ATOM   1911  HB2 LEU A 123     -17.923  18.984   9.333  1.00 93.42           H  
ATOM   1912  HB3 LEU A 123     -18.336  18.170   7.833  1.00 93.42           H  
ATOM   1913  O   LEU A 123     -16.287  19.460   5.895  1.00 93.42           O  
ATOM   1914  CG  LEU A 123     -17.702  16.841   9.398  1.00 93.42           C  
ATOM   1915  HG  LEU A 123     -16.899  16.765  10.131  1.00 93.42           H  
ATOM   1916  CD1 LEU A 123     -19.039  16.748  10.135  1.00 93.42           C  
ATOM   1917 HD11 LEU A 123     -19.106  17.553  10.867  1.00 93.42           H  
ATOM   1918 HD12 LEU A 123     -19.865  16.824   9.429  1.00 93.42           H  
ATOM   1919 HD13 LEU A 123     -19.100  15.796  10.664  1.00 93.42           H  
ATOM   1920  CD2 LEU A 123     -17.608  15.664   8.424  1.00 93.42           C  
ATOM   1921 HD21 LEU A 123     -18.369  15.758   7.650  1.00 93.42           H  
ATOM   1922 HD22 LEU A 123     -16.618  15.639   7.967  1.00 93.42           H  
ATOM   1923 HD23 LEU A 123     -17.762  14.729   8.963  1.00 93.42           H  
ATOM   1924  N   LEU A 124     -16.449  20.924   7.591  1.00 92.47           N  
ATOM   1925  H   LEU A 124     -16.522  21.027   8.593  1.00 92.47           H  
ATOM   1926  CA  LEU A 124     -16.553  22.126   6.755  1.00 92.47           C  
ATOM   1927  HA  LEU A 124     -17.329  21.975   6.004  1.00 92.47           H  
ATOM   1928  C   LEU A 124     -15.266  22.422   5.982  1.00 92.47           C  
ATOM   1929  CB  LEU A 124     -16.902  23.339   7.636  1.00 92.47           C  
ATOM   1930  HB2 LEU A 124     -16.223  23.351   8.489  1.00 92.47           H  
ATOM   1931  HB3 LEU A 124     -16.719  24.249   7.064  1.00 92.47           H  
ATOM   1932  O   LEU A 124     -15.332  22.923   4.866  1.00 92.47           O  
ATOM   1933  CG  LEU A 124     -18.353  23.381   8.140  1.00 92.47           C  
ATOM   1934  HG  LEU A 124     -18.615  22.434   8.611  1.00 92.47           H  
ATOM   1935  CD1 LEU A 124     -18.496  24.498   9.177  1.00 92.47           C  
ATOM   1936 HD11 LEU A 124     -19.520  24.526   9.550  1.00 92.47           H  
ATOM   1937 HD12 LEU A 124     -17.822  24.309  10.013  1.00 92.47           H  
ATOM   1938 HD13 LEU A 124     -18.246  25.459   8.727  1.00 92.47           H  
ATOM   1939  CD2 LEU A 124     -19.347  23.652   7.009  1.00 92.47           C  
ATOM   1940 HD21 LEU A 124     -19.329  22.833   6.290  1.00 92.47           H  
ATOM   1941 HD22 LEU A 124     -19.089  24.580   6.497  1.00 92.47           H  
ATOM   1942 HD23 LEU A 124     -20.356  23.731   7.413  1.00 92.47           H  
ATOM   1943  N   ALA A 125     -14.106  22.133   6.575  1.00 93.13           N  
ATOM   1944  H   ALA A 125     -14.120  21.712   7.494  1.00 93.13           H  
ATOM   1945  CA  ALA A 125     -12.808  22.318   5.932  1.00 93.13           C  
ATOM   1946  HA  ALA A 125     -12.895  23.109   5.187  1.00 93.13           H  
ATOM   1947  C   ALA A 125     -12.329  21.068   5.171  1.00 93.13           C  
ATOM   1948  CB  ALA A 125     -11.804  22.788   6.993  1.00 93.13           C  
ATOM   1949  HB1 ALA A 125     -10.852  23.019   6.515  1.00 93.13           H  
ATOM   1950  HB2 ALA A 125     -12.180  23.682   7.489  1.00 93.13           H  
ATOM   1951  HB3 ALA A 125     -11.652  21.997   7.727  1.00 93.13           H  
ATOM   1952  O   ALA A 125     -11.184  21.044   4.733  1.00 93.13           O  
ATOM   1953  N   GLU A 126     -13.168  20.029   5.064  1.00 92.82           N  
ATOM   1954  H   GLU A 126     -14.107  20.142   5.419  1.00 92.82           H  
ATOM   1955  CA  GLU A 126     -12.875  18.754   4.391  1.00 92.82           C  
ATOM   1956  HA  GLU A 126     -13.691  18.077   4.643  1.00 92.82           H  
ATOM   1957  C   GLU A 126     -11.606  18.040   4.889  1.00 92.82           C  
ATOM   1958  CB  GLU A 126     -12.898  18.920   2.862  1.00 92.82           C  
ATOM   1959  HB2 GLU A 126     -12.791  17.933   2.411  1.00 92.82           H  
ATOM   1960  HB3 GLU A 126     -12.054  19.536   2.550  1.00 92.82           H  
ATOM   1961  O   GLU A 126     -11.008  17.227   4.183  1.00 92.82           O  
ATOM   1962  CG  GLU A 126     -14.204  19.543   2.349  1.00 92.82           C  
ATOM   1963  HG2 GLU A 126     -15.040  19.013   2.805  1.00 92.82           H  
ATOM   1964  HG3 GLU A 126     -14.256  20.588   2.652  1.00 92.82           H  
ATOM   1965  CD  GLU A 126     -14.322  19.455   0.821  1.00 92.82           C  
ATOM   1966  OE1 GLU A 126     -15.455  19.200   0.352  1.00 92.82           O  
ATOM   1967  OE2 GLU A 126     -13.293  19.581   0.123  1.00 92.82           O  
ATOM   1968  N   ARG A 127     -11.195  18.291   6.136  1.00 94.40           N  
ATOM   1969  H   ARG A 127     -11.768  18.909   6.692  1.00 94.40           H  
ATOM   1970  CA  ARG A 127      -9.971  17.701   6.712  1.00 94.40           C  
ATOM   1971  HA  ARG A 127      -9.155  17.837   6.002  1.00 94.40           H  
ATOM   1972  C   ARG A 127     -10.079  16.188   6.914  1.00 94.40           C  
ATOM   1973  CB  ARG A 127      -9.595  18.417   8.011  1.00 94.40           C  
ATOM   1974  HB2 ARG A 127     -10.429  18.387   8.713  1.00 94.40           H  
ATOM   1975  HB3 ARG A 127      -8.742  17.895   8.444  1.00 94.40           H  
ATOM   1976  O   ARG A 127      -9.077  15.483   6.974  1.00 94.40           O  
ATOM   1977  CG  ARG A 127      -9.177  19.868   7.751  1.00 94.40           C  
ATOM   1978  HG2 ARG A 127      -8.345  19.867   7.047  1.00 94.40           H  
ATOM   1979  HG3 ARG A 127     -10.001  20.425   7.304  1.00 94.40           H  
ATOM   1980  CD  ARG A 127      -8.723  20.557   9.039  1.00 94.40           C  
ATOM   1981  HD2 ARG A 127      -7.973  19.928   9.519  1.00 94.40           H  
ATOM   1982  HD3 ARG A 127      -8.238  21.494   8.764  1.00 94.40           H  
ATOM   1983  NE  ARG A 127      -9.848  20.864   9.946  1.00 94.40           N  
ATOM   1984  HE  ARG A 127     -10.695  21.199   9.509  1.00 94.40           H  
ATOM   1985  NH1 ARG A 127      -8.796  20.377  11.933  1.00 94.40           N  
ATOM   1986 HH11 ARG A 127      -8.251  19.675  11.455  1.00 94.40           H  
ATOM   1987 HH12 ARG A 127      -8.802  20.327  12.942  1.00 94.40           H  
ATOM   1988  NH2 ARG A 127     -10.812  21.339  11.938  1.00 94.40           N  
ATOM   1989 HH21 ARG A 127     -11.636  21.617  11.423  1.00 94.40           H  
ATOM   1990 HH22 ARG A 127     -10.827  21.248  12.943  1.00 94.40           H  
ATOM   1991  CZ  ARG A 127      -9.804  20.861  11.266  1.00 94.40           C  
ATOM   1992  N   ASP A 128     -11.296  15.654   6.933  1.00 94.77           N  
ATOM   1993  H   ASP A 128     -12.085  16.272   6.800  1.00 94.77           H  
ATOM   1994  CA  ASP A 128     -11.536  14.213   6.871  1.00 94.77           C  
ATOM   1995  HA  ASP A 128     -11.010  13.736   7.698  1.00 94.77           H  
ATOM   1996  C   ASP A 128     -11.008  13.574   5.568  1.00 94.77           C  
ATOM   1997  CB  ASP A 128     -13.037  13.963   7.056  1.00 94.77           C  
ATOM   1998  HB2 ASP A 128     -13.343  14.358   8.025  1.00 94.77           H  
ATOM   1999  HB3 ASP A 128     -13.221  12.889   7.063  1.00 94.77           H  
ATOM   2000  O   ASP A 128     -10.588  12.417   5.582  1.00 94.77           O  
ATOM   2001  CG  ASP A 128     -13.884  14.616   5.962  1.00 94.77           C  
ATOM   2002  OD1 ASP A 128     -14.087  15.845   5.988  1.00 94.77           O  
ATOM   2003  OD2 ASP A 128     -14.406  13.896   5.085  1.00 94.77           O  
ATOM   2004  N   GLN A 129     -10.956  14.310   4.450  1.00 95.41           N  
ATOM   2005  H   GLN A 129     -11.239  15.279   4.481  1.00 95.41           H  
ATOM   2006  CA  GLN A 129     -10.358  13.815   3.202  1.00 95.41           C  
ATOM   2007  HA  GLN A 129     -10.756  12.822   2.989  1.00 95.41           H  
ATOM   2008  C   GLN A 129      -8.829  13.702   3.301  1.00 95.41           C  
ATOM   2009  CB  GLN A 129     -10.709  14.734   2.027  1.00 95.41           C  
ATOM   2010  HB2 GLN A 129     -10.311  15.731   2.215  1.00 95.41           H  
ATOM   2011  HB3 GLN A 129     -10.210  14.340   1.142  1.00 95.41           H  
ATOM   2012  O   GLN A 129      -8.222  12.793   2.722  1.00 95.41           O  
ATOM   2013  CG  GLN A 129     -12.211  14.836   1.722  1.00 95.41           C  
ATOM   2014  HG2 GLN A 129     -12.598  13.840   1.504  1.00 95.41           H  
ATOM   2015  HG3 GLN A 129     -12.735  15.241   2.588  1.00 95.41           H  
ATOM   2016  CD  GLN A 129     -12.486  15.733   0.515  1.00 95.41           C  
ATOM   2017  NE2 GLN A 129     -13.703  16.186   0.320  1.00 95.41           N  
ATOM   2018 HE21 GLN A 129     -13.753  16.973  -0.311  1.00 95.41           H  
ATOM   2019 HE22 GLN A 129     -14.416  16.071   1.026  1.00 95.41           H  
ATOM   2020  OE1 GLN A 129     -11.614  16.023  -0.287  1.00 95.41           O  
ATOM   2021  N   ASP A 130      -8.189  14.591   4.061  1.00 94.95           N  
ATOM   2022  H   ASP A 130      -8.727  15.319   4.511  1.00 94.95           H  
ATOM   2023  CA  ASP A 130      -6.750  14.535   4.317  1.00 94.95           C  
ATOM   2024  HA  ASP A 130      -6.224  14.450   3.366  1.00 94.95           H  
ATOM   2025  C   ASP A 130      -6.392  13.288   5.133  1.00 94.95           C  
ATOM   2026  CB  ASP A 130      -6.289  15.825   5.014  1.00 94.95           C  
ATOM   2027  HB2 ASP A 130      -5.282  15.661   5.398  1.00 94.95           H  
ATOM   2028  HB3 ASP A 130      -6.927  16.040   5.871  1.00 94.95           H  
ATOM   2029  O   ASP A 130      -5.495  12.529   4.747  1.00 94.95           O  
ATOM   2030  CG  ASP A 130      -6.255  17.043   4.084  1.00 94.95           C  
ATOM   2031  OD1 ASP A 130      -6.254  16.846   2.840  1.00 94.95           O  
ATOM   2032  OD2 ASP A 130      -6.094  18.166   4.597  1.00 94.95           O  
ATOM   2033  N   ALA A 131      -7.164  13.006   6.184  1.00 96.73           N  
ATOM   2034  H   ALA A 131      -7.847  13.693   6.474  1.00 96.73           H  
ATOM   2035  CA  ALA A 131      -7.023  11.785   6.966  1.00 96.73           C  
ATOM   2036  HA  ALA A 131      -5.993  11.720   7.318  1.00 96.73           H  
ATOM   2037  C   ALA A 131      -7.318  10.519   6.140  1.00 96.73           C  
ATOM   2038  CB  ALA A 131      -7.934  11.887   8.185  1.00 96.73           C  
ATOM   2039  HB1 ALA A 131      -8.979  11.952   7.882  1.00 96.73           H  
ATOM   2040  HB2 ALA A 131      -7.783  11.003   8.805  1.00 96.73           H  
ATOM   2041  HB3 ALA A 131      -7.668  12.770   8.765  1.00 96.73           H  
ATOM   2042  O   ALA A 131      -6.557   9.550   6.203  1.00 96.73           O  
ATOM   2043  N   LEU A 132      -8.362  10.532   5.300  1.00 97.56           N  
ATOM   2044  H   LEU A 132      -8.985  11.327   5.325  1.00 97.56           H  
ATOM   2045  CA  LEU A 132      -8.644   9.450   4.350  1.00 97.56           C  
ATOM   2046  HA  LEU A 132      -8.832   8.536   4.914  1.00 97.56           H  
ATOM   2047  C   LEU A 132      -7.445   9.190   3.424  1.00 97.56           C  
ATOM   2048  CB  LEU A 132      -9.906   9.805   3.540  1.00 97.56           C  
ATOM   2049  HB2 LEU A 132     -10.759   9.866   4.216  1.00 97.56           H  
ATOM   2050  HB3 LEU A 132      -9.763  10.791   3.098  1.00 97.56           H  
ATOM   2051  O   LEU A 132      -7.082   8.037   3.195  1.00 97.56           O  
ATOM   2052  CG  LEU A 132     -10.235   8.824   2.399  1.00 97.56           C  
ATOM   2053  HG  LEU A 132      -9.380   8.736   1.728  1.00 97.56           H  
ATOM   2054  CD1 LEU A 132     -10.611   7.434   2.905  1.00 97.56           C  
ATOM   2055 HD11 LEU A 132     -10.806   6.778   2.056  1.00 97.56           H  
ATOM   2056 HD12 LEU A 132      -9.800   7.008   3.497  1.00 97.56           H  
ATOM   2057 HD13 LEU A 132     -11.518   7.510   3.504  1.00 97.56           H  
ATOM   2058  CD2 LEU A 132     -11.404   9.360   1.581  1.00 97.56           C  
ATOM   2059 HD21 LEU A 132     -11.571   8.700   0.730  1.00 97.56           H  
ATOM   2060 HD22 LEU A 132     -12.308   9.407   2.188  1.00 97.56           H  
ATOM   2061 HD23 LEU A 132     -11.171  10.358   1.208  1.00 97.56           H  
ATOM   2062  N   THR A 133      -6.790  10.245   2.932  1.00 96.75           N  
ATOM   2063  H   THR A 133      -7.143  11.164   3.157  1.00 96.75           H  
ATOM   2064  CA  THR A 133      -5.602  10.121   2.072  1.00 96.75           C  
ATOM   2065  HA  THR A 133      -5.862   9.506   1.211  1.00 96.75           H  
ATOM   2066  C   THR A 133      -4.449   9.427   2.810  1.00 96.75           C  
ATOM   2067  CB  THR A 133      -5.138  11.493   1.553  1.00 96.75           C  
ATOM   2068  HB  THR A 133      -4.738  12.085   2.376  1.00 96.75           H  
ATOM   2069  O   THR A 133      -3.778   8.567   2.235  1.00 96.75           O  
ATOM   2070  CG2 THR A 133      -4.069  11.358   0.467  1.00 96.75           C  
ATOM   2071 HG21 THR A 133      -4.488  10.839  -0.395  1.00 96.75           H  
ATOM   2072 HG22 THR A 133      -3.739  12.350   0.159  1.00 96.75           H  
ATOM   2073 HG23 THR A 133      -3.211  10.794   0.834  1.00 96.75           H  
ATOM   2074  OG1 THR A 133      -6.185  12.206   0.934  1.00 96.75           O  
ATOM   2075  HG1 THR A 133      -6.885  12.368   1.570  1.00 96.75           H  
ATOM   2076  N   VAL A 134      -4.236   9.742   4.096  1.00 96.87           N  
ATOM   2077  H   VAL A 134      -4.821  10.451   4.515  1.00 96.87           H  
ATOM   2078  CA  VAL A 134      -3.245   9.054   4.945  1.00 96.87           C  
ATOM   2079  HA  VAL A 134      -2.281   9.074   4.436  1.00 96.87           H  
ATOM   2080  C   VAL A 134      -3.607   7.578   5.140  1.00 96.87           C  
ATOM   2081  CB  VAL A 134      -3.076   9.771   6.301  1.00 96.87           C  
ATOM   2082  HB  VAL A 134      -4.050   9.899   6.774  1.00 96.87           H  
ATOM   2083  O   VAL A 134      -2.738   6.715   4.983  1.00 96.87           O  
ATOM   2084  CG1 VAL A 134      -2.171   8.999   7.269  1.00 96.87           C  
ATOM   2085 HG11 VAL A 134      -1.198   8.811   6.815  1.00 96.87           H  
ATOM   2086 HG12 VAL A 134      -2.632   8.052   7.550  1.00 96.87           H  
ATOM   2087 HG13 VAL A 134      -2.041   9.582   8.181  1.00 96.87           H  
ATOM   2088  CG2 VAL A 134      -2.437  11.150   6.105  1.00 96.87           C  
ATOM   2089 HG21 VAL A 134      -3.078  11.781   5.489  1.00 96.87           H  
ATOM   2090 HG22 VAL A 134      -2.308  11.628   7.076  1.00 96.87           H  
ATOM   2091 HG23 VAL A 134      -1.459  11.049   5.634  1.00 96.87           H  
ATOM   2092  N   ILE A 135      -4.880   7.264   5.407  1.00 98.14           N  
ATOM   2093  H   ILE A 135      -5.538   8.019   5.541  1.00 98.14           H  
ATOM   2094  CA  ILE A 135      -5.365   5.880   5.530  1.00 98.14           C  
ATOM   2095  HA  ILE A 135      -4.796   5.387   6.318  1.00 98.14           H  
ATOM   2096  C   ILE A 135      -5.098   5.112   4.229  1.00 98.14           C  
ATOM   2097  CB  ILE A 135      -6.858   5.843   5.935  1.00 98.14           C  
ATOM   2098  HB  ILE A 135      -7.418   6.497   5.267  1.00 98.14           H  
ATOM   2099  O   ILE A 135      -4.466   4.057   4.266  1.00 98.14           O  
ATOM   2100  CG1 ILE A 135      -7.033   6.351   7.386  1.00 98.14           C  
ATOM   2101 HG12 ILE A 135      -6.600   5.632   8.081  1.00 98.14           H  
ATOM   2102 HG13 ILE A 135      -6.493   7.289   7.512  1.00 98.14           H  
ATOM   2103  CG2 ILE A 135      -7.437   4.420   5.802  1.00 98.14           C  
ATOM   2104 HG21 ILE A 135      -8.489   4.420   6.088  1.00 98.14           H  
ATOM   2105 HG22 ILE A 135      -6.890   3.734   6.448  1.00 98.14           H  
ATOM   2106 HG23 ILE A 135      -7.394   4.073   4.769  1.00 98.14           H  
ATOM   2107  CD1 ILE A 135      -8.494   6.610   7.780  1.00 98.14           C  
ATOM   2108 HD11 ILE A 135      -8.965   7.278   7.058  1.00 98.14           H  
ATOM   2109 HD12 ILE A 135      -8.522   7.082   8.762  1.00 98.14           H  
ATOM   2110 HD13 ILE A 135      -9.052   5.676   7.837  1.00 98.14           H  
ATOM   2111  N   VAL A 136      -5.486   5.647   3.069  1.00 97.95           N  
ATOM   2112  H   VAL A 136      -5.992   6.521   3.098  1.00 97.95           H  
ATOM   2113  CA  VAL A 136      -5.245   5.016   1.759  1.00 97.95           C  
ATOM   2114  HA  VAL A 136      -5.727   4.038   1.744  1.00 97.95           H  
ATOM   2115  C   VAL A 136      -3.751   4.776   1.518  1.00 97.95           C  
ATOM   2116  CB  VAL A 136      -5.860   5.870   0.633  1.00 97.95           C  
ATOM   2117  HB  VAL A 136      -5.533   6.903   0.749  1.00 97.95           H  
ATOM   2118  O   VAL A 136      -3.355   3.670   1.140  1.00 97.95           O  
ATOM   2119  CG1 VAL A 136      -5.441   5.387  -0.761  1.00 97.95           C  
ATOM   2120 HG11 VAL A 136      -5.673   4.328  -0.874  1.00 97.95           H  
ATOM   2121 HG12 VAL A 136      -4.375   5.547  -0.919  1.00 97.95           H  
ATOM   2122 HG13 VAL A 136      -5.979   5.959  -1.518  1.00 97.95           H  
ATOM   2123  CG2 VAL A 136      -7.393   5.829   0.689  1.00 97.95           C  
ATOM   2124 HG21 VAL A 136      -7.754   4.829   0.445  1.00 97.95           H  
ATOM   2125 HG22 VAL A 136      -7.752   6.099   1.682  1.00 97.95           H  
ATOM   2126 HG23 VAL A 136      -7.806   6.540  -0.026  1.00 97.95           H  
ATOM   2127  N   ALA A 137      -2.898   5.767   1.797  1.00 97.19           N  
ATOM   2128  H   ALA A 137      -3.268   6.656   2.102  1.00 97.19           H  
ATOM   2129  CA  ALA A 137      -1.450   5.625   1.652  1.00 97.19           C  
ATOM   2130  HA  ALA A 137      -1.239   5.350   0.618  1.00 97.19           H  
ATOM   2131  C   ALA A 137      -0.878   4.514   2.553  1.00 97.19           C  
ATOM   2132  CB  ALA A 137      -0.796   6.982   1.934  1.00 97.19           C  
ATOM   2133  HB1 ALA A 137      -1.224   7.733   1.270  1.00 97.19           H  
ATOM   2134  HB2 ALA A 137      -0.974   7.281   2.967  1.00 97.19           H  
ATOM   2135  HB3 ALA A 137       0.278   6.920   1.756  1.00 97.19           H  
ATOM   2136  O   ALA A 137      -0.002   3.752   2.127  1.00 97.19           O  
ATOM   2137  N   SER A 138      -1.399   4.381   3.776  1.00 97.91           N  
ATOM   2138  H   SER A 138      -2.079   5.062   4.083  1.00 97.91           H  
ATOM   2139  CA  SER A 138      -1.013   3.313   4.703  1.00 97.91           C  
ATOM   2140  HA  SER A 138       0.074   3.309   4.789  1.00 97.91           H  
ATOM   2141  C   SER A 138      -1.432   1.924   4.200  1.00 97.91           C  
ATOM   2142  CB  SER A 138      -1.573   3.598   6.100  1.00 97.91           C  
ATOM   2143  HB2 SER A 138      -0.991   3.038   6.832  1.00 97.91           H  
ATOM   2144  HB3 SER A 138      -1.473   4.659   6.332  1.00 97.91           H  
ATOM   2145  O   SER A 138      -0.668   0.970   4.328  1.00 97.91           O  
ATOM   2146  OG  SER A 138      -2.927   3.207   6.204  1.00 97.91           O  
ATOM   2147  HG  SER A 138      -3.451   3.671   5.547  1.00 97.91           H  
ATOM   2148  N   LYS A 139      -2.593   1.795   3.537  1.00 97.93           N  
ATOM   2149  H   LYS A 139      -3.193   2.604   3.467  1.00 97.93           H  
ATOM   2150  CA  LYS A 139      -3.040   0.521   2.942  1.00 97.93           C  
ATOM   2151  HA  LYS A 139      -2.880  -0.278   3.666  1.00 97.93           H  
ATOM   2152  C   LYS A 139      -2.209   0.130   1.724  1.00 97.93           C  
ATOM   2153  CB  LYS A 139      -4.535   0.560   2.587  1.00 97.93           C  
ATOM   2154  HB2 LYS A 139      -4.710   1.316   1.822  1.00 97.93           H  
ATOM   2155  HB3 LYS A 139      -4.801  -0.406   2.158  1.00 97.93           H  
ATOM   2156  O   LYS A 139      -1.849  -1.034   1.585  1.00 97.93           O  
ATOM   2157  CG  LYS A 139      -5.491   0.824   3.762  1.00 97.93           C  
ATOM   2158  HG2 LYS A 139      -6.492   0.539   3.438  1.00 97.93           H  
ATOM   2159  HG3 LYS A 139      -5.514   1.890   3.989  1.00 97.93           H  
ATOM   2160  CD  LYS A 139      -5.178   0.050   5.045  1.00 97.93           C  
ATOM   2161  HD2 LYS A 139      -4.275   0.462   5.495  1.00 97.93           H  
ATOM   2162  HD3 LYS A 139      -5.034  -1.004   4.807  1.00 97.93           H  
ATOM   2163  CE  LYS A 139      -6.330   0.206   6.038  1.00 97.93           C  
ATOM   2164  HE2 LYS A 139      -7.268  -0.022   5.533  1.00 97.93           H  
ATOM   2165  HE3 LYS A 139      -6.378   1.239   6.382  1.00 97.93           H  
ATOM   2166  NZ  LYS A 139      -6.182  -0.698   7.197  1.00 97.93           N  
ATOM   2167  HZ1 LYS A 139      -6.130  -1.671   6.933  1.00 97.93           H  
ATOM   2168  HZ2 LYS A 139      -6.996  -0.603   7.788  1.00 97.93           H  
ATOM   2169  HZ3 LYS A 139      -5.411  -0.437   7.794  1.00 97.93           H  
ATOM   2170  N   ILE A 140      -1.818   1.093   0.890  1.00 97.15           N  
ATOM   2171  H   ILE A 140      -2.194   2.020   1.028  1.00 97.15           H  
ATOM   2172  CA  ILE A 140      -0.868   0.848  -0.211  1.00 97.15           C  
ATOM   2173  HA  ILE A 140      -1.247   0.034  -0.828  1.00 97.15           H  
ATOM   2174  C   ILE A 140       0.491   0.391   0.337  1.00 97.15           C  
ATOM   2175  CB  ILE A 140      -0.746   2.111  -1.091  1.00 97.15           C  
ATOM   2176  HB  ILE A 140      -0.562   2.970  -0.445  1.00 97.15           H  
ATOM   2177  O   ILE A 140       1.125  -0.497  -0.226  1.00 97.15           O  
ATOM   2178  CG1 ILE A 140      -2.079   2.321  -1.838  1.00 97.15           C  
ATOM   2179 HG12 ILE A 140      -2.915   2.228  -1.145  1.00 97.15           H  
ATOM   2180 HG13 ILE A 140      -2.194   1.547  -2.597  1.00 97.15           H  
ATOM   2181  CG2 ILE A 140       0.417   2.004  -2.099  1.00 97.15           C  
ATOM   2182 HG21 ILE A 140       0.453   2.888  -2.736  1.00 97.15           H  
ATOM   2183 HG22 ILE A 140       1.371   1.934  -1.577  1.00 97.15           H  
ATOM   2184 HG23 ILE A 140       0.287   1.119  -2.722  1.00 97.15           H  
ATOM   2185  CD1 ILE A 140      -2.212   3.687  -2.506  1.00 97.15           C  
ATOM   2186 HD11 ILE A 140      -2.075   4.480  -1.770  1.00 97.15           H  
ATOM   2187 HD12 ILE A 140      -3.220   3.753  -2.914  1.00 97.15           H  
ATOM   2188 HD13 ILE A 140      -1.496   3.800  -3.320  1.00 97.15           H  
ATOM   2189  N   THR A 141       0.930   0.954   1.461  1.00 96.59           N  
ATOM   2190  H   THR A 141       0.382   1.697   1.871  1.00 96.59           H  
ATOM   2191  CA  THR A 141       2.180   0.542   2.122  1.00 96.59           C  
ATOM   2192  HA  THR A 141       2.981   0.525   1.382  1.00 96.59           H  
ATOM   2193  C   THR A 141       2.077  -0.858   2.712  1.00 96.59           C  
ATOM   2194  CB  THR A 141       2.564   1.548   3.202  1.00 96.59           C  
ATOM   2195  HB  THR A 141       1.792   1.591   3.970  1.00 96.59           H  
ATOM   2196  O   THR A 141       3.003  -1.656   2.544  1.00 96.59           O  
ATOM   2197  CG2 THR A 141       3.914   1.265   3.853  1.00 96.59           C  
ATOM   2198 HG21 THR A 141       4.708   1.332   3.109  1.00 96.59           H  
ATOM   2199 HG22 THR A 141       4.078   1.992   4.649  1.00 96.59           H  
ATOM   2200 HG23 THR A 141       3.929   0.271   4.300  1.00 96.59           H  
ATOM   2201  OG1 THR A 141       2.666   2.788   2.547  1.00 96.59           O  
ATOM   2202  HG1 THR A 141       1.769   3.109   2.424  1.00 96.59           H  
ATOM   2203  N   PHE A 142       0.935  -1.193   3.319  1.00 97.12           N  
ATOM   2204  H   PHE A 142       0.240  -0.478   3.480  1.00 97.12           H  
ATOM   2205  CA  PHE A 142       0.631  -2.556   3.745  1.00 97.12           C  
ATOM   2206  HA  PHE A 142       1.384  -2.879   4.464  1.00 97.12           H  
ATOM   2207  C   PHE A 142       0.697  -3.526   2.565  1.00 97.12           C  
ATOM   2208  CB  PHE A 142      -0.734  -2.593   4.438  1.00 97.12           C  
ATOM   2209  HB2 PHE A 142      -0.670  -1.987   5.342  1.00 97.12           H  
ATOM   2210  HB3 PHE A 142      -1.493  -2.153   3.792  1.00 97.12           H  
ATOM   2211  O   PHE A 142       1.382  -4.535   2.663  1.00 97.12           O  
ATOM   2212  CG  PHE A 142      -1.176  -3.988   4.817  1.00 97.12           C  
ATOM   2213  CD1 PHE A 142      -1.969  -4.744   3.932  1.00 97.12           C  
ATOM   2214  HD1 PHE A 142      -2.283  -4.326   2.986  1.00 97.12           H  
ATOM   2215  CD2 PHE A 142      -0.769  -4.546   6.042  1.00 97.12           C  
ATOM   2216  HD2 PHE A 142      -0.180  -3.971   6.742  1.00 97.12           H  
ATOM   2217  CE1 PHE A 142      -2.346  -6.053   4.275  1.00 97.12           C  
ATOM   2218  HE1 PHE A 142      -2.964  -6.631   3.604  1.00 97.12           H  
ATOM   2219  CE2 PHE A 142      -1.139  -5.859   6.376  1.00 97.12           C  
ATOM   2220  HE2 PHE A 142      -0.822  -6.280   7.318  1.00 97.12           H  
ATOM   2221  CZ  PHE A 142      -1.925  -6.615   5.491  1.00 97.12           C  
ATOM   2222  HZ  PHE A 142      -2.208  -7.624   5.754  1.00 97.12           H  
ATOM   2223  N   TRP A 143       0.104  -3.180   1.420  1.00 97.33           N  
ATOM   2224  H   TRP A 143      -0.469  -2.348   1.400  1.00 97.33           H  
ATOM   2225  CA  TRP A 143       0.176  -4.008   0.216  1.00 97.33           C  
ATOM   2226  HA  TRP A 143      -0.270  -4.979   0.428  1.00 97.33           H  
ATOM   2227  C   TRP A 143       1.607  -4.253  -0.281  1.00 97.33           C  
ATOM   2228  CB  TRP A 143      -0.632  -3.348  -0.894  1.00 97.33           C  
ATOM   2229  HB2 TRP A 143      -0.193  -2.386  -1.159  1.00 97.33           H  
ATOM   2230  HB3 TRP A 143      -1.645  -3.167  -0.534  1.00 97.33           H  
ATOM   2231  O   TRP A 143       1.915  -5.313  -0.813  1.00 97.33           O  
ATOM   2232  CG  TRP A 143      -0.718  -4.181  -2.125  1.00 97.33           C  
ATOM   2233  CD1 TRP A 143       0.062  -4.076  -3.224  1.00 97.33           C  
ATOM   2234  HD1 TRP A 143       0.866  -3.364  -3.343  1.00 97.33           H  
ATOM   2235  CD2 TRP A 143      -1.643  -5.271  -2.384  1.00 97.33           C  
ATOM   2236  CE2 TRP A 143      -1.460  -5.683  -3.731  1.00 97.33           C  
ATOM   2237  CE3 TRP A 143      -2.649  -5.914  -1.634  1.00 97.33           C  
ATOM   2238  HE3 TRP A 143      -2.778  -5.650  -0.595  1.00 97.33           H  
ATOM   2239  NE1 TRP A 143      -0.368  -4.974  -4.181  1.00 97.33           N  
ATOM   2240  HE1 TRP A 143      -0.008  -5.016  -5.123  1.00 97.33           H  
ATOM   2241  CH2 TRP A 143      -3.343  -7.197  -3.590  1.00 97.33           C  
ATOM   2242  HH2 TRP A 143      -4.032  -7.881  -4.062  1.00 97.33           H  
ATOM   2243  CZ2 TRP A 143      -2.334  -6.577  -4.345  1.00 97.33           C  
ATOM   2244  HZ2 TRP A 143      -2.268  -6.713  -5.415  1.00 97.33           H  
ATOM   2245  CZ3 TRP A 143      -3.482  -6.882  -2.227  1.00 97.33           C  
ATOM   2246  HZ3 TRP A 143      -4.260  -7.356  -1.648  1.00 97.33           H  
ATOM   2247  N   GLN A 144       2.496  -3.270  -0.136  1.00 95.61           N  
ATOM   2248  H   GLN A 144       2.170  -2.400   0.261  1.00 95.61           H  
ATOM   2249  CA  GLN A 144       3.877  -3.356  -0.622  1.00 95.61           C  
ATOM   2250  HA  GLN A 144       3.900  -3.911  -1.560  1.00 95.61           H  
ATOM   2251  C   GLN A 144       4.818  -4.076   0.348  1.00 95.61           C  
ATOM   2252  CB  GLN A 144       4.393  -1.933  -0.871  1.00 95.61           C  
ATOM   2253  HB2 GLN A 144       4.198  -1.324   0.012  1.00 95.61           H  
ATOM   2254  HB3 GLN A 144       5.470  -1.964  -1.035  1.00 95.61           H  
ATOM   2255  O   GLN A 144       5.797  -4.684  -0.083  1.00 95.61           O  
ATOM   2256  CG  GLN A 144       3.739  -1.297  -2.103  1.00 95.61           C  
ATOM   2257  HG2 GLN A 144       2.655  -1.402  -2.057  1.00 95.61           H  
ATOM   2258  HG3 GLN A 144       4.090  -1.830  -2.986  1.00 95.61           H  
ATOM   2259  CD  GLN A 144       4.068   0.185  -2.265  1.00 95.61           C  
ATOM   2260  NE2 GLN A 144       3.727   0.781  -3.384  1.00 95.61           N  
ATOM   2261 HE21 GLN A 144       3.174   0.293  -4.074  1.00 95.61           H  
ATOM   2262 HE22 GLN A 144       3.941   1.767  -3.437  1.00 95.61           H  
ATOM   2263  OE1 GLN A 144       4.641   0.859  -1.423  1.00 95.61           O  
ATOM   2264  N   SER A 145       4.562  -3.967   1.653  1.00 94.72           N  
ATOM   2265  H   SER A 145       3.731  -3.460   1.925  1.00 94.72           H  
ATOM   2266  CA  SER A 145       5.527  -4.342   2.697  1.00 94.72           C  
ATOM   2267  HA  SER A 145       6.339  -4.910   2.244  1.00 94.72           H  
ATOM   2268  C   SER A 145       4.971  -5.239   3.801  1.00 94.72           C  
ATOM   2269  CB  SER A 145       6.148  -3.078   3.304  1.00 94.72           C  
ATOM   2270  HB2 SER A 145       6.560  -2.459   2.507  1.00 94.72           H  
ATOM   2271  HB3 SER A 145       6.962  -3.369   3.968  1.00 94.72           H  
ATOM   2272  O   SER A 145       5.728  -5.638   4.676  1.00 94.72           O  
ATOM   2273  OG  SER A 145       5.202  -2.326   4.042  1.00 94.72           O  
ATOM   2274  HG  SER A 145       4.484  -2.047   3.468  1.00 94.72           H  
ATOM   2275  N   ASN A 146       3.674  -5.557   3.775  1.00 95.49           N  
ATOM   2276  H   ASN A 146       3.110  -5.226   3.006  1.00 95.49           H  
ATOM   2277  CA  ASN A 146       2.941  -6.234   4.848  1.00 95.49           C  
ATOM   2278  HA  ASN A 146       1.898  -6.260   4.533  1.00 95.49           H  
ATOM   2279  C   ASN A 146       2.933  -5.464   6.188  1.00 95.49           C  
ATOM   2280  CB  ASN A 146       3.416  -7.693   4.941  1.00 95.49           C  
ATOM   2281  HB2 ASN A 146       4.372  -7.728   5.464  1.00 95.49           H  
ATOM   2282  HB3 ASN A 146       3.557  -8.104   3.942  1.00 95.49           H  
ATOM   2283  O   ASN A 146       2.696  -6.044   7.243  1.00 95.49           O  
ATOM   2284  CG  ASN A 146       2.417  -8.585   5.646  1.00 95.49           C  
ATOM   2285  ND2 ASN A 146       2.839  -9.293   6.666  1.00 95.49           N  
ATOM   2286 HD21 ASN A 146       3.741  -9.088   7.070  1.00 95.49           H  
ATOM   2287 HD22 ASN A 146       2.143  -9.844   7.148  1.00 95.49           H  
ATOM   2288  OD1 ASN A 146       1.269  -8.703   5.247  1.00 95.49           O  
ATOM   2289  N   HIS A 147       3.175  -4.148   6.149  1.00 94.75           N  
ATOM   2290  H   HIS A 147       3.440  -3.745   5.262  1.00 94.75           H  
ATOM   2291  CA  HIS A 147       3.118  -3.247   7.301  1.00 94.75           C  
ATOM   2292  HA  HIS A 147       2.535  -3.701   8.102  1.00 94.75           H  
ATOM   2293  C   HIS A 147       2.457  -1.921   6.900  1.00 94.75           C  
ATOM   2294  CB  HIS A 147       4.550  -2.977   7.800  1.00 94.75           C  
ATOM   2295  HB2 HIS A 147       5.132  -2.537   6.990  1.00 94.75           H  
ATOM   2296  HB3 HIS A 147       4.503  -2.252   8.613  1.00 94.75           H  
ATOM   2297  O   HIS A 147       2.914  -1.291   5.948  1.00 94.75           O  
ATOM   2298  CG  HIS A 147       5.284  -4.191   8.307  1.00 94.75           C  
ATOM   2299  CD2 HIS A 147       6.356  -4.808   7.718  1.00 94.75           C  
ATOM   2300  HD2 HIS A 147       6.825  -4.520   6.789  1.00 94.75           H  
ATOM   2301  ND1 HIS A 147       4.998  -4.891   9.459  1.00 94.75           N  
ATOM   2302  HD1 HIS A 147       4.165  -4.798  10.022  1.00 94.75           H  
ATOM   2303  CE1 HIS A 147       5.875  -5.905   9.556  1.00 94.75           C  
ATOM   2304  HE1 HIS A 147       5.858  -6.675  10.314  1.00 94.75           H  
ATOM   2305  NE2 HIS A 147       6.739  -5.877   8.532  1.00 94.75           N  
ATOM   2306  N   HIS A 148       1.443  -1.425   7.626  1.00 95.35           N  
ATOM   2307  H   HIS A 148       1.008  -1.989   8.342  1.00 95.35           H  
ATOM   2308  CA  HIS A 148       0.813  -0.133   7.269  1.00 95.35           C  
ATOM   2309  HA  HIS A 148       0.460  -0.188   6.239  1.00 95.35           H  
ATOM   2310  C   HIS A 148       1.772   1.056   7.331  1.00 95.35           C  
ATOM   2311  CB  HIS A 148      -0.386   0.181   8.170  1.00 95.35           C  
ATOM   2312  HB2 HIS A 148      -0.802   1.148   7.890  1.00 95.35           H  
ATOM   2313  HB3 HIS A 148      -0.055   0.248   9.206  1.00 95.35           H  
ATOM   2314  O   HIS A 148       1.592   2.034   6.607  1.00 95.35           O  
ATOM   2315  CG  HIS A 148      -1.483  -0.830   8.082  1.00 95.35           C  
ATOM   2316  CD2 HIS A 148      -2.401  -0.994   7.088  1.00 95.35           C  
ATOM   2317  HD2 HIS A 148      -2.453  -0.396   6.190  1.00 95.35           H  
ATOM   2318  ND1 HIS A 148      -1.628  -1.845   8.987  1.00 95.35           N  
ATOM   2319  CE1 HIS A 148      -2.604  -2.641   8.539  1.00 95.35           C  
ATOM   2320  HE1 HIS A 148      -2.898  -3.561   9.022  1.00 95.35           H  
ATOM   2321  NE2 HIS A 148      -3.101  -2.149   7.391  1.00 95.35           N  
ATOM   2322  HE2 HIS A 148      -3.746  -2.655   6.801  1.00 95.35           H  
ATOM   2323  N   THR A 149       2.793   0.978   8.186  1.00 94.55           N  
ATOM   2324  H   THR A 149       2.833   0.182   8.807  1.00 94.55           H  
ATOM   2325  CA  THR A 149       3.779   2.047   8.366  1.00 94.55           C  
ATOM   2326  HA  THR A 149       3.453   2.930   7.816  1.00 94.55           H  
ATOM   2327  C   THR A 149       5.159   1.720   7.824  1.00 94.55           C  
ATOM   2328  CB  THR A 149       3.897   2.466   9.834  1.00 94.55           C  
ATOM   2329  HB  THR A 149       4.679   3.219   9.932  1.00 94.55           H  
ATOM   2330  O   THR A 149       5.941   2.645   7.718  1.00 94.55           O  
ATOM   2331  CG2 THR A 149       2.590   3.060  10.346  1.00 94.55           C  
ATOM   2332 HG21 THR A 149       1.811   2.299  10.399  1.00 94.55           H  
ATOM   2333 HG22 THR A 149       2.268   3.857   9.676  1.00 94.55           H  
ATOM   2334 HG23 THR A 149       2.754   3.493  11.332  1.00 94.55           H  
ATOM   2335  OG1 THR A 149       4.222   1.353  10.636  1.00 94.55           O  
ATOM   2336  HG1 THR A 149       4.005   1.588  11.541  1.00 94.55           H  
ATOM   2337  N   GLY A 150       5.477   0.481   7.433  1.00 87.77           N  
ATOM   2338  H   GLY A 150       4.741  -0.210   7.396  1.00 87.77           H  
ATOM   2339  CA  GLY A 150       6.808   0.109   6.922  1.00 87.77           C  
ATOM   2340  HA2 GLY A 150       7.258   0.960   6.411  1.00 87.77           H  
ATOM   2341  HA3 GLY A 150       6.679  -0.687   6.188  1.00 87.77           H  
ATOM   2342  C   GLY A 150       7.828  -0.386   7.960  1.00 87.77           C  
ATOM   2343  O   GLY A 150       9.007  -0.479   7.633  1.00 87.77           O  
ATOM   2344  N   GLY A 151       7.403  -0.728   9.183  1.00 83.36           N  
ATOM   2345  H   GLY A 151       6.422  -0.605   9.393  1.00 83.36           H  
ATOM   2346  CA  GLY A 151       8.258  -1.399  10.175  1.00 83.36           C  
ATOM   2347  HA2 GLY A 151       7.632  -1.993  10.841  1.00 83.36           H  
ATOM   2348  HA3 GLY A 151       8.933  -2.085   9.663  1.00 83.36           H  
ATOM   2349  C   GLY A 151       9.109  -0.445  11.021  1.00 83.36           C  
ATOM   2350  O   GLY A 151      10.315  -0.319  10.833  1.00 83.36           O  
ATOM   2351  N   GLY A 152       8.478   0.221  11.991  1.00 88.01           N  
ATOM   2352  H   GLY A 152       7.481   0.088  12.077  1.00 88.01           H  
ATOM   2353  CA  GLY A 152       9.148   1.040  13.014  1.00 88.01           C  
ATOM   2354  HA2 GLY A 152      10.147   0.642  13.193  1.00 88.01           H  
ATOM   2355  HA3 GLY A 152       8.589   0.965  13.947  1.00 88.01           H  
ATOM   2356  C   GLY A 152       9.297   2.526  12.678  1.00 88.01           C  
ATOM   2357  O   GLY A 152       9.344   3.344  13.589  1.00 88.01           O  
ATOM   2358  N   LYS A 153       9.305   2.904  11.397  1.00 92.67           N  
ATOM   2359  H   LYS A 153       9.259   2.181  10.692  1.00 92.67           H  
ATOM   2360  CA  LYS A 153       9.242   4.303  10.937  1.00 92.67           C  
ATOM   2361  HA  LYS A 153       8.865   4.939  11.738  1.00 92.67           H  
ATOM   2362  C   LYS A 153       8.286   4.405   9.766  1.00 92.67           C  
ATOM   2363  CB  LYS A 153      10.626   4.796  10.489  1.00 92.67           C  
ATOM   2364  HB2 LYS A 153      11.010   4.130   9.717  1.00 92.67           H  
ATOM   2365  HB3 LYS A 153      10.520   5.793  10.060  1.00 92.67           H  
ATOM   2366  O   LYS A 153       8.220   3.462   8.988  1.00 92.67           O  
ATOM   2367  CG  LYS A 153      11.629   4.867  11.645  1.00 92.67           C  
ATOM   2368  HG2 LYS A 153      11.772   3.872  12.067  1.00 92.67           H  
ATOM   2369  HG3 LYS A 153      11.238   5.527  12.419  1.00 92.67           H  
ATOM   2370  CD  LYS A 153      12.982   5.393  11.159  1.00 92.67           C  
ATOM   2371  HD2 LYS A 153      12.856   6.399  10.757  1.00 92.67           H  
ATOM   2372  HD3 LYS A 153      13.366   4.733  10.382  1.00 92.67           H  
ATOM   2373  CE  LYS A 153      13.944   5.419  12.348  1.00 92.67           C  
ATOM   2374  HE2 LYS A 153      13.525   6.067  13.118  1.00 92.67           H  
ATOM   2375  HE3 LYS A 153      14.001   4.415  12.768  1.00 92.67           H  
ATOM   2376  NZ  LYS A 153      15.295   5.889  11.957  1.00 92.67           N  
ATOM   2377  HZ1 LYS A 153      15.245   6.827  11.586  1.00 92.67           H  
ATOM   2378  HZ2 LYS A 153      15.899   5.898  12.766  1.00 92.67           H  
ATOM   2379  HZ3 LYS A 153      15.694   5.273  11.263  1.00 92.67           H  
ATOM   2380  N   LEU A 154       7.625   5.554   9.603  1.00 94.19           N  
ATOM   2381  H   LEU A 154       7.671   6.244  10.339  1.00 94.19           H  
ATOM   2382  CA  LEU A 154       6.794   5.818   8.426  1.00 94.19           C  
ATOM   2383  HA  LEU A 154       5.956   5.122   8.439  1.00 94.19           H  
ATOM   2384  C   LEU A 154       7.563   5.575   7.121  1.00 94.19           C  
ATOM   2385  CB  LEU A 154       6.253   7.261   8.432  1.00 94.19           C  
ATOM   2386  HB2 LEU A 154       5.785   7.445   7.465  1.00 94.19           H  
ATOM   2387  HB3 LEU A 154       7.089   7.952   8.533  1.00 94.19           H  
ATOM   2388  O   LEU A 154       8.568   6.231   6.833  1.00 94.19           O  
ATOM   2389  CG  LEU A 154       5.215   7.580   9.516  1.00 94.19           C  
ATOM   2390  HG  LEU A 154       5.681   7.503  10.499  1.00 94.19           H  
ATOM   2391  CD1 LEU A 154       4.706   9.011   9.342  1.00 94.19           C  
ATOM   2392 HD11 LEU A 154       5.536   9.713   9.406  1.00 94.19           H  
ATOM   2393 HD12 LEU A 154       3.996   9.245  10.135  1.00 94.19           H  
ATOM   2394 HD13 LEU A 154       4.204   9.123   8.381  1.00 94.19           H  
ATOM   2395  CD2 LEU A 154       4.024   6.631   9.443  1.00 94.19           C  
ATOM   2396 HD21 LEU A 154       3.637   6.581   8.426  1.00 94.19           H  
ATOM   2397 HD22 LEU A 154       4.310   5.637   9.788  1.00 94.19           H  
ATOM   2398 HD23 LEU A 154       3.246   7.009  10.107  1.00 94.19           H  
ATOM   2399  N   ALA A 155       7.031   4.677   6.298  1.00 94.33           N  
ATOM   2400  H   ALA A 155       6.332   4.057   6.683  1.00 94.33           H  
ATOM   2401  CA  ALA A 155       7.484   4.431   4.946  1.00 94.33           C  
ATOM   2402  HA  ALA A 155       8.506   4.056   4.989  1.00 94.33           H  
ATOM   2403  C   ALA A 155       7.452   5.736   4.152  1.00 94.33           C  
ATOM   2404  CB  ALA A 155       6.588   3.375   4.292  1.00 94.33           C  
ATOM   2405  HB1 ALA A 155       6.590   2.465   4.891  1.00 94.33           H  
ATOM   2406  HB2 ALA A 155       5.568   3.753   4.220  1.00 94.33           H  
ATOM   2407  HB3 ALA A 155       6.954   3.138   3.293  1.00 94.33           H  
ATOM   2408  O   ALA A 155       6.555   6.565   4.321  1.00 94.33           O  
ATOM   2409  N   HIS A 156       8.408   5.897   3.236  1.00 93.63           N  
ATOM   2410  H   HIS A 156       9.120   5.183   3.175  1.00 93.63           H  
ATOM   2411  CA  HIS A 156       8.613   7.146   2.501  1.00 93.63           C  
ATOM   2412  HA  HIS A 156       8.985   7.901   3.194  1.00 93.63           H  
ATOM   2413  C   HIS A 156       7.327   7.706   1.869  1.00 93.63           C  
ATOM   2414  CB  HIS A 156       9.682   6.894   1.430  1.00 93.63           C  
ATOM   2415  HB2 HIS A 156       9.392   6.036   0.823  1.00 93.63           H  
ATOM   2416  HB3 HIS A 156      10.627   6.656   1.919  1.00 93.63           H  
ATOM   2417  O   HIS A 156       7.096   8.912   1.915  1.00 93.63           O  
ATOM   2418  CG  HIS A 156       9.893   8.073   0.518  1.00 93.63           C  
ATOM   2419  CD2 HIS A 156      10.623   9.200   0.784  1.00 93.63           C  
ATOM   2420  HD2 HIS A 156      11.170   9.406   1.692  1.00 93.63           H  
ATOM   2421  ND1 HIS A 156       9.346   8.228  -0.735  1.00 93.63           N  
ATOM   2422  HD1 HIS A 156       8.793   7.540  -1.226  1.00 93.63           H  
ATOM   2423  CE1 HIS A 156       9.745   9.416  -1.216  1.00 93.63           C  
ATOM   2424  HE1 HIS A 156       9.506   9.806  -2.194  1.00 93.63           H  
ATOM   2425  NE2 HIS A 156      10.523  10.044  -0.327  1.00 93.63           N  
ATOM   2426  N   TYR A 157       6.468   6.850   1.303  1.00 94.04           N  
ATOM   2427  H   TYR A 157       6.654   5.859   1.363  1.00 94.04           H  
ATOM   2428  CA  TYR A 157       5.220   7.309   0.693  1.00 94.04           C  
ATOM   2429  HA  TYR A 157       5.467   8.132   0.023  1.00 94.04           H  
ATOM   2430  C   TYR A 157       4.230   7.868   1.722  1.00 94.04           C  
ATOM   2431  CB  TYR A 157       4.582   6.186  -0.132  1.00 94.04           C  
ATOM   2432  HB2 TYR A 157       4.435   5.320   0.514  1.00 94.04           H  
ATOM   2433  HB3 TYR A 157       5.269   5.895  -0.927  1.00 94.04           H  
ATOM   2434  O   TYR A 157       3.738   8.980   1.543  1.00 94.04           O  
ATOM   2435  CG  TYR A 157       3.250   6.562  -0.761  1.00 94.04           C  
ATOM   2436  CD1 TYR A 157       2.171   5.660  -0.701  1.00 94.04           C  
ATOM   2437  HD1 TYR A 157       2.283   4.702  -0.216  1.00 94.04           H  
ATOM   2438  CD2 TYR A 157       3.073   7.823  -1.374  1.00 94.04           C  
ATOM   2439  HD2 TYR A 157       3.874   8.546  -1.389  1.00 94.04           H  
ATOM   2440  CE1 TYR A 157       0.931   6.010  -1.266  1.00 94.04           C  
ATOM   2441  HE1 TYR A 157       0.100   5.321  -1.233  1.00 94.04           H  
ATOM   2442  CE2 TYR A 157       1.822   8.185  -1.910  1.00 94.04           C  
ATOM   2443  HE2 TYR A 157       1.667   9.165  -2.338  1.00 94.04           H  
ATOM   2444  OH  TYR A 157      -0.452   7.581  -2.416  1.00 94.04           O  
ATOM   2445  HH  TYR A 157      -0.545   8.492  -2.704  1.00 94.04           H  
ATOM   2446  CZ  TYR A 157       0.748   7.273  -1.862  1.00 94.04           C  
ATOM   2447  N   VAL A 158       3.986   7.139   2.812  1.00 95.08           N  
ATOM   2448  H   VAL A 158       4.466   6.259   2.934  1.00 95.08           H  
ATOM   2449  CA  VAL A 158       3.072   7.577   3.876  1.00 95.08           C  
ATOM   2450  HA  VAL A 158       2.109   7.831   3.435  1.00 95.08           H  
ATOM   2451  C   VAL A 158       3.609   8.818   4.558  1.00 95.08           C  
ATOM   2452  CB  VAL A 158       2.851   6.484   4.930  1.00 95.08           C  
ATOM   2453  HB  VAL A 158       3.790   6.250   5.431  1.00 95.08           H  
ATOM   2454  O   VAL A 158       2.856   9.763   4.755  1.00 95.08           O  
ATOM   2455  CG1 VAL A 158       1.813   6.912   5.962  1.00 95.08           C  
ATOM   2456 HG11 VAL A 158       0.943   7.350   5.473  1.00 95.08           H  
ATOM   2457 HG12 VAL A 158       1.484   6.024   6.501  1.00 95.08           H  
ATOM   2458 HG13 VAL A 158       2.237   7.633   6.660  1.00 95.08           H  
ATOM   2459  CG2 VAL A 158       2.325   5.224   4.267  1.00 95.08           C  
ATOM   2460 HG21 VAL A 158       2.215   4.425   5.000  1.00 95.08           H  
ATOM   2461 HG22 VAL A 158       3.048   4.905   3.517  1.00 95.08           H  
ATOM   2462 HG23 VAL A 158       1.363   5.428   3.795  1.00 95.08           H  
ATOM   2463  N   LYS A 159       4.920   8.863   4.827  1.00 94.45           N  
ATOM   2464  H   LYS A 159       5.475   8.039   4.645  1.00 94.45           H  
ATOM   2465  CA  LYS A 159       5.579  10.054   5.358  1.00 94.45           C  
ATOM   2466  HA  LYS A 159       5.121  10.304   6.316  1.00 94.45           H  
ATOM   2467  C   LYS A 159       5.355  11.255   4.441  1.00 94.45           C  
ATOM   2468  CB  LYS A 159       7.077   9.792   5.572  1.00 94.45           C  
ATOM   2469  HB2 LYS A 159       7.227   8.846   6.092  1.00 94.45           H  
ATOM   2470  HB3 LYS A 159       7.586   9.747   4.609  1.00 94.45           H  
ATOM   2471  O   LYS A 159       4.928  12.296   4.914  1.00 94.45           O  
ATOM   2472  CG  LYS A 159       7.654  10.929   6.424  1.00 94.45           C  
ATOM   2473  HG2 LYS A 159       7.296  11.881   6.031  1.00 94.45           H  
ATOM   2474  HG3 LYS A 159       7.290  10.824   7.446  1.00 94.45           H  
ATOM   2475  CD  LYS A 159       9.184  10.969   6.429  1.00 94.45           C  
ATOM   2476  HD2 LYS A 159       9.570  10.009   6.768  1.00 94.45           H  
ATOM   2477  HD3 LYS A 159       9.537  11.151   5.413  1.00 94.45           H  
ATOM   2478  CE  LYS A 159       9.713  12.080   7.354  1.00 94.45           C  
ATOM   2479  HE2 LYS A 159       9.545  11.775   8.387  1.00 94.45           H  
ATOM   2480  HE3 LYS A 159      10.789  12.170   7.205  1.00 94.45           H  
ATOM   2481  NZ  LYS A 159       9.062  13.404   7.136  1.00 94.45           N  
ATOM   2482  HZ1 LYS A 159       8.087  13.423   7.399  1.00 94.45           H  
ATOM   2483  HZ2 LYS A 159       9.496  14.168   7.633  1.00 94.45           H  
ATOM   2484  HZ3 LYS A 159       8.958  13.670   6.167  1.00 94.45           H  
ATOM   2485  N   LYS A 160       5.571  11.103   3.129  1.00 93.16           N  
ATOM   2486  H   LYS A 160       5.932  10.217   2.806  1.00 93.16           H  
ATOM   2487  CA  LYS A 160       5.351  12.185   2.159  1.00 93.16           C  
ATOM   2488  HA  LYS A 160       5.958  13.038   2.463  1.00 93.16           H  
ATOM   2489  C   LYS A 160       3.901  12.678   2.170  1.00 93.16           C  
ATOM   2490  CB  LYS A 160       5.795  11.725   0.761  1.00 93.16           C  
ATOM   2491  HB2 LYS A 160       6.842  11.423   0.807  1.00 93.16           H  
ATOM   2492  HB3 LYS A 160       5.197  10.869   0.446  1.00 93.16           H  
ATOM   2493  O   LYS A 160       3.680  13.882   2.150  1.00 93.16           O  
ATOM   2494  CG  LYS A 160       5.647  12.854  -0.268  1.00 93.16           C  
ATOM   2495  HG2 LYS A 160       4.597  13.136  -0.347  1.00 93.16           H  
ATOM   2496  HG3 LYS A 160       6.216  13.719   0.074  1.00 93.16           H  
ATOM   2497  CD  LYS A 160       6.137  12.447  -1.661  1.00 93.16           C  
ATOM   2498  HD2 LYS A 160       5.550  11.601  -2.019  1.00 93.16           H  
ATOM   2499  HD3 LYS A 160       7.190  12.173  -1.606  1.00 93.16           H  
ATOM   2500  CE  LYS A 160       5.950  13.656  -2.586  1.00 93.16           C  
ATOM   2501  HE2 LYS A 160       4.895  13.929  -2.592  1.00 93.16           H  
ATOM   2502  HE3 LYS A 160       6.494  14.497  -2.157  1.00 93.16           H  
ATOM   2503  NZ  LYS A 160       6.423  13.405  -3.970  1.00 93.16           N  
ATOM   2504  HZ1 LYS A 160       7.405  13.170  -3.970  1.00 93.16           H  
ATOM   2505  HZ2 LYS A 160       5.885  12.669  -4.407  1.00 93.16           H  
ATOM   2506  HZ3 LYS A 160       6.306  14.243  -4.521  1.00 93.16           H  
ATOM   2507  N   VAL A 161       2.921  11.772   2.191  1.00 93.66           N  
ATOM   2508  H   VAL A 161       3.172  10.794   2.209  1.00 93.66           H  
ATOM   2509  CA  VAL A 161       1.496  12.142   2.260  1.00 93.66           C  
ATOM   2510  HA  VAL A 161       1.270  12.847   1.460  1.00 93.66           H  
ATOM   2511  C   VAL A 161       1.191  12.864   3.572  1.00 93.66           C  
ATOM   2512  CB  VAL A 161       0.600  10.902   2.075  1.00 93.66           C  
ATOM   2513  HB  VAL A 161       0.930  10.113   2.752  1.00 93.66           H  
ATOM   2514  O   VAL A 161       0.608  13.944   3.550  1.00 93.66           O  
ATOM   2515  CG1 VAL A 161      -0.879  11.188   2.352  1.00 93.66           C  
ATOM   2516 HG11 VAL A 161      -1.459  10.279   2.192  1.00 93.66           H  
ATOM   2517 HG12 VAL A 161      -1.242  11.978   1.694  1.00 93.66           H  
ATOM   2518 HG13 VAL A 161      -1.028  11.494   3.387  1.00 93.66           H  
ATOM   2519  CG2 VAL A 161       0.710  10.393   0.631  1.00 93.66           C  
ATOM   2520 HG21 VAL A 161       0.096   9.501   0.507  1.00 93.66           H  
ATOM   2521 HG22 VAL A 161       0.363  11.160  -0.062  1.00 93.66           H  
ATOM   2522 HG23 VAL A 161       1.742  10.135   0.397  1.00 93.66           H  
ATOM   2523  N   TYR A 162       1.643  12.309   4.695  1.00 93.67           N  
ATOM   2524  H   TYR A 162       2.132  11.427   4.639  1.00 93.67           H  
ATOM   2525  CA  TYR A 162       1.475  12.891   6.022  1.00 93.67           C  
ATOM   2526  HA  TYR A 162       0.410  12.987   6.231  1.00 93.67           H  
ATOM   2527  C   TYR A 162       2.089  14.295   6.109  1.00 93.67           C  
ATOM   2528  CB  TYR A 162       2.084  11.930   7.050  1.00 93.67           C  
ATOM   2529  HB2 TYR A 162       3.148  11.808   6.850  1.00 93.67           H  
ATOM   2530  HB3 TYR A 162       1.615  10.953   6.939  1.00 93.67           H  
ATOM   2531  O   TYR A 162       1.404  15.230   6.507  1.00 93.67           O  
ATOM   2532  CG  TYR A 162       1.907  12.381   8.482  1.00 93.67           C  
ATOM   2533  CD1 TYR A 162       2.907  13.152   9.106  1.00 93.67           C  
ATOM   2534  HD1 TYR A 162       3.802  13.420   8.566  1.00 93.67           H  
ATOM   2535  CD2 TYR A 162       0.736  12.038   9.184  1.00 93.67           C  
ATOM   2536  HD2 TYR A 162      -0.038  11.455   8.707  1.00 93.67           H  
ATOM   2537  CE1 TYR A 162       2.738  13.572  10.439  1.00 93.67           C  
ATOM   2538  HE1 TYR A 162       3.515  14.138  10.930  1.00 93.67           H  
ATOM   2539  CE2 TYR A 162       0.563  12.481  10.509  1.00 93.67           C  
ATOM   2540  HE2 TYR A 162      -0.332  12.261  11.072  1.00 93.67           H  
ATOM   2541  OH  TYR A 162       1.366  13.669  12.414  1.00 93.67           O  
ATOM   2542  HH  TYR A 162       2.079  14.226  12.733  1.00 93.67           H  
ATOM   2543  CZ  TYR A 162       1.556  13.251  11.137  1.00 93.67           C  
ATOM   2544  N   ASP A 163       3.331  14.479   5.652  1.00 91.76           N  
ATOM   2545  H   ASP A 163       3.858  13.668   5.364  1.00 91.76           H  
ATOM   2546  CA  ASP A 163       4.024  15.773   5.665  1.00 91.76           C  
ATOM   2547  HA  ASP A 163       4.069  16.145   6.689  1.00 91.76           H  
ATOM   2548  C   ASP A 163       3.313  16.831   4.802  1.00 91.76           C  
ATOM   2549  CB  ASP A 163       5.456  15.628   5.124  1.00 91.76           C  
ATOM   2550  HB2 ASP A 163       5.403  15.213   4.118  1.00 91.76           H  
ATOM   2551  HB3 ASP A 163       5.884  16.626   5.035  1.00 91.76           H  
ATOM   2552  O   ASP A 163       3.323  18.007   5.156  1.00 91.76           O  
ATOM   2553  CG  ASP A 163       6.446  14.790   5.942  1.00 91.76           C  
ATOM   2554  OD1 ASP A 163       6.281  14.547   7.161  1.00 91.76           O  
ATOM   2555  OD2 ASP A 163       7.471  14.391   5.339  1.00 91.76           O  
ATOM   2556  N   ILE A 164       2.710  16.437   3.670  1.00 91.70           N  
ATOM   2557  H   ILE A 164       2.762  15.458   3.426  1.00 91.70           H  
ATOM   2558  CA  ILE A 164       1.961  17.350   2.788  1.00 91.70           C  
ATOM   2559  HA  ILE A 164       2.551  18.254   2.637  1.00 91.70           H  
ATOM   2560  C   ILE A 164       0.654  17.788   3.453  1.00 91.70           C  
ATOM   2561  CB  ILE A 164       1.702  16.696   1.406  1.00 91.70           C  
ATOM   2562  HB  ILE A 164       1.325  15.686   1.570  1.00 91.70           H  
ATOM   2563  O   ILE A 164       0.328  18.975   3.445  1.00 91.70           O  
ATOM   2564  CG1 ILE A 164       3.021  16.616   0.603  1.00 91.70           C  
ATOM   2565 HG12 ILE A 164       3.814  16.225   1.241  1.00 91.70           H  
ATOM   2566 HG13 ILE A 164       3.322  17.619   0.300  1.00 91.70           H  
ATOM   2567  CG2 ILE A 164       0.656  17.467   0.572  1.00 91.70           C  
ATOM   2568 HG21 ILE A 164       1.007  18.480   0.377  1.00 91.70           H  
ATOM   2569 HG22 ILE A 164      -0.297  17.523   1.098  1.00 91.70           H  
ATOM   2570 HG23 ILE A 164       0.465  16.959  -0.373  1.00 91.70           H  
ATOM   2571  CD1 ILE A 164       2.937  15.722  -0.644  1.00 91.70           C  
ATOM   2572 HD11 ILE A 164       2.282  16.166  -1.393  1.00 91.70           H  
ATOM   2573 HD12 ILE A 164       2.564  14.736  -0.368  1.00 91.70           H  
ATOM   2574 HD13 ILE A 164       3.933  15.619  -1.074  1.00 91.70           H  
ATOM   2575  N   LYS A 165      -0.104  16.832   4.002  1.00 91.37           N  
ATOM   2576  H   LYS A 165       0.245  15.884   3.995  1.00 91.37           H  
ATOM   2577  CA  LYS A 165      -1.435  17.083   4.570  1.00 91.37           C  
ATOM   2578  HA  LYS A 165      -1.981  17.790   3.945  1.00 91.37           H  
ATOM   2579  C   LYS A 165      -1.371  17.771   5.928  1.00 91.37           C  
ATOM   2580  CB  LYS A 165      -2.211  15.758   4.643  1.00 91.37           C  
ATOM   2581  HB2 LYS A 165      -3.145  15.950   5.171  1.00 91.37           H  
ATOM   2582  HB3 LYS A 165      -1.646  15.034   5.230  1.00 91.37           H  
ATOM   2583  O   LYS A 165      -2.114  18.707   6.191  1.00 91.37           O  
ATOM   2584  CG  LYS A 165      -2.542  15.136   3.273  1.00 91.37           C  
ATOM   2585  HG2 LYS A 165      -1.648  14.708   2.821  1.00 91.37           H  
ATOM   2586  HG3 LYS A 165      -3.259  14.331   3.436  1.00 91.37           H  
ATOM   2587  CD  LYS A 165      -3.136  16.158   2.297  1.00 91.37           C  
ATOM   2588  HD2 LYS A 165      -3.834  16.783   2.855  1.00 91.37           H  
ATOM   2589  HD3 LYS A 165      -2.350  16.807   1.910  1.00 91.37           H  
ATOM   2590  CE  LYS A 165      -3.856  15.484   1.128  1.00 91.37           C  
ATOM   2591  HE2 LYS A 165      -4.363  14.597   1.509  1.00 91.37           H  
ATOM   2592  HE3 LYS A 165      -3.136  15.174   0.371  1.00 91.37           H  
ATOM   2593  NZ  LYS A 165      -4.880  16.395   0.567  1.00 91.37           N  
ATOM   2594  HZ1 LYS A 165      -5.465  15.941  -0.120  1.00 91.37           H  
ATOM   2595  HZ2 LYS A 165      -5.505  16.649   1.319  1.00 91.37           H  
ATOM   2596  HZ3 LYS A 165      -4.497  17.263   0.221  1.00 91.37           H  
ATOM   2597  N   TYR A 166      -0.395  17.387   6.736  1.00 89.67           N  
ATOM   2598  H   TYR A 166       0.183  16.611   6.447  1.00 89.67           H  
ATOM   2599  CA  TYR A 166      -0.178  17.911   8.077  1.00 89.67           C  
ATOM   2600  HA  TYR A 166      -1.012  18.560   8.341  1.00 89.67           H  
ATOM   2601  C   TYR A 166       1.068  18.802   8.130  1.00 89.67           C  
ATOM   2602  CB  TYR A 166      -0.202  16.741   9.073  1.00 89.67           C  
ATOM   2603  HB2 TYR A 166       0.601  16.038   8.851  1.00 89.67           H  
ATOM   2604  HB3 TYR A 166      -0.037  17.130  10.078  1.00 89.67           H  
ATOM   2605  O   TYR A 166       1.762  18.807   9.136  1.00 89.67           O  
ATOM   2606  CG  TYR A 166      -1.535  16.021   9.068  1.00 89.67           C  
ATOM   2607  CD1 TYR A 166      -2.580  16.536   9.853  1.00 89.67           C  
ATOM   2608  HD1 TYR A 166      -2.410  17.393  10.488  1.00 89.67           H  
ATOM   2609  CD2 TYR A 166      -1.768  14.919   8.219  1.00 89.67           C  
ATOM   2610  HD2 TYR A 166      -0.963  14.532   7.612  1.00 89.67           H  
ATOM   2611  CE1 TYR A 166      -3.862  15.971   9.778  1.00 89.67           C  
ATOM   2612  HE1 TYR A 166      -4.667  16.390  10.363  1.00 89.67           H  
ATOM   2613  CE2 TYR A 166      -3.062  14.366   8.128  1.00 89.67           C  
ATOM   2614  HE2 TYR A 166      -3.286  13.566   7.438  1.00 89.67           H  
ATOM   2615  OH  TYR A 166      -5.372  14.402   8.778  1.00 89.67           O  
ATOM   2616  HH  TYR A 166      -6.000  15.001   9.189  1.00 89.67           H  
ATOM   2617  CZ  TYR A 166      -4.115  14.898   8.900  1.00 89.67           C  
ATOM   2618  N   LYS A 167       1.359  19.513   7.023  1.00 74.06           N  
ATOM   2619  H   LYS A 167       0.737  19.352   6.243  1.00 74.06           H  
ATOM   2620  CA  LYS A 167       2.428  20.515   6.805  1.00 74.06           C  
ATOM   2621  HA  LYS A 167       2.932  20.281   5.868  1.00 74.06           H  
ATOM   2622  C   LYS A 167       3.514  20.538   7.881  1.00 74.06           C  
ATOM   2623  CB  LYS A 167       1.826  21.918   6.668  1.00 74.06           C  
ATOM   2624  HB2 LYS A 167       1.166  22.115   7.513  1.00 74.06           H  
ATOM   2625  HB3 LYS A 167       2.637  22.646   6.691  1.00 74.06           H  
ATOM   2626  O   LYS A 167       3.385  21.236   8.883  1.00 74.06           O  
ATOM   2627  CG  LYS A 167       1.060  22.097   5.355  1.00 74.06           C  
ATOM   2628  HG2 LYS A 167       1.712  21.853   4.516  1.00 74.06           H  
ATOM   2629  HG3 LYS A 167       0.194  21.435   5.340  1.00 74.06           H  
ATOM   2630  CD  LYS A 167       0.601  23.552   5.239  1.00 74.06           C  
ATOM   2631  HD2 LYS A 167      -0.042  23.786   6.088  1.00 74.06           H  
ATOM   2632  HD3 LYS A 167       1.471  24.209   5.256  1.00 74.06           H  
ATOM   2633  CE  LYS A 167      -0.172  23.748   3.935  1.00 74.06           C  
ATOM   2634  HE2 LYS A 167       0.488  23.514   3.100  1.00 74.06           H  
ATOM   2635  HE3 LYS A 167      -0.998  23.037   3.916  1.00 74.06           H  
ATOM   2636  NZ  LYS A 167      -0.685  25.135   3.826  1.00 74.06           N  
ATOM   2637  HZ1 LYS A 167       0.077  25.798   3.849  1.00 74.06           H  
ATOM   2638  HZ2 LYS A 167      -1.204  25.252   2.968  1.00 74.06           H  
ATOM   2639  HZ3 LYS A 167      -1.305  25.330   4.599  1.00 74.06           H  
ATOM   2640  N   GLY A 168       4.595  19.798   7.648  1.00 60.02           N  
ATOM   2641  H   GLY A 168       4.618  19.226   6.816  1.00 60.02           H  
ATOM   2642  CA  GLY A 168       5.750  19.830   8.550  1.00 60.02           C  
ATOM   2643  HA2 GLY A 168       6.073  20.861   8.694  1.00 60.02           H  
ATOM   2644  HA3 GLY A 168       6.574  19.276   8.101  1.00 60.02           H  
ATOM   2645  C   GLY A 168       5.465  19.224   9.926  1.00 60.02           C  
ATOM   2646  O   GLY A 168       6.199  19.493  10.871  1.00 60.02           O  
ATOM   2647  N   ALA A 169       4.418  18.396  10.059  1.00 55.72           N  
ATOM   2648  H   ALA A 169       3.732  18.364   9.318  1.00 55.72           H  
ATOM   2649  CA  ALA A 169       4.037  17.809  11.337  1.00 55.72           C  
ATOM   2650  HA  ALA A 169       3.670  18.631  11.951  1.00 55.72           H  
ATOM   2651  C   ALA A 169       5.231  17.166  12.049  1.00 55.72           C  
ATOM   2652  CB  ALA A 169       2.878  16.827  11.164  1.00 55.72           C  
ATOM   2653  HB1 ALA A 169       2.855  16.133  12.004  1.00 55.72           H  
ATOM   2654  HB2 ALA A 169       1.940  17.382  11.171  1.00 55.72           H  
ATOM   2655  HB3 ALA A 169       2.974  16.285  10.223  1.00 55.72           H  
ATOM   2656  O   ALA A 169       5.477  17.443  13.221  1.00 55.72           O  
ATOM   2657  N   VAL A 170       6.032  16.397  11.310  1.00 57.79           N  
ATOM   2658  H   VAL A 170       5.825  16.291  10.328  1.00 57.79           H  
ATOM   2659  CA  VAL A 170       7.291  15.866  11.831  1.00 57.79           C  
ATOM   2660  HA  VAL A 170       7.137  15.605  12.878  1.00 57.79           H  
ATOM   2661  C   VAL A 170       8.368  16.951  11.780  1.00 57.79           C  
ATOM   2662  CB  VAL A 170       7.705  14.571  11.110  1.00 57.79           C  
ATOM   2663  HB  VAL A 170       7.998  14.786  10.082  1.00 57.79           H  
ATOM   2664  O   VAL A 170       9.033  17.119  10.759  1.00 57.79           O  
ATOM   2665  CG1 VAL A 170       8.884  13.919  11.842  1.00 57.79           C  
ATOM   2666 HG11 VAL A 170       8.612  13.729  12.880  1.00 57.79           H  
ATOM   2667 HG12 VAL A 170       9.749  14.583  11.818  1.00 57.79           H  
ATOM   2668 HG13 VAL A 170       9.153  12.980  11.359  1.00 57.79           H  
ATOM   2669  CG2 VAL A 170       6.558  13.552  11.078  1.00 57.79           C  
ATOM   2670 HG21 VAL A 170       6.158  13.413  12.082  1.00 57.79           H  
ATOM   2671 HG22 VAL A 170       6.912  12.595  10.694  1.00 57.79           H  
ATOM   2672 HG23 VAL A 170       5.770  13.907  10.413  1.00 57.79           H  
ATOM   2673  N   GLY A 171       8.537  17.672  12.889  1.00 61.54           N  
ATOM   2674  H   GLY A 171       7.889  17.506  13.647  1.00 61.54           H  
ATOM   2675  CA  GLY A 171       9.527  18.742  13.053  1.00 61.54           C  
ATOM   2676  HA2 GLY A 171      10.224  18.468  13.846  1.00 61.54           H  
ATOM   2677  HA3 GLY A 171      10.094  18.880  12.133  1.00 61.54           H  
ATOM   2678  C   GLY A 171       8.894  20.082  13.417  1.00 61.54           C  
ATOM   2679  O   GLY A 171       9.001  20.511  14.563  1.00 61.54           O  
ATOM   2680  N   ASP A 172       8.191  20.712  12.476  1.00 66.08           N  
ATOM   2681  H   ASP A 172       8.065  20.267  11.578  1.00 66.08           H  
ATOM   2682  CA  ASP A 172       7.699  22.092  12.612  1.00 66.08           C  
ATOM   2683  HA  ASP A 172       8.510  22.711  12.995  1.00 66.08           H  
ATOM   2684  C   ASP A 172       6.528  22.218  13.598  1.00 66.08           C  
ATOM   2685  CB  ASP A 172       7.286  22.659  11.241  1.00 66.08           C  
ATOM   2686  HB2 ASP A 172       6.461  22.069  10.840  1.00 66.08           H  
ATOM   2687  HB3 ASP A 172       6.915  23.673  11.387  1.00 66.08           H  
ATOM   2688  O   ASP A 172       6.374  23.250  14.247  1.00 66.08           O  
ATOM   2689  CG  ASP A 172       8.420  22.722  10.211  1.00 66.08           C  
ATOM   2690  OD1 ASP A 172       9.596  22.828  10.623  1.00 66.08           O  
ATOM   2691  OD2 ASP A 172       8.095  22.665   9.002  1.00 66.08           O  
ATOM   2692  N   THR A 173       5.714  21.167  13.757  1.00 66.70           N  
ATOM   2693  H   THR A 173       5.869  20.371  13.154  1.00 66.70           H  
ATOM   2694  CA  THR A 173       4.605  21.157  14.739  1.00 66.70           C  
ATOM   2695  HA  THR A 173       4.319  22.190  14.941  1.00 66.70           H  
ATOM   2696  C   THR A 173       4.988  20.563  16.097  1.00 66.70           C  
ATOM   2697  CB  THR A 173       3.346  20.460  14.215  1.00 66.70           C  
ATOM   2698  HB  THR A 173       2.532  20.669  14.910  1.00 66.70           H  
ATOM   2699  O   THR A 173       4.145  20.467  16.984  1.00 66.70           O  
ATOM   2700  CG2 THR A 173       2.899  20.958  12.838  1.00 66.70           C  
ATOM   2701 HG21 THR A 173       2.653  22.018  12.901  1.00 66.70           H  
ATOM   2702 HG22 THR A 173       2.013  20.408  12.521  1.00 66.70           H  
ATOM   2703 HG23 THR A 173       3.687  20.830  12.095  1.00 66.70           H  
ATOM   2704  OG1 THR A 173       3.523  19.064  14.193  1.00 66.70           O  
ATOM   2705  HG1 THR A 173       4.357  18.841  13.774  1.00 66.70           H  
ATOM   2706  N   GLY A 174       6.236  20.113  16.260  1.00 75.25           N  
ATOM   2707  H   GLY A 174       6.916  20.309  15.538  1.00 75.25           H  
ATOM   2708  CA  GLY A 174       6.685  19.408  17.463  1.00 75.25           C  
ATOM   2709  HA2 GLY A 174       6.316  19.935  18.343  1.00 75.25           H  
ATOM   2710  HA3 GLY A 174       7.774  19.422  17.489  1.00 75.25           H  
ATOM   2711  C   GLY A 174       6.229  17.945  17.570  1.00 75.25           C  
ATOM   2712  O   GLY A 174       6.632  17.262  18.511  1.00 75.25           O  
ATOM   2713  N   ILE A 175       5.454  17.414  16.612  1.00 83.79           N  
ATOM   2714  H   ILE A 175       5.111  18.010  15.872  1.00 83.79           H  
ATOM   2715  CA  ILE A 175       5.101  15.987  16.596  1.00 83.79           C  
ATOM   2716  HA  ILE A 175       4.772  15.720  17.601  1.00 83.79           H  
ATOM   2717  C   ILE A 175       6.359  15.168  16.278  1.00 83.79           C  
ATOM   2718  CB  ILE A 175       3.926  15.673  15.637  1.00 83.79           C  
ATOM   2719  HB  ILE A 175       4.202  15.962  14.623  1.00 83.79           H  
ATOM   2720  O   ILE A 175       6.988  15.327  15.229  1.00 83.79           O  
ATOM   2721  CG1 ILE A 175       2.646  16.441  16.041  1.00 83.79           C  
ATOM   2722 HG12 ILE A 175       2.890  17.483  16.253  1.00 83.79           H  
ATOM   2723 HG13 ILE A 175       2.239  16.012  16.956  1.00 83.79           H  
ATOM   2724  CG2 ILE A 175       3.636  14.161  15.632  1.00 83.79           C  
ATOM   2725 HG21 ILE A 175       4.498  13.609  15.256  1.00 83.79           H  
ATOM   2726 HG22 ILE A 175       2.790  13.924  14.987  1.00 83.79           H  
ATOM   2727 HG23 ILE A 175       3.406  13.840  16.647  1.00 83.79           H  
ATOM   2728  CD1 ILE A 175       1.557  16.444  14.958  1.00 83.79           C  
ATOM   2729 HD11 ILE A 175       1.942  16.896  14.044  1.00 83.79           H  
ATOM   2730 HD12 ILE A 175       1.213  15.433  14.739  1.00 83.79           H  
ATOM   2731 HD13 ILE A 175       0.709  17.033  15.307  1.00 83.79           H  
ATOM   2732  N   SER A 176       6.735  14.259  17.179  1.00 88.19           N  
ATOM   2733  H   SER A 176       6.212  14.184  18.040  1.00 88.19           H  
ATOM   2734  CA  SER A 176       7.877  13.370  16.956  1.00 88.19           C  
ATOM   2735  HA  SER A 176       8.715  13.993  16.644  1.00 88.19           H  
ATOM   2736  C   SER A 176       7.597  12.367  15.829  1.00 88.19           C  
ATOM   2737  CB  SER A 176       8.293  12.671  18.257  1.00 88.19           C  
ATOM   2738  HB2 SER A 176       8.341  13.407  19.060  1.00 88.19           H  
ATOM   2739  HB3 SER A 176       9.285  12.238  18.127  1.00 88.19           H  
ATOM   2740  O   SER A 176       6.455  11.979  15.574  1.00 88.19           O  
ATOM   2741  OG  SER A 176       7.391  11.640  18.609  1.00 88.19           O  
ATOM   2742  HG  SER A 176       7.566  11.385  19.517  1.00 88.19           H  
ATOM   2743  N   SER A 177       8.652  11.888  15.160  1.00 89.67           N  
ATOM   2744  H   SER A 177       9.568  12.256  15.376  1.00 89.67           H  
ATOM   2745  CA  SER A 177       8.520  10.841  14.132  1.00 89.67           C  
ATOM   2746  HA  SER A 177       7.897  11.220  13.322  1.00 89.67           H  
ATOM   2747  C   SER A 177       7.861   9.568  14.681  1.00 89.67           C  
ATOM   2748  CB  SER A 177       9.901  10.495  13.569  1.00 89.67           C  
ATOM   2749  HB2 SER A 177      10.365  11.399  13.174  1.00 89.67           H  
ATOM   2750  HB3 SER A 177      10.530  10.096  14.364  1.00 89.67           H  
ATOM   2751  O   SER A 177       7.103   8.909  13.966  1.00 89.67           O  
ATOM   2752  OG  SER A 177       9.798   9.539  12.530  1.00 89.67           O  
ATOM   2753  HG  SER A 177       9.376   8.756  12.890  1.00 89.67           H  
ATOM   2754  N   ASP A 178       8.130   9.224  15.941  1.00 91.40           N  
ATOM   2755  H   ASP A 178       8.805   9.762  16.465  1.00 91.40           H  
ATOM   2756  CA  ASP A 178       7.558   8.045  16.599  1.00 91.40           C  
ATOM   2757  HA  ASP A 178       7.677   7.175  15.954  1.00 91.40           H  
ATOM   2758  C   ASP A 178       6.065   8.236  16.861  1.00 91.40           C  
ATOM   2759  CB  ASP A 178       8.294   7.769  17.918  1.00 91.40           C  
ATOM   2760  HB2 ASP A 178       8.230   8.652  18.553  1.00 91.40           H  
ATOM   2761  HB3 ASP A 178       7.792   6.948  18.429  1.00 91.40           H  
ATOM   2762  O   ASP A 178       5.274   7.326  16.616  1.00 91.40           O  
ATOM   2763  CG  ASP A 178       9.766   7.387  17.731  1.00 91.40           C  
ATOM   2764  OD1 ASP A 178      10.168   7.090  16.582  1.00 91.40           O  
ATOM   2765  OD2 ASP A 178      10.490   7.445  18.745  1.00 91.40           O  
ATOM   2766  N   ARG A 179       5.662   9.446  17.273  1.00 91.08           N  
ATOM   2767  H   ARG A 179       6.360  10.159  17.429  1.00 91.08           H  
ATOM   2768  CA  ARG A 179       4.253   9.806  17.440  1.00 91.08           C  
ATOM   2769  HA  ARG A 179       3.789   9.062  18.087  1.00 91.08           H  
ATOM   2770  C   ARG A 179       3.502   9.744  16.115  1.00 91.08           C  
ATOM   2771  CB  ARG A 179       4.144  11.191  18.099  1.00 91.08           C  
ATOM   2772  HB2 ARG A 179       4.591  11.142  19.091  1.00 91.08           H  
ATOM   2773  HB3 ARG A 179       4.706  11.921  17.517  1.00 91.08           H  
ATOM   2774  O   ARG A 179       2.490   9.059  16.036  1.00 91.08           O  
ATOM   2775  CG  ARG A 179       2.698  11.694  18.239  1.00 91.08           C  
ATOM   2776  HG2 ARG A 179       2.710  12.633  18.791  1.00 91.08           H  
ATOM   2777  HG3 ARG A 179       2.260  11.874  17.257  1.00 91.08           H  
ATOM   2778  CD  ARG A 179       1.846  10.673  18.985  1.00 91.08           C  
ATOM   2779  HD2 ARG A 179       1.691   9.799  18.352  1.00 91.08           H  
ATOM   2780  HD3 ARG A 179       2.374  10.369  19.889  1.00 91.08           H  
ATOM   2781  NE  ARG A 179       0.540  11.214  19.367  1.00 91.08           N  
ATOM   2782  HE  ARG A 179       0.329  12.185  19.188  1.00 91.08           H  
ATOM   2783  NH1 ARG A 179      -0.288   9.211  20.062  1.00 91.08           N  
ATOM   2784 HH11 ARG A 179      -0.218   8.866  19.115  1.00 91.08           H  
ATOM   2785 HH12 ARG A 179      -0.987   8.754  20.630  1.00 91.08           H  
ATOM   2786  NH2 ARG A 179      -1.335  11.089  20.620  1.00 91.08           N  
ATOM   2787 HH21 ARG A 179      -1.421  12.095  20.635  1.00 91.08           H  
ATOM   2788 HH22 ARG A 179      -1.852  10.507  21.264  1.00 91.08           H  
ATOM   2789  CZ  ARG A 179      -0.363  10.506  20.001  1.00 91.08           C  
ATOM   2790  N   ALA A 180       4.027  10.372  15.063  1.00 92.02           N  
ATOM   2791  H   ALA A 180       4.860  10.926  15.200  1.00 92.02           H  
ATOM   2792  CA  ALA A 180       3.418  10.304  13.734  1.00 92.02           C  
ATOM   2793  HA  ALA A 180       2.413  10.722  13.786  1.00 92.02           H  
ATOM   2794  C   ALA A 180       3.294   8.851  13.239  1.00 92.02           C  
ATOM   2795  CB  ALA A 180       4.255  11.155  12.773  1.00 92.02           C  
ATOM   2796  HB1 ALA A 180       5.270  10.764  12.706  1.00 92.02           H  
ATOM   2797  HB2 ALA A 180       4.287  12.184  13.131  1.00 92.02           H  
ATOM   2798  HB3 ALA A 180       3.796  11.142  11.784  1.00 92.02           H  
ATOM   2799  O   ALA A 180       2.272   8.467  12.677  1.00 92.02           O  
ATOM   2800  N   THR A 181       4.305   8.014  13.497  1.00 94.06           N  
ATOM   2801  H   THR A 181       5.119   8.380  13.971  1.00 94.06           H  
ATOM   2802  CA  THR A 181       4.258   6.581  13.167  1.00 94.06           C  
ATOM   2803  HA  THR A 181       4.001   6.479  12.113  1.00 94.06           H  
ATOM   2804  C   THR A 181       3.163   5.854  13.952  1.00 94.06           C  
ATOM   2805  CB  THR A 181       5.623   5.905  13.382  1.00 94.06           C  
ATOM   2806  HB  THR A 181       5.890   5.941  14.439  1.00 94.06           H  
ATOM   2807  O   THR A 181       2.415   5.074  13.363  1.00 94.06           O  
ATOM   2808  CG2 THR A 181       5.633   4.450  12.915  1.00 94.06           C  
ATOM   2809 HG21 THR A 181       4.942   3.855  13.513  1.00 94.06           H  
ATOM   2810 HG22 THR A 181       6.636   4.041  13.041  1.00 94.06           H  
ATOM   2811 HG23 THR A 181       5.350   4.397  11.864  1.00 94.06           H  
ATOM   2812  OG1 THR A 181       6.624   6.566  12.634  1.00 94.06           O  
ATOM   2813  HG1 THR A 181       6.801   7.388  13.098  1.00 94.06           H  
ATOM   2814  N   ALA A 182       3.040   6.114  15.257  1.00 93.50           N  
ATOM   2815  H   ALA A 182       3.681   6.765  15.688  1.00 93.50           H  
ATOM   2816  CA  ALA A 182       2.017   5.512  16.108  1.00 93.50           C  
ATOM   2817  HA  ALA A 182       2.081   4.428  16.014  1.00 93.50           H  
ATOM   2818  C   ALA A 182       0.595   5.921  15.696  1.00 93.50           C  
ATOM   2819  CB  ALA A 182       2.305   5.892  17.566  1.00 93.50           C  
ATOM   2820  HB1 ALA A 182       2.231   6.972  17.691  1.00 93.50           H  
ATOM   2821  HB2 ALA A 182       3.308   5.566  17.843  1.00 93.50           H  
ATOM   2822  HB3 ALA A 182       1.574   5.412  18.216  1.00 93.50           H  
ATOM   2823  O   ALA A 182      -0.285   5.064  15.624  1.00 93.50           O  
ATOM   2824  N   ASP A 183       0.386   7.198  15.375  1.00 94.23           N  
ATOM   2825  H   ASP A 183       1.131   7.862  15.531  1.00 94.23           H  
ATOM   2826  CA  ASP A 183      -0.922   7.724  14.987  1.00 94.23           C  
ATOM   2827  HA  ASP A 183      -1.666   7.424  15.725  1.00 94.23           H  
ATOM   2828  C   ASP A 183      -1.362   7.166  13.638  1.00 94.23           C  
ATOM   2829  CB  ASP A 183      -0.880   9.255  14.938  1.00 94.23           C  
ATOM   2830  HB2 ASP A 183      -1.804   9.614  14.485  1.00 94.23           H  
ATOM   2831  HB3 ASP A 183      -0.050   9.575  14.309  1.00 94.23           H  
ATOM   2832  O   ASP A 183      -2.472   6.655  13.520  1.00 94.23           O  
ATOM   2833  CG  ASP A 183      -0.748   9.896  16.320  1.00 94.23           C  
ATOM   2834  OD1 ASP A 183      -0.749   9.175  17.344  1.00 94.23           O  
ATOM   2835  OD2 ASP A 183      -0.645  11.139  16.351  1.00 94.23           O  
ATOM   2836  N   VAL A 184      -0.473   7.174  12.640  1.00 95.81           N  
ATOM   2837  H   VAL A 184       0.423   7.612  12.800  1.00 95.81           H  
ATOM   2838  CA  VAL A 184      -0.745   6.567  11.330  1.00 95.81           C  
ATOM   2839  HA  VAL A 184      -1.618   7.045  10.886  1.00 95.81           H  
ATOM   2840  C   VAL A 184      -1.042   5.076  11.468  1.00 95.81           C  
ATOM   2841  CB  VAL A 184       0.432   6.790  10.382  1.00 95.81           C  
ATOM   2842  HB  VAL A 184       1.338   6.474  10.899  1.00 95.81           H  
ATOM   2843  O   VAL A 184      -1.976   4.589  10.841  1.00 95.81           O  
ATOM   2844  CG1 VAL A 184       0.322   5.991   9.080  1.00 95.81           C  
ATOM   2845 HG11 VAL A 184      -0.521   6.340   8.484  1.00 95.81           H  
ATOM   2846 HG12 VAL A 184       0.213   4.923   9.266  1.00 95.81           H  
ATOM   2847 HG13 VAL A 184       1.260   6.133   8.543  1.00 95.81           H  
ATOM   2848  CG2 VAL A 184       0.545   8.270   9.983  1.00 95.81           C  
ATOM   2849 HG21 VAL A 184      -0.341   8.573   9.425  1.00 95.81           H  
ATOM   2850 HG22 VAL A 184       0.615   8.904  10.867  1.00 95.81           H  
ATOM   2851 HG23 VAL A 184       1.431   8.432   9.368  1.00 95.81           H  
ATOM   2852  N   HIS A 185      -0.277   4.344  12.283  1.00 95.88           N  
ATOM   2853  H   HIS A 185       0.475   4.795  12.784  1.00 95.88           H  
ATOM   2854  CA  HIS A 185      -0.533   2.925  12.531  1.00 95.88           C  
ATOM   2855  HA  HIS A 185      -0.512   2.385  11.584  1.00 95.88           H  
ATOM   2856  C   HIS A 185      -1.919   2.700  13.150  1.00 95.88           C  
ATOM   2857  CB  HIS A 185       0.576   2.380  13.434  1.00 95.88           C  
ATOM   2858  HB2 HIS A 185       1.536   2.469  12.926  1.00 95.88           H  
ATOM   2859  HB3 HIS A 185       0.628   2.983  14.340  1.00 95.88           H  
ATOM   2860  O   HIS A 185      -2.659   1.830  12.699  1.00 95.88           O  
ATOM   2861  CG  HIS A 185       0.396   0.942  13.833  1.00 95.88           C  
ATOM   2862  CD2 HIS A 185       0.176   0.499  15.107  1.00 95.88           C  
ATOM   2863  HD2 HIS A 185       0.070   1.121  15.984  1.00 95.88           H  
ATOM   2864  ND1 HIS A 185       0.475  -0.170  13.023  1.00 95.88           N  
ATOM   2865  HD1 HIS A 185       0.471  -0.202  12.014  1.00 95.88           H  
ATOM   2866  CE1 HIS A 185       0.335  -1.254  13.805  1.00 95.88           C  
ATOM   2867  HE1 HIS A 185       0.328  -2.279  13.464  1.00 95.88           H  
ATOM   2868  NE2 HIS A 185       0.161  -0.891  15.085  1.00 95.88           N  
ATOM   2869  N   MET A 186      -2.298   3.519  14.133  1.00 96.56           N  
ATOM   2870  H   MET A 186      -1.653   4.229  14.449  1.00 96.56           H  
ATOM   2871  CA  MET A 186      -3.605   3.442  14.780  1.00 96.56           C  
ATOM   2872  HA  MET A 186      -3.747   2.425  15.145  1.00 96.56           H  
ATOM   2873  C   MET A 186      -4.751   3.727  13.804  1.00 96.56           C  
ATOM   2874  CB  MET A 186      -3.611   4.391  15.983  1.00 96.56           C  
ATOM   2875  HB2 MET A 186      -2.817   4.092  16.668  1.00 96.56           H  
ATOM   2876  HB3 MET A 186      -3.411   5.408  15.646  1.00 96.56           H  
ATOM   2877  O   MET A 186      -5.654   2.905  13.661  1.00 96.56           O  
ATOM   2878  CG  MET A 186      -4.940   4.365  16.737  1.00 96.56           C  
ATOM   2879  HG2 MET A 186      -5.717   4.790  16.101  1.00 96.56           H  
ATOM   2880  HG3 MET A 186      -5.204   3.330  16.951  1.00 96.56           H  
ATOM   2881  SD  MET A 186      -4.915   5.271  18.303  1.00 96.56           S  
ATOM   2882  CE  MET A 186      -4.634   6.954  17.688  1.00 96.56           C  
ATOM   2883  HE1 MET A 186      -4.726   7.659  18.515  1.00 96.56           H  
ATOM   2884  HE2 MET A 186      -5.373   7.193  16.923  1.00 96.56           H  
ATOM   2885  HE3 MET A 186      -3.631   7.039  17.272  1.00 96.56           H  
ATOM   2886  N   VAL A 187      -4.707   4.852  13.087  1.00 97.46           N  
ATOM   2887  H   VAL A 187      -3.939   5.493  13.226  1.00 97.46           H  
ATOM   2888  CA  VAL A 187      -5.794   5.218  12.164  1.00 97.46           C  
ATOM   2889  HA  VAL A 187      -6.737   5.088  12.695  1.00 97.46           H  
ATOM   2890  C   VAL A 187      -5.859   4.300  10.946  1.00 97.46           C  
ATOM   2891  CB  VAL A 187      -5.729   6.687  11.720  1.00 97.46           C  
ATOM   2892  HB  VAL A 187      -6.629   6.881  11.136  1.00 97.46           H  
ATOM   2893  O   VAL A 187      -6.942   4.075  10.408  1.00 97.46           O  
ATOM   2894  CG1 VAL A 187      -5.732   7.640  12.921  1.00 97.46           C  
ATOM   2895 HG11 VAL A 187      -5.766   8.672  12.571  1.00 97.46           H  
ATOM   2896 HG12 VAL A 187      -6.609   7.448  13.539  1.00 97.46           H  
ATOM   2897 HG13 VAL A 187      -4.836   7.510  13.529  1.00 97.46           H  
ATOM   2898  CG2 VAL A 187      -4.539   7.005  10.812  1.00 97.46           C  
ATOM   2899 HG21 VAL A 187      -4.520   8.073  10.595  1.00 97.46           H  
ATOM   2900 HG22 VAL A 187      -4.621   6.463   9.870  1.00 97.46           H  
ATOM   2901 HG23 VAL A 187      -3.617   6.719  11.319  1.00 97.46           H  
ATOM   2902  N   ALA A 188      -4.726   3.728  10.522  1.00 97.71           N  
ATOM   2903  H   ALA A 188      -3.854   3.975  10.966  1.00 97.71           H  
ATOM   2904  CA  ALA A 188      -4.709   2.700   9.492  1.00 97.71           C  
ATOM   2905  HA  ALA A 188      -5.153   3.107   8.583  1.00 97.71           H  
ATOM   2906  C   ALA A 188      -5.546   1.496   9.930  1.00 97.71           C  
ATOM   2907  CB  ALA A 188      -3.266   2.285   9.191  1.00 97.71           C  
ATOM   2908  HB1 ALA A 188      -2.798   1.865  10.082  1.00 97.71           H  
ATOM   2909  HB2 ALA A 188      -2.694   3.151   8.859  1.00 97.71           H  
ATOM   2910  HB3 ALA A 188      -3.264   1.532   8.403  1.00 97.71           H  
ATOM   2911  O   ALA A 188      -6.366   1.019   9.152  1.00 97.71           O  
ATOM   2912  N   HIS A 189      -5.385   1.028  11.166  1.00 97.51           N  
ATOM   2913  H   HIS A 189      -4.699   1.465  11.765  1.00 97.51           H  
ATOM   2914  CA  HIS A 189      -6.088  -0.144  11.693  1.00 97.51           C  
ATOM   2915  HA  HIS A 189      -6.019  -0.960  10.973  1.00 97.51           H  
ATOM   2916  C   HIS A 189      -7.594   0.062  11.911  1.00 97.51           C  
ATOM   2917  CB  HIS A 189      -5.358  -0.603  12.959  1.00 97.51           C  
ATOM   2918  HB2 HIS A 189      -6.062  -1.119  13.613  1.00 97.51           H  
ATOM   2919  HB3 HIS A 189      -4.959   0.254  13.503  1.00 97.51           H  
ATOM   2920  O   HIS A 189      -8.350  -0.903  11.854  1.00 97.51           O  
ATOM   2921  CG  HIS A 189      -4.251  -1.575  12.658  1.00 97.51           C  
ATOM   2922  CD2 HIS A 189      -2.930  -1.436  12.973  1.00 97.51           C  
ATOM   2923  HD2 HIS A 189      -2.480  -0.607  13.499  1.00 97.51           H  
ATOM   2924  ND1 HIS A 189      -4.436  -2.786  11.992  1.00 97.51           N  
ATOM   2925  CE1 HIS A 189      -3.234  -3.374  11.968  1.00 97.51           C  
ATOM   2926  HE1 HIS A 189      -3.026  -4.338  11.528  1.00 97.51           H  
ATOM   2927  NE2 HIS A 189      -2.307  -2.583  12.523  1.00 97.51           N  
ATOM   2928  HE2 HIS A 189      -1.331  -2.836  12.568  1.00 97.51           H  
ATOM   2929  N   TRP A 190      -8.070   1.300  12.061  1.00 98.31           N  
ATOM   2930  H   TRP A 190      -7.410   2.057  12.171  1.00 98.31           H  
ATOM   2931  CA  TRP A 190      -9.509   1.598  12.181  1.00 98.31           C  
ATOM   2932  HA  TRP A 190      -9.953   0.921  12.911  1.00 98.31           H  
ATOM   2933  C   TRP A 190     -10.308   1.417  10.884  1.00 98.31           C  
ATOM   2934  CB  TRP A 190      -9.679   3.031  12.680  1.00 98.31           C  
ATOM   2935  HB2 TRP A 190     -10.744   3.257  12.714  1.00 98.31           H  
ATOM   2936  HB3 TRP A 190      -9.221   3.710  11.961  1.00 98.31           H  
ATOM   2937  O   TRP A 190     -11.532   1.312  10.925  1.00 98.31           O  
ATOM   2938  CG  TRP A 190      -9.124   3.333  14.033  1.00 98.31           C  
ATOM   2939  CD1 TRP A 190      -8.752   2.436  14.979  1.00 98.31           C  
ATOM   2940  HD1 TRP A 190      -8.773   1.362  14.861  1.00 98.31           H  
ATOM   2941  CD2 TRP A 190      -8.939   4.646  14.634  1.00 98.31           C  
ATOM   2942  CE2 TRP A 190      -8.485   4.459  15.972  1.00 98.31           C  
ATOM   2943  CE3 TRP A 190      -9.174   5.970  14.206  1.00 98.31           C  
ATOM   2944  HE3 TRP A 190      -9.524   6.148  13.200  1.00 98.31           H  
ATOM   2945  NE1 TRP A 190      -8.344   3.101  16.117  1.00 98.31           N  
ATOM   2946  HE1 TRP A 190      -8.004   2.646  16.952  1.00 98.31           H  
ATOM   2947  CH2 TRP A 190      -8.585   6.821  16.418  1.00 98.31           C  
ATOM   2948  HH2 TRP A 190      -8.500   7.640  17.117  1.00 98.31           H  
ATOM   2949  CZ2 TRP A 190      -8.298   5.523  16.855  1.00 98.31           C  
ATOM   2950  HZ2 TRP A 190      -7.951   5.337  17.861  1.00 98.31           H  
ATOM   2951  CZ3 TRP A 190      -9.000   7.049  15.093  1.00 98.31           C  
ATOM   2952  HZ3 TRP A 190      -9.211   8.054  14.759  1.00 98.31           H  
ATOM   2953  N   ALA A 191      -9.637   1.391   9.731  1.00 98.28           N  
ATOM   2954  H   ALA A 191      -8.631   1.457   9.773  1.00 98.28           H  
ATOM   2955  CA  ALA A 191     -10.262   1.175   8.431  1.00 98.28           C  
ATOM   2956  HA  ALA A 191     -11.338   1.330   8.509  1.00 98.28           H  
ATOM   2957  C   ALA A 191     -10.025  -0.257   7.935  1.00 98.28           C  
ATOM   2958  CB  ALA A 191      -9.707   2.213   7.450  1.00 98.28           C  
ATOM   2959  HB1 ALA A 191      -8.620   2.138   7.418  1.00 98.28           H  
ATOM   2960  HB2 ALA A 191      -9.987   3.214   7.778  1.00 98.28           H  
ATOM   2961  HB3 ALA A 191     -10.106   2.031   6.452  1.00 98.28           H  
ATOM   2962  O   ALA A 191      -8.896  -0.757   7.987  1.00 98.28           O  
ATOM   2963  N   SER A 192     -11.057  -0.881   7.361  1.00 98.00           N  
ATOM   2964  H   SER A 192     -11.950  -0.410   7.327  1.00 98.00           H  
ATOM   2965  CA  SER A 192     -10.947  -2.176   6.683  1.00 98.00           C  
ATOM   2966  HA  SER A 192     -10.635  -2.932   7.404  1.00 98.00           H  
ATOM   2967  C   SER A 192      -9.903  -2.100   5.574  1.00 98.00           C  
ATOM   2968  CB  SER A 192     -12.297  -2.618   6.119  1.00 98.00           C  
ATOM   2969  HB2 SER A 192     -12.939  -2.941   6.938  1.00 98.00           H  
ATOM   2970  HB3 SER A 192     -12.767  -1.773   5.614  1.00 98.00           H  
ATOM   2971  O   SER A 192     -10.010  -1.327   4.616  1.00 98.00           O  
ATOM   2972  OG  SER A 192     -12.128  -3.665   5.180  1.00 98.00           O  
ATOM   2973  HG  SER A 192     -12.059  -4.504   5.642  1.00 98.00           H  
ATOM   2974  N   THR A 193      -8.863  -2.922   5.707  1.00 97.95           N  
ATOM   2975  H   THR A 193      -8.849  -3.543   6.503  1.00 97.95           H  
ATOM   2976  CA  THR A 193      -7.812  -3.031   4.695  1.00 97.95           C  
ATOM   2977  HA  THR A 193      -7.403  -2.044   4.481  1.00 97.95           H  
ATOM   2978  C   THR A 193      -8.397  -3.578   3.395  1.00 97.95           C  
ATOM   2979  CB  THR A 193      -6.691  -3.933   5.214  1.00 97.95           C  
ATOM   2980  HB  THR A 193      -7.148  -4.883   5.493  1.00 97.95           H  
ATOM   2981  O   THR A 193      -8.125  -3.020   2.334  1.00 97.95           O  
ATOM   2982  CG2 THR A 193      -5.578  -4.179   4.203  1.00 97.95           C  
ATOM   2983 HG21 THR A 193      -5.958  -4.806   3.396  1.00 97.95           H  
ATOM   2984 HG22 THR A 193      -4.759  -4.708   4.689  1.00 97.95           H  
ATOM   2985 HG23 THR A 193      -5.216  -3.236   3.794  1.00 97.95           H  
ATOM   2986  OG1 THR A 193      -6.081  -3.393   6.369  1.00 97.95           O  
ATOM   2987  HG1 THR A 193      -6.100  -4.099   7.020  1.00 97.95           H  
ATOM   2988  N   CYS A 194      -9.244  -4.608   3.469  1.00 97.98           N  
ATOM   2989  H   CYS A 194      -9.468  -5.005   4.370  1.00 97.98           H  
ATOM   2990  CA  CYS A 194      -9.834  -5.241   2.293  1.00 97.98           C  
ATOM   2991  HA  CYS A 194      -9.032  -5.588   1.642  1.00 97.98           H  
ATOM   2992  C   CYS A 194     -10.698  -4.266   1.478  1.00 97.98           C  
ATOM   2993  CB  CYS A 194     -10.644  -6.461   2.746  1.00 97.98           C  
ATOM   2994  HB2 CYS A 194     -11.122  -6.909   1.876  1.00 97.98           H  
ATOM   2995  HB3 CYS A 194     -11.412  -6.172   3.463  1.00 97.98           H  
ATOM   2996  O   CYS A 194     -10.544  -4.159   0.261  1.00 97.98           O  
ATOM   2997  SG  CYS A 194      -9.555  -7.701   3.496  1.00 97.98           S  
ATOM   2998  HG  CYS A 194      -9.977  -7.540   4.753  1.00 97.98           H  
ATOM   2999  N   TYR A 195     -11.558  -3.491   2.144  1.00 97.91           N  
ATOM   3000  H   TYR A 195     -11.645  -3.600   3.144  1.00 97.91           H  
ATOM   3001  CA  TYR A 195     -12.417  -2.517   1.468  1.00 97.91           C  
ATOM   3002  HA  TYR A 195     -12.980  -3.027   0.685  1.00 97.91           H  
ATOM   3003  C   TYR A 195     -11.626  -1.393   0.801  1.00 97.91           C  
ATOM   3004  CB  TYR A 195     -13.406  -1.949   2.479  1.00 97.91           C  
ATOM   3005  HB2 TYR A 195     -12.862  -1.580   3.349  1.00 97.91           H  
ATOM   3006  HB3 TYR A 195     -14.043  -2.778   2.786  1.00 97.91           H  
ATOM   3007  O   TYR A 195     -11.861  -1.075  -0.366  1.00 97.91           O  
ATOM   3008  CG  TYR A 195     -14.296  -0.851   1.940  1.00 97.91           C  
ATOM   3009  CD1 TYR A 195     -14.195   0.456   2.451  1.00 97.91           C  
ATOM   3010  HD1 TYR A 195     -13.500   0.672   3.249  1.00 97.91           H  
ATOM   3011  CD2 TYR A 195     -15.226  -1.144   0.925  1.00 97.91           C  
ATOM   3012  HD2 TYR A 195     -15.315  -2.151   0.544  1.00 97.91           H  
ATOM   3013  CE1 TYR A 195     -15.027   1.473   1.946  1.00 97.91           C  
ATOM   3014  HE1 TYR A 195     -14.998   2.460   2.382  1.00 97.91           H  
ATOM   3015  CE2 TYR A 195     -16.039  -0.123   0.399  1.00 97.91           C  
ATOM   3016  HE2 TYR A 195     -16.757  -0.349  -0.375  1.00 97.91           H  
ATOM   3017  OH  TYR A 195     -16.769   2.164   0.452  1.00 97.91           O  
ATOM   3018  HH  TYR A 195     -16.595   3.008   0.875  1.00 97.91           H  
ATOM   3019  CZ  TYR A 195     -15.935   1.190   0.906  1.00 97.91           C  
ATOM   3020  N   VAL A 196     -10.653  -0.814   1.511  1.00 98.10           N  
ATOM   3021  H   VAL A 196     -10.494  -1.120   2.460  1.00 98.10           H  
ATOM   3022  CA  VAL A 196      -9.833   0.269   0.956  1.00 98.10           C  
ATOM   3023  HA  VAL A 196     -10.498   1.038   0.564  1.00 98.10           H  
ATOM   3024  C   VAL A 196      -8.990  -0.228  -0.222  1.00 98.10           C  
ATOM   3025  CB  VAL A 196      -8.963   0.910   2.049  1.00 98.10           C  
ATOM   3026  HB  VAL A 196      -8.393   0.121   2.539  1.00 98.10           H  
ATOM   3027  O   VAL A 196      -8.910   0.464  -1.234  1.00 98.10           O  
ATOM   3028  CG1 VAL A 196      -7.996   1.956   1.472  1.00 98.10           C  
ATOM   3029 HG11 VAL A 196      -7.497   2.491   2.280  1.00 98.10           H  
ATOM   3030 HG12 VAL A 196      -7.238   1.474   0.855  1.00 98.10           H  
ATOM   3031 HG13 VAL A 196      -8.552   2.669   0.864  1.00 98.10           H  
ATOM   3032  CG2 VAL A 196      -9.822   1.626   3.101  1.00 98.10           C  
ATOM   3033 HG21 VAL A 196     -10.360   2.456   2.642  1.00 98.10           H  
ATOM   3034 HG22 VAL A 196     -10.547   0.938   3.537  1.00 98.10           H  
ATOM   3035 HG23 VAL A 196      -9.189   2.007   3.902  1.00 98.10           H  
ATOM   3036  N   LEU A 197      -8.403  -1.427  -0.146  1.00 98.02           N  
ATOM   3037  H   LEU A 197      -8.516  -1.979   0.692  1.00 98.02           H  
ATOM   3038  CA  LEU A 197      -7.632  -1.992  -1.260  1.00 98.02           C  
ATOM   3039  HA  LEU A 197      -6.895  -1.254  -1.577  1.00 98.02           H  
ATOM   3040  C   LEU A 197      -8.508  -2.280  -2.491  1.00 98.02           C  
ATOM   3041  CB  LEU A 197      -6.901  -3.261  -0.803  1.00 98.02           C  
ATOM   3042  HB2 LEU A 197      -6.491  -3.755  -1.685  1.00 98.02           H  
ATOM   3043  HB3 LEU A 197      -7.637  -3.930  -0.358  1.00 98.02           H  
ATOM   3044  O   LEU A 197      -8.087  -1.977  -3.609  1.00 98.02           O  
ATOM   3045  CG  LEU A 197      -5.749  -3.053   0.196  1.00 98.02           C  
ATOM   3046  HG  LEU A 197      -6.098  -2.512   1.076  1.00 98.02           H  
ATOM   3047  CD1 LEU A 197      -5.240  -4.428   0.622  1.00 98.02           C  
ATOM   3048 HD11 LEU A 197      -6.050  -4.969   1.113  1.00 98.02           H  
ATOM   3049 HD12 LEU A 197      -4.402  -4.327   1.312  1.00 98.02           H  
ATOM   3050 HD13 LEU A 197      -4.931  -4.996  -0.256  1.00 98.02           H  
ATOM   3051  CD2 LEU A 197      -4.570  -2.274  -0.378  1.00 98.02           C  
ATOM   3052 HD21 LEU A 197      -3.804  -2.170   0.391  1.00 98.02           H  
ATOM   3053 HD22 LEU A 197      -4.884  -1.281  -0.699  1.00 98.02           H  
ATOM   3054 HD23 LEU A 197      -4.140  -2.827  -1.214  1.00 98.02           H  
ATOM   3055  N   ASN A 198      -9.738  -2.771  -2.296  1.00 97.21           N  
ATOM   3056  H   ASN A 198     -10.009  -3.056  -1.366  1.00 97.21           H  
ATOM   3057  CA  ASN A 198     -10.717  -2.919  -3.378  1.00 97.21           C  
ATOM   3058  HA  ASN A 198     -10.283  -3.534  -4.166  1.00 97.21           H  
ATOM   3059  C   ASN A 198     -11.050  -1.568  -4.032  1.00 97.21           C  
ATOM   3060  CB  ASN A 198     -11.983  -3.614  -2.837  1.00 97.21           C  
ATOM   3061  HB2 ASN A 198     -12.837  -3.348  -3.460  1.00 97.21           H  
ATOM   3062  HB3 ASN A 198     -12.196  -3.291  -1.818  1.00 97.21           H  
ATOM   3063  O   ASN A 198     -11.022  -1.451  -5.255  1.00 97.21           O  
ATOM   3064  CG  ASN A 198     -11.870  -5.125  -2.899  1.00 97.21           C  
ATOM   3065  ND2 ASN A 198     -12.258  -5.838  -1.873  1.00 97.21           N  
ATOM   3066 HD21 ASN A 198     -12.503  -5.411  -0.991  1.00 97.21           H  
ATOM   3067 HD22 ASN A 198     -12.162  -6.837  -1.980  1.00 97.21           H  
ATOM   3068  OD1 ASN A 198     -11.429  -5.681  -3.888  1.00 97.21           O  
ATOM   3069  N   LYS A 199     -11.279  -0.516  -3.234  1.00 96.14           N  
ATOM   3070  H   LYS A 199     -11.312  -0.680  -2.238  1.00 96.14           H  
ATOM   3071  CA  LYS A 199     -11.533   0.847  -3.742  1.00 96.14           C  
ATOM   3072  HA  LYS A 199     -12.331   0.796  -4.483  1.00 96.14           H  
ATOM   3073  C   LYS A 199     -10.344   1.445  -4.497  1.00 96.14           C  
ATOM   3074  CB  LYS A 199     -11.952   1.761  -2.577  1.00 96.14           C  
ATOM   3075  HB2 LYS A 199     -11.274   1.608  -1.738  1.00 96.14           H  
ATOM   3076  HB3 LYS A 199     -11.867   2.805  -2.881  1.00 96.14           H  
ATOM   3077  O   LYS A 199     -10.537   2.196  -5.449  1.00 96.14           O  
ATOM   3078  CG  LYS A 199     -13.393   1.502  -2.110  1.00 96.14           C  
ATOM   3079  HG2 LYS A 199     -13.540   1.984  -1.144  1.00 96.14           H  
ATOM   3080  HG3 LYS A 199     -13.561   0.432  -1.986  1.00 96.14           H  
ATOM   3081  CD  LYS A 199     -14.414   2.078  -3.105  1.00 96.14           C  
ATOM   3082  HD2 LYS A 199     -14.266   1.647  -4.095  1.00 96.14           H  
ATOM   3083  HD3 LYS A 199     -14.271   3.157  -3.166  1.00 96.14           H  
ATOM   3084  CE  LYS A 199     -15.845   1.787  -2.654  1.00 96.14           C  
ATOM   3085  HE2 LYS A 199     -16.021   0.712  -2.705  1.00 96.14           H  
ATOM   3086  HE3 LYS A 199     -15.944   2.105  -1.616  1.00 96.14           H  
ATOM   3087  NZ  LYS A 199     -16.838   2.522  -3.477  1.00 96.14           N  
ATOM   3088  HZ1 LYS A 199     -16.690   2.427  -4.472  1.00 96.14           H  
ATOM   3089  HZ2 LYS A 199     -17.792   2.276  -3.255  1.00 96.14           H  
ATOM   3090  HZ3 LYS A 199     -16.807   3.511  -3.275  1.00 96.14           H  
ATOM   3091  N   VAL A 200      -9.124   1.096  -4.096  1.00 95.94           N  
ATOM   3092  H   VAL A 200      -9.057   0.532  -3.262  1.00 95.94           H  
ATOM   3093  CA  VAL A 200      -7.884   1.478  -4.788  1.00 95.94           C  
ATOM   3094  HA  VAL A 200      -7.935   2.527  -5.079  1.00 95.94           H  
ATOM   3095  C   VAL A 200      -7.707   0.732  -6.118  1.00 95.94           C  
ATOM   3096  CB  VAL A 200      -6.702   1.335  -3.809  1.00 95.94           C  
ATOM   3097  HB  VAL A 200      -6.746   0.358  -3.328  1.00 95.94           H  
ATOM   3098  O   VAL A 200      -7.060   1.259  -7.021  1.00 95.94           O  
ATOM   3099  CG1 VAL A 200      -5.342   1.472  -4.480  1.00 95.94           C  
ATOM   3100 HG11 VAL A 200      -5.182   0.576  -5.080  1.00 95.94           H  
ATOM   3101 HG12 VAL A 200      -5.315   2.361  -5.109  1.00 95.94           H  
ATOM   3102 HG13 VAL A 200      -4.551   1.529  -3.731  1.00 95.94           H  
ATOM   3103  CG2 VAL A 200      -6.755   2.418  -2.723  1.00 95.94           C  
ATOM   3104 HG21 VAL A 200      -6.569   3.398  -3.162  1.00 95.94           H  
ATOM   3105 HG22 VAL A 200      -6.002   2.209  -1.963  1.00 95.94           H  
ATOM   3106 HG23 VAL A 200      -7.734   2.436  -2.242  1.00 95.94           H  
ATOM   3107  N   GLY A 201      -8.340  -0.430  -6.288  1.00 95.88           N  
ATOM   3108  H   GLY A 201      -8.915  -0.779  -5.534  1.00 95.88           H  
ATOM   3109  CA  GLY A 201      -8.318  -1.210  -7.527  1.00 95.88           C  
ATOM   3110  HA2 GLY A 201      -9.317  -1.616  -7.686  1.00 95.88           H  
ATOM   3111  HA3 GLY A 201      -8.072  -0.571  -8.375  1.00 95.88           H  
ATOM   3112  C   GLY A 201      -7.343  -2.387  -7.511  1.00 95.88           C  
ATOM   3113  O   GLY A 201      -6.982  -2.889  -8.577  1.00 95.88           O  
ATOM   3114  N   PHE A 202      -6.906  -2.833  -6.329  1.00 96.47           N  
ATOM   3115  H   PHE A 202      -7.280  -2.422  -5.485  1.00 96.47           H  
ATOM   3116  CA  PHE A 202      -6.171  -4.091  -6.209  1.00 96.47           C  
ATOM   3117  HA  PHE A 202      -5.377  -4.101  -6.956  1.00 96.47           H  
ATOM   3118  C   PHE A 202      -7.092  -5.274  -6.502  1.00 96.47           C  
ATOM   3119  CB  PHE A 202      -5.521  -4.216  -4.832  1.00 96.47           C  
ATOM   3120  HB2 PHE A 202      -6.279  -4.076  -4.062  1.00 96.47           H  
ATOM   3121  HB3 PHE A 202      -5.124  -5.225  -4.723  1.00 96.47           H  
ATOM   3122  O   PHE A 202      -8.253  -5.300  -6.096  1.00 96.47           O  
ATOM   3123  CG  PHE A 202      -4.381  -3.242  -4.631  1.00 96.47           C  
ATOM   3124  CD1 PHE A 202      -3.179  -3.415  -5.341  1.00 96.47           C  
ATOM   3125  HD1 PHE A 202      -3.069  -4.239  -6.031  1.00 96.47           H  
ATOM   3126  CD2 PHE A 202      -4.519  -2.154  -3.755  1.00 96.47           C  
ATOM   3127  HD2 PHE A 202      -5.453  -2.003  -3.233  1.00 96.47           H  
ATOM   3128  CE1 PHE A 202      -2.112  -2.522  -5.148  1.00 96.47           C  
ATOM   3129  HE1 PHE A 202      -1.193  -2.671  -5.695  1.00 96.47           H  
ATOM   3130  CE2 PHE A 202      -3.441  -1.279  -3.537  1.00 96.47           C  
ATOM   3131  HE2 PHE A 202      -3.545  -0.467  -2.831  1.00 96.47           H  
ATOM   3132  CZ  PHE A 202      -2.233  -1.465  -4.230  1.00 96.47           C  
ATOM   3133  HZ  PHE A 202      -1.401  -0.797  -4.062  1.00 96.47           H  
ATOM   3134  N   LYS A 203      -6.579  -6.258  -7.241  1.00 94.41           N  
ATOM   3135  H   LYS A 203      -5.598  -6.222  -7.478  1.00 94.41           H  
ATOM   3136  CA  LYS A 203      -7.391  -7.369  -7.746  1.00 94.41           C  
ATOM   3137  HA  LYS A 203      -8.396  -6.995  -7.943  1.00 94.41           H  
ATOM   3138  C   LYS A 203      -7.511  -8.488  -6.718  1.00 94.41           C  
ATOM   3139  CB  LYS A 203      -6.797  -7.895  -9.055  1.00 94.41           C  
ATOM   3140  HB2 LYS A 203      -5.767  -8.205  -8.873  1.00 94.41           H  
ATOM   3141  HB3 LYS A 203      -7.362  -8.769  -9.377  1.00 94.41           H  
ATOM   3142  O   LYS A 203      -6.566  -8.772  -5.984  1.00 94.41           O  
ATOM   3143  CG  LYS A 203      -6.829  -6.846 -10.174  1.00 94.41           C  
ATOM   3144  HG2 LYS A 203      -7.861  -6.578 -10.401  1.00 94.41           H  
ATOM   3145  HG3 LYS A 203      -6.282  -5.954  -9.869  1.00 94.41           H  
ATOM   3146  CD  LYS A 203      -6.161  -7.441 -11.412  1.00 94.41           C  
ATOM   3147  HD2 LYS A 203      -6.717  -8.319 -11.739  1.00 94.41           H  
ATOM   3148  HD3 LYS A 203      -5.151  -7.748 -11.139  1.00 94.41           H  
ATOM   3149  CE  LYS A 203      -6.083  -6.418 -12.542  1.00 94.41           C  
ATOM   3150  HE2 LYS A 203      -5.582  -5.528 -12.161  1.00 94.41           H  
ATOM   3151  HE3 LYS A 203      -7.093  -6.140 -12.844  1.00 94.41           H  
ATOM   3152  NZ  LYS A 203      -5.325  -6.991 -13.678  1.00 94.41           N  
ATOM   3153  HZ1 LYS A 203      -5.799  -7.802 -14.047  1.00 94.41           H  
ATOM   3154  HZ2 LYS A 203      -5.199  -6.311 -14.414  1.00 94.41           H  
ATOM   3155  HZ3 LYS A 203      -4.420  -7.298 -13.350  1.00 94.41           H  
ATOM   3156  N   LYS A 204      -8.656  -9.182  -6.749  1.00 95.91           N  
ATOM   3157  H   LYS A 204      -9.392  -8.821  -7.338  1.00 95.91           H  
ATOM   3158  CA  LYS A 204      -8.928 -10.408  -5.971  1.00 95.91           C  
ATOM   3159  HA  LYS A 204      -9.975 -10.673  -6.111  1.00 95.91           H  
ATOM   3160  C   LYS A 204      -8.815 -10.239  -4.451  1.00 95.91           C  
ATOM   3161  CB  LYS A 204      -8.058 -11.576  -6.492  1.00 95.91           C  
ATOM   3162  HB2 LYS A 204      -8.277 -12.473  -5.913  1.00 95.91           H  
ATOM   3163  HB3 LYS A 204      -7.006 -11.342  -6.327  1.00 95.91           H  
ATOM   3164  O   LYS A 204      -8.705 -11.230  -3.736  1.00 95.91           O  
ATOM   3165  CG  LYS A 204      -8.253 -11.917  -7.976  1.00 95.91           C  
ATOM   3166  HG2 LYS A 204      -8.039 -11.049  -8.600  1.00 95.91           H  
ATOM   3167  HG3 LYS A 204      -7.549 -12.708  -8.237  1.00 95.91           H  
ATOM   3168  CD  LYS A 204      -9.667 -12.431  -8.255  1.00 95.91           C  
ATOM   3169  HD2 LYS A 204     -10.394 -11.635  -8.093  1.00 95.91           H  
ATOM   3170  HD3 LYS A 204      -9.879 -13.253  -7.571  1.00 95.91           H  
ATOM   3171  CE  LYS A 204      -9.766 -12.931  -9.696  1.00 95.91           C  
ATOM   3172  HE2 LYS A 204      -8.952 -13.634  -9.871  1.00 95.91           H  
ATOM   3173  HE3 LYS A 204      -9.631 -12.089 -10.375  1.00 95.91           H  
ATOM   3174  NZ  LYS A 204     -11.073 -13.595  -9.919  1.00 95.91           N  
ATOM   3175  HZ1 LYS A 204     -11.165 -14.375  -9.284  1.00 95.91           H  
ATOM   3176  HZ2 LYS A 204     -11.836 -12.960  -9.734  1.00 95.91           H  
ATOM   3177  HZ3 LYS A 204     -11.142 -13.946 -10.864  1.00 95.91           H  
ATOM   3178  N   VAL A 205      -8.866  -9.005  -3.953  1.00 97.52           N  
ATOM   3179  H   VAL A 205      -9.009  -8.229  -4.584  1.00 97.52           H  
ATOM   3180  CA  VAL A 205      -9.015  -8.745  -2.522  1.00 97.52           C  
ATOM   3181  HA  VAL A 205      -8.337  -9.398  -1.972  1.00 97.52           H  
ATOM   3182  C   VAL A 205     -10.451  -9.092  -2.139  1.00 97.52           C  
ATOM   3183  CB  VAL A 205      -8.666  -7.288  -2.180  1.00 97.52           C  
ATOM   3184  HB  VAL A 205      -9.337  -6.611  -2.710  1.00 97.52           H  
ATOM   3185  O   VAL A 205     -11.387  -8.645  -2.801  1.00 97.52           O  
ATOM   3186  CG1 VAL A 205      -8.791  -7.034  -0.676  1.00 97.52           C  
ATOM   3187 HG11 VAL A 205      -8.184  -7.747  -0.118  1.00 97.52           H  
ATOM   3188 HG12 VAL A 205      -8.463  -6.019  -0.455  1.00 97.52           H  
ATOM   3189 HG13 VAL A 205      -9.833  -7.129  -0.368  1.00 97.52           H  
ATOM   3190  CG2 VAL A 205      -7.227  -6.952  -2.592  1.00 97.52           C  
ATOM   3191 HG21 VAL A 205      -6.995  -5.922  -2.322  1.00 97.52           H  
ATOM   3192 HG22 VAL A 205      -7.106  -7.054  -3.670  1.00 97.52           H  
ATOM   3193 HG23 VAL A 205      -6.534  -7.625  -2.085  1.00 97.52           H  
ATOM   3194  N   ARG A 206     -10.646  -9.893  -1.090  1.00 96.75           N  
ATOM   3195  H   ARG A 206      -9.838 -10.239  -0.592  1.00 96.75           H  
ATOM   3196  CA  ARG A 206     -11.984 -10.273  -0.633  1.00 96.75           C  
ATOM   3197  HA  ARG A 206     -12.476 -10.783  -1.461  1.00 96.75           H  
ATOM   3198  C   ARG A 206     -12.812  -9.036  -0.323  1.00 96.75           C  
ATOM   3199  CB  ARG A 206     -11.935 -11.239   0.558  1.00 96.75           C  
ATOM   3200  HB2 ARG A 206     -11.302 -12.088   0.301  1.00 96.75           H  
ATOM   3201  HB3 ARG A 206     -12.946 -11.615   0.718  1.00 96.75           H  
ATOM   3202  O   ARG A 206     -12.296  -8.035   0.173  1.00 96.75           O  
ATOM   3203  CG  ARG A 206     -11.435 -10.624   1.874  1.00 96.75           C  
ATOM   3204  HG2 ARG A 206     -11.977  -9.709   2.110  1.00 96.75           H  
ATOM   3205  HG3 ARG A 206     -10.370 -10.402   1.795  1.00 96.75           H  
ATOM   3206  CD  ARG A 206     -11.680 -11.626   3.002  1.00 96.75           C  
ATOM   3207  HD2 ARG A 206     -11.221 -12.577   2.733  1.00 96.75           H  
ATOM   3208  HD3 ARG A 206     -12.750 -11.786   3.131  1.00 96.75           H  
ATOM   3209  NE  ARG A 206     -11.078 -11.161   4.248  1.00 96.75           N  
ATOM   3210  HE  ARG A 206     -10.085 -11.328   4.326  1.00 96.75           H  
ATOM   3211  NH1 ARG A 206     -12.831 -10.078   5.306  1.00 96.75           N  
ATOM   3212 HH11 ARG A 206     -13.453 -10.226   4.524  1.00 96.75           H  
ATOM   3213 HH12 ARG A 206     -13.010  -9.405   6.037  1.00 96.75           H  
ATOM   3214  NH2 ARG A 206     -10.828 -10.135   6.210  1.00 96.75           N  
ATOM   3215 HH21 ARG A 206      -9.834 -10.306   6.157  1.00 96.75           H  
ATOM   3216 HH22 ARG A 206     -11.186  -9.447   6.857  1.00 96.75           H  
ATOM   3217  CZ  ARG A 206     -11.597 -10.478   5.239  1.00 96.75           C  
ATOM   3218  N   GLU A 207     -14.101  -9.108  -0.596  1.00 96.67           N  
ATOM   3219  H   GLU A 207     -14.474  -9.937  -1.037  1.00 96.67           H  
ATOM   3220  CA  GLU A 207     -15.019  -8.018  -0.297  1.00 96.67           C  
ATOM   3221  HA  GLU A 207     -14.470  -7.078  -0.351  1.00 96.67           H  
ATOM   3222  C   GLU A 207     -15.590  -8.202   1.118  1.00 96.67           C  
ATOM   3223  CB  GLU A 207     -16.077  -7.944  -1.398  1.00 96.67           C  
ATOM   3224  HB2 GLU A 207     -15.556  -7.931  -2.355  1.00 96.67           H  
ATOM   3225  HB3 GLU A 207     -16.723  -8.821  -1.361  1.00 96.67           H  
ATOM   3226  O   GLU A 207     -16.272  -9.199   1.371  1.00 96.67           O  
ATOM   3227  CG  GLU A 207     -16.916  -6.665  -1.279  1.00 96.67           C  
ATOM   3228  HG2 GLU A 207     -17.588  -6.759  -0.427  1.00 96.67           H  
ATOM   3229  HG3 GLU A 207     -16.245  -5.827  -1.086  1.00 96.67           H  
ATOM   3230  CD  GLU A 207     -17.727  -6.359  -2.548  1.00 96.67           C  
ATOM   3231  OE1 GLU A 207     -18.216  -5.208  -2.636  1.00 96.67           O  
ATOM   3232  OE2 GLU A 207     -17.833  -7.242  -3.429  1.00 96.67           O  
ATOM   3233  N   PRO A 208     -15.274  -7.308   2.074  1.00 96.85           N  
ATOM   3234  CA  PRO A 208     -15.875  -7.350   3.399  1.00 96.85           C  
ATOM   3235  HA  PRO A 208     -15.924  -8.373   3.772  1.00 96.85           H  
ATOM   3236  C   PRO A 208     -17.299  -6.775   3.350  1.00 96.85           C  
ATOM   3237  CB  PRO A 208     -14.922  -6.539   4.273  1.00 96.85           C  
ATOM   3238  HB2 PRO A 208     -15.403  -6.157   5.173  1.00 96.85           H  
ATOM   3239  HB3 PRO A 208     -14.060  -7.150   4.540  1.00 96.85           H  
ATOM   3240  O   PRO A 208     -17.634  -5.964   2.483  1.00 96.85           O  
ATOM   3241  CG  PRO A 208     -14.491  -5.436   3.312  1.00 96.85           C  
ATOM   3242  HG2 PRO A 208     -13.535  -5.001   3.604  1.00 96.85           H  
ATOM   3243  HG3 PRO A 208     -15.272  -4.678   3.254  1.00 96.85           H  
ATOM   3244  CD  PRO A 208     -14.382  -6.158   1.972  1.00 96.85           C  
ATOM   3245  HD2 PRO A 208     -13.358  -6.502   1.826  1.00 96.85           H  
ATOM   3246  HD3 PRO A 208     -14.684  -5.492   1.164  1.00 96.85           H  
ATOM   3247  N   GLU A 209     -18.144  -7.161   4.301  1.00 96.40           N  
ATOM   3248  H   GLU A 209     -17.799  -7.704   5.080  1.00 96.40           H  
ATOM   3249  CA  GLU A 209     -19.550  -6.761   4.313  1.00 96.40           C  
ATOM   3250  HA  GLU A 209     -19.906  -6.755   3.282  1.00 96.40           H  
ATOM   3251  C   GLU A 209     -19.727  -5.333   4.847  1.00 96.40           C  
ATOM   3252  CB  GLU A 209     -20.398  -7.794   5.070  1.00 96.40           C  
ATOM   3253  HB2 GLU A 209     -19.922  -8.026   6.023  1.00 96.40           H  
ATOM   3254  HB3 GLU A 209     -21.387  -7.375   5.256  1.00 96.40           H  
ATOM   3255  O   GLU A 209     -19.020  -4.875   5.750  1.00 96.40           O  
ATOM   3256  CG  GLU A 209     -20.549  -9.077   4.235  1.00 96.40           C  
ATOM   3257  HG2 GLU A 209     -21.067  -8.828   3.309  1.00 96.40           H  
ATOM   3258  HG3 GLU A 209     -19.558  -9.446   3.970  1.00 96.40           H  
ATOM   3259  CD  GLU A 209     -21.314 -10.201   4.945  1.00 96.40           C  
ATOM   3260  OE1 GLU A 209     -21.292 -11.330   4.399  1.00 96.40           O  
ATOM   3261  OE2 GLU A 209     -21.878  -9.969   6.031  1.00 96.40           O  
ATOM   3262  N   ALA A 210     -20.671  -4.592   4.266  1.00 95.55           N  
ATOM   3263  H   ALA A 210     -21.271  -5.035   3.586  1.00 95.55           H  
ATOM   3264  CA  ALA A 210     -21.081  -3.299   4.805  1.00 95.55           C  
ATOM   3265  HA  ALA A 210     -20.196  -2.687   4.984  1.00 95.55           H  
ATOM   3266  C   ALA A 210     -21.805  -3.484   6.143  1.00 95.55           C  
ATOM   3267  CB  ALA A 210     -21.978  -2.585   3.789  1.00 95.55           C  
ATOM   3268  HB1 ALA A 210     -22.916  -3.130   3.685  1.00 95.55           H  
ATOM   3269  HB2 ALA A 210     -21.491  -2.535   2.815  1.00 95.55           H  
ATOM   3270  HB3 ALA A 210     -22.197  -1.577   4.141  1.00 95.55           H  
ATOM   3271  O   ALA A 210     -22.493  -4.487   6.346  1.00 95.55           O  
ATOM   3272  N   TYR A 211     -21.716  -2.494   7.032  1.00 93.31           N  
ATOM   3273  H   TYR A 211     -21.211  -1.646   6.821  1.00 93.31           H  
ATOM   3274  CA  TYR A 211     -22.555  -2.510   8.221  1.00 93.31           C  
ATOM   3275  HA  TYR A 211     -22.424  -3.485   8.689  1.00 93.31           H  
ATOM   3276  C   TYR A 211     -24.035  -2.309   7.824  1.00 93.31           C  
ATOM   3277  CB  TYR A 211     -22.073  -1.463   9.226  1.00 93.31           C  
ATOM   3278  HB2 TYR A 211     -22.346  -0.463   8.890  1.00 93.31           H  
ATOM   3279  HB3 TYR A 211     -20.985  -1.500   9.293  1.00 93.31           H  
ATOM   3280  O   TYR A 211     -24.336  -1.392   7.053  1.00 93.31           O  
ATOM   3281  CG  TYR A 211     -22.647  -1.729  10.596  1.00 93.31           C  
ATOM   3282  CD1 TYR A 211     -23.813  -1.077  11.044  1.00 93.31           C  
ATOM   3283  HD1 TYR A 211     -24.292  -0.339  10.417  1.00 93.31           H  
ATOM   3284  CD2 TYR A 211     -22.056  -2.737  11.372  1.00 93.31           C  
ATOM   3285  HD2 TYR A 211     -21.172  -3.234  11.002  1.00 93.31           H  
ATOM   3286  CE1 TYR A 211     -24.384  -1.437  12.282  1.00 93.31           C  
ATOM   3287  HE1 TYR A 211     -25.294  -0.969  12.627  1.00 93.31           H  
ATOM   3288  CE2 TYR A 211     -22.644  -3.130  12.581  1.00 93.31           C  
ATOM   3289  HE2 TYR A 211     -22.222  -3.949  13.144  1.00 93.31           H  
ATOM   3290  OH  TYR A 211     -24.356  -2.930  14.185  1.00 93.31           O  
ATOM   3291  HH  TYR A 211     -23.872  -3.690  14.514  1.00 93.31           H  
ATOM   3292  CZ  TYR A 211     -23.801  -2.477  13.039  1.00 93.31           C  
ATOM   3293  N   PRO A 212     -24.983  -3.137   8.306  1.00 91.35           N  
ATOM   3294  CA  PRO A 212     -26.389  -3.009   7.926  1.00 91.35           C  
ATOM   3295  HA  PRO A 212     -26.462  -3.177   6.852  1.00 91.35           H  
ATOM   3296  C   PRO A 212     -26.977  -1.635   8.269  1.00 91.35           C  
ATOM   3297  CB  PRO A 212     -27.125  -4.135   8.654  1.00 91.35           C  
ATOM   3298  HB2 PRO A 212     -27.462  -3.796   9.634  1.00 91.35           H  
ATOM   3299  HB3 PRO A 212     -27.964  -4.516   8.071  1.00 91.35           H  
ATOM   3300  O   PRO A 212     -26.771  -1.114   9.365  1.00 91.35           O  
ATOM   3301  CG  PRO A 212     -26.037  -5.190   8.836  1.00 91.35           C  
ATOM   3302  HG2 PRO A 212     -26.241  -5.842   9.685  1.00 91.35           H  
ATOM   3303  HG3 PRO A 212     -25.927  -5.770   7.920  1.00 91.35           H  
ATOM   3304  CD  PRO A 212     -24.780  -4.359   9.070  1.00 91.35           C  
ATOM   3305  HD2 PRO A 212     -23.913  -4.920   8.722  1.00 91.35           H  
ATOM   3306  HD3 PRO A 212     -24.681  -4.115  10.127  1.00 91.35           H  
ATOM   3307  N   GLY A 213     -27.734  -1.057   7.332  1.00 86.58           N  
ATOM   3308  H   GLY A 213     -27.839  -1.525   6.443  1.00 86.58           H  
ATOM   3309  CA  GLY A 213     -28.384   0.249   7.508  1.00 86.58           C  
ATOM   3310  HA2 GLY A 213     -29.099   0.403   6.700  1.00 86.58           H  
ATOM   3311  HA3 GLY A 213     -28.926   0.256   8.453  1.00 86.58           H  
ATOM   3312  C   GLY A 213     -27.424   1.443   7.512  1.00 86.58           C  
ATOM   3313  O   GLY A 213     -27.831   2.555   7.835  1.00 86.58           O  
ATOM   3314  N   GLU A 214     -26.151   1.235   7.178  1.00 84.91           N  
ATOM   3315  H   GLU A 214     -25.826   0.301   6.974  1.00 84.91           H  
ATOM   3316  CA  GLU A 214     -25.181   2.316   7.133  1.00 84.91           C  
ATOM   3317  HA  GLU A 214     -25.343   2.949   8.006  1.00 84.91           H  
ATOM   3318  C   GLU A 214     -25.364   3.191   5.885  1.00 84.91           C  
ATOM   3319  CB  GLU A 214     -23.773   1.741   7.258  1.00 84.91           C  
ATOM   3320  HB2 GLU A 214     -23.525   1.178   6.359  1.00 84.91           H  
ATOM   3321  HB3 GLU A 214     -23.744   1.082   8.126  1.00 84.91           H  
ATOM   3322  O   GLU A 214     -25.050   2.815   4.753  1.00 84.91           O  
ATOM   3323  CG  GLU A 214     -22.766   2.868   7.474  1.00 84.91           C  
ATOM   3324  HG2 GLU A 214     -22.829   3.561   6.635  1.00 84.91           H  
ATOM   3325  HG3 GLU A 214     -23.031   3.406   8.384  1.00 84.91           H  
ATOM   3326  CD  GLU A 214     -21.324   2.380   7.572  1.00 84.91           C  
ATOM   3327  OE1 GLU A 214     -20.514   3.219   8.022  1.00 84.91           O  
ATOM   3328  OE2 GLU A 214     -21.026   1.232   7.171  1.00 84.91           O  
ATOM   3329  N   GLU A 215     -25.838   4.408   6.111  1.00 85.43           N  
ATOM   3330  H   GLU A 215     -26.189   4.623   7.034  1.00 85.43           H  
ATOM   3331  CA  GLU A 215     -25.732   5.505   5.154  1.00 85.43           C  
ATOM   3332  HA  GLU A 215     -25.896   5.121   4.147  1.00 85.43           H  
ATOM   3333  C   GLU A 215     -24.328   6.106   5.229  1.00 85.43           C  
ATOM   3334  CB  GLU A 215     -26.803   6.554   5.454  1.00 85.43           C  
ATOM   3335  HB2 GLU A 215     -26.664   6.928   6.468  1.00 85.43           H  
ATOM   3336  HB3 GLU A 215     -26.686   7.380   4.752  1.00 85.43           H  
ATOM   3337  O   GLU A 215     -23.676   6.007   6.255  1.00 85.43           O  
ATOM   3338  CG  GLU A 215     -28.215   5.962   5.305  1.00 85.43           C  
ATOM   3339  HG2 GLU A 215     -28.320   5.572   4.292  1.00 85.43           H  
ATOM   3340  HG3 GLU A 215     -28.339   5.134   6.003  1.00 85.43           H  
ATOM   3341  CD  GLU A 215     -29.325   6.984   5.570  1.00 85.43           C  
ATOM   3342  OE1 GLU A 215     -30.500   6.605   5.376  1.00 85.43           O  
ATOM   3343  OE2 GLU A 215     -28.998   8.134   5.949  1.00 85.43           O  
ATOM   3344  N   GLY A 216     -23.823   6.721   4.161  1.00 86.79           N  
ATOM   3345  H   GLY A 216     -24.395   6.812   3.334  1.00 86.79           H  
ATOM   3346  CA  GLY A 216     -22.511   7.377   4.180  1.00 86.79           C  
ATOM   3347  HA2 GLY A 216     -22.603   8.322   4.715  1.00 86.79           H  
ATOM   3348  HA3 GLY A 216     -21.781   6.767   4.711  1.00 86.79           H  
ATOM   3349  C   GLY A 216     -21.988   7.672   2.784  1.00 86.79           C  
ATOM   3350  O   GLY A 216     -22.470   7.100   1.800  1.00 86.79           O  
ATOM   3351  N   ALA A 217     -21.010   8.568   2.705  1.00 92.13           N  
ATOM   3352  H   ALA A 217     -20.546   8.846   3.559  1.00 92.13           H  
ATOM   3353  CA  ALA A 217     -20.425   9.009   1.449  1.00 92.13           C  
ATOM   3354  HA  ALA A 217     -21.234   9.257   0.762  1.00 92.13           H  
ATOM   3355  C   ALA A 217     -19.589   7.893   0.808  1.00 92.13           C  
ATOM   3356  CB  ALA A 217     -19.607  10.281   1.699  1.00 92.13           C  
ATOM   3357  HB1 ALA A 217     -19.172  10.629   0.762  1.00 92.13           H  
ATOM   3358  HB2 ALA A 217     -18.801  10.068   2.402  1.00 92.13           H  
ATOM   3359  HB3 ALA A 217     -20.247  11.062   2.109  1.00 92.13           H  
ATOM   3360  O   ALA A 217     -19.011   7.049   1.495  1.00 92.13           O  
ATOM   3361  N   ASP A 218     -19.527   7.892  -0.521  1.00 92.61           N  
ATOM   3362  H   ASP A 218     -19.983   8.640  -1.024  1.00 92.61           H  
ATOM   3363  CA  ASP A 218     -18.479   7.167  -1.237  1.00 92.61           C  
ATOM   3364  HA  ASP A 218     -18.188   6.304  -0.639  1.00 92.61           H  
ATOM   3365  C   ASP A 218     -17.243   8.065  -1.381  1.00 92.61           C  
ATOM   3366  CB  ASP A 218     -18.998   6.647  -2.592  1.00 92.61           C  
ATOM   3367  HB2 ASP A 218     -20.028   6.312  -2.468  1.00 92.61           H  
ATOM   3368  HB3 ASP A 218     -18.988   7.456  -3.323  1.00 92.61           H  
ATOM   3369  O   ASP A 218     -17.333   9.288  -1.245  1.00 92.61           O  
ATOM   3370  CG  ASP A 218     -18.182   5.457  -3.120  1.00 92.61           C  
ATOM   3371  OD1 ASP A 218     -17.260   4.983  -2.416  1.00 92.61           O  
ATOM   3372  OD2 ASP A 218     -18.513   4.900  -4.184  1.00 92.61           O  
ATOM   3373  N   PHE A 219     -16.091   7.470  -1.668  1.00 93.53           N  
ATOM   3374  H   PHE A 219     -16.103   6.478  -1.855  1.00 93.53           H  
ATOM   3375  CA  PHE A 219     -14.874   8.208  -1.977  1.00 93.53           C  
ATOM   3376  HA  PHE A 219     -15.131   9.254  -2.141  1.00 93.53           H  
ATOM   3377  C   PHE A 219     -14.247   7.701  -3.269  1.00 93.53           C  
ATOM   3378  CB  PHE A 219     -13.889   8.176  -0.805  1.00 93.53           C  
ATOM   3379  HB2 PHE A 219     -14.398   8.517   0.096  1.00 93.53           H  
ATOM   3380  HB3 PHE A 219     -13.097   8.895  -1.014  1.00 93.53           H  
ATOM   3381  O   PHE A 219     -14.358   6.530  -3.632  1.00 93.53           O  
ATOM   3382  CG  PHE A 219     -13.264   6.823  -0.536  1.00 93.53           C  
ATOM   3383  CD1 PHE A 219     -13.966   5.862   0.212  1.00 93.53           C  
ATOM   3384  HD1 PHE A 219     -14.956   6.085   0.582  1.00 93.53           H  
ATOM   3385  CD2 PHE A 219     -11.979   6.523  -1.027  1.00 93.53           C  
ATOM   3386  HD2 PHE A 219     -11.433   7.256  -1.603  1.00 93.53           H  
ATOM   3387  CE1 PHE A 219     -13.385   4.611   0.475  1.00 93.53           C  
ATOM   3388  HE1 PHE A 219     -13.928   3.878   1.053  1.00 93.53           H  
ATOM   3389  CE2 PHE A 219     -11.399   5.273  -0.748  1.00 93.53           C  
ATOM   3390  HE2 PHE A 219     -10.403   5.043  -1.095  1.00 93.53           H  
ATOM   3391  CZ  PHE A 219     -12.098   4.316   0.001  1.00 93.53           C  
ATOM   3392  HZ  PHE A 219     -11.648   3.358   0.215  1.00 93.53           H  
ATOM   3393  N   HIS A 220     -13.566   8.610  -3.960  1.00 92.44           N  
ATOM   3394  H   HIS A 220     -13.435   9.529  -3.561  1.00 92.44           H  
ATOM   3395  CA  HIS A 220     -12.909   8.328  -5.226  1.00 92.44           C  
ATOM   3396  HA  HIS A 220     -13.170   7.321  -5.553  1.00 92.44           H  
ATOM   3397  C   HIS A 220     -11.397   8.379  -5.046  1.00 92.44           C  
ATOM   3398  CB  HIS A 220     -13.402   9.296  -6.304  1.00 92.44           C  
ATOM   3399  HB2 HIS A 220     -12.832   9.129  -7.218  1.00 92.44           H  
ATOM   3400  HB3 HIS A 220     -13.227  10.322  -5.982  1.00 92.44           H  
ATOM   3401  O   HIS A 220     -10.860   9.269  -4.388  1.00 92.44           O  
ATOM   3402  CG  HIS A 220     -14.866   9.114  -6.614  1.00 92.44           C  
ATOM   3403  CD2 HIS A 220     -15.400   8.320  -7.593  1.00 92.44           C  
ATOM   3404  HD2 HIS A 220     -14.846   7.719  -8.299  1.00 92.44           H  
ATOM   3405  ND1 HIS A 220     -15.921   9.681  -5.935  1.00 92.44           N  
ATOM   3406  HD1 HIS A 220     -15.862  10.305  -5.143  1.00 92.44           H  
ATOM   3407  CE1 HIS A 220     -17.060   9.238  -6.492  1.00 92.44           C  
ATOM   3408  HE1 HIS A 220     -18.056   9.500  -6.166  1.00 92.44           H  
ATOM   3409  NE2 HIS A 220     -16.791   8.416  -7.516  1.00 92.44           N  
ATOM   3410  N   ILE A 221     -10.715   7.417  -5.656  1.00 93.39           N  
ATOM   3411  H   ILE A 221     -11.227   6.717  -6.173  1.00 93.39           H  
ATOM   3412  CA  ILE A 221      -9.259   7.358  -5.686  1.00 93.39           C  
ATOM   3413  HA  ILE A 221      -8.862   7.840  -4.792  1.00 93.39           H  
ATOM   3414  C   ILE A 221      -8.763   8.146  -6.896  1.00 93.39           C  
ATOM   3415  CB  ILE A 221      -8.804   5.888  -5.679  1.00 93.39           C  
ATOM   3416  HB  ILE A 221      -9.279   5.370  -6.512  1.00 93.39           H  
ATOM   3417  O   ILE A 221      -9.160   7.874  -8.032  1.00 93.39           O  
ATOM   3418  CG1 ILE A 221      -9.239   5.181  -4.374  1.00 93.39           C  
ATOM   3419 HG12 ILE A 221     -10.326   5.173  -4.298  1.00 93.39           H  
ATOM   3420 HG13 ILE A 221      -8.931   4.137  -4.428  1.00 93.39           H  
ATOM   3421  CG2 ILE A 221      -7.286   5.772  -5.866  1.00 93.39           C  
ATOM   3422 HG21 ILE A 221      -7.005   6.108  -6.865  1.00 93.39           H  
ATOM   3423 HG22 ILE A 221      -6.780   6.399  -5.133  1.00 93.39           H  
ATOM   3424 HG23 ILE A 221      -6.970   4.735  -5.752  1.00 93.39           H  
ATOM   3425  CD1 ILE A 221      -8.660   5.762  -3.077  1.00 93.39           C  
ATOM   3426 HD11 ILE A 221      -9.224   6.644  -2.775  1.00 93.39           H  
ATOM   3427 HD12 ILE A 221      -7.610   6.029  -3.191  1.00 93.39           H  
ATOM   3428 HD13 ILE A 221      -8.707   5.001  -2.298  1.00 93.39           H  
ATOM   3429  N   SER A 222      -7.895   9.121  -6.645  1.00 92.48           N  
ATOM   3430  H   SER A 222      -7.589   9.284  -5.697  1.00 92.48           H  
ATOM   3431  CA  SER A 222      -7.278   9.950  -7.674  1.00 92.48           C  
ATOM   3432  HA  SER A 222      -8.063  10.327  -8.330  1.00 92.48           H  
ATOM   3433  C   SER A 222      -6.286   9.158  -8.537  1.00 92.48           C  
ATOM   3434  CB  SER A 222      -6.609  11.149  -7.001  1.00 92.48           C  
ATOM   3435  HB2 SER A 222      -6.082  11.747  -7.744  1.00 92.48           H  
ATOM   3436  HB3 SER A 222      -7.373  11.768  -6.531  1.00 92.48           H  
ATOM   3437  O   SER A 222      -5.724   8.141  -8.121  1.00 92.48           O  
ATOM   3438  OG  SER A 222      -5.710  10.699  -6.012  1.00 92.48           O  
ATOM   3439  HG  SER A 222      -4.843  10.999  -6.295  1.00 92.48           H  
ATOM   3440  N   GLU A 223      -6.043   9.626  -9.762  1.00 90.35           N  
ATOM   3441  H   GLU A 223      -6.551  10.438 -10.085  1.00 90.35           H  
ATOM   3442  CA  GLU A 223      -5.153   8.945 -10.717  1.00 90.35           C  
ATOM   3443  HA  GLU A 223      -5.511   7.928 -10.874  1.00 90.35           H  
ATOM   3444  C   GLU A 223      -3.703   8.820 -10.206  1.00 90.35           C  
ATOM   3445  CB  GLU A 223      -5.183   9.684 -12.068  1.00 90.35           C  
ATOM   3446  HB2 GLU A 223      -4.420   9.255 -12.718  1.00 90.35           H  
ATOM   3447  HB3 GLU A 223      -4.926  10.731 -11.908  1.00 90.35           H  
ATOM   3448  O   GLU A 223      -3.037   7.816 -10.459  1.00 90.35           O  
ATOM   3449  CG  GLU A 223      -6.540   9.608 -12.789  1.00 90.35           C  
ATOM   3450  HG2 GLU A 223      -6.457  10.131 -13.742  1.00 90.35           H  
ATOM   3451  HG3 GLU A 223      -7.286  10.132 -12.191  1.00 90.35           H  
ATOM   3452  CD  GLU A 223      -6.992   8.162 -13.043  1.00 90.35           C  
ATOM   3453  OE1 GLU A 223      -8.154   7.830 -12.702  1.00 90.35           O  
ATOM   3454  OE2 GLU A 223      -6.162   7.346 -13.493  1.00 90.35           O  
ATOM   3455  N   ASP A 224      -3.215   9.782  -9.416  1.00 90.01           N  
ATOM   3456  H   ASP A 224      -3.827  10.530  -9.122  1.00 90.01           H  
ATOM   3457  CA  ASP A 224      -1.873   9.748  -8.812  1.00 90.01           C  
ATOM   3458  HA  ASP A 224      -1.153   9.524  -9.599  1.00 90.01           H  
ATOM   3459  C   ASP A 224      -1.717   8.673  -7.721  1.00 90.01           C  
ATOM   3460  CB  ASP A 224      -1.528  11.128  -8.233  1.00 90.01           C  
ATOM   3461  HB2 ASP A 224      -1.716  11.896  -8.983  1.00 90.01           H  
ATOM   3462  HB3 ASP A 224      -0.465  11.147  -7.994  1.00 90.01           H  
ATOM   3463  O   ASP A 224      -0.601   8.236  -7.415  1.00 90.01           O  
ATOM   3464  CG  ASP A 224      -2.336  11.433  -6.973  1.00 90.01           C  
ATOM   3465  OD1 ASP A 224      -3.577  11.433  -7.097  1.00 90.01           O  
ATOM   3466  OD2 ASP A 224      -1.719  11.616  -5.902  1.00 90.01           O  
ATOM   3467  N   VAL A 225      -2.828   8.213  -7.148  1.00 90.36           N  
ATOM   3468  H   VAL A 225      -3.705   8.644  -7.400  1.00 90.36           H  
ATOM   3469  CA  VAL A 225      -2.850   7.042  -6.273  1.00 90.36           C  
ATOM   3470  HA  VAL A 225      -1.922   7.001  -5.704  1.00 90.36           H  
ATOM   3471  C   VAL A 225      -2.919   5.769  -7.119  1.00 90.36           C  
ATOM   3472  CB  VAL A 225      -4.003   7.155  -5.266  1.00 90.36           C  
ATOM   3473  HB  VAL A 225      -4.936   7.292  -5.813  1.00 90.36           H  
ATOM   3474  O   VAL A 225      -2.178   4.823  -6.843  1.00 90.36           O  
ATOM   3475  CG1 VAL A 225      -4.098   5.906  -4.390  1.00 90.36           C  
ATOM   3476 HG11 VAL A 225      -3.149   5.780  -3.868  1.00 90.36           H  
ATOM   3477 HG12 VAL A 225      -4.897   6.026  -3.659  1.00 90.36           H  
ATOM   3478 HG13 VAL A 225      -4.315   5.023  -4.991  1.00 90.36           H  
ATOM   3479  CG2 VAL A 225      -3.809   8.346  -4.319  1.00 90.36           C  
ATOM   3480 HG21 VAL A 225      -4.670   8.433  -3.655  1.00 90.36           H  
ATOM   3481 HG22 VAL A 225      -2.904   8.220  -3.726  1.00 90.36           H  
ATOM   3482 HG23 VAL A 225      -3.731   9.273  -4.887  1.00 90.36           H  
ATOM   3483  N   LYS A 226      -3.713   5.755  -8.202  1.00 90.67           N  
ATOM   3484  H   LYS A 226      -4.272   6.576  -8.386  1.00 90.67           H  
ATOM   3485  CA  LYS A 226      -3.840   4.593  -9.103  1.00 90.67           C  
ATOM   3486  HA  LYS A 226      -4.181   3.737  -8.521  1.00 90.67           H  
ATOM   3487  C   LYS A 226      -2.521   4.179  -9.749  1.00 90.67           C  
ATOM   3488  CB  LYS A 226      -4.872   4.841 -10.206  1.00 90.67           C  
ATOM   3489  HB2 LYS A 226      -4.830   4.008 -10.908  1.00 90.67           H  
ATOM   3490  HB3 LYS A 226      -4.622   5.752 -10.749  1.00 90.67           H  
ATOM   3491  O   LYS A 226      -2.256   2.989  -9.859  1.00 90.67           O  
ATOM   3492  CG  LYS A 226      -6.299   4.931  -9.661  1.00 90.67           C  
ATOM   3493  HG2 LYS A 226      -6.387   5.811  -9.023  1.00 90.67           H  
ATOM   3494  HG3 LYS A 226      -6.542   4.038  -9.085  1.00 90.67           H  
ATOM   3495  CD  LYS A 226      -7.266   5.066 -10.835  1.00 90.67           C  
ATOM   3496  HD2 LYS A 226      -6.915   5.879 -11.471  1.00 90.67           H  
ATOM   3497  HD3 LYS A 226      -7.272   4.146 -11.419  1.00 90.67           H  
ATOM   3498  CE  LYS A 226      -8.678   5.387 -10.350  1.00 90.67           C  
ATOM   3499  HE2 LYS A 226      -9.107   4.511  -9.863  1.00 90.67           H  
ATOM   3500  HE3 LYS A 226      -8.613   6.192  -9.619  1.00 90.67           H  
ATOM   3501  NZ  LYS A 226      -9.507   5.834 -11.491  1.00 90.67           N  
ATOM   3502  HZ1 LYS A 226      -9.597   5.118 -12.198  1.00 90.67           H  
ATOM   3503  HZ2 LYS A 226      -9.040   6.609 -11.940  1.00 90.67           H  
ATOM   3504  HZ3 LYS A 226     -10.408   6.174 -11.188  1.00 90.67           H  
ATOM   3505  N   ILE A 227      -1.630   5.110 -10.097  1.00 90.86           N  
ATOM   3506  H   ILE A 227      -1.920   6.077 -10.080  1.00 90.86           H  
ATOM   3507  CA  ILE A 227      -0.305   4.737 -10.640  1.00 90.86           C  
ATOM   3508  HA  ILE A 227      -0.476   4.145 -11.539  1.00 90.86           H  
ATOM   3509  C   ILE A 227       0.503   3.831  -9.688  1.00 90.86           C  
ATOM   3510  CB  ILE A 227       0.523   5.974 -11.055  1.00 90.86           C  
ATOM   3511  HB  ILE A 227       1.487   5.618 -11.419  1.00 90.86           H  
ATOM   3512  O   ILE A 227       1.372   3.078 -10.133  1.00 90.86           O  
ATOM   3513  CG1 ILE A 227       0.774   6.913  -9.864  1.00 90.86           C  
ATOM   3514 HG12 ILE A 227      -0.193   7.320  -9.571  1.00 90.86           H  
ATOM   3515 HG13 ILE A 227       1.192   6.346  -9.032  1.00 90.86           H  
ATOM   3516  CG2 ILE A 227      -0.165   6.712 -12.215  1.00 90.86           C  
ATOM   3517 HG21 ILE A 227      -1.085   7.192 -11.882  1.00 90.86           H  
ATOM   3518 HG22 ILE A 227      -0.411   6.009 -13.011  1.00 90.86           H  
ATOM   3519 HG23 ILE A 227       0.497   7.472 -12.628  1.00 90.86           H  
ATOM   3520  CD1 ILE A 227       1.724   8.083 -10.139  1.00 90.86           C  
ATOM   3521 HD11 ILE A 227       1.900   8.627  -9.211  1.00 90.86           H  
ATOM   3522 HD12 ILE A 227       2.674   7.709 -10.521  1.00 90.86           H  
ATOM   3523 HD13 ILE A 227       1.280   8.767 -10.862  1.00 90.86           H  
ATOM   3524  N   ARG A 228       0.202   3.855  -8.380  1.00 90.30           N  
ATOM   3525  H   ARG A 228      -0.576   4.429  -8.091  1.00 90.30           H  
ATOM   3526  CA  ARG A 228       0.878   3.054  -7.346  1.00 90.30           C  
ATOM   3527  HA  ARG A 228       1.916   2.906  -7.644  1.00 90.30           H  
ATOM   3528  C   ARG A 228       0.304   1.651  -7.176  1.00 90.30           C  
ATOM   3529  CB  ARG A 228       0.852   3.788  -5.999  1.00 90.30           C  
ATOM   3530  HB2 ARG A 228      -0.175   3.873  -5.644  1.00 90.30           H  
ATOM   3531  HB3 ARG A 228       1.412   3.205  -5.268  1.00 90.30           H  
ATOM   3532  O   ARG A 228       0.891   0.869  -6.435  1.00 90.30           O  
ATOM   3533  CG  ARG A 228       1.480   5.177  -6.102  1.00 90.30           C  
ATOM   3534  HG2 ARG A 228       2.509   5.080  -6.448  1.00 90.30           H  
ATOM   3535  HG3 ARG A 228       0.918   5.791  -6.806  1.00 90.30           H  
ATOM   3536  CD  ARG A 228       1.450   5.875  -4.749  1.00 90.30           C  
ATOM   3537  HD2 ARG A 228       0.409   6.051  -4.478  1.00 90.30           H  
ATOM   3538  HD3 ARG A 228       1.893   5.237  -3.984  1.00 90.30           H  
ATOM   3539  NE  ARG A 228       2.151   7.162  -4.851  1.00 90.30           N  
ATOM   3540  HE  ARG A 228       1.597   7.915  -5.231  1.00 90.30           H  
ATOM   3541  NH1 ARG A 228       4.212   6.448  -4.127  1.00 90.30           N  
ATOM   3542 HH11 ARG A 228       3.776   5.574  -3.871  1.00 90.30           H  
ATOM   3543 HH12 ARG A 228       5.193   6.610  -3.948  1.00 90.30           H  
ATOM   3544  NH2 ARG A 228       3.942   8.549  -4.846  1.00 90.30           N  
ATOM   3545 HH21 ARG A 228       4.942   8.680  -4.780  1.00 90.30           H  
ATOM   3546 HH22 ARG A 228       3.341   9.241  -5.270  1.00 90.30           H  
ATOM   3547  CZ  ARG A 228       3.427   7.378  -4.600  1.00 90.30           C  
ATOM   3548  N   THR A 229      -0.794   1.312  -7.847  1.00 91.56           N  
ATOM   3549  H   THR A 229      -1.250   1.993  -8.438  1.00 91.56           H  
ATOM   3550  CA  THR A 229      -1.414  -0.023  -7.763  1.00 91.56           C  
ATOM   3551  HA  THR A 229      -1.308  -0.399  -6.745  1.00 91.56           H  
ATOM   3552  C   THR A 229      -0.740  -1.038  -8.676  1.00 91.56           C  
ATOM   3553  CB  THR A 229      -2.912   0.029  -8.064  1.00 91.56           C  
ATOM   3554  HB  THR A 229      -3.360  -0.939  -7.840  1.00 91.56           H  
ATOM   3555  O   THR A 229      -0.883  -2.239  -8.495  1.00 91.56           O  
ATOM   3556  CG2 THR A 229      -3.574   1.100  -7.211  1.00 91.56           C  
ATOM   3557 HG21 THR A 229      -3.302   0.932  -6.169  1.00 91.56           H  
ATOM   3558 HG22 THR A 229      -4.655   1.031  -7.336  1.00 91.56           H  
ATOM   3559 HG23 THR A 229      -3.244   2.098  -7.500  1.00 91.56           H  
ATOM   3560  OG1 THR A 229      -3.135   0.345  -9.413  1.00 91.56           O  
ATOM   3561  HG1 THR A 229      -4.084   0.444  -9.524  1.00 91.56           H  
ATOM   3562  N   SER A 230       0.095  -0.569  -9.607  1.00 91.94           N  
ATOM   3563  H   SER A 230       0.127   0.433  -9.731  1.00 91.94           H  
ATOM   3564  CA  SER A 230       0.886  -1.409 -10.511  1.00 91.94           C  
ATOM   3565  HA  SER A 230       0.217  -2.158 -10.933  1.00 91.94           H  
ATOM   3566  C   SER A 230       2.034  -2.176  -9.829  1.00 91.94           C  
ATOM   3567  CB  SER A 230       1.411  -0.554 -11.668  1.00 91.94           C  
ATOM   3568  HB2 SER A 230       1.928  -1.199 -12.379  1.00 91.94           H  
ATOM   3569  HB3 SER A 230       0.576  -0.075 -12.178  1.00 91.94           H  
ATOM   3570  O   SER A 230       2.722  -2.964 -10.479  1.00 91.94           O  
ATOM   3571  OG  SER A 230       2.315   0.434 -11.201  1.00 91.94           O  
ATOM   3572  HG  SER A 230       1.858   1.264 -11.044  1.00 91.94           H  
ATOM   3573  N   VAL A 231       2.233  -2.021  -8.518  1.00 93.72           N  
ATOM   3574  H   VAL A 231       1.569  -1.447  -8.017  1.00 93.72           H  
ATOM   3575  CA  VAL A 231       3.312  -2.656  -7.737  1.00 93.72           C  
ATOM   3576  HA  VAL A 231       4.217  -2.645  -8.344  1.00 93.72           H  
ATOM   3577  C   VAL A 231       3.019  -4.113  -7.379  1.00 93.72           C  
ATOM   3578  CB  VAL A 231       3.605  -1.864  -6.453  1.00 93.72           C  
ATOM   3579  HB  VAL A 231       4.436  -2.343  -5.936  1.00 93.72           H  
ATOM   3580  O   VAL A 231       1.867  -4.512  -7.247  1.00 93.72           O  
ATOM   3581  CG1 VAL A 231       4.050  -0.437  -6.797  1.00 93.72           C  
ATOM   3582 HG11 VAL A 231       4.881  -0.473  -7.503  1.00 93.72           H  
ATOM   3583 HG12 VAL A 231       4.387   0.073  -5.895  1.00 93.72           H  
ATOM   3584 HG13 VAL A 231       3.231   0.125  -7.246  1.00 93.72           H  
ATOM   3585  CG2 VAL A 231       2.394  -1.868  -5.507  1.00 93.72           C  
ATOM   3586 HG21 VAL A 231       2.258  -2.869  -5.098  1.00 93.72           H  
ATOM   3587 HG22 VAL A 231       2.544  -1.180  -4.675  1.00 93.72           H  
ATOM   3588 HG23 VAL A 231       1.481  -1.584  -6.030  1.00 93.72           H  
ATOM   3589  N   PHE A 232       4.056  -4.935  -7.226  1.00 96.42           N  
ATOM   3590  H   PHE A 232       4.993  -4.561  -7.273  1.00 96.42           H  
ATOM   3591  CA  PHE A 232       3.887  -6.310  -6.741  1.00 96.42           C  
ATOM   3592  HA  PHE A 232       3.110  -6.787  -7.337  1.00 96.42           H  
ATOM   3593  C   PHE A 232       3.428  -6.329  -5.274  1.00 96.42           C  
ATOM   3594  CB  PHE A 232       5.184  -7.106  -6.931  1.00 96.42           C  
ATOM   3595  HB2 PHE A 232       5.164  -7.977  -6.276  1.00 96.42           H  
ATOM   3596  HB3 PHE A 232       6.040  -6.501  -6.631  1.00 96.42           H  
ATOM   3597  O   PHE A 232       3.822  -5.434  -4.518  1.00 96.42           O  
ATOM   3598  CG  PHE A 232       5.367  -7.584  -8.355  1.00 96.42           C  
ATOM   3599  CD1 PHE A 232       5.052  -8.911  -8.701  1.00 96.42           C  
ATOM   3600  HD1 PHE A 232       4.714  -9.602  -7.944  1.00 96.42           H  
ATOM   3601  CD2 PHE A 232       5.802  -6.689  -9.346  1.00 96.42           C  
ATOM   3602  HD2 PHE A 232       6.045  -5.668  -9.093  1.00 96.42           H  
ATOM   3603  CE1 PHE A 232       5.172  -9.342 -10.033  1.00 96.42           C  
ATOM   3604  HE1 PHE A 232       4.918 -10.359 -10.296  1.00 96.42           H  
ATOM   3605  CE2 PHE A 232       5.929  -7.122 -10.673  1.00 96.42           C  
ATOM   3606  HE2 PHE A 232       6.276  -6.429 -11.425  1.00 96.42           H  
ATOM   3607  CZ  PHE A 232       5.614  -8.446 -11.021  1.00 96.42           C  
ATOM   3608  HZ  PHE A 232       5.713  -8.767 -12.047  1.00 96.42           H  
ATOM   3609  N   PRO A 233       2.628  -7.333  -4.869  1.00 97.30           N  
ATOM   3610  CA  PRO A 233       2.242  -7.506  -3.475  1.00 97.30           C  
ATOM   3611  HA  PRO A 233       1.780  -6.593  -3.097  1.00 97.30           H  
ATOM   3612  C   PRO A 233       3.457  -7.846  -2.597  1.00 97.30           C  
ATOM   3613  CB  PRO A 233       1.201  -8.630  -3.491  1.00 97.30           C  
ATOM   3614  HB2 PRO A 233       0.210  -8.213  -3.671  1.00 97.30           H  
ATOM   3615  HB3 PRO A 233       1.208  -9.207  -2.566  1.00 97.30           H  
ATOM   3616  O   PRO A 233       4.489  -8.335  -3.080  1.00 97.30           O  
ATOM   3617  CG  PRO A 233       1.617  -9.488  -4.682  1.00 97.30           C  
ATOM   3618  HG2 PRO A 233       2.436 -10.147  -4.396  1.00 97.30           H  
ATOM   3619  HG3 PRO A 233       0.783 -10.063  -5.084  1.00 97.30           H  
ATOM   3620  CD  PRO A 233       2.112  -8.439  -5.675  1.00 97.30           C  
ATOM   3621  HD2 PRO A 233       1.277  -8.087  -6.280  1.00 97.30           H  
ATOM   3622  HD3 PRO A 233       2.884  -8.873  -6.312  1.00 97.30           H  
ATOM   3623  N   ALA A 234       3.329  -7.616  -1.290  1.00 96.11           N  
ATOM   3624  H   ALA A 234       2.515  -7.112  -0.968  1.00 96.11           H  
ATOM   3625  CA  ALA A 234       4.340  -7.956  -0.302  1.00 96.11           C  
ATOM   3626  HA  ALA A 234       5.212  -7.328  -0.487  1.00 96.11           H  
ATOM   3627  C   ALA A 234       4.752  -9.431  -0.428  1.00 96.11           C  
ATOM   3628  CB  ALA A 234       3.812  -7.642   1.098  1.00 96.11           C  
ATOM   3629  HB1 ALA A 234       3.437  -6.620   1.135  1.00 96.11           H  
ATOM   3630  HB2 ALA A 234       4.615  -7.757   1.826  1.00 96.11           H  
ATOM   3631  HB3 ALA A 234       3.001  -8.326   1.349  1.00 96.11           H  
ATOM   3632  O   ALA A 234       3.924 -10.305  -0.692  1.00 96.11           O  
ATOM   3633  N   GLY A 235       6.050  -9.698  -0.270  1.00 95.54           N  
ATOM   3634  H   GLY A 235       6.646  -8.946   0.046  1.00 95.54           H  
ATOM   3635  CA  GLY A 235       6.669 -11.003  -0.535  1.00 95.54           C  
ATOM   3636  HA2 GLY A 235       7.494 -11.159   0.160  1.00 95.54           H  
ATOM   3637  HA3 GLY A 235       5.937 -11.793  -0.364  1.00 95.54           H  
ATOM   3638  C   GLY A 235       7.202 -11.169  -1.963  1.00 95.54           C  
ATOM   3639  O   GLY A 235       8.092 -11.982  -2.191  1.00 95.54           O  
ATOM   3640  N   HIS A 236       6.765 -10.339  -2.918  1.00 96.92           N  
ATOM   3641  H   HIS A 236       5.993  -9.725  -2.701  1.00 96.92           H  
ATOM   3642  CA  HIS A 236       7.152 -10.459  -4.331  1.00 96.92           C  
ATOM   3643  HA  HIS A 236       7.792 -11.335  -4.436  1.00 96.92           H  
ATOM   3644  C   HIS A 236       8.015  -9.289  -4.837  1.00 96.92           C  
ATOM   3645  CB  HIS A 236       5.908 -10.764  -5.177  1.00 96.92           C  
ATOM   3646  HB2 HIS A 236       5.149  -9.999  -5.013  1.00 96.92           H  
ATOM   3647  HB3 HIS A 236       6.175 -10.759  -6.234  1.00 96.92           H  
ATOM   3648  O   HIS A 236       8.160  -9.084  -6.043  1.00 96.92           O  
ATOM   3649  CG  HIS A 236       5.329 -12.118  -4.849  1.00 96.92           C  
ATOM   3650  CD2 HIS A 236       5.578 -13.286  -5.519  1.00 96.92           C  
ATOM   3651  HD2 HIS A 236       6.195 -13.397  -6.399  1.00 96.92           H  
ATOM   3652  ND1 HIS A 236       4.536 -12.444  -3.770  1.00 96.92           N  
ATOM   3653  HD1 HIS A 236       4.093 -11.825  -3.105  1.00 96.92           H  
ATOM   3654  CE1 HIS A 236       4.332 -13.772  -3.791  1.00 96.92           C  
ATOM   3655  HE1 HIS A 236       3.743 -14.325  -3.075  1.00 96.92           H  
ATOM   3656  NE2 HIS A 236       4.938 -14.327  -4.848  1.00 96.92           N  
ATOM   3657  N   ALA A 237       8.678  -8.556  -3.934  1.00 95.42           N  
ATOM   3658  H   ALA A 237       8.493  -8.738  -2.958  1.00 95.42           H  
ATOM   3659  CA  ALA A 237       9.581  -7.453  -4.289  1.00 95.42           C  
ATOM   3660  HA  ALA A 237       9.001  -6.686  -4.802  1.00 95.42           H  
ATOM   3661  C   ALA A 237      10.720  -7.881  -5.240  1.00 95.42           C  
ATOM   3662  CB  ALA A 237      10.140  -6.849  -2.995  1.00 95.42           C  
ATOM   3663  HB1 ALA A 237       9.322  -6.495  -2.368  1.00 95.42           H  
ATOM   3664  HB2 ALA A 237      10.785  -6.003  -3.236  1.00 95.42           H  
ATOM   3665  HB3 ALA A 237      10.718  -7.592  -2.445  1.00 95.42           H  
ATOM   3666  O   ALA A 237      11.086  -7.126  -6.141  1.00 95.42           O  
ATOM   3667  N   LYS A 238      11.237  -9.113  -5.094  1.00 96.07           N  
ATOM   3668  H   LYS A 238      10.889  -9.676  -4.332  1.00 96.07           H  
ATOM   3669  CA  LYS A 238      12.249  -9.691  -6.002  1.00 96.07           C  
ATOM   3670  HA  LYS A 238      13.109  -9.023  -6.049  1.00 96.07           H  
ATOM   3671  C   LYS A 238      11.737  -9.807  -7.443  1.00 96.07           C  
ATOM   3672  CB  LYS A 238      12.720 -11.068  -5.492  1.00 96.07           C  
ATOM   3673  HB2 LYS A 238      11.857 -11.724  -5.375  1.00 96.07           H  
ATOM   3674  HB3 LYS A 238      13.368 -11.507  -6.250  1.00 96.07           H  
ATOM   3675  O   LYS A 238      12.475  -9.481  -8.369  1.00 96.07           O  
ATOM   3676  CG  LYS A 238      13.497 -11.010  -4.164  1.00 96.07           C  
ATOM   3677  HG2 LYS A 238      12.841 -10.636  -3.377  1.00 96.07           H  
ATOM   3678  HG3 LYS A 238      14.342 -10.330  -4.269  1.00 96.07           H  
ATOM   3679  CD  LYS A 238      14.031 -12.395  -3.760  1.00 96.07           C  
ATOM   3680  HD2 LYS A 238      14.715 -12.750  -4.531  1.00 96.07           H  
ATOM   3681  HD3 LYS A 238      13.197 -13.092  -3.682  1.00 96.07           H  
ATOM   3682  CE  LYS A 238      14.772 -12.333  -2.415  1.00 96.07           C  
ATOM   3683  HE2 LYS A 238      15.578 -11.604  -2.493  1.00 96.07           H  
ATOM   3684  HE3 LYS A 238      14.078 -11.992  -1.647  1.00 96.07           H  
ATOM   3685  NZ  LYS A 238      15.335 -13.654  -2.031  1.00 96.07           N  
ATOM   3686  HZ1 LYS A 238      14.618 -14.362  -1.971  1.00 96.07           H  
ATOM   3687  HZ2 LYS A 238      15.787 -13.607  -1.129  1.00 96.07           H  
ATOM   3688  HZ3 LYS A 238      16.023 -13.947  -2.710  1.00 96.07           H  
ATOM   3689  N   HIS A 239      10.475 -10.202  -7.630  1.00 97.38           N  
ATOM   3690  H   HIS A 239       9.888 -10.356  -6.823  1.00 97.38           H  
ATOM   3691  CA  HIS A 239       9.843 -10.267  -8.952  1.00 97.38           C  
ATOM   3692  HA  HIS A 239      10.483 -10.841  -9.622  1.00 97.38           H  
ATOM   3693  C   HIS A 239       9.695  -8.867  -9.550  1.00 97.38           C  
ATOM   3694  CB  HIS A 239       8.477 -10.964  -8.873  1.00 97.38           C  
ATOM   3695  HB2 HIS A 239       8.002 -10.894  -9.852  1.00 97.38           H  
ATOM   3696  HB3 HIS A 239       7.828 -10.448  -8.166  1.00 97.38           H  
ATOM   3697  O   HIS A 239      10.072  -8.653 -10.697  1.00 97.38           O  
ATOM   3698  CG  HIS A 239       8.550 -12.421  -8.499  1.00 97.38           C  
ATOM   3699  CD2 HIS A 239       8.367 -13.482  -9.347  1.00 97.38           C  
ATOM   3700  HD2 HIS A 239       8.156 -13.439 -10.406  1.00 97.38           H  
ATOM   3701  ND1 HIS A 239       8.775 -12.943  -7.240  1.00 97.38           N  
ATOM   3702  HD1 HIS A 239       8.831 -12.440  -6.366  1.00 97.38           H  
ATOM   3703  CE1 HIS A 239       8.736 -14.282  -7.333  1.00 97.38           C  
ATOM   3704  HE1 HIS A 239       8.821 -14.972  -6.506  1.00 97.38           H  
ATOM   3705  NE2 HIS A 239       8.487 -14.645  -8.594  1.00 97.38           N  
ATOM   3706  N   GLY A 240       9.251  -7.887  -8.755  1.00 96.89           N  
ATOM   3707  H   GLY A 240       8.925  -8.127  -7.830  1.00 96.89           H  
ATOM   3708  CA  GLY A 240       9.177  -6.492  -9.198  1.00 96.89           C  
ATOM   3709  HA2 GLY A 240       8.485  -6.418 -10.037  1.00 96.89           H  
ATOM   3710  HA3 GLY A 240       8.806  -5.877  -8.378  1.00 96.89           H  
ATOM   3711  C   GLY A 240      10.528  -5.932  -9.654  1.00 96.89           C  
ATOM   3712  O   GLY A 240      10.620  -5.359 -10.739  1.00 96.89           O  
ATOM   3713  N   ALA A 241      11.591  -6.153  -8.874  1.00 96.93           N  
ATOM   3714  H   ALA A 241      11.454  -6.617  -7.987  1.00 96.93           H  
ATOM   3715  CA  ALA A 241      12.943  -5.717  -9.228  1.00 96.93           C  
ATOM   3716  HA  ALA A 241      12.922  -4.645  -9.425  1.00 96.93           H  
ATOM   3717  C   ALA A 241      13.461  -6.402 -10.506  1.00 96.93           C  
ATOM   3718  CB  ALA A 241      13.873  -5.969  -8.035  1.00 96.93           C  
ATOM   3719  HB1 ALA A 241      13.920  -7.035  -7.813  1.00 96.93           H  
ATOM   3720  HB2 ALA A 241      13.505  -5.434  -7.159  1.00 96.93           H  
ATOM   3721  HB3 ALA A 241      14.875  -5.611  -8.271  1.00 96.93           H  
ATOM   3722  O   ALA A 241      14.000  -5.728 -11.384  1.00 96.93           O  
ATOM   3723  N   CYS A 242      13.261  -7.718 -10.646  1.00 97.60           N  
ATOM   3724  H   CYS A 242      12.825  -8.229  -9.892  1.00 97.60           H  
ATOM   3725  CA  CYS A 242      13.661  -8.461 -11.846  1.00 97.60           C  
ATOM   3726  HA  CYS A 242      14.712  -8.262 -12.055  1.00 97.60           H  
ATOM   3727  C   CYS A 242      12.873  -8.027 -13.087  1.00 97.60           C  
ATOM   3728  CB  CYS A 242      13.496  -9.967 -11.612  1.00 97.60           C  
ATOM   3729  HB2 CYS A 242      12.483 -10.189 -11.279  1.00 97.60           H  
ATOM   3730  HB3 CYS A 242      13.682 -10.500 -12.545  1.00 97.60           H  
ATOM   3731  O   CYS A 242      13.463  -7.882 -14.153  1.00 97.60           O  
ATOM   3732  SG  CYS A 242      14.683 -10.537 -10.373  1.00 97.60           S  
ATOM   3733  HG  CYS A 242      14.057  -9.999  -9.323  1.00 97.60           H  
ATOM   3734  N   GLN A 243      11.567  -7.773 -12.964  1.00 97.66           N  
ATOM   3735  H   GLN A 243      11.116  -7.924 -12.073  1.00 97.66           H  
ATOM   3736  CA  GLN A 243      10.750  -7.312 -14.087  1.00 97.66           C  
ATOM   3737  HA  GLN A 243      10.906  -7.992 -14.925  1.00 97.66           H  
ATOM   3738  C   GLN A 243      11.185  -5.918 -14.549  1.00 97.66           C  
ATOM   3739  CB  GLN A 243       9.261  -7.339 -13.706  1.00 97.66           C  
ATOM   3740  HB2 GLN A 243       9.014  -8.302 -13.259  1.00 97.66           H  
ATOM   3741  HB3 GLN A 243       9.057  -6.554 -12.978  1.00 97.66           H  
ATOM   3742  O   GLN A 243      11.310  -5.682 -15.748  1.00 97.66           O  
ATOM   3743  CG  GLN A 243       8.385  -7.144 -14.954  1.00 97.66           C  
ATOM   3744  HG2 GLN A 243       8.683  -6.241 -15.486  1.00 97.66           H  
ATOM   3745  HG3 GLN A 243       8.537  -7.992 -15.621  1.00 97.66           H  
ATOM   3746  CD  GLN A 243       6.901  -7.012 -14.638  1.00 97.66           C  
ATOM   3747  NE2 GLN A 243       6.035  -7.664 -15.378  1.00 97.66           N  
ATOM   3748 HE21 GLN A 243       6.347  -8.319 -16.082  1.00 97.66           H  
ATOM   3749 HE22 GLN A 243       5.059  -7.564 -15.140  1.00 97.66           H  
ATOM   3750  OE1 GLN A 243       6.483  -6.252 -13.783  1.00 97.66           O  
ATOM   3751  N   GLU A 244      11.460  -5.002 -13.618  1.00 97.23           N  
ATOM   3752  H   GLU A 244      11.307  -5.231 -12.646  1.00 97.23           H  
ATOM   3753  CA  GLU A 244      11.962  -3.664 -13.948  1.00 97.23           C  
ATOM   3754  HA  GLU A 244      11.303  -3.219 -14.694  1.00 97.23           H  
ATOM   3755  C   GLU A 244      13.370  -3.715 -14.566  1.00 97.23           C  
ATOM   3756  CB  GLU A 244      11.911  -2.796 -12.681  1.00 97.23           C  
ATOM   3757  HB2 GLU A 244      10.881  -2.749 -12.327  1.00 97.23           H  
ATOM   3758  HB3 GLU A 244      12.508  -3.273 -11.903  1.00 97.23           H  
ATOM   3759  O   GLU A 244      13.645  -3.019 -15.545  1.00 97.23           O  
ATOM   3760  CG  GLU A 244      12.434  -1.364 -12.870  1.00 97.23           C  
ATOM   3761  HG2 GLU A 244      12.341  -0.841 -11.919  1.00 97.23           H  
ATOM   3762  HG3 GLU A 244      13.497  -1.416 -13.103  1.00 97.23           H  
ATOM   3763  CD  GLU A 244      11.730  -0.539 -13.957  1.00 97.23           C  
ATOM   3764  OE1 GLU A 244      12.380   0.455 -14.382  1.00 97.23           O  
ATOM   3765  OE2 GLU A 244      10.581  -0.874 -14.334  1.00 97.23           O  
ATOM   3766  N   ALA A 245      14.251  -4.580 -14.057  1.00 97.71           N  
ATOM   3767  H   ALA A 245      13.992  -5.114 -13.239  1.00 97.71           H  
ATOM   3768  CA  ALA A 245      15.556  -4.833 -14.662  1.00 97.71           C  
ATOM   3769  HA  ALA A 245      16.110  -3.896 -14.716  1.00 97.71           H  
ATOM   3770  C   ALA A 245      15.424  -5.374 -16.094  1.00 97.71           C  
ATOM   3771  CB  ALA A 245      16.327  -5.804 -13.768  1.00 97.71           C  
ATOM   3772  HB1 ALA A 245      16.450  -5.376 -12.773  1.00 97.71           H  
ATOM   3773  HB2 ALA A 245      15.779  -6.743 -13.686  1.00 97.71           H  
ATOM   3774  HB3 ALA A 245      17.305  -6.007 -14.204  1.00 97.71           H  
ATOM   3775  O   ALA A 245      16.075  -4.858 -17.000  1.00 97.71           O  
ATOM   3776  N   LEU A 246      14.533  -6.342 -16.323  1.00 97.50           N  
ATOM   3777  H   LEU A 246      14.059  -6.757 -15.533  1.00 97.50           H  
ATOM   3778  CA  LEU A 246      14.298  -6.923 -17.644  1.00 97.50           C  
ATOM   3779  HA  LEU A 246      15.265  -7.236 -18.039  1.00 97.50           H  
ATOM   3780  C   LEU A 246      13.709  -5.898 -18.627  1.00 97.50           C  
ATOM   3781  CB  LEU A 246      13.408  -8.168 -17.486  1.00 97.50           C  
ATOM   3782  HB2 LEU A 246      12.433  -7.856 -17.111  1.00 97.50           H  
ATOM   3783  HB3 LEU A 246      13.857  -8.829 -16.745  1.00 97.50           H  
ATOM   3784  O   LEU A 246      14.133  -5.848 -19.779  1.00 97.50           O  
ATOM   3785  CG  LEU A 246      13.206  -8.965 -18.787  1.00 97.50           C  
ATOM   3786  HG  LEU A 246      12.737  -8.320 -19.530  1.00 97.50           H  
ATOM   3787  CD1 LEU A 246      14.513  -9.494 -19.378  1.00 97.50           C  
ATOM   3788 HD11 LEU A 246      14.299 -10.148 -20.224  1.00 97.50           H  
ATOM   3789 HD12 LEU A 246      15.069 -10.053 -18.625  1.00 97.50           H  
ATOM   3790 HD13 LEU A 246      15.118  -8.664 -19.741  1.00 97.50           H  
ATOM   3791  CD2 LEU A 246      12.282 -10.152 -18.518  1.00 97.50           C  
ATOM   3792 HD21 LEU A 246      11.339  -9.797 -18.102  1.00 97.50           H  
ATOM   3793 HD22 LEU A 246      12.077 -10.678 -19.450  1.00 97.50           H  
ATOM   3794 HD23 LEU A 246      12.750 -10.839 -17.812  1.00 97.50           H  
ATOM   3795  N   LYS A 247      12.804  -5.017 -18.174  1.00 96.43           N  
ATOM   3796  H   LYS A 247      12.471  -5.134 -17.228  1.00 96.43           H  
ATOM   3797  CA  LYS A 247      12.293  -3.889 -18.979  1.00 96.43           C  
ATOM   3798  HA  LYS A 247      11.844  -4.275 -19.894  1.00 96.43           H  
ATOM   3799  C   LYS A 247      13.398  -2.939 -19.427  1.00 96.43           C  
ATOM   3800  CB  LYS A 247      11.252  -3.085 -18.188  1.00 96.43           C  
ATOM   3801  HB2 LYS A 247      11.616  -2.904 -17.176  1.00 96.43           H  
ATOM   3802  HB3 LYS A 247      11.107  -2.119 -18.671  1.00 96.43           H  
ATOM   3803  O   LYS A 247      13.336  -2.419 -20.537  1.00 96.43           O  
ATOM   3804  CG  LYS A 247       9.896  -3.787 -18.132  1.00 96.43           C  
ATOM   3805  HG2 LYS A 247      10.018  -4.783 -17.706  1.00 96.43           H  
ATOM   3806  HG3 LYS A 247       9.504  -3.879 -19.145  1.00 96.43           H  
ATOM   3807  CD  LYS A 247       8.909  -2.988 -17.276  1.00 96.43           C  
ATOM   3808  HD2 LYS A 247       8.797  -1.987 -17.694  1.00 96.43           H  
ATOM   3809  HD3 LYS A 247       9.298  -2.908 -16.261  1.00 96.43           H  
ATOM   3810  CE  LYS A 247       7.553  -3.698 -17.263  1.00 96.43           C  
ATOM   3811  HE2 LYS A 247       7.188  -3.781 -18.286  1.00 96.43           H  
ATOM   3812  HE3 LYS A 247       7.695  -4.708 -16.878  1.00 96.43           H  
ATOM   3813  NZ  LYS A 247       6.569  -2.970 -16.427  1.00 96.43           N  
ATOM   3814  HZ1 LYS A 247       5.696  -3.476 -16.400  1.00 96.43           H  
ATOM   3815  HZ2 LYS A 247       6.917  -2.868 -15.484  1.00 96.43           H  
ATOM   3816  HZ3 LYS A 247       6.392  -2.054 -16.814  1.00 96.43           H  
ATOM   3817  N   ARG A 248      14.388  -2.683 -18.568  1.00 96.27           N  
ATOM   3818  H   ARG A 248      14.340  -3.115 -17.657  1.00 96.27           H  
ATOM   3819  CA  ARG A 248      15.551  -1.848 -18.907  1.00 96.27           C  
ATOM   3820  HA  ARG A 248      15.223  -0.965 -19.455  1.00 96.27           H  
ATOM   3821  C   ARG A 248      16.510  -2.573 -19.839  1.00 96.27           C  
ATOM   3822  CB  ARG A 248      16.270  -1.408 -17.633  1.00 96.27           C  
ATOM   3823  HB2 ARG A 248      16.491  -2.282 -17.020  1.00 96.27           H  
ATOM   3824  HB3 ARG A 248      17.209  -0.926 -17.906  1.00 96.27           H  
ATOM   3825  O   ARG A 248      16.973  -1.963 -20.796  1.00 96.27           O  
ATOM   3826  CG  ARG A 248      15.426  -0.420 -16.832  1.00 96.27           C  
ATOM   3827  HG2 ARG A 248      14.431  -0.826 -16.648  1.00 96.27           H  
ATOM   3828  HG3 ARG A 248      15.330   0.513 -17.388  1.00 96.27           H  
ATOM   3829  CD  ARG A 248      16.113  -0.158 -15.499  1.00 96.27           C  
ATOM   3830  HD2 ARG A 248      17.094   0.274 -15.691  1.00 96.27           H  
ATOM   3831  HD3 ARG A 248      16.241  -1.108 -14.979  1.00 96.27           H  
ATOM   3832  NE  ARG A 248      15.281   0.728 -14.680  1.00 96.27           N  
ATOM   3833  HE  ARG A 248      14.288   0.539 -14.678  1.00 96.27           H  
ATOM   3834  NH1 ARG A 248      16.943   2.093 -13.855  1.00 96.27           N  
ATOM   3835 HH11 ARG A 248      17.227   2.888 -13.302  1.00 96.27           H  
ATOM   3836 HH12 ARG A 248      17.628   1.558 -14.369  1.00 96.27           H  
ATOM   3837  NH2 ARG A 248      14.774   2.420 -13.317  1.00 96.27           N  
ATOM   3838 HH21 ARG A 248      14.998   3.240 -12.772  1.00 96.27           H  
ATOM   3839 HH22 ARG A 248      13.822   2.107 -13.445  1.00 96.27           H  
ATOM   3840  CZ  ARG A 248      15.684   1.744 -13.953  1.00 96.27           C  
ATOM   3841  N   LEU A 249      16.749  -3.864 -19.602  1.00 95.49           N  
ATOM   3842  H   LEU A 249      16.356  -4.285 -18.772  1.00 95.49           H  
ATOM   3843  CA  LEU A 249      17.565  -4.696 -20.481  1.00 95.49           C  
ATOM   3844  HA  LEU A 249      18.560  -4.257 -20.541  1.00 95.49           H  
ATOM   3845  C   LEU A 249      16.992  -4.707 -21.899  1.00 95.49           C  
ATOM   3846  CB  LEU A 249      17.687  -6.111 -19.892  1.00 95.49           C  
ATOM   3847  HB2 LEU A 249      16.689  -6.536 -19.783  1.00 95.49           H  
ATOM   3848  HB3 LEU A 249      18.143  -6.056 -18.903  1.00 95.49           H  
ATOM   3849  O   LEU A 249      17.730  -4.466 -22.843  1.00 95.49           O  
ATOM   3850  CG  LEU A 249      18.520  -7.055 -20.774  1.00 95.49           C  
ATOM   3851  HG  LEU A 249      18.054  -7.123 -21.758  1.00 95.49           H  
ATOM   3852  CD1 LEU A 249      19.964  -6.607 -20.978  1.00 95.49           C  
ATOM   3853 HD11 LEU A 249      19.999  -5.635 -21.470  1.00 95.49           H  
ATOM   3854 HD12 LEU A 249      20.470  -7.325 -21.622  1.00 95.49           H  
ATOM   3855 HD13 LEU A 249      20.480  -6.555 -20.019  1.00 95.49           H  
ATOM   3856  CD2 LEU A 249      18.545  -8.449 -20.162  1.00 95.49           C  
ATOM   3857 HD21 LEU A 249      19.013  -8.416 -19.178  1.00 95.49           H  
ATOM   3858 HD22 LEU A 249      17.530  -8.838 -20.076  1.00 95.49           H  
ATOM   3859 HD23 LEU A 249      19.121  -9.102 -20.817  1.00 95.49           H  
ATOM   3860  N   ALA A 250      15.675  -4.864 -22.039  1.00 94.21           N  
ATOM   3861  H   ALA A 250      15.136  -5.091 -21.215  1.00 94.21           H  
ATOM   3862  CA  ALA A 250      14.960  -4.850 -23.316  1.00 94.21           C  
ATOM   3863  HA  ALA A 250      15.370  -5.633 -23.953  1.00 94.21           H  
ATOM   3864  C   ALA A 250      15.075  -3.536 -24.119  1.00 94.21           C  
ATOM   3865  CB  ALA A 250      13.499  -5.200 -23.016  1.00 94.21           C  
ATOM   3866  HB1 ALA A 250      13.071  -4.463 -22.336  1.00 94.21           H  
ATOM   3867  HB2 ALA A 250      13.441  -6.190 -22.564  1.00 94.21           H  
ATOM   3868  HB3 ALA A 250      12.930  -5.203 -23.945  1.00 94.21           H  
ATOM   3869  O   ALA A 250      14.609  -3.472 -25.253  1.00 94.21           O  
ATOM   3870  N   ARG A 251      15.675  -2.481 -23.549  1.00 91.93           N  
ATOM   3871  H   ARG A 251      16.067  -2.614 -22.628  1.00 91.93           H  
ATOM   3872  CA  ARG A 251      15.891  -1.177 -24.200  1.00 91.93           C  
ATOM   3873  HA  ARG A 251      15.322  -1.134 -25.128  1.00 91.93           H  
ATOM   3874  C   ARG A 251      17.341  -0.932 -24.613  1.00 91.93           C  
ATOM   3875  CB  ARG A 251      15.411  -0.053 -23.275  1.00 91.93           C  
ATOM   3876  HB2 ARG A 251      15.636   0.911 -23.731  1.00 91.93           H  
ATOM   3877  HB3 ARG A 251      15.953  -0.115 -22.331  1.00 91.93           H  
ATOM   3878  O   ARG A 251      17.634   0.143 -25.122  1.00 91.93           O  
ATOM   3879  CG  ARG A 251      13.905  -0.113 -23.016  1.00 91.93           C  
ATOM   3880  HG2 ARG A 251      13.623  -1.100 -22.649  1.00 91.93           H  
ATOM   3881  HG3 ARG A 251      13.367   0.085 -23.943  1.00 91.93           H  
ATOM   3882  CD  ARG A 251      13.551   0.942 -21.970  1.00 91.93           C  
ATOM   3883  HD2 ARG A 251      14.156   0.766 -21.081  1.00 91.93           H  
ATOM   3884  HD3 ARG A 251      13.786   1.926 -22.376  1.00 91.93           H  
ATOM   3885  NE  ARG A 251      12.128   0.871 -21.607  1.00 91.93           N  
ATOM   3886  HE  ARG A 251      11.613   0.089 -21.987  1.00 91.93           H  
ATOM   3887  NH1 ARG A 251      12.108   2.681 -20.203  1.00 91.93           N  
ATOM   3888 HH11 ARG A 251      13.084   2.826 -20.419  1.00 91.93           H  
ATOM   3889 HH12 ARG A 251      11.613   3.300 -19.576  1.00 91.93           H  
ATOM   3890  NH2 ARG A 251      10.226   1.526 -20.550  1.00 91.93           N  
ATOM   3891 HH21 ARG A 251       9.720   0.798 -21.035  1.00 91.93           H  
ATOM   3892 HH22 ARG A 251       9.734   2.154 -19.930  1.00 91.93           H  
ATOM   3893  CZ  ARG A 251      11.496   1.690 -20.790  1.00 91.93           C  
ATOM   3894  N   VAL A 252      18.247  -1.876 -24.372  1.00 90.52           N  
ATOM   3895  H   VAL A 252      17.942  -2.757 -23.984  1.00 90.52           H  
ATOM   3896  CA  VAL A 252      19.661  -1.756 -24.750  1.00 90.52           C  
ATOM   3897  HA  VAL A 252      19.801  -0.833 -25.312  1.00 90.52           H  
ATOM   3898  C   VAL A 252      20.066  -2.887 -25.692  1.00 90.52           C  
ATOM   3899  CB  VAL A 252      20.584  -1.668 -23.517  1.00 90.52           C  
ATOM   3900  HB  VAL A 252      21.611  -1.603 -23.877  1.00 90.52           H  
ATOM   3901  O   VAL A 252      19.477  -3.966 -25.667  1.00 90.52           O  
ATOM   3902  CG1 VAL A 252      20.301  -0.410 -22.684  1.00 90.52           C  
ATOM   3903 HG11 VAL A 252      20.365   0.473 -23.319  1.00 90.52           H  
ATOM   3904 HG12 VAL A 252      19.304  -0.461 -22.246  1.00 90.52           H  
ATOM   3905 HG13 VAL A 252      21.037  -0.327 -21.884  1.00 90.52           H  
ATOM   3906  CG2 VAL A 252      20.490  -2.879 -22.586  1.00 90.52           C  
ATOM   3907 HG21 VAL A 252      20.508  -3.806 -23.160  1.00 90.52           H  
ATOM   3908 HG22 VAL A 252      19.561  -2.835 -22.018  1.00 90.52           H  
ATOM   3909 HG23 VAL A 252      21.331  -2.869 -21.893  1.00 90.52           H  
ATOM   3910  N   ALA A 253      21.107  -2.665 -26.502  1.00 88.72           N  
ATOM   3911  H   ALA A 253      21.515  -1.741 -26.528  1.00 88.72           H  
ATOM   3912  CA  ALA A 253      21.605  -3.649 -27.473  1.00 88.72           C  
ATOM   3913  HA  ALA A 253      20.824  -3.836 -28.210  1.00 88.72           H  
ATOM   3914  C   ALA A 253      21.971  -5.007 -26.835  1.00 88.72           C  
ATOM   3915  CB  ALA A 253      22.811  -3.034 -28.193  1.00 88.72           C  
ATOM   3916  HB1 ALA A 253      23.174  -3.731 -28.949  1.00 88.72           H  
ATOM   3917  HB2 ALA A 253      22.517  -2.111 -28.692  1.00 88.72           H  
ATOM   3918  HB3 ALA A 253      23.615  -2.828 -27.486  1.00 88.72           H  
ATOM   3919  O   ALA A 253      21.825  -6.054 -27.463  1.00 88.72           O  
ATOM   3920  N   LEU A 254      22.360  -4.998 -25.554  1.00 91.82           N  
ATOM   3921  H   LEU A 254      22.462  -4.101 -25.103  1.00 91.82           H  
ATOM   3922  CA  LEU A 254      22.653  -6.196 -24.764  1.00 91.82           C  
ATOM   3923  HA  LEU A 254      23.469  -6.728 -25.252  1.00 91.82           H  
ATOM   3924  C   LEU A 254      21.468  -7.181 -24.672  1.00 91.82           C  
ATOM   3925  CB  LEU A 254      23.125  -5.729 -23.372  1.00 91.82           C  
ATOM   3926  HB2 LEU A 254      23.992  -5.078 -23.486  1.00 91.82           H  
ATOM   3927  HB3 LEU A 254      22.324  -5.143 -22.920  1.00 91.82           H  
ATOM   3928  O   LEU A 254      21.690  -8.363 -24.425  1.00 91.82           O  
ATOM   3929  CG  LEU A 254      23.485  -6.862 -22.395  1.00 91.82           C  
ATOM   3930  HG  LEU A 254      22.624  -7.521 -22.279  1.00 91.82           H  
ATOM   3931  CD1 LEU A 254      24.695  -7.685 -22.806  1.00 91.82           C  
ATOM   3932 HD11 LEU A 254      24.594  -8.035 -23.834  1.00 91.82           H  
ATOM   3933 HD12 LEU A 254      24.783  -8.548 -22.147  1.00 91.82           H  
ATOM   3934 HD13 LEU A 254      25.599  -7.082 -22.714  1.00 91.82           H  
ATOM   3935  CD2 LEU A 254      23.792  -6.283 -21.024  1.00 91.82           C  
ATOM   3936 HD21 LEU A 254      24.731  -5.733 -21.068  1.00 91.82           H  
ATOM   3937 HD22 LEU A 254      23.876  -7.099 -20.305  1.00 91.82           H  
ATOM   3938 HD23 LEU A 254      22.985  -5.616 -20.722  1.00 91.82           H  
ATOM   3939  N   PHE A 255      20.218  -6.753 -24.897  1.00 92.46           N  
ATOM   3940  H   PHE A 255      20.063  -5.781 -25.126  1.00 92.46           H  
ATOM   3941  CA  PHE A 255      19.053  -7.649 -24.859  1.00 92.46           C  
ATOM   3942  HA  PHE A 255      18.945  -8.035 -23.846  1.00 92.46           H  
ATOM   3943  C   PHE A 255      19.184  -8.848 -25.801  1.00 92.46           C  
ATOM   3944  CB  PHE A 255      17.795  -6.874 -25.258  1.00 92.46           C  
ATOM   3945  HB2 PHE A 255      17.724  -5.968 -24.656  1.00 92.46           H  
ATOM   3946  HB3 PHE A 255      17.897  -6.551 -26.293  1.00 92.46           H  
ATOM   3947  O   PHE A 255      18.770  -9.953 -25.463  1.00 92.46           O  
ATOM   3948  CG  PHE A 255      16.497  -7.648 -25.097  1.00 92.46           C  
ATOM   3949  CD1 PHE A 255      15.593  -7.736 -26.170  1.00 92.46           C  
ATOM   3950  HD1 PHE A 255      15.844  -7.317 -27.134  1.00 92.46           H  
ATOM   3951  CD2 PHE A 255      16.169  -8.262 -23.871  1.00 92.46           C  
ATOM   3952  HD2 PHE A 255      16.863  -8.240 -23.044  1.00 92.46           H  
ATOM   3953  CE1 PHE A 255      14.364  -8.391 -26.013  1.00 92.46           C  
ATOM   3954  HE1 PHE A 255      13.676  -8.460 -26.843  1.00 92.46           H  
ATOM   3955  CE2 PHE A 255      14.946  -8.932 -23.715  1.00 92.46           C  
ATOM   3956  HE2 PHE A 255      14.706  -9.410 -22.777  1.00 92.46           H  
ATOM   3957  CZ  PHE A 255      14.042  -8.988 -24.788  1.00 92.46           C  
ATOM   3958  HZ  PHE A 255      13.101  -9.511 -24.692  1.00 92.46           H  
ATOM   3959  N   GLY A 256      19.804  -8.642 -26.962  1.00 89.63           N  
ATOM   3960  H   GLY A 256      20.179  -7.725 -27.157  1.00 89.63           H  
ATOM   3961  CA  GLY A 256      20.033  -9.707 -27.930  1.00 89.63           C  
ATOM   3962  HA2 GLY A 256      20.474  -9.224 -28.802  1.00 89.63           H  
ATOM   3963  HA3 GLY A 256      19.086 -10.165 -28.214  1.00 89.63           H  
ATOM   3964  C   GLY A 256      20.984 -10.806 -27.438  1.00 89.63           C  
ATOM   3965  O   GLY A 256      20.893 -11.951 -27.878  1.00 89.63           O  
ATOM   3966  N   ALA A 257      21.843 -10.477 -26.472  1.00 90.09           N  
ATOM   3967  H   ALA A 257      21.812  -9.536 -26.106  1.00 90.09           H  
ATOM   3968  CA  ALA A 257      22.794 -11.386 -25.844  1.00 90.09           C  
ATOM   3969  HA  ALA A 257      23.119 -12.129 -26.573  1.00 90.09           H  
ATOM   3970  C   ALA A 257      22.226 -12.149 -24.642  1.00 90.09           C  
ATOM   3971  CB  ALA A 257      23.997 -10.555 -25.399  1.00 90.09           C  
ATOM   3972  HB1 ALA A 257      24.315  -9.877 -26.191  1.00 90.09           H  
ATOM   3973  HB2 ALA A 257      23.723  -9.961 -24.528  1.00 90.09           H  
ATOM   3974  HB3 ALA A 257      24.811 -11.225 -25.118  1.00 90.09           H  
ATOM   3975  O   ALA A 257      22.966 -12.890 -23.999  1.00 90.09           O  
ATOM   3976  N   LEU A 258      20.956 -11.928 -24.290  1.00 91.78           N  
ATOM   3977  H   LEU A 258      20.400 -11.311 -24.864  1.00 91.78           H  
ATOM   3978  CA  LEU A 258      20.341 -12.476 -23.085  1.00 91.78           C  
ATOM   3979  HA  LEU A 258      20.885 -12.080 -22.228  1.00 91.78           H  
ATOM   3980  C   LEU A 258      20.398 -14.017 -23.082  1.00 91.78           C  
ATOM   3981  CB  LEU A 258      18.903 -11.942 -23.014  1.00 91.78           C  
ATOM   3982  HB2 LEU A 258      18.400 -12.191 -23.949  1.00 91.78           H  
ATOM   3983  HB3 LEU A 258      18.954 -10.855 -22.942  1.00 91.78           H  
ATOM   3984  O   LEU A 258      19.707 -14.645 -23.893  1.00 91.78           O  
ATOM   3985  CG  LEU A 258      18.037 -12.470 -21.859  1.00 91.78           C  
ATOM   3986  HG  LEU A 258      17.856 -13.537 -21.989  1.00 91.78           H  
ATOM   3987  CD1 LEU A 258      18.657 -12.238 -20.477  1.00 91.78           C  
ATOM   3988 HD11 LEU A 258      17.905 -12.402 -19.705  1.00 91.78           H  
ATOM   3989 HD12 LEU A 258      19.063 -11.230 -20.397  1.00 91.78           H  
ATOM   3990 HD13 LEU A 258      19.456 -12.963 -20.322  1.00 91.78           H  
ATOM   3991  CD2 LEU A 258      16.694 -11.744 -21.940  1.00 91.78           C  
ATOM   3992 HD21 LEU A 258      16.841 -10.673 -21.795  1.00 91.78           H  
ATOM   3993 HD22 LEU A 258      16.012 -12.120 -21.177  1.00 91.78           H  
ATOM   3994 HD23 LEU A 258      16.247 -11.913 -22.919  1.00 91.78           H  
ATOM   3995  N   PRO A 259      21.164 -14.643 -22.166  1.00 91.47           N  
ATOM   3996  CA  PRO A 259      21.213 -16.096 -22.062  1.00 91.47           C  
ATOM   3997  HA  PRO A 259      21.451 -16.524 -23.035  1.00 91.47           H  
ATOM   3998  C   PRO A 259      19.866 -16.646 -21.582  1.00 91.47           C  
ATOM   3999  CB  PRO A 259      22.344 -16.416 -21.077  1.00 91.47           C  
ATOM   4000  HB2 PRO A 259      22.142 -17.311 -20.489  1.00 91.47           H  
ATOM   4001  HB3 PRO A 259      23.292 -16.517 -21.606  1.00 91.47           H  
ATOM   4002  O   PRO A 259      19.229 -16.080 -20.690  1.00 91.47           O  
ATOM   4003  CG  PRO A 259      22.391 -15.169 -20.210  1.00 91.47           C  
ATOM   4004  HG2 PRO A 259      23.357 -15.032 -19.724  1.00 91.47           H  
ATOM   4005  HG3 PRO A 259      21.581 -15.251 -19.486  1.00 91.47           H  
ATOM   4006  CD  PRO A 259      22.065 -14.049 -21.186  1.00 91.47           C  
ATOM   4007  HD2 PRO A 259      22.981 -13.736 -21.686  1.00 91.47           H  
ATOM   4008  HD3 PRO A 259      21.619 -13.211 -20.650  1.00 91.47           H  
ATOM   4009  N   SER A 260      19.464 -17.784 -22.152  1.00 91.52           N  
ATOM   4010  H   SER A 260      20.079 -18.203 -22.835  1.00 91.52           H  
ATOM   4011  CA  SER A 260      18.269 -18.544 -21.757  1.00 91.52           C  
ATOM   4012  HA  SER A 260      18.124 -19.325 -22.504  1.00 91.52           H  
ATOM   4013  C   SER A 260      16.972 -17.720 -21.737  1.00 91.52           C  
ATOM   4014  CB  SER A 260      18.491 -19.262 -20.419  1.00 91.52           C  
ATOM   4015  HB2 SER A 260      17.621 -19.881 -20.199  1.00 91.52           H  
ATOM   4016  HB3 SER A 260      18.605 -18.525 -19.623  1.00 91.52           H  
ATOM   4017  O   SER A 260      16.276 -17.660 -20.724  1.00 91.52           O  
ATOM   4018  OG  SER A 260      19.637 -20.088 -20.469  1.00 91.52           O  
ATOM   4019  HG  SER A 260      19.566 -20.717 -19.746  1.00 91.52           H  
ATOM   4020  N   ALA A 261      16.584 -17.119 -22.868  1.00 92.79           N  
ATOM   4021  H   ALA A 261      17.229 -17.096 -23.645  1.00 92.79           H  
ATOM   4022  CA  ALA A 261      15.319 -16.372 -22.970  1.00 92.79           C  
ATOM   4023  HA  ALA A 261      15.383 -15.508 -22.308  1.00 92.79           H  
ATOM   4024  C   ALA A 261      14.066 -17.162 -22.542  1.00 92.79           C  
ATOM   4025  CB  ALA A 261      15.142 -15.864 -24.399  1.00 92.79           C  
ATOM   4026  HB1 ALA A 261      15.364 -16.652 -25.119  1.00 92.79           H  
ATOM   4027  HB2 ALA A 261      14.119 -15.520 -24.549  1.00 92.79           H  
ATOM   4028  HB3 ALA A 261      15.797 -15.004 -24.535  1.00 92.79           H  
ATOM   4029  O   ALA A 261      13.092 -16.556 -22.098  1.00 92.79           O  
ATOM   4030  N   SER A 262      14.084 -18.497 -22.614  1.00 93.74           N  
ATOM   4031  H   SER A 262      14.931 -18.958 -22.917  1.00 93.74           H  
ATOM   4032  CA  SER A 262      13.023 -19.350 -22.063  1.00 93.74           C  
ATOM   4033  HA  SER A 262      12.092 -19.146 -22.592  1.00 93.74           H  
ATOM   4034  C   SER A 262      12.771 -19.101 -20.572  1.00 93.74           C  
ATOM   4035  CB  SER A 262      13.384 -20.825 -22.272  1.00 93.74           C  
ATOM   4036  HB2 SER A 262      13.358 -21.044 -23.339  1.00 93.74           H  
ATOM   4037  HB3 SER A 262      12.656 -21.461 -21.768  1.00 93.74           H  
ATOM   4038  O   SER A 262      11.617 -19.073 -20.149  1.00 93.74           O  
ATOM   4039  OG  SER A 262      14.687 -21.098 -21.784  1.00 93.74           O  
ATOM   4040  HG  SER A 262      14.659 -21.270 -20.840  1.00 93.74           H  
ATOM   4041  N   ASP A 263      13.821 -18.851 -19.785  1.00 94.65           N  
ATOM   4042  H   ASP A 263      14.747 -18.833 -20.189  1.00 94.65           H  
ATOM   4043  CA  ASP A 263      13.698 -18.543 -18.357  1.00 94.65           C  
ATOM   4044  HA  ASP A 263      13.108 -19.315 -17.864  1.00 94.65           H  
ATOM   4045  C   ASP A 263      13.013 -17.191 -18.151  1.00 94.65           C  
ATOM   4046  CB  ASP A 263      15.075 -18.468 -17.687  1.00 94.65           C  
ATOM   4047  HB2 ASP A 263      15.638 -17.668 -18.168  1.00 94.65           H  
ATOM   4048  HB3 ASP A 263      14.931 -18.192 -16.642  1.00 94.65           H  
ATOM   4049  O   ASP A 263      12.194 -17.036 -17.248  1.00 94.65           O  
ATOM   4050  CG  ASP A 263      15.904 -19.749 -17.717  1.00 94.65           C  
ATOM   4051  OD1 ASP A 263      15.321 -20.833 -17.935  1.00 94.65           O  
ATOM   4052  OD2 ASP A 263      17.135 -19.593 -17.513  1.00 94.65           O  
ATOM   4053  N   CYS A 264      13.308 -16.211 -19.011  1.00 95.87           N  
ATOM   4054  H   CYS A 264      13.989 -16.401 -19.732  1.00 95.87           H  
ATOM   4055  CA  CYS A 264      12.655 -14.906 -18.984  1.00 95.87           C  
ATOM   4056  HA  CYS A 264      12.692 -14.518 -17.966  1.00 95.87           H  
ATOM   4057  C   CYS A 264      11.172 -15.004 -19.360  1.00 95.87           C  
ATOM   4058  CB  CYS A 264      13.410 -13.940 -19.901  1.00 95.87           C  
ATOM   4059  HB2 CYS A 264      13.511 -14.373 -20.896  1.00 95.87           H  
ATOM   4060  HB3 CYS A 264      12.862 -13.001 -19.979  1.00 95.87           H  
ATOM   4061  O   CYS A 264      10.349 -14.354 -18.724  1.00 95.87           O  
ATOM   4062  SG  CYS A 264      15.053 -13.624 -19.203  1.00 95.87           S  
ATOM   4063  HG  CYS A 264      14.639 -13.043 -18.073  1.00 95.87           H  
ATOM   4064  N   ILE A 265      10.809 -15.844 -20.335  1.00 95.95           N  
ATOM   4065  H   ILE A 265      11.538 -16.328 -20.840  1.00 95.95           H  
ATOM   4066  CA  ILE A 265       9.404 -16.125 -20.677  1.00 95.95           C  
ATOM   4067  HA  ILE A 265       8.893 -15.180 -20.863  1.00 95.95           H  
ATOM   4068  C   ILE A 265       8.689 -16.795 -19.494  1.00 95.95           C  
ATOM   4069  CB  ILE A 265       9.321 -16.982 -21.963  1.00 95.95           C  
ATOM   4070  HB  ILE A 265       9.949 -17.862 -21.825  1.00 95.95           H  
ATOM   4071  O   ILE A 265       7.591 -16.372 -19.135  1.00 95.95           O  
ATOM   4072  CG1 ILE A 265       9.846 -16.179 -23.176  1.00 95.95           C  
ATOM   4073 HG12 ILE A 265      10.820 -15.750 -22.941  1.00 95.95           H  
ATOM   4074 HG13 ILE A 265       9.169 -15.352 -23.388  1.00 95.95           H  
ATOM   4075  CG2 ILE A 265       7.887 -17.468 -22.264  1.00 95.95           C  
ATOM   4076 HG21 ILE A 265       7.270 -16.636 -22.602  1.00 95.95           H  
ATOM   4077 HG22 ILE A 265       7.913 -18.224 -23.049  1.00 95.95           H  
ATOM   4078 HG23 ILE A 265       7.426 -17.932 -21.392  1.00 95.95           H  
ATOM   4079  CD1 ILE A 265      10.019 -17.017 -24.449  1.00 95.95           C  
ATOM   4080 HD11 ILE A 265       9.058 -17.392 -24.800  1.00 95.95           H  
ATOM   4081 HD12 ILE A 265      10.446 -16.387 -25.229  1.00 95.95           H  
ATOM   4082 HD13 ILE A 265      10.693 -17.851 -24.256  1.00 95.95           H  
ATOM   4083  N   SER A 266       9.308 -17.802 -18.862  1.00 96.46           N  
ATOM   4084  H   SER A 266      10.198 -18.119 -19.220  1.00 96.46           H  
ATOM   4085  CA  SER A 266       8.762 -18.460 -17.663  1.00 96.46           C  
ATOM   4086  HA  SER A 266       7.798 -18.905 -17.910  1.00 96.46           H  
ATOM   4087  C   SER A 266       8.542 -17.456 -16.532  1.00 96.46           C  
ATOM   4088  CB  SER A 266       9.697 -19.576 -17.186  1.00 96.46           C  
ATOM   4089  HB2 SER A 266      10.639 -19.153 -16.836  1.00 96.46           H  
ATOM   4090  HB3 SER A 266       9.907 -20.243 -18.022  1.00 96.46           H  
ATOM   4091  O   SER A 266       7.447 -17.375 -15.981  1.00 96.46           O  
ATOM   4092  OG  SER A 266       9.097 -20.329 -16.146  1.00 96.46           O  
ATOM   4093  HG  SER A 266       9.030 -19.811 -15.340  1.00 96.46           H  
ATOM   4094  N   PHE A 267       9.546 -16.626 -16.248  1.00 97.03           N  
ATOM   4095  H   PHE A 267      10.429 -16.759 -16.720  1.00 97.03           H  
ATOM   4096  CA  PHE A 267       9.467 -15.569 -15.245  1.00 97.03           C  
ATOM   4097  HA  PHE A 267       9.252 -16.011 -14.272  1.00 97.03           H  
ATOM   4098  C   PHE A 267       8.353 -14.552 -15.543  1.00 97.03           C  
ATOM   4099  CB  PHE A 267      10.832 -14.877 -15.181  1.00 97.03           C  
ATOM   4100  HB2 PHE A 267      11.184 -14.676 -16.193  1.00 97.03           H  
ATOM   4101  HB3 PHE A 267      11.549 -15.547 -14.706  1.00 97.03           H  
ATOM   4102  O   PHE A 267       7.632 -14.133 -14.641  1.00 97.03           O  
ATOM   4103  CG  PHE A 267      10.790 -13.574 -14.420  1.00 97.03           C  
ATOM   4104  CD1 PHE A 267      10.843 -12.351 -15.114  1.00 97.03           C  
ATOM   4105  HD1 PHE A 267      10.945 -12.344 -16.190  1.00 97.03           H  
ATOM   4106  CD2 PHE A 267      10.594 -13.590 -13.030  1.00 97.03           C  
ATOM   4107  HD2 PHE A 267      10.481 -14.530 -12.511  1.00 97.03           H  
ATOM   4108  CE1 PHE A 267      10.745 -11.142 -14.411  1.00 97.03           C  
ATOM   4109  HE1 PHE A 267      10.779 -10.205 -14.947  1.00 97.03           H  
ATOM   4110  CE2 PHE A 267      10.494 -12.380 -12.326  1.00 97.03           C  
ATOM   4111  HE2 PHE A 267      10.318 -12.398 -11.261  1.00 97.03           H  
ATOM   4112  CZ  PHE A 267      10.575 -11.159 -13.017  1.00 97.03           C  
ATOM   4113  HZ  PHE A 267      10.455 -10.229 -12.482  1.00 97.03           H  
ATOM   4114  N   LEU A 268       8.162 -14.152 -16.802  1.00 97.47           N  
ATOM   4115  H   LEU A 268       8.783 -14.489 -17.524  1.00 97.47           H  
ATOM   4116  CA  LEU A 268       7.086 -13.223 -17.157  1.00 97.47           C  
ATOM   4117  HA  LEU A 268       7.099 -12.402 -16.440  1.00 97.47           H  
ATOM   4118  C   LEU A 268       5.695 -13.849 -17.016  1.00 97.47           C  
ATOM   4119  CB  LEU A 268       7.321 -12.663 -18.566  1.00 97.47           C  
ATOM   4120  HB2 LEU A 268       6.416 -12.154 -18.897  1.00 97.47           H  
ATOM   4121  HB3 LEU A 268       7.510 -13.491 -19.249  1.00 97.47           H  
ATOM   4122  O   LEU A 268       4.763 -13.155 -16.603  1.00 97.47           O  
ATOM   4123  CG  LEU A 268       8.487 -11.665 -18.626  1.00 97.47           C  
ATOM   4124  HG  LEU A 268       9.395 -12.112 -18.221  1.00 97.47           H  
ATOM   4125  CD1 LEU A 268       8.747 -11.263 -20.072  1.00 97.47           C  
ATOM   4126 HD11 LEU A 268       7.877 -10.750 -20.480  1.00 97.47           H  
ATOM   4127 HD12 LEU A 268       9.599 -10.583 -20.094  1.00 97.47           H  
ATOM   4128 HD13 LEU A 268       8.973 -12.148 -20.667  1.00 97.47           H  
ATOM   4129  CD2 LEU A 268       8.201 -10.388 -17.831  1.00 97.47           C  
ATOM   4130 HD21 LEU A 268       8.135 -10.611 -16.766  1.00 97.47           H  
ATOM   4131 HD22 LEU A 268       9.027  -9.690 -17.970  1.00 97.47           H  
ATOM   4132 HD23 LEU A 268       7.271  -9.938 -18.179  1.00 97.47           H  
ATOM   4133  N   ASN A 269       5.562 -15.154 -17.260  1.00 97.18           N  
ATOM   4134  H   ASN A 269       6.358 -15.661 -17.618  1.00 97.18           H  
ATOM   4135  CA  ASN A 269       4.339 -15.888 -16.940  1.00 97.18           C  
ATOM   4136  HA  ASN A 269       3.491 -15.355 -17.370  1.00 97.18           H  
ATOM   4137  C   ASN A 269       4.094 -15.949 -15.421  1.00 97.18           C  
ATOM   4138  CB  ASN A 269       4.399 -17.288 -17.568  1.00 97.18           C  
ATOM   4139  HB2 ASN A 269       3.569 -17.882 -17.186  1.00 97.18           H  
ATOM   4140  HB3 ASN A 269       5.324 -17.783 -17.271  1.00 97.18           H  
ATOM   4141  O   ASN A 269       2.958 -15.754 -14.993  1.00 97.18           O  
ATOM   4142  CG  ASN A 269       4.290 -17.285 -19.083  1.00 97.18           C  
ATOM   4143  ND2 ASN A 269       4.879 -18.266 -19.727  1.00 97.18           N  
ATOM   4144 HD21 ASN A 269       4.790 -18.271 -20.733  1.00 97.18           H  
ATOM   4145 HD22 ASN A 269       5.437 -18.935 -19.216  1.00 97.18           H  
ATOM   4146  OD1 ASN A 269       3.628 -16.463 -19.707  1.00 97.18           O  
ATOM   4147  N   GLU A 270       5.136 -16.132 -14.599  1.00 97.34           N  
ATOM   4148  H   GLU A 270       6.038 -16.347 -14.999  1.00 97.34           H  
ATOM   4149  CA  GLU A 270       5.033 -16.038 -13.132  1.00 97.34           C  
ATOM   4150  HA  GLU A 270       4.286 -16.750 -12.780  1.00 97.34           H  
ATOM   4151  C   GLU A 270       4.573 -14.637 -12.697  1.00 97.34           C  
ATOM   4152  CB  GLU A 270       6.376 -16.363 -12.451  1.00 97.34           C  
ATOM   4153  HB2 GLU A 270       7.145 -15.712 -12.866  1.00 97.34           H  
ATOM   4154  HB3 GLU A 270       6.292 -16.135 -11.388  1.00 97.34           H  
ATOM   4155  O   GLU A 270       3.636 -14.504 -11.910  1.00 97.34           O  
ATOM   4156  CG  GLU A 270       6.825 -17.826 -12.589  1.00 97.34           C  
ATOM   4157  HG2 GLU A 270       6.636 -18.165 -13.608  1.00 97.34           H  
ATOM   4158  HG3 GLU A 270       6.217 -18.440 -11.924  1.00 97.34           H  
ATOM   4159  CD  GLU A 270       8.320 -18.035 -12.268  1.00 97.34           C  
ATOM   4160  OE1 GLU A 270       8.842 -19.112 -12.642  1.00 97.34           O  
ATOM   4161  OE2 GLU A 270       8.962 -17.115 -11.710  1.00 97.34           O  
ATOM   4162  N   CYS A 271       5.169 -13.575 -13.257  1.00 97.42           N  
ATOM   4163  H   CYS A 271       5.967 -13.741 -13.853  1.00 97.42           H  
ATOM   4164  CA  CYS A 271       4.732 -12.201 -13.014  1.00 97.42           C  
ATOM   4165  HA  CYS A 271       4.811 -11.992 -11.947  1.00 97.42           H  
ATOM   4166  C   CYS A 271       3.264 -11.984 -13.393  1.00 97.42           C  
ATOM   4167  CB  CYS A 271       5.610 -11.212 -13.792  1.00 97.42           C  
ATOM   4168  HB2 CYS A 271       5.130 -10.234 -13.784  1.00 97.42           H  
ATOM   4169  HB3 CYS A 271       5.709 -11.541 -14.826  1.00 97.42           H  
ATOM   4170  O   CYS A 271       2.539 -11.337 -12.637  1.00 97.42           O  
ATOM   4171  SG  CYS A 271       7.248 -11.058 -13.037  1.00 97.42           S  
ATOM   4172  HG  CYS A 271       6.931 -11.573 -11.846  1.00 97.42           H  
ATOM   4173  N   ARG A 272       2.814 -12.515 -14.538  1.00 96.84           N  
ATOM   4174  H   ARG A 272       3.467 -13.021 -15.119  1.00 96.84           H  
ATOM   4175  CA  ARG A 272       1.410 -12.428 -14.961  1.00 96.84           C  
ATOM   4176  HA  ARG A 272       1.110 -11.380 -14.963  1.00 96.84           H  
ATOM   4177  C   ARG A 272       0.491 -13.129 -13.960  1.00 96.84           C  
ATOM   4178  CB  ARG A 272       1.241 -12.987 -16.384  1.00 96.84           C  
ATOM   4179  HB2 ARG A 272       1.940 -12.483 -17.051  1.00 96.84           H  
ATOM   4180  HB3 ARG A 272       1.463 -14.054 -16.389  1.00 96.84           H  
ATOM   4181  O   ARG A 272      -0.466 -12.507 -13.512  1.00 96.84           O  
ATOM   4182  CG  ARG A 272      -0.197 -12.766 -16.888  1.00 96.84           C  
ATOM   4183  HG2 ARG A 272      -0.404 -11.697 -16.939  1.00 96.84           H  
ATOM   4184  HG3 ARG A 272      -0.889 -13.213 -16.174  1.00 96.84           H  
ATOM   4185  CD  ARG A 272      -0.491 -13.403 -18.251  1.00 96.84           C  
ATOM   4186  HD2 ARG A 272      -0.373 -14.482 -18.151  1.00 96.84           H  
ATOM   4187  HD3 ARG A 272      -1.535 -13.210 -18.499  1.00 96.84           H  
ATOM   4188  NE  ARG A 272       0.373 -12.853 -19.315  1.00 96.84           N  
ATOM   4189  HE  ARG A 272       0.404 -11.846 -19.386  1.00 96.84           H  
ATOM   4190  NH1 ARG A 272       1.194 -14.832 -20.146  1.00 96.84           N  
ATOM   4191 HH11 ARG A 272       0.471 -15.330 -19.646  1.00 96.84           H  
ATOM   4192 HH12 ARG A 272       2.018 -15.330 -20.450  1.00 96.84           H  
ATOM   4193  NH2 ARG A 272       2.136 -12.900 -20.719  1.00 96.84           N  
ATOM   4194 HH21 ARG A 272       2.974 -13.424 -20.927  1.00 96.84           H  
ATOM   4195 HH22 ARG A 272       2.225 -11.899 -20.620  1.00 96.84           H  
ATOM   4196  CZ  ARG A 272       1.212 -13.533 -20.070  1.00 96.84           C  
ATOM   4197  N   ALA A 273       0.823 -14.354 -13.553  1.00 97.05           N  
ATOM   4198  H   ALA A 273       1.630 -14.800 -13.966  1.00 97.05           H  
ATOM   4199  CA  ALA A 273       0.042 -15.109 -12.574  1.00 97.05           C  
ATOM   4200  HA  ALA A 273      -0.965 -15.253 -12.967  1.00 97.05           H  
ATOM   4201  C   ALA A 273      -0.086 -14.356 -11.237  1.00 97.05           C  
ATOM   4202  CB  ALA A 273       0.695 -16.483 -12.386  1.00 97.05           C  
ATOM   4203  HB1 ALA A 273       0.108 -17.071 -11.680  1.00 97.05           H  
ATOM   4204  HB2 ALA A 273       1.708 -16.372 -12.001  1.00 97.05           H  
ATOM   4205  HB3 ALA A 273       0.730 -17.008 -13.341  1.00 97.05           H  
ATOM   4206  O   ALA A 273      -1.186 -14.249 -10.692  1.00 97.05           O  
ATOM   4207  N   ILE A 274       1.009 -13.752 -10.751  1.00 97.16           N  
ATOM   4208  H   ILE A 274       1.892 -13.916 -11.213  1.00 97.16           H  
ATOM   4209  CA  ILE A 274       0.970 -12.892  -9.559  1.00 97.16           C  
ATOM   4210  HA  ILE A 274       0.558 -13.471  -8.734  1.00 97.16           H  
ATOM   4211  C   ILE A 274       0.024 -11.706  -9.784  1.00 97.16           C  
ATOM   4212  CB  ILE A 274       2.381 -12.414  -9.143  1.00 97.16           C  
ATOM   4213  HB  ILE A 274       2.835 -11.909  -9.996  1.00 97.16           H  
ATOM   4214  O   ILE A 274      -0.804 -11.422  -8.930  1.00 97.16           O  
ATOM   4215  CG1 ILE A 274       3.295 -13.584  -8.716  1.00 97.16           C  
ATOM   4216 HG12 ILE A 274       3.066 -13.877  -7.691  1.00 97.16           H  
ATOM   4217 HG13 ILE A 274       3.122 -14.454  -9.350  1.00 97.16           H  
ATOM   4218  CG2 ILE A 274       2.275 -11.409  -7.976  1.00 97.16           C  
ATOM   4219 HG21 ILE A 274       3.250 -11.224  -7.524  1.00 97.16           H  
ATOM   4220 HG22 ILE A 274       1.864 -10.461  -8.323  1.00 97.16           H  
ATOM   4221 HG23 ILE A 274       1.623 -11.815  -7.203  1.00 97.16           H  
ATOM   4222  CD1 ILE A 274       4.783 -13.216  -8.821  1.00 97.16           C  
ATOM   4223 HD11 ILE A 274       5.395 -14.053  -8.486  1.00 97.16           H  
ATOM   4224 HD12 ILE A 274       5.018 -12.344  -8.210  1.00 97.16           H  
ATOM   4225 HD13 ILE A 274       5.036 -13.001  -9.859  1.00 97.16           H  
ATOM   4226  N   LYS A 275       0.112 -11.024 -10.933  1.00 96.12           N  
ATOM   4227  H   LYS A 275       0.788 -11.344 -11.612  1.00 96.12           H  
ATOM   4228  CA  LYS A 275      -0.700  -9.838 -11.261  1.00 96.12           C  
ATOM   4229  HA  LYS A 275      -0.714  -9.179 -10.394  1.00 96.12           H  
ATOM   4230  C   LYS A 275      -2.184 -10.111 -11.509  1.00 96.12           C  
ATOM   4231  CB  LYS A 275      -0.069  -9.113 -12.465  1.00 96.12           C  
ATOM   4232  HB2 LYS A 275       0.121  -9.830 -13.263  1.00 96.12           H  
ATOM   4233  HB3 LYS A 275      -0.786  -8.386 -12.848  1.00 96.12           H  
ATOM   4234  O   LYS A 275      -2.999  -9.192 -11.408  1.00 96.12           O  
ATOM   4235  CG  LYS A 275       1.234  -8.360 -12.142  1.00 96.12           C  
ATOM   4236  HG2 LYS A 275       1.542  -7.802 -13.027  1.00 96.12           H  
ATOM   4237  HG3 LYS A 275       2.030  -9.050 -11.863  1.00 96.12           H  
ATOM   4238  CD  LYS A 275       0.996  -7.399 -10.986  1.00 96.12           C  
ATOM   4239  HD2 LYS A 275       0.968  -7.967 -10.056  1.00 96.12           H  
ATOM   4240  HD3 LYS A 275       0.027  -6.923 -11.137  1.00 96.12           H  
ATOM   4241  CE  LYS A 275       2.039  -6.312 -10.829  1.00 96.12           C  
ATOM   4242  HE2 LYS A 275       3.002  -6.741 -10.554  1.00 96.12           H  
ATOM   4243  HE3 LYS A 275       2.136  -5.778 -11.774  1.00 96.12           H  
ATOM   4244  NZ  LYS A 275       1.530  -5.403  -9.785  1.00 96.12           N  
ATOM   4245  HZ1 LYS A 275       1.745  -5.704  -8.846  1.00 96.12           H  
ATOM   4246  HZ2 LYS A 275       1.846  -4.452  -9.908  1.00 96.12           H  
ATOM   4247  HZ3 LYS A 275       0.522  -5.438  -9.729  1.00 96.12           H  
ATOM   4248  N   GLU A 276      -2.550 -11.335 -11.857  1.00 95.80           N  
ATOM   4249  H   GLU A 276      -1.824 -12.013 -12.043  1.00 95.80           H  
ATOM   4250  CA  GLU A 276      -3.944 -11.746 -12.052  1.00 95.80           C  
ATOM   4251  HA  GLU A 276      -4.511 -10.922 -12.485  1.00 95.80           H  
ATOM   4252  C   GLU A 276      -4.642 -12.090 -10.728  1.00 95.80           C  
ATOM   4253  CB  GLU A 276      -3.980 -12.913 -13.048  1.00 95.80           C  
ATOM   4254  HB2 GLU A 276      -4.964 -13.382 -13.018  1.00 95.80           H  
ATOM   4255  HB3 GLU A 276      -3.229 -13.648 -12.761  1.00 95.80           H  
ATOM   4256  O   GLU A 276      -5.846 -11.853 -10.597  1.00 95.80           O  
ATOM   4257  CG  GLU A 276      -3.722 -12.403 -14.477  1.00 95.80           C  
ATOM   4258  HG2 GLU A 276      -4.563 -11.775 -14.771  1.00 95.80           H  
ATOM   4259  HG3 GLU A 276      -2.834 -11.771 -14.486  1.00 95.80           H  
ATOM   4260  CD  GLU A 276      -3.533 -13.517 -15.517  1.00 95.80           C  
ATOM   4261  OE1 GLU A 276      -3.398 -13.149 -16.708  1.00 95.80           O  
ATOM   4262  OE2 GLU A 276      -3.479 -14.706 -15.138  1.00 95.80           O  
ATOM   4263  N   SER A 277      -3.875 -12.551  -9.734  1.00 96.25           N  
ATOM   4264  H   SER A 277      -2.902 -12.724  -9.944  1.00 96.25           H  
ATOM   4265  CA  SER A 277      -4.357 -12.981  -8.416  1.00 96.25           C  
ATOM   4266  HA  SER A 277      -5.377 -12.624  -8.276  1.00 96.25           H  
ATOM   4267  C   SER A 277      -3.540 -12.383  -7.262  1.00 96.25           C  
ATOM   4268  CB  SER A 277      -4.382 -14.511  -8.339  1.00 96.25           C  
ATOM   4269  HB2 SER A 277      -4.474 -14.804  -7.294  1.00 96.25           H  
ATOM   4270  HB3 SER A 277      -3.452 -14.921  -8.733  1.00 96.25           H  
ATOM   4271  O   SER A 277      -3.151 -13.084  -6.331  1.00 96.25           O  
ATOM   4272  OG  SER A 277      -5.486 -15.066  -9.024  1.00 96.25           O  
ATOM   4273  HG  SER A 277      -5.794 -15.779  -8.460  1.00 96.25           H  
ATOM   4274  N   GLU A 278      -3.263 -11.078  -7.297  1.00 96.58           N  
ATOM   4275  H   GLU A 278      -3.553 -10.557  -8.113  1.00 96.58           H  
ATOM   4276  CA  GLU A 278      -2.270 -10.455  -6.404  1.00 96.58           C  
ATOM   4277  HA  GLU A 278      -1.291 -10.889  -6.608  1.00 96.58           H  
ATOM   4278  C   GLU A 278      -2.538 -10.683  -4.909  1.00 96.58           C  
ATOM   4279  CB  GLU A 278      -2.191  -8.948  -6.657  1.00 96.58           C  
ATOM   4280  HB2 GLU A 278      -3.166  -8.514  -6.439  1.00 96.58           H  
ATOM   4281  HB3 GLU A 278      -1.443  -8.560  -5.966  1.00 96.58           H  
ATOM   4282  O   GLU A 278      -1.596 -10.924  -4.156  1.00 96.58           O  
ATOM   4283  CG  GLU A 278      -1.755  -8.530  -8.063  1.00 96.58           C  
ATOM   4284  HG2 GLU A 278      -2.420  -8.993  -8.793  1.00 96.58           H  
ATOM   4285  HG3 GLU A 278      -0.741  -8.898  -8.222  1.00 96.58           H  
ATOM   4286  CD  GLU A 278      -1.777  -7.007  -8.273  1.00 96.58           C  
ATOM   4287  OE1 GLU A 278      -0.731  -6.461  -8.714  1.00 96.58           O  
ATOM   4288  OE2 GLU A 278      -2.839  -6.391  -8.029  1.00 96.58           O  
ATOM   4289  N   ALA A 279      -3.805 -10.661  -4.481  1.00 97.51           N  
ATOM   4290  H   ALA A 279      -4.537 -10.442  -5.141  1.00 97.51           H  
ATOM   4291  CA  ALA A 279      -4.174 -10.910  -3.088  1.00 97.51           C  
ATOM   4292  HA  ALA A 279      -3.645 -10.200  -2.452  1.00 97.51           H  
ATOM   4293  C   ALA A 279      -3.808 -12.327  -2.610  1.00 97.51           C  
ATOM   4294  CB  ALA A 279      -5.676 -10.670  -2.945  1.00 97.51           C  
ATOM   4295  HB1 ALA A 279      -6.211 -11.399  -3.555  1.00 97.51           H  
ATOM   4296  HB2 ALA A 279      -5.976 -10.795  -1.905  1.00 97.51           H  
ATOM   4297  HB3 ALA A 279      -5.930  -9.663  -3.276  1.00 97.51           H  
ATOM   4298  O   ALA A 279      -3.413 -12.490  -1.460  1.00 97.51           O  
ATOM   4299  N   GLU A 280      -3.889 -13.335  -3.485  1.00 97.38           N  
ATOM   4300  H   GLU A 280      -4.125 -13.122  -4.443  1.00 97.38           H  
ATOM   4301  CA  GLU A 280      -3.522 -14.727  -3.175  1.00 97.38           C  
ATOM   4302  HA  GLU A 280      -3.958 -15.018  -2.219  1.00 97.38           H  
ATOM   4303  C   GLU A 280      -2.000 -14.900  -3.059  1.00 97.38           C  
ATOM   4304  CB  GLU A 280      -4.058 -15.677  -4.262  1.00 97.38           C  
ATOM   4305  HB2 GLU A 280      -3.757 -16.694  -4.011  1.00 97.38           H  
ATOM   4306  HB3 GLU A 280      -3.588 -15.413  -5.209  1.00 97.38           H  
ATOM   4307  O   GLU A 280      -1.535 -15.775  -2.339  1.00 97.38           O  
ATOM   4308  CG  GLU A 280      -5.589 -15.653  -4.422  1.00 97.38           C  
ATOM   4309  HG2 GLU A 280      -5.916 -14.629  -4.599  1.00 97.38           H  
ATOM   4310  HG3 GLU A 280      -6.040 -15.998  -3.491  1.00 97.38           H  
ATOM   4311  CD  GLU A 280      -6.091 -16.524  -5.589  1.00 97.38           C  
ATOM   4312  OE1 GLU A 280      -7.309 -16.770  -5.673  1.00 97.38           O  
ATOM   4313  OE2 GLU A 280      -5.287 -16.910  -6.475  1.00 97.38           O  
ATOM   4314  N   TYR A 281      -1.218 -14.052  -3.736  1.00 97.35           N  
ATOM   4315  H   TYR A 281      -1.673 -13.360  -4.314  1.00 97.35           H  
ATOM   4316  CA  TYR A 281       0.248 -14.023  -3.654  1.00 97.35           C  
ATOM   4317  HA  TYR A 281       0.603 -15.007  -3.347  1.00 97.35           H  
ATOM   4318  C   TYR A 281       0.778 -13.034  -2.600  1.00 97.35           C  
ATOM   4319  CB  TYR A 281       0.822 -13.732  -5.048  1.00 97.35           C  
ATOM   4320  HB2 TYR A 281       1.878 -13.477  -4.960  1.00 97.35           H  
ATOM   4321  HB3 TYR A 281       0.316 -12.862  -5.466  1.00 97.35           H  
ATOM   4322  O   TYR A 281       1.986 -12.908  -2.409  1.00 97.35           O  
ATOM   4323  CG  TYR A 281       0.710 -14.899  -6.009  1.00 97.35           C  
ATOM   4324  CD1 TYR A 281       1.676 -15.924  -5.985  1.00 97.35           C  
ATOM   4325  HD1 TYR A 281       2.487 -15.879  -5.274  1.00 97.35           H  
ATOM   4326  CD2 TYR A 281      -0.358 -14.967  -6.920  1.00 97.35           C  
ATOM   4327  HD2 TYR A 281      -1.093 -14.176  -6.946  1.00 97.35           H  
ATOM   4328  CE1 TYR A 281       1.568 -17.013  -6.872  1.00 97.35           C  
ATOM   4329  HE1 TYR A 281       2.290 -17.815  -6.830  1.00 97.35           H  
ATOM   4330  CE2 TYR A 281      -0.459 -16.042  -7.822  1.00 97.35           C  
ATOM   4331  HE2 TYR A 281      -1.264 -16.079  -8.540  1.00 97.35           H  
ATOM   4332  OH  TYR A 281       0.399 -18.120  -8.651  1.00 97.35           O  
ATOM   4333  HH  TYR A 281       1.131 -18.730  -8.544  1.00 97.35           H  
ATOM   4334  CZ  TYR A 281       0.504 -17.068  -7.796  1.00 97.35           C  
ATOM   4335  N   HIS A 282      -0.085 -12.298  -1.904  1.00 97.23           N  
ATOM   4336  H   HIS A 282      -1.074 -12.420  -2.068  1.00 97.23           H  
ATOM   4337  CA  HIS A 282       0.350 -11.388  -0.849  1.00 97.23           C  
ATOM   4338  HA  HIS A 282       1.233 -10.852  -1.197  1.00 97.23           H  
ATOM   4339  C   HIS A 282       0.763 -12.166   0.413  1.00 97.23           C  
ATOM   4340  CB  HIS A 282      -0.764 -10.364  -0.593  1.00 97.23           C  
ATOM   4341  HB2 HIS A 282      -1.614 -10.874  -0.139  1.00 97.23           H  
ATOM   4342  HB3 HIS A 282      -1.094  -9.949  -1.545  1.00 97.23           H  
ATOM   4343  O   HIS A 282       0.156 -13.174   0.758  1.00 97.23           O  
ATOM   4344  CG  HIS A 282      -0.327  -9.225   0.292  1.00 97.23           C  
ATOM   4345  CD2 HIS A 282       0.131  -8.001  -0.109  1.00 97.23           C  
ATOM   4346  HD2 HIS A 282       0.226  -7.651  -1.126  1.00 97.23           H  
ATOM   4347  ND1 HIS A 282      -0.351  -9.209   1.666  1.00 97.23           N  
ATOM   4348  HD1 HIS A 282      -0.887  -9.845   2.240  1.00 97.23           H  
ATOM   4349  CE1 HIS A 282       0.130  -8.032   2.092  1.00 97.23           C  
ATOM   4350  HE1 HIS A 282       0.178  -7.706   3.121  1.00 97.23           H  
ATOM   4351  NE2 HIS A 282       0.438  -7.268   1.039  1.00 97.23           N  
ATOM   4352  N   MET A 283       1.752 -11.683   1.173  1.00 95.59           N  
ATOM   4353  H   MET A 283       2.295 -10.911   0.813  1.00 95.59           H  
ATOM   4354  CA  MET A 283       2.147 -12.316   2.450  1.00 95.59           C  
ATOM   4355  HA  MET A 283       2.519 -13.321   2.248  1.00 95.59           H  
ATOM   4356  C   MET A 283       0.984 -12.470   3.448  1.00 95.59           C  
ATOM   4357  CB  MET A 283       3.255 -11.494   3.111  1.00 95.59           C  
ATOM   4358  HB2 MET A 283       3.011 -10.433   3.061  1.00 95.59           H  
ATOM   4359  HB3 MET A 283       3.317 -11.786   4.159  1.00 95.59           H  
ATOM   4360  O   MET A 283       0.918 -13.440   4.193  1.00 95.59           O  
ATOM   4361  CG  MET A 283       4.612 -11.751   2.457  1.00 95.59           C  
ATOM   4362  HG2 MET A 283       4.869 -12.801   2.594  1.00 95.59           H  
ATOM   4363  HG3 MET A 283       4.529 -11.566   1.386  1.00 95.59           H  
ATOM   4364  SD  MET A 283       5.966 -10.741   3.118  1.00 95.59           S  
ATOM   4365  CE  MET A 283       5.855 -11.150   4.884  1.00 95.59           C  
ATOM   4366  HE1 MET A 283       4.942 -10.733   5.310  1.00 95.59           H  
ATOM   4367  HE2 MET A 283       6.710 -10.724   5.408  1.00 95.59           H  
ATOM   4368  HE3 MET A 283       5.861 -12.232   5.016  1.00 95.59           H  
ATOM   4369  N   GLY A 284       0.054 -11.518   3.436  1.00 94.93           N  
ATOM   4370  H   GLY A 284       0.290 -10.705   2.884  1.00 94.93           H  
ATOM   4371  CA  GLY A 284      -1.216 -11.539   4.171  1.00 94.93           C  
ATOM   4372  HA2 GLY A 284      -1.500 -10.517   4.422  1.00 94.93           H  
ATOM   4373  HA3 GLY A 284      -1.069 -12.079   5.107  1.00 94.93           H  
ATOM   4374  C   GLY A 284      -2.392 -12.204   3.437  1.00 94.93           C  
ATOM   4375  O   GLY A 284      -3.536 -11.858   3.726  1.00 94.93           O  
ATOM   4376  N   ALA A 285      -2.154 -13.101   2.471  1.00 96.27           N  
ATOM   4377  H   ALA A 285      -1.198 -13.313   2.221  1.00 96.27           H  
ATOM   4378  CA  ALA A 285      -3.199 -13.711   1.637  1.00 96.27           C  
ATOM   4379  HA  ALA A 285      -3.659 -12.935   1.025  1.00 96.27           H  
ATOM   4380  C   ALA A 285      -4.323 -14.386   2.433  1.00 96.27           C  
ATOM   4381  CB  ALA A 285      -2.559 -14.736   0.698  1.00 96.27           C  
ATOM   4382  HB1 ALA A 285      -1.940 -14.232  -0.044  1.00 96.27           H  
ATOM   4383  HB2 ALA A 285      -3.335 -15.289   0.168  1.00 96.27           H  
ATOM   4384  HB3 ALA A 285      -1.946 -15.433   1.270  1.00 96.27           H  
ATOM   4385  O   ALA A 285      -5.476 -14.306   2.019  1.00 96.27           O  
ATOM   4386  N   GLN A 286      -4.028 -14.981   3.594  1.00 94.91           N  
ATOM   4387  H   GLN A 286      -3.060 -15.052   3.871  1.00 94.91           H  
ATOM   4388  CA  GLN A 286      -5.050 -15.594   4.452  1.00 94.91           C  
ATOM   4389  HA  GLN A 286      -5.531 -16.401   3.899  1.00 94.91           H  
ATOM   4390  C   GLN A 286      -6.144 -14.598   4.866  1.00 94.91           C  
ATOM   4391  CB  GLN A 286      -4.363 -16.189   5.689  1.00 94.91           C  
ATOM   4392  HB2 GLN A 286      -3.927 -15.385   6.281  1.00 94.91           H  
ATOM   4393  HB3 GLN A 286      -3.564 -16.853   5.361  1.00 94.91           H  
ATOM   4394  O   GLN A 286      -7.311 -14.960   4.957  1.00 94.91           O  
ATOM   4395  CG  GLN A 286      -5.339 -16.995   6.560  1.00 94.91           C  
ATOM   4396  HG2 GLN A 286      -6.158 -16.357   6.895  1.00 94.91           H  
ATOM   4397  HG3 GLN A 286      -5.760 -17.807   5.967  1.00 94.91           H  
ATOM   4398  CD  GLN A 286      -4.684 -17.589   7.801  1.00 94.91           C  
ATOM   4399  NE2 GLN A 286      -5.432 -18.296   8.617  1.00 94.91           N  
ATOM   4400 HE21 GLN A 286      -6.407 -18.458   8.405  1.00 94.91           H  
ATOM   4401 HE22 GLN A 286      -4.967 -18.690   9.422  1.00 94.91           H  
ATOM   4402  OE1 GLN A 286      -3.506 -17.422   8.075  1.00 94.91           O  
ATOM   4403  N   TYR A 287      -5.772 -13.336   5.092  1.00 95.08           N  
ATOM   4404  H   TYR A 287      -4.803 -13.090   4.949  1.00 95.08           H  
ATOM   4405  CA  TYR A 287      -6.713 -12.269   5.418  1.00 95.08           C  
ATOM   4406  HA  TYR A 287      -7.583 -12.694   5.918  1.00 95.08           H  
ATOM   4407  C   TYR A 287      -7.236 -11.548   4.168  1.00 95.08           C  
ATOM   4408  CB  TYR A 287      -6.038 -11.303   6.402  1.00 95.08           C  
ATOM   4409  HB2 TYR A 287      -5.032 -11.080   6.046  1.00 95.08           H  
ATOM   4410  HB3 TYR A 287      -5.938 -11.798   7.368  1.00 95.08           H  
ATOM   4411  O   TYR A 287      -8.367 -11.078   4.182  1.00 95.08           O  
ATOM   4412  CG  TYR A 287      -6.781  -9.996   6.597  1.00 95.08           C  
ATOM   4413  CD1 TYR A 287      -6.327  -8.851   5.923  1.00 95.08           C  
ATOM   4414  HD1 TYR A 287      -5.452  -8.908   5.292  1.00 95.08           H  
ATOM   4415  CD2 TYR A 287      -7.930  -9.919   7.409  1.00 95.08           C  
ATOM   4416  HD2 TYR A 287      -8.269 -10.789   7.953  1.00 95.08           H  
ATOM   4417  CE1 TYR A 287      -7.029  -7.644   6.039  1.00 95.08           C  
ATOM   4418  HE1 TYR A 287      -6.682  -6.792   5.472  1.00 95.08           H  
ATOM   4419  CE2 TYR A 287      -8.621  -8.694   7.548  1.00 95.08           C  
ATOM   4420  HE2 TYR A 287      -9.482  -8.623   8.196  1.00 95.08           H  
ATOM   4421  OH  TYR A 287      -8.847  -6.363   6.928  1.00 95.08           O  
ATOM   4422  HH  TYR A 287      -9.619  -6.408   7.498  1.00 95.08           H  
ATOM   4423  CZ  TYR A 287      -8.183  -7.551   6.846  1.00 95.08           C  
ATOM   4424  N   LEU A 288      -6.444 -11.433   3.098  1.00 97.19           N  
ATOM   4425  H   LEU A 288      -5.520 -11.837   3.149  1.00 97.19           H  
ATOM   4426  CA  LEU A 288      -6.802 -10.629   1.923  1.00 97.19           C  
ATOM   4427  HA  LEU A 288      -7.440  -9.801   2.233  1.00 97.19           H  
ATOM   4428  C   LEU A 288      -7.583 -11.376   0.843  1.00 97.19           C  
ATOM   4429  CB  LEU A 288      -5.527 -10.069   1.284  1.00 97.19           C  
ATOM   4430  HB2 LEU A 288      -5.784  -9.626   0.322  1.00 97.19           H  
ATOM   4431  HB3 LEU A 288      -4.852 -10.902   1.089  1.00 97.19           H  
ATOM   4432  O   LEU A 288      -8.295 -10.728   0.087  1.00 97.19           O  
ATOM   4433  CG  LEU A 288      -4.801  -9.005   2.113  1.00 97.19           C  
ATOM   4434  HG  LEU A 288      -4.555  -9.392   3.102  1.00 97.19           H  
ATOM   4435  CD1 LEU A 288      -3.505  -8.685   1.380  1.00 97.19           C  
ATOM   4436 HD11 LEU A 288      -2.903  -7.970   1.940  1.00 97.19           H  
ATOM   4437 HD12 LEU A 288      -2.944  -9.612   1.258  1.00 97.19           H  
ATOM   4438 HD13 LEU A 288      -3.719  -8.272   0.394  1.00 97.19           H  
ATOM   4439  CD2 LEU A 288      -5.620  -7.722   2.258  1.00 97.19           C  
ATOM   4440 HD21 LEU A 288      -5.937  -7.372   1.275  1.00 97.19           H  
ATOM   4441 HD22 LEU A 288      -5.025  -6.950   2.745  1.00 97.19           H  
ATOM   4442 HD23 LEU A 288      -6.503  -7.914   2.869  1.00 97.19           H  
ATOM   4443  N   SER A 289      -7.411 -12.687   0.704  1.00 96.45           N  
ATOM   4444  H   SER A 289      -6.867 -13.182   1.397  1.00 96.45           H  
ATOM   4445  CA  SER A 289      -7.986 -13.465  -0.399  1.00 96.45           C  
ATOM   4446  HA  SER A 289      -8.184 -12.794  -1.235  1.00 96.45           H  
ATOM   4447  C   SER A 289      -9.315 -14.109  -0.011  1.00 96.45           C  
ATOM   4448  CB  SER A 289      -6.993 -14.515  -0.904  1.00 96.45           C  
ATOM   4449  HB2 SER A 289      -6.036 -14.042  -1.125  1.00 96.45           H  
ATOM   4450  HB3 SER A 289      -7.381 -14.959  -1.821  1.00 96.45           H  
ATOM   4451  O   SER A 289      -9.584 -14.354   1.163  1.00 96.45           O  
ATOM   4452  OG  SER A 289      -6.811 -15.537   0.050  1.00 96.45           O  
ATOM   4453  HG  SER A 289      -6.362 -15.166   0.813  1.00 96.45           H  
ATOM   4454  N   GLU A 290     -10.157 -14.404  -1.004  1.00 94.70           N  
ATOM   4455  H   GLU A 290      -9.920 -14.145  -1.951  1.00 94.70           H  
ATOM   4456  CA  GLU A 290     -11.398 -15.152  -0.767  1.00 94.70           C  
ATOM   4457  HA  GLU A 290     -11.908 -14.739   0.104  1.00 94.70           H  
ATOM   4458  C   GLU A 290     -11.155 -16.633  -0.466  1.00 94.70           C  
ATOM   4459  CB  GLU A 290     -12.334 -15.054  -1.976  1.00 94.70           C  
ATOM   4460  HB2 GLU A 290     -11.828 -15.435  -2.863  1.00 94.70           H  
ATOM   4461  HB3 GLU A 290     -13.201 -15.684  -1.777  1.00 94.70           H  
ATOM   4462  O   GLU A 290     -11.934 -17.233   0.269  1.00 94.70           O  
ATOM   4463  CG  GLU A 290     -12.829 -13.631  -2.237  1.00 94.70           C  
ATOM   4464  HG2 GLU A 290     -12.037 -13.042  -2.698  1.00 94.70           H  
ATOM   4465  HG3 GLU A 290     -13.091 -13.172  -1.284  1.00 94.70           H  
ATOM   4466  CD  GLU A 290     -14.066 -13.660  -3.138  1.00 94.70           C  
ATOM   4467  OE1 GLU A 290     -15.111 -13.145  -2.669  1.00 94.70           O  
ATOM   4468  OE2 GLU A 290     -13.990 -14.259  -4.233  1.00 94.70           O  
ATOM   4469  N   SER A 291     -10.094 -17.223  -1.027  1.00 93.98           N  
ATOM   4470  H   SER A 291      -9.461 -16.679  -1.596  1.00 93.98           H  
ATOM   4471  CA  SER A 291      -9.733 -18.621  -0.772  1.00 93.98           C  
ATOM   4472  HA  SER A 291     -10.628 -19.241  -0.834  1.00 93.98           H  
ATOM   4473  C   SER A 291      -9.138 -18.822   0.621  1.00 93.98           C  
ATOM   4474  CB  SER A 291      -8.732 -19.111  -1.825  1.00 93.98           C  
ATOM   4475  HB2 SER A 291      -9.184 -19.050  -2.814  1.00 93.98           H  
ATOM   4476  HB3 SER A 291      -8.472 -20.149  -1.618  1.00 93.98           H  
ATOM   4477  O   SER A 291      -9.186 -19.928   1.149  1.00 93.98           O  
ATOM   4478  OG  SER A 291      -7.561 -18.315  -1.792  1.00 93.98           O  
ATOM   4479  HG  SER A 291      -6.887 -18.726  -2.338  1.00 93.98           H  
ATOM   4480  N   GLY A 292      -8.537 -17.778   1.201  1.00 90.63           N  
ATOM   4481  H   GLY A 292      -8.509 -16.905   0.694  1.00 90.63           H  
ATOM   4482  CA  GLY A 292      -7.714 -17.885   2.405  1.00 90.63           C  
ATOM   4483  HA2 GLY A 292      -7.493 -16.882   2.770  1.00 90.63           H  
ATOM   4484  HA3 GLY A 292      -8.272 -18.421   3.174  1.00 90.63           H  
ATOM   4485  C   GLY A 292      -6.388 -18.625   2.174  1.00 90.63           C  
ATOM   4486  O   GLY A 292      -5.602 -18.777   3.109  1.00 90.63           O  
ATOM   4487  N   GLU A 293      -6.109 -19.065   0.944  1.00 93.29           N  
ATOM   4488  H   GLU A 293      -6.763 -18.849   0.206  1.00 93.29           H  
ATOM   4489  CA  GLU A 293      -4.932 -19.857   0.593  1.00 93.29           C  
ATOM   4490  HA  GLU A 293      -4.555 -20.347   1.491  1.00 93.29           H  
ATOM   4491  C   GLU A 293      -3.821 -18.964   0.035  1.00 93.29           C  
ATOM   4492  CB  GLU A 293      -5.286 -20.966  -0.406  1.00 93.29           C  
ATOM   4493  HB2 GLU A 293      -5.780 -20.526  -1.272  1.00 93.29           H  
ATOM   4494  HB3 GLU A 293      -4.354 -21.427  -0.736  1.00 93.29           H  
ATOM   4495  O   GLU A 293      -3.966 -18.321  -1.007  1.00 93.29           O  
ATOM   4496  CG  GLU A 293      -6.180 -22.060   0.200  1.00 93.29           C  
ATOM   4497  HG2 GLU A 293      -7.136 -21.621   0.483  1.00 93.29           H  
ATOM   4498  HG3 GLU A 293      -5.698 -22.439   1.101  1.00 93.29           H  
ATOM   4499  CD  GLU A 293      -6.430 -23.229  -0.769  1.00 93.29           C  
ATOM   4500  OE1 GLU A 293      -7.026 -24.233  -0.319  1.00 93.29           O  
ATOM   4501  OE2 GLU A 293      -6.019 -23.126  -1.950  1.00 93.29           O  
ATOM   4502  N   ALA A 294      -2.675 -18.954   0.719  1.00 93.78           N  
ATOM   4503  H   ALA A 294      -2.615 -19.502   1.565  1.00 93.78           H  
ATOM   4504  CA  ALA A 294      -1.493 -18.232   0.270  1.00 93.78           C  
ATOM   4505  HA  ALA A 294      -1.809 -17.274  -0.143  1.00 93.78           H  
ATOM   4506  C   ALA A 294      -0.766 -19.003  -0.840  1.00 93.78           C  
ATOM   4507  CB  ALA A 294      -0.584 -17.954   1.474  1.00 93.78           C  
ATOM   4508  HB1 ALA A 294      -0.209 -18.893   1.882  1.00 93.78           H  
ATOM   4509  HB2 ALA A 294       0.256 -17.336   1.157  1.00 93.78           H  
ATOM   4510  HB3 ALA A 294      -1.142 -17.428   2.248  1.00 93.78           H  
ATOM   4511  O   ALA A 294      -0.182 -20.065  -0.605  1.00 93.78           O  
ATOM   4512  N   LYS A 295      -0.731 -18.429  -2.042  1.00 96.35           N  
ATOM   4513  H   LYS A 295      -1.204 -17.543  -2.147  1.00 96.35           H  
ATOM   4514  CA  LYS A 295       0.120 -18.891  -3.137  1.00 96.35           C  
ATOM   4515  HA  LYS A 295       0.166 -19.979  -3.099  1.00 96.35           H  
ATOM   4516  C   LYS A 295       1.532 -18.350  -2.943  1.00 96.35           C  
ATOM   4517  CB  LYS A 295      -0.467 -18.480  -4.491  1.00 96.35           C  
ATOM   4518  HB2 LYS A 295       0.238 -18.762  -5.273  1.00 96.35           H  
ATOM   4519  HB3 LYS A 295      -0.613 -17.400  -4.518  1.00 96.35           H  
ATOM   4520  O   LYS A 295       1.741 -17.177  -2.644  1.00 96.35           O  
ATOM   4521  CG  LYS A 295      -1.797 -19.193  -4.761  1.00 96.35           C  
ATOM   4522  HG2 LYS A 295      -1.633 -20.270  -4.739  1.00 96.35           H  
ATOM   4523  HG3 LYS A 295      -2.521 -18.932  -3.989  1.00 96.35           H  
ATOM   4524  CD  LYS A 295      -2.364 -18.797  -6.125  1.00 96.35           C  
ATOM   4525  HD2 LYS A 295      -1.633 -19.003  -6.907  1.00 96.35           H  
ATOM   4526  HD3 LYS A 295      -2.597 -17.732  -6.119  1.00 96.35           H  
ATOM   4527  CE  LYS A 295      -3.635 -19.609  -6.381  1.00 96.35           C  
ATOM   4528  HE2 LYS A 295      -3.374 -20.663  -6.477  1.00 96.35           H  
ATOM   4529  HE3 LYS A 295      -4.289 -19.502  -5.516  1.00 96.35           H  
ATOM   4530  NZ  LYS A 295      -4.345 -19.127  -7.583  1.00 96.35           N  
ATOM   4531  HZ1 LYS A 295      -4.680 -18.199  -7.369  1.00 96.35           H  
ATOM   4532  HZ2 LYS A 295      -3.744 -19.081  -8.394  1.00 96.35           H  
ATOM   4533  HZ3 LYS A 295      -5.174 -19.678  -7.757  1.00 96.35           H  
ATOM   4534  N   LYS A 296       2.523 -19.216  -3.134  1.00 93.12           N  
ATOM   4535  H   LYS A 296       2.285 -20.154  -3.422  1.00 93.12           H  
ATOM   4536  CA  LYS A 296       3.942 -18.863  -3.028  1.00 93.12           C  
ATOM   4537  HA  LYS A 296       4.039 -17.821  -2.721  1.00 93.12           H  
ATOM   4538  C   LYS A 296       4.596 -18.991  -4.396  1.00 93.12           C  
ATOM   4539  CB  LYS A 296       4.635 -19.736  -1.967  1.00 93.12           C  
ATOM   4540  HB2 LYS A 296       4.526 -20.786  -2.238  1.00 93.12           H  
ATOM   4541  HB3 LYS A 296       5.697 -19.492  -1.957  1.00 93.12           H  
ATOM   4542  O   LYS A 296       4.364 -19.977  -5.089  1.00 93.12           O  
ATOM   4543  CG  LYS A 296       4.060 -19.509  -0.556  1.00 93.12           C  
ATOM   4544  HG2 LYS A 296       3.004 -19.779  -0.544  1.00 93.12           H  
ATOM   4545  HG3 LYS A 296       4.155 -18.455  -0.297  1.00 93.12           H  
ATOM   4546  CD  LYS A 296       4.797 -20.355   0.492  1.00 93.12           C  
ATOM   4547  HD2 LYS A 296       4.709 -21.408   0.222  1.00 93.12           H  
ATOM   4548  HD3 LYS A 296       5.850 -20.075   0.504  1.00 93.12           H  
ATOM   4549  CE  LYS A 296       4.180 -20.125   1.878  1.00 93.12           C  
ATOM   4550  HE2 LYS A 296       3.119 -20.370   1.826  1.00 93.12           H  
ATOM   4551  HE3 LYS A 296       4.261 -19.067   2.124  1.00 93.12           H  
ATOM   4552  NZ  LYS A 296       4.840 -20.947   2.926  1.00 93.12           N  
ATOM   4553  HZ1 LYS A 296       4.409 -20.785   3.824  1.00 93.12           H  
ATOM   4554  HZ2 LYS A 296       5.822 -20.722   2.999  1.00 93.12           H  
ATOM   4555  HZ3 LYS A 296       4.747 -21.931   2.714  1.00 93.12           H  
ATOM   4556  N   MET A 297       5.434 -18.022  -4.749  1.00 93.32           N  
ATOM   4557  H   MET A 297       5.548 -17.227  -4.136  1.00 93.32           H  
ATOM   4558  CA  MET A 297       6.411 -18.168  -5.826  1.00 93.32           C  
ATOM   4559  HA  MET A 297       6.220 -19.096  -6.367  1.00 93.32           H  
ATOM   4560  C   MET A 297       7.812 -18.277  -5.236  1.00 93.32           C  
ATOM   4561  CB  MET A 297       6.333 -17.019  -6.839  1.00 93.32           C  
ATOM   4562  HB2 MET A 297       6.480 -16.069  -6.324  1.00 93.32           H  
ATOM   4563  HB3 MET A 297       7.141 -17.137  -7.560  1.00 93.32           H  
ATOM   4564  O   MET A 297       8.109 -17.697  -4.189  1.00 93.32           O  
ATOM   4565  CG  MET A 297       5.019 -16.972  -7.620  1.00 93.32           C  
ATOM   4566  HG2 MET A 297       5.111 -16.176  -8.359  1.00 93.32           H  
ATOM   4567  HG3 MET A 297       4.216 -16.698  -6.935  1.00 93.32           H  
ATOM   4568  SD  MET A 297       4.574 -18.490  -8.512  1.00 93.32           S  
ATOM   4569  CE  MET A 297       3.480 -17.790  -9.774  1.00 93.32           C  
ATOM   4570  HE1 MET A 297       2.754 -17.117  -9.318  1.00 93.32           H  
ATOM   4571  HE2 MET A 297       2.967 -18.591 -10.306  1.00 93.32           H  
ATOM   4572  HE3 MET A 297       4.078 -17.217 -10.482  1.00 93.32           H  
ATOM   4573  N   GLY A 298       8.670 -19.034  -5.917  1.00 93.03           N  
ATOM   4574  H   GLY A 298       8.362 -19.438  -6.790  1.00 93.03           H  
ATOM   4575  CA  GLY A 298      10.082 -19.130  -5.573  1.00 93.03           C  
ATOM   4576  HA2 GLY A 298      10.534 -19.941  -6.145  1.00 93.03           H  
ATOM   4577  HA3 GLY A 298      10.187 -19.357  -4.513  1.00 93.03           H  
ATOM   4578  C   GLY A 298      10.847 -17.840  -5.874  1.00 93.03           C  
ATOM   4579  O   GLY A 298      10.290 -16.808  -6.248  1.00 93.03           O  
ATOM   4580  N   VAL A 299      12.167 -17.896  -5.722  1.00 93.24           N  
ATOM   4581  H   VAL A 299      12.589 -18.781  -5.480  1.00 93.24           H  
ATOM   4582  CA  VAL A 299      13.039 -16.822  -6.205  1.00 93.24           C  
ATOM   4583  HA  VAL A 299      12.643 -15.874  -5.840  1.00 93.24           H  
ATOM   4584  C   VAL A 299      13.026 -16.830  -7.743  1.00 93.24           C  
ATOM   4585  CB  VAL A 299      14.462 -16.991  -5.650  1.00 93.24           C  
ATOM   4586  HB  VAL A 299      14.854 -17.967  -5.939  1.00 93.24           H  
ATOM   4587  O   VAL A 299      13.167 -17.908  -8.322  1.00 93.24           O  
ATOM   4588  CG1 VAL A 299      15.401 -15.906  -6.178  1.00 93.24           C  
ATOM   4589 HG11 VAL A 299      15.046 -14.913  -5.904  1.00 93.24           H  
ATOM   4590 HG12 VAL A 299      16.400 -16.068  -5.773  1.00 93.24           H  
ATOM   4591 HG13 VAL A 299      15.486 -15.980  -7.262  1.00 93.24           H  
ATOM   4592  CG2 VAL A 299      14.458 -16.889  -4.116  1.00 93.24           C  
ATOM   4593 HG21 VAL A 299      14.020 -15.941  -3.804  1.00 93.24           H  
ATOM   4594 HG22 VAL A 299      13.880 -17.709  -3.691  1.00 93.24           H  
ATOM   4595 HG23 VAL A 299      15.479 -16.976  -3.743  1.00 93.24           H  
ATOM   4596  N   PRO A 300      12.896 -15.668  -8.418  1.00 94.40           N  
ATOM   4597  CA  PRO A 300      12.973 -15.609  -9.875  1.00 94.40           C  
ATOM   4598  HA  PRO A 300      12.097 -16.103 -10.296  1.00 94.40           H  
ATOM   4599  C   PRO A 300      14.256 -16.254 -10.402  1.00 94.40           C  
ATOM   4600  CB  PRO A 300      12.942 -14.115 -10.221  1.00 94.40           C  
ATOM   4601  HB2 PRO A 300      13.947 -13.693 -10.221  1.00 94.40           H  
ATOM   4602  HB3 PRO A 300      12.469 -13.938 -11.187  1.00 94.40           H  
ATOM   4603  O   PRO A 300      15.344 -15.824 -10.031  1.00 94.40           O  
ATOM   4604  CG  PRO A 300      12.154 -13.505  -9.068  1.00 94.40           C  
ATOM   4605  HG2 PRO A 300      11.089 -13.651  -9.246  1.00 94.40           H  
ATOM   4606  HG3 PRO A 300      12.387 -12.449  -8.929  1.00 94.40           H  
ATOM   4607  CD  PRO A 300      12.594 -14.349  -7.874  1.00 94.40           C  
ATOM   4608  HD2 PRO A 300      11.788 -14.395  -7.142  1.00 94.40           H  
ATOM   4609  HD3 PRO A 300      13.495 -13.923  -7.433  1.00 94.40           H  
ATOM   4610  N   LYS A 301      14.154 -17.204 -11.338  1.00 93.46           N  
ATOM   4611  H   LYS A 301      13.226 -17.536 -11.559  1.00 93.46           H  
ATOM   4612  CA  LYS A 301      15.311 -17.905 -11.949  1.00 93.46           C  
ATOM   4613  HA  LYS A 301      15.939 -18.305 -11.153  1.00 93.46           H  
ATOM   4614  C   LYS A 301      16.235 -17.020 -12.799  1.00 93.46           C  
ATOM   4615  CB  LYS A 301      14.809 -19.071 -12.814  1.00 93.46           C  
ATOM   4616  HB2 LYS A 301      14.148 -18.682 -13.589  1.00 93.46           H  
ATOM   4617  HB3 LYS A 301      15.663 -19.540 -13.304  1.00 93.46           H  
ATOM   4618  O   LYS A 301      17.137 -17.517 -13.459  1.00 93.46           O  
ATOM   4619  CG  LYS A 301      14.082 -20.154 -12.014  1.00 93.46           C  
ATOM   4620  HG2 LYS A 301      14.742 -20.537 -11.235  1.00 93.46           H  
ATOM   4621  HG3 LYS A 301      13.183 -19.743 -11.556  1.00 93.46           H  
ATOM   4622  CD  LYS A 301      13.697 -21.289 -12.966  1.00 93.46           C  
ATOM   4623  HD2 LYS A 301      14.597 -21.688 -13.433  1.00 93.46           H  
ATOM   4624  HD3 LYS A 301      13.037 -20.897 -13.740  1.00 93.46           H  
ATOM   4625  CE  LYS A 301      12.984 -22.399 -12.196  1.00 93.46           C  
ATOM   4626  HE2 LYS A 301      12.107 -21.974 -11.709  1.00 93.46           H  
ATOM   4627  HE3 LYS A 301      13.655 -22.771 -11.421  1.00 93.46           H  
ATOM   4628  NZ  LYS A 301      12.587 -23.495 -13.109  1.00 93.46           N  
ATOM   4629  HZ1 LYS A 301      12.132 -24.234 -12.593  1.00 93.46           H  
ATOM   4630  HZ2 LYS A 301      13.403 -23.872 -13.571  1.00 93.46           H  
ATOM   4631  HZ3 LYS A 301      11.951 -23.145 -13.811  1.00 93.46           H  
ATOM   4632  N   ILE A 302      15.952 -15.722 -12.868  1.00 95.65           N  
ATOM   4633  H   ILE A 302      15.218 -15.392 -12.258  1.00 95.65           H  
ATOM   4634  CA  ILE A 302      16.709 -14.741 -13.652  1.00 95.65           C  
ATOM   4635  HA  ILE A 302      17.533 -15.256 -14.146  1.00 95.65           H  
ATOM   4636  C   ILE A 302      17.375 -13.678 -12.769  1.00 95.65           C  
ATOM   4637  CB  ILE A 302      15.810 -14.121 -14.748  1.00 95.65           C  
ATOM   4638  HB  ILE A 302      16.470 -13.572 -15.419  1.00 95.65           H  
ATOM   4639  O   ILE A 302      17.944 -12.715 -13.290  1.00 95.65           O  
ATOM   4640  CG1 ILE A 302      14.762 -13.135 -14.179  1.00 95.65           C  
ATOM   4641 HG12 ILE A 302      15.238 -12.437 -13.489  1.00 95.65           H  
ATOM   4642 HG13 ILE A 302      13.993 -13.676 -13.627  1.00 95.65           H  
ATOM   4643  CG2 ILE A 302      15.097 -15.212 -15.575  1.00 95.65           C  
ATOM   4644 HG21 ILE A 302      14.858 -14.843 -16.573  1.00 95.65           H  
ATOM   4645 HG22 ILE A 302      15.715 -16.106 -15.652  1.00 95.65           H  
ATOM   4646 HG23 ILE A 302      14.171 -15.515 -15.087  1.00 95.65           H  
ATOM   4647  CD1 ILE A 302      14.106 -12.296 -15.279  1.00 95.65           C  
ATOM   4648 HD11 ILE A 302      14.872 -11.806 -15.881  1.00 95.65           H  
ATOM   4649 HD12 ILE A 302      13.492 -12.926 -15.922  1.00 95.65           H  
ATOM   4650 HD13 ILE A 302      13.485 -11.526 -14.822  1.00 95.65           H  
ATOM   4651  N   ILE A 303      17.231 -13.791 -11.446  1.00 96.13           N  
ATOM   4652  H   ILE A 303      16.893 -14.669 -11.079  1.00 96.13           H  
ATOM   4653  CA  ILE A 303      17.595 -12.750 -10.489  1.00 96.13           C  
ATOM   4654  HA  ILE A 303      17.064 -11.845 -10.783  1.00 96.13           H  
ATOM   4655  C   ILE A 303      19.084 -12.398 -10.521  1.00 96.13           C  
ATOM   4656  CB  ILE A 303      17.114 -13.144  -9.077  1.00 96.13           C  
ATOM   4657  HB  ILE A 303      16.046 -13.350  -9.143  1.00 96.13           H  
ATOM   4658  O   ILE A 303      19.410 -11.211 -10.502  1.00 96.13           O  
ATOM   4659  CG1 ILE A 303      17.303 -11.967  -8.097  1.00 96.13           C  
ATOM   4660 HG12 ILE A 303      17.020 -11.038  -8.594  1.00 96.13           H  
ATOM   4661 HG13 ILE A 303      18.352 -11.888  -7.810  1.00 96.13           H  
ATOM   4662  CG2 ILE A 303      17.813 -14.415  -8.568  1.00 96.13           C  
ATOM   4663 HG21 ILE A 303      17.452 -14.692  -7.578  1.00 96.13           H  
ATOM   4664 HG22 ILE A 303      17.644 -15.258  -9.238  1.00 96.13           H  
ATOM   4665 HG23 ILE A 303      18.892 -14.269  -8.513  1.00 96.13           H  
ATOM   4666  CD1 ILE A 303      16.439 -12.093  -6.839  1.00 96.13           C  
ATOM   4667 HD11 ILE A 303      16.602 -11.228  -6.197  1.00 96.13           H  
ATOM   4668 HD12 ILE A 303      15.388 -12.135  -7.126  1.00 96.13           H  
ATOM   4669 HD13 ILE A 303      16.696 -12.996  -6.286  1.00 96.13           H  
ATOM   4670  N   TRP A 304      19.986 -13.374 -10.629  1.00 96.00           N  
ATOM   4671  H   TRP A 304      19.668 -14.325 -10.751  1.00 96.00           H  
ATOM   4672  CA  TRP A 304      21.426 -13.140 -10.688  1.00 96.00           C  
ATOM   4673  HA  TRP A 304      21.726 -12.517  -9.845  1.00 96.00           H  
ATOM   4674  C   TRP A 304      21.779 -12.401 -11.973  1.00 96.00           C  
ATOM   4675  CB  TRP A 304      22.152 -14.482 -10.589  1.00 96.00           C  
ATOM   4676  HB2 TRP A 304      21.799 -14.989  -9.691  1.00 96.00           H  
ATOM   4677  HB3 TRP A 304      21.882 -15.078 -11.460  1.00 96.00           H  
ATOM   4678  O   TRP A 304      22.461 -11.374 -11.930  1.00 96.00           O  
ATOM   4679  CG  TRP A 304      23.640 -14.456 -10.524  1.00 96.00           C  
ATOM   4680  CD1 TRP A 304      24.367 -14.779  -9.435  1.00 96.00           C  
ATOM   4681  HD1 TRP A 304      23.946 -15.108  -8.496  1.00 96.00           H  
ATOM   4682  CD2 TRP A 304      24.604 -14.244 -11.596  1.00 96.00           C  
ATOM   4683  CE2 TRP A 304      25.915 -14.336 -11.039  1.00 96.00           C  
ATOM   4684  CE3 TRP A 304      24.512 -14.045 -12.989  1.00 96.00           C  
ATOM   4685  HE3 TRP A 304      23.539 -14.077 -13.457  1.00 96.00           H  
ATOM   4686  NE1 TRP A 304      25.711 -14.665  -9.718  1.00 96.00           N  
ATOM   4687  HE1 TRP A 304      26.422 -14.983  -9.074  1.00 96.00           H  
ATOM   4688  CH2 TRP A 304      26.942 -13.911 -13.185  1.00 96.00           C  
ATOM   4689  HH2 TRP A 304      27.823 -13.783 -13.796  1.00 96.00           H  
ATOM   4690  CZ2 TRP A 304      27.072 -14.172 -11.813  1.00 96.00           C  
ATOM   4691  HZ2 TRP A 304      28.052 -14.268 -11.371  1.00 96.00           H  
ATOM   4692  CZ3 TRP A 304      25.665 -13.863 -13.772  1.00 96.00           C  
ATOM   4693  HZ3 TRP A 304      25.577 -13.714 -14.838  1.00 96.00           H  
ATOM   4694  N   ARG A 305      21.233 -12.842 -13.115  1.00 95.44           N  
ATOM   4695  H   ARG A 305      20.662 -13.674 -13.056  1.00 95.44           H  
ATOM   4696  CA  ARG A 305      21.464 -12.187 -14.414  1.00 95.44           C  
ATOM   4697  HA  ARG A 305      22.537 -12.147 -14.600  1.00 95.44           H  
ATOM   4698  C   ARG A 305      20.978 -10.743 -14.420  1.00 95.44           C  
ATOM   4699  CB  ARG A 305      20.789 -12.972 -15.544  1.00 95.44           C  
ATOM   4700  HB2 ARG A 305      20.867 -12.389 -16.461  1.00 95.44           H  
ATOM   4701  HB3 ARG A 305      19.733 -13.112 -15.314  1.00 95.44           H  
ATOM   4702  O   ARG A 305      21.699  -9.854 -14.879  1.00 95.44           O  
ATOM   4703  CG  ARG A 305      21.455 -14.334 -15.772  1.00 95.44           C  
ATOM   4704  HG2 ARG A 305      21.294 -14.990 -14.916  1.00 95.44           H  
ATOM   4705  HG3 ARG A 305      22.526 -14.189 -15.909  1.00 95.44           H  
ATOM   4706  CD  ARG A 305      20.894 -14.983 -17.036  1.00 95.44           C  
ATOM   4707  HD2 ARG A 305      20.924 -14.240 -17.833  1.00 95.44           H  
ATOM   4708  HD3 ARG A 305      21.542 -15.817 -17.306  1.00 95.44           H  
ATOM   4709  NE  ARG A 305      19.503 -15.443 -16.874  1.00 95.44           N  
ATOM   4710  HE  ARG A 305      18.813 -14.746 -16.632  1.00 95.44           H  
ATOM   4711  NH1 ARG A 305      19.763 -17.707 -17.336  1.00 95.44           N  
ATOM   4712 HH11 ARG A 305      20.769 -17.649 -17.410  1.00 95.44           H  
ATOM   4713 HH12 ARG A 305      19.284 -18.592 -17.425  1.00 95.44           H  
ATOM   4714  NH2 ARG A 305      17.794 -16.942 -16.880  1.00 95.44           N  
ATOM   4715 HH21 ARG A 305      17.506 -17.902 -17.006  1.00 95.44           H  
ATOM   4716 HH22 ARG A 305      17.122 -16.231 -16.629  1.00 95.44           H  
ATOM   4717  CZ  ARG A 305      19.046 -16.674 -17.032  1.00 95.44           C  
ATOM   4718  N   MET A 306      19.782 -10.502 -13.884  1.00 97.32           N  
ATOM   4719  H   MET A 306      19.253 -11.288 -13.533  1.00 97.32           H  
ATOM   4720  CA  MET A 306      19.222  -9.155 -13.758  1.00 97.32           C  
ATOM   4721  HA  MET A 306      19.243  -8.664 -14.731  1.00 97.32           H  
ATOM   4722  C   MET A 306      20.055  -8.283 -12.820  1.00 97.32           C  
ATOM   4723  CB  MET A 306      17.770  -9.228 -13.269  1.00 97.32           C  
ATOM   4724  HB2 MET A 306      17.718  -9.829 -12.361  1.00 97.32           H  
ATOM   4725  HB3 MET A 306      17.443  -8.220 -13.013  1.00 97.32           H  
ATOM   4726  O   MET A 306      20.319  -7.124 -13.136  1.00 97.32           O  
ATOM   4727  CG  MET A 306      16.790  -9.801 -14.302  1.00 97.32           C  
ATOM   4728  HG2 MET A 306      15.784  -9.676 -13.900  1.00 97.32           H  
ATOM   4729  HG3 MET A 306      16.957 -10.873 -14.407  1.00 97.32           H  
ATOM   4730  SD  MET A 306      16.810  -9.067 -15.964  1.00 97.32           S  
ATOM   4731  CE  MET A 306      17.981 -10.166 -16.817  1.00 97.32           C  
ATOM   4732  HE1 MET A 306      19.002  -9.825 -16.647  1.00 97.32           H  
ATOM   4733  HE2 MET A 306      17.778 -10.149 -17.888  1.00 97.32           H  
ATOM   4734  HE3 MET A 306      17.871 -11.187 -16.453  1.00 97.32           H  
ATOM   4735  N   ALA A 307      20.529  -8.835 -11.705  1.00 96.93           N  
ATOM   4736  H   ALA A 307      20.265  -9.781 -11.468  1.00 96.93           H  
ATOM   4737  CA  ALA A 307      21.348  -8.093 -10.762  1.00 96.93           C  
ATOM   4738  HA  ALA A 307      20.815  -7.184 -10.486  1.00 96.93           H  
ATOM   4739  C   ALA A 307      22.707  -7.684 -11.350  1.00 96.93           C  
ATOM   4740  CB  ALA A 307      21.530  -8.940  -9.511  1.00 96.93           C  
ATOM   4741  HB1 ALA A 307      22.174  -9.797  -9.712  1.00 96.93           H  
ATOM   4742  HB2 ALA A 307      21.979  -8.292  -8.759  1.00 96.93           H  
ATOM   4743  HB3 ALA A 307      20.567  -9.298  -9.145  1.00 96.93           H  
ATOM   4744  O   ALA A 307      23.137  -6.543 -11.164  1.00 96.93           O  
ATOM   4745  N   LYS A 308      23.379  -8.586 -12.082  1.00 96.51           N  
ATOM   4746  H   LYS A 308      22.991  -9.514 -12.167  1.00 96.51           H  
ATOM   4747  CA  LYS A 308      24.644  -8.278 -12.772  1.00 96.51           C  
ATOM   4748  HA  LYS A 308      25.345  -7.837 -12.063  1.00 96.51           H  
ATOM   4749  C   LYS A 308      24.457  -7.214 -13.848  1.00 96.51           C  
ATOM   4750  CB  LYS A 308      25.261  -9.552 -13.366  1.00 96.51           C  
ATOM   4751  HB2 LYS A 308      26.115  -9.272 -13.984  1.00 96.51           H  
ATOM   4752  HB3 LYS A 308      24.533 -10.041 -14.013  1.00 96.51           H  
ATOM   4753  O   LYS A 308      25.205  -6.239 -13.861  1.00 96.51           O  
ATOM   4754  CG  LYS A 308      25.745 -10.562 -12.317  1.00 96.51           C  
ATOM   4755  HG2 LYS A 308      26.204 -11.385 -12.864  1.00 96.51           H  
ATOM   4756  HG3 LYS A 308      24.902 -10.956 -11.749  1.00 96.51           H  
ATOM   4757  CD  LYS A 308      26.781 -10.002 -11.335  1.00 96.51           C  
ATOM   4758  HD2 LYS A 308      27.576  -9.522 -11.906  1.00 96.51           H  
ATOM   4759  HD3 LYS A 308      26.319  -9.275 -10.668  1.00 96.51           H  
ATOM   4760  CE  LYS A 308      27.357 -11.159 -10.514  1.00 96.51           C  
ATOM   4761  HE2 LYS A 308      26.613 -11.526  -9.807  1.00 96.51           H  
ATOM   4762  HE3 LYS A 308      27.583 -11.963 -11.215  1.00 96.51           H  
ATOM   4763  NZ  LYS A 308      28.626 -10.790  -9.846  1.00 96.51           N  
ATOM   4764  HZ1 LYS A 308      29.294 -10.543 -10.563  1.00 96.51           H  
ATOM   4765  HZ2 LYS A 308      28.562  -9.994  -9.228  1.00 96.51           H  
ATOM   4766  HZ3 LYS A 308      29.062 -11.590  -9.411  1.00 96.51           H  
ATOM   4767  N   PHE A 309      23.406  -7.335 -14.660  1.00 96.73           N  
ATOM   4768  H   PHE A 309      22.838  -8.168 -14.593  1.00 96.73           H  
ATOM   4769  CA  PHE A 309      23.043  -6.317 -15.645  1.00 96.73           C  
ATOM   4770  HA  PHE A 309      23.858  -6.206 -16.361  1.00 96.73           H  
ATOM   4771  C   PHE A 309      22.825  -4.941 -14.996  1.00 96.73           C  
ATOM   4772  CB  PHE A 309      21.786  -6.769 -16.401  1.00 96.73           C  
ATOM   4773  HB2 PHE A 309      21.066  -7.184 -15.695  1.00 96.73           H  
ATOM   4774  HB3 PHE A 309      22.059  -7.559 -17.101  1.00 96.73           H  
ATOM   4775  O   PHE A 309      23.441  -3.953 -15.396  1.00 96.73           O  
ATOM   4776  CG  PHE A 309      21.127  -5.637 -17.160  1.00 96.73           C  
ATOM   4777  CD1 PHE A 309      19.868  -5.149 -16.765  1.00 96.73           C  
ATOM   4778  HD1 PHE A 309      19.330  -5.622 -15.957  1.00 96.73           H  
ATOM   4779  CD2 PHE A 309      21.826  -5.007 -18.202  1.00 96.73           C  
ATOM   4780  HD2 PHE A 309      22.812  -5.352 -18.476  1.00 96.73           H  
ATOM   4781  CE1 PHE A 309      19.307  -4.045 -17.429  1.00 96.73           C  
ATOM   4782  HE1 PHE A 309      18.334  -3.680 -17.134  1.00 96.73           H  
ATOM   4783  CE2 PHE A 309      21.258  -3.915 -18.876  1.00 96.73           C  
ATOM   4784  HE2 PHE A 309      21.805  -3.434 -19.673  1.00 96.73           H  
ATOM   4785  CZ  PHE A 309      19.995  -3.439 -18.497  1.00 96.73           C  
ATOM   4786  HZ  PHE A 309      19.560  -2.607 -19.031  1.00 96.73           H  
ATOM   4787  N   VAL A 310      21.988  -4.870 -13.956  1.00 97.44           N  
ATOM   4788  H   VAL A 310      21.505  -5.709 -13.671  1.00 97.44           H  
ATOM   4789  CA  VAL A 310      21.658  -3.603 -13.289  1.00 97.44           C  
ATOM   4790  HA  VAL A 310      21.288  -2.909 -14.044  1.00 97.44           H  
ATOM   4791  C   VAL A 310      22.887  -2.946 -12.671  1.00 97.44           C  
ATOM   4792  CB  VAL A 310      20.553  -3.822 -12.240  1.00 97.44           C  
ATOM   4793  HB  VAL A 310      20.782  -4.712 -11.655  1.00 97.44           H  
ATOM   4794  O   VAL A 310      23.000  -1.724 -12.696  1.00 97.44           O  
ATOM   4795  CG1 VAL A 310      20.378  -2.651 -11.267  1.00 97.44           C  
ATOM   4796 HG11 VAL A 310      19.573  -2.878 -10.568  1.00 97.44           H  
ATOM   4797 HG12 VAL A 310      20.153  -1.731 -11.808  1.00 97.44           H  
ATOM   4798 HG13 VAL A 310      21.289  -2.522 -10.683  1.00 97.44           H  
ATOM   4799  CG2 VAL A 310      19.213  -4.016 -12.953  1.00 97.44           C  
ATOM   4800 HG21 VAL A 310      19.279  -4.855 -13.645  1.00 97.44           H  
ATOM   4801 HG22 VAL A 310      18.947  -3.120 -13.513  1.00 97.44           H  
ATOM   4802 HG23 VAL A 310      18.436  -4.232 -12.219  1.00 97.44           H  
ATOM   4803  N   ARG A 311      23.825  -3.720 -12.129  1.00 96.48           N  
ATOM   4804  H   ARG A 311      23.689  -4.721 -12.136  1.00 96.48           H  
ATOM   4805  CA  ARG A 311      25.051  -3.164 -11.544  1.00 96.48           C  
ATOM   4806  HA  ARG A 311      24.804  -2.297 -10.930  1.00 96.48           H  
ATOM   4807  C   ARG A 311      26.035  -2.646 -12.578  1.00 96.48           C  
ATOM   4808  CB  ARG A 311      25.716  -4.220 -10.680  1.00 96.48           C  
ATOM   4809  HB2 ARG A 311      25.759  -5.164 -11.223  1.00 96.48           H  
ATOM   4810  HB3 ARG A 311      26.732  -3.906 -10.440  1.00 96.48           H  
ATOM   4811  O   ARG A 311      26.683  -1.644 -12.303  1.00 96.48           O  
ATOM   4812  CG  ARG A 311      24.925  -4.372  -9.385  1.00 96.48           C  
ATOM   4813  HG2 ARG A 311      25.018  -3.463  -8.791  1.00 96.48           H  
ATOM   4814  HG3 ARG A 311      23.872  -4.575  -9.581  1.00 96.48           H  
ATOM   4815  CD  ARG A 311      25.540  -5.542  -8.653  1.00 96.48           C  
ATOM   4816  HD2 ARG A 311      26.615  -5.380  -8.574  1.00 96.48           H  
ATOM   4817  HD3 ARG A 311      25.351  -6.448  -9.228  1.00 96.48           H  
ATOM   4818  NE  ARG A 311      24.972  -5.675  -7.315  1.00 96.48           N  
ATOM   4819  HE  ARG A 311      24.237  -5.045  -7.029  1.00 96.48           H  
ATOM   4820  NH1 ARG A 311      26.282  -7.444  -6.773  1.00 96.48           N  
ATOM   4821 HH11 ARG A 311      26.647  -7.425  -7.715  1.00 96.48           H  
ATOM   4822 HH12 ARG A 311      26.653  -8.075  -6.077  1.00 96.48           H  
ATOM   4823  NH2 ARG A 311      24.942  -6.540  -5.245  1.00 96.48           N  
ATOM   4824 HH21 ARG A 311      24.061  -6.065  -5.114  1.00 96.48           H  
ATOM   4825 HH22 ARG A 311      25.183  -7.286  -4.608  1.00 96.48           H  
ATOM   4826  CZ  ARG A 311      25.400  -6.550  -6.446  1.00 96.48           C  
ATOM   4827  N   ALA A 312      26.118  -3.289 -13.739  1.00 96.10           N  
ATOM   4828  H   ALA A 312      25.594  -4.142 -13.874  1.00 96.10           H  
ATOM   4829  CA  ALA A 312      26.959  -2.816 -14.829  1.00 96.10           C  
ATOM   4830  HA  ALA A 312      27.951  -2.585 -14.441  1.00 96.10           H  
ATOM   4831  C   ALA A 312      26.398  -1.521 -15.447  1.00 96.10           C  
ATOM   4832  CB  ALA A 312      27.109  -3.956 -15.841  1.00 96.10           C  
ATOM   4833  HB1 ALA A 312      26.132  -4.269 -16.208  1.00 96.10           H  
ATOM   4834  HB2 ALA A 312      27.600  -4.806 -15.367  1.00 96.10           H  
ATOM   4835  HB3 ALA A 312      27.723  -3.623 -16.678  1.00 96.10           H  
ATOM   4836  O   ALA A 312      27.123  -0.542 -15.585  1.00 96.10           O  
ATOM   4837  N   PHE A 313      25.095  -1.474 -15.748  1.00 96.24           N  
ATOM   4838  H   PHE A 313      24.550  -2.315 -15.623  1.00 96.24           H  
ATOM   4839  CA  PHE A 313      24.487  -0.358 -16.494  1.00 96.24           C  
ATOM   4840  HA  PHE A 313      25.247   0.111 -17.119  1.00 96.24           H  
ATOM   4841  C   PHE A 313      23.913   0.758 -15.612  1.00 96.24           C  
ATOM   4842  CB  PHE A 313      23.402  -0.913 -17.429  1.00 96.24           C  
ATOM   4843  HB2 PHE A 313      22.768  -1.613 -16.886  1.00 96.24           H  
ATOM   4844  HB3 PHE A 313      22.769  -0.088 -17.755  1.00 96.24           H  
ATOM   4845  O   PHE A 313      23.793   1.902 -16.047  1.00 96.24           O  
ATOM   4846  CG  PHE A 313      23.961  -1.591 -18.662  1.00 96.24           C  
ATOM   4847  CD1 PHE A 313      23.895  -0.952 -19.914  1.00 96.24           C  
ATOM   4848  HD1 PHE A 313      23.450   0.027 -20.011  1.00 96.24           H  
ATOM   4849  CD2 PHE A 313      24.580  -2.849 -18.560  1.00 96.24           C  
ATOM   4850  HD2 PHE A 313      24.631  -3.354 -17.606  1.00 96.24           H  
ATOM   4851  CE1 PHE A 313      24.431  -1.582 -21.050  1.00 96.24           C  
ATOM   4852  HE1 PHE A 313      24.375  -1.103 -22.016  1.00 96.24           H  
ATOM   4853  CE2 PHE A 313      25.163  -3.447 -19.685  1.00 96.24           C  
ATOM   4854  HE2 PHE A 313      25.691  -4.384 -19.582  1.00 96.24           H  
ATOM   4855  CZ  PHE A 313      25.078  -2.820 -20.937  1.00 96.24           C  
ATOM   4856  HZ  PHE A 313      25.519  -3.282 -21.808  1.00 96.24           H  
ATOM   4857  N   TYR A 314      23.530   0.454 -14.371  1.00 96.37           N  
ATOM   4858  H   TYR A 314      23.652  -0.496 -14.052  1.00 96.37           H  
ATOM   4859  CA  TYR A 314      22.808   1.380 -13.491  1.00 96.37           C  
ATOM   4860  HA  TYR A 314      22.945   2.394 -13.867  1.00 96.37           H  
ATOM   4861  C   TYR A 314      23.334   1.389 -12.042  1.00 96.37           C  
ATOM   4862  CB  TYR A 314      21.305   1.059 -13.554  1.00 96.37           C  
ATOM   4863  HB2 TYR A 314      20.757   1.815 -12.992  1.00 96.37           H  
ATOM   4864  HB3 TYR A 314      21.127   0.102 -13.064  1.00 96.37           H  
ATOM   4865  O   TYR A 314      22.516   1.387 -11.113  1.00 96.37           O  
ATOM   4866  CG  TYR A 314      20.712   1.017 -14.944  1.00 96.37           C  
ATOM   4867  CD1 TYR A 314      20.586   2.198 -15.702  1.00 96.37           C  
ATOM   4868  HD1 TYR A 314      20.941   3.137 -15.303  1.00 96.37           H  
ATOM   4869  CD2 TYR A 314      20.325  -0.217 -15.492  1.00 96.37           C  
ATOM   4870  HD2 TYR A 314      20.453  -1.129 -14.929  1.00 96.37           H  
ATOM   4871  CE1 TYR A 314      20.093   2.141 -17.020  1.00 96.37           C  
ATOM   4872  HE1 TYR A 314      20.051   3.036 -17.622  1.00 96.37           H  
ATOM   4873  CE2 TYR A 314      19.818  -0.272 -16.799  1.00 96.37           C  
ATOM   4874  HE2 TYR A 314      19.546  -1.221 -17.237  1.00 96.37           H  
ATOM   4875  OH  TYR A 314      19.245   0.817 -18.843  1.00 96.37           O  
ATOM   4876  HH  TYR A 314      19.411   1.615 -19.350  1.00 96.37           H  
ATOM   4877  CZ  TYR A 314      19.716   0.899 -17.573  1.00 96.37           C  
ATOM   4878  N   PRO A 315      24.662   1.455 -11.799  1.00 96.56           N  
ATOM   4879  CA  PRO A 315      25.254   1.248 -10.471  1.00 96.56           C  
ATOM   4880  HA  PRO A 315      25.029   0.237 -10.131  1.00 96.56           H  
ATOM   4881  C   PRO A 315      24.766   2.230  -9.396  1.00 96.56           C  
ATOM   4882  CB  PRO A 315      26.771   1.378 -10.673  1.00 96.56           C  
ATOM   4883  HB2 PRO A 315      27.205   0.389 -10.821  1.00 96.56           H  
ATOM   4884  HB3 PRO A 315      27.261   1.869  -9.832  1.00 96.56           H  
ATOM   4885  O   PRO A 315      24.749   1.883  -8.218  1.00 96.56           O  
ATOM   4886  CG  PRO A 315      26.915   2.193 -11.958  1.00 96.56           C  
ATOM   4887  HG2 PRO A 315      27.853   1.979 -12.470  1.00 96.56           H  
ATOM   4888  HG3 PRO A 315      26.825   3.257 -11.738  1.00 96.56           H  
ATOM   4889  CD  PRO A 315      25.713   1.732 -12.773  1.00 96.56           C  
ATOM   4890  HD2 PRO A 315      25.417   2.504 -13.484  1.00 96.56           H  
ATOM   4891  HD3 PRO A 315      25.971   0.815 -13.303  1.00 96.56           H  
ATOM   4892  N   LYS A 316      24.336   3.437  -9.784  1.00 95.55           N  
ATOM   4893  H   LYS A 316      24.337   3.617 -10.778  1.00 95.55           H  
ATOM   4894  CA  LYS A 316      23.940   4.531  -8.877  1.00 95.55           C  
ATOM   4895  HA  LYS A 316      24.217   4.259  -7.858  1.00 95.55           H  
ATOM   4896  C   LYS A 316      22.423   4.756  -8.826  1.00 95.55           C  
ATOM   4897  CB  LYS A 316      24.705   5.816  -9.243  1.00 95.55           C  
ATOM   4898  HB2 LYS A 316      24.420   6.125 -10.249  1.00 95.55           H  
ATOM   4899  HB3 LYS A 316      24.418   6.606  -8.549  1.00 95.55           H  
ATOM   4900  O   LYS A 316      21.969   5.894  -8.724  1.00 95.55           O  
ATOM   4901  CG  LYS A 316      26.231   5.657  -9.174  1.00 95.55           C  
ATOM   4902  HG2 LYS A 316      26.518   5.348  -8.169  1.00 95.55           H  
ATOM   4903  HG3 LYS A 316      26.557   4.898  -9.885  1.00 95.55           H  
ATOM   4904  CD  LYS A 316      26.922   6.983  -9.518  1.00 95.55           C  
ATOM   4905  HD2 LYS A 316      26.607   7.302 -10.511  1.00 95.55           H  
ATOM   4906  HD3 LYS A 316      26.631   7.740  -8.790  1.00 95.55           H  
ATOM   4907  CE  LYS A 316      28.444   6.799  -9.497  1.00 95.55           C  
ATOM   4908  HE2 LYS A 316      28.745   6.496  -8.494  1.00 95.55           H  
ATOM   4909  HE3 LYS A 316      28.704   5.989 -10.178  1.00 95.55           H  
ATOM   4910  NZ  LYS A 316      29.159   8.039  -9.896  1.00 95.55           N  
ATOM   4911  HZ1 LYS A 316      28.949   8.798  -9.264  1.00 95.55           H  
ATOM   4912  HZ2 LYS A 316      28.899   8.313 -10.833  1.00 95.55           H  
ATOM   4913  HZ3 LYS A 316      30.157   7.886  -9.890  1.00 95.55           H  
ATOM   4914  N   THR A 317      21.621   3.704  -8.985  1.00 96.06           N  
ATOM   4915  H   THR A 317      22.026   2.779  -8.959  1.00 96.06           H  
ATOM   4916  CA  THR A 317      20.156   3.822  -9.035  1.00 96.06           C  
ATOM   4917  HA  THR A 317      19.879   4.873  -8.948  1.00 96.06           H  
ATOM   4918  C   THR A 317      19.484   3.110  -7.866  1.00 96.06           C  
ATOM   4919  CB  THR A 317      19.583   3.331 -10.371  1.00 96.06           C  
ATOM   4920  HB  THR A 317      18.513   3.541 -10.366  1.00 96.06           H  
ATOM   4921  O   THR A 317      20.010   2.159  -7.306  1.00 96.06           O  
ATOM   4922  CG2 THR A 317      20.185   4.053 -11.577  1.00 96.06           C  
ATOM   4923 HG21 THR A 317      20.096   5.131 -11.440  1.00 96.06           H  
ATOM   4924 HG22 THR A 317      19.648   3.769 -12.482  1.00 96.06           H  
ATOM   4925 HG23 THR A 317      21.239   3.799 -11.686  1.00 96.06           H  
ATOM   4926  OG1 THR A 317      19.740   1.941 -10.526  1.00 96.06           O  
ATOM   4927  HG1 THR A 317      20.678   1.749 -10.602  1.00 96.06           H  
ATOM   4928  N   LYS A 318      18.249   3.498  -7.528  1.00 95.01           N  
ATOM   4929  H   LYS A 318      17.853   4.317  -7.967  1.00 95.01           H  
ATOM   4930  CA  LYS A 318      17.462   2.774  -6.510  1.00 95.01           C  
ATOM   4931  HA  LYS A 318      18.061   2.687  -5.604  1.00 95.01           H  
ATOM   4932  C   LYS A 318      17.197   1.312  -6.867  1.00 95.01           C  
ATOM   4933  CB  LYS A 318      16.148   3.524  -6.209  1.00 95.01           C  
ATOM   4934  HB2 LYS A 318      15.571   3.625  -7.127  1.00 95.01           H  
ATOM   4935  HB3 LYS A 318      15.561   2.921  -5.515  1.00 95.01           H  
ATOM   4936  O   LYS A 318      16.963   0.506  -5.976  1.00 95.01           O  
ATOM   4937  CG  LYS A 318      16.343   4.918  -5.580  1.00 95.01           C  
ATOM   4938  HG2 LYS A 318      15.368   5.329  -5.316  1.00 95.01           H
[truncated: 112,842 more chars]
