# Supplementary material for: Using structure prediction of negative sense RNA virus nucleoproteins to assess evolutionary relationships
Source: bioRxiv. 2024 May 22:2024.02.16.580771. Originally published 2024 Feb 17. Preprint. [Version 2] doi: 10.1101/2024.02.16.580771 (PMC10888975; doi:10.1101/2024.02.16.580771)
Supplement: Supplement 2 — Supplementary File 2: Full NSV Dataset NP AlphaFold PDBs (.pdb files) [file media-2.zip › Full NSV Dataset NP AlphaFold PDBs/ADMV.pdb]

ATOM      1  N   MET A   1      10.694 -24.226 -29.597  1.00 33.02           N  
ATOM      2  H   MET A   1      10.654 -25.079 -29.057  1.00 33.02           H  
ATOM      3  H2  MET A   1      10.814 -23.454 -28.957  1.00 33.02           H  
ATOM      4  H3  MET A   1      11.485 -24.271 -30.225  1.00 33.02           H  
ATOM      5  CA  MET A   1       9.431 -24.084 -30.356  1.00 33.02           C  
ATOM      6  HA  MET A   1       9.405 -23.133 -30.888  1.00 33.02           H  
ATOM      7  C   MET A   1       8.278 -24.121 -29.365  1.00 33.02           C  
ATOM      8  CB  MET A   1       9.257 -25.231 -31.367  1.00 33.02           C  
ATOM      9  HB2 MET A   1       8.195 -25.363 -31.573  1.00 33.02           H  
ATOM     10  HB3 MET A   1       9.633 -26.160 -30.941  1.00 33.02           H  
ATOM     11  O   MET A   1       8.186 -25.118 -28.659  1.00 33.02           O  
ATOM     12  CG  MET A   1       9.946 -24.962 -32.705  1.00 33.02           C  
ATOM     13  HG2 MET A   1      11.005 -24.755 -32.548  1.00 33.02           H  
ATOM     14  HG3 MET A   1       9.482 -24.088 -33.163  1.00 33.02           H  
ATOM     15  SD  MET A   1       9.788 -26.366 -33.836  1.00 33.02           S  
ATOM     16  CE  MET A   1       9.864 -25.524 -35.440  1.00 33.02           C  
ATOM     17  HE1 MET A   1      10.804 -24.979 -35.528  1.00 33.02           H  
ATOM     18  HE2 MET A   1       9.804 -26.263 -36.239  1.00 33.02           H  
ATOM     19  HE3 MET A   1       9.028 -24.830 -35.533  1.00 33.02           H  
ATOM     20  N   PRO A   2       7.456 -23.067 -29.235  1.00 31.03           N  
ATOM     21  CA  PRO A   2       6.265 -23.139 -28.397  1.00 31.03           C  
ATOM     22  HA  PRO A   2       6.528 -23.579 -27.434  1.00 31.03           H  
ATOM     23  C   PRO A   2       5.192 -24.009 -29.080  1.00 31.03           C  
ATOM     24  CB  PRO A   2       5.833 -21.692 -28.173  1.00 31.03           C  
ATOM     25  HB2 PRO A   2       6.376 -21.278 -27.323  1.00 31.03           H  
ATOM     26  HB3 PRO A   2       4.758 -21.599 -28.021  1.00 31.03           H  
ATOM     27  O   PRO A   2       5.159 -24.074 -30.313  1.00 31.03           O  
ATOM     28  CG  PRO A   2       6.288 -20.995 -29.455  1.00 31.03           C  
ATOM     29  HG2 PRO A   2       5.508 -21.090 -30.210  1.00 31.03           H  
ATOM     30  HG3 PRO A   2       6.517 -19.943 -29.282  1.00 31.03           H  
ATOM     31  CD  PRO A   2       7.525 -21.778 -29.908  1.00 31.03           C  
ATOM     32  HD2 PRO A   2       7.514 -21.898 -30.991  1.00 31.03           H  
ATOM     33  HD3 PRO A   2       8.425 -21.248 -29.593  1.00 31.03           H  
ATOM     34  N   PRO A   3       4.356 -24.713 -28.301  1.00 33.22           N  
ATOM     35  CA  PRO A   3       3.462 -25.744 -28.811  1.00 33.22           C  
ATOM     36  HA  PRO A   3       4.049 -26.480 -29.361  1.00 33.22           H  
ATOM     37  C   PRO A   3       2.403 -25.163 -29.751  1.00 33.22           C  
ATOM     38  CB  PRO A   3       2.861 -26.425 -27.575  1.00 33.22           C  
ATOM     39  HB2 PRO A   3       1.833 -26.748 -27.738  1.00 33.22           H  
ATOM     40  HB3 PRO A   3       3.483 -27.274 -27.292  1.00 33.22           H  
ATOM     41  O   PRO A   3       1.836 -24.097 -29.501  1.00 33.22           O  
ATOM     42  CG  PRO A   3       2.953 -25.348 -26.495  1.00 33.22           C  
ATOM     43  HG2 PRO A   3       2.098 -24.677 -26.578  1.00 33.22           H  
ATOM     44  HG3 PRO A   3       3.008 -25.778 -25.495  1.00 33.22           H  
ATOM     45  CD  PRO A   3       4.227 -24.593 -26.859  1.00 33.22           C  
ATOM     46  HD2 PRO A   3       5.080 -25.070 -26.378  1.00 33.22           H  
ATOM     47  HD3 PRO A   3       4.148 -23.552 -26.546  1.00 33.22           H  
ATOM     48  N   ALA A   4       2.156 -25.890 -30.842  1.00 38.82           N  
ATOM     49  H   ALA A   4       2.660 -26.757 -30.958  1.00 38.82           H  
ATOM     50  CA  ALA A   4       1.162 -25.565 -31.852  1.00 38.82           C  
ATOM     51  HA  ALA A   4       1.454 -24.636 -32.343  1.00 38.82           H  
ATOM     52  C   ALA A   4      -0.216 -25.372 -31.203  1.00 38.82           C  
ATOM     53  CB  ALA A   4       1.153 -26.691 -32.895  1.00 38.82           C  
ATOM     54  HB1 ALA A   4       0.876 -27.635 -32.425  1.00 38.82           H  
ATOM     55  HB2 ALA A   4       0.425 -26.460 -33.673  1.00 38.82           H  
ATOM     56  HB3 ALA A   4       2.138 -26.788 -33.351  1.00 38.82           H  
ATOM     57  O   ALA A   4      -0.739 -26.275 -30.549  1.00 38.82           O  
ATOM     58  N   GLN A   5      -0.796 -24.184 -31.382  1.00 41.75           N  
ATOM     59  H   GLN A   5      -0.307 -23.481 -31.918  1.00 41.75           H  
ATOM     60  CA  GLN A   5      -2.176 -23.918 -30.998  1.00 41.75           C  
ATOM     61  HA  GLN A   5      -2.299 -24.131 -29.936  1.00 41.75           H  
ATOM     62  C   GLN A   5      -3.076 -24.866 -31.794  1.00 41.75           C  
ATOM     63  CB  GLN A   5      -2.531 -22.443 -31.250  1.00 41.75           C  
ATOM     64  HB2 GLN A   5      -2.282 -22.177 -32.277  1.00 41.75           H  
ATOM     65  HB3 GLN A   5      -3.605 -22.317 -31.113  1.00 41.75           H  
ATOM     66  O   GLN A   5      -3.098 -24.826 -33.024  1.00 41.75           O  
ATOM     67  CG  GLN A   5      -1.802 -21.498 -30.278  1.00 41.75           C  
ATOM     68  HG2 GLN A   5      -2.063 -21.769 -29.255  1.00 41.75           H  
ATOM     69  HG3 GLN A   5      -0.725 -21.619 -30.396  1.00 41.75           H  
ATOM     70  CD  GLN A   5      -2.143 -20.025 -30.490  1.00 41.75           C  
ATOM     71  NE2 GLN A   5      -1.547 -19.134 -29.729  1.00 41.75           N  
ATOM     72 HE21 GLN A   5      -1.797 -18.172 -29.911  1.00 41.75           H  
ATOM     73 HE22 GLN A   5      -0.874 -19.418 -29.032  1.00 41.75           H  
ATOM     74  OE1 GLN A   5      -2.936 -19.631 -31.326  1.00 41.75           O  
ATOM     75  N   GLY A   6      -3.765 -25.759 -31.081  1.00 30.95           N  
ATOM     76  H   GLY A   6      -3.625 -25.786 -30.081  1.00 30.95           H  
ATOM     77  CA  GLY A   6      -4.726 -26.683 -31.672  1.00 30.95           C  
ATOM     78  HA2 GLY A   6      -4.189 -27.345 -32.351  1.00 30.95           H  
ATOM     79  HA3 GLY A   6      -5.195 -27.283 -30.893  1.00 30.95           H  
ATOM     80  C   GLY A   6      -5.823 -25.941 -32.450  1.00 30.95           C  
ATOM     81  O   GLY A   6      -6.078 -24.762 -32.187  1.00 30.95           O  
ATOM     82  N   PRO A   7      -6.466 -26.611 -33.422  1.00 39.45           N  
ATOM     83  CA  PRO A   7      -7.454 -25.985 -34.289  1.00 39.45           C  
ATOM     84  HA  PRO A   7      -6.947 -25.208 -34.861  1.00 39.45           H  
ATOM     85  C   PRO A   7      -8.598 -25.375 -33.465  1.00 39.45           C  
ATOM     86  CB  PRO A   7      -7.930 -27.081 -35.248  1.00 39.45           C  
ATOM     87  HB2 PRO A   7      -8.992 -26.996 -35.478  1.00 39.45           H  
ATOM     88  HB3 PRO A   7      -7.340 -27.039 -36.164  1.00 39.45           H  
ATOM     89  O   PRO A   7      -9.003 -25.965 -32.458  1.00 39.45           O  
ATOM     90  CG  PRO A   7      -7.614 -28.378 -34.503  1.00 39.45           C  
ATOM     91  HG2 PRO A   7      -7.439 -29.208 -35.187  1.00 39.45           H  
ATOM     92  HG3 PRO A   7      -8.430 -28.610 -33.819  1.00 39.45           H  
ATOM     93  CD  PRO A   7      -6.364 -28.032 -33.699  1.00 39.45           C  
ATOM     94  HD2 PRO A   7      -6.336 -28.621 -32.782  1.00 39.45           H  
ATOM     95  HD3 PRO A   7      -5.474 -28.222 -34.299  1.00 39.45           H  
ATOM     96  N   PRO A   8      -9.126 -24.204 -33.873  1.00 48.84           N  
ATOM     97  CA  PRO A   8     -10.133 -23.492 -33.105  1.00 48.84           C  
ATOM     98  HA  PRO A   8      -9.730 -23.255 -32.121  1.00 48.84           H  
ATOM     99  C   PRO A   8     -11.361 -24.383 -32.946  1.00 48.84           C  
ATOM    100  CB  PRO A   8     -10.429 -22.185 -33.850  1.00 48.84           C  
ATOM    101  HB2 PRO A   8     -10.024 -21.346 -33.284  1.00 48.84           H  
ATOM    102  HB3 PRO A   8     -11.500 -22.041 -33.996  1.00 48.84           H  
ATOM    103  O   PRO A   8     -12.026 -24.722 -33.928  1.00 48.84           O  
ATOM    104  CG  PRO A   8      -9.712 -22.290 -35.197  1.00 48.84           C  
ATOM    105  HG2 PRO A   8     -10.439 -22.402 -36.001  1.00 48.84           H  
ATOM    106  HG3 PRO A   8      -9.104 -21.402 -35.371  1.00 48.84           H  
ATOM    107  CD  PRO A   8      -8.826 -23.531 -35.123  1.00 48.84           C  
ATOM    108  HD2 PRO A   8      -7.779 -23.229 -35.145  1.00 48.84           H  
ATOM    109  HD3 PRO A   8      -9.045 -24.187 -35.966  1.00 48.84           H  
ATOM    110  N   GLY A   9     -11.638 -24.771 -31.699  1.00 43.35           N  
ATOM    111  H   GLY A   9     -10.978 -24.537 -30.971  1.00 43.35           H  
ATOM    112  CA  GLY A   9     -12.841 -25.505 -31.337  1.00 43.35           C  
ATOM    113  HA2 GLY A   9     -12.946 -25.548 -30.253  1.00 43.35           H  
ATOM    114  HA3 GLY A   9     -12.770 -26.520 -31.729  1.00 43.35           H  
ATOM    115  C   GLY A   9     -14.059 -24.804 -31.926  1.00 43.35           C  
ATOM    116  O   GLY A   9     -14.166 -23.577 -31.875  1.00 43.35           O  
ATOM    117  N   ILE A  10     -14.939 -25.587 -32.550  1.00 45.82           N  
ATOM    118  H   ILE A  10     -14.755 -26.580 -32.563  1.00 45.82           H  
ATOM    119  CA  ILE A  10     -16.137 -25.109 -33.238  1.00 45.82           C  
ATOM    120  HA  ILE A  10     -15.842 -24.361 -33.974  1.00 45.82           H  
ATOM    121  C   ILE A  10     -17.033 -24.435 -32.194  1.00 45.82           C  
ATOM    122  CB  ILE A  10     -16.827 -26.281 -33.982  1.00 45.82           C  
ATOM    123  HB  ILE A  10     -17.091 -27.045 -33.251  1.00 45.82           H  
ATOM    124  O   ILE A  10     -17.806 -25.090 -31.500  1.00 45.82           O  
ATOM    125  CG1 ILE A  10     -15.865 -26.910 -35.023  1.00 45.82           C  
ATOM    126 HG12 ILE A  10     -14.913 -27.152 -34.550  1.00 45.82           H  
ATOM    127 HG13 ILE A  10     -15.666 -26.190 -35.816  1.00 45.82           H  
ATOM    128  CG2 ILE A  10     -18.119 -25.805 -34.676  1.00 45.82           C  
ATOM    129 HG21 ILE A  10     -17.889 -25.062 -35.439  1.00 45.82           H  
ATOM    130 HG22 ILE A  10     -18.804 -25.371 -33.948  1.00 45.82           H  
ATOM    131 HG23 ILE A  10     -18.635 -26.649 -35.133  1.00 45.82           H  
ATOM    132  CD1 ILE A  10     -16.381 -28.212 -35.649  1.00 45.82           C  
ATOM    133 HD11 ILE A  10     -17.259 -28.023 -36.267  1.00 45.82           H  
ATOM    134 HD12 ILE A  10     -16.632 -28.927 -34.865  1.00 45.82           H  
ATOM    135 HD13 ILE A  10     -15.602 -28.640 -36.279  1.00 45.82           H  
ATOM    136  N   ALA A  11     -16.872 -23.121 -32.040  1.00 49.27           N  
ATOM    137  H   ALA A  11     -16.044 -22.706 -32.442  1.00 49.27           H  
ATOM    138  CA  ALA A  11     -17.667 -22.321 -31.125  1.00 49.27           C  
ATOM    139  HA  ALA A  11     -17.520 -22.704 -30.115  1.00 49.27           H  
ATOM    140  C   ALA A  11     -19.150 -22.455 -31.491  1.00 49.27           C  
ATOM    141  CB  ALA A  11     -17.175 -20.870 -31.165  1.00 49.27           C  
ATOM    142  HB1 ALA A  11     -17.736 -20.274 -30.445  1.00 49.27           H  
ATOM    143  HB2 ALA A  11     -17.317 -20.453 -32.162  1.00 49.27           H  
ATOM    144  HB3 ALA A  11     -16.118 -20.832 -30.900  1.00 49.27           H  
ATOM    145  O   ALA A  11     -19.516 -22.380 -32.671  1.00 49.27           O  
ATOM    146  N   ALA A  12     -19.986 -22.666 -30.472  1.00 52.52           N  
ATOM    147  H   ALA A  12     -19.593 -22.711 -29.542  1.00 52.52           H  
ATOM    148  CA  ALA A  12     -21.426 -22.836 -30.610  1.00 52.52           C  
ATOM    149  HA  ALA A  12     -21.597 -23.774 -31.138  1.00 52.52           H  
ATOM    150  C   ALA A  12     -22.047 -21.680 -31.426  1.00 52.52           C  
ATOM    151  CB  ALA A  12     -22.029 -22.940 -29.202  1.00 52.52           C  
ATOM    152  HB1 ALA A  12     -23.108 -23.083 -29.257  1.00 52.52           H  
ATOM    153  HB2 ALA A  12     -21.591 -23.788 -28.676  1.00 52.52           H  
ATOM    154  HB3 ALA A  12     -21.822 -22.028 -28.641  1.00 52.52           H  
ATOM    155  O   ALA A  12     -21.556 -20.549 -31.352  1.00 52.52           O  
ATOM    156  N   PRO A  13     -23.136 -21.920 -32.181  1.00 55.15           N  
ATOM    157  CA  PRO A  13     -23.659 -20.985 -33.185  1.00 55.15           C  
ATOM    158  HA  PRO A  13     -22.912 -20.877 -33.971  1.00 55.15           H  
ATOM    159  C   PRO A  13     -23.963 -19.568 -32.665  1.00 55.15           C  
ATOM    160  CB  PRO A  13     -24.894 -21.674 -33.788  1.00 55.15           C  
ATOM    161  HB2 PRO A  13     -25.736 -20.990 -33.895  1.00 55.15           H  
ATOM    162  HB3 PRO A  13     -24.631 -22.089 -34.761  1.00 55.15           H  
ATOM    163  O   PRO A  13     -23.889 -18.619 -33.438  1.00 55.15           O  
ATOM    164  CG  PRO A  13     -25.226 -22.815 -32.826  1.00 55.15           C  
ATOM    165  HG2 PRO A  13     -25.676 -23.664 -33.342  1.00 55.15           H  
ATOM    166  HG3 PRO A  13     -25.889 -22.448 -32.042  1.00 55.15           H  
ATOM    167  CD  PRO A  13     -23.875 -23.169 -32.222  1.00 55.15           C  
ATOM    168  HD2 PRO A  13     -24.017 -23.601 -31.232  1.00 55.15           H  
ATOM    169  HD3 PRO A  13     -23.357 -23.876 -32.870  1.00 55.15           H  
ATOM    170  N   GLY A  14     -24.224 -19.392 -31.364  1.00 50.95           N  
ATOM    171  H   GLY A  14     -24.259 -20.209 -30.771  1.00 50.95           H  
ATOM    172  CA  GLY A  14     -24.423 -18.073 -30.747  1.00 50.95           C  
ATOM    173  HA2 GLY A  14     -25.019 -17.451 -31.414  1.00 50.95           H  
ATOM    174  HA3 GLY A  14     -24.986 -18.203 -29.823  1.00 50.95           H  
ATOM    175  C   GLY A  14     -23.143 -17.294 -30.403  1.00 50.95           C  
ATOM    176  O   GLY A  14     -23.202 -16.082 -30.236  1.00 50.95           O  
ATOM    177  N   GLN A  15     -21.977 -17.941 -30.305  1.00 51.09           N  
ATOM    178  H   GLN A  15     -21.944 -18.930 -30.508  1.00 51.09           H  
ATOM    179  CA  GLN A  15     -20.724 -17.250 -29.968  1.00 51.09           C  
ATOM    180  HA  GLN A  15     -20.940 -16.466 -29.242  1.00 51.09           H  
ATOM    181  C   GLN A  15     -20.093 -16.536 -31.168  1.00 51.09           C  
ATOM    182  CB  GLN A  15     -19.724 -18.225 -29.325  1.00 51.09           C  
ATOM    183  HB2 GLN A  15     -18.711 -17.864 -29.503  1.00 51.09           H  
ATOM    184  HB3 GLN A  15     -19.819 -19.209 -29.784  1.00 51.09           H  
ATOM    185  O   GLN A  15     -19.415 -15.529 -30.973  1.00 51.09           O  
ATOM    186  CG  GLN A  15     -19.920 -18.326 -27.804  1.00 51.09           C  
ATOM    187  HG2 GLN A  15     -19.809 -17.334 -27.366  1.00 51.09           H  
ATOM    188  HG3 GLN A  15     -20.925 -18.688 -27.588  1.00 51.09           H  
ATOM    189  CD  GLN A  15     -18.912 -19.266 -27.148  1.00 51.09           C  
ATOM    190  NE2 GLN A  15     -18.678 -19.139 -25.860  1.00 51.09           N  
ATOM    191 HE21 GLN A  15     -18.007 -19.785 -25.469  1.00 51.09           H  
ATOM    192 HE22 GLN A  15     -19.143 -18.433 -25.308  1.00 51.09           H  
ATOM    193  OE1 GLN A  15     -18.332 -20.140 -27.769  1.00 51.09           O  
ATOM    194  N   ARG A  16     -20.329 -16.995 -32.406  1.00 54.24           N  
ATOM    195  H   ARG A  16     -20.930 -17.800 -32.509  1.00 54.24           H  
ATOM    196  CA  ARG A  16     -19.721 -16.376 -33.600  1.00 54.24           C  
ATOM    197  HA  ARG A  16     -18.651 -16.258 -33.426  1.00 54.24           H  
ATOM    198  C   ARG A  16     -20.207 -14.953 -33.880  1.00 54.24           C  
ATOM    199  CB  ARG A  16     -19.925 -17.255 -34.843  1.00 54.24           C  
ATOM    200  HB2 ARG A  16     -19.768 -16.640 -35.729  1.00 54.24           H  
ATOM    201  HB3 ARG A  16     -20.947 -17.632 -34.869  1.00 54.24           H  
ATOM    202  O   ARG A  16     -19.453 -14.181 -34.457  1.00 54.24           O  
ATOM    203  CG  ARG A  16     -18.927 -18.419 -34.897  1.00 54.24           C  
ATOM    204  HG2 ARG A  16     -17.913 -18.032 -34.799  1.00 54.24           H  
ATOM    205  HG3 ARG A  16     -19.128 -19.113 -34.081  1.00 54.24           H  
ATOM    206  CD  ARG A  16     -19.060 -19.144 -36.241  1.00 54.24           C  
ATOM    207  HD2 ARG A  16     -20.073 -19.538 -36.323  1.00 54.24           H  
ATOM    208  HD3 ARG A  16     -18.895 -18.424 -37.042  1.00 54.24           H  
ATOM    209  NE  ARG A  16     -18.091 -20.248 -36.365  1.00 54.24           N  
ATOM    210  HE  ARG A  16     -17.521 -20.441 -35.554  1.00 54.24           H  
ATOM    211  NH1 ARG A  16     -18.658 -20.893 -38.494  1.00 54.24           N  
ATOM    212 HH11 ARG A  16     -19.363 -20.170 -38.516  1.00 54.24           H  
ATOM    213 HH12 ARG A  16     -18.524 -21.497 -39.292  1.00 54.24           H  
ATOM    214  NH2 ARG A  16     -17.029 -21.968 -37.413  1.00 54.24           N  
ATOM    215 HH21 ARG A  16     -16.907 -22.562 -38.220  1.00 54.24           H  
ATOM    216 HH22 ARG A  16     -16.441 -22.101 -36.603  1.00 54.24           H  
ATOM    217  CZ  ARG A  16     -17.931 -21.028 -37.419  1.00 54.24           C  
ATOM    218  N   THR A  17     -21.424 -14.589 -33.480  1.00 61.89           N  
ATOM    219  H   THR A  17     -22.030 -15.253 -33.020  1.00 61.89           H  
ATOM    220  CA  THR A  17     -21.935 -13.219 -33.662  1.00 61.89           C  
ATOM    221  HA  THR A  17     -21.598 -12.840 -34.627  1.00 61.89           H  
ATOM    222  C   THR A  17     -21.402 -12.232 -32.626  1.00 61.89           C  
ATOM    223  CB  THR A  17     -23.471 -13.189 -33.659  1.00 61.89           C  
ATOM    224  HB  THR A  17     -23.822 -12.188 -33.407  1.00 61.89           H  
ATOM    225  O   THR A  17     -21.395 -11.036 -32.898  1.00 61.89           O  
ATOM    226  CG2 THR A  17     -24.034 -13.572 -35.026  1.00 61.89           C  
ATOM    227 HG21 THR A  17     -23.681 -12.866 -35.778  1.00 61.89           H  
ATOM    228 HG22 THR A  17     -25.123 -13.537 -34.998  1.00 61.89           H  
ATOM    229 HG23 THR A  17     -23.712 -14.578 -35.295  1.00 61.89           H  
ATOM    230  OG1 THR A  17     -23.977 -14.118 -32.727  1.00 61.89           O  
ATOM    231  HG1 THR A  17     -24.918 -13.957 -32.626  1.00 61.89           H  
ATOM    232  N   VAL A  18     -20.934 -12.700 -31.463  1.00 66.01           N  
ATOM    233  H   VAL A  18     -20.973 -13.696 -31.302  1.00 66.01           H  
ATOM    234  CA  VAL A  18     -20.460 -11.823 -30.374  1.00 66.01           C  
ATOM    235  HA  VAL A  18     -20.786 -10.802 -30.576  1.00 66.01           H  
ATOM    236  C   VAL A  18     -18.931 -11.782 -30.294  1.00 66.01           C  
ATOM    237  CB  VAL A  18     -21.079 -12.234 -29.022  1.00 66.01           C  
ATOM    238  HB  VAL A  18     -20.612 -13.159 -28.682  1.00 66.01           H  
ATOM    239  O   VAL A  18     -18.349 -10.734 -30.019  1.00 66.01           O  
ATOM    240  CG1 VAL A  18     -20.851 -11.147 -27.961  1.00 66.01           C  
ATOM    241 HG11 VAL A  18     -19.785 -11.000 -27.792  1.00 66.01           H  
ATOM    242 HG12 VAL A  18     -21.293 -10.206 -28.288  1.00 66.01           H  
ATOM    243 HG13 VAL A  18     -21.307 -11.447 -27.018  1.00 66.01           H  
ATOM    244  CG2 VAL A  18     -22.594 -12.471 -29.116  1.00 66.01           C  
ATOM    245 HG21 VAL A  18     -22.808 -13.330 -29.752  1.00 66.01           H  
ATOM    246 HG22 VAL A  18     -23.085 -11.588 -29.527  1.00 66.01           H  
ATOM    247 HG23 VAL A  18     -23.001 -12.680 -28.127  1.00 66.01           H  
ATOM    248  N   ALA A  19     -18.255 -12.902 -30.557  1.00 68.45           N  
ATOM    249  H   ALA A  19     -18.765 -13.738 -30.803  1.00 68.45           H  
ATOM    250  CA  ALA A  19     -16.800 -12.994 -30.502  1.00 68.45           C  
ATOM    251  HA  ALA A  19     -16.444 -12.389 -29.668  1.00 68.45           H  
ATOM    252  C   ALA A  19     -16.164 -12.425 -31.782  1.00 68.45           C  
ATOM    253  CB  ALA A  19     -16.402 -14.446 -30.210  1.00 68.45           C  
ATOM    254  HB1 ALA A  19     -16.720 -15.091 -31.029  1.00 68.45           H  
ATOM    255  HB2 ALA A  19     -16.870 -14.781 -29.284  1.00 68.45           H  
ATOM    256  HB3 ALA A  19     -15.319 -14.512 -30.108  1.00 68.45           H  
ATOM    257  O   ALA A  19     -15.787 -13.157 -32.697  1.00 68.45           O  
ATOM    258  N   HIS A  20     -16.047 -11.099 -31.855  1.00 74.28           N  
ATOM    259  H   HIS A  20     -16.463 -10.544 -31.121  1.00 74.28           H  
ATOM    260  CA  HIS A  20     -15.311 -10.442 -32.930  1.00 74.28           C  
ATOM    261  HA  HIS A  20     -15.698 -10.812 -33.880  1.00 74.28           H  
ATOM    262  C   HIS A  20     -13.815 -10.791 -32.838  1.00 74.28           C  
ATOM    263  CB  HIS A  20     -15.557  -8.928 -32.865  1.00 74.28           C  
ATOM    264  HB2 HIS A  20     -15.056  -8.510 -31.993  1.00 74.28           H  
ATOM    265  HB3 HIS A  20     -16.627  -8.748 -32.757  1.00 74.28           H  
ATOM    266  O   HIS A  20     -13.229 -10.693 -31.764  1.00 74.28           O  
ATOM    267  CG  HIS A  20     -15.085  -8.220 -34.106  1.00 74.28           C  
ATOM    268  CD2 HIS A  20     -15.841  -7.911 -35.204  1.00 74.28           C  
ATOM    269  HD2 HIS A  20     -16.896  -8.107 -35.327  1.00 74.28           H  
ATOM    270  ND1 HIS A  20     -13.798  -7.822 -34.375  1.00 74.28           N  
ATOM    271  HD1 HIS A  20     -13.048  -7.785 -33.700  1.00 74.28           H  
ATOM    272  CE1 HIS A  20     -13.772  -7.316 -35.620  1.00 74.28           C  
ATOM    273  HE1 HIS A  20     -12.906  -6.917 -36.129  1.00 74.28           H  
ATOM    274  NE2 HIS A  20     -14.994  -7.343 -36.158  1.00 74.28           N  
ATOM    275  N   VAL A  21     -13.166 -11.129 -33.958  1.00 74.95           N  
ATOM    276  H   VAL A  21     -13.707 -11.218 -34.807  1.00 74.95           H  
ATOM    277  CA  VAL A  21     -11.742 -11.539 -33.994  1.00 74.95           C  
ATOM    278  HA  VAL A  21     -11.643 -12.436 -33.383  1.00 74.95           H  
ATOM    279  C   VAL A  21     -10.788 -10.494 -33.388  1.00 74.95           C  
ATOM    280  CB  VAL A  21     -11.343 -11.912 -35.437  1.00 74.95           C  
ATOM    281  HB  VAL A  21     -12.069 -12.641 -35.797  1.00 74.95           H  
ATOM    282  O   VAL A  21      -9.779 -10.842 -32.781  1.00 74.95           O  
ATOM    283  CG1 VAL A  21     -11.375 -10.717 -36.401  1.00 74.95           C  
ATOM    284 HG11 VAL A  21     -11.195 -11.069 -37.417  1.00 74.95           H  
ATOM    285 HG12 VAL A  21     -12.347 -10.225 -36.378  1.00 74.95           H  
ATOM    286 HG13 VAL A  21     -10.593 -10.000 -36.148  1.00 74.95           H  
ATOM    287  CG2 VAL A  21      -9.965 -12.576 -35.508  1.00 74.95           C  
ATOM    288 HG21 VAL A  21      -9.930 -13.428 -34.828  1.00 74.95           H  
ATOM    289 HG22 VAL A  21      -9.183 -11.868 -35.233  1.00 74.95           H  
ATOM    290 HG23 VAL A  21      -9.779 -12.929 -36.522  1.00 74.95           H  
ATOM    291  N   ASN A  22     -11.144  -9.208 -33.487  1.00 78.38           N  
ATOM    292  H   ASN A  22     -11.912  -9.010 -34.111  1.00 78.38           H  
ATOM    293  CA  ASN A  22     -10.376  -8.108 -32.884  1.00 78.38           C  
ATOM    294  HA  ASN A  22      -9.317  -8.336 -33.011  1.00 78.38           H  
ATOM    295  C   ASN A  22     -10.592  -7.946 -31.367  1.00 78.38           C  
ATOM    296  CB  ASN A  22     -10.652  -6.777 -33.614  1.00 78.38           C  
ATOM    297  HB2 ASN A  22     -10.060  -5.997 -33.136  1.00 78.38           H  
ATOM    298  HB3 ASN A  22     -11.698  -6.489 -33.509  1.00 78.38           H  
ATOM    299  O   ASN A  22      -9.795  -7.264 -30.721  1.00 78.38           O  
ATOM    300  CG  ASN A  22     -10.256  -6.782 -35.079  1.00 78.38           C  
ATOM    301  ND2 ASN A  22     -10.716  -5.823 -35.846  1.00 78.38           N  
ATOM    302 HD21 ASN A  22     -10.392  -5.836 -36.802  1.00 78.38           H  
ATOM    303 HD22 ASN A  22     -11.240  -5.047 -35.467  1.00 78.38           H  
ATOM    304  OD1 ASN A  22      -9.545  -7.640 -35.561  1.00 78.38           O  
ATOM    305  N   LEU A  23     -11.633  -8.550 -30.778  1.00 74.03           N  
ATOM    306  H   LEU A  23     -12.187  -9.200 -31.318  1.00 74.03           H  
ATOM    307  CA  LEU A  23     -11.838  -8.571 -29.327  1.00 74.03           C  
ATOM    308  HA  LEU A  23     -11.520  -7.607 -28.929  1.00 74.03           H  
ATOM    309  C   LEU A  23     -10.931  -9.645 -28.705  1.00 74.03           C  
ATOM    310  CB  LEU A  23     -13.330  -8.755 -28.988  1.00 74.03           C  
ATOM    311  HB2 LEU A  23     -13.622  -9.774 -29.241  1.00 74.03           H  
ATOM    312  HB3 LEU A  23     -13.931  -8.076 -29.593  1.00 74.03           H  
ATOM    313  O   LEU A  23     -11.367 -10.707 -28.269  1.00 74.03           O  
ATOM    314  CG  LEU A  23     -13.622  -8.494 -27.496  1.00 74.03           C  
ATOM    315  HG  LEU A  23     -12.854  -8.960 -26.879  1.00 74.03           H  
ATOM    316  CD1 LEU A  23     -13.650  -6.994 -27.185  1.00 74.03           C  
ATOM    317 HD11 LEU A  23     -12.670  -6.548 -27.354  1.00 74.03           H  
ATOM    318 HD12 LEU A  23     -14.386  -6.498 -27.818  1.00 74.03           H  
ATOM    319 HD13 LEU A  23     -13.930  -6.838 -26.143  1.00 74.03           H  
ATOM    320  CD2 LEU A  23     -14.971  -9.092 -27.100  1.00 74.03           C  
ATOM    321 HD21 LEU A  23     -15.173  -8.889 -26.048  1.00 74.03           H  
ATOM    322 HD22 LEU A  23     -14.941 -10.172 -27.244  1.00 74.03           H  
ATOM    323 HD23 LEU A  23     -15.767  -8.668 -27.711  1.00 74.03           H  
ATOM    324  N   ASN A  24      -9.631  -9.367 -28.707  1.00 72.82           N  
ATOM    325  H   ASN A  24      -9.347  -8.499 -29.138  1.00 72.82           H  
ATOM    326  CA  ASN A  24      -8.613 -10.258 -28.172  1.00 72.82           C  
ATOM    327  HA  ASN A  24      -8.909 -11.281 -28.407  1.00 72.82           H  
ATOM    328  C   ASN A  24      -8.506 -10.087 -26.638  1.00 72.82           C  
ATOM    329  CB  ASN A  24      -7.304  -9.977 -28.935  1.00 72.82           C  
ATOM    330  HB2 ASN A  24      -7.486 -10.149 -29.996  1.00 72.82           H  
ATOM    331  HB3 ASN A  24      -7.024  -8.931 -28.806  1.00 72.82           H  
ATOM    332  O   ASN A  24      -8.361  -8.952 -26.172  1.00 72.82           O  
ATOM    333  CG  ASN A  24      -6.127 -10.835 -28.507  1.00 72.82           C  
ATOM    334  ND2 ASN A  24      -5.143 -11.008 -29.352  1.00 72.82           N  
ATOM    335 HD21 ASN A  24      -5.214 -10.672 -30.302  1.00 72.82           H  
ATOM    336 HD22 ASN A  24      -4.395 -11.614 -29.047  1.00 72.82           H  
ATOM    337  OD1 ASN A  24      -6.037 -11.325 -27.399  1.00 72.82           O  
ATOM    338  N   PRO A  25      -8.490 -11.173 -25.839  1.00 67.39           N  
ATOM    339  CA  PRO A  25      -8.240 -11.121 -24.396  1.00 67.39           C  
ATOM    340  HA  PRO A  25      -9.118 -10.699 -23.907  1.00 67.39           H  
ATOM    341  C   PRO A  25      -7.000 -10.310 -23.984  1.00 67.39           C  
ATOM    342  CB  PRO A  25      -8.089 -12.584 -23.968  1.00 67.39           C  
ATOM    343  HB2 PRO A  25      -8.429 -12.742 -22.945  1.00 67.39           H  
ATOM    344  HB3 PRO A  25      -7.054 -12.907 -24.080  1.00 67.39           H  
ATOM    345  O   PRO A  25      -7.019  -9.634 -22.958  1.00 67.39           O  
ATOM    346  CG  PRO A  25      -8.956 -13.339 -24.973  1.00 67.39           C  
ATOM    347  HG2 PRO A  25      -8.640 -14.375 -25.087  1.00 67.39           H  
ATOM    348  HG3 PRO A  25     -10.001 -13.286 -24.666  1.00 67.39           H  
ATOM    349  CD  PRO A  25      -8.762 -12.543 -26.259  1.00 67.39           C  
ATOM    350  HD2 PRO A  25      -7.910 -12.941 -26.810  1.00 67.39           H  
ATOM    351  HD3 PRO A  25      -9.666 -12.602 -26.865  1.00 67.39           H  
ATOM    352  N   SER A  26      -5.930 -10.323 -24.783  1.00 64.65           N  
ATOM    353  H   SER A  26      -5.941 -10.920 -25.598  1.00 64.65           H  
ATOM    354  CA  SER A  26      -4.727  -9.512 -24.555  1.00 64.65           C  
ATOM    355  HA  SER A  26      -4.377  -9.675 -23.536  1.00 64.65           H  
ATOM    356  C   SER A  26      -4.992  -8.015 -24.724  1.00 64.65           C  
ATOM    357  CB  SER A  26      -3.615  -9.929 -25.524  1.00 64.65           C  
ATOM    358  HB2 SER A  26      -3.939  -9.735 -26.547  1.00 64.65           H  
ATOM    359  HB3 SER A  26      -2.717  -9.344 -25.325  1.00 64.65           H  
ATOM    360  O   SER A  26      -4.503  -7.221 -23.923  1.00 64.65           O  
ATOM    361  OG  SER A  26      -3.320 -11.305 -25.393  1.00 64.65           O  
ATOM    362  HG  SER A  26      -2.713 -11.439 -24.662  1.00 64.65           H  
ATOM    363  N   GLN A  27      -5.789  -7.623 -25.726  1.00 69.33           N  
ATOM    364  H   GLN A  27      -6.264  -8.335 -26.262  1.00 69.33           H  
ATOM    365  CA  GLN A  27      -6.206  -6.228 -25.922  1.00 69.33           C  
ATOM    366  HA  GLN A  27      -5.332  -5.579 -25.872  1.00 69.33           H  
ATOM    367  C   GLN A  27      -7.148  -5.784 -24.805  1.00 69.33           C  
ATOM    368  CB  GLN A  27      -6.886  -6.042 -27.291  1.00 69.33           C  
ATOM    369  HB2 GLN A  27      -7.652  -6.806 -27.426  1.00 69.33           H  
ATOM    370  HB3 GLN A  27      -7.386  -5.074 -27.313  1.00 69.33           H  
ATOM    371  O   GLN A  27      -6.957  -4.712 -24.247  1.00 69.33           O  
ATOM    372  CG  GLN A  27      -5.903  -6.108 -28.470  1.00 69.33           C  
ATOM    373  HG2 GLN A  27      -6.477  -6.127 -29.397  1.00 69.33           H  
ATOM    374  HG3 GLN A  27      -5.329  -7.034 -28.415  1.00 69.33           H  
ATOM    375  CD  GLN A  27      -4.940  -4.924 -28.540  1.00 69.33           C  
ATOM    376  NE2 GLN A  27      -3.913  -5.000 -29.355  1.00 69.33           N  
ATOM    377 HE21 GLN A  27      -3.807  -5.785 -29.982  1.00 69.33           H  
ATOM    378 HE22 GLN A  27      -3.376  -4.150 -29.454  1.00 69.33           H  
ATOM    379  OE1 GLN A  27      -5.068  -3.914 -27.872  1.00 69.33           O  
ATOM    380  N   LEU A  28      -8.094  -6.637 -24.402  1.00 69.85           N  
ATOM    381  H   LEU A  28      -8.218  -7.493 -24.925  1.00 69.85           H  
ATOM    382  CA  LEU A  28      -8.959  -6.391 -23.246  1.00 69.85           C  
ATOM    383  HA  LEU A  28      -9.504  -5.461 -23.402  1.00 69.85           H  
ATOM    384  C   LEU A  28      -8.153  -6.210 -21.955  1.00 69.85           C  
ATOM    385  CB  LEU A  28      -9.946  -7.562 -23.094  1.00 69.85           C  
ATOM    386  HB2 LEU A  28     -10.273  -7.619 -22.056  1.00 69.85           H  
ATOM    387  HB3 LEU A  28      -9.425  -8.493 -23.318  1.00 69.85           H  
ATOM    388  O   LEU A  28      -8.405  -5.273 -21.204  1.00 69.85           O  
ATOM    389  CG  LEU A  28     -11.196  -7.455 -23.982  1.00 69.85           C  
ATOM    390  HG  LEU A  28     -10.907  -7.240 -25.010  1.00 69.85           H  
ATOM    391  CD1 LEU A  28     -11.956  -8.778 -23.953  1.00 69.85           C  
ATOM    392 HD11 LEU A  28     -11.346  -9.564 -24.399  1.00 69.85           H  
ATOM    393 HD12 LEU A  28     -12.205  -9.047 -22.927  1.00 69.85           H  
ATOM    394 HD13 LEU A  28     -12.879  -8.688 -24.526  1.00 69.85           H  
ATOM    395  CD2 LEU A  28     -12.126  -6.358 -23.472  1.00 69.85           C  
ATOM    396 HD21 LEU A  28     -13.065  -6.373 -24.025  1.00 69.85           H  
ATOM    397 HD22 LEU A  28     -11.650  -5.391 -23.638  1.00 69.85           H  
ATOM    398 HD23 LEU A  28     -12.342  -6.496 -22.413  1.00 69.85           H  
ATOM    399  N   ARG A  29      -7.149  -7.060 -21.707  1.00 65.51           N  
ATOM    400  H   ARG A  29      -7.028  -7.848 -22.328  1.00 65.51           H  
ATOM    401  CA  ARG A  29      -6.264  -6.923 -20.542  1.00 65.51           C  
ATOM    402  HA  ARG A  29      -6.886  -6.856 -19.650  1.00 65.51           H  
ATOM    403  C   ARG A  29      -5.456  -5.628 -20.601  1.00 65.51           C  
ATOM    404  CB  ARG A  29      -5.357  -8.156 -20.425  1.00 65.51           C  
ATOM    405  HB2 ARG A  29      -4.617  -8.143 -21.225  1.00 65.51           H  
ATOM    406  HB3 ARG A  29      -5.970  -9.051 -20.534  1.00 65.51           H  
ATOM    407  O   ARG A  29      -5.285  -4.992 -19.572  1.00 65.51           O  
ATOM    408  CG  ARG A  29      -4.649  -8.208 -19.060  1.00 65.51           C  
ATOM    409  HG2 ARG A  29      -5.392  -8.265 -18.264  1.00 65.51           H  
ATOM    410  HG3 ARG A  29      -4.065  -7.299 -18.919  1.00 65.51           H  
ATOM    411  CD  ARG A  29      -3.690  -9.401 -18.949  1.00 65.51           C  
ATOM    412  HD2 ARG A  29      -3.163  -9.320 -17.999  1.00 65.51           H  
ATOM    413  HD3 ARG A  29      -2.960  -9.337 -19.756  1.00 65.51           H  
ATOM    414  NE  ARG A  29      -4.390 -10.701 -19.008  1.00 65.51           N  
ATOM    415  HE  ARG A  29      -5.397 -10.671 -19.089  1.00 65.51           H  
ATOM    416  NH1 ARG A  29      -2.537 -12.043 -18.806  1.00 65.51           N  
ATOM    417 HH11 ARG A  29      -2.133 -12.962 -18.689  1.00 65.51           H  
ATOM    418 HH12 ARG A  29      -1.952 -11.225 -18.715  1.00 65.51           H  
ATOM    419  NH2 ARG A  29      -4.555 -12.973 -18.962  1.00 65.51           N  
ATOM    420 HH21 ARG A  29      -4.122 -13.879 -18.849  1.00 65.51           H  
ATOM    421 HH22 ARG A  29      -5.562 -12.912 -19.000  1.00 65.51           H  
ATOM    422  CZ  ARG A  29      -3.827 -11.894 -18.928  1.00 65.51           C  
ATOM    423  N   ARG A  30      -5.005  -5.205 -21.783  1.00 64.12           N  
ATOM    424  H   ARG A  30      -5.158  -5.791 -22.592  1.00 64.12           H  
ATOM    425  CA  ARG A  30      -4.307  -3.923 -21.949  1.00 64.12           C  
ATOM    426  HA  ARG A  30      -3.557  -3.838 -21.163  1.00 64.12           H  
ATOM    427  C   ARG A  30      -5.239  -2.722 -21.764  1.00 64.12           C  
ATOM    428  CB  ARG A  30      -3.612  -3.903 -23.317  1.00 64.12           C  
ATOM    429  HB2 ARG A  30      -4.334  -3.673 -24.101  1.00 64.12           H  
ATOM    430  HB3 ARG A  30      -3.189  -4.889 -23.512  1.00 64.12           H  
ATOM    431  O   ARG A  30      -4.828  -1.738 -21.167  1.00 64.12           O  
ATOM    432  CG  ARG A  30      -2.467  -2.884 -23.337  1.00 64.12           C  
ATOM    433  HG2 ARG A  30      -1.766  -3.144 -22.545  1.00 64.12           H  
ATOM    434  HG3 ARG A  30      -2.846  -1.878 -23.158  1.00 64.12           H  
ATOM    435  CD  ARG A  30      -1.745  -2.926 -24.689  1.00 64.12           C  
ATOM    436  HD2 ARG A  30      -2.275  -2.283 -25.391  1.00 64.12           H  
ATOM    437  HD3 ARG A  30      -1.763  -3.947 -25.068  1.00 64.12           H  
ATOM    438  NE  ARG A  30      -0.339  -2.501 -24.555  1.00 64.12           N  
ATOM    439  HE  ARG A  30      -0.053  -2.160 -23.648  1.00 64.12           H  
ATOM    440  NH1 ARG A  30       0.297  -2.882 -26.724  1.00 64.12           N  
ATOM    441 HH11 ARG A  30      -0.671  -3.043 -26.962  1.00 64.12           H  
ATOM    442 HH12 ARG A  30       1.013  -2.877 -27.437  1.00 64.12           H  
ATOM    443  NH2 ARG A  30       1.826  -2.266 -25.218  1.00 64.12           N  
ATOM    444 HH21 ARG A  30       2.537  -2.292 -25.935  1.00 64.12           H  
ATOM    445 HH22 ARG A  30       2.092  -2.011 -24.278  1.00 64.12           H  
ATOM    446  CZ  ARG A  30       0.586  -2.550 -25.497  1.00 64.12           C  
ATOM    447  N   ALA A  31      -6.475  -2.818 -22.251  1.00 68.61           N  
ATOM    448  H   ALA A  31      -6.709  -3.640 -22.789  1.00 68.61           H  
ATOM    449  CA  ALA A  31      -7.471  -1.752 -22.190  1.00 68.61           C  
ATOM    450  HA  ALA A  31      -6.996  -0.808 -22.456  1.00 68.61           H  
ATOM    451  C   ALA A  31      -8.076  -1.576 -20.788  1.00 68.61           C  
ATOM    452  CB  ALA A  31      -8.560  -2.056 -23.228  1.00 68.61           C  
ATOM    453  HB1 ALA A  31      -9.295  -1.250 -23.229  1.00 68.61           H  
ATOM    454  HB2 ALA A  31      -8.118  -2.132 -24.222  1.00 68.61           H  
ATOM    455  HB3 ALA A  31      -9.064  -2.990 -22.983  1.00 68.61           H  
ATOM    456  O   ALA A  31      -8.295  -0.448 -20.359  1.00 68.61           O  
ATOM    457  N   TYR A  32      -8.339  -2.677 -20.075  1.00 71.51           N  
ATOM    458  H   TYR A  32      -8.208  -3.568 -20.532  1.00 71.51           H  
ATOM    459  CA  TYR A  32      -9.081  -2.666 -18.806  1.00 71.51           C  
ATOM    460  HA  TYR A  32      -9.310  -1.640 -18.520  1.00 71.51           H  
ATOM    461  C   TYR A  32      -8.332  -3.286 -17.626  1.00 71.51           C  
ATOM    462  CB  TYR A  32     -10.405  -3.417 -18.992  1.00 71.51           C  
ATOM    463  HB2 TYR A  32     -10.952  -3.393 -18.050  1.00 71.51           H  
ATOM    464  HB3 TYR A  32     -10.191  -4.462 -19.215  1.00 71.51           H  
ATOM    465  O   TYR A  32      -8.646  -2.984 -16.480  1.00 71.51           O  
ATOM    466  CG  TYR A  32     -11.309  -2.849 -20.065  1.00 71.51           C  
ATOM    467  CD1 TYR A  32     -11.852  -1.560 -19.908  1.00 71.51           C  
ATOM    468  HD1 TYR A  32     -11.605  -0.974 -19.034  1.00 71.51           H  
ATOM    469  CD2 TYR A  32     -11.617  -3.609 -21.209  1.00 71.51           C  
ATOM    470  HD2 TYR A  32     -11.193  -4.596 -21.327  1.00 71.51           H  
ATOM    471  CE1 TYR A  32     -12.709  -1.028 -20.889  1.00 71.51           C  
ATOM    472  HE1 TYR A  32     -13.118  -0.035 -20.766  1.00 71.51           H  
ATOM    473  CE2 TYR A  32     -12.482  -3.081 -22.187  1.00 71.51           C  
ATOM    474  HE2 TYR A  32     -12.755  -3.643 -23.068  1.00 71.51           H  
ATOM    475  OH  TYR A  32     -13.856  -1.300 -22.984  1.00 71.51           O  
ATOM    476  HH  TYR A  32     -14.153  -0.412 -22.772  1.00 71.51           H  
ATOM    477  CZ  TYR A  32     -13.026  -1.794 -22.029  1.00 71.51           C  
ATOM    478  N   GLY A  33      -7.360  -4.165 -17.875  1.00 60.64           N  
ATOM    479  H   GLY A  33      -7.078  -4.328 -18.831  1.00 60.64           H  
ATOM    480  CA  GLY A  33      -6.598  -4.830 -16.812  1.00 60.64           C  
ATOM    481  HA2 GLY A  33      -7.277  -5.142 -16.019  1.00 60.64           H  
ATOM    482  HA3 GLY A  33      -6.112  -5.716 -17.221  1.00 60.64           H  
ATOM    483  C   GLY A  33      -5.513  -3.953 -16.184  1.00 60.64           C  
ATOM    484  O   GLY A  33      -4.965  -4.328 -15.148  1.00 60.64           O  
ATOM    485  N   GLY A  34      -5.204  -2.804 -16.799  1.00 62.94           N  
ATOM    486  H   GLY A  34      -5.694  -2.581 -17.653  1.00 62.94           H  
ATOM    487  CA  GLY A  34      -4.098  -1.938 -16.396  1.00 62.94           C  
ATOM    488  HA2 GLY A  34      -4.245  -1.632 -15.360  1.00 62.94           H  
ATOM    489  HA3 GLY A  34      -4.092  -1.044 -17.019  1.00 62.94           H  
ATOM    490  C   GLY A  34      -2.732  -2.625 -16.513  1.00 62.94           C  
ATOM    491  O   GLY A  34      -2.595  -3.743 -17.019  1.00 62.94           O  
ATOM    492  N   THR A  35      -1.684  -1.957 -16.033  1.00 65.74           N  
ATOM    493  H   THR A  35      -1.807  -1.030 -15.653  1.00 65.74           H  
ATOM    494  CA  THR A  35      -0.368  -2.583 -15.864  1.00 65.74           C  
ATOM    495  HA  THR A  35      -0.136  -3.170 -16.753  1.00 65.74           H  
ATOM    496  C   THR A  35      -0.392  -3.524 -14.661  1.00 65.74           C  
ATOM    497  CB  THR A  35       0.744  -1.541 -15.694  1.00 65.74           C  
ATOM    498  HB  THR A  35       1.621  -2.022 -15.260  1.00 65.74           H  
ATOM    499  O   THR A  35      -0.517  -3.094 -13.515  1.00 65.74           O  
ATOM    500  CG2 THR A  35       1.153  -0.931 -17.031  1.00 65.74           C  
ATOM    501 HG21 THR A  35       1.952  -0.208 -16.865  1.00 65.74           H  
ATOM    502 HG22 THR A  35       1.524  -1.706 -17.702  1.00 65.74           H  
ATOM    503 HG23 THR A  35       0.304  -0.425 -17.491  1.00 65.74           H  
ATOM    504  OG1 THR A  35       0.308  -0.499 -14.851  1.00 65.74           O  
ATOM    505  HG1 THR A  35       0.170  -0.871 -13.977  1.00 65.74           H  
ATOM    506  N   GLY A  36      -0.254  -4.825 -14.911  1.00 79.94           N  
ATOM    507  H   GLY A  36      -0.230  -5.122 -15.876  1.00 79.94           H  
ATOM    508  CA  GLY A  36      -0.218  -5.844 -13.865  1.00 79.94           C  
ATOM    509  HA2 GLY A  36      -1.044  -5.681 -13.174  1.00 79.94           H  
ATOM    510  HA3 GLY A  36      -0.336  -6.826 -14.324  1.00 79.94           H  
ATOM    511  C   GLY A  36       1.095  -5.835 -13.080  1.00 79.94           C  
ATOM    512  O   GLY A  36       1.956  -6.668 -13.340  1.00 79.94           O  
ATOM    513  N   PHE A  37       1.240  -4.958 -12.081  1.00 89.65           N  
ATOM    514  H   PHE A  37       0.563  -4.213 -12.006  1.00 89.65           H  
ATOM    515  CA  PHE A  37       2.447  -4.893 -11.229  1.00 89.65           C  
ATOM    516  HA  PHE A  37       3.323  -4.764 -11.864  1.00 89.65           H  
ATOM    517  C   PHE A  37       2.721  -6.173 -10.425  1.00 89.65           C  
ATOM    518  CB  PHE A  37       2.346  -3.688 -10.281  1.00 89.65           C  
ATOM    519  HB2 PHE A  37       3.219  -3.688  -9.628  1.00 89.65           H  
ATOM    520  HB3 PHE A  37       1.470  -3.821  -9.646  1.00 89.65           H  
ATOM    521  O   PHE A  37       3.809  -6.343  -9.890  1.00 89.65           O  
ATOM    522  CG  PHE A  37       2.267  -2.316 -10.931  1.00 89.65           C  
ATOM    523  CD1 PHE A  37       2.698  -2.092 -12.256  1.00 89.65           C  
ATOM    524  HD1 PHE A  37       3.117  -2.890 -12.851  1.00 89.65           H  
ATOM    525  CD2 PHE A  37       1.790  -1.233 -10.172  1.00 89.65           C  
ATOM    526  HD2 PHE A  37       1.502  -1.382  -9.142  1.00 89.65           H  
ATOM    527  CE1 PHE A  37       2.612  -0.810 -12.821  1.00 89.65           C  
ATOM    528  HE1 PHE A  37       2.954  -0.638 -13.831  1.00 89.65           H  
ATOM    529  CE2 PHE A  37       1.688   0.046 -10.743  1.00 89.65           C  
ATOM    530  HE2 PHE A  37       1.309   0.871 -10.159  1.00 89.65           H  
ATOM    531  CZ  PHE A  37       2.089   0.255 -12.072  1.00 89.65           C  
ATOM    532  HZ  PHE A  37       2.012   1.239 -12.512  1.00 89.65           H  
ATOM    533  N   THR A  38       1.750  -7.086 -10.368  1.00 88.37           N  
ATOM    534  H   THR A  38       0.881  -6.872 -10.834  1.00 88.37           H  
ATOM    535  CA  THR A  38       1.866  -8.395  -9.710  1.00 88.37           C  
ATOM    536  HA  THR A  38       2.829  -8.448  -9.201  1.00 88.37           H  
ATOM    537  C   THR A  38       1.848  -9.563 -10.696  1.00 88.37           C  
ATOM    538  CB  THR A  38       0.775  -8.585  -8.648  1.00 88.37           C  
ATOM    539  HB  THR A  38       1.009  -9.463  -8.046  1.00 88.37           H  
ATOM    540  O   THR A  38       1.636 -10.696 -10.286  1.00 88.37           O  
ATOM    541  CG2 THR A  38       0.656  -7.377  -7.721  1.00 88.37           C  
ATOM    542 HG21 THR A  38       0.030  -7.633  -6.866  1.00 88.37           H  
ATOM    543 HG22 THR A  38       1.644  -7.111  -7.347  1.00 88.37           H  
ATOM    544 HG23 THR A  38       0.239  -6.518  -8.247  1.00 88.37           H  
ATOM    545  OG1 THR A  38      -0.459  -8.808  -9.298  1.00 88.37           O  
ATOM    546  HG1 THR A  38      -0.491  -9.763  -9.389  1.00 88.37           H  
ATOM    547  N   ALA A  39       1.976  -9.307 -12.002  1.00 86.08           N  
ATOM    548  H   ALA A  39       2.155  -8.362 -12.310  1.00 86.08           H  
ATOM    549  CA  ALA A  39       1.893 -10.360 -13.017  1.00 86.08           C  
ATOM    550  HA  ALA A  39       1.098 -11.054 -12.746  1.00 86.08           H  
ATOM    551  C   ALA A  39       3.182 -11.191 -13.133  1.00 86.08           C  
ATOM    552  CB  ALA A  39       1.531  -9.712 -14.359  1.00 86.08           C  
ATOM    553  HB1 ALA A  39       2.318  -9.021 -14.663  1.00 86.08           H  
ATOM    554  HB2 ALA A  39       1.434 -10.489 -15.117  1.00 86.08           H  
ATOM    555  HB3 ALA A  39       0.585  -9.176 -14.270  1.00 86.08           H  
ATOM    556  O   ALA A  39       3.132 -12.319 -13.610  1.00 86.08           O  
ATOM    557  N   TYR A  40       4.320 -10.626 -12.720  1.00 87.66           N  
ATOM    558  H   TYR A  40       4.273  -9.694 -12.334  1.00 87.66           H  
ATOM    559  CA  TYR A  40       5.650 -11.225 -12.858  1.00 87.66           C  
ATOM    560  HA  TYR A  40       5.545 -12.285 -13.091  1.00 87.66           H  
ATOM    561  C   TYR A  40       6.411 -11.142 -11.532  1.00 87.66           C  
ATOM    562  CB  TYR A  40       6.406 -10.557 -14.017  1.00 87.66           C  
ATOM    563  HB2 TYR A  40       6.631  -9.525 -13.746  1.00 87.66           H  
ATOM    564  HB3 TYR A  40       7.357 -11.071 -14.157  1.00 87.66           H  
ATOM    565  O   TYR A  40       7.506 -10.579 -11.459  1.00 87.66           O  
ATOM    566  CG  TYR A  40       5.660 -10.566 -15.337  1.00 87.66           C  
ATOM    567  CD1 TYR A  40       5.525 -11.764 -16.065  1.00 87.66           C  
ATOM    568  HD1 TYR A  40       5.941 -12.678 -15.668  1.00 87.66           H  
ATOM    569  CD2 TYR A  40       5.077  -9.380 -15.819  1.00 87.66           C  
ATOM    570  HD2 TYR A  40       5.182  -8.468 -15.251  1.00 87.66           H  
ATOM    571  CE1 TYR A  40       4.822 -11.770 -17.285  1.00 87.66           C  
ATOM    572  HE1 TYR A  40       4.702 -12.689 -17.840  1.00 87.66           H  
ATOM    573  CE2 TYR A  40       4.375  -9.381 -17.037  1.00 87.66           C  
ATOM    574  HE2 TYR A  40       3.935  -8.465 -17.403  1.00 87.66           H  
ATOM    575  OH  TYR A  40       3.583 -10.564 -18.956  1.00 87.66           O  
ATOM    576  HH  TYR A  40       3.265  -9.680 -19.155  1.00 87.66           H  
ATOM    577  CZ  TYR A  40       4.250 -10.576 -17.772  1.00 87.66           C  
ATOM    578  N   LEU A  41       5.780 -11.625 -10.459  1.00 90.94           N  
ATOM    579  H   LEU A  41       4.913 -12.129 -10.581  1.00 90.94           H  
ATOM    580  CA  LEU A  41       6.398 -11.639  -9.139  1.00 90.94           C  
ATOM    581  HA  LEU A  41       6.871 -10.674  -8.958  1.00 90.94           H  
ATOM    582  C   LEU A  41       7.490 -12.697  -9.105  1.00 90.94           C  
ATOM    583  CB  LEU A  41       5.367 -11.892  -8.035  1.00 90.94           C  
ATOM    584  HB2 LEU A  41       5.899 -11.910  -7.084  1.00 90.94           H  
ATOM    585  HB3 LEU A  41       4.907 -12.868  -8.190  1.00 90.94           H  
ATOM    586  O   LEU A  41       7.244 -13.876  -9.340  1.00 90.94           O  
ATOM    587  CG  LEU A  41       4.271 -10.832  -7.936  1.00 90.94           C  
ATOM    588  HG  LEU A  41       3.713 -10.807  -8.872  1.00 90.94           H  
ATOM    589  CD1 LEU A  41       3.308 -11.174  -6.803  1.00 90.94           C  
ATOM    590 HD11 LEU A  41       2.956 -12.200  -6.919  1.00 90.94           H  
ATOM    591 HD12 LEU A  41       2.447 -10.506  -6.836  1.00 90.94           H  
ATOM    592 HD13 LEU A  41       3.804 -11.063  -5.839  1.00 90.94           H  
ATOM    593  CD2 LEU A  41       4.849  -9.443  -7.671  1.00 90.94           C  
ATOM    594 HD21 LEU A  41       5.528  -9.482  -6.819  1.00 90.94           H  
ATOM    595 HD22 LEU A  41       4.034  -8.755  -7.448  1.00 90.94           H  
ATOM    596 HD23 LEU A  41       5.386  -9.079  -8.548  1.00 90.94           H  
ATOM    597  N   TRP A  42       8.705 -12.260  -8.825  1.00 91.51           N  
ATOM    598  H   TRP A  42       8.827 -11.280  -8.617  1.00 91.51           H  
ATOM    599  CA  TRP A  42       9.850 -13.135  -8.649  1.00 91.51           C  
ATOM    600  HA  TRP A  42       9.645 -14.108  -9.096  1.00 91.51           H  
ATOM    601  C   TRP A  42      10.127 -13.409  -7.173  1.00 91.51           C  
ATOM    602  CB  TRP A  42      11.049 -12.533  -9.388  1.00 91.51           C  
ATOM    603  HB2 TRP A  42      10.942 -12.767 -10.448  1.00 91.51           H  
ATOM    604  HB3 TRP A  42      11.958 -13.021  -9.035  1.00 91.51           H  
ATOM    605  O   TRP A  42      10.819 -14.380  -6.897  1.00 91.51           O  
ATOM    606  CG  TRP A  42      11.224 -11.052  -9.259  1.00 91.51           C  
ATOM    607  CD1 TRP A  42      10.825 -10.131 -10.163  1.00 91.51           C  
ATOM    608  HD1 TRP A  42      10.325 -10.376 -11.088  1.00 91.51           H  
ATOM    609  CD2 TRP A  42      11.774 -10.297  -8.144  1.00 91.51           C  
ATOM    610  CE2 TRP A  42      11.722  -8.909  -8.462  1.00 91.51           C  
ATOM    611  CE3 TRP A  42      12.283 -10.651  -6.885  1.00 91.51           C  
ATOM    612  HE3 TRP A  42      12.320 -11.697  -6.619  1.00 91.51           H  
ATOM    613  NE1 TRP A  42      11.155  -8.864  -9.715  1.00 91.51           N  
ATOM    614  HE1 TRP A  42      11.017  -8.021 -10.254  1.00 91.51           H  
ATOM    615  CH2 TRP A  42      12.672  -8.317  -6.332  1.00 91.51           C  
ATOM    616  HH2 TRP A  42      13.022  -7.570  -5.634  1.00 91.51           H  
ATOM    617  CZ2 TRP A  42      12.182  -7.921  -7.583  1.00 91.51           C  
ATOM    618  HZ2 TRP A  42      12.147  -6.878  -7.860  1.00 91.51           H  
ATOM    619  CZ3 TRP A  42      12.702  -9.670  -5.971  1.00 91.51           C  
ATOM    620  HZ3 TRP A  42      13.043  -9.960  -4.988  1.00 91.51           H  
ATOM    621  N   GLY A  43       9.611 -12.605  -6.236  1.00 83.41           N  
ATOM    622  H   GLY A  43       9.072 -11.809  -6.547  1.00 83.41           H  
ATOM    623  CA  GLY A  43       9.691 -12.844  -4.790  1.00 83.41           C  
ATOM    624  HA2 GLY A  43       9.390 -11.939  -4.262  1.00 83.41           H  
ATOM    625  HA3 GLY A  43       8.997 -13.639  -4.517  1.00 83.41           H  
ATOM    626  C   GLY A  43      11.092 -13.227  -4.316  1.00 83.41           C  
ATOM    627  O   GLY A  43      12.031 -12.440  -4.379  1.00 83.41           O  
ATOM    628  N   THR A  44      11.256 -14.470  -3.869  1.00 83.16           N  
ATOM    629  H   THR A  44      10.450 -15.075  -3.811  1.00 83.16           H  
ATOM    630  CA  THR A  44      12.551 -15.032  -3.453  1.00 83.16           C  
ATOM    631  HA  THR A  44      13.221 -14.210  -3.200  1.00 83.16           H  
ATOM    632  C   THR A  44      13.257 -15.851  -4.540  1.00 83.16           C  
ATOM    633  CB  THR A  44      12.361 -15.890  -2.195  1.00 83.16           C  
ATOM    634  HB  THR A  44      13.272 -16.439  -1.958  1.00 83.16           H  
ATOM    635  O   THR A  44      14.317 -16.424  -4.304  1.00 83.16           O  
ATOM    636  CG2 THR A  44      11.997 -15.020  -0.990  1.00 83.16           C  
ATOM    637 HG21 THR A  44      11.872 -15.655  -0.113  1.00 83.16           H  
ATOM    638 HG22 THR A  44      12.789 -14.296  -0.796  1.00 83.16           H  
ATOM    639 HG23 THR A  44      11.062 -14.490  -1.172  1.00 83.16           H  
ATOM    640  OG1 THR A  44      11.335 -16.831  -2.396  1.00 83.16           O  
ATOM    641  HG1 THR A  44      11.592 -17.475  -3.059  1.00 83.16           H  
ATOM    642  N   ASN A  45      12.697 -15.964  -5.731  1.00 90.25           N  
ATOM    643  H   ASN A  45      11.848 -15.449  -5.914  1.00 90.25           H  
ATOM    644  CA  ASN A  45      13.071 -17.008  -6.681  1.00 90.25           C  
ATOM    645  HA  ASN A  45      13.572 -17.817  -6.149  1.00 90.25           H  
ATOM    646  C   ASN A  45      14.079 -16.534  -7.736  1.00 90.25           C  
ATOM    647  CB  ASN A  45      11.768 -17.593  -7.249  1.00 90.25           C  
ATOM    648  HB2 ASN A  45      11.994 -18.365  -7.985  1.00 90.25           H  
ATOM    649  HB3 ASN A  45      11.188 -16.815  -7.747  1.00 90.25           H  
ATOM    650  O   ASN A  45      14.701 -17.362  -8.394  1.00 90.25           O  
ATOM    651  CG  ASN A  45      10.913 -18.246  -6.175  1.00 90.25           C  
ATOM    652  ND2 ASN A  45       9.656 -18.474  -6.448  1.00 90.25           N  
ATOM    653 HD21 ASN A  45       9.302 -18.265  -7.370  1.00 90.25           H  
ATOM    654 HD22 ASN A  45       9.095 -18.927  -5.741  1.00 90.25           H  
ATOM    655  OD1 ASN A  45      11.352 -18.551  -5.075  1.00 90.25           O  
ATOM    656  N   SER A  46      14.299 -15.223  -7.880  1.00 90.73           N  
ATOM    657  H   SER A  46      13.776 -14.582  -7.300  1.00 90.73           H  
ATOM    658  CA  SER A  46      15.319 -14.711  -8.802  1.00 90.73           C  
ATOM    659  HA  SER A  46      15.212 -15.233  -9.752  1.00 90.73           H  
ATOM    660  C   SER A  46      16.731 -14.974  -8.274  1.00 90.73           C  
ATOM    661  CB  SER A  46      15.111 -13.223  -9.084  1.00 90.73           C  
ATOM    662  HB2 SER A  46      15.128 -12.663  -8.149  1.00 90.73           H  
ATOM    663  HB3 SER A  46      14.142 -13.084  -9.563  1.00 90.73           H  
ATOM    664  O   SER A  46      17.101 -14.515  -7.189  1.00 90.73           O  
ATOM    665  OG  SER A  46      16.122 -12.743  -9.950  1.00 90.73           O  
ATOM    666  HG  SER A  46      15.874 -11.856 -10.218  1.00 90.73           H  
ATOM    667  N   GLY A  47      17.545 -15.654  -9.083  1.00 91.15           N  
ATOM    668  H   GLY A  47      17.155 -16.071  -9.916  1.00 91.15           H  
ATOM    669  CA  GLY A  47      18.966 -15.883  -8.819  1.00 91.15           C  
ATOM    670  HA2 GLY A  47      19.332 -16.638  -9.515  1.00 91.15           H  
ATOM    671  HA3 GLY A  47      19.084 -16.268  -7.806  1.00 91.15           H  
ATOM    672  C   GLY A  47      19.839 -14.629  -8.950  1.00 91.15           C  
ATOM    673  O   GLY A  47      21.033 -14.704  -8.699  1.00 91.15           O  
ATOM    674  N   LEU A  48      19.268 -13.483  -9.344  1.00 92.45           N  
ATOM    675  H   LEU A  48      18.279 -13.491  -9.548  1.00 92.45           H  
ATOM    676  CA  LEU A  48      19.968 -12.190  -9.352  1.00 92.45           C  
ATOM    677  HA  LEU A  48      21.026 -12.351  -9.558  1.00 92.45           H  
ATOM    678  C   LEU A  48      19.923 -11.463  -8.007  1.00 92.45           C  
ATOM    679  CB  LEU A  48      19.366 -11.284 -10.437  1.00 92.45           C  
ATOM    680  HB2 LEU A  48      19.835 -10.304 -10.360  1.00 92.45           H  
ATOM    681  HB3 LEU A  48      18.302 -11.152 -10.240  1.00 92.45           H  
ATOM    682  O   LEU A  48      20.588 -10.444  -7.838  1.00 92.45           O  
ATOM    683  CG  LEU A  48      19.551 -11.793 -11.869  1.00 92.45           C  
ATOM    684  HG  LEU A  48      18.959 -12.696 -12.018  1.00 92.45           H  
ATOM    685  CD1 LEU A  48      19.060 -10.720 -12.838  1.00 92.45           C  
ATOM    686 HD11 LEU A  48      19.084 -11.108 -13.856  1.00 92.45           H  
ATOM    687 HD12 LEU A  48      18.036 -10.442 -12.589  1.00 92.45           H  
ATOM    688 HD13 LEU A  48      19.693  -9.835 -12.775  1.00 92.45           H  
ATOM    689  CD2 LEU A  48      21.013 -12.096 -12.178  1.00 92.45           C  
ATOM    690 HD21 LEU A  48      21.644 -11.252 -11.901  1.00 92.45           H  
ATOM    691 HD22 LEU A  48      21.342 -12.987 -11.643  1.00 92.45           H  
ATOM    692 HD23 LEU A  48      21.111 -12.281 -13.248  1.00 92.45           H  
ATOM    693  N   LEU A  49      19.106 -11.940  -7.071  1.00 90.63           N  
ATOM    694  H   LEU A  49      18.635 -12.815  -7.250  1.00 90.63           H  
ATOM    695  CA  LEU A  49      19.087 -11.414  -5.714  1.00 90.63           C  
ATOM    696  HA  LEU A  49      19.189 -10.330  -5.761  1.00 90.63           H  
ATOM    697  C   LEU A  49      20.261 -12.001  -4.917  1.00 90.63           C  
ATOM    698  CB  LEU A  49      17.757 -11.766  -5.043  1.00 90.63           C  
ATOM    699  HB2 LEU A  49      17.760 -11.390  -4.020  1.00 90.63           H  
ATOM    700  HB3 LEU A  49      17.699 -12.854  -5.003  1.00 90.63           H  
ATOM    701  O   LEU A  49      20.627 -13.152  -5.163  1.00 90.63           O  
ATOM    702  CG  LEU A  49      16.514 -11.236  -5.768  1.00 90.63           C  
ATOM    703  HG  LEU A  49      16.525 -11.562  -6.808  1.00 90.63           H  
ATOM    704  CD1 LEU A  49      15.292 -11.849  -5.095  1.00 90.63           C  
ATOM    705 HD11 LEU A  49      15.386 -12.934  -5.061  1.00 90.63           H  
ATOM    706 HD12 LEU A  49      15.166 -11.457  -4.086  1.00 90.63           H  
ATOM    707 HD13 LEU A  49      14.408 -11.626  -5.692  1.00 90.63           H  
ATOM    708  CD2 LEU A  49      16.427  -9.708  -5.736  1.00 90.63           C  
ATOM    709 HD21 LEU A  49      17.257  -9.278  -6.297  1.00 90.63           H  
ATOM    710 HD22 LEU A  49      15.497  -9.390  -6.205  1.00 90.63           H  
ATOM    711 HD23 LEU A  49      16.452  -9.349  -4.707  1.00 90.63           H  
ATOM    712  N   PRO A  50      20.795 -11.277  -3.917  1.00 85.43           N  
ATOM    713  CA  PRO A  50      21.828 -11.803  -3.027  1.00 85.43           C  
ATOM    714  HA  PRO A  50      22.749 -11.916  -3.600  1.00 85.43           H  
ATOM    715  C   PRO A  50      21.432 -13.153  -2.414  1.00 85.43           C  
ATOM    716  CB  PRO A  50      22.026 -10.729  -1.951  1.00 85.43           C  
ATOM    717  HB2 PRO A  50      21.361 -10.915  -1.108  1.00 85.43           H  
ATOM    718  HB3 PRO A  50      23.062 -10.681  -1.613  1.00 85.43           H  
ATOM    719  O   PRO A  50      20.254 -13.378  -2.124  1.00 85.43           O  
ATOM    720  CG  PRO A  50      21.599  -9.442  -2.653  1.00 85.43           C  
ATOM    721  HG2 PRO A  50      21.268  -8.680  -1.946  1.00 85.43           H  
ATOM    722  HG3 PRO A  50      22.425  -9.073  -3.262  1.00 85.43           H  
ATOM    723  CD  PRO A  50      20.465  -9.907  -3.560  1.00 85.43           C  
ATOM    724  HD2 PRO A  50      19.521  -9.889  -3.015  1.00 85.43           H  
ATOM    725  HD3 PRO A  50      20.414  -9.263  -4.439  1.00 85.43           H  
ATOM    726  N   VAL A  51      22.412 -14.042  -2.216  1.00 75.92           N  
ATOM    727  H   VAL A  51      23.341 -13.805  -2.536  1.00 75.92           H  
ATOM    728  CA  VAL A  51      22.197 -15.381  -1.634  1.00 75.92           C  
ATOM    729  HA  VAL A  51      21.330 -15.835  -2.114  1.00 75.92           H  
ATOM    730  C   VAL A  51      21.879 -15.286  -0.141  1.00 75.92           C  
ATOM    731  CB  VAL A  51      23.414 -16.299  -1.881  1.00 75.92           C  
ATOM    732  HB  VAL A  51      24.300 -15.844  -1.438  1.00 75.92           H  
ATOM    733  O   VAL A  51      20.893 -15.859   0.315  1.00 75.92           O  
ATOM    734  CG1 VAL A  51      23.229 -17.692  -1.263  1.00 75.92           C  
ATOM    735 HG11 VAL A  51      24.088 -18.320  -1.499  1.00 75.92           H  
ATOM    736 HG12 VAL A  51      23.159 -17.617  -0.178  1.00 75.92           H  
ATOM    737 HG13 VAL A  51      22.322 -18.158  -1.649  1.00 75.92           H  
ATOM    738  CG2 VAL A  51      23.669 -16.478  -3.385  1.00 75.92           C  
ATOM    739 HG21 VAL A  51      22.764 -16.835  -3.877  1.00 75.92           H  
ATOM    740 HG22 VAL A  51      23.968 -15.532  -3.836  1.00 75.92           H  
ATOM    741 HG23 VAL A  51      24.471 -17.199  -3.546  1.00 75.92           H  
ATOM    742  N   ASP A  52      22.676 -14.524   0.611  1.00 71.92           N  
ATOM    743  H   ASP A  52      23.464 -14.059   0.183  1.00 71.92           H  
ATOM    744  CA  ASP A  52      22.463 -14.303   2.045  1.00 71.92           C  
ATOM    745  HA  ASP A  52      22.043 -15.205   2.488  1.00 71.92           H  
ATOM    746  C   ASP A  52      21.458 -13.170   2.274  1.00 71.92           C  
ATOM    747  CB  ASP A  52      23.804 -14.046   2.748  1.00 71.92           C  
ATOM    748  HB2 ASP A  52      24.260 -13.140   2.349  1.00 71.92           H  
ATOM    749  HB3 ASP A  52      24.472 -14.881   2.539  1.00 71.92           H  
ATOM    750  O   ASP A  52      21.825 -12.027   2.525  1.00 71.92           O  
ATOM    751  CG  ASP A  52      23.650 -13.916   4.272  1.00 71.92           C  
ATOM    752  OD1 ASP A  52      22.525 -14.093   4.797  1.00 71.92           O  
ATOM    753  OD2 ASP A  52      24.678 -13.662   4.929  1.00 71.92           O  
ATOM    754  N   ARG A  53      20.166 -13.463   2.108  1.00 67.82           N  
ATOM    755  H   ARG A  53      19.939 -14.410   1.842  1.00 67.82           H  
ATOM    756  CA  ARG A  53      19.108 -12.442   2.206  1.00 67.82           C  
ATOM    757  HA  ARG A  53      19.470 -11.518   1.755  1.00 67.82           H  
ATOM    758  C   ARG A  53      18.737 -12.077   3.629  1.00 67.82           C  
ATOM    759  CB  ARG A  53      17.849 -12.886   1.473  1.00 67.82           C  
ATOM    760  HB2 ARG A  53      17.469 -13.808   1.914  1.00 67.82           H  
ATOM    761  HB3 ARG A  53      17.092 -12.108   1.566  1.00 67.82           H  
ATOM    762  O   ARG A  53      18.293 -10.955   3.847  1.00 67.82           O  
ATOM    763  CG  ARG A  53      18.172 -13.105   0.004  1.00 67.82           C  
ATOM    764  HG2 ARG A  53      18.659 -12.221  -0.407  1.00 67.82           H  
ATOM    765  HG3 ARG A  53      18.826 -13.972  -0.092  1.00 67.82           H  
ATOM    766  CD  ARG A  53      16.889 -13.373  -0.750  1.00 67.82           C  
ATOM    767  HD2 ARG A  53      16.307 -12.453  -0.813  1.00 67.82           H  
ATOM    768  HD3 ARG A  53      16.326 -14.113  -0.182  1.00 67.82           H  
ATOM    769  NE  ARG A  53      17.201 -13.862  -2.099  1.00 67.82           N  
ATOM    770  HE  ARG A  53      18.109 -13.626  -2.473  1.00 67.82           H  
ATOM    771  NH1 ARG A  53      15.438 -15.266  -2.190  1.00 67.82           N  
ATOM    772 HH11 ARG A  53      14.989 -16.016  -2.697  1.00 67.82           H  
ATOM    773 HH12 ARG A  53      15.277 -15.109  -1.206  1.00 67.82           H  
ATOM    774  NH2 ARG A  53      16.734 -15.089  -3.978  1.00 67.82           N  
ATOM    775 HH21 ARG A  53      17.543 -14.738  -4.470  1.00 67.82           H  
ATOM    776 HH22 ARG A  53      16.111 -15.739  -4.437  1.00 67.82           H  
ATOM    777  CZ  ARG A  53      16.466 -14.722  -2.761  1.00 67.82           C  
ATOM    778  N   GLU A  54      18.893 -13.011   4.562  1.00 62.01           N  
ATOM    779  H   GLU A  54      19.338 -13.884   4.314  1.00 62.01           H  
ATOM    780  CA  GLU A  54      18.562 -12.783   5.970  1.00 62.01           C  
ATOM    781  HA  GLU A  54      17.561 -12.358   6.040  1.00 62.01           H  
ATOM    782  C   GLU A  54      19.505 -11.750   6.599  1.00 62.01           C  
ATOM    783  CB  GLU A  54      18.570 -14.110   6.745  1.00 62.01           C  
ATOM    784  HB2 GLU A  54      19.519 -14.621   6.583  1.00 62.01           H  
ATOM    785  HB3 GLU A  54      18.466 -13.888   7.807  1.00 62.01           H  
ATOM    786  O   GLU A  54      19.059 -10.967   7.433  1.00 62.01           O  
ATOM    787  CG  GLU A  54      17.403 -15.021   6.319  1.00 62.01           C  
ATOM    788  HG2 GLU A  54      16.476 -14.453   6.403  1.00 62.01           H  
ATOM    789  HG3 GLU A  54      17.531 -15.290   5.270  1.00 62.01           H  
ATOM    790  CD  GLU A  54      17.276 -16.309   7.152  1.00 62.01           C  
ATOM    791  OE1 GLU A  54      16.242 -16.994   6.973  1.00 62.01           O  
ATOM    792  OE2 GLU A  54      18.197 -16.614   7.943  1.00 62.01           O  
ATOM    793  N   ASN A  55      20.759 -11.675   6.129  1.00 57.09           N  
ATOM    794  H   ASN A  55      21.087 -12.402   5.510  1.00 57.09           H  
ATOM    795  CA  ASN A  55      21.742 -10.691   6.593  1.00 57.09           C  
ATOM    796  HA  ASN A  55      21.321 -10.145   7.437  1.00 57.09           H  
ATOM    797  C   ASN A  55      22.113  -9.630   5.542  1.00 57.09           C  
ATOM    798  CB  ASN A  55      22.988 -11.424   7.105  1.00 57.09           C  
ATOM    799  HB2 ASN A  55      23.522 -11.858   6.260  1.00 57.09           H  
ATOM    800  HB3 ASN A  55      23.654 -10.710   7.589  1.00 57.09           H  
ATOM    801  O   ASN A  55      22.982  -8.794   5.795  1.00 57.09           O  
ATOM    802  CG  ASN A  55      22.656 -12.505   8.110  1.00 57.09           C  
ATOM    803  ND2 ASN A  55      22.888 -13.745   7.758  1.00 57.09           N  
ATOM    804 HD21 ASN A  55      22.529 -14.471   8.362  1.00 57.09           H  
ATOM    805 HD22 ASN A  55      23.147 -13.924   6.799  1.00 57.09           H  
ATOM    806  OD1 ASN A  55      22.173 -12.248   9.201  1.00 57.09           O  
ATOM    807  N   ALA A  56      21.496  -9.635   4.354  1.00 59.60           N  
ATOM    808  H   ALA A  56      20.823 -10.361   4.158  1.00 59.60           H  
ATOM    809  CA  ALA A  56      21.816  -8.652   3.324  1.00 59.60           C  
ATOM    810  HA  ALA A  56      22.901  -8.577   3.257  1.00 59.60           H  
ATOM    811  C   ALA A  56      21.280  -7.265   3.697  1.00 59.60           C  
ATOM    812  CB  ALA A  56      21.309  -9.085   1.938  1.00 59.60           C  
ATOM    813  HB1 ALA A  56      21.358  -8.242   1.250  1.00 59.60           H  
ATOM    814  HB2 ALA A  56      20.276  -9.425   2.011  1.00 59.60           H  
ATOM    815  HB3 ALA A  56      21.947  -9.872   1.534  1.00 59.60           H  
ATOM    816  O   ALA A  56      20.162  -6.896   3.328  1.00 59.60           O  
ATOM    817  N   ASP A  57      22.156  -6.426   4.252  1.00 64.25           N  
ATOM    818  H   ASP A  57      22.942  -6.833   4.739  1.00 64.25           H  
ATOM    819  CA  ASP A  57      21.980  -4.965   4.303  1.00 64.25           C  
ATOM    820  HA  ASP A  57      21.164  -4.721   4.983  1.00 64.25           H  
ATOM    821  C   ASP A  57      21.638  -4.369   2.917  1.00 64.25           C  
ATOM    822  CB  ASP A  57      23.282  -4.319   4.814  1.00 64.25           C  
ATOM    823  HB2 ASP A  57      23.241  -3.249   4.608  1.00 64.25           H  
ATOM    824  HB3 ASP A  57      24.126  -4.726   4.257  1.00 64.25           H  
ATOM    825  O   ASP A  57      21.084  -3.276   2.803  1.00 64.25           O  
ATOM    826  CG  ASP A  57      23.529  -4.478   6.319  1.00 64.25           C  
ATOM    827  OD1 ASP A  57      22.535  -4.600   7.067  1.00 64.25           O  
ATOM    828  OD2 ASP A  57      24.714  -4.371   6.706  1.00 64.25           O  
ATOM    829  N   ALA A  58      21.953  -5.098   1.841  1.00 73.75           N  
ATOM    830  H   ALA A  58      22.385  -5.992   2.028  1.00 73.75           H  
ATOM    831  CA  ALA A  58      21.881  -4.645   0.463  1.00 73.75           C  
ATOM    832  HA  ALA A  58      21.720  -3.567   0.470  1.00 73.75           H  
ATOM    833  C   ALA A  58      20.730  -5.235  -0.375  1.00 73.75           C  
ATOM    834  CB  ALA A  58      23.255  -4.888  -0.176  1.00 73.75           C  
ATOM    835  HB1 ALA A  58      23.449  -5.959  -0.245  1.00 73.75           H  
ATOM    836  HB2 ALA A  58      24.031  -4.420   0.429  1.00 73.75           H  
ATOM    837  HB3 ALA A  58      23.283  -4.452  -1.175  1.00 73.75           H  
ATOM    838  O   ALA A  58      20.753  -5.028  -1.582  1.00 73.75           O  
ATOM    839  N   LEU A  59      19.720  -5.932   0.172  1.00 88.25           N  
ATOM    840  H   LEU A  59      19.739  -6.119   1.164  1.00 88.25           H  
ATOM    841  CA  LEU A  59      18.662  -6.541  -0.667  1.00 88.25           C  
ATOM    842  HA  LEU A  59      19.151  -7.196  -1.389  1.00 88.25           H  
ATOM    843  C   LEU A  59      17.856  -5.505  -1.481  1.00 88.25           C  
ATOM    844  CB  LEU A  59      17.731  -7.406   0.209  1.00 88.25           C  
ATOM    845  HB2 LEU A  59      18.325  -8.184   0.688  1.00 88.25           H  
ATOM    846  HB3 LEU A  59      17.316  -6.778   0.998  1.00 88.25           H  
ATOM    847  O   LEU A  59      17.615  -5.695  -2.675  1.00 88.25           O  
ATOM    848  CG  LEU A  59      16.561  -8.068  -0.554  1.00 88.25           C  
ATOM    849  HG  LEU A  59      15.948  -7.295  -1.018  1.00 88.25           H  
ATOM    850  CD1 LEU A  59      17.035  -9.038  -1.640  1.00 88.25           C  
ATOM    851 HD11 LEU A  59      16.175  -9.529  -2.095  1.00 88.25           H  
ATOM    852 HD12 LEU A  59      17.691  -9.792  -1.204  1.00 88.25           H  
ATOM    853 HD13 LEU A  59      17.570  -8.495  -2.419  1.00 88.25           H  
ATOM    854  CD2 LEU A  59      15.667  -8.836   0.416  1.00 88.25           C  
ATOM    855 HD21 LEU A  59      14.821  -9.271  -0.117  1.00 88.25           H  
ATOM    856 HD22 LEU A  59      15.286  -8.160   1.182  1.00 88.25           H  
ATOM    857 HD23 LEU A  59      16.235  -9.629   0.902  1.00 88.25           H  
ATOM    858  N   ILE A  60      17.448  -4.399  -0.851  1.00 91.23           N  
ATOM    859  H   ILE A  60      17.717  -4.292   0.117  1.00 91.23           H  
ATOM    860  CA  ILE A  60      16.568  -3.389  -1.466  1.00 91.23           C  
ATOM    861  HA  ILE A  60      15.673  -3.911  -1.802  1.00 91.23           H  
ATOM    862  C   ILE A  60      17.158  -2.750  -2.737  1.00 91.23           C  
ATOM    863  CB  ILE A  60      16.125  -2.331  -0.430  1.00 91.23           C  
ATOM    864  HB  ILE A  60      17.010  -1.858  -0.004  1.00 91.23           H  
ATOM    865  O   ILE A  60      16.411  -2.597  -3.704  1.00 91.23           O  
ATOM    866  CG1 ILE A  60      15.347  -2.958   0.749  1.00 91.23           C  
ATOM    867 HG12 ILE A  60      15.140  -2.177   1.481  1.00 91.23           H  
ATOM    868 HG13 ILE A  60      15.978  -3.693   1.249  1.00 91.23           H  
ATOM    869  CG2 ILE A  60      15.287  -1.227  -1.102  1.00 91.23           C  
ATOM    870 HG21 ILE A  60      14.776  -0.632  -0.345  1.00 91.23           H  
ATOM    871 HG22 ILE A  60      14.537  -1.668  -1.758  1.00 91.23           H  
ATOM    872 HG23 ILE A  60      15.931  -0.574  -1.690  1.00 91.23           H  
ATOM    873  CD1 ILE A  60      14.018  -3.633   0.382  1.00 91.23           C  
ATOM    874 HD11 ILE A  60      14.187  -4.479  -0.285  1.00 91.23           H  
ATOM    875 HD12 ILE A  60      13.544  -4.005   1.291  1.00 91.23           H  
ATOM    876 HD13 ILE A  60      13.341  -2.922  -0.092  1.00 91.23           H  
ATOM    877  N   PRO A  61      18.461  -2.422  -2.813  1.00 93.18           N  
ATOM    878  CA  PRO A  61      19.101  -2.028  -4.067  1.00 93.18           C  
ATOM    879  HA  PRO A  61      18.754  -1.029  -4.333  1.00 93.18           H  
ATOM    880  C   PRO A  61      18.822  -2.969  -5.251  1.00 93.18           C  
ATOM    881  CB  PRO A  61      20.593  -1.966  -3.731  1.00 93.18           C  
ATOM    882  HB2 PRO A  61      21.037  -2.960  -3.781  1.00 93.18           H  
ATOM    883  HB3 PRO A  61      21.129  -1.280  -4.386  1.00 93.18           H  
ATOM    884  O   PRO A  61      18.410  -2.501  -6.312  1.00 93.18           O  
ATOM    885  CG  PRO A  61      20.590  -1.493  -2.278  1.00 93.18           C  
ATOM    886  HG2 PRO A  61      20.467  -0.410  -2.244  1.00 93.18           H  
ATOM    887  HG3 PRO A  61      21.495  -1.795  -1.751  1.00 93.18           H  
ATOM    888  CD  PRO A  61      19.348  -2.151  -1.689  1.00 93.18           C  
ATOM    889  HD2 PRO A  61      19.616  -3.069  -1.167  1.00 93.18           H  
ATOM    890  HD3 PRO A  61      18.885  -1.469  -0.975  1.00 93.18           H  
ATOM    891  N   TYR A  62      18.970  -4.286  -5.069  1.00 94.41           N  
ATOM    892  H   TYR A  62      19.235  -4.624  -4.154  1.00 94.41           H  
ATOM    893  CA  TYR A  62      18.729  -5.273  -6.133  1.00 94.41           C  
ATOM    894  HA  TYR A  62      19.287  -4.977  -7.021  1.00 94.41           H  
ATOM    895  C   TYR A  62      17.249  -5.314  -6.512  1.00 94.41           C  
ATOM    896  CB  TYR A  62      19.195  -6.680  -5.717  1.00 94.41           C  
ATOM    897  HB2 TYR A  62      18.703  -6.967  -4.787  1.00 94.41           H  
ATOM    898  HB3 TYR A  62      18.871  -7.385  -6.481  1.00 94.41           H  
ATOM    899  O   TYR A  62      16.911  -5.285  -7.695  1.00 94.41           O  
ATOM    900  CG  TYR A  62      20.693  -6.827  -5.542  1.00 94.41           C  
ATOM    901  CD1 TYR A  62      21.472  -7.542  -6.469  1.00 94.41           C  
ATOM    902  HD1 TYR A  62      21.010  -8.036  -7.311  1.00 94.41           H  
ATOM    903  CD2 TYR A  62      21.309  -6.272  -4.414  1.00 94.41           C  
ATOM    904  HD2 TYR A  62      20.690  -5.755  -3.696  1.00 94.41           H  
ATOM    905  CE1 TYR A  62      22.863  -7.652  -6.289  1.00 94.41           C  
ATOM    906  HE1 TYR A  62      23.469  -8.207  -6.989  1.00 94.41           H  
ATOM    907  CE2 TYR A  62      22.694  -6.385  -4.211  1.00 94.41           C  
ATOM    908  HE2 TYR A  62      23.150  -5.951  -3.333  1.00 94.41           H  
ATOM    909  OH  TYR A  62      24.817  -7.182  -4.986  1.00 94.41           O  
ATOM    910  HH  TYR A  62      25.109  -6.845  -4.136  1.00 94.41           H  
ATOM    911  CZ  TYR A  62      23.478  -7.069  -5.163  1.00 94.41           C  
ATOM    912  N   VAL A  63      16.368  -5.310  -5.505  1.00 95.06           N  
ATOM    913  H   VAL A  63      16.731  -5.336  -4.563  1.00 95.06           H  
ATOM    914  CA  VAL A  63      14.912  -5.242  -5.698  1.00 95.06           C  
ATOM    915  HA  VAL A  63      14.585  -6.130  -6.238  1.00 95.06           H  
ATOM    916  C   VAL A  63      14.545  -4.024  -6.545  1.00 95.06           C  
ATOM    917  CB  VAL A  63      14.185  -5.169  -4.338  1.00 95.06           C  
ATOM    918  HB  VAL A  63      14.595  -4.321  -3.789  1.00 95.06           H  
ATOM    919  O   VAL A  63      13.775  -4.152  -7.492  1.00 95.06           O  
ATOM    920  CG1 VAL A  63      12.679  -4.904  -4.474  1.00 95.06           C  
ATOM    921 HG11 VAL A  63      12.508  -3.950  -4.973  1.00 95.06           H  
ATOM    922 HG12 VAL A  63      12.232  -4.835  -3.482  1.00 95.06           H  
ATOM    923 HG13 VAL A  63      12.182  -5.692  -5.040  1.00 95.06           H  
ATOM    924  CG2 VAL A  63      14.403  -6.410  -3.457  1.00 95.06           C  
ATOM    925 HG21 VAL A  63      14.154  -6.160  -2.426  1.00 95.06           H  
ATOM    926 HG22 VAL A  63      13.769  -7.247  -3.754  1.00 95.06           H  
ATOM    927 HG23 VAL A  63      15.442  -6.736  -3.489  1.00 95.06           H  
ATOM    928  N   MET A  64      15.101  -2.850  -6.235  1.00 96.06           N  
ATOM    929  H   MET A  64      15.733  -2.812  -5.449  1.00 96.06           H  
ATOM    930  CA  MET A  64      14.778  -1.604  -6.930  1.00 96.06           C  
ATOM    931  HA  MET A  64      13.694  -1.518  -6.996  1.00 96.06           H  
ATOM    932  C   MET A  64      15.285  -1.572  -8.368  1.00 96.06           C  
ATOM    933  CB  MET A  64      15.330  -0.404  -6.152  1.00 96.06           C  
ATOM    934  HB2 MET A  64      16.359  -0.596  -5.848  1.00 96.06           H  
ATOM    935  HB3 MET A  64      15.331   0.473  -6.799  1.00 96.06           H  
ATOM    936  O   MET A  64      14.559  -1.100  -9.240  1.00 96.06           O  
ATOM    937  CG  MET A  64      14.481  -0.088  -4.920  1.00 96.06           C  
ATOM    938  HG2 MET A  64      14.545  -0.926  -4.225  1.00 96.06           H  
ATOM    939  HG3 MET A  64      14.919   0.782  -4.431  1.00 96.06           H  
ATOM    940  SD  MET A  64      12.720   0.245  -5.234  1.00 96.06           S  
ATOM    941  CE  MET A  64      12.812   1.569  -6.471  1.00 96.06           C  
ATOM    942  HE1 MET A  64      13.175   1.167  -7.417  1.00 96.06           H  
ATOM    943  HE2 MET A  64      11.821   1.996  -6.622  1.00 96.06           H  
ATOM    944  HE3 MET A  64      13.492   2.348  -6.127  1.00 96.06           H  
ATOM    945  N   ILE A  65      16.481  -2.102  -8.634  1.00 96.97           N  
ATOM    946  H   ILE A  65      17.037  -2.453  -7.867  1.00 96.97           H  
ATOM    947  CA  ILE A  65      17.009  -2.231 -10.000  1.00 96.97           C  
ATOM    948  HA  ILE A  65      17.037  -1.246 -10.466  1.00 96.97           H  
ATOM    949  C   ILE A  65      16.065  -3.099 -10.844  1.00 96.97           C  
ATOM    950  CB  ILE A  65      18.452  -2.787  -9.957  1.00 96.97           C  
ATOM    951  HB  ILE A  65      18.464  -3.663  -9.308  1.00 96.97           H  
ATOM    952  O   ILE A  65      15.592  -2.668 -11.898  1.00 96.97           O  
ATOM    953  CG1 ILE A  65      19.416  -1.725  -9.378  1.00 96.97           C  
ATOM    954 HG12 ILE A  65      19.613  -0.964 -10.134  1.00 96.97           H  
ATOM    955 HG13 ILE A  65      18.954  -1.224  -8.527  1.00 96.97           H  
ATOM    956  CG2 ILE A  65      18.934  -3.220 -11.355  1.00 96.97           C  
ATOM    957 HG21 ILE A  65      18.869  -2.381 -12.048  1.00 96.97           H  
ATOM    958 HG22 ILE A  65      19.968  -3.564 -11.316  1.00 96.97           H  
ATOM    959 HG23 ILE A  65      18.336  -4.048 -11.734  1.00 96.97           H  
ATOM    960  CD1 ILE A  65      20.751  -2.310  -8.895  1.00 96.97           C  
ATOM    961 HD11 ILE A  65      21.291  -2.776  -9.719  1.00 96.97           H  
ATOM    962 HD12 ILE A  65      21.365  -1.512  -8.479  1.00 96.97           H  
ATOM    963 HD13 ILE A  65      20.570  -3.055  -8.120  1.00 96.97           H  
ATOM    964  N   LEU A  66      15.717  -4.290 -10.347  1.00 97.36           N  
ATOM    965  H   LEU A  66      16.110  -4.578  -9.462  1.00 97.36           H  
ATOM    966  CA  LEU A  66      14.824  -5.213 -11.052  1.00 97.36           C  
ATOM    967  HA  LEU A  66      15.202  -5.365 -12.063  1.00 97.36           H  
ATOM    968  C   LEU A  66      13.406  -4.646 -11.204  1.00 97.36           C  
ATOM    969  CB  LEU A  66      14.800  -6.561 -10.312  1.00 97.36           C  
ATOM    970  HB2 LEU A  66      14.506  -6.387  -9.277  1.00 97.36           H  
ATOM    971  HB3 LEU A  66      14.034  -7.189 -10.767  1.00 97.36           H  
ATOM    972  O   LEU A  66      12.815  -4.734 -12.278  1.00 97.36           O  
ATOM    973  CG  LEU A  66      16.131  -7.336 -10.320  1.00 97.36           C  
ATOM    974  HG  LEU A  66      16.897  -6.753  -9.808  1.00 97.36           H  
ATOM    975  CD1 LEU A  66      15.944  -8.654  -9.567  1.00 97.36           C  
ATOM    976 HD11 LEU A  66      16.891  -9.192  -9.526  1.00 97.36           H  
ATOM    977 HD12 LEU A  66      15.616  -8.446  -8.549  1.00 97.36           H  
ATOM    978 HD13 LEU A  66      15.191  -9.263 -10.067  1.00 97.36           H  
ATOM    979  CD2 LEU A  66      16.641  -7.653 -11.727  1.00 97.36           C  
ATOM    980 HD21 LEU A  66      17.549  -8.252 -11.660  1.00 97.36           H  
ATOM    981 HD22 LEU A  66      16.893  -6.734 -12.257  1.00 97.36           H  
ATOM    982 HD23 LEU A  66      15.883  -8.202 -12.285  1.00 97.36           H  
ATOM    983  N   ALA A  67      12.864  -4.015 -10.161  1.00 96.95           N  
ATOM    984  H   ALA A  67      13.382  -3.991  -9.294  1.00 96.95           H  
ATOM    985  CA  ALA A  67      11.524  -3.438 -10.180  1.00 96.95           C  
ATOM    986  HA  ALA A  67      10.825  -4.199 -10.527  1.00 96.95           H  
ATOM    987  C   ALA A  67      11.407  -2.239 -11.134  1.00 96.95           C  
ATOM    988  CB  ALA A  67      11.145  -3.047  -8.751  1.00 96.95           C  
ATOM    989  HB1 ALA A  67      11.822  -2.281  -8.375  1.00 96.95           H  
ATOM    990  HB2 ALA A  67      10.126  -2.659  -8.746  1.00 96.95           H  
ATOM    991  HB3 ALA A  67      11.188  -3.921  -8.101  1.00 96.95           H  
ATOM    992  O   ALA A  67      10.404  -2.101 -11.836  1.00 96.95           O  
ATOM    993  N   LYS A  68      12.434  -1.385 -11.204  1.00 97.21           N  
ATOM    994  H   LYS A  68      13.225  -1.529 -10.594  1.00 97.21           H  
ATOM    995  CA  LYS A  68      12.474  -0.264 -12.151  1.00 97.21           C  
ATOM    996  HA  LYS A  68      11.517   0.257 -12.116  1.00 97.21           H  
ATOM    997  C   LYS A  68      12.643  -0.772 -13.589  1.00 97.21           C  
ATOM    998  CB  LYS A  68      13.581   0.703 -11.710  1.00 97.21           C  
ATOM    999  HB2 LYS A  68      13.550   0.810 -10.625  1.00 97.21           H  
ATOM   1000  HB3 LYS A  68      14.549   0.262 -11.947  1.00 97.21           H  
ATOM   1001  O   LYS A  68      11.944  -0.300 -14.481  1.00 97.21           O  
ATOM   1002  CG  LYS A  68      13.489   2.106 -12.324  1.00 97.21           C  
ATOM   1003  HG2 LYS A  68      13.191   2.052 -13.371  1.00 97.21           H  
ATOM   1004  HG3 LYS A  68      14.480   2.555 -12.268  1.00 97.21           H  
ATOM   1005  CD  LYS A  68      12.518   2.998 -11.531  1.00 97.21           C  
ATOM   1006  HD2 LYS A  68      11.495   2.639 -11.640  1.00 97.21           H  
ATOM   1007  HD3 LYS A  68      12.798   2.965 -10.478  1.00 97.21           H  
ATOM   1008  CE  LYS A  68      12.611   4.449 -12.023  1.00 97.21           C  
ATOM   1009  HE2 LYS A  68      13.597   4.602 -12.464  1.00 97.21           H  
ATOM   1010  HE3 LYS A  68      11.884   4.605 -12.820  1.00 97.21           H  
ATOM   1011  NZ  LYS A  68      12.428   5.439 -10.925  1.00 97.21           N  
ATOM   1012  HZ1 LYS A  68      13.192   5.428 -10.264  1.00 97.21           H  
ATOM   1013  HZ2 LYS A  68      12.470   6.393 -11.253  1.00 97.21           H  
ATOM   1014  HZ3 LYS A  68      11.626   5.335 -10.320  1.00 97.21           H  
ATOM   1015  N   GLY A  69      13.467  -1.801 -13.803  1.00 97.33           N  
ATOM   1016  H   GLY A  69      14.033  -2.134 -13.036  1.00 97.33           H  
ATOM   1017  CA  GLY A  69      13.550  -2.516 -15.082  1.00 97.33           C  
ATOM   1018  HA2 GLY A  69      13.900  -1.843 -15.865  1.00 97.33           H  
ATOM   1019  HA3 GLY A  69      14.271  -3.325 -14.959  1.00 97.33           H  
ATOM   1020  C   GLY A  69      12.217  -3.141 -15.515  1.00 97.33           C  
ATOM   1021  O   GLY A  69      11.810  -3.023 -16.670  1.00 97.33           O  
ATOM   1022  N   GLU A  70      11.478  -3.736 -14.578  1.00 96.64           N  
ATOM   1023  H   GLU A  70      11.887  -3.875 -13.665  1.00 96.64           H  
ATOM   1024  CA  GLU A  70      10.136  -4.274 -14.822  1.00 96.64           C  
ATOM   1025  HA  GLU A  70      10.190  -4.963 -15.665  1.00 96.64           H  
ATOM   1026  C   GLU A  70       9.128  -3.172 -15.182  1.00 96.64           C  
ATOM   1027  CB  GLU A  70       9.678  -5.058 -13.585  1.00 96.64           C  
ATOM   1028  HB2 GLU A  70      10.451  -5.773 -13.304  1.00 96.64           H  
ATOM   1029  HB3 GLU A  70       9.569  -4.362 -12.753  1.00 96.64           H  
ATOM   1030  O   GLU A  70       8.308  -3.362 -16.078  1.00 96.64           O  
ATOM   1031  CG  GLU A  70       8.348  -5.809 -13.758  1.00 96.64           C  
ATOM   1032  HG2 GLU A  70       8.100  -6.283 -12.809  1.00 96.64           H  
ATOM   1033  HG3 GLU A  70       7.558  -5.090 -13.978  1.00 96.64           H  
ATOM   1034  CD  GLU A  70       8.362  -6.887 -14.846  1.00 96.64           C  
ATOM   1035  OE1 GLU A  70       7.285  -7.192 -15.392  1.00 96.64           O  
ATOM   1036  OE2 GLU A  70       9.424  -7.464 -15.170  1.00 96.64           O  
ATOM   1037  N   ALA A  71       9.208  -1.995 -14.553  1.00 96.08           N  
ATOM   1038  H   ALA A  71       9.871  -1.893 -13.798  1.00 96.08           H  
ATOM   1039  CA  ALA A  71       8.364  -0.854 -14.912  1.00 96.08           C  
ATOM   1040  HA  ALA A  71       7.322  -1.156 -14.809  1.00 96.08           H  
ATOM   1041  C   ALA A  71       8.571  -0.408 -16.373  1.00 96.08           C  
ATOM   1042  CB  ALA A  71       8.631   0.294 -13.932  1.00 96.08           C  
ATOM   1043  HB1 ALA A  71       7.953   1.119 -14.151  1.00 96.08           H  
ATOM   1044  HB2 ALA A  71       9.655   0.654 -14.034  1.00 96.08           H  
ATOM   1045  HB3 ALA A  71       8.471  -0.043 -12.908  1.00 96.08           H  
ATOM   1046  O   ALA A  71       7.603  -0.029 -17.041  1.00 96.08           O  
ATOM   1047  N   HIS A  72       9.804  -0.497 -16.887  1.00 95.23           N  
ATOM   1048  H   HIS A  72      10.556  -0.779 -16.274  1.00 95.23           H  
ATOM   1049  CA  HIS A  72      10.106  -0.286 -18.308  1.00 95.23           C  
ATOM   1050  HA  HIS A  72       9.612   0.625 -18.648  1.00 95.23           H  
ATOM   1051  C   HIS A  72       9.565  -1.415 -19.188  1.00 95.23           C  
ATOM   1052  CB  HIS A  72      11.611  -0.093 -18.518  1.00 95.23           C  
ATOM   1053  HB2 HIS A  72      11.830  -0.157 -19.583  1.00 95.23           H  
ATOM   1054  HB3 HIS A  72      12.163  -0.884 -18.011  1.00 95.23           H  
ATOM   1055  O   HIS A  72       8.893  -1.125 -20.175  1.00 95.23           O  
ATOM   1056  CG  HIS A  72      12.106   1.241 -18.034  1.00 95.23           C  
ATOM   1057  CD2 HIS A  72      12.884   1.452 -16.936  1.00 95.23           C  
ATOM   1058  HD2 HIS A  72      13.265   0.701 -16.260  1.00 95.23           H  
ATOM   1059  ND1 HIS A  72      11.859   2.463 -18.663  1.00 95.23           N  
ATOM   1060  CE1 HIS A  72      12.529   3.376 -17.939  1.00 95.23           C  
ATOM   1061  HE1 HIS A  72      12.580   4.432 -18.161  1.00 95.23           H  
ATOM   1062  NE2 HIS A  72      13.114   2.805 -16.881  1.00 95.23           N  
ATOM   1063  HE2 HIS A  72      13.636   3.304 -16.175  1.00 95.23           H  
ATOM   1064  N   LEU A  73       9.748  -2.686 -18.801  1.00 93.09           N  
ATOM   1065  H   LEU A  73      10.320  -2.854 -17.986  1.00 93.09           H  
ATOM   1066  CA  LEU A  73       9.189  -3.839 -19.531  1.00 93.09           C  
ATOM   1067  HA  LEU A  73       9.586  -3.837 -20.546  1.00 93.09           H  
ATOM   1068  C   LEU A  73       7.662  -3.784 -19.660  1.00 93.09           C  
ATOM   1069  CB  LEU A  73       9.549  -5.158 -18.816  1.00 93.09           C  
ATOM   1070  HB2 LEU A  73       9.360  -5.043 -17.749  1.00 93.09           H  
ATOM   1071  HB3 LEU A  73       8.879  -5.939 -19.176  1.00 93.09           H  
ATOM   1072  O   LEU A  73       7.105  -4.164 -20.689  1.00 93.09           O  
ATOM   1073  CG  LEU A  73      10.983  -5.652 -19.025  1.00 93.09           C  
ATOM   1074  HG  LEU A  73      11.680  -4.870 -18.725  1.00 93.09           H  
ATOM   1075  CD1 LEU A  73      11.258  -6.863 -18.144  1.00 93.09           C  
ATOM   1076 HD11 LEU A  73      11.062  -6.611 -17.102  1.00 93.09           H  
ATOM   1077 HD12 LEU A  73      12.307  -7.146 -18.240  1.00 93.09           H  
ATOM   1078 HD13 LEU A  73      10.628  -7.703 -18.438  1.00 93.09           H  
ATOM   1079  CD2 LEU A  73      11.212  -6.100 -20.475  1.00 93.09           C  
ATOM   1080 HD21 LEU A  73      10.514  -6.893 -20.744  1.00 93.09           H  
ATOM   1081 HD22 LEU A  73      11.076  -5.268 -21.166  1.00 93.09           H  
ATOM   1082 HD23 LEU A  73      12.232  -6.468 -20.589  1.00 93.09           H  
ATOM   1083  N   LEU A  74       6.975  -3.331 -18.612  1.00 90.91           N  
ATOM   1084  H   LEU A  74       7.490  -3.117 -17.770  1.00 90.91           H  
ATOM   1085  CA  LEU A  74       5.523  -3.152 -18.611  1.00 90.91           C  
ATOM   1086  HA  LEU A  74       5.065  -3.988 -19.141  1.00 90.91           H  
ATOM   1087  C   LEU A  74       5.078  -1.894 -19.367  1.00 90.91           C  
ATOM   1088  CB  LEU A  74       5.020  -3.139 -17.156  1.00 90.91           C  
ATOM   1089  HB2 LEU A  74       3.964  -2.867 -17.153  1.00 90.91           H  
ATOM   1090  HB3 LEU A  74       5.561  -2.366 -16.610  1.00 90.91           H  
ATOM   1091  O   LEU A  74       3.877  -1.699 -19.552  1.00 90.91           O  
ATOM   1092  CG  LEU A  74       5.176  -4.479 -16.415  1.00 90.91           C  
ATOM   1093  HG  LEU A  74       6.225  -4.774 -16.385  1.00 90.91           H  
ATOM   1094  CD1 LEU A  74       4.667  -4.322 -14.982  1.00 90.91           C  
ATOM   1095 HD11 LEU A  74       4.839  -5.249 -14.435  1.00 90.91           H  
ATOM   1096 HD12 LEU A  74       3.603  -4.083 -14.978  1.00 90.91           H  
ATOM   1097 HD13 LEU A  74       5.230  -3.528 -14.491  1.00 90.91           H  
ATOM   1098  CD2 LEU A  74       4.375  -5.604 -17.073  1.00 90.91           C  
ATOM   1099 HD21 LEU A  74       4.429  -6.480 -16.427  1.00 90.91           H  
ATOM   1100 HD22 LEU A  74       3.336  -5.303 -17.203  1.00 90.91           H  
ATOM   1101 HD23 LEU A  74       4.820  -5.859 -18.035  1.00 90.91           H  
ATOM   1102  N   ASN A  75       6.026  -1.053 -19.792  1.00 89.29           N  
ATOM   1103  H   ASN A  75       6.989  -1.332 -19.675  1.00 89.29           H  
ATOM   1104  CA  ASN A  75       5.798   0.279 -20.335  1.00 89.29           C  
ATOM   1105  HA  ASN A  75       6.757   0.796 -20.288  1.00 89.29           H  
ATOM   1106  C   ASN A  75       4.830   1.096 -19.465  1.00 89.29           C  
ATOM   1107  CB  ASN A  75       5.399   0.185 -21.815  1.00 89.29           C  
ATOM   1108  HB2 ASN A  75       6.121  -0.432 -22.349  1.00 89.29           H  
ATOM   1109  HB3 ASN A  75       4.413  -0.272 -21.890  1.00 89.29           H  
ATOM   1110  O   ASN A  75       3.855   1.660 -19.958  1.00 89.29           O  
ATOM   1111  CG  ASN A  75       5.386   1.559 -22.459  1.00 89.29           C  
ATOM   1112  ND2 ASN A  75       4.383   1.863 -23.248  1.00 89.29           N  
ATOM   1113 HD21 ASN A  75       4.361   2.829 -23.544  1.00 89.29           H  
ATOM   1114 HD22 ASN A  75       3.546   1.300 -23.208  1.00 89.29           H  
ATOM   1115  OD1 ASN A  75       6.261   2.385 -22.244  1.00 89.29           O  
ATOM   1116  N   ALA A  76       5.076   1.122 -18.154  1.00 90.38           N  
ATOM   1117  H   ALA A  76       5.891   0.642 -17.798  1.00 90.38           H  
ATOM   1118  CA  ALA A  76       4.262   1.906 -17.236  1.00 90.38           C  
ATOM   1119  HA  ALA A  76       3.218   1.626 -17.380  1.00 90.38           H  
ATOM   1120  C   ALA A  76       4.393   3.409 -17.540  1.00 90.38           C  
ATOM   1121  CB  ALA A  76       4.666   1.562 -15.797  1.00 90.38           C  
ATOM   1122  HB1 ALA A  76       4.555   0.491 -15.627  1.00 90.38           H  
ATOM   1123  HB2 ALA A  76       4.024   2.103 -15.102  1.00 90.38           H  
ATOM   1124  HB3 ALA A  76       5.704   1.846 -15.626  1.00 90.38           H  
ATOM   1125  O   ALA A  76       5.490   3.893 -17.849  1.00 90.38           O  
ATOM   1126  N   ASP A  77       3.292   4.153 -17.411  1.00 87.10           N  
ATOM   1127  H   ASP A  77       2.400   3.688 -17.317  1.00 87.10           H  
ATOM   1128  CA  ASP A  77       3.275   5.602 -17.657  1.00 87.10           C  
ATOM   1129  HA  ASP A  77       3.666   5.804 -18.654  1.00 87.10           H  
ATOM   1130  C   ASP A  77       4.155   6.341 -16.639  1.00 87.10           C  
ATOM   1131  CB  ASP A  77       1.832   6.131 -17.586  1.00 87.10           C  
ATOM   1132  HB2 ASP A  77       1.416   5.905 -16.605  1.00 87.10           H  
ATOM   1133  HB3 ASP A  77       1.854   7.215 -17.698  1.00 87.10           H  
ATOM   1134  O   ASP A  77       5.054   7.102 -16.995  1.00 87.10           O  
ATOM   1135  CG  ASP A  77       0.922   5.555 -18.673  1.00 87.10           C  
ATOM   1136  OD1 ASP A  77       1.408   5.390 -19.811  1.00 87.10           O  
ATOM   1137  OD2 ASP A  77      -0.246   5.269 -18.333  1.00 87.10           O  
ATOM   1138  N   LYS A  78       3.947   6.051 -15.349  1.00 90.39           N  
ATOM   1139  H   LYS A  78       3.195   5.408 -15.146  1.00 90.39           H  
ATOM   1140  CA  LYS A  78       4.698   6.628 -14.227  1.00 90.39           C  
ATOM   1141  HA  LYS A  78       5.278   7.478 -14.587  1.00 90.39           H  
ATOM   1142  C   LYS A  78       5.696   5.613 -13.680  1.00 90.39           C  
ATOM   1143  CB  LYS A  78       3.731   7.162 -13.162  1.00 90.39           C  
ATOM   1144  HB2 LYS A  78       3.086   6.358 -12.807  1.00 90.39           H  
ATOM   1145  HB3 LYS A  78       4.313   7.533 -12.318  1.00 90.39           H  
ATOM   1146  O   LYS A  78       5.456   4.948 -12.674  1.00 90.39           O  
ATOM   1147  CG  LYS A  78       2.867   8.308 -13.713  1.00 90.39           C  
ATOM   1148  HG2 LYS A  78       3.512   9.080 -14.133  1.00 90.39           H  
ATOM   1149  HG3 LYS A  78       2.203   7.935 -14.493  1.00 90.39           H  
ATOM   1150  CD  LYS A  78       2.029   8.914 -12.589  1.00 90.39           C  
ATOM   1151  HD2 LYS A  78       1.382   8.143 -12.171  1.00 90.39           H  
ATOM   1152  HD3 LYS A  78       2.708   9.298 -11.828  1.00 90.39           H  
ATOM   1153  CE  LYS A  78       1.164  10.078 -13.056  1.00 90.39           C  
ATOM   1154  HE2 LYS A  78       1.814  10.834 -13.497  1.00 90.39           H  
ATOM   1155  HE3 LYS A  78       0.468   9.725 -13.817  1.00 90.39           H  
ATOM   1156  NZ  LYS A  78       0.422  10.658 -11.914  1.00 90.39           N  
ATOM   1157  HZ1 LYS A  78      -0.059  11.521 -12.127  1.00 90.39           H  
ATOM   1158  HZ2 LYS A  78       0.977  10.803 -11.082  1.00 90.39           H  
ATOM   1159  HZ3 LYS A  78      -0.283  10.037 -11.544  1.00 90.39           H  
ATOM   1160  N   LYS A  79       6.826   5.482 -14.373  1.00 92.47           N  
ATOM   1161  H   LYS A  79       6.896   6.031 -15.218  1.00 92.47           H  
ATOM   1162  CA  LYS A  79       7.830   4.427 -14.139  1.00 92.47           C  
ATOM   1163  HA  LYS A  79       7.350   3.454 -14.248  1.00 92.47           H  
ATOM   1164  C   LYS A  79       8.436   4.441 -12.740  1.00 92.47           C  
ATOM   1165  CB  LYS A  79       8.933   4.536 -15.191  1.00 92.47           C  
ATOM   1166  HB2 LYS A  79       9.388   5.525 -15.151  1.00 92.47           H  
ATOM   1167  HB3 LYS A  79       9.700   3.790 -14.982  1.00 92.47           H  
ATOM   1168  O   LYS A  79       8.724   3.380 -12.198  1.00 92.47           O  
ATOM   1169  CG  LYS A  79       8.355   4.278 -16.588  1.00 92.47           C  
ATOM   1170  HG2 LYS A  79       7.553   4.985 -16.800  1.00 92.47           H  
ATOM   1171  HG3 LYS A  79       7.971   3.260 -16.634  1.00 92.47           H  
ATOM   1172  CD  LYS A  79       9.440   4.465 -17.636  1.00 92.47           C  
ATOM   1173  HD2 LYS A  79       9.709   5.518 -17.721  1.00 92.47           H  
ATOM   1174  HD3 LYS A  79      10.299   3.912 -17.256  1.00 92.47           H  
ATOM   1175  CE  LYS A  79       9.056   3.900 -19.011  1.00 92.47           C  
ATOM   1176  HE2 LYS A  79       8.948   2.820 -18.914  1.00 92.47           H  
ATOM   1177  HE3 LYS A  79       9.880   4.073 -19.703  1.00 92.47           H  
ATOM   1178  NZ  LYS A  79       7.794   4.486 -19.539  1.00 92.47           N  
ATOM   1179  HZ1 LYS A  79       7.540   4.052 -20.415  1.00 92.47           H  
ATOM   1180  HZ2 LYS A  79       7.029   4.308 -18.904  1.00 92.47           H  
ATOM   1181  HZ3 LYS A  79       7.869   5.484 -19.670  1.00 92.47           H  
ATOM   1182  N   ASP A  80       8.582   5.619 -12.137  1.00 91.68           N  
ATOM   1183  H   ASP A  80       8.354   6.462 -12.644  1.00 91.68           H  
ATOM   1184  CA  ASP A  80       9.058   5.723 -10.759  1.00 91.68           C  
ATOM   1185  HA  ASP A  80       9.970   5.133 -10.671  1.00 91.68           H  
ATOM   1186  C   ASP A  80       8.083   5.109  -9.747  1.00 91.68           C  
ATOM   1187  CB  ASP A  80       9.368   7.186 -10.415  1.00 91.68           C  
ATOM   1188  HB2 ASP A  80       8.464   7.789 -10.497  1.00 91.68           H  
ATOM   1189  HB3 ASP A  80      10.117   7.576 -11.105  1.00 91.68           H  
ATOM   1190  O   ASP A  80       8.439   4.212  -8.980  1.00 91.68           O  
ATOM   1191  CG  ASP A  80       9.909   7.234  -8.991  1.00 91.68           C  
ATOM   1192  OD1 ASP A  80      10.881   6.485  -8.779  1.00 91.68           O  
ATOM   1193  OD2 ASP A  80       9.262   7.851  -8.114  1.00 91.68           O  
ATOM   1194  N   GLN A  81       6.820   5.527  -9.812  1.00 93.85           N  
ATOM   1195  H   GLN A  81       6.582   6.247 -10.479  1.00 93.85           H  
ATOM   1196  CA  GLN A  81       5.763   5.005  -8.948  1.00 93.85           C  
ATOM   1197  HA  GLN A  81       6.053   5.143  -7.906  1.00 93.85           H  
ATOM   1198  C   GLN A  81       5.541   3.509  -9.184  1.00 93.85           C  
ATOM   1199  CB  GLN A  81       4.462   5.771  -9.203  1.00 93.85           C  
ATOM   1200  HB2 GLN A  81       3.700   5.394  -8.521  1.00 93.85           H  
ATOM   1201  HB3 GLN A  81       4.126   5.591 -10.224  1.00 93.85           H  
ATOM   1202  O   GLN A  81       5.417   2.740  -8.231  1.00 93.85           O  
ATOM   1203  CG  GLN A  81       4.616   7.280  -8.982  1.00 93.85           C  
ATOM   1204  HG2 GLN A  81       5.086   7.468  -8.017  1.00 93.85           H  
ATOM   1205  HG3 GLN A  81       5.270   7.702  -9.746  1.00 93.85           H  
ATOM   1206  CD  GLN A  81       3.275   7.991  -9.090  1.00 93.85           C  
ATOM   1207  NE2 GLN A  81       2.950   8.904  -8.208  1.00 93.85           N  
ATOM   1208 HE21 GLN A  81       2.083   9.406  -8.334  1.00 93.85           H  
ATOM   1209 HE22 GLN A  81       3.430   8.859  -7.321  1.00 93.85           H  
ATOM   1210  OE1 GLN A  81       2.516   7.741 -10.007  1.00 93.85           O  
ATOM   1211  N   ALA A  82       5.550   3.084 -10.451  1.00 94.51           N  
ATOM   1212  H   ALA A  82       5.628   3.771 -11.187  1.00 94.51           H  
ATOM   1213  CA  ALA A  82       5.458   1.679 -10.826  1.00 94.51           C  
ATOM   1214  HA  ALA A  82       4.534   1.267 -10.420  1.00 94.51           H  
ATOM   1215  C   ALA A  82       6.621   0.864 -10.246  1.00 94.51           C  
ATOM   1216  CB  ALA A  82       5.397   1.582 -12.352  1.00 94.51           C  
ATOM   1217  HB1 ALA A  82       5.331   0.536 -12.650  1.00 94.51           H  
ATOM   1218  HB2 ALA A  82       6.292   2.025 -12.788  1.00 94.51           H  
ATOM   1219  HB3 ALA A  82       4.519   2.115 -12.716  1.00 94.51           H  
ATOM   1220  O   ALA A  82       6.375  -0.176  -9.644  1.00 94.51           O  
ATOM   1221  N   GLY A  83       7.862   1.358 -10.338  1.00 95.98           N  
ATOM   1222  H   GLY A  83       8.008   2.217 -10.848  1.00 95.98           H  
ATOM   1223  CA  GLY A  83       9.036   0.711  -9.749  1.00 95.98           C  
ATOM   1224  HA2 GLY A  83       9.192  -0.259 -10.221  1.00 95.98           H  
ATOM   1225  HA3 GLY A  83       9.912   1.334  -9.928  1.00 95.98           H  
ATOM   1226  C   GLY A  83       8.891   0.504  -8.239  1.00 95.98           C  
ATOM   1227  O   GLY A  83       9.079  -0.608  -7.752  1.00 95.98           O  
ATOM   1228  N   LYS A  84       8.449   1.530  -7.497  1.00 96.01           N  
ATOM   1229  H   LYS A  84       8.318   2.421  -7.955  1.00 96.01           H  
ATOM   1230  CA  LYS A  84       8.156   1.411  -6.055  1.00 96.01           C  
ATOM   1231  HA  LYS A  84       9.049   1.057  -5.540  1.00 96.01           H  
ATOM   1232  C   LYS A  84       7.057   0.381  -5.775  1.00 96.01           C  
ATOM   1233  CB  LYS A  84       7.758   2.781  -5.483  1.00 96.01           C  
ATOM   1234  HB2 LYS A  84       6.946   3.193  -6.082  1.00 96.01           H  
ATOM   1235  HB3 LYS A  84       7.395   2.648  -4.464  1.00 96.01           H  
ATOM   1236  O   LYS A  84       7.210  -0.440  -4.877  1.00 96.01           O  
ATOM   1237  CG  LYS A  84       8.926   3.778  -5.444  1.00 96.01           C  
ATOM   1238  HG2 LYS A  84       9.449   3.772  -6.400  1.00 96.01           H  
ATOM   1239  HG3 LYS A  84       9.622   3.478  -4.660  1.00 96.01           H  
ATOM   1240  CD  LYS A  84       8.418   5.202  -5.176  1.00 96.01           C  
ATOM   1241  HD2 LYS A  84       7.704   5.463  -5.958  1.00 96.01           H  
ATOM   1242  HD3 LYS A  84       7.921   5.252  -4.207  1.00 96.01           H  
ATOM   1243  CE  LYS A  84       9.583   6.201  -5.219  1.00 96.01           C  
ATOM   1244  HE2 LYS A  84      10.238   5.935  -6.049  1.00 96.01           H  
ATOM   1245  HE3 LYS A  84      10.157   6.124  -4.296  1.00 96.01           H  
ATOM   1246  NZ  LYS A  84       9.122   7.594  -5.433  1.00 96.01           N  
ATOM   1247  HZ1 LYS A  84       9.888   8.245  -5.331  1.00 96.01           H  
ATOM   1248  HZ2 LYS A  84       8.878   7.698  -6.408  1.00 96.01           H  
ATOM   1249  HZ3 LYS A  84       8.337   7.862  -4.855  1.00 96.01           H  
ATOM   1250  N   CYS A  85       5.968   0.384  -6.545  1.00 95.99           N  
ATOM   1251  H   CYS A  85       5.897   1.085  -7.269  1.00 95.99           H  
ATOM   1252  CA  CYS A  85       4.865  -0.565  -6.368  1.00 95.99           C  
ATOM   1253  HA  CYS A  85       4.543  -0.546  -5.326  1.00 95.99           H  
ATOM   1254  C   CYS A  85       5.282  -2.010  -6.678  1.00 95.99           C  
ATOM   1255  CB  CYS A  85       3.678  -0.151  -7.245  1.00 95.99           C  
ATOM   1256  HB2 CYS A  85       3.992  -0.068  -8.286  1.00 95.99           H  
ATOM   1257  HB3 CYS A  85       2.903  -0.914  -7.172  1.00 95.99           H  
ATOM   1258  O   CYS A  85       4.936  -2.919  -5.931  1.00 95.99           O  
ATOM   1259  SG  CYS A  85       2.989   1.429  -6.679  1.00 95.99           S  
ATOM   1260  HG  CYS A  85       3.998   2.196  -7.101  1.00 95.99           H  
ATOM   1261  N   ILE A  86       6.057  -2.235  -7.740  1.00 96.28           N  
ATOM   1262  H   ILE A  86       6.301  -1.454  -8.332  1.00 96.28           H  
ATOM   1263  CA  ILE A  86       6.588  -3.559  -8.095  1.00 96.28           C  
ATOM   1264  HA  ILE A  86       5.766  -4.275  -8.123  1.00 96.28           H  
ATOM   1265  C   ILE A  86       7.575  -4.042  -7.023  1.00 96.28           C  
ATOM   1266  CB  ILE A  86       7.229  -3.508  -9.500  1.00 96.28           C  
ATOM   1267  HB  ILE A  86       7.952  -2.692  -9.515  1.00 96.28           H  
ATOM   1268  O   ILE A  86       7.556  -5.218  -6.658  1.00 96.28           O  
ATOM   1269  CG1 ILE A  86       6.161  -3.243 -10.588  1.00 96.28           C  
ATOM   1270 HG12 ILE A  86       5.437  -2.509 -10.235  1.00 96.28           H  
ATOM   1271 HG13 ILE A  86       5.613  -4.162 -10.798  1.00 96.28           H  
ATOM   1272  CG2 ILE A  86       7.967  -4.822  -9.820  1.00 96.28           C  
ATOM   1273 HG21 ILE A  86       8.383  -4.784 -10.827  1.00 96.28           H  
ATOM   1274 HG22 ILE A  86       8.797  -4.983  -9.133  1.00 96.28           H  
ATOM   1275 HG23 ILE A  86       7.277  -5.663  -9.756  1.00 96.28           H  
ATOM   1276  CD1 ILE A  86       6.758  -2.700 -11.891  1.00 96.28           C  
ATOM   1277 HD11 ILE A  86       7.369  -1.822 -11.682  1.00 96.28           H  
ATOM   1278 HD12 ILE A  86       7.375  -3.458 -12.376  1.00 96.28           H  
ATOM   1279 HD13 ILE A  86       5.952  -2.413 -12.565  1.00 96.28           H  
ATOM   1280  N   ALA A  87       8.392  -3.143  -6.464  1.00 95.92           N  
ATOM   1281  H   ALA A  87       8.423  -2.206  -6.840  1.00 95.92           H  
ATOM   1282  CA  ALA A  87       9.260  -3.456  -5.333  1.00 95.92           C  
ATOM   1283  HA  ALA A  87       9.885  -4.308  -5.598  1.00 95.92           H  
ATOM   1284  C   ALA A  87       8.449  -3.857  -4.090  1.00 95.92           C  
ATOM   1285  CB  ALA A  87      10.178  -2.260  -5.063  1.00 95.92           C  
ATOM   1286  HB1 ALA A  87       9.592  -1.357  -4.898  1.00 95.92           H  
ATOM   1287  HB2 ALA A  87      10.789  -2.453  -4.182  1.00 95.92           H  
ATOM   1288  HB3 ALA A  87      10.832  -2.101  -5.920  1.00 95.92           H  
ATOM   1289  O   ALA A  87       8.752  -4.880  -3.480  1.00 95.92           O  
ATOM   1290  N   VAL A  88       7.374  -3.126  -3.756  1.00 96.26           N  
ATOM   1291  H   VAL A  88       7.198  -2.276  -4.272  1.00 96.26           H  
ATOM   1292  CA  VAL A  88       6.421  -3.530  -2.702  1.00 96.26           C  
ATOM   1293  HA  VAL A  88       6.954  -3.606  -1.754  1.00 96.26           H  
ATOM   1294  C   VAL A  88       5.853  -4.918  -2.999  1.00 96.26           C  
ATOM   1295  CB  VAL A  88       5.276  -2.504  -2.536  1.00 96.26           C  
ATOM   1296  HB  VAL A  88       4.821  -2.295  -3.504  1.00 96.26           H  
ATOM   1297  O   VAL A  88       5.850  -5.778  -2.124  1.00 96.26           O  
ATOM   1298  CG1 VAL A  88       4.176  -2.999  -1.587  1.00 96.26           C  
ATOM   1299 HG11 VAL A  88       3.414  -2.229  -1.466  1.00 96.26           H  
ATOM   1300 HG12 VAL A  88       4.612  -3.231  -0.615  1.00 96.26           H  
ATOM   1301 HG13 VAL A  88       3.688  -3.888  -1.986  1.00 96.26           H  
ATOM   1302  CG2 VAL A  88       5.783  -1.188  -1.942  1.00 96.26           C  
ATOM   1303 HG21 VAL A  88       4.975  -0.457  -1.914  1.00 96.26           H  
ATOM   1304 HG22 VAL A  88       6.145  -1.367  -0.929  1.00 96.26           H  
ATOM   1305 HG23 VAL A  88       6.603  -0.783  -2.535  1.00 96.26           H  
ATOM   1306  N   ALA A  89       5.423  -5.171  -4.235  1.00 94.89           N  
ATOM   1307  H   ALA A  89       5.450  -4.428  -4.920  1.00 94.89           H  
ATOM   1308  CA  ALA A  89       4.799  -6.432  -4.617  1.00 94.89           C  
ATOM   1309  HA  ALA A  89       3.945  -6.595  -3.959  1.00 94.89           H  
ATOM   1310  C   ALA A  89       5.723  -7.653  -4.457  1.00 94.89           C  
ATOM   1311  CB  ALA A  89       4.282  -6.295  -6.049  1.00 94.89           C  
ATOM   1312  HB1 ALA A  89       3.561  -7.094  -6.224  1.00 94.89           H  
ATOM   1313  HB2 ALA A  89       3.777  -5.339  -6.189  1.00 94.89           H  
ATOM   1314  HB3 ALA A  89       5.103  -6.375  -6.762  1.00 94.89           H  
ATOM   1315  O   ALA A  89       5.241  -8.738  -4.151  1.00 94.89           O  
ATOM   1316  N   ASN A  90       7.038  -7.471  -4.622  1.00 93.96           N  
ATOM   1317  H   ASN A  90       7.356  -6.553  -4.898  1.00 93.96           H  
ATOM   1318  CA  ASN A  90       8.037  -8.535  -4.476  1.00 93.96           C  
ATOM   1319  HA  ASN A  90       7.567  -9.497  -4.680  1.00 93.96           H  
ATOM   1320  C   ASN A  90       8.625  -8.661  -3.060  1.00 93.96           C  
ATOM   1321  CB  ASN A  90       9.147  -8.325  -5.519  1.00 93.96           C  
ATOM   1322  HB2 ASN A  90       9.995  -8.963  -5.269  1.00 93.96           H  
ATOM   1323  HB3 ASN A  90       9.489  -7.291  -5.515  1.00 93.96           H  
ATOM   1324  O   ASN A  90       9.371  -9.601  -2.806  1.00 93.96           O  
ATOM   1325  CG  ASN A  90       8.699  -8.731  -6.904  1.00 93.96           C  
ATOM   1326  ND2 ASN A  90       8.275  -7.800  -7.727  1.00 93.96           N  
ATOM   1327 HD21 ASN A  90       8.159  -6.854  -7.394  1.00 93.96           H  
ATOM   1328 HD22 ASN A  90       7.980  -8.109  -8.642  1.00 93.96           H  
ATOM   1329  OD1 ASN A  90       8.677  -9.897  -7.257  1.00 93.96           O  
ATOM   1330  N   THR A  91       8.326  -7.733  -2.144  1.00 91.24           N  
ATOM   1331  H   THR A  91       7.707  -6.979  -2.406  1.00 91.24           H  
ATOM   1332  CA  THR A  91       8.949  -7.704  -0.803  1.00 91.24           C  
ATOM   1333  HA  THR A  91       9.591  -8.575  -0.674  1.00 91.24           H  
ATOM   1334  C   THR A  91       7.962  -7.755   0.353  1.00 91.24           C  
ATOM   1335  CB  THR A  91       9.832  -6.463  -0.615  1.00 91.24           C  
ATOM   1336  HB  THR A  91      10.193  -6.441   0.414  1.00 91.24           H  
ATOM   1337  O   THR A  91       8.344  -8.148   1.450  1.00 91.24           O  
ATOM   1338  CG2 THR A  91      11.044  -6.465  -1.542  1.00 91.24           C  
ATOM   1339 HG21 THR A  91      11.639  -7.359  -1.357  1.00 91.24           H  
ATOM   1340 HG22 THR A  91      11.655  -5.587  -1.332  1.00 91.24           H  
ATOM   1341 HG23 THR A  91      10.729  -6.461  -2.586  1.00 91.24           H  
ATOM   1342  OG1 THR A  91       9.100  -5.284  -0.859  1.00 91.24           O  
ATOM   1343  HG1 THR A  91       9.013  -5.209  -1.812  1.00 91.24           H  
ATOM   1344  N   LEU A  92       6.706  -7.351   0.144  1.00 88.64           N  
ATOM   1345  H   LEU A  92       6.457  -7.001  -0.770  1.00 88.64           H  
ATOM   1346  CA  LEU A  92       5.774  -7.126   1.246  1.00 88.64           C  
ATOM   1347  HA  LEU A  92       6.330  -6.651   2.054  1.00 88.64           H  
ATOM   1348  C   LEU A  92       5.189  -8.424   1.821  1.00 88.64           C  
ATOM   1349  CB  LEU A  92       4.683  -6.156   0.762  1.00 88.64           C  
ATOM   1350  HB2 LEU A  92       5.165  -5.263   0.363  1.00 88.64           H  
ATOM   1351  HB3 LEU A  92       4.129  -6.633  -0.047  1.00 88.64           H  
ATOM   1352  O   LEU A  92       5.173  -8.600   3.037  1.00 88.64           O  
ATOM   1353  CG  LEU A  92       3.704  -5.732   1.864  1.00 88.64           C  
ATOM   1354  HG  LEU A  92       3.301  -6.622   2.348  1.00 88.64           H  
ATOM   1355  CD1 LEU A  92       4.380  -4.847   2.908  1.00 88.64           C  
ATOM   1356 HD11 LEU A  92       4.839  -3.978   2.438  1.00 88.64           H  
ATOM   1357 HD12 LEU A  92       3.634  -4.527   3.636  1.00 88.64           H  
ATOM   1358 HD13 LEU A  92       5.142  -5.418   3.439  1.00 88.64           H  
ATOM   1359  CD2 LEU A  92       2.531  -4.956   1.268  1.00 88.64           C  
ATOM   1360 HD21 LEU A  92       2.890  -4.069   0.746  1.00 88.64           H  
ATOM   1361 HD22 LEU A  92       1.845  -4.660   2.061  1.00 88.64           H  
ATOM   1362 HD23 LEU A  92       1.998  -5.600   0.568  1.00 88.64           H  
ATOM   1363  N   THR A  93       4.651  -9.300   0.968  1.00 80.00           N  
ATOM   1364  H   THR A  93       4.708  -9.111  -0.023  1.00 80.00           H  
ATOM   1365  CA  THR A  93       4.091 -10.597   1.377  1.00 80.00           C  
ATOM   1366  HA  THR A  93       4.784 -11.056   2.082  1.00 80.00           H  
ATOM   1367  C   THR A  93       3.947 -11.541   0.184  1.00 80.00           C  
ATOM   1368  CB  THR A  93       2.740 -10.446   2.103  1.00 80.00           C  
ATOM   1369  HB  THR A  93       2.889  -9.873   3.018  1.00 80.00           H  
ATOM   1370  O   THR A  93       3.617 -11.113  -0.923  1.00 80.00           O  
ATOM   1371  CG2 THR A  93       1.645  -9.773   1.289  1.00 80.00           C  
ATOM   1372 HG21 THR A  93       1.343 -10.446   0.487  1.00 80.00           H  
ATOM   1373 HG22 THR A  93       0.786  -9.577   1.931  1.00 80.00           H  
ATOM   1374 HG23 THR A  93       2.002  -8.826   0.883  1.00 80.00           H  
ATOM   1375  OG1 THR A  93       2.254 -11.722   2.442  1.00 80.00           O  
ATOM   1376  HG1 THR A  93       1.313 -11.644   2.615  1.00 80.00           H  
ATOM   1377  N   ALA A  94       4.149 -12.838   0.422  1.00 84.07           N  
ATOM   1378  H   ALA A  94       4.372 -13.124   1.365  1.00 84.07           H  
ATOM   1379  CA  ALA A  94       4.004 -13.878  -0.594  1.00 84.07           C  
ATOM   1380  HA  ALA A  94       4.584 -13.592  -1.472  1.00 84.07           H  
ATOM   1381  C   ALA A  94       2.547 -14.072  -1.059  1.00 84.07           C  
ATOM   1382  CB  ALA A  94       4.595 -15.175  -0.030  1.00 84.07           C  
ATOM   1383  HB1 ALA A  94       4.539 -15.958  -0.787  1.00 84.07           H  
ATOM   1384  HB2 ALA A  94       4.036 -15.494   0.850  1.00 84.07           H  
ATOM   1385  HB3 ALA A  94       5.641 -15.024   0.239  1.00 84.07           H  
ATOM   1386  O   ALA A  94       2.325 -14.543  -2.169  1.00 84.07           O  
ATOM   1387  N   CYS A  95       1.550 -13.674  -0.257  1.00 83.13           N  
ATOM   1388  H   CYS A  95       1.776 -13.269   0.640  1.00 83.13           H  
ATOM   1389  CA  CYS A  95       0.130 -13.856  -0.591  1.00 83.13           C  
ATOM   1390  HA  CYS A  95       0.026 -14.822  -1.086  1.00 83.13           H  
ATOM   1391  C   CYS A  95      -0.437 -12.830  -1.593  1.00 83.13           C  
ATOM   1392  CB  CYS A  95      -0.704 -13.925   0.697  1.00 83.13           C  
ATOM   1393  HB2 CYS A  95      -0.330 -14.720   1.342  1.00 83.13           H  
ATOM   1394  HB3 CYS A  95      -1.735 -14.167   0.439  1.00 83.13           H  
ATOM   1395  O   CYS A  95      -1.614 -12.902  -1.930  1.00 83.13           O  
ATOM   1396  SG  CYS A  95      -0.676 -12.342   1.585  1.00 83.13           S  
ATOM   1397  HG  CYS A  95      -1.610 -12.682   2.478  1.00 83.13           H  
ATOM   1398  N   ILE A  96       0.365 -11.875  -2.089  1.00 85.63           N  
ATOM   1399  H   ILE A  96       1.330 -11.860  -1.790  1.00 85.63           H  
ATOM   1400  CA  ILE A  96      -0.082 -10.899  -3.107  1.00 85.63           C  
ATOM   1401  HA  ILE A  96      -1.002 -10.429  -2.759  1.00 85.63           H  
ATOM   1402  C   ILE A  96      -0.433 -11.579  -4.440  1.00 85.63           C  
ATOM   1403  CB  ILE A  96       0.997  -9.801  -3.291  1.00 85.63           C  
ATOM   1404  HB  ILE A  96       1.977 -10.278  -3.299  1.00 85.63           H  
ATOM   1405  O   ILE A  96      -1.259 -11.067  -5.200  1.00 85.63           O  
ATOM   1406  CG1 ILE A  96       0.915  -8.807  -2.117  1.00 85.63           C  
ATOM   1407 HG12 ILE A  96       0.051  -8.156  -2.248  1.00 85.63           H  
ATOM   1408 HG13 ILE A  96       0.751  -9.363  -1.194  1.00 85.63           H  
ATOM   1409  CG2 ILE A  96       0.850  -8.990  -4.592  1.00 85.63           C  
ATOM   1410 HG21 ILE A  96       0.929  -9.645  -5.459  1.00 85.63           H  
ATOM   1411 HG22 ILE A  96      -0.118  -8.488  -4.609  1.00 85.63           H  
ATOM   1412 HG23 ILE A  96       1.651  -8.255  -4.671  1.00 85.63           H  
ATOM   1413  CD1 ILE A  96       2.165  -7.939  -1.944  1.00 85.63           C  
ATOM   1414 HD11 ILE A  96       3.055  -8.565  -1.888  1.00 85.63           H  
ATOM   1415 HD12 ILE A  96       2.073  -7.364  -1.023  1.00 85.63           H  
ATOM   1416 HD13 ILE A  96       2.259  -7.240  -2.775  1.00 85.63           H  
ATOM   1417  N   GLY A  97       0.209 -12.701  -4.752  1.00 82.60           N  
ATOM   1418  H   GLY A  97       0.869 -13.095  -4.097  1.00 82.60           H  
ATOM   1419  CA  GLY A  97      -0.037 -13.449  -5.975  1.00 82.60           C  
ATOM   1420  HA2 GLY A  97      -1.016 -13.924  -5.910  1.00 82.60           H  
ATOM   1421  HA3 GLY A  97      -0.032 -12.774  -6.830  1.00 82.60           H  
ATOM   1422  C   GLY A  97       1.007 -14.529  -6.210  1.00 82.60           C  
ATOM   1423  O   GLY A  97       1.994 -14.631  -5.477  1.00 82.60           O  
ATOM   1424  N   ASP A  98       0.779 -15.309  -7.262  1.00 86.29           N  
ATOM   1425  H   ASP A  98      -0.086 -15.215  -7.774  1.00 86.29           H  
ATOM   1426  CA  ASP A  98       1.644 -16.423  -7.628  1.00 86.29           C  
ATOM   1427  HA  ASP A  98       1.695 -17.102  -6.777  1.00 86.29           H  
ATOM   1428  C   ASP A  98       3.060 -15.935  -7.943  1.00 86.29           C  
ATOM   1429  CB  ASP A  98       1.056 -17.205  -8.810  1.00 86.29           C  
ATOM   1430  HB2 ASP A  98       0.981 -16.542  -9.672  1.00 86.29           H  
ATOM   1431  HB3 ASP A  98       1.737 -18.017  -9.067  1.00 86.29           H  
ATOM   1432  O   ASP A  98       3.274 -15.028  -8.754  1.00 86.29           O  
ATOM   1433  CG  ASP A  98      -0.320 -17.805  -8.505  1.00 86.29           C  
ATOM   1434  OD1 ASP A  98      -0.552 -18.176  -7.334  1.00 86.29           O  
ATOM   1435  OD2 ASP A  98      -1.142 -17.850  -9.447  1.00 86.29           O  
ATOM   1436  N   GLN A  99       4.033 -16.555  -7.283  1.00 89.71           N  
ATOM   1437  H   GLN A  99       3.785 -17.316  -6.666  1.00 89.71           H  
ATOM   1438  CA  GLN A  99       5.444 -16.306  -7.532  1.00 89.71           C  
ATOM   1439  HA  GLN A  99       5.577 -15.263  -7.820  1.00 89.71           H  
ATOM   1440  C   GLN A  99       5.904 -17.187  -8.693  1.00 89.71           C  
ATOM   1441  CB  GLN A  99       6.272 -16.561  -6.262  1.00 89.71           C  
ATOM   1442  HB2 GLN A  99       7.308 -16.287  -6.460  1.00 89.71           H  
ATOM   1443  HB3 GLN A  99       6.244 -17.625  -6.029  1.00 89.71           H  
ATOM   1444  O   GLN A  99       5.611 -18.382  -8.733  1.00 89.71           O  
ATOM   1445  CG  GLN A  99       5.773 -15.783  -5.031  1.00 89.71           C  
ATOM   1446  HG2 GLN A  99       4.768 -16.112  -4.770  1.00 89.71           H  
ATOM   1447  HG3 GLN A  99       6.420 -16.016  -4.185  1.00 89.71           H  
ATOM   1448  CD  GLN A  99       5.785 -14.274  -5.230  1.00 89.71           C  
ATOM   1449  NE2 GLN A  99       4.687 -13.594  -4.992  1.00 89.71           N  
ATOM   1450 HE21 GLN A  99       3.813 -14.078  -4.843  1.00 89.71           H  
ATOM   1451 HE22 GLN A  99       4.727 -12.595  -5.136  1.00 89.71           H  
ATOM   1452  OE1 GLN A  99       6.787 -13.680  -5.589  1.00 89.71           O  
ATOM   1453  N   MET A 100       6.654 -16.606  -9.624  1.00 92.82           N  
ATOM   1454  H   MET A 100       6.863 -15.623  -9.518  1.00 92.82           H  
ATOM   1455  CA  MET A 100       7.318 -17.345 -10.695  1.00 92.82           C  
ATOM   1456  HA  MET A 100       6.568 -17.886 -11.272  1.00 92.82           H  
ATOM   1457  C   MET A 100       8.290 -18.366 -10.095  1.00 92.82           C  
ATOM   1458  CB  MET A 100       8.062 -16.366 -11.618  1.00 92.82           C  
ATOM   1459  HB2 MET A 100       8.619 -16.939 -12.360  1.00 92.82           H  
ATOM   1460  HB3 MET A 100       8.771 -15.784 -11.029  1.00 92.82           H  
ATOM   1461  O   MET A 100       8.931 -18.087  -9.081  1.00 92.82           O  
ATOM   1462  CG  MET A 100       7.109 -15.399 -12.335  1.00 92.82           C  
ATOM   1463  HG2 MET A 100       6.523 -14.865 -11.587  1.00 92.82           H  
ATOM   1464  HG3 MET A 100       6.413 -15.978 -12.942  1.00 92.82           H  
ATOM   1465  SD  MET A 100       7.906 -14.152 -13.393  1.00 92.82           S  
ATOM   1466  CE  MET A 100       8.483 -15.218 -14.729  1.00 92.82           C  
ATOM   1467  HE1 MET A 100       8.909 -14.614 -15.530  1.00 92.82           H  
ATOM   1468  HE2 MET A 100       9.250 -15.880 -14.327  1.00 92.82           H  
ATOM   1469  HE3 MET A 100       7.654 -15.810 -15.118  1.00 92.82           H  
ATOM   1470  N   ASP A 101       8.435 -19.531 -10.726  1.00 94.26           N  
ATOM   1471  H   ASP A 101       7.907 -19.720 -11.566  1.00 94.26           H  
ATOM   1472  CA  ASP A 101       9.477 -20.495 -10.361  1.00 94.26           C  
ATOM   1473  HA  ASP A 101       9.356 -20.746  -9.307  1.00 94.26           H  
ATOM   1474  C   ASP A 101      10.887 -19.895 -10.545  1.00 94.26           C  
ATOM   1475  CB  ASP A 101       9.290 -21.780 -11.177  1.00 94.26           C  
ATOM   1476  HB2 ASP A 101       8.276 -22.156 -11.039  1.00 94.26           H  
ATOM   1477  HB3 ASP A 101       9.985 -22.539 -10.817  1.00 94.26           H  
ATOM   1478  O   ASP A 101      11.059 -18.858 -11.189  1.00 94.26           O  
ATOM   1479  CG  ASP A 101       9.551 -21.515 -12.657  1.00 94.26           C  
ATOM   1480  OD1 ASP A 101      10.741 -21.435 -13.021  1.00 94.26           O  
ATOM   1481  OD2 ASP A 101       8.578 -21.261 -13.400  1.00 94.26           O  
ATOM   1482  N   ALA A 102      11.910 -20.531  -9.970  1.00 93.54           N  
ATOM   1483  H   ALA A 102      11.736 -21.405  -9.495  1.00 93.54           H  
ATOM   1484  CA  ALA A 102      13.271 -19.989  -9.953  1.00 93.54           C  
ATOM   1485  HA  ALA A 102      13.249 -19.001  -9.494  1.00 93.54           H  
ATOM   1486  C   ALA A 102      13.883 -19.779 -11.349  1.00 93.54           C  
ATOM   1487  CB  ALA A 102      14.142 -20.904  -9.085  1.00 93.54           C  
ATOM   1488  HB1 ALA A 102      15.146 -20.486  -9.015  1.00 93.54           H  
ATOM   1489  HB2 ALA A 102      13.722 -20.972  -8.081  1.00 93.54           H  
ATOM   1490  HB3 ALA A 102      14.199 -21.899  -9.526  1.00 93.54           H  
ATOM   1491  O   ALA A 102      14.587 -18.788 -11.570  1.00 93.54           O  
ATOM   1492  N   GLU A 103      13.598 -20.671 -12.300  1.00 94.49           N  
ATOM   1493  H   GLU A 103      12.867 -21.348 -12.134  1.00 94.49           H  
ATOM   1494  CA  GLU A 103      14.103 -20.569 -13.670  1.00 94.49           C  
ATOM   1495  HA  GLU A 103      15.177 -20.387 -13.645  1.00 94.49           H  
ATOM   1496  C   GLU A 103      13.446 -19.382 -14.384  1.00 94.49           C  
ATOM   1497  CB  GLU A 103      13.857 -21.902 -14.399  1.00 94.49           C  
ATOM   1498  HB2 GLU A 103      14.309 -22.703 -13.814  1.00 94.49           H  
ATOM   1499  HB3 GLU A 103      12.785 -22.086 -14.474  1.00 94.49           H  
ATOM   1500  O   GLU A 103      14.132 -18.477 -14.871  1.00 94.49           O  
ATOM   1501  CG  GLU A 103      14.466 -21.914 -15.808  1.00 94.49           C  
ATOM   1502  HG2 GLU A 103      14.047 -21.086 -16.381  1.00 94.49           H  
ATOM   1503  HG3 GLU A 103      15.540 -21.749 -15.723  1.00 94.49           H  
ATOM   1504  CD  GLU A 103      14.215 -23.222 -16.580  1.00 94.49           C  
ATOM   1505  OE1 GLU A 103      14.536 -23.227 -17.792  1.00 94.49           O  
ATOM   1506  OE2 GLU A 103      13.729 -24.205 -15.977  1.00 94.49           O  
ATOM   1507  N   SER A 104      12.114 -19.323 -14.349  1.00 94.22           N  
ATOM   1508  H   SER A 104      11.622 -20.101 -13.932  1.00 94.22           H  
ATOM   1509  CA  SER A 104      11.324 -18.252 -14.953  1.00 94.22           C  
ATOM   1510  HA  SER A 104      11.566 -18.197 -16.014  1.00 94.22           H  
ATOM   1511  C   SER A 104      11.621 -16.888 -14.320  1.00 94.22           C  
ATOM   1512  CB  SER A 104       9.833 -18.579 -14.813  1.00 94.22           C  
ATOM   1513  HB2 SER A 104       9.250 -17.772 -15.255  1.00 94.22           H  
ATOM   1514  HB3 SER A 104       9.573 -18.677 -13.760  1.00 94.22           H  
ATOM   1515  O   SER A 104      11.753 -15.890 -15.035  1.00 94.22           O  
ATOM   1516  OG  SER A 104       9.490 -19.763 -15.496  1.00 94.22           O  
ATOM   1517  HG  SER A 104       9.290 -20.425 -14.831  1.00 94.22           H  
ATOM   1518  N   ALA A 105      11.746 -16.821 -12.990  1.00 95.36           N  
ATOM   1519  H   ALA A 105      11.614 -17.671 -12.460  1.00 95.36           H  
ATOM   1520  CA  ALA A 105      12.058 -15.601 -12.246  1.00 95.36           C  
ATOM   1521  HA  ALA A 105      11.318 -14.837 -12.483  1.00 95.36           H  
ATOM   1522  C   ALA A 105      13.443 -15.056 -12.616  1.00 95.36           C  
ATOM   1523  CB  ALA A 105      11.989 -15.909 -10.745  1.00 95.36           C  
ATOM   1524  HB1 ALA A 105      10.982 -16.223 -10.469  1.00 95.36           H  
ATOM   1525  HB2 ALA A 105      12.685 -16.710 -10.495  1.00 95.36           H  
ATOM   1526  HB3 ALA A 105      12.256 -15.021 -10.171  1.00 95.36           H  
ATOM   1527  O   ALA A 105      13.598 -13.858 -12.854  1.00 95.36           O  
ATOM   1528  N   THR A 106      14.441 -15.936 -12.720  1.00 95.62           N  
ATOM   1529  H   THR A 106      14.251 -16.906 -12.514  1.00 95.62           H  
ATOM   1530  CA  THR A 106      15.806 -15.557 -13.106  1.00 95.62           C  
ATOM   1531  HA  THR A 106      16.124 -14.717 -12.490  1.00 95.62           H  
ATOM   1532  C   THR A 106      15.862 -15.103 -14.566  1.00 95.62           C  
ATOM   1533  CB  THR A 106      16.769 -16.721 -12.847  1.00 95.62           C  
ATOM   1534  HB  THR A 106      16.491 -17.581 -13.457  1.00 95.62           H  
ATOM   1535  O   THR A 106      16.427 -14.049 -14.860  1.00 95.62           O  
ATOM   1536  CG2 THR A 106      18.216 -16.344 -13.132  1.00 95.62           C  
ATOM   1537 HG21 THR A 106      18.498 -15.462 -12.557  1.00 95.62           H  
ATOM   1538 HG22 THR A 106      18.317 -16.139 -14.198  1.00 95.62           H  
ATOM   1539 HG23 THR A 106      18.864 -17.180 -12.870  1.00 95.62           H  
ATOM   1540  OG1 THR A 106      16.715 -17.076 -11.486  1.00 95.62           O  
ATOM   1541  HG1 THR A 106      16.010 -17.722 -11.398  1.00 95.62           H  
ATOM   1542  N   ALA A 107      15.196 -15.824 -15.476  1.00 94.29           N  
ATOM   1543  H   ALA A 107      14.763 -16.691 -15.191  1.00 94.29           H  
ATOM   1544  CA  ALA A 107      15.088 -15.434 -16.881  1.00 94.29           C  
ATOM   1545  HA  ALA A 107      16.094 -15.345 -17.293  1.00 94.29           H  
ATOM   1546  C   ALA A 107      14.386 -14.074 -17.060  1.00 94.29           C  
ATOM   1547  CB  ALA A 107      14.354 -16.549 -17.635  1.00 94.29           C  
ATOM   1548  HB1 ALA A 107      14.295 -16.302 -18.695  1.00 94.29           H  
ATOM   1549  HB2 ALA A 107      14.896 -17.488 -17.522  1.00 94.29           H  
ATOM   1550  HB3 ALA A 107      13.348 -16.676 -17.235  1.00 94.29           H  
ATOM   1551  O   ALA A 107      14.798 -13.254 -17.886  1.00 94.29           O  
ATOM   1552  N   ARG A 108      13.344 -13.795 -16.261  1.00 94.84           N  
ATOM   1553  H   ARG A 108      13.016 -14.522 -15.641  1.00 94.84           H  
ATOM   1554  CA  ARG A 108      12.701 -12.473 -16.209  1.00 94.84           C  
ATOM   1555  HA  ARG A 108      12.470 -12.178 -17.233  1.00 94.84           H  
ATOM   1556  C   ARG A 108      13.653 -11.413 -15.659  1.00 94.84           C  
ATOM   1557  CB  ARG A 108      11.405 -12.551 -15.379  1.00 94.84           C  
ATOM   1558  HB2 ARG A 108      11.657 -12.789 -14.345  1.00 94.84           H  
ATOM   1559  HB3 ARG A 108      10.789 -13.363 -15.763  1.00 94.84           H  
ATOM   1560  O   ARG A 108      13.718 -10.326 -16.231  1.00 94.84           O  
ATOM   1561  CG  ARG A 108      10.572 -11.256 -15.385  1.00 94.84           C  
ATOM   1562  HG2 ARG A 108      11.179 -10.418 -15.043  1.00 94.84           H  
ATOM   1563  HG3 ARG A 108       9.737 -11.378 -14.695  1.00 94.84           H  
ATOM   1564  CD  ARG A 108      10.019 -10.952 -16.783  1.00 94.84           C  
ATOM   1565  HD2 ARG A 108       9.442 -11.816 -17.114  1.00 94.84           H  
ATOM   1566  HD3 ARG A 108      10.857 -10.794 -17.462  1.00 94.84           H  
ATOM   1567  NE  ARG A 108       9.162  -9.753 -16.816  1.00 94.84           N  
ATOM   1568  HE  ARG A 108       9.170  -9.130 -16.021  1.00 94.84           H  
ATOM   1569  NH1 ARG A 108       8.567  -9.907 -19.018  1.00 94.84           N  
ATOM   1570 HH11 ARG A 108       9.026 -10.807 -19.025  1.00 94.84           H  
ATOM   1571 HH12 ARG A 108       8.025  -9.543 -19.789  1.00 94.84           H  
ATOM   1572  NH2 ARG A 108       7.805  -8.217 -17.811  1.00 94.84           N  
ATOM   1573 HH21 ARG A 108       7.699  -7.792 -16.901  1.00 94.84           H  
ATOM   1574 HH22 ARG A 108       7.324  -7.810 -18.601  1.00 94.84           H  
ATOM   1575  CZ  ARG A 108       8.513  -9.296 -17.867  1.00 94.84           C  
ATOM   1576  N   GLY A 109      14.417 -11.750 -14.622  1.00 96.21           N  
ATOM   1577  H   GLY A 109      14.257 -12.651 -14.194  1.00 96.21           H  
ATOM   1578  CA  GLY A 109      15.443 -10.899 -14.023  1.00 96.21           C  
ATOM   1579  HA2 GLY A 109      15.973 -11.480 -13.268  1.00 96.21           H  
ATOM   1580  HA3 GLY A 109      14.974 -10.043 -13.539  1.00 96.21           H  
ATOM   1581  C   GLY A 109      16.468 -10.390 -15.037  1.00 96.21           C  
ATOM   1582  O   GLY A 109      16.784  -9.203 -15.036  1.00 96.21           O  
ATOM   1583  N   TYR A 110      16.918 -11.236 -15.970  1.00 96.34           N  
ATOM   1584  H   TYR A 110      16.695 -12.218 -15.885  1.00 96.34           H  
ATOM   1585  CA  TYR A 110      17.819 -10.799 -17.045  1.00 96.34           C  
ATOM   1586  HA  TYR A 110      18.711 -10.360 -16.599  1.00 96.34           H  
ATOM   1587  C   TYR A 110      17.188  -9.711 -17.917  1.00 96.34           C  
ATOM   1588  CB  TYR A 110      18.235 -11.989 -17.918  1.00 96.34           C  
ATOM   1589  HB2 TYR A 110      17.354 -12.362 -18.441  1.00 96.34           H  
ATOM   1590  HB3 TYR A 110      18.936 -11.633 -18.672  1.00 96.34           H  
ATOM   1591  O   TYR A 110      17.810  -8.684 -18.176  1.00 96.34           O  
ATOM   1592  CG  TYR A 110      18.890 -13.144 -17.187  1.00 96.34           C  
ATOM   1593  CD1 TYR A 110      19.778 -12.907 -16.119  1.00 96.34           C  
ATOM   1594  HD1 TYR A 110      20.014 -11.899 -15.812  1.00 96.34           H  
ATOM   1595  CD2 TYR A 110      18.637 -14.462 -17.612  1.00 96.34           C  
ATOM   1596  HD2 TYR A 110      17.985 -14.643 -18.454  1.00 96.34           H  
ATOM   1597  CE1 TYR A 110      20.396 -13.988 -15.469  1.00 96.34           C  
ATOM   1598  HE1 TYR A 110      21.095 -13.824 -14.663  1.00 96.34           H  
ATOM   1599  CE2 TYR A 110      19.246 -15.546 -16.954  1.00 96.34           C  
ATOM   1600  HE2 TYR A 110      19.064 -16.562 -17.272  1.00 96.34           H  
ATOM   1601  OH  TYR A 110      20.742 -16.327 -15.254  1.00 96.34           O  
ATOM   1602  HH  TYR A 110      21.433 -15.989 -14.680  1.00 96.34           H  
ATOM   1603  CZ  TYR A 110      20.129 -15.301 -15.888  1.00 96.34           C  
ATOM   1604  N   ARG A 111      15.922  -9.884 -18.313  1.00 96.01           N  
ATOM   1605  H   ARG A 111      15.448 -10.725 -18.018  1.00 96.01           H  
ATOM   1606  CA  ARG A 111      15.203  -8.874 -19.106  1.00 96.01           C  
ATOM   1607  HA  ARG A 111      15.805  -8.617 -19.978  1.00 96.01           H  
ATOM   1608  C   ARG A 111      15.017  -7.571 -18.331  1.00 96.01           C  
ATOM   1609  CB  ARG A 111      13.851  -9.419 -19.577  1.00 96.01           C  
ATOM   1610  HB2 ARG A 111      13.245  -9.701 -18.716  1.00 96.01           H  
ATOM   1611  HB3 ARG A 111      13.332  -8.627 -20.118  1.00 96.01           H  
ATOM   1612  O   ARG A 111      15.155  -6.498 -18.909  1.00 96.01           O  
ATOM   1613  CG  ARG A 111      14.011 -10.622 -20.512  1.00 96.01           C  
ATOM   1614  HG2 ARG A 111      14.618 -10.334 -21.371  1.00 96.01           H  
ATOM   1615  HG3 ARG A 111      14.499 -11.443 -19.987  1.00 96.01           H  
ATOM   1616  CD  ARG A 111      12.633 -11.081 -20.992  1.00 96.01           C  
ATOM   1617  HD2 ARG A 111      12.041 -11.364 -20.122  1.00 96.01           H  
ATOM   1618  HD3 ARG A 111      12.151 -10.250 -21.506  1.00 96.01           H  
ATOM   1619  NE  ARG A 111      12.751 -12.225 -21.909  1.00 96.01           N  
ATOM   1620  HE  ARG A 111      13.692 -12.479 -22.176  1.00 96.01           H  
ATOM   1621  NH1 ARG A 111      10.515 -12.629 -22.190  1.00 96.01           N  
ATOM   1622 HH11 ARG A 111       9.776 -13.174 -22.611  1.00 96.01           H  
ATOM   1623 HH12 ARG A 111      10.332 -11.783 -21.669  1.00 96.01           H  
ATOM   1624  NH2 ARG A 111      12.013 -13.935 -23.209  1.00 96.01           N  
ATOM   1625 HH21 ARG A 111      12.972 -14.164 -23.425  1.00 96.01           H  
ATOM   1626 HH22 ARG A 111      11.269 -14.481 -23.620  1.00 96.01           H  
ATOM   1627  CZ  ARG A 111      11.763 -12.925 -22.429  1.00 96.01           C  
ATOM   1628  N   GLN A 112      14.717  -7.660 -17.035  1.00 97.02           N  
ATOM   1629  H   GLN A 112      14.614  -8.581 -16.633  1.00 97.02           H  
ATOM   1630  CA  GLN A 112      14.576  -6.495 -16.156  1.00 97.02           C  
ATOM   1631  HA  GLN A 112      13.825  -5.818 -16.564  1.00 97.02           H  
ATOM   1632  C   GLN A 112      15.892  -5.719 -16.058  1.00 97.02           C  
ATOM   1633  CB  GLN A 112      14.133  -6.951 -14.761  1.00 97.02           C  
ATOM   1634  HB2 GLN A 112      14.802  -7.740 -14.419  1.00 97.02           H  
ATOM   1635  HB3 GLN A 112      14.219  -6.112 -14.071  1.00 97.02           H  
ATOM   1636  O   GLN A 112      15.897  -4.505 -16.249  1.00 97.02           O  
ATOM   1637  CG  GLN A 112      12.685  -7.453 -14.731  1.00 97.02           C  
ATOM   1638  HG2 GLN A 112      12.501  -8.136 -15.560  1.00 97.02           H  
ATOM   1639  HG3 GLN A 112      12.021  -6.597 -14.853  1.00 97.02           H  
ATOM   1640  CD  GLN A 112      12.330  -8.182 -13.437  1.00 97.02           C  
ATOM   1641  NE2 GLN A 112      11.065  -8.381 -13.165  1.00 97.02           N  
ATOM   1642 HE21 GLN A 112      10.377  -8.056 -13.830  1.00 97.02           H  
ATOM   1643 HE22 GLN A 112      10.848  -8.930 -12.346  1.00 97.02           H  
ATOM   1644  OE1 GLN A 112      13.160  -8.633 -12.670  1.00 97.02           O  
ATOM   1645  N   LEU A 113      17.008  -6.417 -15.835  1.00 97.29           N  
ATOM   1646  H   LEU A 113      16.930  -7.410 -15.665  1.00 97.29           H  
ATOM   1647  CA  LEU A 113      18.343  -5.824 -15.803  1.00 97.29           C  
ATOM   1648  HA  LEU A 113      18.375  -5.081 -15.006  1.00 97.29           H  
ATOM   1649  C   LEU A 113      18.677  -5.105 -17.117  1.00 97.29           C  
ATOM   1650  CB  LEU A 113      19.353  -6.939 -15.482  1.00 97.29           C  
ATOM   1651  HB2 LEU A 113      19.201  -7.765 -16.177  1.00 97.29           H  
ATOM   1652  HB3 LEU A 113      19.152  -7.310 -14.477  1.00 97.29           H  
ATOM   1653  O   LEU A 113      19.125  -3.961 -17.090  1.00 97.29           O  
ATOM   1654  CG  LEU A 113      20.828  -6.511 -15.574  1.00 97.29           C  
ATOM   1655  HG  LEU A 113      21.058  -6.206 -16.595  1.00 97.29           H  
ATOM   1656  CD1 LEU A 113      21.161  -5.356 -14.632  1.00 97.29           C  
ATOM   1657 HD11 LEU A 113      20.831  -5.590 -13.620  1.00 97.29           H  
ATOM   1658 HD12 LEU A 113      22.238  -5.185 -14.628  1.00 97.29           H  
ATOM   1659 HD13 LEU A 113      20.669  -4.442 -14.965  1.00 97.29           H  
ATOM   1660  CD2 LEU A 113      21.710  -7.712 -15.244  1.00 97.29           C  
ATOM   1661 HD21 LEU A 113      22.760  -7.423 -15.289  1.00 97.29           H  
ATOM   1662 HD22 LEU A 113      21.480  -8.085 -14.246  1.00 97.29           H  
ATOM   1663 HD23 LEU A 113      21.537  -8.505 -15.971  1.00 97.29           H  
ATOM   1664  N   ILE A 114      18.412  -5.736 -18.264  1.00 97.06           N  
ATOM   1665  H   ILE A 114      18.082  -6.690 -18.225  1.00 97.06           H  
ATOM   1666  CA  ILE A 114      18.668  -5.128 -19.576  1.00 97.06           C  
ATOM   1667  HA  ILE A 114      19.709  -4.807 -19.604  1.00 97.06           H  
ATOM   1668  C   ILE A 114      17.840  -3.854 -19.764  1.00 97.06           C  
ATOM   1669  CB  ILE A 114      18.448  -6.163 -20.703  1.00 97.06           C  
ATOM   1670  HB  ILE A 114      17.471  -6.623 -20.553  1.00 97.06           H  
ATOM   1671  O   ILE A 114      18.400  -2.820 -20.121  1.00 97.06           O  
ATOM   1672  CG1 ILE A 114      19.506  -7.292 -20.639  1.00 97.06           C  
ATOM   1673 HG12 ILE A 114      19.545  -7.695 -19.627  1.00 97.06           H  
ATOM   1674 HG13 ILE A 114      19.192  -8.104 -21.295  1.00 97.06           H  
ATOM   1675  CG2 ILE A 114      18.431  -5.508 -22.096  1.00 97.06           C  
ATOM   1676 HG21 ILE A 114      19.313  -4.883 -22.233  1.00 97.06           H  
ATOM   1677 HG22 ILE A 114      18.418  -6.277 -22.869  1.00 97.06           H  
ATOM   1678 HG23 ILE A 114      17.538  -4.896 -22.220  1.00 97.06           H  
ATOM   1679  CD1 ILE A 114      20.938  -6.899 -21.020  1.00 97.06           C  
ATOM   1680 HD11 ILE A 114      21.009  -6.811 -22.104  1.00 97.06           H  
ATOM   1681 HD12 ILE A 114      21.238  -5.964 -20.547  1.00 97.06           H  
ATOM   1682 HD13 ILE A 114      21.628  -7.681 -20.702  1.00 97.06           H  
ATOM   1683  N   GLN A 115      16.540  -3.868 -19.450  1.00 97.42           N  
ATOM   1684  H   GLN A 115      16.118  -4.730 -19.134  1.00 97.42           H  
ATOM   1685  CA  GLN A 115      15.723  -2.652 -19.547  1.00 97.42           C  
ATOM   1686  HA  GLN A 115      15.842  -2.232 -20.546  1.00 97.42           H  
ATOM   1687  C   GLN A 115      16.163  -1.558 -18.569  1.00 97.42           C  
ATOM   1688  CB  GLN A 115      14.243  -2.961 -19.322  1.00 97.42           C  
ATOM   1689  HB2 GLN A 115      14.112  -3.461 -18.362  1.00 97.42           H  
ATOM   1690  HB3 GLN A 115      13.705  -2.014 -19.288  1.00 97.42           H  
ATOM   1691  O   GLN A 115      16.148  -0.379 -18.924  1.00 97.42           O  
ATOM   1692  CG  GLN A 115      13.611  -3.811 -20.424  1.00 97.42           C  
ATOM   1693  HG2 GLN A 115      13.961  -4.840 -20.348  1.00 97.42           H  
ATOM   1694  HG3 GLN A 115      12.532  -3.770 -20.273  1.00 97.42           H  
ATOM   1695  CD  GLN A 115      13.818  -3.301 -21.836  1.00 97.42           C  
ATOM   1696  NE2 GLN A 115      14.160  -4.172 -22.759  1.00 97.42           N  
ATOM   1697 HE21 GLN A 115      14.335  -5.141 -22.533  1.00 97.42           H  
ATOM   1698 HE22 GLN A 115      14.214  -3.876 -23.724  1.00 97.42           H  
ATOM   1699  OE1 GLN A 115      13.641  -2.132 -22.112  1.00 97.42           O  
ATOM   1700  N   PHE A 116      16.598  -1.925 -17.360  1.00 97.97           N  
ATOM   1701  H   PHE A 116      16.577  -2.903 -17.107  1.00 97.97           H  
ATOM   1702  CA  PHE A 116      17.171  -0.970 -16.415  1.00 97.97           C  
ATOM   1703  HA  PHE A 116      16.437  -0.190 -16.214  1.00 97.97           H  
ATOM   1704  C   PHE A 116      18.414  -0.290 -17.003  1.00 97.97           C  
ATOM   1705  CB  PHE A 116      17.507  -1.676 -15.096  1.00 97.97           C  
ATOM   1706  HB2 PHE A 116      18.276  -2.430 -15.259  1.00 97.97           H  
ATOM   1707  HB3 PHE A 116      16.618  -2.188 -14.728  1.00 97.97           H  
ATOM   1708  O   PHE A 116      18.526   0.933 -16.975  1.00 97.97           O  
ATOM   1709  CG  PHE A 116      17.989  -0.710 -14.037  1.00 97.97           C  
ATOM   1710  CD1 PHE A 116      19.352  -0.377 -13.925  1.00 97.97           C  
ATOM   1711  HD1 PHE A 116      20.079  -0.838 -14.578  1.00 97.97           H  
ATOM   1712  CD2 PHE A 116      17.052  -0.104 -13.190  1.00 97.97           C  
ATOM   1713  HD2 PHE A 116      16.010  -0.364 -13.300  1.00 97.97           H  
ATOM   1714  CE1 PHE A 116      19.764   0.578 -12.979  1.00 97.97           C  
ATOM   1715  HE1 PHE A 116      20.806   0.857 -12.910  1.00 97.97           H  
ATOM   1716  CE2 PHE A 116      17.461   0.844 -12.237  1.00 97.97           C  
ATOM   1717  HE2 PHE A 116      16.732   1.328 -11.604  1.00 97.97           H  
ATOM   1718  CZ  PHE A 116      18.817   1.197 -12.146  1.00 97.97           C  
ATOM   1719  HZ  PHE A 116      19.127   1.964 -11.452  1.00 97.97           H  
ATOM   1720  N   ILE A 117      19.330  -1.057 -17.600  1.00 96.80           N  
ATOM   1721  H   ILE A 117      19.194  -2.058 -17.605  1.00 96.80           H  
ATOM   1722  CA  ILE A 117      20.529  -0.500 -18.240  1.00 96.80           C  
ATOM   1723  HA  ILE A 117      21.042   0.129 -17.513  1.00 96.80           H  
ATOM   1724  C   ILE A 117      20.142   0.404 -19.418  1.00 96.80           C  
ATOM   1725  CB  ILE A 117      21.499  -1.628 -18.652  1.00 96.80           C  
ATOM   1726  HB  ILE A 117      20.955  -2.345 -19.266  1.00 96.80           H  
ATOM   1727  O   ILE A 117      20.609   1.542 -19.483  1.00 96.80           O  
ATOM   1728  CG1 ILE A 117      22.049  -2.350 -17.399  1.00 96.80           C  
ATOM   1729 HG12 ILE A 117      21.250  -2.516 -16.677  1.00 96.80           H  
ATOM   1730 HG13 ILE A 117      22.802  -1.727 -16.916  1.00 96.80           H  
ATOM   1731  CG2 ILE A 117      22.671  -1.067 -19.482  1.00 96.80           C  
ATOM   1732 HG21 ILE A 117      23.198  -0.294 -18.922  1.00 96.80           H  
ATOM   1733 HG22 ILE A 117      22.310  -0.646 -20.420  1.00 96.80           H  
ATOM   1734 HG23 ILE A 117      23.375  -1.860 -19.735  1.00 96.80           H  
ATOM   1735  CD1 ILE A 117      22.658  -3.718 -17.725  1.00 96.80           C  
ATOM   1736 HD11 ILE A 117      21.926  -4.336 -18.245  1.00 96.80           H  
ATOM   1737 HD12 ILE A 117      23.546  -3.608 -18.346  1.00 96.80           H  
ATOM   1738 HD13 ILE A 117      22.938  -4.217 -16.796  1.00 96.80           H  
ATOM   1739  N   LYS A 118      19.252  -0.056 -20.307  1.00 97.14           N  
ATOM   1740  H   LYS A 118      18.916  -1.001 -20.187  1.00 97.14           H  
ATOM   1741  CA  LYS A 118      18.809   0.687 -21.501  1.00 97.14           C  
ATOM   1742  HA  LYS A 118      19.669   0.906 -22.133  1.00 97.14           H  
ATOM   1743  C   LYS A 118      18.153   2.022 -21.182  1.00 97.14           C  
ATOM   1744  CB  LYS A 118      17.800  -0.151 -22.298  1.00 97.14           C  
ATOM   1745  HB2 LYS A 118      17.311   0.494 -23.028  1.00 97.14           H  
ATOM   1746  HB3 LYS A 118      17.034  -0.536 -21.624  1.00 97.14           H  
ATOM   1747  O   LYS A 118      18.293   2.962 -21.959  1.00 97.14           O  
ATOM   1748  CG  LYS A 118      18.462  -1.310 -23.049  1.00 97.14           C  
ATOM   1749  HG2 LYS A 118      19.033  -1.932 -22.360  1.00 97.14           H  
ATOM   1750  HG3 LYS A 118      19.149  -0.910 -23.794  1.00 97.14           H  
ATOM   1751  CD  LYS A 118      17.439  -2.182 -23.778  1.00 97.14           C  
ATOM   1752  HD2 LYS A 118      17.961  -3.060 -24.159  1.00 97.14           H  
ATOM   1753  HD3 LYS A 118      16.663  -2.516 -23.090  1.00 97.14           H  
ATOM   1754  CE  LYS A 118      16.812  -1.403 -24.942  1.00 97.14           C  
ATOM   1755  HE2 LYS A 118      16.006  -0.778 -24.558  1.00 97.14           H  
ATOM   1756  HE3 LYS A 118      17.575  -0.758 -25.377  1.00 97.14           H  
ATOM   1757  NZ  LYS A 118      16.313  -2.321 -25.987  1.00 97.14           N  
ATOM   1758  HZ1 LYS A 118      17.082  -2.884 -26.319  1.00 97.14           H  
ATOM   1759  HZ2 LYS A 118      15.916  -1.820 -26.769  1.00 97.14           H  
ATOM   1760  HZ3 LYS A 118      15.622  -2.968 -25.635  1.00 97.14           H  
ATOM   1761  N   HIS A 119      17.421   2.110 -20.076  1.00 96.45           N  
ATOM   1762  H   HIS A 119      17.277   1.270 -19.535  1.00 96.45           H  
ATOM   1763  CA  HIS A 119      16.581   3.273 -19.807  1.00 96.45           C  
ATOM   1764  HA  HIS A 119      16.601   3.947 -20.663  1.00 96.45           H  
ATOM   1765  C   HIS A 119      17.015   4.110 -18.611  1.00 96.45           C  
ATOM   1766  CB  HIS A 119      15.134   2.829 -19.676  1.00 96.45           C  
ATOM   1767  HB2 HIS A 119      14.561   3.711 -19.388  1.00 96.45           H  
ATOM   1768  HB3 HIS A 119      15.041   2.068 -18.901  1.00 96.45           H  
ATOM   1769  O   HIS A 119      16.886   5.328 -18.666  1.00 96.45           O  
ATOM   1770  CG  HIS A 119      14.561   2.329 -20.971  1.00 96.45           C  
ATOM   1771  CD2 HIS A 119      14.169   1.053 -21.271  1.00 96.45           C  
ATOM   1772  HD2 HIS A 119      14.209   0.198 -20.613  1.00 96.45           H  
ATOM   1773  ND1 HIS A 119      14.349   3.098 -22.093  1.00 96.45           N  
ATOM   1774  HD1 HIS A 119      14.590   4.073 -22.198  1.00 96.45           H  
ATOM   1775  CE1 HIS A 119      13.840   2.306 -23.047  1.00 96.45           C  
ATOM   1776  HE1 HIS A 119      13.592   2.617 -24.051  1.00 96.45           H  
ATOM   1777  NE2 HIS A 119      13.711   1.055 -22.593  1.00 96.45           N  
ATOM   1778  N   GLU A 120      17.551   3.505 -17.555  1.00 96.82           N  
ATOM   1779  H   GLU A 120      17.658   2.500 -17.553  1.00 96.82           H  
ATOM   1780  CA  GLU A 120      18.003   4.246 -16.375  1.00 96.82           C  
ATOM   1781  HA  GLU A 120      17.441   5.177 -16.301  1.00 96.82           H  
ATOM   1782  C   GLU A 120      19.478   4.620 -16.531  1.00 96.82           C  
ATOM   1783  CB  GLU A 120      17.739   3.452 -15.084  1.00 96.82           C  
ATOM   1784  HB2 GLU A 120      18.328   2.535 -15.095  1.00 96.82           H  
ATOM   1785  HB3 GLU A 120      18.089   4.036 -14.233  1.00 96.82           H  
ATOM   1786  O   GLU A 120      19.837   5.796 -16.496  1.00 96.82           O  
ATOM   1787  CG  GLU A 120      16.259   3.082 -14.874  1.00 96.82           C  
ATOM   1788  HG2 GLU A 120      16.203   2.330 -14.087  1.00 96.82           H  
ATOM   1789  HG3 GLU A 120      15.858   2.615 -15.773  1.00 96.82           H  
ATOM   1790  CD  GLU A 120      15.374   4.260 -14.444  1.00 96.82           C  
ATOM   1791  OE1 GLU A 120      14.237   4.361 -14.962  1.00 96.82           O  
ATOM   1792  OE2 GLU A 120      15.749   4.989 -13.505  1.00 96.82           O  
ATOM   1793  N   VAL A 121      20.341   3.640 -16.820  1.00 96.23           N  
ATOM   1794  H   VAL A 121      19.989   2.697 -16.895  1.00 96.23           H  
ATOM   1795  CA  VAL A 121      21.779   3.904 -16.975  1.00 96.23           C  
ATOM   1796  HA  VAL A 121      22.081   4.558 -16.157  1.00 96.23           H  
ATOM   1797  C   VAL A 121      22.049   4.666 -18.274  1.00 96.23           C  
ATOM   1798  CB  VAL A 121      22.629   2.624 -16.870  1.00 96.23           C  
ATOM   1799  HB  VAL A 121      22.432   1.983 -17.729  1.00 96.23           H  
ATOM   1800  O   VAL A 121      22.696   5.705 -18.249  1.00 96.23           O  
ATOM   1801  CG1 VAL A 121      24.128   2.956 -16.854  1.00 96.23           C  
ATOM   1802 HG11 VAL A 121      24.363   3.606 -16.010  1.00 96.23           H  
ATOM   1803 HG12 VAL A 121      24.417   3.450 -17.781  1.00 96.23           H  
ATOM   1804 HG13 VAL A 121      24.706   2.036 -16.770  1.00 96.23           H  
ATOM   1805  CG2 VAL A 121      22.315   1.836 -15.590  1.00 96.23           C  
ATOM   1806 HG21 VAL A 121      22.527   2.445 -14.710  1.00 96.23           H  
ATOM   1807 HG22 VAL A 121      22.924   0.932 -15.565  1.00 96.23           H  
ATOM   1808 HG23 VAL A 121      21.268   1.536 -15.573  1.00 96.23           H  
ATOM   1809  N   ALA A 122      21.520   4.245 -19.421  1.00 96.19           N  
ATOM   1810  H   ALA A 122      21.014   3.372 -19.429  1.00 96.19           H  
ATOM   1811  CA  ALA A 122      21.845   4.875 -20.707  1.00 96.19           C  
ATOM   1812  HA  ALA A 122      22.929   4.870 -20.820  1.00 96.19           H  
ATOM   1813  C   ALA A 122      21.358   6.336 -20.852  1.00 96.19           C  
ATOM   1814  CB  ALA A 122      21.251   4.017 -21.813  1.00 96.19           C  
ATOM   1815  HB1 ALA A 122      21.267   2.958 -21.555  1.00 96.19           H  
ATOM   1816  HB2 ALA A 122      21.841   4.157 -22.719  1.00 96.19           H  
ATOM   1817  HB3 ALA A 122      20.228   4.340 -22.008  1.00 96.19           H  
ATOM   1818  O   ALA A 122      21.886   7.104 -21.666  1.00 96.19           O  
ATOM   1819  N   TYR A 123      20.350   6.735 -20.073  1.00 95.55           N  
ATOM   1820  H   TYR A 123      19.936   6.061 -19.445  1.00 95.55           H  
ATOM   1821  CA  TYR A 123      19.827   8.106 -20.041  1.00 95.55           C  
ATOM   1822  HA  TYR A 123      20.232   8.663 -20.886  1.00 95.55           H  
ATOM   1823  C   TYR A 123      20.270   8.894 -18.804  1.00 95.55           C  
ATOM   1824  CB  TYR A 123      18.306   8.099 -20.220  1.00 95.55           C  
ATOM   1825  HB2 TYR A 123      17.920   9.104 -20.049  1.00 95.55           H  
ATOM   1826  HB3 TYR A 123      17.857   7.456 -19.463  1.00 95.55           H  
ATOM   1827  O   TYR A 123      19.832  10.027 -18.637  1.00 95.55           O  
ATOM   1828  CG  TYR A 123      17.858   7.660 -21.598  1.00 95.55           C  
ATOM   1829  CD1 TYR A 123      17.643   8.619 -22.606  1.00 95.55           C  
ATOM   1830  HD1 TYR A 123      17.793   9.666 -22.388  1.00 95.55           H  
ATOM   1831  CD2 TYR A 123      17.664   6.296 -21.875  1.00 95.55           C  
ATOM   1832  HD2 TYR A 123      17.872   5.563 -21.110  1.00 95.55           H  
ATOM   1833  CE1 TYR A 123      17.200   8.216 -23.881  1.00 95.55           C  
ATOM   1834  HE1 TYR A 123      17.013   8.954 -24.647  1.00 95.55           H  
ATOM   1835  CE2 TYR A 123      17.215   5.887 -23.144  1.00 95.55           C  
ATOM   1836  HE2 TYR A 123      17.072   4.838 -23.361  1.00 95.55           H  
ATOM   1837  OH  TYR A 123      16.530   6.450 -25.365  1.00 95.55           O  
ATOM   1838  HH  TYR A 123      16.349   7.184 -25.957  1.00 95.55           H  
ATOM   1839  CZ  TYR A 123      16.973   6.847 -24.145  1.00 95.55           C  
ATOM   1840  N   ALA A 124      21.161   8.328 -17.980  1.00 93.97           N  
ATOM   1841  H   ALA A 124      21.440   7.374 -18.159  1.00 93.97           H  
ATOM   1842  CA  ALA A 124      21.650   8.950 -16.748  1.00 93.97           C  
ATOM   1843  HA  ALA A 124      22.203   8.184 -16.204  1.00 93.97           H  
ATOM   1844  C   ALA A 124      20.508   9.370 -15.800  1.00 93.97           C  
ATOM   1845  CB  ALA A 124      22.644  10.070 -17.093  1.00 93.97           C  
ATOM   1846  HB1 ALA A 124      23.121  10.423 -16.178  1.00 93.97           H  
ATOM   1847  HB2 ALA A 124      23.409   9.706 -17.779  1.00 93.97           H  
ATOM   1848  HB3 ALA A 124      22.118  10.907 -17.552  1.00 93.97           H  
ATOM   1849  O   ALA A 124      20.501  10.466 -15.243  1.00 93.97           O  
ATOM   1850  N   VAL A 125      19.515   8.492 -15.637  1.00 93.94           N  
ATOM   1851  H   VAL A 125      19.596   7.586 -16.074  1.00 93.94           H  
ATOM   1852  CA  VAL A 125      18.426   8.686 -14.677  1.00 93.94           C  
ATOM   1853  HA  VAL A 125      18.120   9.732 -14.707  1.00 93.94           H  
ATOM   1854  C   VAL A 125      18.957   8.380 -13.276  1.00 93.94           C  
ATOM   1855  CB  VAL A 125      17.192   7.831 -15.021  1.00 93.94           C  
ATOM   1856  HB  VAL A 125      17.439   6.776 -14.900  1.00 93.94           H  
ATOM   1857  O   VAL A 125      19.022   7.230 -12.851  1.00 93.94           O  
ATOM   1858  CG1 VAL A 125      16.024   8.174 -14.090  1.00 93.94           C  
ATOM   1859 HG11 VAL A 125      15.160   7.566 -14.358  1.00 93.94           H  
ATOM   1860 HG12 VAL A 125      15.769   9.231 -14.168  1.00 93.94           H  
ATOM   1861 HG13 VAL A 125      16.287   7.930 -13.061  1.00 93.94           H  
ATOM   1862  CG2 VAL A 125      16.724   8.063 -16.465  1.00 93.94           C  
ATOM   1863 HG21 VAL A 125      17.496   7.732 -17.160  1.00 93.94           H  
ATOM   1864 HG22 VAL A 125      15.826   7.477 -16.659  1.00 93.94           H  
ATOM   1865 HG23 VAL A 125      16.518   9.121 -16.630  1.00 93.94           H  
ATOM   1866  N   ASP A 126      19.328   9.429 -12.546  1.00 89.86           N  
ATOM   1867  H   ASP A 126      19.373  10.317 -13.026  1.00 89.86           H  
ATOM   1868  CA  ASP A 126      19.986   9.352 -11.230  1.00 89.86           C  
ATOM   1869  HA  ASP A 126      20.695   8.525 -11.264  1.00 89.86           H  
ATOM   1870  C   ASP A 126      19.041   9.035 -10.044  1.00 89.86           C  
ATOM   1871  CB  ASP A 126      20.785  10.650 -10.998  1.00 89.86           C  
ATOM   1872  HB2 ASP A 126      21.045  10.742  -9.943  1.00 89.86           H  
ATOM   1873  HB3 ASP A 126      20.164  11.507 -11.257  1.00 89.86           H  
ATOM   1874  O   ASP A 126      19.303   9.422  -8.900  1.00 89.86           O  
ATOM   1875  CG  ASP A 126      22.115  10.717 -11.750  1.00 89.86           C  
ATOM   1876  OD1 ASP A 126      22.821   9.680 -11.800  1.00 89.86           O  
ATOM   1877  OD2 ASP A 126      22.506  11.846 -12.106  1.00 89.86           O  
ATOM   1878  N   ASP A 127      17.925   8.343 -10.285  1.00 91.58           N  
ATOM   1879  H   ASP A 127      17.797   7.981 -11.219  1.00 91.58           H  
ATOM   1880  CA  ASP A 127      16.923   8.055  -9.250  1.00 91.58           C  
ATOM   1881  HA  ASP A 127      16.868   8.900  -8.564  1.00 91.58           H  
ATOM   1882  C   ASP A 127      17.279   6.823  -8.400  1.00 91.58           C  
ATOM   1883  CB  ASP A 127      15.544   7.921  -9.899  1.00 91.58           C  
ATOM   1884  HB2 ASP A 127      15.584   7.164 -10.682  1.00 91.58           H  
ATOM   1885  HB3 ASP A 127      15.261   8.871 -10.354  1.00 91.58           H  
ATOM   1886  O   ASP A 127      17.353   6.907  -7.171  1.00 91.58           O  
ATOM   1887  CG  ASP A 127      14.502   7.527  -8.856  1.00 91.58           C  
ATOM   1888  OD1 ASP A 127      14.284   8.311  -7.908  1.00 91.58           O  
ATOM   1889  OD2 ASP A 127      13.963   6.410  -9.018  1.00 91.58           O  
ATOM   1890  N   VAL A 128      17.537   5.676  -9.042  1.00 94.53           N  
ATOM   1891  H   VAL A 128      17.453   5.676 -10.048  1.00 94.53           H  
ATOM   1892  CA  VAL A 128      17.893   4.428  -8.341  1.00 94.53           C  
ATOM   1893  HA  VAL A 128      17.504   4.479  -7.324  1.00 94.53           H  
ATOM   1894  C   VAL A 128      19.403   4.282  -8.219  1.00 94.53           C  
ATOM   1895  CB  VAL A 128      17.246   3.183  -8.976  1.00 94.53           C  
ATOM   1896  HB  VAL A 128      17.613   3.067  -9.996  1.00 94.53           H  
ATOM   1897  O   VAL A 128      19.933   4.127  -7.120  1.00 94.53           O  
ATOM   1898  CG1 VAL A 128      17.572   1.911  -8.179  1.00 94.53           C  
ATOM   1899 HG11 VAL A 128      18.647   1.735  -8.141  1.00 94.53           H  
ATOM   1900 HG12 VAL A 128      17.199   2.007  -7.160  1.00 94.53           H  
ATOM   1901 HG13 VAL A 128      17.107   1.048  -8.656  1.00 94.53           H  
ATOM   1902  CG2 VAL A 128      15.717   3.308  -9.015  1.00 94.53           C  
ATOM   1903 HG21 VAL A 128      15.430   4.131  -9.669  1.00 94.53           H  
ATOM   1904 HG22 VAL A 128      15.278   2.390  -9.405  1.00 94.53           H  
ATOM   1905 HG23 VAL A 128      15.329   3.502  -8.015  1.00 94.53           H  
ATOM   1906  N   VAL A 129      20.103   4.365  -9.345  1.00 94.79           N  
ATOM   1907  H   VAL A 129      19.619   4.636 -10.189  1.00 94.79           H  
ATOM   1908  CA  VAL A 129      21.557   4.218  -9.447  1.00 94.79           C  
ATOM   1909  HA  VAL A 129      21.996   4.089  -8.458  1.00 94.79           H  
ATOM   1910  C   VAL A 129      22.120   5.506 -10.029  1.00 94.79           C  
ATOM   1911  CB  VAL A 129      21.914   2.985 -10.303  1.00 94.79           C  
ATOM   1912  HB  VAL A 129      21.469   3.092 -11.292  1.00 94.79           H  
ATOM   1913  O   VAL A 129      21.515   6.080 -10.927  1.00 94.79           O  
ATOM   1914  CG1 VAL A 129      23.419   2.799 -10.460  1.00 94.79           C  
ATOM   1915 HG11 VAL A 129      23.624   2.005 -11.177  1.00 94.79           H  
ATOM   1916 HG12 VAL A 129      23.896   3.718 -10.801  1.00 94.79           H  
ATOM   1917 HG13 VAL A 129      23.834   2.519  -9.492  1.00 94.79           H  
ATOM   1918  CG2 VAL A 129      21.413   1.683  -9.661  1.00 94.79           C  
ATOM   1919 HG21 VAL A 129      21.843   1.555  -8.668  1.00 94.79           H  
ATOM   1920 HG22 VAL A 129      20.326   1.692  -9.580  1.00 94.79           H  
ATOM   1921 HG23 VAL A 129      21.697   0.832 -10.280  1.00 94.79           H  
ATOM   1922  N   SER A 130      23.273   5.954  -9.532  1.00 94.42           N  
ATOM   1923  H   SER A 130      23.756   5.399  -8.840  1.00 94.42           H  
ATOM   1924  CA  SER A 130      24.005   7.069 -10.130  1.00 94.42           C  
ATOM   1925  HA  SER A 130      23.448   7.451 -10.985  1.00 94.42           H  
ATOM   1926  C   SER A 130      25.353   6.585 -10.622  1.00 94.42           C  
ATOM   1927  CB  SER A 130      24.152   8.213  -9.140  1.00 94.42           C  
ATOM   1928  HB2 SER A 130      24.840   7.935  -8.342  1.00 94.42           H  
ATOM   1929  HB3 SER A 130      23.166   8.413  -8.719  1.00 94.42           H  
ATOM   1930  O   SER A 130      26.165   6.068  -9.858  1.00 94.42           O  
ATOM   1931  OG  SER A 130      24.600   9.391  -9.772  1.00 94.42           O  
ATOM   1932  HG  SER A 130      24.042   9.552 -10.537  1.00 94.42           H  
ATOM   1933  N   VAL A 131      25.564   6.731 -11.923  1.00 92.72           N  
ATOM   1934  H   VAL A 131      24.870   7.234 -12.457  1.00 92.72           H  
ATOM   1935  CA  VAL A 131      26.791   6.323 -12.599  1.00 92.72           C  
ATOM   1936  HA  VAL A 131      27.557   6.060 -11.869  1.00 92.72           H  
ATOM   1937  C   VAL A 131      27.270   7.508 -13.410  1.00 92.72           C  
ATOM   1938  CB  VAL A 131      26.549   5.121 -13.527  1.00 92.72           C  
ATOM   1939  HB  VAL A 131      25.907   5.431 -14.351  1.00 92.72           H  
ATOM   1940  O   VAL A 131      26.528   8.000 -14.257  1.00 92.72           O  
ATOM   1941  CG1 VAL A 131      27.865   4.632 -14.113  1.00 92.72           C  
ATOM   1942 HG11 VAL A 131      27.627   3.961 -14.939  1.00 92.72           H  
ATOM   1943 HG12 VAL A 131      28.444   5.462 -14.518  1.00 92.72           H  
ATOM   1944 HG13 VAL A 131      28.459   4.126 -13.352  1.00 92.72           H  
ATOM   1945  CG2 VAL A 131      25.876   3.933 -12.838  1.00 92.72           C  
ATOM   1946 HG21 VAL A 131      25.904   3.054 -13.482  1.00 92.72           H  
ATOM   1947 HG22 VAL A 131      24.831   4.187 -12.661  1.00 92.72           H  
ATOM   1948 HG23 VAL A 131      26.376   3.710 -11.896  1.00 92.72           H  
ATOM   1949  N   SER A 132      28.505   7.946 -13.199  1.00 91.18           N  
ATOM   1950  H   SER A 132      29.049   7.508 -12.469  1.00 91.18           H  
ATOM   1951  CA  SER A 132      29.152   8.955 -14.041  1.00 91.18           C  
ATOM   1952  HA  SER A 132      28.410   9.705 -14.314  1.00 91.18           H  
ATOM   1953  C   SER A 132      29.714   8.351 -15.333  1.00 91.18           C  
ATOM   1954  CB  SER A 132      30.251   9.666 -13.250  1.00 91.18           C  
ATOM   1955  HB2 SER A 132      29.832  10.078 -12.332  1.00 91.18           H  
ATOM   1956  HB3 SER A 132      30.655  10.482 -13.849  1.00 91.18           H  
ATOM   1957  O   SER A 132      30.039   7.166 -15.398  1.00 91.18           O  
ATOM   1958  OG  SER A 132      31.294   8.770 -12.934  1.00 91.18           O  
ATOM   1959  HG  SER A 132      30.936   8.149 -12.296  1.00 91.18           H  
ATOM   1960  N   ASP A 133      29.899   9.174 -16.369  1.00 89.17           N  
ATOM   1961  H   ASP A 133      29.563  10.125 -16.322  1.00 89.17           H  
ATOM   1962  CA  ASP A 133      30.515   8.715 -17.627  1.00 89.17           C  
ATOM   1963  HA  ASP A 133      29.935   7.883 -18.028  1.00 89.17           H  
ATOM   1964  C   ASP A 133      31.942   8.200 -17.415  1.00 89.17           C  
ATOM   1965  CB  ASP A 133      30.518   9.852 -18.660  1.00 89.17           C  
ATOM   1966  HB2 ASP A 133      31.088   9.530 -19.532  1.00 89.17           H  
ATOM   1967  HB3 ASP A 133      31.013  10.724 -18.232  1.00 89.17           H  
ATOM   1968  O   ASP A 133      32.360   7.232 -18.045  1.00 89.17           O  
ATOM   1969  CG  ASP A 133      29.114  10.235 -19.127  1.00 89.17           C  
ATOM   1970  OD1 ASP A 133      28.170   9.446 -18.880  1.00 89.17           O  
ATOM   1971  OD2 ASP A 133      28.976  11.332 -19.699  1.00 89.17           O  
ATOM   1972  N   ARG A 134      32.669   8.790 -16.460  1.00 90.01           N  
ATOM   1973  H   ARG A 134      32.241   9.548 -15.947  1.00 90.01           H  
ATOM   1974  CA  ARG A 134      34.002   8.327 -16.077  1.00 90.01           C  
ATOM   1975  HA  ARG A 134      34.620   8.274 -16.973  1.00 90.01           H  
ATOM   1976  C   ARG A 134      33.977   6.912 -15.504  1.00 90.01           C  
ATOM   1977  CB  ARG A 134      34.619   9.329 -15.099  1.00 90.01           C  
ATOM   1978  HB2 ARG A 134      34.037   9.357 -14.178  1.00 90.01           H  
ATOM   1979  HB3 ARG A 134      34.615  10.320 -15.554  1.00 90.01           H  
ATOM   1980  O   ARG A 134      34.830   6.108 -15.850  1.00 90.01           O  
ATOM   1981  CG  ARG A 134      36.060   8.923 -14.790  1.00 90.01           C  
ATOM   1982  HG2 ARG A 134      36.616   8.826 -15.722  1.00 90.01           H  
ATOM   1983  HG3 ARG A 134      36.072   7.966 -14.267  1.00 90.01           H  
ATOM   1984  CD  ARG A 134      36.737   9.962 -13.907  1.00 90.01           C  
ATOM   1985  HD2 ARG A 134      36.205  10.024 -12.957  1.00 90.01           H  
ATOM   1986  HD3 ARG A 134      36.707  10.926 -14.414  1.00 90.01           H  
ATOM   1987  NE  ARG A 134      38.129   9.561 -13.678  1.00 90.01           N  
ATOM   1988  HE  ARG A 134      38.383   8.660 -14.056  1.00 90.01           H  
ATOM   1989  NH1 ARG A 134      38.810  11.483 -12.626  1.00 90.01           N  
ATOM   1990 HH11 ARG A 134      39.546  12.032 -12.207  1.00 90.01           H  
ATOM   1991 HH12 ARG A 134      37.866  11.833 -12.707  1.00 90.01           H  
ATOM   1992  NH2 ARG A 134      40.268   9.824 -13.006  1.00 90.01           N  
ATOM   1993 HH21 ARG A 134      41.020  10.361 -12.600  1.00 90.01           H  
ATOM   1994 HH22 ARG A 134      40.442   8.914 -13.409  1.00 90.01           H  
ATOM   1995  CZ  ARG A 134      39.061  10.291 -13.103  1.00 90.01           C  
ATOM   1996  N   GLU A 135      33.006   6.578 -14.658  1.00 90.23           N  
ATOM   1997  H   GLU A 135      32.297   7.262 -14.431  1.00 90.23           H  
ATOM   1998  CA  GLU A 135      32.885   5.224 -14.100  1.00 90.23           C  
ATOM   1999  HA  GLU A 135      33.845   4.916 -13.686  1.00 90.23           H  
ATOM   2000  C   GLU A 135      32.510   4.182 -15.158  1.00 90.23           C  
ATOM   2001  CB  GLU A 135      31.841   5.210 -12.981  1.00 90.23           C  
ATOM   2002  HB2 GLU A 135      31.606   4.180 -12.714  1.00 90.23           H  
ATOM   2003  HB3 GLU A 135      30.929   5.681 -13.348  1.00 90.23           H  
ATOM   2004  O   GLU A 135      32.953   3.039 -15.060  1.00 90.23           O  
ATOM   2005  CG  GLU A 135      32.352   5.924 -11.725  1.00 90.23           C  
ATOM   2006  HG2 GLU A 135      32.851   6.856 -11.990  1.00 90.23           H  
ATOM   2007  HG3 GLU A 135      33.088   5.285 -11.237  1.00 90.23           H  
ATOM   2008  CD  GLU A 135      31.195   6.226 -10.776  1.00 90.23           C  
ATOM   2009  OE1 GLU A 135      31.254   5.732  -9.627  1.00 90.23           O  
ATOM   2010  OE2 GLU A 135      30.262   6.932 -11.224  1.00 90.23           O  
ATOM   2011  N   LEU A 136      31.743   4.569 -16.183  1.00 88.78           N  
ATOM   2012  H   LEU A 136      31.400   5.519 -16.194  1.00 88.78           H  
ATOM   2013  CA  LEU A 136      31.445   3.702 -17.330  1.00 88.78           C  
ATOM   2014  HA  LEU A 136      31.103   2.735 -16.963  1.00 88.78           H  
ATOM   2015  C   LEU A 136      32.676   3.400 -18.189  1.00 88.78           C  
ATOM   2016  CB  LEU A 136      30.357   4.354 -18.205  1.00 88.78           C  
ATOM   2017  HB2 LEU A 136      30.310   3.821 -19.154  1.00 88.78           H  
ATOM   2018  HB3 LEU A 136      30.646   5.381 -18.427  1.00 88.78           H  
ATOM   2019  O   LEU A 136      32.721   2.360 -18.841  1.00 88.78           O  
ATOM   2020  CG  LEU A 136      28.958   4.350 -17.581  1.00 88.78           C  
ATOM   2021  HG  LEU A 136      28.988   4.863 -16.619  1.00 88.78           H  
ATOM   2022  CD1 LEU A 136      27.968   5.081 -18.487  1.00 88.78           C  
ATOM   2023 HD11 LEU A 136      28.300   6.109 -18.632  1.00 88.78           H  
ATOM   2024 HD12 LEU A 136      26.984   5.092 -18.019  1.00 88.78           H  
ATOM   2025 HD13 LEU A 136      27.906   4.577 -19.452  1.00 88.78           H  
ATOM   2026  CD2 LEU A 136      28.462   2.917 -17.397  1.00 88.78           C  
ATOM   2027 HD21 LEU A 136      29.038   2.420 -16.615  1.00 88.78           H  
ATOM   2028 HD22 LEU A 136      27.406   2.907 -17.127  1.00 88.78           H  
ATOM   2029 HD23 LEU A 136      28.618   2.374 -18.329  1.00 88.78           H  
ATOM   2030  N   ILE A 137      33.667   4.288 -18.188  1.00 86.54           N  
ATOM   2031  H   ILE A 137      33.537   5.148 -17.674  1.00 86.54           H  
ATOM   2032  CA  ILE A 137      34.920   4.101 -18.922  1.00 86.54           C  
ATOM   2033  HA  ILE A 137      34.733   3.490 -19.806  1.00 86.54           H  
ATOM   2034  C   ILE A 137      35.924   3.331 -18.056  1.00 86.54           C  
ATOM   2035  CB  ILE A 137      35.451   5.470 -19.403  1.00 86.54           C  
ATOM   2036  HB  ILE A 137      35.546   6.127 -18.538  1.00 86.54           H  
ATOM   2037  O   ILE A 137      36.415   2.280 -18.463  1.00 86.54           O  
ATOM   2038  CG1 ILE A 137      34.467   6.111 -20.412  1.00 86.54           C  
ATOM   2039 HG12 ILE A 137      33.442   6.014 -20.054  1.00 86.54           H  
ATOM   2040 HG13 ILE A 137      34.527   5.582 -21.364  1.00 86.54           H  
ATOM   2041  CG2 ILE A 137      36.840   5.318 -20.049  1.00 86.54           C  
ATOM   2042 HG21 ILE A 137      37.205   6.281 -20.405  1.00 86.54           H  
ATOM   2043 HG22 ILE A 137      36.797   4.614 -20.880  1.00 86.54           H  
ATOM   2044 HG23 ILE A 137      37.560   4.961 -19.313  1.00 86.54           H  
ATOM   2045  CD1 ILE A 137      34.720   7.605 -20.650  1.00 86.54           C  
ATOM   2046 HD11 ILE A 137      33.937   8.003 -21.296  1.00 86.54           H  
ATOM   2047 HD12 ILE A 137      34.697   8.139 -19.700  1.00 86.54           H  
ATOM   2048 HD13 ILE A 137      35.683   7.761 -21.135  1.00 86.54           H  
ATOM   2049  N   ASP A 138      36.185   3.827 -16.845  1.00 88.39           N  
ATOM   2050  H   ASP A 138      35.747   4.705 -16.602  1.00 88.39           H  
ATOM   2051  CA  ASP A 138      37.296   3.382 -15.997  1.00 88.39           C  
ATOM   2052  HA  ASP A 138      38.155   3.151 -16.627  1.00 88.39           H  
ATOM   2053  C   ASP A 138      36.963   2.124 -15.177  1.00 88.39           C  
ATOM   2054  CB  ASP A 138      37.695   4.523 -15.029  1.00 88.39           C  
ATOM   2055  HB2 ASP A 138      38.443   4.134 -14.338  1.00 88.39           H  
ATOM   2056  HB3 ASP A 138      36.823   4.799 -14.437  1.00 88.39           H  
ATOM   2057  O   ASP A 138      37.861   1.388 -14.775  1.00 88.39           O  
ATOM   2058  CG  ASP A 138      38.281   5.796 -15.669  1.00 88.39           C  
ATOM   2059  OD1 ASP A 138      38.620   5.766 -16.869  1.00 88.39           O  
ATOM   2060  OD2 ASP A 138      38.423   6.808 -14.923  1.00 88.39           O  
ATOM   2061  N   GLN A 139      35.682   1.893 -14.865  1.00 87.73           N  
ATOM   2062  H   GLN A 139      34.981   2.514 -15.244  1.00 87.73           H  
ATOM   2063  CA  GLN A 139      35.253   0.896 -13.875  1.00 87.73           C  
ATOM   2064  HA  GLN A 139      36.094   0.241 -13.645  1.00 87.73           H  
ATOM   2065  C   GLN A 139      34.146  -0.028 -14.386  1.00 87.73           C  
ATOM   2066  CB  GLN A 139      34.816   1.580 -12.563  1.00 87.73           C  
ATOM   2067  HB2 GLN A 139      34.515   0.816 -11.846  1.00 87.73           H  
ATOM   2068  HB3 GLN A 139      33.952   2.215 -12.764  1.00 87.73           H  
ATOM   2069  O   GLN A 139      33.471  -0.649 -13.565  1.00 87.73           O  
ATOM   2070  CG  GLN A 139      35.906   2.423 -11.896  1.00 87.73           C  
ATOM   2071  HG2 GLN A 139      36.261   3.178 -12.597  1.00 87.73           H  
ATOM   2072  HG3 GLN A 139      36.748   1.785 -11.628  1.00 87.73           H  
ATOM   2073  CD  GLN A 139      35.403   3.136 -10.643  1.00 87.73           C  
ATOM   2074  NE2 GLN A 139      36.070   4.199 -10.252  1.00 87.73           N  
ATOM   2075 HE21 GLN A 139      35.730   4.682  -9.432  1.00 87.73           H  
ATOM   2076 HE22 GLN A 139      36.863   4.518 -10.789  1.00 87.73           H  
ATOM   2077  OE1 GLN A 139      34.414   2.783 -10.002  1.00 87.73           O  
ATOM   2078  N   ARG A 140      33.916  -0.125 -15.702  1.00 87.14           N  
ATOM   2079  H   ARG A 140      34.495   0.411 -16.333  1.00 87.14           H  
ATOM   2080  CA  ARG A 140      32.856  -0.991 -16.240  1.00 87.14           C  
ATOM   2081  HA  ARG A 140      31.920  -0.635 -15.809  1.00 87.14           H  
ATOM   2082  C   ARG A 140      33.035  -2.453 -15.815  1.00 87.14           C  
ATOM   2083  CB  ARG A 140      32.739  -0.877 -17.765  1.00 87.14           C  
ATOM   2084  HB2 ARG A 140      31.877  -1.456 -18.095  1.00 87.14           H  
ATOM   2085  HB3 ARG A 140      32.538   0.166 -18.009  1.00 87.14           H  
ATOM   2086  O   ARG A 140      34.171  -2.924 -15.711  1.00 87.14           O  
ATOM   2087  CG  ARG A 140      33.968  -1.366 -18.544  1.00 87.14           C  
ATOM   2088  HG2 ARG A 140      34.860  -0.835 -18.211  1.00 87.14           H  
ATOM   2089  HG3 ARG A 140      34.103  -2.436 -18.385  1.00 87.14           H  
ATOM   2090  CD  ARG A 140      33.753  -1.102 -20.036  1.00 87.14           C  
ATOM   2091  HD2 ARG A 140      33.693  -0.023 -20.179  1.00 87.14           H  
ATOM   2092  HD3 ARG A 140      32.802  -1.540 -20.340  1.00 87.14           H  
ATOM   2093  NE  ARG A 140      34.829  -1.687 -20.859  1.00 87.14           N  
ATOM   2094  HE  ARG A 140      35.167  -2.596 -20.575  1.00 87.14           H  
ATOM   2095  NH1 ARG A 140      34.929  -0.040 -22.464  1.00 87.14           N  
ATOM   2096 HH11 ARG A 140      35.230   0.264 -23.379  1.00 87.14           H  
ATOM   2097 HH12 ARG A 140      34.344   0.555 -21.895  1.00 87.14           H  
ATOM   2098  NH2 ARG A 140      36.094  -1.909 -22.744  1.00 87.14           N  
ATOM   2099 HH21 ARG A 140      36.285  -1.598 -23.685  1.00 87.14           H  
ATOM   2100 HH22 ARG A 140      36.338  -2.853 -22.477  1.00 87.14           H  
ATOM   2101  CZ  ARG A 140      35.282  -1.208 -22.006  1.00 87.14           C  
ATOM   2102  N   PRO A 141      31.937  -3.193 -15.597  1.00 90.51           N  
ATOM   2103  CA  PRO A 141      32.030  -4.621 -15.344  1.00 90.51           C  
ATOM   2104  HA  PRO A 141      32.648  -4.799 -14.463  1.00 90.51           H  
ATOM   2105  C   PRO A 141      32.661  -5.338 -16.549  1.00 90.51           C  
ATOM   2106  CB  PRO A 141      30.599  -5.068 -15.053  1.00 90.51           C  
ATOM   2107  HB2 PRO A 141      30.428  -6.094 -15.378  1.00 90.51           H  
ATOM   2108  HB3 PRO A 141      30.392  -4.964 -13.988  1.00 90.51           H  
ATOM   2109  O   PRO A 141      32.368  -5.024 -17.703  1.00 90.51           O  
ATOM   2110  CG  PRO A 141      29.747  -4.072 -15.833  1.00 90.51           C  
ATOM   2111  HG2 PRO A 141      29.708  -4.385 -16.876  1.00 90.51           H  
ATOM   2112  HG3 PRO A 141      28.746  -3.974 -15.413  1.00 90.51           H  
ATOM   2113  CD  PRO A 141      30.546  -2.779 -15.714  1.00 90.51           C  
ATOM   2114  HD2 PRO A 141      30.249  -2.243 -14.812  1.00 90.51           H  
ATOM   2115  HD3 PRO A 141      30.377  -2.158 -16.593  1.00 90.51           H  
ATOM   2116  N   ALA A 142      33.539  -6.306 -16.277  1.00 87.46           N  
ATOM   2117  H   ALA A 142      33.748  -6.510 -15.311  1.00 87.46           H  
ATOM   2118  CA  ALA A 142      34.249  -7.082 -17.295  1.00 87.46           C  
ATOM   2119  HA  ALA A 142      34.539  -6.412 -18.104  1.00 87.46           H  
ATOM   2120  C   ALA A 142      33.336  -8.163 -17.904  1.00 87.46           C  
ATOM   2121  CB  ALA A 142      35.535  -7.643 -16.672  1.00 87.46           C  
ATOM   2122  HB1 ALA A 142      35.291  -8.314 -15.849  1.00 87.46           H  
ATOM   2123  HB2 ALA A 142      36.157  -6.827 -16.304  1.00 87.46           H  
ATOM   2124  HB3 ALA A 142      36.092  -8.200 -17.427  1.00 87.46           H  
ATOM   2125  O   ALA A 142      33.481  -9.350 -17.625  1.00 87.46           O  
ATOM   2126  N   ILE A 143      32.359  -7.730 -18.699  1.00 92.22           N  
ATOM   2127  H   ILE A 143      32.295  -6.734 -18.856  1.00 92.22           H  
ATOM   2128  CA  ILE A 143      31.309  -8.559 -19.302  1.00 92.22           C  
ATOM   2129  HA  ILE A 143      31.498  -9.614 -19.102  1.00 92.22           H  
ATOM   2130  C   ILE A 143      31.316  -8.341 -20.818  1.00 92.22           C  
ATOM   2131  CB  ILE A 143      29.952  -8.173 -18.687  1.00 92.22           C  
ATOM   2132  HB  ILE A 143      29.857  -7.092 -18.784  1.00 92.22           H  
ATOM   2133  O   ILE A 143      31.389  -7.199 -21.269  1.00 92.22           O  
ATOM   2134  CG1 ILE A 143      29.865  -8.501 -17.182  1.00 92.22           C  
ATOM   2135 HG12 ILE A 143      29.797  -9.580 -17.038  1.00 92.22           H  
ATOM   2136 HG13 ILE A 143      30.762  -8.149 -16.672  1.00 92.22           H  
ATOM   2137  CG2 ILE A 143      28.803  -8.830 -19.460  1.00 92.22           C  
ATOM   2138 HG21 ILE A 143      28.717  -8.396 -20.456  1.00 92.22           H  
ATOM   2139 HG22 ILE A 143      28.965  -9.904 -19.549  1.00 92.22           H  
ATOM   2140 HG23 ILE A 143      27.853  -8.641 -18.960  1.00 92.22           H  
ATOM   2141  CD1 ILE A 143      28.664  -7.816 -16.519  1.00 92.22           C  
ATOM   2142 HD11 ILE A 143      28.734  -7.935 -15.437  1.00 92.22           H  
ATOM   2143 HD12 ILE A 143      28.654  -6.753 -16.759  1.00 92.22           H  
ATOM   2144 HD13 ILE A 143      27.729  -8.261 -16.856  1.00 92.22           H  
ATOM   2145  N   GLY A 144      31.200  -9.415 -21.607  1.00 86.91           N  
ATOM   2146  H   GLY A 144      31.048 -10.320 -21.187  1.00 86.91           H  
ATOM   2147  CA  GLY A 144      31.345  -9.342 -23.067  1.00 86.91           C  
ATOM   2148  HA2 GLY A 144      31.311 -10.355 -23.470  1.00 86.91           H  
ATOM   2149  HA3 GLY A 144      32.313  -8.904 -23.310  1.00 86.91           H  
ATOM   2150  C   GLY A 144      30.261  -8.521 -23.771  1.00 86.91           C  
ATOM   2151  O   GLY A 144      30.548  -7.838 -24.748  1.00 86.91           O  
ATOM   2152  N   TRP A 145      29.026  -8.555 -23.265  1.00 89.22           N  
ATOM   2153  H   TRP A 145      28.847  -9.157 -22.474  1.00 89.22           H  
ATOM   2154  CA  TRP A 145      27.897  -7.801 -23.823  1.00 89.22           C  
ATOM   2155  HA  TRP A 145      28.066  -7.650 -24.889  1.00 89.22           H  
ATOM   2156  C   TRP A 145      27.726  -6.399 -23.223  1.00 89.22           C  
ATOM   2157  CB  TRP A 145      26.618  -8.635 -23.675  1.00 89.22           C  
ATOM   2158  HB2 TRP A 145      25.787  -8.080 -24.113  1.00 89.22           H  
ATOM   2159  HB3 TRP A 145      26.736  -9.549 -24.256  1.00 89.22           H  
ATOM   2160  O   TRP A 145      26.854  -5.657 -23.672  1.00 89.22           O  
ATOM   2161  CG  TRP A 145      26.246  -9.009 -22.272  1.00 89.22           C  
ATOM   2162  CD1 TRP A 145      26.511 -10.199 -21.687  1.00 89.22           C  
ATOM   2163  HD1 TRP A 145      27.011 -11.035 -22.153  1.00 89.22           H  
ATOM   2164  CD2 TRP A 145      25.559  -8.208 -21.257  1.00 89.22           C  
ATOM   2165  CE2 TRP A 145      25.470  -8.982 -20.060  1.00 89.22           C  
ATOM   2166  CE3 TRP A 145      25.009  -6.907 -21.220  1.00 89.22           C  
ATOM   2167  HE3 TRP A 145      25.027  -6.303 -22.115  1.00 89.22           H  
ATOM   2168  NE1 TRP A 145      26.043 -10.194 -20.392  1.00 89.22           N  
ATOM   2169  HE1 TRP A 145      26.155 -10.997 -19.790  1.00 89.22           H  
ATOM   2170  CH2 TRP A 145      24.387  -7.170 -18.873  1.00 89.22           C  
ATOM   2171  HH2 TRP A 145      23.943  -6.766 -17.974  1.00 89.22           H  
ATOM   2172  CZ2 TRP A 145      24.906  -8.476 -18.878  1.00 89.22           C  
ATOM   2173  HZ2 TRP A 145      24.873  -9.086 -17.987  1.00 89.22           H  
ATOM   2174  CZ3 TRP A 145      24.435  -6.392 -20.043  1.00 89.22           C  
ATOM   2175  HZ3 TRP A 145      24.023  -5.393 -20.043  1.00 89.22           H  
ATOM   2176  N   TRP A 146      28.513  -6.021 -22.208  1.00 90.38           N  
ATOM   2177  H   TRP A 146      29.305  -6.595 -21.957  1.00 90.38           H  
ATOM   2178  CA  TRP A 146      28.346  -4.728 -21.546  1.00 90.38           C  
ATOM   2179  HA  TRP A 146      27.289  -4.613 -21.310  1.00 90.38           H  
ATOM   2180  C   TRP A 146      28.818  -3.585 -22.456  1.00 90.38           C  
ATOM   2181  CB  TRP A 146      29.070  -4.693 -20.207  1.00 90.38           C  
ATOM   2182  HB2 TRP A 146      28.704  -5.534 -19.618  1.00 90.38           H  
ATOM   2183  HB3 TRP A 146      30.144  -4.806 -20.354  1.00 90.38           H  
ATOM   2184  O   TRP A 146      30.006  -3.531 -22.790  1.00 90.38           O  
ATOM   2185  CG  TRP A 146      28.797  -3.453 -19.418  1.00 90.38           C  
ATOM   2186  CD1 TRP A 146      29.421  -2.262 -19.561  1.00 90.38           C  
ATOM   2187  HD1 TRP A 146      30.196  -2.061 -20.286  1.00 90.38           H  
ATOM   2188  CD2 TRP A 146      27.784  -3.254 -18.390  1.00 90.38           C  
ATOM   2189  CE2 TRP A 146      27.883  -1.913 -17.913  1.00 90.38           C  
ATOM   2190  CE3 TRP A 146      26.803  -4.082 -17.805  1.00 90.38           C  
ATOM   2191  HE3 TRP A 146      26.693  -5.098 -18.153  1.00 90.38           H  
ATOM   2192  NE1 TRP A 146      28.889  -1.350 -18.672  1.00 90.38           N  
ATOM   2193  HE1 TRP A 146      29.189  -0.386 -18.634  1.00 90.38           H  
ATOM   2194  CH2 TRP A 146      26.109  -2.275 -16.312  1.00 90.38           C  
ATOM   2195  HH2 TRP A 146      25.470  -1.919 -15.517  1.00 90.38           H  
ATOM   2196  CZ2 TRP A 146      27.065  -1.422 -16.888  1.00 90.38           C  
ATOM   2197  HZ2 TRP A 146      27.175  -0.403 -16.546  1.00 90.38           H  
ATOM   2198  CZ3 TRP A 146      25.978  -3.595 -16.776  1.00 90.38           C  
ATOM   2199  HZ3 TRP A 146      25.227  -4.238 -16.342  1.00 90.38           H  
ATOM   2200  N   PRO A 147      27.941  -2.645 -22.849  1.00 88.35           N  
ATOM   2201  CA  PRO A 147      28.311  -1.662 -23.861  1.00 88.35           C  
ATOM   2202  HA  PRO A 147      28.750  -2.201 -24.700  1.00 88.35           H  
ATOM   2203  C   PRO A 147      29.323  -0.629 -23.361  1.00 88.35           C  
ATOM   2204  CB  PRO A 147      27.010  -1.022 -24.333  1.00 88.35           C  
ATOM   2205  HB2 PRO A 147      26.821  -0.095 -23.792  1.00 88.35           H  
ATOM   2206  HB3 PRO A 147      27.026  -0.855 -25.410  1.00 88.35           H  
ATOM   2207  O   PRO A 147      29.327  -0.236 -22.194  1.00 88.35           O  
ATOM   2208  CG  PRO A 147      25.973  -2.070 -23.966  1.00 88.35           C  
ATOM   2209  HG2 PRO A 147      25.963  -2.861 -24.716  1.00 88.35           H  
ATOM   2210  HG3 PRO A 147      24.980  -1.633 -23.860  1.00 88.35           H  
ATOM   2211  CD  PRO A 147      26.499  -2.619 -22.653  1.00 88.35           C  
ATOM   2212  HD2 PRO A 147      26.254  -1.945 -21.832  1.00 88.35           H  
ATOM   2213  HD3 PRO A 147      26.057  -3.601 -22.483  1.00 88.35           H  
ATOM   2214  N   GLU A 148      30.161  -0.143 -24.277  1.00 86.56           N  
ATOM   2215  H   GLU A 148      30.144  -0.553 -25.199  1.00 86.56           H  
ATOM   2216  CA  GLU A 148      31.287   0.742 -23.949  1.00 86.56           C  
ATOM   2217  HA  GLU A 148      31.846   0.312 -23.117  1.00 86.56           H  
ATOM   2218  C   GLU A 148      30.872   2.157 -23.537  1.00 86.56           C  
ATOM   2219  CB  GLU A 148      32.215   0.864 -25.162  1.00 86.56           C  
ATOM   2220  HB2 GLU A 148      31.670   1.336 -25.979  1.00 86.56           H  
ATOM   2221  HB3 GLU A 148      33.052   1.505 -24.886  1.00 86.56           H  
ATOM   2222  O   GLU A 148      31.631   2.861 -22.876  1.00 86.56           O  
ATOM   2223  CG  GLU A 148      32.771  -0.484 -25.634  1.00 86.56           C  
ATOM   2224  HG2 GLU A 148      31.961  -1.089 -26.043  1.00 86.56           H  
ATOM   2225  HG3 GLU A 148      33.188  -1.005 -24.772  1.00 86.56           H  
ATOM   2226  CD  GLU A 148      33.858  -0.303 -26.698  1.00 86.56           C  
ATOM   2227  OE1 GLU A 148      34.765  -1.163 -26.718  1.00 86.56           O  
ATOM   2228  OE2 GLU A 148      33.815   0.720 -27.418  1.00 86.56           O  
ATOM   2229  N   ASN A 149      29.689   2.599 -23.960  1.00 89.44           N  
ATOM   2230  H   ASN A 149      29.083   1.947 -24.437  1.00 89.44           H  
ATOM   2231  CA  ASN A 149      29.180   3.935 -23.692  1.00 89.44           C  
ATOM   2232  HA  ASN A 149      29.539   4.250 -22.712  1.00 89.44           H  
ATOM   2233  C   ASN A 149      27.648   3.936 -23.645  1.00 89.44           C  
ATOM   2234  CB  ASN A 149      29.738   4.907 -24.751  1.00 89.44           C  
ATOM   2235  HB2 ASN A 149      29.445   5.929 -24.509  1.00 89.44           H  
ATOM   2236  HB3 ASN A 149      30.827   4.867 -24.729  1.00 89.44           H  
ATOM   2237  O   ASN A 149      26.987   2.995 -24.088  1.00 89.44           O  
ATOM   2238  CG  ASN A 149      29.248   4.597 -26.154  1.00 89.44           C  
ATOM   2239  ND2 ASN A 149      30.126   4.267 -27.070  1.00 89.44           N  
ATOM   2240 HD21 ASN A 149      31.100   4.145 -26.832  1.00 89.44           H  
ATOM   2241 HD22 ASN A 149      29.773   4.017 -27.983  1.00 89.44           H  
ATOM   2242  OD1 ASN A 149      28.062   4.652 -26.432  1.00 89.44           O  
ATOM   2243  N   ARG A 150      27.074   5.034 -23.147  1.00 93.86           N  
ATOM   2244  H   ARG A 150      27.673   5.769 -22.799  1.00 93.86           H  
ATOM   2245  CA  ARG A 150      25.622   5.170 -22.991  1.00 93.86           C  
ATOM   2246  HA  ARG A 150      25.256   4.346 -22.378  1.00 93.86           H  
ATOM   2247  C   ARG A 150      24.834   5.105 -24.292  1.00 93.86           C  
ATOM   2248  CB  ARG A 150      25.277   6.488 -22.306  1.00 93.86           C  
ATOM   2249  HB2 ARG A 150      24.194   6.611 -22.341  1.00 93.86           H  
ATOM   2250  HB3 ARG A 150      25.728   7.320 -22.847  1.00 93.86           H  
ATOM   2251  O   ARG A 150      23.681   4.704 -24.245  1.00 93.86           O  
ATOM   2252  CG  ARG A 150      25.721   6.521 -20.848  1.00 93.86           C  
ATOM   2253  HG2 ARG A 150      25.446   5.597 -20.340  1.00 93.86           H  
ATOM   2254  HG3 ARG A 150      26.803   6.649 -20.810  1.00 93.86           H  
ATOM   2255  CD  ARG A 150      25.027   7.695 -20.160  1.00 93.86           C  
ATOM   2256  HD2 ARG A 150      24.975   8.542 -20.845  1.00 93.86           H  
ATOM   2257  HD3 ARG A 150      24.011   7.415 -19.881  1.00 93.86           H  
ATOM   2258  NE  ARG A 150      25.793   8.110 -18.996  1.00 93.86           N  
ATOM   2259  HE  ARG A 150      26.610   8.677 -19.177  1.00 93.86           H  
ATOM   2260  NH1 ARG A 150      24.646   7.168 -17.211  1.00 93.86           N  
ATOM   2261 HH11 ARG A 150      24.594   7.086 -16.205  1.00 93.86           H  
ATOM   2262 HH12 ARG A 150      23.956   6.735 -17.807  1.00 93.86           H  
ATOM   2263  NH2 ARG A 150      26.477   8.360 -16.928  1.00 93.86           N  
ATOM   2264 HH21 ARG A 150      27.225   8.880 -17.364  1.00 93.86           H  
ATOM   2265 HH22 ARG A 150      26.394   8.278 -15.925  1.00 93.86           H  
ATOM   2266  CZ  ARG A 150      25.609   7.861 -17.725  1.00 93.86           C  
ATOM   2267  N   VAL A 151      25.403   5.509 -25.429  1.00 92.38           N  
ATOM   2268  H   VAL A 151      26.395   5.699 -25.438  1.00 92.38           H  
ATOM   2269  CA  VAL A 151      24.692   5.429 -26.716  1.00 92.38           C  
ATOM   2270  HA  VAL A 151      23.716   5.903 -26.611  1.00 92.38           H  
ATOM   2271  C   VAL A 151      24.433   3.963 -27.044  1.00 92.38           C  
ATOM   2272  CB  VAL A 151      25.451   6.147 -27.849  1.00 92.38           C  
ATOM   2273  HB  VAL A 151      26.435   5.697 -27.986  1.00 92.38           H  
ATOM   2274  O   VAL A 151      23.282   3.575 -27.197  1.00 92.38           O  
ATOM   2275  CG1 VAL A 151      24.703   6.046 -29.181  1.00 92.38           C  
ATOM   2276 HG11 VAL A 151      24.618   5.005 -29.492  1.00 92.38           H  
ATOM   2277 HG12 VAL A 151      23.700   6.462 -29.088  1.00 92.38           H  
ATOM   2278 HG13 VAL A 151      25.248   6.582 -29.957  1.00 92.38           H  
ATOM   2279  CG2 VAL A 151      25.636   7.635 -27.514  1.00 92.38           C  
ATOM   2280 HG21 VAL A 151      24.667   8.103 -27.340  1.00 92.38           H  
ATOM   2281 HG22 VAL A 151      26.261   7.746 -26.628  1.00 92.38           H  
ATOM   2282 HG23 VAL A 151      26.133   8.136 -28.344  1.00 92.38           H  
ATOM   2283  N   LEU A 152      25.478   3.135 -26.991  1.00 92.19           N  
ATOM   2284  H   LEU A 152      26.390   3.525 -26.801  1.00 92.19           H  
ATOM   2285  CA  LEU A 152      25.371   1.695 -27.232  1.00 92.19           C  
ATOM   2286  HA  LEU A 152      24.856   1.536 -28.179  1.00 92.19           H  
ATOM   2287  C   LEU A 152      24.535   0.969 -26.164  1.00 92.19           C  
ATOM   2288  CB  LEU A 152      26.785   1.100 -27.319  1.00 92.19           C  
ATOM   2289  HB2 LEU A 152      27.291   1.275 -26.370  1.00 92.19           H  
ATOM   2290  HB3 LEU A 152      26.687   0.025 -27.466  1.00 92.19           H  
ATOM   2291  O   LEU A 152      23.929  -0.056 -26.456  1.00 92.19           O  
ATOM   2292  CG  LEU A 152      27.668   1.651 -28.451  1.00 92.19           C  
ATOM   2293  HG  LEU A 152      27.790   2.728 -28.336  1.00 92.19           H  
ATOM   2294  CD1 LEU A 152      29.051   1.006 -28.361  1.00 92.19           C  
ATOM   2295 HD11 LEU A 152      29.504   1.223 -27.393  1.00 92.19           H  
ATOM   2296 HD12 LEU A 152      29.699   1.400 -29.144  1.00 92.19           H  
ATOM   2297 HD13 LEU A 152      28.970  -0.074 -28.485  1.00 92.19           H  
ATOM   2298  CD2 LEU A 152      27.083   1.373 -29.835  1.00 92.19           C  
ATOM   2299 HD21 LEU A 152      27.775   1.708 -30.607  1.00 92.19           H  
ATOM   2300 HD22 LEU A 152      26.143   1.910 -29.963  1.00 92.19           H  
ATOM   2301 HD23 LEU A 152      26.900   0.305 -29.957  1.00 92.19           H  
ATOM   2302  N   MET A 153      24.446   1.503 -24.939  1.00 94.74           N  
ATOM   2303  H   MET A 153      25.024   2.303 -24.725  1.00 94.74           H  
ATOM   2304  CA  MET A 153      23.534   0.973 -23.916  1.00 94.74           C  
ATOM   2305  HA  MET A 153      23.712  -0.097 -23.804  1.00 94.74           H  
ATOM   2306  C   MET A 153      22.059   1.093 -24.290  1.00 94.74           C  
ATOM   2307  CB  MET A 153      23.763   1.627 -22.553  1.00 94.74           C  
ATOM   2308  HB2 MET A 153      23.737   2.713 -22.650  1.00 94.74           H  
ATOM   2309  HB3 MET A 153      22.963   1.324 -21.878  1.00 94.74           H  
ATOM   2310  O   MET A 153      21.277   0.244 -23.876  1.00 94.74           O  
ATOM   2311  CG  MET A 153      25.079   1.203 -21.919  1.00 94.74           C  
ATOM   2312  HG2 MET A 153      25.906   1.472 -22.577  1.00 94.74           H  
ATOM   2313  HG3 MET A 153      25.071   0.119 -21.803  1.00 94.74           H  
ATOM   2314  SD  MET A 153      25.371   1.954 -20.304  1.00 94.74           S  
ATOM   2315  CE  MET A 153      26.892   1.054 -19.926  1.00 94.74           C  
ATOM   2316  HE1 MET A 153      27.737   1.514 -20.438  1.00 94.74           H  
ATOM   2317  HE2 MET A 153      27.045   1.053 -18.846  1.00 94.74           H  
ATOM   2318  HE3 MET A 153      26.802   0.019 -20.254  1.00 94.74           H  
ATOM   2319  N   ARG A 154      21.658   2.107 -25.066  1.00 94.88           N  
ATOM   2320  H   ARG A 154      22.356   2.734 -25.439  1.00 94.88           H  
ATOM   2321  CA  ARG A 154      20.261   2.256 -25.522  1.00 94.88           C  
ATOM   2322  HA  ARG A 154      19.584   2.123 -24.678  1.00 94.88           H  
ATOM   2323  C   ARG A 154      19.889   1.188 -26.543  1.00 94.88           C  
ATOM   2324  CB  ARG A 154      20.036   3.644 -26.139  1.00 94.88           C  
ATOM   2325  HB2 ARG A 154      20.694   3.770 -26.999  1.00 94.88           H  
ATOM   2326  HB3 ARG A 154      19.005   3.718 -26.486  1.00 94.88           H  
ATOM   2327  O   ARG A 154      18.739   0.756 -26.582  1.00 94.88           O  
ATOM   2328  CG  ARG A 154      20.296   4.747 -25.116  1.00 94.88           C  
ATOM   2329  HG2 ARG A 154      21.306   4.619 -24.726  1.00 94.88           H  
ATOM   2330  HG3 ARG A 154      19.576   4.669 -24.302  1.00 94.88           H  
ATOM   2331  CD  ARG A 154      20.239   6.139 -25.728  1.00 94.88           C  
ATOM   2332  HD2 ARG A 154      20.865   6.143 -26.620  1.00 94.88           H  
ATOM   2333  HD3 ARG A 154      19.210   6.367 -26.007  1.00 94.88           H  
ATOM   2334  NE  ARG A 154      20.744   7.122 -24.753  1.00 94.88           N  
ATOM   2335  HE  ARG A 154      20.814   6.806 -23.797  1.00 94.88           H  
ATOM   2336  NH1 ARG A 154      21.164   8.836 -26.211  1.00 94.88           N  
ATOM   2337 HH11 ARG A 154      20.805   8.254 -26.955  1.00 94.88           H  
ATOM   2338 HH12 ARG A 154      21.540   9.754 -26.398  1.00 94.88           H  
ATOM   2339  NH2 ARG A 154      21.701   9.029 -24.036  1.00 94.88           N  
ATOM   2340 HH21 ARG A 154      21.777   8.586 -23.131  1.00 94.88           H  
ATOM   2341 HH22 ARG A 154      22.058   9.962 -24.182  1.00 94.88           H  
ATOM   2342  CZ  ARG A 154      21.197   8.328 -25.009  1.00 94.88           C  
ATOM   2343  N   ASP A 155      20.882   0.743 -27.306  1.00 93.91           N  
ATOM   2344  H   ASP A 155      21.785   1.183 -27.200  1.00 93.91           H  
ATOM   2345  CA  ASP A 155      20.728  -0.167 -28.437  1.00 93.91           C  
ATOM   2346  HA  ASP A 155      19.705  -0.090 -28.806  1.00 93.91           H  
ATOM   2347  C   ASP A 155      20.937  -1.643 -28.060  1.00 93.91           C  
ATOM   2348  CB  ASP A 155      21.653   0.288 -29.578  1.00 93.91           C  
ATOM   2349  HB2 ASP A 155      21.544  -0.394 -30.421  1.00 93.91           H  
ATOM   2350  HB3 ASP A 155      22.686   0.237 -29.234  1.00 93.91           H  
ATOM   2351  O   ASP A 155      20.963  -2.501 -28.941  1.00 93.91           O  
ATOM   2352  CG  ASP A 155      21.349   1.708 -30.077  1.00 93.91           C  
ATOM   2353  OD1 ASP A 155      20.162   2.112 -30.046  1.00 93.91           O  
ATOM   2354  OD2 ASP A 155      22.315   2.391 -30.486  1.00 93.91           O  
ATOM   2355  N   ILE A 156      21.055  -1.971 -26.762  1.00 93.66           N  
ATOM   2356  H   ILE A 156      21.058  -1.229 -26.077  1.00 93.66           H  
ATOM   2357  CA  ILE A 156      21.115  -3.370 -26.315  1.00 93.66           C  
ATOM   2358  HA  ILE A 156      22.004  -3.812 -26.766  1.00 93.66           H  
ATOM   2359  C   ILE A 156      19.849  -4.101 -26.808  1.00 93.66           C  
ATOM   2360  CB  ILE A 156      21.265  -3.509 -24.784  1.00 93.66           C  
ATOM   2361  HB  ILE A 156      20.399  -3.050 -24.308  1.00 93.66           H  
ATOM   2362  O   ILE A 156      18.734  -3.635 -26.527  1.00 93.66           O  
ATOM   2363  CG1 ILE A 156      22.540  -2.822 -24.258  1.00 93.66           C  
ATOM   2364 HG12 ILE A 156      22.595  -1.814 -24.670  1.00 93.66           H  
ATOM   2365 HG13 ILE A 156      23.416  -3.370 -24.605  1.00 93.66           H  
ATOM   2366  CG2 ILE A 156      21.314  -4.998 -24.398  1.00 93.66           C  
ATOM   2367 HG21 ILE A 156      22.110  -5.504 -24.945  1.00 93.66           H  
ATOM   2368 HG22 ILE A 156      20.364  -5.484 -24.616  1.00 93.66           H  
ATOM   2369 HG23 ILE A 156      21.500  -5.104 -23.330  1.00 93.66           H  
ATOM   2370  CD1 ILE A 156      22.581  -2.712 -22.722  1.00 93.66           C  
ATOM   2371 HD11 ILE A 156      21.627  -2.336 -22.351  1.00 93.66           H  
ATOM   2372 HD12 ILE A 156      22.792  -3.681 -22.270  1.00 93.66           H  
ATOM   2373 HD13 ILE A 156      23.363  -2.018 -22.415  1.00 93.66           H  
ATOM   2374  N   PRO A 157      19.977  -5.238 -27.516  1.00 91.95           N  
ATOM   2375  CA  PRO A 157      18.827  -6.025 -27.947  1.00 91.95           C  
ATOM   2376  HA  PRO A 157      18.222  -5.415 -28.617  1.00 91.95           H  
ATOM   2377  C   PRO A 157      17.974  -6.487 -26.757  1.00 91.95           C  
ATOM   2378  CB  PRO A 157      19.405  -7.208 -28.732  1.00 91.95           C  
ATOM   2379  HB2 PRO A 157      18.767  -7.484 -29.572  1.00 91.95           H  
ATOM   2380  HB3 PRO A 157      19.549  -8.064 -28.073  1.00 91.95           H  
ATOM   2381  O   PRO A 157      18.499  -6.882 -25.718  1.00 91.95           O  
ATOM   2382  CG  PRO A 157      20.767  -6.703 -29.203  1.00 91.95           C  
ATOM   2383  HG2 PRO A 157      21.471  -7.520 -29.361  1.00 91.95           H  
ATOM   2384  HG3 PRO A 157      20.647  -6.115 -30.112  1.00 91.95           H  
ATOM   2385  CD  PRO A 157      21.207  -5.794 -28.061  1.00 91.95           C  
ATOM   2386  HD2 PRO A 157      21.867  -5.021 -28.455  1.00 91.95           H  
ATOM   2387  HD3 PRO A 157      21.714  -6.378 -27.293  1.00 91.95           H  
ATOM   2388  N   ASP A 158      16.645  -6.469 -26.895  1.00 84.99           N  
ATOM   2389  H   ASP A 158      16.247  -6.172 -27.774  1.00 84.99           H  
ATOM   2390  CA  ASP A 158      15.741  -6.926 -25.822  1.00 84.99           C  
ATOM   2391  HA  ASP A 158      15.983  -6.390 -24.904  1.00 84.99           H  
ATOM   2392  C   ASP A 158      15.894  -8.430 -25.515  1.00 84.99           C  
ATOM   2393  CB  ASP A 158      14.279  -6.631 -26.200  1.00 84.99           C  
ATOM   2394  HB2 ASP A 158      13.628  -7.138 -25.488  1.00 84.99           H  
ATOM   2395  HB3 ASP A 158      14.076  -7.046 -27.187  1.00 84.99           H  
ATOM   2396  O   ASP A 158      15.551  -8.891 -24.424  1.00 84.99           O  
ATOM   2397  CG  ASP A 158      13.904  -5.146 -26.183  1.00 84.99           C  
ATOM   2398  OD1 ASP A 158      14.597  -4.344 -25.510  1.00 84.99           O  
ATOM   2399  OD2 ASP A 158      12.888  -4.807 -26.821  1.00 84.99           O  
ATOM   2400  N   ASP A 159      16.410  -9.190 -26.481  1.00 85.89           N  
ATOM   2401  H   ASP A 159      16.667  -8.748 -27.352  1.00 85.89           H  
ATOM   2402  CA  ASP A 159      16.723 -10.615 -26.428  1.00 85.89           C  
ATOM   2403  HA  ASP A 159      16.245 -11.039 -25.544  1.00 85.89           H  
ATOM   2404  C   ASP A 159      18.228 -10.897 -26.277  1.00 85.89           C  
ATOM   2405  CB  ASP A 159      16.119 -11.306 -27.662  1.00 85.89           C  
ATOM   2406  HB2 ASP A 159      15.050 -11.093 -27.693  1.00 85.89           H  
ATOM   2407  HB3 ASP A 159      16.228 -12.385 -27.548  1.00 85.89           H  
ATOM   2408  O   ASP A 159      18.674 -12.010 -26.559  1.00 85.89           O  
ATOM   2409  CG  ASP A 159      16.745 -10.874 -28.998  1.00 85.89           C  
ATOM   2410  OD1 ASP A 159      17.290  -9.746 -29.067  1.00 85.89           O  
ATOM   2411  OD2 ASP A 159      16.590 -11.654 -29.963  1.00 85.89           O  
ATOM   2412  N   GLN A 160      19.006  -9.911 -25.807  1.00 90.84           N  
ATOM   2413  H   GLN A 160      18.582  -9.010 -25.639  1.00 90.84           H  
ATOM   2414  CA  GLN A 160      20.437 -10.052 -25.545  1.00 90.84           C  
ATOM   2415  HA  GLN A 160      20.947 -10.091 -26.508  1.00 90.84           H  
ATOM   2416  C   GLN A 160      20.736 -11.350 -24.780  1.00 90.84           C  
ATOM   2417  CB  GLN A 160      20.943  -8.816 -24.775  1.00 90.84           C  
ATOM   2418  HB2 GLN A 160      20.350  -8.692 -23.869  1.00 90.84           H  
ATOM   2419  HB3 GLN A 160      20.797  -7.935 -25.401  1.00 90.84           H  
ATOM   2420  O   GLN A 160      20.183 -11.607 -23.707  1.00 90.84           O  
ATOM   2421  CG  GLN A 160      22.429  -8.874 -24.380  1.00 90.84           C  
ATOM   2422  HG2 GLN A 160      22.697  -7.947 -23.872  1.00 90.84           H  
ATOM   2423  HG3 GLN A 160      22.592  -9.690 -23.677  1.00 90.84           H  
ATOM   2424  CD  GLN A 160      23.350  -9.043 -25.581  1.00 90.84           C  
ATOM   2425  NE2 GLN A 160      24.211 -10.036 -25.583  1.00 90.84           N  
ATOM   2426 HE21 GLN A 160      24.279 -10.664 -24.795  1.00 90.84           H  
ATOM   2427 HE22 GLN A 160      24.831 -10.088 -26.379  1.00 90.84           H  
ATOM   2428  OE1 GLN A 160      23.290  -8.312 -26.554  1.00 90.84           O  
ATOM   2429  N   ALA A 161      21.651 -12.157 -25.320  1.00 89.65           N  
ATOM   2430  H   ALA A 161      22.057 -11.905 -26.210  1.00 89.65           H  
ATOM   2431  CA  ALA A 161      22.141 -13.344 -24.637  1.00 89.65           C  
ATOM   2432  HA  ALA A 161      21.284 -13.915 -24.279  1.00 89.65           H  
ATOM   2433  C   ALA A 161      22.986 -12.912 -23.432  1.00 89.65           C  
ATOM   2434  CB  ALA A 161      22.921 -14.220 -25.622  1.00 89.65           C  
ATOM   2435  HB1 ALA A 161      22.278 -14.499 -26.456  1.00 89.65           H  
ATOM   2436  HB2 ALA A 161      23.787 -13.677 -26.000  1.00 89.65           H  
ATOM   2437  HB3 ALA A 161      23.262 -15.124 -25.116  1.00 89.65           H  
ATOM   2438  O   ALA A 161      24.007 -12.240 -23.592  1.00 89.65           O  
ATOM   2439  N   VAL A 162      22.537 -13.288 -22.237  1.00 92.18           N  
ATOM   2440  H   VAL A 162      21.663 -13.792 -22.193  1.00 92.18           H  
ATOM   2441  CA  VAL A 162      23.180 -12.960 -20.963  1.00 92.18           C  
ATOM   2442  HA  VAL A 162      24.160 -12.520 -21.144  1.00 92.18           H  
ATOM   2443  C   VAL A 162      23.366 -14.252 -20.180  1.00 92.18           C  
ATOM   2444  CB  VAL A 162      22.334 -11.949 -20.164  1.00 92.18           C  
ATOM   2445  HB  VAL A 162      21.346 -12.370 -19.979  1.00 92.18           H  
ATOM   2446  O   VAL A 162      22.398 -14.971 -19.925  1.00 92.18           O  
ATOM   2447  CG1 VAL A 162      22.982 -11.637 -18.817  1.00 92.18           C  
ATOM   2448 HG11 VAL A 162      22.947 -12.533 -18.196  1.00 92.18           H  
ATOM   2449 HG12 VAL A 162      22.433 -10.841 -18.315  1.00 92.18           H  
ATOM   2450 HG13 VAL A 162      24.020 -11.333 -18.953  1.00 92.18           H  
ATOM   2451  CG2 VAL A 162      22.154 -10.621 -20.901  1.00 92.18           C  
ATOM   2452 HG21 VAL A 162      21.587 -10.778 -21.819  1.00 92.18           H  
ATOM   2453 HG22 VAL A 162      21.592  -9.927 -20.276  1.00 92.18           H  
ATOM   2454 HG23 VAL A 162      23.124 -10.189 -21.148  1.00 92.18           H  
ATOM   2455  N   THR A 163      24.601 -14.557 -19.786  1.00 94.19           N  
ATOM   2456  H   THR A 163      25.371 -13.953 -20.032  1.00 94.19           H  
ATOM   2457  CA  THR A 163      24.850 -15.673 -18.866  1.00 94.19           C  
ATOM   2458  HA  THR A 163      24.176 -16.489 -19.125  1.00 94.19           H  
ATOM   2459  C   THR A 163      24.552 -15.265 -17.422  1.00 94.19           C  
ATOM   2460  CB  THR A 163      26.277 -16.219 -18.981  1.00 94.19           C  
ATOM   2461  HB  THR A 163      26.354 -17.107 -18.354  1.00 94.19           H  
ATOM   2462  O   THR A 163      24.619 -14.089 -17.059  1.00 94.19           O  
ATOM   2463  CG2 THR A 163      26.672 -16.604 -20.406  1.00 94.19           C  
ATOM   2464 HG21 THR A 163      27.671 -17.041 -20.396  1.00 94.19           H  
ATOM   2465 HG22 THR A 163      25.966 -17.335 -20.801  1.00 94.19           H  
ATOM   2466 HG23 THR A 163      26.682 -15.727 -21.053  1.00 94.19           H  
ATOM   2467  OG1 THR A 163      27.192 -15.275 -18.504  1.00 94.19           O  
ATOM   2468  HG1 THR A 163      27.240 -14.583 -19.168  1.00 94.19           H  
ATOM   2469  N   HIS A 164      24.256 -16.241 -16.560  1.00 94.27           N  
ATOM   2470  H   HIS A 164      24.162 -17.187 -16.901  1.00 94.27           H  
ATOM   2471  CA  HIS A 164      23.966 -15.967 -15.150  1.00 94.27           C  
ATOM   2472  HA  HIS A 164      23.103 -15.303 -15.103  1.00 94.27           H  
ATOM   2473  C   HIS A 164      25.113 -15.234 -14.440  1.00 94.27           C  
ATOM   2474  CB  HIS A 164      23.632 -17.286 -14.437  1.00 94.27           C  
ATOM   2475  HB2 HIS A 164      24.509 -17.933 -14.447  1.00 94.27           H  
ATOM   2476  HB3 HIS A 164      22.837 -17.809 -14.969  1.00 94.27           H  
ATOM   2477  O   HIS A 164      24.874 -14.233 -13.770  1.00 94.27           O  
ATOM   2478  CG  HIS A 164      23.209 -17.074 -13.006  1.00 94.27           C  
ATOM   2479  CD2 HIS A 164      24.026 -17.153 -11.910  1.00 94.27           C  
ATOM   2480  HD2 HIS A 164      25.080 -17.387 -11.912  1.00 94.27           H  
ATOM   2481  ND1 HIS A 164      21.951 -16.731 -12.552  1.00 94.27           N  
ATOM   2482  HD1 HIS A 164      21.086 -16.762 -13.072  1.00 94.27           H  
ATOM   2483  CE1 HIS A 164      22.025 -16.590 -11.219  1.00 94.27           C  
ATOM   2484  HE1 HIS A 164      21.194 -16.366 -10.566  1.00 94.27           H  
ATOM   2485  NE2 HIS A 164      23.262 -16.856 -10.786  1.00 94.27           N  
ATOM   2486  N   ALA A 165      26.353 -15.694 -14.629  1.00 94.20           N  
ATOM   2487  H   ALA A 165      26.493 -16.487 -15.240  1.00 94.20           H  
ATOM   2488  CA  ALA A 165      27.528 -15.095 -14.001  1.00 94.20           C  
ATOM   2489  HA  ALA A 165      27.396 -15.109 -12.919  1.00 94.20           H  
ATOM   2490  C   ALA A 165      27.725 -13.628 -14.418  1.00 94.20           C  
ATOM   2491  CB  ALA A 165      28.750 -15.951 -14.355  1.00 94.20           C  
ATOM   2492  HB1 ALA A 165      29.635 -15.532 -13.875  1.00 94.20           H  
ATOM   2493  HB2 ALA A 165      28.906 -15.958 -15.434  1.00 94.20           H  
ATOM   2494  HB3 ALA A 165      28.608 -16.972 -14.000  1.00 94.20           H  
ATOM   2495  O   ALA A 165      27.973 -12.774 -13.571  1.00 94.20           O  
ATOM   2496  N   GLU A 166      27.552 -13.311 -15.704  1.00 95.59           N  
ATOM   2497  H   GLU A 166      27.337 -14.038 -16.372  1.00 95.59           H  
ATOM   2498  CA  GLU A 166      27.644 -11.931 -16.192  1.00 95.59           C  
ATOM   2499  HA  GLU A 166      28.605 -11.502 -15.910  1.00 95.59           H  
ATOM   2500  C   GLU A 166      26.548 -11.042 -15.598  1.00 95.59           C  
ATOM   2501  CB  GLU A 166      27.516 -11.913 -17.713  1.00 95.59           C  
ATOM   2502  HB2 GLU A 166      26.605 -12.450 -17.978  1.00 95.59           H  
ATOM   2503  HB3 GLU A 166      27.398 -10.880 -18.040  1.00 95.59           H  
ATOM   2504  O   GLU A 166      26.826  -9.926 -15.163  1.00 95.59           O  
ATOM   2505  CG  GLU A 166      28.731 -12.517 -18.435  1.00 95.59           C  
ATOM   2506  HG2 GLU A 166      28.995 -13.476 -17.991  1.00 95.59           H  
ATOM   2507  HG3 GLU A 166      29.583 -11.850 -18.302  1.00 95.59           H  
ATOM   2508  CD  GLU A 166      28.430 -12.712 -19.927  1.00 95.59           C  
ATOM   2509  OE1 GLU A 166      29.311 -12.387 -20.751  1.00 95.59           O  
ATOM   2510  OE2 GLU A 166      27.294 -13.168 -20.224  1.00 95.59           O  
ATOM   2511  N   ALA A 167      25.307 -11.531 -15.531  1.00 95.36           N  
ATOM   2512  H   ALA A 167      25.120 -12.453 -15.899  1.00 95.36           H  
ATOM   2513  CA  ALA A 167      24.213 -10.768 -14.939  1.00 95.36           C  
ATOM   2514  HA  ALA A 167      24.133  -9.813 -15.459  1.00 95.36           H  
ATOM   2515  C   ALA A 167      24.445 -10.470 -13.450  1.00 95.36           C  
ATOM   2516  CB  ALA A 167      22.911 -11.534 -15.128  1.00 95.36           C  
ATOM   2517  HB1 ALA A 167      22.964 -12.476 -14.584  1.00 95.36           H  
ATOM   2518  HB2 ALA A 167      22.743 -11.743 -16.185  1.00 95.36           H  
ATOM   2519  HB3 ALA A 167      22.087 -10.925 -14.758  1.00 95.36           H  
ATOM   2520  O   ALA A 167      24.146  -9.364 -13.003  1.00 95.36           O  
ATOM   2521  N   VAL A 168      25.005 -11.420 -12.694  1.00 94.07           N  
ATOM   2522  H   VAL A 168      25.199 -12.318 -13.113  1.00 94.07           H  
ATOM   2523  CA  VAL A 168      25.377 -11.211 -11.285  1.00 94.07           C  
ATOM   2524  HA  VAL A 168      24.505 -10.849 -10.741  1.00 94.07           H  
ATOM   2525  C   VAL A 168      26.449 -10.126 -11.165  1.00 94.07           C  
ATOM   2526  CB  VAL A 168      25.821 -12.532 -10.627  1.00 94.07           C  
ATOM   2527  HB  VAL A 168      26.570 -13.017 -11.254  1.00 94.07           H  
ATOM   2528  O   VAL A 168      26.263  -9.183 -10.399  1.00 94.07           O  
ATOM   2529  CG1 VAL A 168      26.422 -12.317  -9.233  1.00 94.07           C  
ATOM   2530 HG11 VAL A 168      25.733 -11.752  -8.603  1.00 94.07           H  
ATOM   2531 HG12 VAL A 168      26.625 -13.277  -8.759  1.00 94.07           H  
ATOM   2532 HG13 VAL A 168      27.365 -11.774  -9.295  1.00 94.07           H  
ATOM   2533  CG2 VAL A 168      24.621 -13.477 -10.470  1.00 94.07           C  
ATOM   2534 HG21 VAL A 168      24.136 -13.656 -11.429  1.00 94.07           H  
ATOM   2535 HG22 VAL A 168      23.892 -13.050  -9.781  1.00 94.07           H  
ATOM   2536 HG23 VAL A 168      24.956 -14.435 -10.072  1.00 94.07           H  
ATOM   2537  N   ILE A 169      27.510 -10.177 -11.981  1.00 94.52           N  
ATOM   2538  H   ILE A 169      27.604 -10.975 -12.593  1.00 94.52           H  
ATOM   2539  CA  ILE A 169      28.565  -9.146 -11.992  1.00 94.52           C  
ATOM   2540  HA  ILE A 169      29.008  -9.096 -10.997  1.00 94.52           H  
ATOM   2541  C   ILE A 169      27.973  -7.758 -12.295  1.00 94.52           C  
ATOM   2542  CB  ILE A 169      29.672  -9.524 -13.007  1.00 94.52           C  
ATOM   2543  HB  ILE A 169      29.200  -9.736 -13.966  1.00 94.52           H  
ATOM   2544  O   ILE A 169      28.317  -6.774 -11.634  1.00 94.52           O  
ATOM   2545  CG1 ILE A 169      30.436 -10.788 -12.549  1.00 94.52           C  
ATOM   2546 HG12 ILE A 169      31.074 -10.541 -11.700  1.00 94.52           H  
ATOM   2547 HG13 ILE A 169      29.730 -11.545 -12.207  1.00 94.52           H  
ATOM   2548  CG2 ILE A 169      30.681  -8.374 -13.206  1.00 94.52           C  
ATOM   2549 HG21 ILE A 169      31.186  -8.158 -12.265  1.00 94.52           H  
ATOM   2550 HG22 ILE A 169      31.419  -8.644 -13.962  1.00 94.52           H  
ATOM   2551 HG23 ILE A 169      30.174  -7.473 -13.553  1.00 94.52           H  
ATOM   2552  CD1 ILE A 169      31.293 -11.418 -13.655  1.00 94.52           C  
ATOM   2553 HD11 ILE A 169      30.678 -11.623 -14.531  1.00 94.52           H  
ATOM   2554 HD12 ILE A 169      31.709 -12.358 -13.292  1.00 94.52           H  
ATOM   2555 HD13 ILE A 169      32.117 -10.761 -13.932  1.00 94.52           H  
ATOM   2556  N   ALA A 170      27.070  -7.669 -13.276  1.00 95.16           N  
ATOM   2557  H   ALA A 170      26.853  -8.504 -13.800  1.00 95.16           H  
ATOM   2558  CA  ALA A 170      26.376  -6.431 -13.623  1.00 95.16           C  
ATOM   2559  HA  ALA A 170      27.112  -5.659 -13.846  1.00 95.16           H  
ATOM   2560  C   ALA A 170      25.504  -5.912 -12.466  1.00 95.16           C  
ATOM   2561  CB  ALA A 170      25.538  -6.684 -14.880  1.00 95.16           C  
ATOM   2562  HB1 ALA A 170      25.009  -7.633 -14.793  1.00 95.16           H  
ATOM   2563  HB2 ALA A 170      24.805  -5.887 -15.000  1.00 95.16           H  
ATOM   2564  HB3 ALA A 170      26.183  -6.719 -15.759  1.00 95.16           H  
ATOM   2565  O   ALA A 170      25.571  -4.727 -12.132  1.00 95.16           O  
ATOM   2566  N   MET A 171      24.720  -6.788 -11.831  1.00 94.54           N  
ATOM   2567  H   MET A 171      24.718  -7.747 -12.149  1.00 94.54           H  
ATOM   2568  CA  MET A 171      23.873  -6.443 -10.685  1.00 94.54           C  
ATOM   2569  HA  MET A 171      23.207  -5.628 -10.967  1.00 94.54           H  
ATOM   2570  C   MET A 171      24.692  -5.953  -9.493  1.00 94.54           C  
ATOM   2571  CB  MET A 171      23.028  -7.652 -10.257  1.00 94.54           C  
ATOM   2572  HB2 MET A 171      23.645  -8.551 -10.256  1.00 94.54           H  
ATOM   2573  HB3 MET A 171      22.668  -7.499  -9.240  1.00 94.54           H  
ATOM   2574  O   MET A 171      24.386  -4.898  -8.945  1.00 94.54           O  
ATOM   2575  CG  MET A 171      21.818  -7.875 -11.164  1.00 94.54           C  
ATOM   2576  HG2 MET A 171      21.351  -8.816 -10.876  1.00 94.54           H  
ATOM   2577  HG3 MET A 171      22.177  -7.986 -12.187  1.00 94.54           H  
ATOM   2578  SD  MET A 171      20.546  -6.574 -11.145  1.00 94.54           S  
ATOM   2579  CE  MET A 171      19.983  -6.620  -9.429  1.00 94.54           C  
ATOM   2580  HE1 MET A 171      19.718  -7.642  -9.158  1.00 94.54           H  
ATOM   2581  HE2 MET A 171      19.107  -5.981  -9.320  1.00 94.54           H  
ATOM   2582  HE3 MET A 171      20.774  -6.249  -8.778  1.00 94.54           H  
ATOM   2583  N   GLU A 172      25.754  -6.665  -9.115  1.00 92.76           N  
ATOM   2584  H   GLU A 172      25.948  -7.537  -9.587  1.00 92.76           H  
ATOM   2585  CA  GLU A 172      26.646  -6.261  -8.023  1.00 92.76           C  
ATOM   2586  HA  GLU A 172      26.084  -6.180  -7.093  1.00 92.76           H  
ATOM   2587  C   GLU A 172      27.309  -4.912  -8.305  1.00 92.76           C  
ATOM   2588  CB  GLU A 172      27.764  -7.290  -7.855  1.00 92.76           C  
ATOM   2589  HB2 GLU A 172      28.528  -6.854  -7.212  1.00 92.76           H  
ATOM   2590  HB3 GLU A 172      28.209  -7.488  -8.830  1.00 92.76           H  
ATOM   2591  O   GLU A 172      27.433  -4.064  -7.417  1.00 92.76           O  
ATOM   2592  CG  GLU A 172      27.309  -8.607  -7.217  1.00 92.76           C  
ATOM   2593  HG2 GLU A 172      26.511  -9.052  -7.812  1.00 92.76           H  
ATOM   2594  HG3 GLU A 172      26.915  -8.390  -6.225  1.00 92.76           H  
ATOM   2595  CD  GLU A 172      28.476  -9.597  -7.086  1.00 92.76           C  
ATOM   2596  OE1 GLU A 172      28.234 -10.690  -6.534  1.00 92.76           O  
ATOM   2597  OE2 GLU A 172      29.611  -9.232  -7.488  1.00 92.76           O  
ATOM   2598  N   TRP A 173      27.732  -4.692  -9.553  1.00 94.35           N  
ATOM   2599  H   TRP A 173      27.625  -5.426 -10.238  1.00 94.35           H  
ATOM   2600  CA  TRP A 173      28.314  -3.422  -9.958  1.00 94.35           C  
ATOM   2601  HA  TRP A 173      29.120  -3.182  -9.264  1.00 94.35           H  
ATOM   2602  C   TRP A 173      27.309  -2.273  -9.839  1.00 94.35           C  
ATOM   2603  CB  TRP A 173      28.912  -3.548 -11.358  1.00 94.35           C  
ATOM   2604  HB2 TRP A 173      28.124  -3.792 -12.070  1.00 94.35           H  
ATOM   2605  HB3 TRP A 173      29.633  -4.366 -11.367  1.00 94.35           H  
ATOM   2606  O   TRP A 173      27.635  -1.262  -9.221  1.00 94.35           O  
ATOM   2607  CG  TRP A 173      29.595  -2.302 -11.805  1.00 94.35           C  
ATOM   2608  CD1 TRP A 173      30.905  -2.012 -11.650  1.00 94.35           C  
ATOM   2609  HD1 TRP A 173      31.652  -2.676 -11.242  1.00 94.35           H  
ATOM   2610  CD2 TRP A 173      29.020  -1.176 -12.531  1.00 94.35           C  
ATOM   2611  CE2 TRP A 173      30.047  -0.215 -12.753  1.00 94.35           C  
ATOM   2612  CE3 TRP A 173      27.752  -0.905 -13.079  1.00 94.35           C  
ATOM   2613  HE3 TRP A 173      26.964  -1.634 -12.961  1.00 94.35           H  
ATOM   2614  NE1 TRP A 173      31.164  -0.767 -12.177  1.00 94.35           N  
ATOM   2615  HE1 TRP A 173      32.103  -0.464 -12.394  1.00 94.35           H  
ATOM   2616  CH2 TRP A 173      28.563   1.189 -14.015  1.00 94.35           C  
ATOM   2617  HH2 TRP A 173      28.384   2.071 -14.613  1.00 94.35           H  
ATOM   2618  CZ2 TRP A 173      29.840   0.956 -13.489  1.00 94.35           C  
ATOM   2619  HZ2 TRP A 173      30.654   1.641 -13.677  1.00 94.35           H  
ATOM   2620  CZ3 TRP A 173      27.522   0.272 -13.811  1.00 94.35           C  
ATOM   2621  HZ3 TRP A 173      26.552   0.460 -14.247  1.00 94.35           H  
ATOM   2622  N   LEU A 174      26.079  -2.444 -10.337  1.00 94.94           N  
ATOM   2623  H   LEU A 174      25.871  -3.313 -10.807  1.00 94.94           H  
ATOM   2624  CA  LEU A 174      25.012  -1.444 -10.210  1.00 94.94           C  
ATOM   2625  HA  LEU A 174      25.377  -0.488 -10.584  1.00 94.94           H  
ATOM   2626  C   LEU A 174      24.601  -1.214  -8.750  1.00 94.94           C  
ATOM   2627  CB  LEU A 174      23.791  -1.892 -11.033  1.00 94.94           C  
ATOM   2628  HB2 LEU A 174      23.550  -2.918 -10.758  1.00 94.94           H  
ATOM   2629  HB3 LEU A 174      22.940  -1.268 -10.759  1.00 94.94           H  
ATOM   2630  O   LEU A 174      24.410  -0.069  -8.342  1.00 94.94           O  
ATOM   2631  CG  LEU A 174      23.964  -1.814 -12.558  1.00 94.94           C  
ATOM   2632  HG  LEU A 174      24.867  -2.344 -12.861  1.00 94.94           H  
ATOM   2633  CD1 LEU A 174      22.769  -2.476 -13.239  1.00 94.94           C  
ATOM   2634 HD11 LEU A 174      21.844  -1.969 -12.964  1.00 94.94           H  
ATOM   2635 HD12 LEU A 174      22.894  -2.448 -14.322  1.00 94.94           H  
ATOM   2636 HD13 LEU A 174      22.711  -3.517 -12.923  1.00 94.94           H  
ATOM   2637  CD2 LEU A 174      24.048  -0.369 -13.051  1.00 94.94           C  
ATOM   2638 HD21 LEU A 174      23.129   0.164 -12.806  1.00 94.94           H  
ATOM   2639 HD22 LEU A 174      24.892   0.143 -12.589  1.00 94.94           H  
ATOM   2640 HD23 LEU A 174      24.189  -0.366 -14.132  1.00 94.94           H  
ATOM   2641  N   ALA A 175      24.520  -2.271  -7.940  1.00 92.90           N  
ATOM   2642  H   ALA A 175      24.653  -3.191  -8.334  1.00 92.90           H  
ATOM   2643  CA  ALA A 175      24.166  -2.179  -6.526  1.00 92.90           C  
ATOM   2644  HA  ALA A 175      23.199  -1.683  -6.444  1.00 92.90           H  
ATOM   2645  C   ALA A 175      25.181  -1.343  -5.726  1.00 92.90           C  
ATOM   2646  CB  ALA A 175      24.026  -3.597  -5.962  1.00 92.90           C  
ATOM   2647  HB1 ALA A 175      24.974  -4.131  -6.041  1.00 92.90           H  
ATOM   2648  HB2 ALA A 175      23.729  -3.547  -4.914  1.00 92.90           H  
ATOM   2649  HB3 ALA A 175      23.264  -4.144  -6.516  1.00 92.90           H  
ATOM   2650  O   ALA A 175      24.787  -0.591  -4.836  1.00 92.90           O  
ATOM   2651  N   ARG A 176      26.474  -1.383  -6.084  1.00 92.28           N  
ATOM   2652  H   ARG A 176      26.738  -2.044  -6.801  1.00 92.28           H  
ATOM   2653  CA  ARG A 176      27.507  -0.501  -5.500  1.00 92.28           C  
ATOM   2654  HA  ARG A 176      27.411  -0.516  -4.415  1.00 92.28           H  
ATOM   2655  C   ARG A 176      27.365   0.972  -5.897  1.00 92.28           C  
ATOM   2656  CB  ARG A 176      28.907  -0.999  -5.889  1.00 92.28           C  
ATOM   2657  HB2 ARG A 176      28.953  -1.150  -6.967  1.00 92.28           H  
ATOM   2658  HB3 ARG A 176      29.636  -0.234  -5.621  1.00 92.28           H  
ATOM   2659  O   ARG A 176      27.961   1.829  -5.252  1.00 92.28           O  
ATOM   2660  CG  ARG A 176      29.297  -2.292  -5.161  1.00 92.28           C  
ATOM   2661  HG2 ARG A 176      29.186  -2.137  -4.087  1.00 92.28           H  
ATOM   2662  HG3 ARG A 176      28.638  -3.109  -5.454  1.00 92.28           H  
ATOM   2663  CD  ARG A 176      30.757  -2.677  -5.442  1.00 92.28           C  
ATOM   2664  HD2 ARG A 176      31.400  -1.848  -5.147  1.00 92.28           H  
ATOM   2665  HD3 ARG A 176      31.017  -3.525  -4.807  1.00 92.28           H  
ATOM   2666  NE  ARG A 176      31.004  -2.998  -6.865  1.00 92.28           N  
ATOM   2667  HE  ARG A 176      30.991  -2.220  -7.510  1.00 92.28           H  
ATOM   2668  NH1 ARG A 176      31.125  -5.299  -6.698  1.00 92.28           N  
ATOM   2669 HH11 ARG A 176      30.839  -5.259  -5.730  1.00 92.28           H  
ATOM   2670 HH12 ARG A 176      31.142  -6.206  -7.143  1.00 92.28           H  
ATOM   2671  NH2 ARG A 176      31.430  -4.322  -8.667  1.00 92.28           N  
ATOM   2672 HH21 ARG A 176      31.437  -3.512  -9.271  1.00 92.28           H  
ATOM   2673 HH22 ARG A 176      31.492  -5.251  -9.057  1.00 92.28           H  
ATOM   2674  CZ  ARG A 176      31.186  -4.199  -7.394  1.00 92.28           C  
ATOM   2675  N   LYS A 177      26.612   1.266  -6.958  1.00 93.86           N  
ATOM   2676  H   LYS A 177      26.163   0.497  -7.434  1.00 93.86           H  
ATOM   2677  CA  LYS A 177      26.368   2.617  -7.489  1.00 93.86           C  
ATOM   2678  HA  LYS A 177      27.066   3.322  -7.037  1.00 93.86           H  
ATOM   2679  C   LYS A 177      24.977   3.149  -7.115  1.00 93.86           C  
ATOM   2680  CB  LYS A 177      26.609   2.602  -9.010  1.00 93.86           C  
ATOM   2681  HB2 LYS A 177      26.428   3.599  -9.411  1.00 93.86           H  
ATOM   2682  HB3 LYS A 177      25.899   1.915  -9.472  1.00 93.86           H  
ATOM   2683  O   LYS A 177      24.554   4.205  -7.587  1.00 93.86           O  
ATOM   2684  CG  LYS A 177      28.003   2.143  -9.459  1.00 93.86           C  
ATOM   2685  HG2 LYS A 177      28.156   1.108  -9.153  1.00 93.86           H  
ATOM   2686  HG3 LYS A 177      28.038   2.177 -10.548  1.00 93.86           H  
ATOM   2687  CD  LYS A 177      29.162   2.973  -8.902  1.00 93.86           C  
ATOM   2688  HD2 LYS A 177      29.044   4.012  -9.210  1.00 93.86           H  
ATOM   2689  HD3 LYS A 177      29.172   2.916  -7.813  1.00 93.86           H  
ATOM   2690  CE  LYS A 177      30.477   2.407  -9.459  1.00 93.86           C  
ATOM   2691  HE2 LYS A 177      30.553   1.353  -9.192  1.00 93.86           H  
ATOM   2692  HE3 LYS A 177      30.442   2.479 -10.546  1.00 93.86           H  
ATOM   2693  NZ  LYS A 177      31.649   3.160  -8.948  1.00 93.86           N  
ATOM   2694  HZ1 LYS A 177      31.526   4.137  -9.171  1.00 93.86           H  
ATOM   2695  HZ2 LYS A 177      31.726   3.108  -7.942  1.00 93.86           H  
ATOM   2696  HZ3 LYS A 177      32.516   2.879  -9.383  1.00 93.86           H  
ATOM   2697  N   VAL A 178      24.239   2.416  -6.282  1.00 93.97           N  
ATOM   2698  H   VAL A 178      24.626   1.552  -5.930  1.00 93.97           H  
ATOM   2699  CA  VAL A 178      22.892   2.797  -5.862  1.00 93.97           C  
ATOM   2700  HA  VAL A 178      22.316   2.982  -6.769  1.00 93.97           H  
ATOM   2701  C   VAL A 178      22.919   4.099  -5.050  1.00 93.97           C  
ATOM   2702  CB  VAL A 178      22.210   1.628  -5.134  1.00 93.97           C  
ATOM   2703  HB  VAL A 178      22.519   0.696  -5.608  1.00 93.97           H  
ATOM   2704  O   VAL A 178      23.841   4.358  -4.272  1.00 93.97           O  
ATOM   2705  CG1 VAL A 178      22.580   1.555  -3.655  1.00 93.97           C  
ATOM   2706 HG11 VAL A 178      23.660   1.643  -3.541  1.00 93.97           H  
ATOM   2707 HG12 VAL A 178      22.083   2.355  -3.106  1.00 93.97           H  
ATOM   2708 HG13 VAL A 178      22.274   0.589  -3.253  1.00 93.97           H  
ATOM   2709  CG2 VAL A 178      20.694   1.718  -5.283  1.00 93.97           C  
ATOM   2710 HG21 VAL A 178      20.205   0.978  -4.650  1.00 93.97           H  
ATOM   2711 HG22 VAL A 178      20.422   1.523  -6.321  1.00 93.97           H  
ATOM   2712 HG23 VAL A 178      20.362   2.721  -5.019  1.00 93.97           H  
ATOM   2713  N   ARG A 179      21.895   4.942  -5.209  1.00 92.98           N  
ATOM   2714  H   ARG A 179      21.166   4.682  -5.857  1.00 92.98           H  
ATOM   2715  CA  ARG A 179      21.767   6.182  -4.433  1.00 92.98           C  
ATOM   2716  HA  ARG A 179      22.678   6.755  -4.609  1.00 92.98           H  
ATOM   2717  C   ARG A 179      21.659   5.866  -2.932  1.00 92.98           C  
ATOM   2718  CB  ARG A 179      20.551   6.993  -4.906  1.00 92.98           C  
ATOM   2719  HB2 ARG A 179      20.389   7.830  -4.227  1.00 92.98           H  
ATOM   2720  HB3 ARG A 179      19.666   6.359  -4.844  1.00 92.98           H  
ATOM   2721  O   ARG A 179      21.003   4.886  -2.565  1.00 92.98           O  
ATOM   2722  CG  ARG A 179      20.655   7.526  -6.345  1.00 92.98           C  
ATOM   2723  HG2 ARG A 179      20.936   6.720  -7.023  1.00 92.98           H  
ATOM   2724  HG3 ARG A 179      19.670   7.879  -6.650  1.00 92.98           H  
ATOM   2725  CD  ARG A 179      21.635   8.689  -6.518  1.00 92.98           C  
ATOM   2726  HD2 ARG A 179      21.624   8.946  -7.577  1.00 92.98           H  
ATOM   2727  HD3 ARG A 179      22.640   8.375  -6.234  1.00 92.98           H  
ATOM   2728  NE  ARG A 179      21.216   9.887  -5.769  1.00 92.98           N  
ATOM   2729  HE  ARG A 179      20.277   9.859  -5.398  1.00 92.98           H  
ATOM   2730  NH1 ARG A 179      22.903  11.268  -6.500  1.00 92.98           N  
ATOM   2731 HH11 ARG A 179      23.265  12.198  -6.659  1.00 92.98           H  
ATOM   2732 HH12 ARG A 179      23.248  10.523  -7.089  1.00 92.98           H  
ATOM   2733  NH2 ARG A 179      21.275  12.088  -5.210  1.00 92.98           N  
ATOM   2734 HH21 ARG A 179      20.361  11.991  -4.791  1.00 92.98           H  
ATOM   2735 HH22 ARG A 179      21.687  13.003  -5.330  1.00 92.98           H  
ATOM   2736  CZ  ARG A 179      21.803  11.069  -5.827  1.00 92.98           C  
ATOM   2737  N   PRO A 180      22.177   6.738  -2.042  1.00 89.75           N  
ATOM   2738  CA  PRO A 180      22.115   6.527  -0.592  1.00 89.75           C  
ATOM   2739  HA  PRO A 180      22.748   5.675  -0.345  1.00 89.75           H  
ATOM   2740  C   PRO A 180      20.707   6.267  -0.039  1.00 89.75           C  
ATOM   2741  CB  PRO A 180      22.709   7.796   0.025  1.00 89.75           C  
ATOM   2742  HB2 PRO A 180      23.209   7.587   0.970  1.00 89.75           H  
ATOM   2743  HB3 PRO A 180      21.933   8.550   0.163  1.00 89.75           H  
ATOM   2744  O   PRO A 180      20.558   5.541   0.941  1.00 89.75           O  
ATOM   2745  CG  PRO A 180      23.692   8.276  -1.039  1.00 89.75           C  
ATOM   2746  HG2 PRO A 180      24.624   7.716  -0.953  1.00 89.75           H  
ATOM   2747  HG3 PRO A 180      23.880   9.347  -0.967  1.00 89.75           H  
ATOM   2748  CD  PRO A 180      22.994   7.909  -2.346  1.00 89.75           C  
ATOM   2749  HD2 PRO A 180      23.749   7.691  -3.102  1.00 89.75           H  
ATOM   2750  HD3 PRO A 180      22.354   8.729  -2.671  1.00 89.75           H  
ATOM   2751  N   LEU A 181      19.673   6.824  -0.683  1.00 90.44           N  
ATOM   2752  H   LEU A 181      19.866   7.395  -1.494  1.00 90.44           H  
ATOM   2753  CA  LEU A 181      18.275   6.565  -0.342  1.00 90.44           C  
ATOM   2754  HA  LEU A 181      18.094   6.925   0.670  1.00 90.44           H  
ATOM   2755  C   LEU A 181      17.951   5.065  -0.362  1.00 90.44           C  
ATOM   2756  CB  LEU A 181      17.371   7.338  -1.325  1.00 90.44           C  
ATOM   2757  HB2 LEU A 181      17.528   8.407  -1.182  1.00 90.44           H  
ATOM   2758  HB3 LEU A 181      17.663   7.085  -2.344  1.00 90.44           H  
ATOM   2759  O   LEU A 181      17.346   4.556   0.578  1.00 90.44           O  
ATOM   2760  CG  LEU A 181      15.867   7.030  -1.177  1.00 90.44           C  
ATOM   2761  HG  LEU A 181      15.689   5.970  -1.360  1.00 90.44           H  
ATOM   2762  CD1 LEU A 181      15.347   7.382   0.214  1.00 90.44           C  
ATOM   2763 HD11 LEU A 181      14.285   7.140   0.259  1.00 90.44           H  
ATOM   2764 HD12 LEU A 181      15.497   8.442   0.420  1.00 90.44           H  
ATOM   2765 HD13 LEU A 181      15.855   6.778   0.966  1.00 90.44           H  
ATOM   2766  CD2 LEU A 181      15.059   7.817  -2.204  1.00 90.44           C  
ATOM   2767 HD21 LEU A 181      15.181   8.889  -2.049  1.00 90.44           H  
ATOM   2768 HD22 LEU A 181      15.392   7.559  -3.209  1.00 90.44           H  
ATOM   2769 HD23 LEU A 181      14.004   7.556  -2.123  1.00 90.44           H  
ATOM   2770  N   TRP A 182      18.367   4.355  -1.409  1.00 91.68           N  
ATOM   2771  H   TRP A 182      18.935   4.803  -2.114  1.00 91.68           H  
ATOM   2772  CA  TRP A 182      17.979   2.965  -1.639  1.00 91.68           C  
ATOM   2773  HA  TRP A 182      16.963   2.829  -1.270  1.00 91.68           H  
ATOM   2774  C   TRP A 182      18.848   1.960  -0.889  1.00 91.68           C  
ATOM   2775  CB  TRP A 182      17.949   2.689  -3.134  1.00 91.68           C  
ATOM   2776  HB2 TRP A 182      17.680   1.647  -3.306  1.00 91.68           H  
ATOM   2777  HB3 TRP A 182      18.958   2.855  -3.511  1.00 91.68           H  
ATOM   2778  O   TRP A 182      18.358   0.870  -0.612  1.00 91.68           O  
ATOM   2779  CG  TRP A 182      16.996   3.556  -3.888  1.00 91.68           C  
ATOM   2780  CD1 TRP A 182      17.337   4.478  -4.812  1.00 91.68           C  
ATOM   2781  HD1 TRP A 182      18.342   4.673  -5.155  1.00 91.68           H  
ATOM   2782  CD2 TRP A 182      15.542   3.616  -3.785  1.00 91.68           C  
ATOM   2783  CE2 TRP A 182      15.065   4.603  -4.700  1.00 91.68           C  
ATOM   2784  CE3 TRP A 182      14.577   2.923  -3.024  1.00 91.68           C  
ATOM   2785  HE3 TRP A 182      14.899   2.145  -2.348  1.00 91.68           H  
ATOM   2786  NE1 TRP A 182      16.203   5.114  -5.278  1.00 91.68           N  
ATOM   2787  HE1 TRP A 182      16.232   5.830  -5.990  1.00 91.68           H  
ATOM   2788  CH2 TRP A 182      12.768   4.166  -4.093  1.00 91.68           C  
ATOM   2789  HH2 TRP A 182      11.712   4.352  -4.222  1.00 91.68           H  
ATOM   2790  CZ2 TRP A 182      13.701   4.878  -4.865  1.00 91.68           C  
ATOM   2791  HZ2 TRP A 182      13.389   5.614  -5.590  1.00 91.68           H  
ATOM   2792  CZ3 TRP A 182      13.204   3.194  -3.173  1.00 91.68           C  
ATOM   2793  HZ3 TRP A 182      12.481   2.631  -2.603  1.00 91.68           H  
ATOM   2794  N   LEU A 183      20.049   2.349  -0.434  1.00 87.55           N  
ATOM   2795  H   LEU A 183      20.409   3.243  -0.735  1.00 87.55           H  
ATOM   2796  CA  LEU A 183      20.784   1.592   0.594  1.00 87.55           C  
ATOM   2797  HA  LEU A 183      20.998   0.588   0.226  1.00 87.55           H  
ATOM   2798  C   LEU A 183      19.948   1.422   1.872  1.00 87.55           C  
ATOM   2799  CB  LEU A 183      22.102   2.306   0.957  1.00 87.55           C  
ATOM   2800  HB2 LEU A 183      21.873   3.328   1.259  1.00 87.55           H  
ATOM   2801  HB3 LEU A 183      22.534   1.802   1.820  1.00 87.55           H  
ATOM   2802  O   LEU A 183      20.051   0.415   2.556  1.00 87.55           O  
ATOM   2803  CG  LEU A 183      23.168   2.341  -0.149  1.00 87.55           C  
ATOM   2804  HG  LEU A 183      22.750   2.823  -1.033  1.00 87.55           H  
ATOM   2805  CD1 LEU A 183      24.368   3.165   0.317  1.00 87.55           C  
ATOM   2806 HD11 LEU A 183      25.081   3.257  -0.502  1.00 87.55           H  
ATOM   2807 HD12 LEU A 183      24.856   2.671   1.158  1.00 87.55           H  
ATOM   2808 HD13 LEU A 183      24.049   4.162   0.622  1.00 87.55           H  
ATOM   2809  CD2 LEU A 183      23.669   0.939  -0.501  1.00 87.55           C  
ATOM   2810 HD21 LEU A 183      22.861   0.339  -0.920  1.00 87.55           H  
ATOM   2811 HD22 LEU A 183      24.057   0.440   0.388  1.00 87.55           H  
ATOM   2812 HD23 LEU A 183      24.463   1.007  -1.245  1.00 87.55           H  
ATOM   2813  N   ARG A 184      19.082   2.398   2.176  1.00 85.85           N  
ATOM   2814  H   ARG A 184      19.068   3.204   1.568  1.00 85.85           H  
ATOM   2815  CA  ARG A 184      18.107   2.353   3.280  1.00 85.85           C  
ATOM   2816  HA  ARG A 184      18.234   1.415   3.820  1.00 85.85           H  
ATOM   2817  C   ARG A 184      16.665   2.337   2.764  1.00 85.85           C  
ATOM   2818  CB  ARG A 184      18.382   3.503   4.260  1.00 85.85           C  
ATOM   2819  HB2 ARG A 184      17.656   3.457   5.072  1.00 85.85           H  
ATOM   2820  HB3 ARG A 184      18.260   4.452   3.738  1.00 85.85           H  
ATOM   2821  O   ARG A 184      15.736   2.746   3.462  1.00 85.85           O  
ATOM   2822  CG  ARG A 184      19.792   3.428   4.862  1.00 85.85           C  
ATOM   2823  HG2 ARG A 184      20.540   3.514   4.074  1.00 85.85           H  
ATOM   2824  HG3 ARG A 184      19.919   2.473   5.373  1.00 85.85           H  
ATOM   2825  CD  ARG A 184      19.990   4.573   5.857  1.00 85.85           C  
ATOM   2826  HD2 ARG A 184      19.248   4.479   6.650  1.00 85.85           H  
ATOM   2827  HD3 ARG A 184      19.834   5.518   5.336  1.00 85.85           H  
ATOM   2828  NE  ARG A 184      21.343   4.547   6.438  1.00 85.85           N  
ATOM   2829  HE  ARG A 184      21.936   3.778   6.162  1.00 85.85           H  
ATOM   2830  NH1 ARG A 184      21.142   6.423   7.757  1.00 85.85           N  
ATOM   2831 HH11 ARG A 184      21.532   7.063   8.433  1.00 85.85           H  
ATOM   2832 HH12 ARG A 184      20.167   6.508   7.509  1.00 85.85           H  
ATOM   2833  NH2 ARG A 184      23.064   5.287   7.722  1.00 85.85           N  
ATOM   2834 HH21 ARG A 184      23.440   5.935   8.400  1.00 85.85           H  
ATOM   2835 HH22 ARG A 184      23.623   4.503   7.419  1.00 85.85           H  
ATOM   2836  CZ  ARG A 184      21.840   5.418   7.297  1.00 85.85           C  
ATOM   2837  N   GLY A 185      16.470   1.858   1.533  1.00 87.49           N  
ATOM   2838  H   GLY A 185      17.275   1.497   1.041  1.00 87.49           H  
ATOM   2839  CA  GLY A 185      15.219   1.994   0.787  1.00 87.49           C  
ATOM   2840  HA2 GLY A 185      15.375   1.606  -0.219  1.00 87.49           H  
ATOM   2841  HA3 GLY A 185      14.959   3.050   0.714  1.00 87.49           H  
ATOM   2842  C   GLY A 185      14.037   1.245   1.398  1.00 87.49           C  
ATOM   2843  O   GLY A 185      12.893   1.552   1.072  1.00 87.49           O  
ATOM   2844  N   GLY A 186      14.287   0.311   2.325  1.00 89.59           N  
ATOM   2845  H   GLY A 186      15.251   0.095   2.535  1.00 89.59           H  
ATOM   2846  CA  GLY A 186      13.240  -0.406   3.055  1.00 89.59           C  
ATOM   2847  HA2 GLY A 186      13.699  -1.035   3.818  1.00 89.59           H  
ATOM   2848  HA3 GLY A 186      12.684  -1.044   2.368  1.00 89.59           H  
ATOM   2849  C   GLY A 186      12.258   0.545   3.743  1.00 89.59           C  
ATOM   2850  O   GLY A 186      11.055   0.313   3.714  1.00 89.59           O  
ATOM   2851  N   ALA A 187      12.730   1.689   4.251  1.00 90.21           N  
ATOM   2852  H   ALA A 187      13.720   1.880   4.194  1.00 90.21           H  
ATOM   2853  CA  ALA A 187      11.849   2.705   4.822  1.00 90.21           C  
ATOM   2854  HA  ALA A 187      11.291   2.261   5.646  1.00 90.21           H  
ATOM   2855  C   ALA A 187      10.824   3.243   3.807  1.00 90.21           C  
ATOM   2856  CB  ALA A 187      12.719   3.832   5.374  1.00 90.21           C  
ATOM   2857  HB1 ALA A 187      13.355   3.454   6.174  1.00 90.21           H  
ATOM   2858  HB2 ALA A 187      12.089   4.633   5.761  1.00 90.21           H  
ATOM   2859  HB3 ALA A 187      13.345   4.213   4.567  1.00 90.21           H  
ATOM   2860  O   ALA A 187       9.684   3.487   4.187  1.00 90.21           O  
ATOM   2861  N   VAL A 188      11.184   3.388   2.528  1.00 92.81           N  
ATOM   2862  H   VAL A 188      12.105   3.076   2.254  1.00 92.81           H  
ATOM   2863  CA  VAL A 188      10.262   3.822   1.465  1.00 92.81           C  
ATOM   2864  HA  VAL A 188       9.692   4.682   1.819  1.00 92.81           H  
ATOM   2865  C   VAL A 188       9.274   2.705   1.137  1.00 92.81           C  
ATOM   2866  CB  VAL A 188      11.025   4.236   0.188  1.00 92.81           C  
ATOM   2867  HB  VAL A 188      11.515   3.362  -0.242  1.00 92.81           H  
ATOM   2868  O   VAL A 188       8.063   2.919   1.167  1.00 92.81           O  
ATOM   2869  CG1 VAL A 188      10.079   4.815  -0.872  1.00 92.81           C  
ATOM   2870 HG11 VAL A 188       9.588   5.708  -0.485  1.00 92.81           H  
ATOM   2871 HG12 VAL A 188      10.648   5.078  -1.764  1.00 92.81           H  
ATOM   2872 HG13 VAL A 188       9.325   4.080  -1.156  1.00 92.81           H  
ATOM   2873  CG2 VAL A 188      12.101   5.285   0.479  1.00 92.81           C  
ATOM   2874 HG21 VAL A 188      12.579   5.586  -0.453  1.00 92.81           H  
ATOM   2875 HG22 VAL A 188      12.869   4.873   1.133  1.00 92.81           H  
ATOM   2876 HG23 VAL A 188      11.648   6.155   0.954  1.00 92.81           H  
ATOM   2877  N   ILE A 189       9.798   1.509   0.858  1.00 94.24           N  
ATOM   2878  H   ILE A 189      10.803   1.415   0.903  1.00 94.24           H  
ATOM   2879  CA  ILE A 189       9.023   0.362   0.371  1.00 94.24           C  
ATOM   2880  HA  ILE A 189       8.412   0.683  -0.473  1.00 94.24           H  
ATOM   2881  C   ILE A 189       8.038  -0.130   1.431  1.00 94.24           C  
ATOM   2882  CB  ILE A 189       9.987  -0.747  -0.111  1.00 94.24           C  
ATOM   2883  HB  ILE A 189      10.625  -1.038   0.723  1.00 94.24           H  
ATOM   2884  O   ILE A 189       6.841  -0.231   1.162  1.00 94.24           O  
ATOM   2885  CG1 ILE A 189      10.908  -0.265  -1.258  1.00 94.24           C  
ATOM   2886 HG12 ILE A 189      11.636   0.444  -0.863  1.00 94.24           H  
ATOM   2887 HG13 ILE A 189      11.473  -1.114  -1.643  1.00 94.24           H  
ATOM   2888  CG2 ILE A 189       9.230  -2.004  -0.565  1.00 94.24           C  
ATOM   2889 HG21 ILE A 189       8.690  -2.455   0.268  1.00 94.24           H  
ATOM   2890 HG22 ILE A 189       8.529  -1.765  -1.364  1.00 94.24           H  
ATOM   2891 HG23 ILE A 189       9.940  -2.746  -0.932  1.00 94.24           H  
ATOM   2892  CD1 ILE A 189      10.182   0.412  -2.431  1.00 94.24           C  
ATOM   2893 HD11 ILE A 189      10.901   0.635  -3.219  1.00 94.24           H  
ATOM   2894 HD12 ILE A 189       9.407  -0.240  -2.833  1.00 94.24           H  
ATOM   2895 HD13 ILE A 189       9.736   1.355  -2.114  1.00 94.24           H  
ATOM   2896  N   TYR A 190       8.500  -0.351   2.660  1.00 93.45           N  
ATOM   2897  H   TYR A 190       9.487  -0.246   2.848  1.00 93.45           H  
ATOM   2898  CA  TYR A 190       7.642  -0.833   3.738  1.00 93.45           C  
ATOM   2899  HA  TYR A 190       7.075  -1.691   3.375  1.00 93.45           H  
ATOM   2900  C   TYR A 190       6.614   0.220   4.147  1.00 93.45           C  
ATOM   2901  CB  TYR A 190       8.497  -1.298   4.924  1.00 93.45           C  
ATOM   2902  HB2 TYR A 190       7.837  -1.733   5.674  1.00 93.45           H  
ATOM   2903  HB3 TYR A 190       8.973  -0.425   5.371  1.00 93.45           H  
ATOM   2904  O   TYR A 190       5.446  -0.114   4.304  1.00 93.45           O  
ATOM   2905  CG  TYR A 190       9.567  -2.327   4.589  1.00 93.45           C  
ATOM   2906  CD1 TYR A 190       9.326  -3.336   3.631  1.00 93.45           C  
ATOM   2907  HD1 TYR A 190       8.371  -3.418   3.134  1.00 93.45           H  
ATOM   2908  CD2 TYR A 190      10.812  -2.280   5.250  1.00 93.45           C  
ATOM   2909  HD2 TYR A 190      10.993  -1.523   5.999  1.00 93.45           H  
ATOM   2910  CE1 TYR A 190      10.332  -4.267   3.317  1.00 93.45           C  
ATOM   2911  HE1 TYR A 190      10.152  -5.047   2.592  1.00 93.45           H  
ATOM   2912  CE2 TYR A 190      11.816  -3.219   4.947  1.00 93.45           C  
ATOM   2913  HE2 TYR A 190      12.763  -3.195   5.466  1.00 93.45           H  
ATOM   2914  OH  TYR A 190      12.530  -5.130   3.673  1.00 93.45           O  
ATOM   2915  HH  TYR A 190      13.285  -5.108   4.266  1.00 93.45           H  
ATOM   2916  CZ  TYR A 190      11.576  -4.215   3.975  1.00 93.45           C  
ATOM   2917  N   THR A 191       6.987   1.504   4.217  1.00 94.65           N  
ATOM   2918  H   THR A 191       7.955   1.738   4.045  1.00 94.65           H  
ATOM   2919  CA  THR A 191       6.019   2.588   4.481  1.00 94.65           C  
ATOM   2920  HA  THR A 191       5.535   2.400   5.439  1.00 94.65           H  
ATOM   2921  C   THR A 191       4.931   2.625   3.419  1.00 94.65           C  
ATOM   2922  CB  THR A 191       6.709   3.955   4.539  1.00 94.65           C  
ATOM   2923  HB  THR A 191       7.268   4.107   3.616  1.00 94.65           H  
ATOM   2924  O   THR A 191       3.753   2.683   3.764  1.00 94.65           O  
ATOM   2925  CG2 THR A 191       5.815   5.176   4.758  1.00 94.65           C  
ATOM   2926 HG21 THR A 191       5.468   5.227   5.790  1.00 94.65           H  
ATOM   2927 HG22 THR A 191       4.964   5.169   4.077  1.00 94.65           H  
ATOM   2928 HG23 THR A 191       6.405   6.072   4.565  1.00 94.65           H  
ATOM   2929  OG1 THR A 191       7.586   3.941   5.627  1.00 94.65           O  
ATOM   2930  HG1 THR A 191       8.443   3.740   5.244  1.00 94.65           H  
ATOM   2931  N   LEU A 192       5.300   2.566   2.137  1.00 97.11           N  
ATOM   2932  H   LEU A 192       6.281   2.501   1.905  1.00 97.11           H  
ATOM   2933  CA  LEU A 192       4.337   2.570   1.041  1.00 97.11           C  
ATOM   2934  HA  LEU A 192       3.721   3.464   1.138  1.00 97.11           H  
ATOM   2935  C   LEU A 192       3.399   1.356   1.117  1.00 97.11           C  
ATOM   2936  CB  LEU A 192       5.108   2.639  -0.289  1.00 97.11           C  
ATOM   2937  HB2 LEU A 192       5.703   3.553  -0.302  1.00 97.11           H  
ATOM   2938  HB3 LEU A 192       5.794   1.794  -0.346  1.00 97.11           H  
ATOM   2939  O   LEU A 192       2.180   1.525   1.071  1.00 97.11           O  
ATOM   2940  CG  LEU A 192       4.205   2.615  -1.531  1.00 97.11           C  
ATOM   2941  HG  LEU A 192       3.654   1.675  -1.554  1.00 97.11           H  
ATOM   2942  CD1 LEU A 192       3.203   3.768  -1.537  1.00 97.11           C  
ATOM   2943 HD11 LEU A 192       2.477   3.648  -0.734  1.00 97.11           H  
ATOM   2944 HD12 LEU A 192       2.665   3.757  -2.485  1.00 97.11           H  
ATOM   2945 HD13 LEU A 192       3.720   4.722  -1.434  1.00 97.11           H  
ATOM   2946  CD2 LEU A 192       5.055   2.694  -2.797  1.00 97.11           C  
ATOM   2947 HD21 LEU A 192       5.760   1.863  -2.816  1.00 97.11           H  
ATOM   2948 HD22 LEU A 192       4.414   2.625  -3.676  1.00 97.11           H  
ATOM   2949 HD23 LEU A 192       5.601   3.636  -2.825  1.00 97.11           H  
ATOM   2950  N   GLY A 193       3.946   0.149   1.288  1.00 96.28           N  
ATOM   2951  H   GLY A 193       4.953   0.080   1.323  1.00 96.28           H  
ATOM   2952  CA  GLY A 193       3.167  -1.084   1.418  1.00 96.28           C  
ATOM   2953  HA2 GLY A 193       3.854  -1.920   1.549  1.00 96.28           H  
ATOM   2954  HA3 GLY A 193       2.586  -1.248   0.510  1.00 96.28           H  
ATOM   2955  C   GLY A 193       2.212  -1.052   2.613  1.00 96.28           C  
ATOM   2956  O   GLY A 193       0.997  -1.170   2.439  1.00 96.28           O  
ATOM   2957  N   PHE A 194       2.740  -0.787   3.807  1.00 95.66           N  
ATOM   2958  H   PHE A 194       3.740  -0.665   3.869  1.00 95.66           H  
ATOM   2959  CA  PHE A 194       1.987  -0.737   5.062  1.00 95.66           C  
ATOM   2960  HA  PHE A 194       1.506  -1.697   5.243  1.00 95.66           H  
ATOM   2961  C   PHE A 194       0.875   0.309   5.036  1.00 95.66           C  
ATOM   2962  CB  PHE A 194       2.973  -0.435   6.203  1.00 95.66           C  
ATOM   2963  HB2 PHE A 194       2.417  -0.182   7.106  1.00 95.66           H  
ATOM   2964  HB3 PHE A 194       3.529   0.467   5.947  1.00 95.66           H  
ATOM   2965  O   PHE A 194      -0.270   0.008   5.374  1.00 95.66           O  
ATOM   2966  CG  PHE A 194       3.976  -1.527   6.548  1.00 95.66           C  
ATOM   2967  CD1 PHE A 194       3.917  -2.813   5.970  1.00 95.66           C  
ATOM   2968  HD1 PHE A 194       3.123  -3.093   5.293  1.00 95.66           H  
ATOM   2969  CD2 PHE A 194       5.014  -1.231   7.451  1.00 95.66           C  
ATOM   2970  HD2 PHE A 194       5.075  -0.248   7.894  1.00 95.66           H  
ATOM   2971  CE1 PHE A 194       4.896  -3.773   6.271  1.00 95.66           C  
ATOM   2972  HE1 PHE A 194       4.846  -4.757   5.829  1.00 95.66           H  
ATOM   2973  CE2 PHE A 194       5.979  -2.202   7.772  1.00 95.66           C  
ATOM   2974  HE2 PHE A 194       6.772  -1.976   8.470  1.00 95.66           H  
ATOM   2975  CZ  PHE A 194       5.925  -3.472   7.174  1.00 95.66           C  
ATOM   2976  HZ  PHE A 194       6.666  -4.220   7.414  1.00 95.66           H  
ATOM   2977  N   VAL A 195       1.184   1.535   4.602  1.00 95.84           N  
ATOM   2978  H   VAL A 195       2.133   1.721   4.313  1.00 95.84           H  
ATOM   2979  CA  VAL A 195       0.200   2.622   4.559  1.00 95.84           C  
ATOM   2980  HA  VAL A 195      -0.329   2.639   5.512  1.00 95.84           H  
ATOM   2981  C   VAL A 195      -0.851   2.371   3.481  1.00 95.84           C  
ATOM   2982  CB  VAL A 195       0.884   3.989   4.377  1.00 95.84           C  
ATOM   2983  HB  VAL A 195       1.515   3.971   3.488  1.00 95.84           H  
ATOM   2984  O   VAL A 195      -2.030   2.620   3.740  1.00 95.84           O  
ATOM   2985  CG1 VAL A 195      -0.133   5.124   4.217  1.00 95.84           C  
ATOM   2986 HG11 VAL A 195      -0.848   5.093   5.040  1.00 95.84           H  
ATOM   2987 HG12 VAL A 195       0.386   6.082   4.207  1.00 95.84           H  
ATOM   2988 HG13 VAL A 195      -0.665   5.020   3.272  1.00 95.84           H  
ATOM   2989  CG2 VAL A 195       1.734   4.332   5.609  1.00 95.84           C  
ATOM   2990 HG21 VAL A 195       2.469   3.547   5.783  1.00 95.84           H  
ATOM   2991 HG22 VAL A 195       2.267   5.268   5.441  1.00 95.84           H  
ATOM   2992 HG23 VAL A 195       1.103   4.417   6.494  1.00 95.84           H  
ATOM   2993  N   SER A 196      -0.461   1.858   2.306  1.00 96.52           N  
ATOM   2994  H   SER A 196       0.519   1.670   2.151  1.00 96.52           H  
ATOM   2995  CA  SER A 196      -1.408   1.568   1.220  1.00 96.52           C  
ATOM   2996  HA  SER A 196      -1.940   2.484   0.965  1.00 96.52           H  
ATOM   2997  C   SER A 196      -2.488   0.585   1.650  1.00 96.52           C  
ATOM   2998  CB  SER A 196      -0.700   1.096  -0.053  1.00 96.52           C  
ATOM   2999  HB2 SER A 196      -1.419   1.101  -0.872  1.00 96.52           H  
ATOM   3000  HB3 SER A 196       0.105   1.785  -0.311  1.00 96.52           H  
ATOM   3001  O   SER A 196      -3.666   0.877   1.434  1.00 96.52           O  
ATOM   3002  OG  SER A 196      -0.200  -0.216   0.088  1.00 96.52           O  
ATOM   3003  HG  SER A 196       0.483  -0.221   0.762  1.00 96.52           H  
ATOM   3004  N   LEU A 197      -2.122  -0.498   2.349  1.00 95.21           N  
ATOM   3005  H   LEU A 197      -1.138  -0.697   2.468  1.00 95.21           H  
ATOM   3006  CA  LEU A 197      -3.103  -1.430   2.892  1.00 95.21           C  
ATOM   3007  HA  LEU A 197      -3.829  -1.616   2.101  1.00 95.21           H  
ATOM   3008  C   LEU A 197      -3.860  -0.793   4.061  1.00 95.21           C  
ATOM   3009  CB  LEU A 197      -2.448  -2.774   3.267  1.00 95.21           C  
ATOM   3010  HB2 LEU A 197      -1.784  -2.622   4.117  1.00 95.21           H  
ATOM   3011  HB3 LEU A 197      -1.844  -3.126   2.431  1.00 95.21           H  
ATOM   3012  O   LEU A 197      -5.074  -0.649   3.985  1.00 95.21           O  
ATOM   3013  CG  LEU A 197      -3.490  -3.860   3.624  1.00 95.21           C  
ATOM   3014  HG  LEU A 197      -4.121  -3.498   4.436  1.00 95.21           H  
ATOM   3015  CD1 LEU A 197      -4.394  -4.220   2.446  1.00 95.21           C  
ATOM   3016 HD11 LEU A 197      -5.052  -5.044   2.721  1.00 95.21           H  
ATOM   3017 HD12 LEU A 197      -3.792  -4.534   1.593  1.00 95.21           H  
ATOM   3018 HD13 LEU A 197      -5.024  -3.376   2.164  1.00 95.21           H  
ATOM   3019  CD2 LEU A 197      -2.815  -5.143   4.093  1.00 95.21           C  
ATOM   3020 HD21 LEU A 197      -2.107  -5.496   3.343  1.00 95.21           H  
ATOM   3021 HD22 LEU A 197      -2.317  -4.977   5.049  1.00 95.21           H  
ATOM   3022 HD23 LEU A 197      -3.562  -5.920   4.257  1.00 95.21           H  
ATOM   3023  N   ALA A 198      -3.171  -0.309   5.102  1.00 93.50           N  
ATOM   3024  H   ALA A 198      -2.165  -0.391   5.088  1.00 93.50           H  
ATOM   3025  CA  ALA A 198      -3.799   0.233   6.318  1.00 93.50           C  
ATOM   3026  HA  ALA A 198      -4.344  -0.562   6.827  1.00 93.50           H  
ATOM   3027  C   ALA A 198      -4.802   1.369   6.071  1.00 93.50           C  
ATOM   3028  CB  ALA A 198      -2.693   0.737   7.248  1.00 93.50           C  
ATOM   3029  HB1 ALA A 198      -3.121   1.041   8.202  1.00 93.50           H  
ATOM   3030  HB2 ALA A 198      -1.972  -0.062   7.423  1.00 93.50           H  
ATOM   3031  HB3 ALA A 198      -2.176   1.580   6.791  1.00 93.50           H  
ATOM   3032  O   ALA A 198      -5.690   1.612   6.892  1.00 93.50           O  
ATOM   3033  N   LYS A 199      -4.640   2.108   4.969  1.00 93.08           N  
ATOM   3034  H   LYS A 199      -3.837   1.903   4.390  1.00 93.08           H  
ATOM   3035  CA  LYS A 199      -5.526   3.204   4.561  1.00 93.08           C  
ATOM   3036  HA  LYS A 199      -6.324   3.311   5.295  1.00 93.08           H  
ATOM   3037  C   LYS A 199      -6.330   2.918   3.304  1.00 93.08           C  
ATOM   3038  CB  LYS A 199      -4.723   4.514   4.476  1.00 93.08           C  
ATOM   3039  HB2 LYS A 199      -3.937   4.411   3.728  1.00 93.08           H  
ATOM   3040  HB3 LYS A 199      -5.386   5.315   4.148  1.00 93.08           H  
ATOM   3041  O   LYS A 199      -7.062   3.798   2.862  1.00 93.08           O  
ATOM   3042  CG  LYS A 199      -4.100   4.934   5.815  1.00 93.08           C  
ATOM   3043  HG2 LYS A 199      -3.375   4.186   6.134  1.00 93.08           H  
ATOM   3044  HG3 LYS A 199      -3.578   5.880   5.673  1.00 93.08           H  
ATOM   3045  CD  LYS A 199      -5.167   5.123   6.903  1.00 93.08           C  
ATOM   3046  HD2 LYS A 199      -5.758   4.213   7.001  1.00 93.08           H  
ATOM   3047  HD3 LYS A 199      -5.840   5.932   6.620  1.00 93.08           H  
ATOM   3048  CE  LYS A 199      -4.531   5.417   8.259  1.00 93.08           C  
ATOM   3049  HE2 LYS A 199      -3.463   5.218   8.171  1.00 93.08           H  
ATOM   3050  HE3 LYS A 199      -4.670   6.474   8.487  1.00 93.08           H  
ATOM   3051  NZ  LYS A 199      -5.126   4.537   9.306  1.00 93.08           N  
ATOM   3052  HZ1 LYS A 199      -4.673   4.588  10.207  1.00 93.08           H  
ATOM   3053  HZ2 LYS A 199      -5.008   3.573   9.030  1.00 93.08           H  
ATOM   3054  HZ3 LYS A 199      -6.127   4.640   9.401  1.00 93.08           H  
ATOM   3055  N   ARG A 200      -6.247   1.703   2.760  1.00 91.67           N  
ATOM   3056  H   ARG A 200      -5.636   1.028   3.196  1.00 91.67           H  
ATOM   3057  CA  ARG A 200      -6.996   1.265   1.576  1.00 91.67           C  
ATOM   3058  HA  ARG A 200      -6.543   0.330   1.246  1.00 91.67           H  
ATOM   3059  C   ARG A 200      -6.851   2.234   0.398  1.00 91.67           C  
ATOM   3060  CB  ARG A 200      -8.458   0.982   1.953  1.00 91.67           C  
ATOM   3061  HB2 ARG A 200      -8.921   1.902   2.311  1.00 91.67           H  
ATOM   3062  HB3 ARG A 200      -8.988   0.663   1.056  1.00 91.67           H  
ATOM   3063  O   ARG A 200      -7.830   2.613  -0.238  1.00 91.67           O  
ATOM   3064  CG  ARG A 200      -8.597  -0.110   3.026  1.00 91.67           C  
ATOM   3065  HG2 ARG A 200      -8.267  -1.064   2.617  1.00 91.67           H  
ATOM   3066  HG3 ARG A 200      -7.981   0.126   3.893  1.00 91.67           H  
ATOM   3067  CD  ARG A 200     -10.047  -0.230   3.503  1.00 91.67           C  
ATOM   3068  HD2 ARG A 200     -10.089  -1.018   4.255  1.00 91.67           H  
ATOM   3069  HD3 ARG A 200     -10.345   0.711   3.965  1.00 91.67           H  
ATOM   3070  NE  ARG A 200     -10.962  -0.560   2.396  1.00 91.67           N  
ATOM   3071  HE  ARG A 200     -10.533  -0.759   1.503  1.00 91.67           H  
ATOM   3072  NH1 ARG A 200     -12.881  -0.634   3.636  1.00 91.67           N  
ATOM   3073 HH11 ARG A 200     -12.287  -0.520   4.445  1.00 91.67           H  
ATOM   3074 HH12 ARG A 200     -13.697  -1.216   3.765  1.00 91.67           H  
ATOM   3075  NH2 ARG A 200     -12.951  -1.175   1.476  1.00 91.67           N  
ATOM   3076 HH21 ARG A 200     -12.473  -1.462   0.635  1.00 91.67           H  
ATOM   3077 HH22 ARG A 200     -13.912  -1.456   1.607  1.00 91.67           H  
ATOM   3078  CZ  ARG A 200     -12.259  -0.775   2.502  1.00 91.67           C  
ATOM   3079  N   GLY A 201      -5.632   2.731   0.194  1.00 92.72           N  
ATOM   3080  H   GLY A 201      -4.874   2.297   0.701  1.00 92.72           H  
ATOM   3081  CA  GLY A 201      -5.319   3.732  -0.828  1.00 92.72           C  
ATOM   3082  HA2 GLY A 201      -4.242   3.742  -0.998  1.00 92.72           H  
ATOM   3083  HA3 GLY A 201      -5.796   3.431  -1.761  1.00 92.72           H  
ATOM   3084  C   GLY A 201      -5.778   5.166  -0.528  1.00 92.72           C  
ATOM   3085  O   GLY A 201      -5.422   6.068  -1.277  1.00 92.72           O  
ATOM   3086  N   ASN A 202      -6.529   5.415   0.552  1.00 92.11           N  
ATOM   3087  H   ASN A 202      -6.795   4.643   1.147  1.00 92.11           H  
ATOM   3088  CA  ASN A 202      -7.093   6.729   0.866  1.00 92.11           C  
ATOM   3089  HA  ASN A 202      -6.887   7.410   0.040  1.00 92.11           H  
ATOM   3090  C   ASN A 202      -6.464   7.347   2.125  1.00 92.11           C  
ATOM   3091  CB  ASN A 202      -8.621   6.612   0.962  1.00 92.11           C  
ATOM   3092  HB2 ASN A 202      -8.886   5.993   1.819  1.00 92.11           H  
ATOM   3093  HB3 ASN A 202      -9.001   6.137   0.058  1.00 92.11           H  
ATOM   3094  O   ASN A 202      -6.855   7.065   3.261  1.00 92.11           O  
ATOM   3095  CG  ASN A 202      -9.288   7.971   1.101  1.00 92.11           C  
ATOM   3096  ND2 ASN A 202     -10.590   7.998   1.252  1.00 92.11           N  
ATOM   3097 HD21 ASN A 202     -11.012   8.915   1.271  1.00 92.11           H  
ATOM   3098 HD22 ASN A 202     -11.122   7.140   1.217  1.00 92.11           H  
ATOM   3099  OD1 ASN A 202      -8.671   9.022   1.071  1.00 92.11           O  
ATOM   3100  N   ILE A 203      -5.492   8.234   1.918  1.00 93.05           N  
ATOM   3101  H   ILE A 203      -5.252   8.461   0.963  1.00 93.05           H  
ATOM   3102  CA  ILE A 203      -4.817   8.980   2.981  1.00 93.05           C  
ATOM   3103  HA  ILE A 203      -5.431   8.912   3.879  1.00 93.05           H  
ATOM   3104  C   ILE A 203      -4.721  10.464   2.619  1.00 93.05           C  
ATOM   3105  CB  ILE A 203      -3.447   8.336   3.295  1.00 93.05           C  
ATOM   3106  HB  ILE A 203      -3.612   7.270   3.448  1.00 93.05           H  
ATOM   3107  O   ILE A 203      -4.508  10.819   1.464  1.00 93.05           O  
ATOM   3108  CG1 ILE A 203      -2.877   8.915   4.608  1.00 93.05           C  
ATOM   3109 HG12 ILE A 203      -3.637   8.837   5.385  1.00 93.05           H  
ATOM   3110 HG13 ILE A 203      -2.641   9.970   4.463  1.00 93.05           H  
ATOM   3111  CG2 ILE A 203      -2.449   8.495   2.135  1.00 93.05           C  
ATOM   3112 HG21 ILE A 203      -2.896   8.165   1.197  1.00 93.05           H  
ATOM   3113 HG22 ILE A 203      -2.143   9.536   2.033  1.00 93.05           H  
ATOM   3114 HG23 ILE A 203      -1.563   7.886   2.317  1.00 93.05           H  
ATOM   3115  CD1 ILE A 203      -1.609   8.226   5.120  1.00 93.05           C  
ATOM   3116 HD11 ILE A 203      -1.296   8.691   6.054  1.00 93.05           H  
ATOM   3117 HD12 ILE A 203      -1.805   7.169   5.299  1.00 93.05           H  
ATOM   3118 HD13 ILE A 203      -0.798   8.331   4.400  1.00 93.05           H  
ATOM   3119  N   SER A 204      -4.840  11.348   3.613  1.00 93.00           N  
ATOM   3120  H   SER A 204      -5.008  11.018   4.553  1.00 93.00           H  
ATOM   3121  CA  SER A 204      -4.589  12.778   3.416  1.00 93.00           C  
ATOM   3122  HA  SER A 204      -5.006  13.064   2.451  1.00 93.00           H  
ATOM   3123  C   SER A 204      -3.092  13.090   3.388  1.00 93.00           C  
ATOM   3124  CB  SER A 204      -5.303  13.615   4.483  1.00 93.00           C  
ATOM   3125  HB2 SER A 204      -6.361  13.353   4.485  1.00 93.00           H  
ATOM   3126  HB3 SER A 204      -5.215  14.669   4.220  1.00 93.00           H  
ATOM   3127  O   SER A 204      -2.308  12.494   4.133  1.00 93.00           O  
ATOM   3128  OG  SER A 204      -4.766  13.418   5.783  1.00 93.00           O  
ATOM   3129  HG  SER A 204      -5.353  13.871   6.392  1.00 93.00           H  
ATOM   3130  N   THR A 205      -2.698  14.098   2.604  1.00 94.84           N  
ATOM   3131  H   THR A 205      -3.338  14.467   1.916  1.00 94.84           H  
ATOM   3132  CA  THR A 205      -1.304  14.567   2.509  1.00 94.84           C  
ATOM   3133  HA  THR A 205      -0.700  13.783   2.054  1.00 94.84           H  
ATOM   3134  C   THR A 205      -0.717  14.883   3.882  1.00 94.84           C  
ATOM   3135  CB  THR A 205      -1.224  15.817   1.618  1.00 94.84           C  
ATOM   3136  HB  THR A 205      -1.711  16.655   2.116  1.00 94.84           H  
ATOM   3137  O   THR A 205       0.370  14.420   4.215  1.00 94.84           O  
ATOM   3138  CG2 THR A 205       0.210  16.207   1.278  1.00 94.84           C  
ATOM   3139 HG21 THR A 205       0.724  15.372   0.801  1.00 94.84           H  
ATOM   3140 HG22 THR A 205       0.745  16.486   2.186  1.00 94.84           H  
ATOM   3141 HG23 THR A 205       0.212  17.063   0.603  1.00 94.84           H  
ATOM   3142  OG1 THR A 205      -1.905  15.556   0.416  1.00 94.84           O  
ATOM   3143  HG1 THR A 205      -1.589  16.166  -0.254  1.00 94.84           H  
ATOM   3144  N   GLY A 206      -1.472  15.581   4.737  1.00 94.16           N  
ATOM   3145  H   GLY A 206      -2.354  15.948   4.407  1.00 94.16           H  
ATOM   3146  CA  GLY A 206      -1.019  15.924   6.086  1.00 94.16           C  
ATOM   3147  HA2 GLY A 206      -1.755  16.581   6.550  1.00 94.16           H  
ATOM   3148  HA3 GLY A 206      -0.075  16.464   6.015  1.00 94.16           H  
ATOM   3149  C   GLY A 206      -0.811  14.709   6.999  1.00 94.16           C  
ATOM   3150  O   GLY A 206       0.076  14.731   7.851  1.00 94.16           O  
ATOM   3151  N   LYS A 207      -1.591  13.625   6.844  1.00 90.66           N  
ATOM   3152  H   LYS A 207      -2.249  13.605   6.078  1.00 90.66           H  
ATOM   3153  CA  LYS A 207      -1.359  12.386   7.610  1.00 90.66           C  
ATOM   3154  HA  LYS A 207      -1.124  12.663   8.637  1.00 90.66           H  
ATOM   3155  C   LYS A 207      -0.126  11.650   7.090  1.00 90.66           C  
ATOM   3156  CB  LYS A 207      -2.620  11.501   7.631  1.00 90.66           C  
ATOM   3157  HB2 LYS A 207      -2.846  11.151   6.624  1.00 90.66           H  
ATOM   3158  HB3 LYS A 207      -3.456  12.107   7.979  1.00 90.66           H  
ATOM   3159  O   LYS A 207       0.674  11.204   7.907  1.00 90.66           O  
ATOM   3160  CG  LYS A 207      -2.451  10.295   8.578  1.00 90.66           C  
ATOM   3161  HG2 LYS A 207      -1.750   9.582   8.144  1.00 90.66           H  
ATOM   3162  HG3 LYS A 207      -2.035  10.650   9.521  1.00 90.66           H  
ATOM   3163  CD  LYS A 207      -3.781   9.582   8.881  1.00 90.66           C  
ATOM   3164  HD2 LYS A 207      -4.474  10.312   9.298  1.00 90.66           H  
ATOM   3165  HD3 LYS A 207      -4.202   9.180   7.959  1.00 90.66           H  
ATOM   3166  CE  LYS A 207      -3.557   8.444   9.899  1.00 90.66           C  
ATOM   3167  HE2 LYS A 207      -2.835   8.788  10.640  1.00 90.66           H  
ATOM   3168  HE3 LYS A 207      -3.097   7.598   9.388  1.00 90.66           H  
ATOM   3169  NZ  LYS A 207      -4.810   8.035  10.602  1.00 90.66           N  
ATOM   3170  HZ1 LYS A 207      -4.629   7.310  11.280  1.00 90.66           H  
ATOM   3171  HZ2 LYS A 207      -5.184   8.808  11.134  1.00 90.66           H  
ATOM   3172  HZ3 LYS A 207      -5.533   7.734   9.964  1.00 90.66           H  
ATOM   3173  N   LEU A 208       0.052  11.579   5.771  1.00 94.67           N  
ATOM   3174  H   LEU A 208      -0.648  11.981   5.164  1.00 94.67           H  
ATOM   3175  CA  LEU A 208       1.221  10.954   5.151  1.00 94.67           C  
ATOM   3176  HA  LEU A 208       1.293   9.934   5.528  1.00 94.67           H  
ATOM   3177  C   LEU A 208       2.522  11.675   5.537  1.00 94.67           C  
ATOM   3178  CB  LEU A 208       0.995  10.900   3.631  1.00 94.67           C  
ATOM   3179  HB2 LEU A 208       0.929  11.918   3.245  1.00 94.67           H  
ATOM   3180  HB3 LEU A 208       0.038  10.414   3.443  1.00 94.67           H  
ATOM   3181  O   LEU A 208       3.449  11.028   6.011  1.00 94.67           O  
ATOM   3182  CG  LEU A 208       2.085  10.153   2.839  1.00 94.67           C  
ATOM   3183  HG  LEU A 208       3.025  10.700   2.905  1.00 94.67           H  
ATOM   3184  CD1 LEU A 208       2.307   8.721   3.333  1.00 94.67           C  
ATOM   3185 HD11 LEU A 208       3.019   8.221   2.676  1.00 94.67           H  
ATOM   3186 HD12 LEU A 208       2.728   8.724   4.338  1.00 94.67           H  
ATOM   3187 HD13 LEU A 208       1.368   8.166   3.315  1.00 94.67           H  
ATOM   3188  CD2 LEU A 208       1.644  10.089   1.380  1.00 94.67           C  
ATOM   3189 HD21 LEU A 208       0.682   9.586   1.283  1.00 94.67           H  
ATOM   3190 HD22 LEU A 208       2.380   9.535   0.797  1.00 94.67           H  
ATOM   3191 HD23 LEU A 208       1.574  11.097   0.971  1.00 94.67           H  
ATOM   3192  N   GLN A 209       2.546  13.009   5.470  1.00 94.14           N  
ATOM   3193  H   GLN A 209       1.762  13.477   5.037  1.00 94.14           H  
ATOM   3194  CA  GLN A 209       3.685  13.837   5.892  1.00 94.14           C  
ATOM   3195  HA  GLN A 209       4.563  13.573   5.302  1.00 94.14           H  
ATOM   3196  C   GLN A 209       4.050  13.650   7.368  1.00 94.14           C  
ATOM   3197  CB  GLN A 209       3.349  15.313   5.657  1.00 94.14           C  
ATOM   3198  HB2 GLN A 209       4.062  15.933   6.200  1.00 94.14           H  
ATOM   3199  HB3 GLN A 209       2.354  15.514   6.053  1.00 94.14           H  
ATOM   3200  O   GLN A 209       5.223  13.668   7.728  1.00 94.14           O  
ATOM   3201  CG  GLN A 209       3.417  15.711   4.175  1.00 94.14           C  
ATOM   3202  HG2 GLN A 209       2.817  15.031   3.570  1.00 94.14           H  
ATOM   3203  HG3 GLN A 209       4.451  15.637   3.838  1.00 94.14           H  
ATOM   3204  CD  GLN A 209       2.919  17.133   3.940  1.00 94.14           C  
ATOM   3205  NE2 GLN A 209       3.233  17.725   2.810  1.00 94.14           N  
ATOM   3206 HE21 GLN A 209       2.930  18.682   2.698  1.00 94.14           H  
ATOM   3207 HE22 GLN A 209       3.833  17.275   2.133  1.00 94.14           H  
ATOM   3208  OE1 GLN A 209       2.222  17.727   4.749  1.00 94.14           O  
ATOM   3209  N   LYS A 210       3.063  13.445   8.250  1.00 92.61           N  
ATOM   3210  H   LYS A 210       2.111  13.480   7.913  1.00 92.61           H  
ATOM   3211  CA  LYS A 210       3.331  13.143   9.666  1.00 92.61           C  
ATOM   3212  HA  LYS A 210       4.050  13.867  10.050  1.00 92.61           H  
ATOM   3213  C   LYS A 210       3.992  11.776   9.848  1.00 92.61           C  
ATOM   3214  CB  LYS A 210       2.036  13.233  10.484  1.00 92.61           C  
ATOM   3215  HB2 LYS A 210       2.202  12.763  11.453  1.00 92.61           H  
ATOM   3216  HB3 LYS A 210       1.244  12.690   9.970  1.00 92.61           H  
ATOM   3217  O   LYS A 210       4.826  11.634  10.736  1.00 92.61           O  
ATOM   3218  CG  LYS A 210       1.606  14.686  10.725  1.00 92.61           C  
ATOM   3219  HG2 LYS A 210       1.587  15.229   9.780  1.00 92.61           H  
ATOM   3220  HG3 LYS A 210       2.334  15.169  11.376  1.00 92.61           H  
ATOM   3221  CD  LYS A 210       0.219  14.748  11.382  1.00 92.61           C  
ATOM   3222  HD2 LYS A 210       0.269  14.298  12.373  1.00 92.61           H  
ATOM   3223  HD3 LYS A 210      -0.494  14.202  10.763  1.00 92.61           H  
ATOM   3224  CE  LYS A 210      -0.221  16.214  11.488  1.00 92.61           C  
ATOM   3225  HE2 LYS A 210      -0.259  16.628  10.480  1.00 92.61           H  
ATOM   3226  HE3 LYS A 210       0.544  16.769  12.031  1.00 92.61           H  
ATOM   3227  NZ  LYS A 210      -1.540  16.376  12.156  1.00 92.61           N  
ATOM   3228  HZ1 LYS A 210      -2.264  15.887  11.649  1.00 92.61           H  
ATOM   3229  HZ2 LYS A 210      -1.790  17.355  12.173  1.00 92.61           H  
ATOM   3230  HZ3 LYS A 210      -1.511  16.054  13.113  1.00 92.61           H  
ATOM   3231  N   ILE A 211       3.610  10.781   9.043  1.00 91.75           N  
ATOM   3232  H   ILE A 211       2.946  10.989   8.310  1.00 91.75           H  
ATOM   3233  CA  ILE A 211       4.217   9.442   9.068  1.00 91.75           C  
ATOM   3234  HA  ILE A 211       4.272   9.095  10.100  1.00 91.75           H  
ATOM   3235  C   ILE A 211       5.659   9.523   8.558  1.00 91.75           C  
ATOM   3236  CB  ILE A 211       3.365   8.426   8.266  1.00 91.75           C  
ATOM   3237  HB  ILE A 211       3.207   8.816   7.260  1.00 91.75           H  
ATOM   3238  O   ILE A 211       6.578   9.129   9.272  1.00 91.75           O  
ATOM   3239  CG1 ILE A 211       1.988   8.214   8.939  1.00 91.75           C  
ATOM   3240 HG12 ILE A 211       1.534   9.181   9.154  1.00 91.75           H  
ATOM   3241 HG13 ILE A 211       2.123   7.697   9.889  1.00 91.75           H  
ATOM   3242  CG2 ILE A 211       4.091   7.075   8.137  1.00 91.75           C  
ATOM   3243 HG21 ILE A 211       5.053   7.189   7.638  1.00 91.75           H  
ATOM   3244 HG22 ILE A 211       3.504   6.386   7.529  1.00 91.75           H  
ATOM   3245 HG23 ILE A 211       4.253   6.638   9.122  1.00 91.75           H  
ATOM   3246  CD1 ILE A 211       0.990   7.422   8.082  1.00 91.75           C  
ATOM   3247 HD11 ILE A 211       1.310   6.385   7.984  1.00 91.75           H  
ATOM   3248 HD12 ILE A 211       0.011   7.435   8.561  1.00 91.75           H  
ATOM   3249 HD13 ILE A 211       0.908   7.874   7.093  1.00 91.75           H  
ATOM   3250  N   THR A 212       5.874  10.087   7.366  1.00 92.93           N  
ATOM   3251  H   THR A 212       5.095  10.441   6.829  1.00 92.93           H  
ATOM   3252  CA  THR A 212       7.218  10.204   6.777  1.00 92.93           C  
ATOM   3253  HA  THR A 212       7.689   9.221   6.785  1.00 92.93           H  
ATOM   3254  C   THR A 212       8.124  11.129   7.592  1.00 92.93           C  
ATOM   3255  CB  THR A 212       7.162  10.675   5.316  1.00 92.93           C  
ATOM   3256  HB  THR A 212       8.181  10.776   4.941  1.00 92.93           H  
ATOM   3257  O   THR A 212       9.309  10.847   7.739  1.00 92.93           O  
ATOM   3258  CG2 THR A 212       6.405   9.695   4.419  1.00 92.93           C  
ATOM   3259 HG21 THR A 212       6.473  10.023   3.381  1.00 92.93           H  
ATOM   3260 HG22 THR A 212       5.355   9.637   4.708  1.00 92.93           H  
ATOM   3261 HG23 THR A 212       6.855   8.706   4.499  1.00 92.93           H  
ATOM   3262  OG1 THR A 212       6.509  11.918   5.216  1.00 92.93           O  
ATOM   3263  HG1 THR A 212       6.664  12.232   4.323  1.00 92.93           H  
ATOM   3264  N   GLY A 213       7.572  12.180   8.206  1.00 92.66           N  
ATOM   3265  H   GLY A 213       6.623  12.421   7.957  1.00 92.66           H  
ATOM   3266  CA  GLY A 213       8.289  13.081   9.107  1.00 92.66           C  
ATOM   3267  HA2 GLY A 213       9.132  13.522   8.574  1.00 92.66           H  
ATOM   3268  HA3 GLY A 213       7.613  13.880   9.411  1.00 92.66           H  
ATOM   3269  C   GLY A 213       8.819  12.398  10.372  1.00 92.66           C  
ATOM   3270  O   GLY A 213       9.965  12.637  10.746  1.00 92.66           O  
ATOM   3271  N   GLU A 214       8.042  11.508  11.004  1.00 90.32           N  
ATOM   3272  H   GLU A 214       7.113  11.323  10.651  1.00 90.32           H  
ATOM   3273  CA  GLU A 214       8.540  10.713  12.141  1.00 90.32           C  
ATOM   3274  HA  GLU A 214       8.959  11.387  12.889  1.00 90.32           H  
ATOM   3275  C   GLU A 214       9.665   9.768  11.706  1.00 90.32           C  
ATOM   3276  CB  GLU A 214       7.401   9.910  12.797  1.00 90.32           C  
ATOM   3277  HB2 GLU A 214       6.967   9.229  12.065  1.00 90.32           H  
ATOM   3278  HB3 GLU A 214       6.632  10.609  13.125  1.00 90.32           H  
ATOM   3279  O   GLU A 214      10.692   9.675  12.379  1.00 90.32           O  
ATOM   3280  CG  GLU A 214       7.898   9.098  14.013  1.00 90.32           C  
ATOM   3281  HG2 GLU A 214       8.729   8.458  13.718  1.00 90.32           H  
ATOM   3282  HG3 GLU A 214       8.261   9.790  14.774  1.00 90.32           H  
ATOM   3283  CD  GLU A 214       6.817   8.205  14.624  1.00 90.32           C  
ATOM   3284  OE1 GLU A 214       7.089   7.016  14.926  1.00 90.32           O  
ATOM   3285  OE2 GLU A 214       5.689   8.694  14.810  1.00 90.32           O  
ATOM   3286  N   ILE A 215       9.497   9.095  10.563  1.00 89.23           N  
ATOM   3287  H   ILE A 215       8.631   9.207  10.055  1.00 89.23           H  
ATOM   3288  CA  ILE A 215      10.524   8.193  10.029  1.00 89.23           C  
ATOM   3289  HA  ILE A 215      10.765   7.455  10.794  1.00 89.23           H  
ATOM   3290  C   ILE A 215      11.806   8.976   9.743  1.00 89.23           C  
ATOM   3291  CB  ILE A 215      10.013   7.442   8.784  1.00 89.23           C  
ATOM   3292  HB  ILE A 215       9.680   8.170   8.044  1.00 89.23           H  
ATOM   3293  O   ILE A 215      12.882   8.534  10.143  1.00 89.23           O  
ATOM   3294  CG1 ILE A 215       8.823   6.537   9.174  1.00 89.23           C  
ATOM   3295 HG12 ILE A 215       9.177   5.719   9.801  1.00 89.23           H  
ATOM   3296 HG13 ILE A 215       8.092   7.101   9.753  1.00 89.23           H  
ATOM   3297  CG2 ILE A 215      11.148   6.599   8.168  1.00 89.23           C  
ATOM   3298 HG21 ILE A 215      10.784   6.036   7.309  1.00 89.23           H  
ATOM   3299 HG22 ILE A 215      11.960   7.235   7.816  1.00 89.23           H  
ATOM   3300 HG23 ILE A 215      11.539   5.897   8.904  1.00 89.23           H  
ATOM   3301  CD1 ILE A 215       8.091   5.956   7.965  1.00 89.23           C  
ATOM   3302 HD11 ILE A 215       7.206   5.418   8.305  1.00 89.23           H  
ATOM   3303 HD12 ILE A 215       7.785   6.754   7.288  1.00 89.23           H  
ATOM   3304 HD13 ILE A 215       8.744   5.256   7.444  1.00 89.23           H  
ATOM   3305  N   LYS A 216      11.703  10.165   9.138  1.00 90.73           N  
ATOM   3306  H   LYS A 216      10.795  10.445   8.795  1.00 90.73           H  
ATOM   3307  CA  LYS A 216      12.840  11.066   8.920  1.00 90.73           C  
ATOM   3308  HA  LYS A 216      13.586  10.543   8.321  1.00 90.73           H  
ATOM   3309  C   LYS A 216      13.521  11.444  10.231  1.00 90.73           C  
ATOM   3310  CB  LYS A 216      12.371  12.307   8.143  1.00 90.73           C  
ATOM   3311  HB2 LYS A 216      11.994  11.990   7.171  1.00 90.73           H  
ATOM   3312  HB3 LYS A 216      11.561  12.792   8.686  1.00 90.73           H  
ATOM   3313  O   LYS A 216      14.742  11.365  10.314  1.00 90.73           O  
ATOM   3314  CG  LYS A 216      13.511  13.317   7.938  1.00 90.73           C  
ATOM   3315  HG2 LYS A 216      13.887  13.652   8.904  1.00 90.73           H  
ATOM   3316  HG3 LYS A 216      14.324  12.839   7.391  1.00 90.73           H  
ATOM   3317  CD  LYS A 216      13.036  14.549   7.163  1.00 90.73           C  
ATOM   3318  HD2 LYS A 216      12.186  14.999   7.676  1.00 90.73           H  
ATOM   3319  HD3 LYS A 216      12.736  14.241   6.161  1.00 90.73           H  
ATOM   3320  CE  LYS A 216      14.188  15.557   7.081  1.00 90.73           C  
ATOM   3321  HE2 LYS A 216      14.434  15.896   8.087  1.00 90.73           H  
ATOM   3322  HE3 LYS A 216      15.061  15.041   6.681  1.00 90.73           H  
ATOM   3323  NZ  LYS A 216      13.850  16.706   6.207  1.00 90.73           N  
ATOM   3324  HZ1 LYS A 216      13.031  17.193   6.540  1.00 90.73           H  
ATOM   3325  HZ2 LYS A 216      14.627  17.350   6.160  1.00 90.73           H  
ATOM   3326  HZ3 LYS A 216      13.680  16.373   5.269  1.00 90.73           H  
ATOM   3327  N   GLN A 217      12.761  11.830  11.256  1.00 89.89           N  
ATOM   3328  H   GLN A 217      11.761  11.883  11.122  1.00 89.89           H  
ATOM   3329  CA  GLN A 217      13.322  12.214  12.553  1.00 89.89           C  
ATOM   3330  HA  GLN A 217      14.014  13.043  12.400  1.00 89.89           H  
ATOM   3331  C   GLN A 217      14.116  11.070  13.201  1.00 89.89           C  
ATOM   3332  CB  GLN A 217      12.185  12.690  13.470  1.00 89.89           C  
ATOM   3333  HB2 GLN A 217      11.617  13.467  12.958  1.00 89.89           H  
ATOM   3334  HB3 GLN A 217      11.517  11.854  13.679  1.00 89.89           H  
ATOM   3335  O   GLN A 217      15.170  11.318  13.782  1.00 89.89           O  
ATOM   3336  CG  GLN A 217      12.709  13.262  14.798  1.00 89.89           C  
ATOM   3337  HG2 GLN A 217      13.293  12.506  15.324  1.00 89.89           H  
ATOM   3338  HG3 GLN A 217      13.360  14.111  14.588  1.00 89.89           H  
ATOM   3339  CD  GLN A 217      11.597  13.716  15.736  1.00 89.89           C  
ATOM   3340  NE2 GLN A 217      11.938  14.355  16.833  1.00 89.89           N  
ATOM   3341 HE21 GLN A 217      11.184  14.632  17.445  1.00 89.89           H  
ATOM   3342 HE22 GLN A 217      12.910  14.523  17.052  1.00 89.89           H  
ATOM   3343  OE1 GLN A 217      10.414  13.505  15.521  1.00 89.89           O  
ATOM   3344  N   LYS A 218      13.634   9.826  13.087  1.00 85.65           N  
ATOM   3345  H   LYS A 218      12.738   9.707  12.636  1.00 85.65           H  
ATOM   3346  CA  LYS A 218      14.286   8.653  13.689  1.00 85.65           C  
ATOM   3347  HA  LYS A 218      14.730   8.941  14.642  1.00 85.65           H  
ATOM   3348  C   LYS A 218      15.441   8.086  12.863  1.00 85.65           C  
ATOM   3349  CB  LYS A 218      13.243   7.560  13.948  1.00 85.65           C  
ATOM   3350  HB2 LYS A 218      12.686   7.356  13.033  1.00 85.65           H  
ATOM   3351  HB3 LYS A 218      13.780   6.653  14.224  1.00 85.65           H  
ATOM   3352  O   LYS A 218      16.446   7.677  13.428  1.00 85.65           O  
ATOM   3353  CG  LYS A 218      12.264   7.910  15.082  1.00 85.65           C  
ATOM   3354  HG2 LYS A 218      12.823   8.244  15.956  1.00 85.65           H  
ATOM   3355  HG3 LYS A 218      11.581   8.698  14.765  1.00 85.65           H  
ATOM   3356  CD  LYS A 218      11.479   6.644  15.443  1.00 85.65           C  
ATOM   3357  HD2 LYS A 218      12.198   5.867  15.703  1.00 85.65           H  
ATOM   3358  HD3 LYS A 218      10.918   6.318  14.567  1.00 85.65           H  
ATOM   3359  CE  LYS A 218      10.509   6.820  16.618  1.00 85.65           C  
ATOM   3360  HE2 LYS A 218      10.994   7.398  17.404  1.00 85.65           H  
ATOM   3361  HE3 LYS A 218       9.641   7.375  16.261  1.00 85.65           H  
ATOM   3362  NZ  LYS A 218      10.097   5.489  17.140  1.00 85.65           N  
ATOM   3363  HZ1 LYS A 218       9.278   5.528  17.730  1.00 85.65           H  
ATOM   3364  HZ2 LYS A 218      10.835   5.049  17.670  1.00 85.65           H  
ATOM   3365  HZ3 LYS A 218       9.939   4.850  16.374  1.00 85.65           H  
ATOM   3366  N   THR A 219      15.295   8.027  11.542  1.00 84.68           N  
ATOM   3367  H   THR A 219      14.428   8.370  11.153  1.00 84.68           H  
ATOM   3368  CA  THR A 219      16.245   7.338  10.642  1.00 84.68           C  
ATOM   3369  HA  THR A 219      16.859   6.653  11.227  1.00 84.68           H  
ATOM   3370  C   THR A 219      17.214   8.280   9.930  1.00 84.68           C  
ATOM   3371  CB  THR A 219      15.512   6.496   9.586  1.00 84.68           C  
ATOM   3372  HB  THR A 219      16.252   5.948   9.003  1.00 84.68           H  
ATOM   3373  O   THR A 219      18.135   7.817   9.257  1.00 84.68           O  
ATOM   3374  CG2 THR A 219      14.533   5.486  10.186  1.00 84.68           C  
ATOM   3375 HG21 THR A 219      13.707   5.992  10.687  1.00 84.68           H  
ATOM   3376 HG22 THR A 219      14.135   4.859   9.388  1.00 84.68           H  
ATOM   3377 HG23 THR A 219      15.056   4.851  10.901  1.00 84.68           H  
ATOM   3378  OG1 THR A 219      14.794   7.337   8.715  1.00 84.68           O  
ATOM   3379  HG1 THR A 219      14.052   7.696   9.206  1.00 84.68           H  
ATOM   3380  N   GLN A 220      16.982   9.596  10.026  1.00 85.91           N  
ATOM   3381  H   GLN A 220      16.197   9.892  10.589  1.00 85.91           H  
ATOM   3382  CA  GLN A 220      17.639  10.654   9.245  1.00 85.91           C  
ATOM   3383  HA  GLN A 220      17.140  11.588   9.500  1.00 85.91           H  
ATOM   3384  C   GLN A 220      17.467  10.517   7.719  1.00 85.91           C  
ATOM   3385  CB  GLN A 220      19.107  10.813   9.673  1.00 85.91           C  
ATOM   3386  HB2 GLN A 220      19.553  11.632   9.109  1.00 85.91           H  
ATOM   3387  HB3 GLN A 220      19.654   9.902   9.431  1.00 85.91           H  
ATOM   3388  O   GLN A 220      18.015  11.314   6.957  1.00 85.91           O  
ATOM   3389  CG  GLN A 220      19.261  11.123  11.173  1.00 85.91           C  
ATOM   3390  HG2 GLN A 220      18.799  10.338  11.771  1.00 85.91           H  
ATOM   3391  HG3 GLN A 220      18.760  12.065  11.395  1.00 85.91           H  
ATOM   3392  CD  GLN A 220      20.722  11.224  11.595  1.00 85.91           C  
ATOM   3393  NE2 GLN A 220      21.000  11.770  12.757  1.00 85.91           N  
ATOM   3394 HE21 GLN A 220      20.266  12.082  13.377  1.00 85.91           H  
ATOM   3395 HE22 GLN A 220      21.978  11.791  13.007  1.00 85.91           H  
ATOM   3396  OE1 GLN A 220      21.638  10.808  10.906  1.00 85.91           O  
ATOM   3397  N   LEU A 221      16.673   9.548   7.250  1.00 86.59           N  
ATOM   3398  H   LEU A 221      16.229   8.923   7.908  1.00 86.59           H  
ATOM   3399  CA  LEU A 221      16.383   9.349   5.839  1.00 86.59           C  
ATOM   3400  HA  LEU A 221      17.292   9.543   5.271  1.00 86.59           H  
ATOM   3401  C   LEU A 221      15.300  10.332   5.389  1.00 86.59           C  
ATOM   3402  CB  LEU A 221      15.964   7.888   5.614  1.00 86.59           C  
ATOM   3403  HB2 LEU A 221      14.997   7.731   6.092  1.00 86.59           H  
ATOM   3404  HB3 LEU A 221      16.685   7.224   6.090  1.00 86.59           H  
ATOM   3405  O   LEU A 221      14.208  10.375   5.953  1.00 86.59           O  
ATOM   3406  CG  LEU A 221      15.848   7.516   4.126  1.00 86.59           C  
ATOM   3407  HG  LEU A 221      15.214   8.243   3.619  1.00 86.59           H  
ATOM   3408  CD1 LEU A 221      17.212   7.493   3.424  1.00 86.59           C  
ATOM   3409 HD11 LEU A 221      17.364   6.544   2.911  1.00 86.59           H  
ATOM   3410 HD12 LEU A 221      17.245   8.290   2.682  1.00 86.59           H  
ATOM   3411 HD13 LEU A 221      18.028   7.631   4.134  1.00 86.59           H  
ATOM   3412  CD2 LEU A 221      15.168   6.158   4.015  1.00 86.59           C  
ATOM   3413 HD21 LEU A 221      14.173   6.233   4.455  1.00 86.59           H  
ATOM   3414 HD22 LEU A 221      15.747   5.395   4.535  1.00 86.59           H  
ATOM   3415 HD23 LEU A 221      15.062   5.872   2.968  1.00 86.59           H  
ATOM   3416  N   THR A 222      15.590  11.106   4.346  1.00 88.58           N  
ATOM   3417  H   THR A 222      16.480  10.980   3.885  1.00 88.58           H  
ATOM   3418  CA  THR A 222      14.592  11.966   3.702  1.00 88.58           C  
ATOM   3419  HA  THR A 222      13.735  12.092   4.364  1.00 88.58           H  
ATOM   3420  C   THR A 222      14.104  11.293   2.431  1.00 88.58           C  
ATOM   3421  CB  THR A 222      15.145  13.367   3.420  1.00 88.58           C  
ATOM   3422  HB  THR A 222      15.996  13.303   2.741  1.00 88.58           H  
ATOM   3423  O   THR A 222      14.902  10.980   1.552  1.00 88.58           O  
ATOM   3424  CG2 THR A 222      14.088  14.301   2.831  1.00 88.58           C  
ATOM   3425 HG21 THR A 222      13.797  13.955   1.840  1.00 88.58           H  
ATOM   3426 HG22 THR A 222      14.505  15.303   2.727  1.00 88.58           H  
ATOM   3427 HG23 THR A 222      13.208  14.332   3.473  1.00 88.58           H  
ATOM   3428  OG1 THR A 222      15.561  13.948   4.640  1.00 88.58           O  
ATOM   3429  HG1 THR A 222      16.279  13.397   4.962  1.00 88.58           H  
ATOM   3430  N   PHE A 223      12.796  11.082   2.343  1.00 91.10           N  
ATOM   3431  H   PHE A 223      12.192  11.342   3.110  1.00 91.10           H  
ATOM   3432  CA  PHE A 223      12.127  10.576   1.154  1.00 91.10           C  
ATOM   3433  HA  PHE A 223      12.672  10.905   0.269  1.00 91.10           H  
ATOM   3434  C   PHE A 223      10.713  11.138   1.077  1.00 91.10           C  
ATOM   3435  CB  PHE A 223      12.110   9.045   1.171  1.00 91.10           C  
ATOM   3436  HB2 PHE A 223      13.138   8.700   1.281  1.00 91.10           H  
ATOM   3437  HB3 PHE A 223      11.749   8.687   0.207  1.00 91.10           H  
ATOM   3438  O   PHE A 223      10.128  11.527   2.093  1.00 91.10           O  
ATOM   3439  CG  PHE A 223      11.278   8.414   2.272  1.00 91.10           C  
ATOM   3440  CD1 PHE A 223      11.864   8.129   3.517  1.00 91.10           C  
ATOM   3441  HD1 PHE A 223      12.894   8.397   3.703  1.00 91.10           H  
ATOM   3442  CD2 PHE A 223       9.935   8.064   2.037  1.00 91.10           C  
ATOM   3443  HD2 PHE A 223       9.486   8.272   1.077  1.00 91.10           H  
ATOM   3444  CE1 PHE A 223      11.119   7.488   4.519  1.00 91.10           C  
ATOM   3445  HE1 PHE A 223      11.586   7.264   5.466  1.00 91.10           H  
ATOM   3446  CE2 PHE A 223       9.189   7.420   3.041  1.00 91.10           C  
ATOM   3447  HE2 PHE A 223       8.166   7.131   2.851  1.00 91.10           H  
ATOM   3448  CZ  PHE A 223       9.781   7.127   4.281  1.00 91.10           C  
ATOM   3449  HZ  PHE A 223       9.215   6.611   5.042  1.00 91.10           H  
ATOM   3450  N   GLU A 224      10.164  11.152  -0.131  1.00 89.64           N  
ATOM   3451  H   GLU A 224      10.684  10.803  -0.923  1.00 89.64           H  
ATOM   3452  CA  GLU A 224       8.813  11.625  -0.391  1.00 89.64           C  
ATOM   3453  HA  GLU A 224       8.379  12.008   0.532  1.00 89.64           H  
ATOM   3454  C   GLU A 224       7.930  10.469  -0.858  1.00 89.64           C  
ATOM   3455  CB  GLU A 224       8.826  12.796  -1.382  1.00 89.64           C  
ATOM   3456  HB2 GLU A 224       9.314  12.490  -2.307  1.00 89.64           H  
ATOM   3457  HB3 GLU A 224       7.793  13.071  -1.596  1.00 89.64           H  
ATOM   3458  O   GLU A 224       8.317   9.660  -1.702  1.00 89.64           O  
ATOM   3459  CG  GLU A 224       9.555  14.010  -0.778  1.00 89.64           C  
ATOM   3460  HG2 GLU A 224      10.608  13.764  -0.638  1.00 89.64           H  
ATOM   3461  HG3 GLU A 224       9.127  14.213   0.204  1.00 89.64           H  
ATOM   3462  CD  GLU A 224       9.454  15.282  -1.631  1.00 89.64           C  
ATOM   3463  OE1 GLU A 224       9.872  16.336  -1.100  1.00 89.64           O  
ATOM   3464  OE2 GLU A 224       8.939  15.200  -2.766  1.00 89.64           O  
ATOM   3465  N   LEU A 225       6.737  10.403  -0.271  1.00 95.27           N  
ATOM   3466  H   LEU A 225       6.499  11.132   0.387  1.00 95.27           H  
ATOM   3467  CA  LEU A 225       5.621   9.597  -0.743  1.00 95.27           C  
ATOM   3468  HA  LEU A 225       5.853   9.175  -1.721  1.00 95.27           H  
ATOM   3469  C   LEU A 225       4.429  10.531  -0.913  1.00 95.27           C  
ATOM   3470  CB  LEU A 225       5.286   8.461   0.241  1.00 95.27           C  
ATOM   3471  HB2 LEU A 225       4.340   8.017  -0.067  1.00 95.27           H  
ATOM   3472  HB3 LEU A 225       5.144   8.894   1.231  1.00 95.27           H  
ATOM   3473  O   LEU A 225       4.148  11.365  -0.047  1.00 95.27           O  
ATOM   3474  CG  LEU A 225       6.332   7.338   0.331  1.00 95.27           C  
ATOM   3475  HG  LEU A 225       7.287   7.756   0.651  1.00 95.27           H  
ATOM   3476  CD1 LEU A 225       5.874   6.319   1.377  1.00 95.27           C  
ATOM   3477 HD11 LEU A 225       6.631   5.544   1.490  1.00 95.27           H  
ATOM   3478 HD12 LEU A 225       5.726   6.821   2.333  1.00 95.27           H  
ATOM   3479 HD13 LEU A 225       4.938   5.857   1.061  1.00 95.27           H  
ATOM   3480  CD2 LEU A 225       6.527   6.602  -0.994  1.00 95.27           C  
ATOM   3481 HD21 LEU A 225       7.010   7.263  -1.715  1.00 95.27           H  
ATOM   3482 HD22 LEU A 225       5.565   6.284  -1.396  1.00 95.27           H  
ATOM   3483 HD23 LEU A 225       7.164   5.729  -0.848  1.00 95.27           H  
ATOM   3484  N   THR A 226       3.723  10.369  -2.018  1.00 96.24           N  
ATOM   3485  H   THR A 226       4.042   9.675  -2.679  1.00 96.24           H  
ATOM   3486  CA  THR A 226       2.516  11.113  -2.358  1.00 96.24           C  
ATOM   3487  HA  THR A 226       2.481  12.024  -1.760  1.00 96.24           H  
ATOM   3488  C   THR A 226       1.272  10.292  -2.032  1.00 96.24           C  
ATOM   3489  CB  THR A 226       2.527  11.540  -3.832  1.00 96.24           C  
ATOM   3490  HB  THR A 226       1.656  12.169  -4.014  1.00 96.24           H  
ATOM   3491  O   THR A 226       1.317   9.070  -1.884  1.00 96.24           O  
ATOM   3492  CG2 THR A 226       3.779  12.327  -4.220  1.00 96.24           C  
ATOM   3493 HG21 THR A 226       3.677  12.681  -5.246  1.00 96.24           H  
ATOM   3494 HG22 THR A 226       4.665  11.696  -4.157  1.00 96.24           H  
ATOM   3495 HG23 THR A 226       3.901  13.185  -3.559  1.00 96.24           H  
ATOM   3496  OG1 THR A 226       2.435  10.414  -4.662  1.00 96.24           O  
ATOM   3497  HG1 THR A 226       3.288   9.972  -4.644  1.00 96.24           H  
ATOM   3498  N   THR A 227       0.123  10.955  -1.919  1.00 96.58           N  
ATOM   3499  H   THR A 227       0.094  11.950  -2.091  1.00 96.58           H  
ATOM   3500  CA  THR A 227      -1.164  10.258  -1.772  1.00 96.58           C  
ATOM   3501  HA  THR A 227      -1.115   9.580  -0.920  1.00 96.58           H  
ATOM   3502  C   THR A 227      -1.488   9.409  -3.002  1.00 96.58           C  
ATOM   3503  CB  THR A 227      -2.297  11.263  -1.535  1.00 96.58           C  
ATOM   3504  HB  THR A 227      -3.254  10.741  -1.525  1.00 96.58           H  
ATOM   3505  O   THR A 227      -2.131   8.370  -2.875  1.00 96.58           O  
ATOM   3506  CG2 THR A 227      -2.113  12.019  -0.220  1.00 96.58           C  
ATOM   3507 HG21 THR A 227      -1.239  12.668  -0.272  1.00 96.58           H  
ATOM   3508 HG22 THR A 227      -1.988  11.311   0.600  1.00 96.58           H  
ATOM   3509 HG23 THR A 227      -2.997  12.629  -0.033  1.00 96.58           H  
ATOM   3510  OG1 THR A 227      -2.289  12.242  -2.551  1.00 96.58           O  
ATOM   3511  HG1 THR A 227      -3.195  12.379  -2.837  1.00 96.58           H  
ATOM   3512  N   GLU A 228      -0.995   9.815  -4.174  1.00 95.41           N  
ATOM   3513  H   GLU A 228      -0.456  10.668  -4.205  1.00 95.41           H  
ATOM   3514  CA  GLU A 228      -1.101   9.046  -5.409  1.00 95.41           C  
ATOM   3515  HA  GLU A 228      -2.145   8.773  -5.563  1.00 95.41           H  
ATOM   3516  C   GLU A 228      -0.305   7.736  -5.339  1.00 95.41           C  
ATOM   3517  CB  GLU A 228      -0.664   9.924  -6.588  1.00 95.41           C  
ATOM   3518  HB2 GLU A 228      -1.280  10.823  -6.609  1.00 95.41           H  
ATOM   3519  HB3 GLU A 228       0.381  10.211  -6.471  1.00 95.41           H  
ATOM   3520  O   GLU A 228      -0.856   6.694  -5.685  1.00 95.41           O  
ATOM   3521  CG  GLU A 228      -0.844   9.163  -7.902  1.00 95.41           C  
ATOM   3522  HG2 GLU A 228      -0.151   8.322  -7.921  1.00 95.41           H  
ATOM   3523  HG3 GLU A 228      -1.861   8.773  -7.946  1.00 95.41           H  
ATOM   3524  CD  GLU A 228      -0.578  10.025  -9.131  1.00 95.41           C  
ATOM   3525  OE1 GLU A 228      -1.306   9.859 -10.135  1.00 95.41           O  
ATOM   3526  OE2 GLU A 228       0.403  10.805  -9.157  1.00 95.41           O  
ATOM   3527  N   ASP A 229       0.928   7.749  -4.813  1.00 96.59           N  
ATOM   3528  H   ASP A 229       1.356   8.639  -4.603  1.00 96.59           H  
ATOM   3529  CA  ASP A 229       1.721   6.521  -4.632  1.00 96.59           C  
ATOM   3530  HA  ASP A 229       1.928   6.084  -5.609  1.00 96.59           H  
ATOM   3531  C   ASP A 229       0.948   5.493  -3.799  1.00 96.59           C  
ATOM   3532  CB  ASP A 229       3.058   6.806  -3.921  1.00 96.59           C  
ATOM   3533  HB2 ASP A 229       2.866   7.191  -2.920  1.00 96.59           H  
ATOM   3534  HB3 ASP A 229       3.600   5.866  -3.814  1.00 96.59           H  
ATOM   3535  O   ASP A 229       0.870   4.315  -4.145  1.00 96.59           O  
ATOM   3536  CG  ASP A 229       3.956   7.780  -4.674  1.00 96.59           C  
ATOM   3537  OD1 ASP A 229       4.019   7.700  -5.911  1.00 96.59           O  
ATOM   3538  OD2 ASP A 229       4.546   8.664  -4.015  1.00 96.59           O  
ATOM   3539  N   VAL A 230       0.326   5.957  -2.712  1.00 97.74           N  
ATOM   3540  H   VAL A 230       0.423   6.943  -2.519  1.00 97.74           H  
ATOM   3541  CA  VAL A 230      -0.467   5.122  -1.801  1.00 97.74           C  
ATOM   3542  HA  VAL A 230       0.143   4.272  -1.495  1.00 97.74           H  
ATOM   3543  C   VAL A 230      -1.705   4.554  -2.506  1.00 97.74           C  
ATOM   3544  CB  VAL A 230      -0.841   5.933  -0.543  1.00 97.74           C  
ATOM   3545  HB  VAL A 230      -1.419   6.811  -0.832  1.00 97.74           H  
ATOM   3546  O   VAL A 230      -2.012   3.371  -2.336  1.00 97.74           O  
ATOM   3547  CG1 VAL A 230      -1.659   5.124   0.465  1.00 97.74           C  
ATOM   3548 HG11 VAL A 230      -2.547   4.701  -0.005  1.00 97.74           H  
ATOM   3549 HG12 VAL A 230      -1.983   5.767   1.283  1.00 97.74           H  
ATOM   3550 HG13 VAL A 230      -1.027   4.332   0.868  1.00 97.74           H  
ATOM   3551  CG2 VAL A 230       0.419   6.389   0.211  1.00 97.74           C  
ATOM   3552 HG21 VAL A 230       0.146   6.945   1.109  1.00 97.74           H  
ATOM   3553 HG22 VAL A 230       1.024   7.042  -0.418  1.00 97.74           H  
ATOM   3554 HG23 VAL A 230       1.023   5.526   0.490  1.00 97.74           H  
ATOM   3555  N   ALA A 231      -2.398   5.362  -3.314  1.00 95.94           N  
ATOM   3556  H   ALA A 231      -2.086   6.316  -3.424  1.00 95.94           H  
ATOM   3557  CA  ALA A 231      -3.583   4.944  -4.063  1.00 95.94           C  
ATOM   3558  HA  ALA A 231      -4.282   4.468  -3.376  1.00 95.94           H  
ATOM   3559  C   ALA A 231      -3.253   3.922  -5.167  1.00 95.94           C  
ATOM   3560  CB  ALA A 231      -4.256   6.197  -4.636  1.00 95.94           C  
ATOM   3561  HB1 ALA A 231      -5.170   5.915  -5.158  1.00 95.94           H  
ATOM   3562  HB2 ALA A 231      -4.507   6.883  -3.827  1.00 95.94           H  
ATOM   3563  HB3 ALA A 231      -3.586   6.698  -5.335  1.00 95.94           H  
ATOM   3564  O   ALA A 231      -3.935   2.898  -5.298  1.00 95.94           O  
ATOM   3565  N   ILE A 232      -2.184   4.163  -5.931  1.00 93.80           N  
ATOM   3566  H   ILE A 232      -1.671   5.021  -5.781  1.00 93.80           H  
ATOM   3567  CA  ILE A 232      -1.707   3.249  -6.977  1.00 93.80           C  
ATOM   3568  HA  ILE A 232      -2.538   3.001  -7.637  1.00 93.80           H  
ATOM   3569  C   ILE A 232      -1.224   1.941  -6.348  1.00 93.80           C  
ATOM   3570  CB  ILE A 232      -0.615   3.921  -7.839  1.00 93.80           C  
ATOM   3571  HB  ILE A 232       0.155   4.323  -7.181  1.00 93.80           H  
ATOM   3572  O   ILE A 232      -1.634   0.869  -6.784  1.00 93.80           O  
ATOM   3573  CG1 ILE A 232      -1.233   5.080  -8.657  1.00 93.80           C  
ATOM   3574 HG12 ILE A 232      -1.975   4.682  -9.350  1.00 93.80           H  
ATOM   3575 HG13 ILE A 232      -1.744   5.769  -7.984  1.00 93.80           H  
ATOM   3576  CG2 ILE A 232       0.041   2.897  -8.786  1.00 93.80           C  
ATOM   3577 HG21 ILE A 232       0.825   3.373  -9.374  1.00 93.80           H  
ATOM   3578 HG22 ILE A 232      -0.707   2.471  -9.455  1.00 93.80           H  
ATOM   3579 HG23 ILE A 232       0.517   2.097  -8.220  1.00 93.80           H  
ATOM   3580  CD1 ILE A 232      -0.206   5.896  -9.450  1.00 93.80           C  
ATOM   3581 HD11 ILE A 232       0.195   5.314 -10.280  1.00 93.80           H  
ATOM   3582 HD12 ILE A 232      -0.688   6.784  -9.859  1.00 93.80           H  
ATOM   3583 HD13 ILE A 232       0.608   6.203  -8.792  1.00 93.80           H  
ATOM   3584  N   CYS A 233      -0.420   2.007  -5.283  1.00 95.90           N  
ATOM   3585  H   CYS A 233      -0.085   2.909  -4.977  1.00 95.90           H  
ATOM   3586  CA  CYS A 233       0.073   0.812  -4.602  1.00 95.90           C  
ATOM   3587  HA  CYS A 233       0.612   0.195  -5.321  1.00 95.90           H  
ATOM   3588  C   CYS A 233      -1.079  -0.038  -4.046  1.00 95.90           C  
ATOM   3589  CB  CYS A 233       1.051   1.245  -3.507  1.00 95.90           C  
ATOM   3590  HB2 CYS A 233       0.521   1.807  -2.738  1.00 95.90           H  
ATOM   3591  HB3 CYS A 233       1.821   1.882  -3.942  1.00 95.90           H  
ATOM   3592  O   CYS A 233      -1.084  -1.258  -4.208  1.00 95.90           O  
ATOM   3593  SG  CYS A 233       1.832  -0.226  -2.790  1.00 95.90           S  
ATOM   3594  HG  CYS A 233       2.483   0.400  -1.806  1.00 95.90           H  
ATOM   3595  N   TYR A 234      -2.109   0.588  -3.470  1.00 94.94           N  
ATOM   3596  H   TYR A 234      -2.074   1.590  -3.345  1.00 94.94           H  
ATOM   3597  CA  TYR A 234      -3.285  -0.153  -3.022  1.00 94.94           C  
ATOM   3598  HA  TYR A 234      -2.952  -0.960  -2.369  1.00 94.94           H  
ATOM   3599  C   TYR A 234      -4.015  -0.833  -4.178  1.00 94.94           C  
ATOM   3600  CB  TYR A 234      -4.217   0.745  -2.211  1.00 94.94           C  
ATOM   3601  HB2 TYR A 234      -4.499   1.606  -2.817  1.00 94.94           H  
ATOM   3602  HB3 TYR A 234      -3.681   1.113  -1.337  1.00 94.94           H  
ATOM   3603  O   TYR A 234      -4.198  -2.050  -4.165  1.00 94.94           O  
ATOM   3604  CG  TYR A 234      -5.466   0.021  -1.747  1.00 94.94           C  
ATOM   3605  CD1 TYR A 234      -6.701   0.278  -2.372  1.00 94.94           C  
ATOM   3606  HD1 TYR A 234      -6.761   1.001  -3.172  1.00 94.94           H  
ATOM   3607  CD2 TYR A 234      -5.387  -0.937  -0.718  1.00 94.94           C  
ATOM   3608  HD2 TYR A 234      -4.434  -1.161  -0.261  1.00 94.94           H  
ATOM   3609  CE1 TYR A 234      -7.860  -0.400  -1.952  1.00 94.94           C  
ATOM   3610  HE1 TYR A 234      -8.806  -0.188  -2.429  1.00 94.94           H  
ATOM   3611  CE2 TYR A 234      -6.547  -1.613  -0.289  1.00 94.94           C  
ATOM   3612  HE2 TYR A 234      -6.491  -2.358   0.491  1.00 94.94           H  
ATOM   3613  OH  TYR A 234      -8.915  -1.959  -0.472  1.00 94.94           O  
ATOM   3614  HH  TYR A 234      -9.593  -1.930  -1.151  1.00 94.94           H  
ATOM   3615  CZ  TYR A 234      -7.787  -1.334  -0.898  1.00 94.94           C  
ATOM   3616  N   SER A 235      -4.401  -0.071  -5.201  1.00 91.86           N  
ATOM   3617  H   SER A 235      -4.162   0.910  -5.189  1.00 91.86           H  
ATOM   3618  CA  SER A 235      -5.185  -0.599  -6.325  1.00 91.86           C  
ATOM   3619  HA  SER A 235      -6.084  -1.070  -5.930  1.00 91.86           H  
ATOM   3620  C   SER A 235      -4.445  -1.672  -7.130  1.00 91.86           C  
ATOM   3621  CB  SER A 235      -5.626   0.540  -7.249  1.00 91.86           C  
ATOM   3622  HB2 SER A 235      -6.310   1.196  -6.711  1.00 91.86           H  
ATOM   3623  HB3 SER A 235      -6.151   0.120  -8.107  1.00 91.86           H  
ATOM   3624  O   SER A 235      -5.047  -2.668  -7.519  1.00 91.86           O  
ATOM   3625  OG  SER A 235      -4.523   1.295  -7.704  1.00 91.86           O  
ATOM   3626  HG  SER A 235      -4.223   1.859  -6.987  1.00 91.86           H  
ATOM   3627  N   ALA A 236      -3.141  -1.510  -7.354  1.00 90.95           N  
ATOM   3628  H   ALA A 236      -2.710  -0.643  -7.068  1.00 90.95           H  
ATOM   3629  CA  ALA A 236      -2.372  -2.415  -8.199  1.00 90.95           C  
ATOM   3630  HA  ALA A 236      -3.039  -2.846  -8.946  1.00 90.95           H  
ATOM   3631  C   ALA A 236      -1.732  -3.588  -7.438  1.00 90.95           C  
ATOM   3632  CB  ALA A 236      -1.329  -1.584  -8.947  1.00 90.95           C  
ATOM   3633  HB1 ALA A 236      -0.617  -1.159  -8.238  1.00 90.95           H  
ATOM   3634  HB2 ALA A 236      -1.818  -0.774  -9.487  1.00 90.95           H  
ATOM   3635  HB3 ALA A 236      -0.804  -2.218  -9.662  1.00 90.95           H  
ATOM   3636  O   ALA A 236      -1.450  -4.617  -8.063  1.00 90.95           O  
ATOM   3637  N   VAL A 237      -1.492  -3.445  -6.128  1.00 93.84           N  
ATOM   3638  H   VAL A 237      -1.748  -2.573  -5.688  1.00 93.84           H  
ATOM   3639  CA  VAL A 237      -0.694  -4.393  -5.333  1.00 93.84           C  
ATOM   3640  HA  VAL A 237      -0.536  -5.297  -5.921  1.00 93.84           H  
ATOM   3641  C   VAL A 237      -1.433  -4.850  -4.078  1.00 93.84           C  
ATOM   3642  CB  VAL A 237       0.707  -3.832  -5.001  1.00 93.84           C  
ATOM   3643  HB  VAL A 237       0.627  -2.979  -4.328  1.00 93.84           H  
ATOM   3644  O   VAL A 237      -1.865  -5.997  -4.023  1.00 93.84           O  
ATOM   3645  CG1 VAL A 237       1.566  -4.881  -4.294  1.00 93.84           C  
ATOM   3646 HG11 VAL A 237       1.640  -5.779  -4.906  1.00 93.84           H  
ATOM   3647 HG12 VAL A 237       1.132  -5.140  -3.328  1.00 93.84           H  
ATOM   3648 HG13 VAL A 237       2.563  -4.477  -4.118  1.00 93.84           H  
ATOM   3649  CG2 VAL A 237       1.442  -3.368  -6.265  1.00 93.84           C  
ATOM   3650 HG21 VAL A 237       1.525  -4.191  -6.975  1.00 93.84           H  
ATOM   3651 HG22 VAL A 237       0.914  -2.533  -6.724  1.00 93.84           H  
ATOM   3652 HG23 VAL A 237       2.439  -3.024  -5.992  1.00 93.84           H  
ATOM   3653  N   THR A 238      -1.592  -3.995  -3.063  1.00 94.51           N  
ATOM   3654  H   THR A 238      -1.305  -3.033  -3.175  1.00 94.51           H  
ATOM   3655  CA  THR A 238      -1.982  -4.479  -1.724  1.00 94.51           C  
ATOM   3656  HA  THR A 238      -1.446  -5.413  -1.553  1.00 94.51           H  
ATOM   3657  C   THR A 238      -3.456  -4.860  -1.599  1.00 94.51           C  
ATOM   3658  CB  THR A 238      -1.545  -3.541  -0.591  1.00 94.51           C  
ATOM   3659  HB  THR A 238      -1.829  -3.991   0.360  1.00 94.51           H  
ATOM   3660  O   THR A 238      -3.788  -5.679  -0.750  1.00 94.51           O  
ATOM   3661  CG2 THR A 238      -0.034  -3.329  -0.591  1.00 94.51           C  
ATOM   3662 HG21 THR A 238       0.270  -2.867   0.348  1.00 94.51           H  
ATOM   3663 HG22 THR A 238       0.466  -4.293  -0.680  1.00 94.51           H  
ATOM   3664 HG23 THR A 238       0.267  -2.699  -1.427  1.00 94.51           H  
ATOM   3665  OG1 THR A 238      -2.117  -2.265  -0.690  1.00 94.51           O  
ATOM   3666  HG1 THR A 238      -1.432  -1.644  -0.431  1.00 94.51           H  
ATOM   3667  N   SER A 239      -4.330  -4.383  -2.490  1.00 91.55           N  
ATOM   3668  H   SER A 239      -4.012  -3.687  -3.150  1.00 91.55           H  
ATOM   3669  CA  SER A 239      -5.725  -4.852  -2.590  1.00 91.55           C  
ATOM   3670  HA  SER A 239      -6.177  -4.796  -1.600  1.00 91.55           H  
ATOM   3671  C   SER A 239      -5.869  -6.307  -3.053  1.00 91.55           C  
ATOM   3672  CB  SER A 239      -6.540  -3.959  -3.528  1.00 91.55           C  
ATOM   3673  HB2 SER A 239      -7.570  -4.314  -3.554  1.00 91.55           H  
ATOM   3674  HB3 SER A 239      -6.536  -2.936  -3.154  1.00 91.55           H  
ATOM   3675  O   SER A 239      -6.962  -6.861  -2.964  1.00 91.55           O  
ATOM   3676  OG  SER A 239      -6.011  -3.987  -4.838  1.00 91.55           O  
ATOM   3677  HG  SER A 239      -5.289  -3.355  -4.867  1.00 91.55           H  
ATOM   3678  N   LYS A 240      -4.787  -6.931  -3.540  1.00 90.67           N  
ATOM   3679  H   LYS A 240      -3.925  -6.410  -3.610  1.00 90.67           H  
ATOM   3680  CA  LYS A 240      -4.765  -8.346  -3.945  1.00 90.67           C  
ATOM   3681  HA  LYS A 240      -5.748  -8.625  -4.323  1.00 90.67           H  
ATOM   3682  C   LYS A 240      -4.496  -9.300  -2.786  1.00 90.67           C  
ATOM   3683  CB  LYS A 240      -3.736  -8.564  -5.058  1.00 90.67           C  
ATOM   3684  HB2 LYS A 240      -3.721  -9.620  -5.326  1.00 90.67           H  
ATOM   3685  HB3 LYS A 240      -2.742  -8.294  -4.700  1.00 90.67           H  
ATOM   3686  O   LYS A 240      -4.687 -10.499  -2.946  1.00 90.67           O  
ATOM   3687  CG  LYS A 240      -4.102  -7.749  -6.299  1.00 90.67           C  
ATOM   3688  HG2 LYS A 240      -5.055  -8.102  -6.692  1.00 90.67           H  
ATOM   3689  HG3 LYS A 240      -4.190  -6.692  -6.048  1.00 90.67           H  
ATOM   3690  CD  LYS A 240      -3.020  -7.893  -7.359  1.00 90.67           C  
ATOM   3691  HD2 LYS A 240      -2.117  -7.418  -6.974  1.00 90.67           H  
ATOM   3692  HD3 LYS A 240      -2.829  -8.944  -7.572  1.00 90.67           H  
ATOM   3693  CE  LYS A 240      -3.503  -7.170  -8.615  1.00 90.67           C  
ATOM   3694  HE2 LYS A 240      -3.994  -6.246  -8.313  1.00 90.67           H  
ATOM   3695  HE3 LYS A 240      -4.235  -7.800  -9.121  1.00 90.67           H  
ATOM   3696  NZ  LYS A 240      -2.370  -6.854  -9.501  1.00 90.67           N  
ATOM   3697  HZ1 LYS A 240      -2.688  -6.452 -10.372  1.00 90.67           H  
ATOM   3698  HZ2 LYS A 240      -1.803  -7.677  -9.644  1.00 90.67           H  
ATOM   3699  HZ3 LYS A 240      -1.794  -6.178  -9.021  1.00 90.67           H  
ATOM   3700  N   ILE A 241      -4.084  -8.778  -1.629  1.00 90.92           N  
ATOM   3701  H   ILE A 241      -4.025  -7.773  -1.550  1.00 90.92           H  
ATOM   3702  CA  ILE A 241      -3.982  -9.568  -0.402  1.00 90.92           C  
ATOM   3703  HA  ILE A 241      -3.374 -10.452  -0.597  1.00 90.92           H  
ATOM   3704  C   ILE A 241      -5.395 -10.019  -0.035  1.00 90.92           C  
ATOM   3705  CB  ILE A 241      -3.318  -8.752   0.728  1.00 90.92           C  
ATOM   3706  HB  ILE A 241      -3.893  -7.839   0.883  1.00 90.92           H  
ATOM   3707  O   ILE A 241      -6.296  -9.190   0.117  1.00 90.92           O  
ATOM   3708  CG1 ILE A 241      -1.874  -8.374   0.318  1.00 90.92           C  
ATOM   3709 HG12 ILE A 241      -1.267  -9.278   0.277  1.00 90.92           H  
ATOM   3710 HG13 ILE A 241      -1.877  -7.931  -0.678  1.00 90.92           H  
ATOM   3711  CG2 ILE A 241      -3.312  -9.550   2.045  1.00 90.92           C  
ATOM   3712 HG21 ILE A 241      -2.870  -8.966   2.852  1.00 90.92           H  
ATOM   3713 HG22 ILE A 241      -4.328  -9.804   2.347  1.00 90.92           H  
ATOM   3714 HG23 ILE A 241      -2.748 -10.475   1.922  1.00 90.92           H  
ATOM   3715  CD1 ILE A 241      -1.201  -7.359   1.246  1.00 90.92           C  
ATOM   3716 HD11 ILE A 241      -1.802  -6.451   1.285  1.00 90.92           H  
ATOM   3717 HD12 ILE A 241      -1.077  -7.769   2.248  1.00 90.92           H  
ATOM   3718 HD13 ILE A 241      -0.216  -7.110   0.850  1.00 90.92           H  
ATOM   3719  N   SER A 242      -5.594 -11.331   0.084  1.00 85.75           N  
ATOM   3720  H   SER A 242      -4.819 -11.967  -0.041  1.00 85.75           H  
ATOM   3721  CA  SER A 242      -6.912 -11.875   0.392  1.00 85.75           C  
ATOM   3722  HA  SER A 242      -7.603 -11.505  -0.365  1.00 85.75           H  
ATOM   3723  C   SER A 242      -7.389 -11.380   1.759  1.00 85.75           C  
ATOM   3724  CB  SER A 242      -6.911 -13.408   0.307  1.00 85.75           C  
ATOM   3725  HB2 SER A 242      -6.209 -13.747  -0.454  1.00 85.75           H  
ATOM   3726  HB3 SER A 242      -7.910 -13.737   0.024  1.00 85.75           H  
ATOM   3727  O   SER A 242      -6.596 -11.236   2.692  1.00 85.75           O  
ATOM   3728  OG  SER A 242      -6.606 -14.000   1.552  1.00 85.75           O  
ATOM   3729  HG  SER A 242      -5.692 -14.293   1.548  1.00 85.75           H  
ATOM   3730  N   GLY A 243      -8.696 -11.160   1.922  1.00 80.03           N  
ATOM   3731  H   GLY A 243      -9.315 -11.259   1.130  1.00 80.03           H  
ATOM   3732  CA  GLY A 243      -9.246 -10.717   3.207  1.00 80.03           C  
ATOM   3733  HA2 GLY A 243     -10.323 -10.583   3.103  1.00 80.03           H  
ATOM   3734  HA3 GLY A 243      -8.804  -9.756   3.470  1.00 80.03           H  
ATOM   3735  C   GLY A 243      -8.987 -11.694   4.365  1.00 80.03           C  
ATOM   3736  O   GLY A 243      -9.042 -11.282   5.521  1.00 80.03           O  
ATOM   3737  N   ALA A 244      -8.681 -12.964   4.070  1.00 81.61           N  
ATOM   3738  H   ALA A 244      -8.549 -13.212   3.100  1.00 81.61           H  
ATOM   3739  CA  ALA A 244      -8.270 -13.956   5.062  1.00 81.61           C  
ATOM   3740  HA  ALA A 244      -8.914 -13.875   5.938  1.00 81.61           H  
ATOM   3741  C   ALA A 244      -6.822 -13.741   5.542  1.00 81.61           C  
ATOM   3742  CB  ALA A 244      -8.459 -15.350   4.451  1.00 81.61           C  
ATOM   3743  HB1 ALA A 244      -7.812 -15.470   3.582  1.00 81.61           H  
ATOM   3744  HB2 ALA A 244      -9.498 -15.495   4.156  1.00 81.61           H  
ATOM   3745  HB3 ALA A 244      -8.189 -16.107   5.188  1.00 81.61           H  
ATOM   3746  O   ALA A 244      -6.539 -13.917   6.726  1.00 81.61           O  
ATOM   3747  N   ASP A 245      -5.930 -13.294   4.655  1.00 89.80           N  
ATOM   3748  H   ASP A 245      -6.220 -13.172   3.695  1.00 89.80           H  
ATOM   3749  CA  ASP A 245      -4.510 -13.086   4.963  1.00 89.80           C  
ATOM   3750  HA  ASP A 245      -4.187 -13.842   5.678  1.00 89.80           H  
ATOM   3751  C   ASP A 245      -4.227 -11.712   5.578  1.00 89.80           C  
ATOM   3752  CB  ASP A 245      -3.671 -13.258   3.693  1.00 89.80           C  
ATOM   3753  HB2 ASP A 245      -3.953 -12.491   2.972  1.00 89.80           H  
ATOM   3754  HB3 ASP A 245      -2.620 -13.118   3.944  1.00 89.80           H  
ATOM   3755  O   ASP A 245      -3.219 -11.534   6.261  1.00 89.80           O  
ATOM   3756  CG  ASP A 245      -3.839 -14.641   3.071  1.00 89.80           C  
ATOM   3757  OD1 ASP A 245      -3.730 -15.636   3.814  1.00 89.80           O  
ATOM   3758  OD2 ASP A 245      -4.107 -14.670   1.846  1.00 89.80           O  
ATOM   3759  N   VAL A 246      -5.120 -10.734   5.380  1.00 90.91           N  
ATOM   3760  H   VAL A 246      -5.879 -10.934   4.744  1.00 90.91           H  
ATOM   3761  CA  VAL A 246      -4.958  -9.366   5.903  1.00 90.91           C  
ATOM   3762  HA  VAL A 246      -4.088  -8.917   5.424  1.00 90.91           H  
ATOM   3763  C   VAL A 246      -4.687  -9.353   7.410  1.00 90.91           C  
ATOM   3764  CB  VAL A 246      -6.197  -8.513   5.568  1.00 90.91           C  
ATOM   3765  HB  VAL A 246      -7.104  -9.063   5.818  1.00 90.91           H  
ATOM   3766  O   VAL A 246      -3.849  -8.576   7.870  1.00 90.91           O  
ATOM   3767  CG1 VAL A 246      -6.209  -7.185   6.322  1.00 90.91           C  
ATOM   3768 HG11 VAL A 246      -7.024  -6.558   5.960  1.00 90.91           H  
ATOM   3769 HG12 VAL A 246      -6.365  -7.355   7.387  1.00 90.91           H  
ATOM   3770 HG13 VAL A 246      -5.257  -6.680   6.157  1.00 90.91           H  
ATOM   3771  CG2 VAL A 246      -6.220  -8.145   4.082  1.00 90.91           C  
ATOM   3772 HG21 VAL A 246      -6.194  -9.044   3.466  1.00 90.91           H  
ATOM   3773 HG22 VAL A 246      -5.355  -7.535   3.826  1.00 90.91           H  
ATOM   3774 HG23 VAL A 246      -7.134  -7.603   3.838  1.00 90.91           H  
ATOM   3775  N   ALA A 247      -5.362 -10.217   8.175  1.00 89.23           N  
ATOM   3776  H   ALA A 247      -5.982 -10.874   7.723  1.00 89.23           H  
ATOM   3777  CA  ALA A 247      -5.155 -10.321   9.616  1.00 89.23           C  
ATOM   3778  HA  ALA A 247      -5.306  -9.336  10.058  1.00 89.23           H  
ATOM   3779  C   ALA A 247      -3.718 -10.741   9.952  1.00 89.23           C  
ATOM   3780  CB  ALA A 247      -6.183 -11.302  10.193  1.00 89.23           C  
ATOM   3781  HB1 ALA A 247      -6.000 -12.306   9.811  1.00 89.23           H  
ATOM   3782  HB2 ALA A 247      -7.192 -11.004   9.908  1.00 89.23           H  
ATOM   3783  HB3 ALA A 247      -6.099 -11.319  11.280  1.00 89.23           H  
ATOM   3784  O   ALA A 247      -3.028 -10.043  10.695  1.00 89.23           O  
ATOM   3785  N   ALA A 248      -3.250 -11.824   9.325  1.00 90.75           N  
ATOM   3786  H   ALA A 248      -3.842 -12.293   8.654  1.00 90.75           H  
ATOM   3787  CA  ALA A 248      -1.893 -12.324   9.497  1.00 90.75           C  
ATOM   3788  HA  ALA A 248      -1.729 -12.536  10.553  1.00 90.75           H  
ATOM   3789  C   ALA A 248      -0.846 -11.284   9.066  1.00 90.75           C  
ATOM   3790  CB  ALA A 248      -1.758 -13.632   8.707  1.00 90.75           C  
ATOM   3791  HB1 ALA A 248      -2.495 -14.356   9.056  1.00 90.75           H  
ATOM   3792  HB2 ALA A 248      -0.761 -14.046   8.855  1.00 90.75           H  
ATOM   3793  HB3 ALA A 248      -1.910 -13.452   7.643  1.00 90.75           H  
ATOM   3794  O   ALA A 248       0.157 -11.104   9.755  1.00 90.75           O  
ATOM   3795  N   CYS A 249      -1.098 -10.546   7.977  1.00 92.21           N  
ATOM   3796  H   CYS A 249      -1.903 -10.781   7.415  1.00 92.21           H  
ATOM   3797  CA  CYS A 249      -0.229  -9.458   7.537  1.00 92.21           C  
ATOM   3798  HA  CYS A 249       0.779  -9.847   7.398  1.00 92.21           H  
ATOM   3799  C   CYS A 249      -0.125  -8.342   8.585  1.00 92.21           C  
ATOM   3800  CB  CYS A 249      -0.730  -8.892   6.200  1.00 92.21           C  
ATOM   3801  HB2 CYS A 249      -0.193  -7.967   5.989  1.00 92.21           H  
ATOM   3802  HB3 CYS A 249      -1.794  -8.666   6.265  1.00 92.21           H  
ATOM   3803  O   CYS A 249       0.985  -7.972   8.961  1.00 92.21           O  
ATOM   3804  SG  CYS A 249      -0.435 -10.061   4.842  1.00 92.21           S  
ATOM   3805  HG  CYS A 249       0.812 -10.399   5.181  1.00 92.21           H  
ATOM   3806  N   PHE A 250      -1.249  -7.810   9.079  1.00 91.80           N  
ATOM   3807  H   PHE A 250      -2.142  -8.172   8.777  1.00 91.80           H  
ATOM   3808  CA  PHE A 250      -1.210  -6.729  10.068  1.00 91.80           C  
ATOM   3809  HA  PHE A 250      -0.574  -5.936   9.675  1.00 91.80           H  
ATOM   3810  C   PHE A 250      -0.574  -7.165  11.385  1.00 91.80           C  
ATOM   3811  CB  PHE A 250      -2.608  -6.160  10.331  1.00 91.80           C  
ATOM   3812  HB2 PHE A 250      -3.319  -6.983  10.416  1.00 91.80           H  
ATOM   3813  HB3 PHE A 250      -2.595  -5.643  11.290  1.00 91.80           H  
ATOM   3814  O   PHE A 250       0.252  -6.420  11.913  1.00 91.80           O  
ATOM   3815  CG  PHE A 250      -3.081  -5.160   9.299  1.00 91.80           C  
ATOM   3816  CD1 PHE A 250      -2.353  -3.977   9.077  1.00 91.80           C  
ATOM   3817  HD1 PHE A 250      -1.453  -3.795   9.646  1.00 91.80           H  
ATOM   3818  CD2 PHE A 250      -4.261  -5.394   8.577  1.00 91.80           C  
ATOM   3819  HD2 PHE A 250      -4.826  -6.296   8.756  1.00 91.80           H  
ATOM   3820  CE1 PHE A 250      -2.778  -3.061   8.097  1.00 91.80           C  
ATOM   3821  HE1 PHE A 250      -2.199  -2.175   7.886  1.00 91.80           H  
ATOM   3822  CE2 PHE A 250      -4.703  -4.461   7.624  1.00 91.80           C  
ATOM   3823  HE2 PHE A 250      -5.615  -4.640   7.074  1.00 91.80           H  
ATOM   3824  CZ  PHE A 250      -3.948  -3.311   7.365  1.00 91.80           C  
ATOM   3825  HZ  PHE A 250      -4.277  -2.633   6.592  1.00 91.80           H  
ATOM   3826  N   ASP A 251      -0.917  -8.349  11.896  1.00 89.39           N  
ATOM   3827  H   ASP A 251      -1.616  -8.909  11.430  1.00 89.39           H  
ATOM   3828  CA  ASP A 251      -0.344  -8.858  13.144  1.00 89.39           C  
ATOM   3829  HA  ASP A 251      -0.494  -8.117  13.929  1.00 89.39           H  
ATOM   3830  C   ASP A 251       1.178  -9.060  12.999  1.00 89.39           C  
ATOM   3831  CB  ASP A 251      -1.070 -10.149  13.570  1.00 89.39           C  
ATOM   3832  HB2 ASP A 251      -1.062 -10.853  12.738  1.00 89.39           H  
ATOM   3833  HB3 ASP A 251      -0.507 -10.599  14.388  1.00 89.39           H  
ATOM   3834  O   ASP A 251       1.948  -8.625  13.860  1.00 89.39           O  
ATOM   3835  CG  ASP A 251      -2.523  -9.949  14.061  1.00 89.39           C  
ATOM   3836  OD1 ASP A 251      -2.898  -8.835  14.515  1.00 89.39           O  
ATOM   3837  OD2 ASP A 251      -3.279 -10.944  14.046  1.00 89.39           O  
ATOM   3838  N   HIS A 252       1.635  -9.604  11.864  1.00 91.41           N  
ATOM   3839  H   HIS A 252       0.968  -9.946  11.186  1.00 91.41           H  
ATOM   3840  CA  HIS A 252       3.060  -9.746  11.564  1.00 91.41           C  
ATOM   3841  HA  HIS A 252       3.525 -10.293  12.384  1.00 91.41           H  
ATOM   3842  C   HIS A 252       3.777  -8.391  11.458  1.00 91.41           C  
ATOM   3843  CB  HIS A 252       3.228 -10.569  10.280  1.00 91.41           C  
ATOM   3844  HB2 HIS A 252       2.749 -11.539  10.414  1.00 91.41           H  
ATOM   3845  HB3 HIS A 252       2.732 -10.059   9.454  1.00 91.41           H  
ATOM   3846  O   HIS A 252       4.806  -8.181  12.101  1.00 91.41           O  
ATOM   3847  CG  HIS A 252       4.669 -10.804   9.915  1.00 91.41           C  
ATOM   3848  CD2 HIS A 252       5.281 -10.462   8.740  1.00 91.41           C  
ATOM   3849  HD2 HIS A 252       4.812  -9.978   7.896  1.00 91.41           H  
ATOM   3850  ND1 HIS A 252       5.618 -11.415  10.703  1.00 91.41           N  
ATOM   3851  HD1 HIS A 252       5.473 -11.796  11.627  1.00 91.41           H  
ATOM   3852  CE1 HIS A 252       6.773 -11.441  10.020  1.00 91.41           C  
ATOM   3853  HE1 HIS A 252       7.701 -11.865  10.375  1.00 91.41           H  
ATOM   3854  NE2 HIS A 252       6.614 -10.870   8.817  1.00 91.41           N  
ATOM   3855  N   TRP A 253       3.235  -7.435  10.696  1.00 92.54           N  
ATOM   3856  H   TRP A 253       2.395  -7.651  10.178  1.00 92.54           H  
ATOM   3857  CA  TRP A 253       3.871  -6.129  10.489  1.00 92.54           C  
ATOM   3858  HA  TRP A 253       4.908  -6.285  10.191  1.00 92.54           H  
ATOM   3859  C   TRP A 253       3.895  -5.268  11.754  1.00 92.54           C  
ATOM   3860  CB  TRP A 253       3.154  -5.374   9.372  1.00 92.54           C  
ATOM   3861  HB2 TRP A 253       3.631  -4.401   9.251  1.00 92.54           H  
ATOM   3862  HB3 TRP A 253       2.124  -5.206   9.686  1.00 92.54           H  
ATOM   3863  O   TRP A 253       4.878  -4.569  11.999  1.00 92.54           O  
ATOM   3864  CG  TRP A 253       3.107  -6.022   8.025  1.00 92.54           C  
ATOM   3865  CD1 TRP A 253       3.927  -6.989   7.548  1.00 92.54           C  
ATOM   3866  HD1 TRP A 253       4.748  -7.434   8.092  1.00 92.54           H  
ATOM   3867  CD2 TRP A 253       2.159  -5.742   6.957  1.00 92.54           C  
ATOM   3868  CE2 TRP A 253       2.445  -6.607   5.861  1.00 92.54           C  
ATOM   3869  CE3 TRP A 253       1.095  -4.829   6.808  1.00 92.54           C  
ATOM   3870  HE3 TRP A 253       0.860  -4.163   7.625  1.00 92.54           H  
ATOM   3871  NE1 TRP A 253       3.542  -7.335   6.266  1.00 92.54           N  
ATOM   3872  HE1 TRP A 253       4.028  -8.018   5.702  1.00 92.54           H  
ATOM   3873  CH2 TRP A 253       0.654  -5.651   4.552  1.00 92.54           C  
ATOM   3874  HH2 TRP A 253       0.084  -5.615   3.635  1.00 92.54           H  
ATOM   3875  CZ2 TRP A 253       1.690  -6.589   4.683  1.00 92.54           C  
ATOM   3876  HZ2 TRP A 253       1.906  -7.292   3.892  1.00 92.54           H  
ATOM   3877  CZ3 TRP A 253       0.366  -4.766   5.608  1.00 92.54           C  
ATOM   3878  HZ3 TRP A 253      -0.420  -4.032   5.505  1.00 92.54           H  
ATOM   3879  N   VAL A 254       2.846  -5.323  12.582  1.00 89.58           N  
ATOM   3880  H   VAL A 254       2.067  -5.915  12.332  1.00 89.58           H  
ATOM   3881  CA  VAL A 254       2.837  -4.668  13.901  1.00 89.58           C  
ATOM   3882  HA  VAL A 254       3.061  -3.610  13.769  1.00 89.58           H  
ATOM   3883  C   VAL A 254       3.946  -5.241  14.786  1.00 89.58           C  
ATOM   3884  CB  VAL A 254       1.451  -4.795  14.568  1.00 89.58           C  
ATOM   3885  HB  VAL A 254       1.102  -5.824  14.486  1.00 89.58           H  
ATOM   3886  O   VAL A 254       4.640  -4.465  15.445  1.00 89.58           O  
ATOM   3887  CG1 VAL A 254       1.453  -4.407  16.054  1.00 89.58           C  
ATOM   3888 HG11 VAL A 254       1.883  -3.414  16.187  1.00 89.58           H  
ATOM   3889 HG12 VAL A 254       2.035  -5.130  16.625  1.00 89.58           H  
ATOM   3890 HG13 VAL A 254       0.433  -4.425  16.439  1.00 89.58           H  
ATOM   3891  CG2 VAL A 254       0.447  -3.863  13.876  1.00 89.58           C  
ATOM   3892 HG21 VAL A 254       0.723  -2.823  14.048  1.00 89.58           H  
ATOM   3893 HG22 VAL A 254      -0.554  -4.049  14.267  1.00 89.58           H  
ATOM   3894 HG23 VAL A 254       0.436  -4.060  12.804  1.00 89.58           H  
ATOM   3895  N   GLY A 255       4.153  -6.562  14.752  1.00 89.05           N  
ATOM   3896  H   GLY A 255       3.531  -7.139  14.204  1.00 89.05           H  
ATOM   3897  CA  GLY A 255       5.261  -7.227  15.440  1.00 89.05           C  
ATOM   3898  HA2 GLY A 255       5.179  -8.301  15.275  1.00 89.05           H  
ATOM   3899  HA3 GLY A 255       5.197  -7.030  16.510  1.00 89.05           H  
ATOM   3900  C   GLY A 255       6.635  -6.772  14.941  1.00 89.05           C  
ATOM   3901  O   GLY A 255       7.483  -6.411  15.754  1.00 89.05           O  
ATOM   3902  N   LEU A 256       6.836  -6.711  13.618  1.00 88.19           N  
ATOM   3903  H   LEU A 256       6.105  -7.064  13.017  1.00 88.19           H  
ATOM   3904  CA  LEU A 256       8.103  -6.284  13.007  1.00 88.19           C  
ATOM   3905  HA  LEU A 256       8.915  -6.896  13.401  1.00 88.19           H  
ATOM   3906  C   LEU A 256       8.470  -4.831  13.319  1.00 88.19           C  
ATOM   3907  CB  LEU A 256       8.029  -6.436  11.478  1.00 88.19           C  
ATOM   3908  HB2 LEU A 256       8.871  -5.891  11.048  1.00 88.19           H  
ATOM   3909  HB3 LEU A 256       7.118  -5.955  11.123  1.00 88.19           H  
ATOM   3910  O   LEU A 256       9.640  -4.519  13.522  1.00 88.19           O  
ATOM   3911  CG  LEU A 256       8.083  -7.870  10.930  1.00 88.19           C  
ATOM   3912  HG  LEU A 256       7.239  -8.450  11.302  1.00 88.19           H  
ATOM   3913  CD1 LEU A 256       7.994  -7.778   9.406  1.00 88.19           C  
ATOM   3914 HD11 LEU A 256       8.102  -8.771   8.969  1.00 88.19           H  
ATOM   3915 HD12 LEU A 256       8.794  -7.148   9.016  1.00 88.19           H  
ATOM   3916 HD13 LEU A 256       7.026  -7.371   9.115  1.00 88.19           H  
ATOM   3917  CD2 LEU A 256       9.380  -8.589  11.303  1.00 88.19           C  
ATOM   3918 HD21 LEU A 256      10.243  -7.994  11.003  1.00 88.19           H  
ATOM   3919 HD22 LEU A 256       9.421  -9.553  10.796  1.00 88.19           H  
ATOM   3920 HD23 LEU A 256       9.416  -8.770  12.377  1.00 88.19           H  
ATOM   3921  N   ILE A 257       7.488  -3.926  13.335  1.00 87.24           N  
ATOM   3922  H   ILE A 257       6.550  -4.231  13.116  1.00 87.24           H  
ATOM   3923  CA  ILE A 257       7.754  -2.511  13.619  1.00 87.24           C  
ATOM   3924  HA  ILE A 257       8.584  -2.184  12.994  1.00 87.24           H  
ATOM   3925  C   ILE A 257       8.204  -2.318  15.064  1.00 87.24           C  
ATOM   3926  CB  ILE A 257       6.521  -1.649  13.285  1.00 87.24           C  
ATOM   3927  HB  ILE A 257       5.645  -2.121  13.731  1.00 87.24           H  
ATOM   3928  O   ILE A 257       9.000  -1.414  15.315  1.00 87.24           O  
ATOM   3929  CG1 ILE A 257       6.360  -1.602  11.752  1.00 87.24           C  
ATOM   3930 HG12 ILE A 257       7.129  -0.966  11.314  1.00 87.24           H  
ATOM   3931 HG13 ILE A 257       6.467  -2.600  11.327  1.00 87.24           H  
ATOM   3932  CG2 ILE A 257       6.630  -0.209  13.842  1.00 87.24           C  
ATOM   3933 HG21 ILE A 257       5.751   0.383  13.590  1.00 87.24           H  
ATOM   3934 HG22 ILE A 257       7.525   0.272  13.447  1.00 87.24           H  
ATOM   3935 HG23 ILE A 257       6.683  -0.228  14.930  1.00 87.24           H  
ATOM   3936  CD1 ILE A 257       4.984  -1.083  11.370  1.00 87.24           C  
ATOM   3937 HD11 ILE A 257       4.240  -1.710  11.859  1.00 87.24           H  
ATOM   3938 HD12 ILE A 257       4.862  -0.056  11.714  1.00 87.24           H  
ATOM   3939 HD13 ILE A 257       4.863  -1.128  10.287  1.00 87.24           H  
ATOM   3940  N   GLY A 258       7.687  -3.109  16.011  1.00 79.53           N  
ATOM   3941  H   GLY A 258       7.086  -3.871  15.731  1.00 79.53           H  
ATOM   3942  CA  GLY A 258       8.016  -2.967  17.429  1.00 79.53           C  
ATOM   3943  HA2 GLY A 258       9.027  -3.341  17.593  1.00 79.53           H  
ATOM   3944  HA3 GLY A 258       7.328  -3.564  18.028  1.00 79.53           H  
ATOM   3945  C   GLY A 258       7.931  -1.504  17.883  1.00 79.53           C  
ATOM   3946  O   GLY A 258       6.950  -0.814  17.591  1.00 79.53           O  
ATOM   3947  N   ASP A 259       8.973  -1.004  18.552  1.00 78.46           N  
ATOM   3948  H   ASP A 259       9.731  -1.629  18.783  1.00 78.46           H  
ATOM   3949  CA  ASP A 259       9.107   0.409  18.956  1.00 78.46           C  
ATOM   3950  HA  ASP A 259       8.109   0.825  19.097  1.00 78.46           H  
ATOM   3951  C   ASP A 259       9.770   1.316  17.899  1.00 78.46           C  
ATOM   3952  CB  ASP A 259       9.832   0.488  20.308  1.00 78.46           C  
ATOM   3953  HB2 ASP A 259      10.065   1.530  20.530  1.00 78.46           H  
ATOM   3954  HB3 ASP A 259      10.771  -0.062  20.246  1.00 78.46           H  
ATOM   3955  O   ASP A 259       9.893   2.537  18.090  1.00 78.46           O  
ATOM   3956  CG  ASP A 259       8.974  -0.050  21.455  1.00 78.46           C  
ATOM   3957  OD1 ASP A 259       7.747   0.232  21.440  1.00 78.46           O  
ATOM   3958  OD2 ASP A 259       9.546  -0.709  22.341  1.00 78.46           O  
ATOM   3959  N   SER A 260      10.160   0.766  16.745  1.00 81.29           N  
ATOM   3960  H   SER A 260      10.004  -0.220  16.589  1.00 81.29           H  
ATOM   3961  CA  SER A 260      10.892   1.498  15.708  1.00 81.29           C  
ATOM   3962  HA  SER A 260      11.802   1.896  16.157  1.00 81.29           H  
ATOM   3963  C   SER A 260      10.090   2.678  15.161  1.00 81.29           C  
ATOM   3964  CB  SER A 260      11.313   0.563  14.570  1.00 81.29           C  
ATOM   3965  HB2 SER A 260      11.926   1.108  13.852  1.00 81.29           H  
ATOM   3966  HB3 SER A 260      10.428   0.187  14.056  1.00 81.29           H  
ATOM   3967  O   SER A 260      10.652   3.757  14.982  1.00 81.29           O  
ATOM   3968  OG  SER A 260      12.050  -0.524  15.091  1.00 81.29           O  
ATOM   3969  HG  SER A 260      12.994  -0.351  15.058  1.00 81.29           H  
ATOM   3970  N   SER A 261       8.764   2.569  15.003  1.00 83.79           N  
ATOM   3971  H   SER A 261       8.340   1.674  15.199  1.00 83.79           H  
ATOM   3972  CA  SER A 261       7.895   3.720  14.694  1.00 83.79           C  
ATOM   3973  HA  SER A 261       8.377   4.630  15.050  1.00 83.79           H  
ATOM   3974  C   SER A 261       6.536   3.633  15.382  1.00 83.79           C  
ATOM   3975  CB  SER A 261       7.708   3.899  13.187  1.00 83.79           C  
ATOM   3976  HB2 SER A 261       7.305   2.984  12.754  1.00 83.79           H  
ATOM   3977  HB3 SER A 261       8.671   4.118  12.725  1.00 83.79           H  
ATOM   3978  O   SER A 261       5.726   2.750  15.100  1.00 83.79           O  
ATOM   3979  OG  SER A 261       6.809   4.977  12.951  1.00 83.79           O  
ATOM   3980  HG  SER A 261       7.067   5.720  13.503  1.00 83.79           H  
ATOM   3981  N   LEU A 262       6.250   4.628  16.227  1.00 84.82           N  
ATOM   3982  H   LEU A 262       6.828   5.456  16.189  1.00 84.82           H  
ATOM   3983  CA  LEU A 262       4.991   4.707  16.957  1.00 84.82           C  
ATOM   3984  HA  LEU A 262       4.788   3.723  17.381  1.00 84.82           H  
ATOM   3985  C   LEU A 262       3.839   5.047  16.009  1.00 84.82           C  
ATOM   3986  CB  LEU A 262       5.121   5.726  18.104  1.00 84.82           C  
ATOM   3987  HB2 LEU A 262       5.923   5.406  18.769  1.00 84.82           H  
ATOM   3988  HB3 LEU A 262       5.396   6.691  17.681  1.00 84.82           H  
ATOM   3989  O   LEU A 262       2.812   4.374  16.048  1.00 84.82           O  
ATOM   3990  CG  LEU A 262       3.829   5.904  18.929  1.00 84.82           C  
ATOM   3991  HG  LEU A 262       3.021   6.228  18.273  1.00 84.82           H  
ATOM   3992  CD1 LEU A 262       3.406   4.619  19.642  1.00 84.82           C  
ATOM   3993 HD11 LEU A 262       3.166   3.846  18.912  1.00 84.82           H  
ATOM   3994 HD12 LEU A 262       2.517   4.811  20.243  1.00 84.82           H  
ATOM   3995 HD13 LEU A 262       4.215   4.289  20.293  1.00 84.82           H  
ATOM   3996  CD2 LEU A 262       4.035   6.989  19.984  1.00 84.82           C  
ATOM   3997 HD21 LEU A 262       4.311   7.927  19.502  1.00 84.82           H  
ATOM   3998 HD22 LEU A 262       3.114   7.140  20.546  1.00 84.82           H  
ATOM   3999 HD23 LEU A 262       4.826   6.696  20.674  1.00 84.82           H  
ATOM   4000  N   ARG A 263       3.983   6.049  15.125  1.00 86.24           N  
ATOM   4001  H   ARG A 263       4.836   6.590  15.125  1.00 86.24           H  
ATOM   4002  CA  ARG A 263       2.906   6.390  14.174  1.00 86.24           C  
ATOM   4003  HA  ARG A 263       1.980   6.537  14.731  1.00 86.24           H  
ATOM   4004  C   ARG A 263       2.623   5.279  13.184  1.00 86.24           C  
ATOM   4005  CB  ARG A 263       3.225   7.653  13.373  1.00 86.24           C  
ATOM   4006  HB2 ARG A 263       4.270   7.627  13.062  1.00 86.24           H  
ATOM   4007  HB3 ARG A 263       2.620   7.669  12.467  1.00 86.24           H  
ATOM   4008  O   ARG A 263       1.453   5.110  12.839  1.00 86.24           O  
ATOM   4009  CG  ARG A 263       2.902   8.929  14.152  1.00 86.24           C  
ATOM   4010  HG2 ARG A 263       1.822   9.027  14.258  1.00 86.24           H  
ATOM   4011  HG3 ARG A 263       3.332   8.887  15.153  1.00 86.24           H  
ATOM   4012  CD  ARG A 263       3.459  10.127  13.368  1.00 86.24           C  
ATOM   4013  HD2 ARG A 263       4.473   9.897  13.042  1.00 86.24           H  
ATOM   4014  HD3 ARG A 263       2.867  10.292  12.468  1.00 86.24           H  
ATOM   4015  NE  ARG A 263       3.515  11.340  14.196  1.00 86.24           N  
ATOM   4016  HE  ARG A 263       4.418  11.511  14.614  1.00 86.24           H  
ATOM   4017  NH1 ARG A 263       1.320  11.942  14.020  1.00 86.24           N  
ATOM   4018 HH11 ARG A 263       1.197  11.092  13.489  1.00 86.24           H  
ATOM   4019 HH12 ARG A 263       0.536  12.442  14.414  1.00 86.24           H  
ATOM   4020  NH2 ARG A 263       2.704  13.159  15.287  1.00 86.24           N  
ATOM   4021 HH21 ARG A 263       1.942  13.740  15.607  1.00 86.24           H  
ATOM   4022 HH22 ARG A 263       3.626  13.301  15.674  1.00 86.24           H  
ATOM   4023  CZ  ARG A 263       2.520  12.147  14.491  1.00 86.24           C  
ATOM   4024  N   MET A 264       3.640   4.556  12.712  1.00 89.24           N  
ATOM   4025  H   MET A 264       4.584   4.757  13.008  1.00 89.24           H  
ATOM   4026  CA  MET A 264       3.393   3.434  11.808  1.00 89.24           C  
ATOM   4027  HA  MET A 264       2.741   3.788  11.010  1.00 89.24           H  
ATOM   4028  C   MET A 264       2.649   2.321  12.543  1.00 89.24           C  
ATOM   4029  CB  MET A 264       4.689   2.922  11.171  1.00 89.24           C  
ATOM   4030  HB2 MET A 264       5.288   2.403  11.920  1.00 89.24           H  
ATOM   4031  HB3 MET A 264       5.268   3.760  10.782  1.00 89.24           H  
ATOM   4032  O   MET A 264       1.595   1.898  12.075  1.00 89.24           O  
ATOM   4033  CG  MET A 264       4.358   1.953  10.027  1.00 89.24           C  
ATOM   4034  HG2 MET A 264       3.754   1.135  10.419  1.00 89.24           H  
ATOM   4035  HG3 MET A 264       5.286   1.533   9.639  1.00 89.24           H  
ATOM   4036  SD  MET A 264       3.412   2.649   8.654  1.00 89.24           S  
ATOM   4037  CE  MET A 264       4.701   3.670   7.920  1.00 89.24           C  
ATOM   4038  HE1 MET A 264       5.542   3.047   7.616  1.00 89.24           H  
ATOM   4039  HE2 MET A 264       5.045   4.422   8.630  1.00 89.24           H  
ATOM   4040  HE3 MET A 264       4.274   4.159   7.044  1.00 89.24           H  
ATOM   4041  N   ARG A 265       3.108   1.946  13.746  1.00 89.30           N  
ATOM   4042  H   ARG A 265       3.984   2.324  14.077  1.00 89.30           H  
ATOM   4043  CA  ARG A 265       2.424   0.962  14.594  1.00 89.30           C  
ATOM   4044  HA  ARG A 265       2.398   0.008  14.068  1.00 89.30           H  
ATOM   4045  C   ARG A 265       0.970   1.349  14.863  1.00 89.30           C  
ATOM   4046  CB  ARG A 265       3.225   0.780  15.890  1.00 89.30           C  
ATOM   4047  HB2 ARG A 265       4.239   0.473  15.635  1.00 89.30           H  
ATOM   4048  HB3 ARG A 265       3.274   1.724  16.432  1.00 89.30           H  
ATOM   4049  O   ARG A 265       0.076   0.556  14.594  1.00 89.30           O  
ATOM   4050  CG  ARG A 265       2.601  -0.298  16.785  1.00 89.30           C  
ATOM   4051  HG2 ARG A 265       2.483  -1.212  16.204  1.00 89.30           H  
ATOM   4052  HG3 ARG A 265       1.621   0.025  17.137  1.00 89.30           H  
ATOM   4053  CD  ARG A 265       3.489  -0.603  17.992  1.00 89.30           C  
ATOM   4054  HD2 ARG A 265       4.469  -0.903  17.621  1.00 89.30           H  
ATOM   4055  HD3 ARG A 265       3.064  -1.451  18.527  1.00 89.30           H  
ATOM   4056  NE  ARG A 265       3.604   0.545  18.922  1.00 89.30           N  
ATOM   4057  HE  ARG A 265       2.812   1.168  18.988  1.00 89.30           H  
ATOM   4058  NH1 ARG A 265       5.611  -0.075  19.832  1.00 89.30           N  
ATOM   4059 HH11 ARG A 265       6.334   0.019  20.531  1.00 89.30           H  
ATOM   4060 HH12 ARG A 265       5.827  -0.655  19.034  1.00 89.30           H  
ATOM   4061  NH2 ARG A 265       4.565   1.635  20.704  1.00 89.30           N  
ATOM   4062 HH21 ARG A 265       5.329   1.609  21.364  1.00 89.30           H  
ATOM   4063 HH22 ARG A 265       3.755   2.222  20.847  1.00 89.30           H  
ATOM   4064  CZ  ARG A 265       4.582   0.700  19.801  1.00 89.30           C  
ATOM   4065  N   LEU A 266       0.717   2.589  15.289  1.00 88.27           N  
ATOM   4066  H   LEU A 266       1.505   3.178  15.515  1.00 88.27           H  
ATOM   4067  CA  LEU A 266      -0.642   3.101  15.496  1.00 88.27           C  
ATOM   4068  HA  LEU A 266      -1.163   2.450  16.198  1.00 88.27           H  
ATOM   4069  C   LEU A 266      -1.459   3.101  14.200  1.00 88.27           C  
ATOM   4070  CB  LEU A 266      -0.585   4.533  16.058  1.00 88.27           C  
ATOM   4071  HB2 LEU A 266       0.067   5.128  15.419  1.00 88.27           H  
ATOM   4072  HB3 LEU A 266      -1.585   4.962  16.002  1.00 88.27           H  
ATOM   4073  O   LEU A 266      -2.649   2.814  14.222  1.00 88.27           O  
ATOM   4074  CG  LEU A 266      -0.102   4.648  17.514  1.00 88.27           C  
ATOM   4075  HG  LEU A 266       0.873   4.174  17.629  1.00 88.27           H  
ATOM   4076  CD1 LEU A 266       0.025   6.131  17.872  1.00 88.27           C  
ATOM   4077 HD11 LEU A 266       0.384   6.225  18.897  1.00 88.27           H  
ATOM   4078 HD12 LEU A 266       0.745   6.607  17.207  1.00 88.27           H  
ATOM   4079 HD13 LEU A 266      -0.944   6.622  17.788  1.00 88.27           H  
ATOM   4080  CD2 LEU A 266      -1.069   3.997  18.501  1.00 88.27           C  
ATOM   4081 HD21 LEU A 266      -2.072   4.409  18.389  1.00 88.27           H  
ATOM   4082 HD22 LEU A 266      -1.106   2.919  18.340  1.00 88.27           H  
ATOM   4083 HD23 LEU A 266      -0.727   4.164  19.522  1.00 88.27           H  
ATOM   4084  N   THR A 267      -0.843   3.417  13.060  1.00 89.24           N  
ATOM   4085  H   THR A 267       0.148   3.612  13.090  1.00 89.24           H  
ATOM   4086  CA  THR A 267      -1.526   3.417  11.760  1.00 89.24           C  
ATOM   4087  HA  THR A 267      -2.422   4.030  11.852  1.00 89.24           H  
ATOM   4088  C   THR A 267      -1.991   2.021  11.362  1.00 89.24           C  
ATOM   4089  CB  THR A 267      -0.637   4.029  10.667  1.00 89.24           C  
ATOM   4090  HB  THR A 267       0.345   3.556  10.663  1.00 89.24           H  
ATOM   4091  O   THR A 267      -3.105   1.910  10.846  1.00 89.24           O  
ATOM   4092  CG2 THR A 267      -1.233   3.925   9.266  1.00 89.24           C  
ATOM   4093 HG21 THR A 267      -1.104   2.908   8.896  1.00 89.24           H  
ATOM   4094 HG22 THR A 267      -2.297   4.159   9.303  1.00 89.24           H  
ATOM   4095 HG23 THR A 267      -0.713   4.601   8.588  1.00 89.24           H  
ATOM   4096  OG1 THR A 267      -0.486   5.403  10.948  1.00 89.24           O  
ATOM   4097  HG1 THR A 267       0.184   5.425  11.636  1.00 89.24           H  
ATOM   4098  N   LEU A 268      -1.170   0.998  11.619  1.00 90.71           N  
ATOM   4099  H   LEU A 268      -0.264   1.197  12.019  1.00 90.71           H  
ATOM   4100  CA  LEU A 268      -1.507  -0.408  11.399  1.00 90.71           C  
ATOM   4101  HA  LEU A 268      -1.944  -0.532  10.408  1.00 90.71           H  
ATOM   4102  C   LEU A 268      -2.542  -0.918  12.409  1.00 90.71           C  
ATOM   4103  CB  LEU A 268      -0.238  -1.267  11.502  1.00 90.71           C  
ATOM   4104  HB2 LEU A 268       0.210  -1.114  12.484  1.00 90.71           H  
ATOM   4105  HB3 LEU A 268      -0.556  -2.308  11.448  1.00 90.71           H  
ATOM   4106  O   LEU A 268      -3.505  -1.564  12.017  1.00 90.71           O  
ATOM   4107  CG  LEU A 268       0.853  -1.053  10.442  1.00 90.71           C  
ATOM   4108  HG  LEU A 268       1.350  -0.094  10.587  1.00 90.71           H  
ATOM   4109  CD1 LEU A 268       1.871  -2.171  10.600  1.00 90.71           C  
ATOM   4110 HD11 LEU A 268       2.721  -2.009   9.937  1.00 90.71           H  
ATOM   4111 HD12 LEU A 268       2.201  -2.227  11.637  1.00 90.71           H  
ATOM   4112 HD13 LEU A 268       1.412  -3.127  10.348  1.00 90.71           H  
ATOM   4113  CD2 LEU A 268       0.316  -1.125   9.021  1.00 90.71           C  
ATOM   4114 HD21 LEU A 268      -0.337  -1.993   8.927  1.00 90.71           H  
ATOM   4115 HD22 LEU A 268      -0.214  -0.204   8.779  1.00 90.71           H  
ATOM   4116 HD23 LEU A 268       1.139  -1.270   8.322  1.00 90.71           H  
ATOM   4117  N   GLN A 269      -2.398  -0.587  13.695  1.00 88.62           N  
ATOM   4118  H   GLN A 269      -1.559  -0.100  13.977  1.00 88.62           H  
ATOM   4119  CA  GLN A 269      -3.356  -0.987  14.733  1.00 88.62           C  
ATOM   4120  HA  GLN A 269      -3.471  -2.070  14.716  1.00 88.62           H  
ATOM   4121  C   GLN A 269      -4.746  -0.388  14.477  1.00 88.62           C  
ATOM   4122  CB  GLN A 269      -2.820  -0.571  16.111  1.00 88.62           C  
ATOM   4123  HB2 GLN A 269      -3.622  -0.647  16.845  1.00 88.62           H  
ATOM   4124  HB3 GLN A 269      -2.491   0.468  16.068  1.00 88.62           H  
ATOM   4125  O   GLN A 269      -5.743  -1.096  14.542  1.00 88.62           O  
ATOM   4126  CG  GLN A 269      -1.664  -1.476  16.569  1.00 88.62           C  
ATOM   4127  HG2 GLN A 269      -2.053  -2.482  16.725  1.00 88.62           H  
ATOM   4128  HG3 GLN A 269      -0.895  -1.534  15.798  1.00 88.62           H  
ATOM   4129  CD  GLN A 269      -1.007  -0.989  17.856  1.00 88.62           C  
ATOM   4130  NE2 GLN A 269      -0.507  -1.884  18.679  1.00 88.62           N  
ATOM   4131 HE21 GLN A 269      -0.613  -2.871  18.489  1.00 88.62           H  
ATOM   4132 HE22 GLN A 269      -0.157  -1.547  19.564  1.00 88.62           H  
ATOM   4133  OE1 GLN A 269      -0.890   0.197  18.132  1.00 88.62           O  
ATOM   4134  N   GLN A 270      -4.808   0.882  14.063  1.00 87.29           N  
ATOM   4135  H   GLN A 270      -3.948   1.411  14.043  1.00 87.29           H  
ATOM   4136  CA  GLN A 270      -6.048   1.563  13.659  1.00 87.29           C  
ATOM   4137  HA  GLN A 270      -6.807   1.400  14.424  1.00 87.29           H  
ATOM   4138  C   GLN A 270      -6.638   1.056  12.334  1.00 87.29           C  
ATOM   4139  CB  GLN A 270      -5.777   3.070  13.520  1.00 87.29           C  
ATOM   4140  HB2 GLN A 270      -4.912   3.211  12.872  1.00 87.29           H  
ATOM   4141  HB3 GLN A 270      -6.631   3.554  13.047  1.00 87.29           H  
ATOM   4142  O   GLN A 270      -7.656   1.583  11.885  1.00 87.29           O  
ATOM   4143  CG  GLN A 270      -5.549   3.776  14.858  1.00 87.29           C  
ATOM   4144  HG2 GLN A 270      -4.791   3.252  15.441  1.00 87.29           H  
ATOM   4145  HG3 GLN A 270      -6.476   3.746  15.430  1.00 87.29           H  
ATOM   4146  CD  GLN A 270      -5.123   5.232  14.687  1.00 87.29           C  
ATOM   4147  NE2 GLN A 270      -4.906   5.910  15.793  1.00 87.29           N  
ATOM   4148 HE21 GLN A 270      -5.048   5.446  16.679  1.00 87.29           H  
ATOM   4149 HE22 GLN A 270      -4.665   6.889  15.729  1.00 87.29           H  
ATOM   4150  OE1 GLN A 270      -4.992   5.799  13.596  1.00 87.29           O  
ATOM   4151  N   ALA A 271      -5.980   0.121  11.643  1.00 87.85           N  
ATOM   4152  H   ALA A 271      -5.140  -0.288  12.027  1.00 87.85           H  
ATOM   4153  CA  ALA A 271      -6.579  -0.532  10.487  1.00 87.85           C  
ATOM   4154  HA  ALA A 271      -7.060   0.221   9.862  1.00 87.85           H  
ATOM   4155  C   ALA A 271      -7.667  -1.531  10.916  1.00 87.85           C  
ATOM   4156  CB  ALA A 271      -5.481  -1.199   9.656  1.00 87.85           C  
ATOM   4157  HB1 ALA A 271      -5.096  -2.078  10.173  1.00 87.85           H  
ATOM   4158  HB2 ALA A 271      -4.667  -0.498   9.468  1.00 87.85           H  
ATOM   4159  HB3 ALA A 271      -5.898  -1.530   8.705  1.00 87.85           H  
ATOM   4160  O   ALA A 271      -8.593  -1.780  10.145  1.00 87.85           O  
ATOM   4161  N   ALA A 272      -7.596  -2.063  12.142  1.00 85.93           N  
ATOM   4162  H   ALA A 272      -6.859  -1.772  12.769  1.00 85.93           H  
ATOM   4163  CA  ALA A 272      -8.684  -2.845  12.718  1.00 85.93           C  
ATOM   4164  HA  ALA A 272      -8.864  -3.712  12.083  1.00 85.93           H  
ATOM   4165  C   ALA A 272      -9.974  -2.005  12.768  1.00 85.93           C  
ATOM   4166  CB  ALA A 272      -8.261  -3.346  14.102  1.00 85.93           C  
ATOM   4167  HB1 ALA A 272      -8.066  -2.499  14.760  1.00 85.93           H  
ATOM   4168  HB2 ALA A 272      -7.362  -3.958  14.021  1.00 85.93           H  
ATOM   4169  HB3 ALA A 272      -9.065  -3.939  14.537  1.00 85.93           H  
ATOM   4170  O   ALA A 272      -9.950  -0.811  13.065  1.00 85.93           O  
ATOM   4171  N   GLY A 273     -11.099  -2.610  12.386  1.00 84.14           N  
ATOM   4172  H   GLY A 273     -11.064  -3.596  12.174  1.00 84.14           H  
ATOM   4173  CA  GLY A 273     -12.398  -1.941  12.293  1.00 84.14           C  
ATOM   4174  HA2 GLY A 273     -12.562  -1.372  13.208  1.00 84.14           H  
ATOM   4175  HA3 GLY A 273     -13.175  -2.702  12.228  1.00 84.14           H  
ATOM   4176  C   GLY A 273     -12.555  -0.984  11.102  1.00 84.14           C  
ATOM   4177  O   GLY A 273     -13.637  -0.420  10.906  1.00 84.14           O  
ATOM   4178  N   ALA A 274     -11.527  -0.787  10.265  1.00 84.19           N  
ATOM   4179  H   ALA A 274     -10.648  -1.251  10.450  1.00 84.19           H  
ATOM   4180  CA  ALA A 274     -11.623   0.100   9.109  1.00 84.19           C  
ATOM   4181  HA  ALA A 274     -11.910   1.086   9.474  1.00 84.19           H  
ATOM   4182  C   ALA A 274     -12.699  -0.387   8.125  1.00 84.19           C  
ATOM   4183  CB  ALA A 274     -10.256   0.234   8.428  1.00 84.19           C  
ATOM   4184  HB1 ALA A 274     -10.322   0.933   7.594  1.00 84.19           H  
ATOM   4185  HB2 ALA A 274      -9.933  -0.737   8.055  1.00 84.19           H  
ATOM   4186  HB3 ALA A 274      -9.524   0.602   9.147  1.00 84.19           H  
ATOM   4187  O   ALA A 274     -12.654  -1.510   7.635  1.00 84.19           O  
ATOM   4188  N   GLY A 275     -13.666   0.478   7.804  1.00 84.27           N  
ATOM   4189  H   GLY A 275     -13.668   1.371   8.277  1.00 84.27           H  
ATOM   4190  CA  GLY A 275     -14.828   0.127   6.976  1.00 84.27           C  
ATOM   4191  HA2 GLY A 275     -15.179   1.019   6.457  1.00 84.27           H  
ATOM   4192  HA3 GLY A 275     -14.534  -0.608   6.226  1.00 84.27           H  
ATOM   4193  C   GLY A 275     -16.014  -0.460   7.752  1.00 84.27           C  
ATOM   4194  O   GLY A 275     -17.071  -0.651   7.161  1.00 84.27           O  
ATOM   4195  N   LEU A 276     -15.875  -0.679   9.064  1.00 90.17           N  
ATOM   4196  H   LEU A 276     -14.965  -0.552   9.484  1.00 90.17           H  
ATOM   4197  CA  LEU A 276     -16.930  -1.191   9.949  1.00 90.17           C  
ATOM   4198  HA  LEU A 276     -17.770  -1.530   9.342  1.00 90.17           H  
ATOM   4199  C   LEU A 276     -17.499  -0.113  10.887  1.00 90.17           C  
ATOM   4200  CB  LEU A 276     -16.402  -2.408  10.733  1.00 90.17           C  
ATOM   4201  HB2 LEU A 276     -15.642  -2.068  11.437  1.00 90.17           H  
ATOM   4202  HB3 LEU A 276     -17.225  -2.820  11.317  1.00 90.17           H  
ATOM   4203  O   LEU A 276     -18.352  -0.410  11.718  1.00 90.17           O  
ATOM   4204  CG  LEU A 276     -15.807  -3.539   9.874  1.00 90.17           C  
ATOM   4205  HG  LEU A 276     -14.950  -3.165   9.313  1.00 90.17           H  
ATOM   4206  CD1 LEU A 276     -15.322  -4.675  10.771  1.00 90.17           C  
ATOM   4207 HD11 LEU A 276     -14.645  -4.296  11.536  1.00 90.17           H  
ATOM   4208 HD12 LEU A 276     -16.165  -5.157  11.267  1.00 90.17           H  
ATOM   4209 HD13 LEU A 276     -14.783  -5.419  10.184  1.00 90.17           H  
ATOM   4210  CD2 LEU A 276     -16.832  -4.109   8.895  1.00 90.17           C  
ATOM   4211 HD21 LEU A 276     -16.407  -4.966   8.372  1.00 90.17           H  
ATOM   4212 HD22 LEU A 276     -17.716  -4.431   9.446  1.00 90.17           H  
ATOM   4213 HD23 LEU A 276     -17.114  -3.360   8.155  1.00 90.17           H  
ATOM   4214  N   THR A 277     -17.075   1.148  10.738  1.00 89.97           N  
ATOM   4215  H   THR A 277     -16.339   1.312  10.066  1.00 89.97           H  
ATOM   4216  CA  THR A 277     -17.399   2.259  11.652  1.00 89.97           C  
ATOM   4217  HA  THR A 277     -16.923   2.067  12.614  1.00 89.97           H  
ATOM   4218  C   THR A 277     -18.896   2.409  11.914  1.00 89.97           C  
ATOM   4219  CB  THR A 277     -16.854   3.583  11.092  1.00 89.97           C  
ATOM   4220  HB  THR A 277     -17.402   3.838  10.185  1.00 89.97           H  
ATOM   4221  O   THR A 277     -19.301   2.529  13.064  1.00 89.97           O  
ATOM   4222  CG2 THR A 277     -16.966   4.747  12.076  1.00 89.97           C  
ATOM   4223 HG21 THR A 277     -16.488   5.629  11.652  1.00 89.97           H  
ATOM   4224 HG22 THR A 277     -16.486   4.490  13.020  1.00 89.97           H  
ATOM   4225 HG23 THR A 277     -18.014   4.981  12.264  1.00 89.97           H  
ATOM   4226  OG1 THR A 277     -15.492   3.432  10.754  1.00 89.97           O  
ATOM   4227  HG1 THR A 277     -15.012   3.287  11.573  1.00 89.97           H  
ATOM   4228  N   SER A 278     -19.740   2.342  10.877  1.00 92.25           N  
ATOM   4229  H   SER A 278     -19.363   2.215   9.948  1.00 92.25           H  
ATOM   4230  CA  SER A 278     -21.193   2.445  11.068  1.00 92.25           C  
ATOM   4231  HA  SER A 278     -21.406   3.376  11.592  1.00 92.25           H  
ATOM   4232  C   SER A 278     -21.752   1.300  11.913  1.00 92.25           C  
ATOM   4233  CB  SER A 278     -21.920   2.477   9.723  1.00 92.25           C  
ATOM   4234  HB2 SER A 278     -21.534   3.300   9.121  1.00 92.25           H  
ATOM   4235  HB3 SER A 278     -21.748   1.541   9.191  1.00 92.25           H  
ATOM   4236  O   SER A 278     -22.645   1.539  12.717  1.00 92.25           O  
ATOM   4237  OG  SER A 278     -23.310   2.661   9.910  1.00 92.25           O  
ATOM   4238  HG  SER A 278     -23.581   2.277  10.747  1.00 92.25           H  
ATOM   4239  N   LEU A 279     -21.256   0.071  11.734  1.00 94.53           N  
ATOM   4240  H   LEU A 279     -20.418  -0.043  11.182  1.00 94.53           H  
ATOM   4241  CA  LEU A 279     -21.730  -1.089  12.489  1.00 94.53           C  
ATOM   4242  HA  LEU A 279     -22.818  -1.045  12.533  1.00 94.53           H  
ATOM   4243  C   LEU A 279     -21.211  -1.064  13.932  1.00 94.53           C  
ATOM   4244  CB  LEU A 279     -21.308  -2.372  11.753  1.00 94.53           C  
ATOM   4245  HB2 LEU A 279     -20.228  -2.489  11.842  1.00 94.53           H  
ATOM   4246  HB3 LEU A 279     -21.546  -2.270  10.695  1.00 94.53           H  
ATOM   4247  O   LEU A 279     -21.968  -1.344  14.857  1.00 94.53           O  
ATOM   4248  CG  LEU A 279     -21.990  -3.646  12.284  1.00 94.53           C  
ATOM   4249  HG  LEU A 279     -21.771  -3.764  13.346  1.00 94.53           H  
ATOM   4250  CD1 LEU A 279     -23.509  -3.618  12.109  1.00 94.53           C  
ATOM   4251 HD11 LEU A 279     -23.954  -2.892  12.789  1.00 94.53           H  
ATOM   4252 HD12 LEU A 279     -23.768  -3.370  11.080  1.00 94.53           H  
ATOM   4253 HD13 LEU A 279     -23.926  -4.596  12.347  1.00 94.53           H  
ATOM   4254  CD2 LEU A 279     -21.440  -4.848  11.523  1.00 94.53           C  
ATOM   4255 HD21 LEU A 279     -21.648  -4.739  10.458  1.00 94.53           H  
ATOM   4256 HD22 LEU A 279     -21.900  -5.765  11.892  1.00 94.53           H  
ATOM   4257 HD23 LEU A 279     -20.362  -4.922  11.667  1.00 94.53           H  
ATOM   4258  N   ALA A 280     -19.955  -0.649  14.125  1.00 92.95           N  
ATOM   4259  H   ALA A 280     -19.374  -0.472  13.318  1.00 92.95           H  
ATOM   4260  CA  ALA A 280     -19.373  -0.422  15.444  1.00 92.95           C  
ATOM   4261  HA  ALA A 280     -19.416  -1.350  16.014  1.00 92.95           H  
ATOM   4262  C   ALA A 280     -20.168   0.636  16.227  1.00 92.95           C  
ATOM   4263  CB  ALA A 280     -17.901  -0.032  15.272  1.00 92.95           C  
ATOM   4264  HB1 ALA A 280     -17.443   0.089  16.254  1.00 92.95           H  
ATOM   4265  HB2 ALA A 280     -17.816   0.906  14.722  1.00 92.95           H  
ATOM   4266  HB3 ALA A 280     -17.368  -0.818  14.737  1.00 92.95           H  
ATOM   4267  O   ALA A 280     -20.535   0.399  17.373  1.00 92.95           O  
ATOM   4268  N   CYS A 281     -20.547   1.753  15.593  1.00 93.71           N  
ATOM   4269  H   CYS A 281     -20.176   1.943  14.673  1.00 93.71           H  
ATOM   4270  CA  CYS A 281     -21.404   2.756  16.226  1.00 93.71           C  
ATOM   4271  HA  CYS A 281     -20.937   3.076  17.158  1.00 93.71           H  
ATOM   4272  C   CYS A 281     -22.789   2.210  16.594  1.00 93.71           C  
ATOM   4273  CB  CYS A 281     -21.556   3.966  15.302  1.00 93.71           C  
ATOM   4274  HB2 CYS A 281     -21.839   3.617  14.309  1.00 93.71           H  
ATOM   4275  HB3 CYS A 281     -22.347   4.611  15.686  1.00 93.71           H  
ATOM   4276  O   CYS A 281     -23.287   2.537  17.666  1.00 93.71           O  
ATOM   4277  SG  CYS A 281     -20.010   4.917  15.226  1.00 93.71           S  
ATOM   4278  HG  CYS A 281     -19.848   5.057  16.545  1.00 93.71           H  
ATOM   4279  N   ILE A 282     -23.410   1.378  15.748  1.00 95.31           N  
ATOM   4280  H   ILE A 282     -22.964   1.152  14.870  1.00 95.31           H  
ATOM   4281  CA  ILE A 282     -24.690   0.726  16.081  1.00 95.31           C  
ATOM   4282  HA  ILE A 282     -25.422   1.487  16.350  1.00 95.31           H  
ATOM   4283  C   ILE A 282     -24.533  -0.147  17.324  1.00 95.31           C  
ATOM   4284  CB  ILE A 282     -25.256  -0.065  14.881  1.00 95.31           C  
ATOM   4285  HB  ILE A 282     -24.479  -0.724  14.494  1.00 95.31           H  
ATOM   4286  O   ILE A 282     -25.316  -0.009  18.262  1.00 95.31           O  
ATOM   4287  CG1 ILE A 282     -25.686   0.915  13.771  1.00 95.31           C  
ATOM   4288 HG12 ILE A 282     -26.582   1.451  14.084  1.00 95.31           H  
ATOM   4289 HG13 ILE A 282     -24.912   1.667  13.621  1.00 95.31           H  
ATOM   4290  CG2 ILE A 282     -26.460  -0.930  15.300  1.00 95.31           C  
ATOM   4291 HG21 ILE A 282     -27.219  -0.315  15.784  1.00 95.31           H  
ATOM   4292 HG22 ILE A 282     -26.153  -1.716  15.989  1.00 95.31           H  
ATOM   4293 HG23 ILE A 282     -26.902  -1.415  14.430  1.00 95.31           H  
ATOM   4294  CD1 ILE A 282     -25.948   0.234  12.423  1.00 95.31           C  
ATOM   4295 HD11 ILE A 282     -26.868  -0.348  12.463  1.00 95.31           H  
ATOM   4296 HD12 ILE A 282     -26.061   0.999  11.654  1.00 95.31           H  
ATOM   4297 HD13 ILE A 282     -25.112  -0.412  12.156  1.00 95.31           H  
ATOM   4298  N   ARG A 283     -23.491  -0.984  17.365  1.00 94.92           N  
ATOM   4299  H   ARG A 283     -22.878  -1.025  16.563  1.00 94.92           H  
ATOM   4300  CA  ARG A 283     -23.187  -1.822  18.528  1.00 94.92           C  
ATOM   4301  HA  ARG A 283     -24.035  -2.482  18.711  1.00 94.92           H  
ATOM   4302  C   ARG A 283     -23.012  -0.981  19.794  1.00 94.92           C  
ATOM   4303  CB  ARG A 283     -21.946  -2.670  18.224  1.00 94.92           C  
ATOM   4304  HB2 ARG A 283     -22.116  -3.248  17.316  1.00 94.92           H  
ATOM   4305  HB3 ARG A 283     -21.093  -2.014  18.049  1.00 94.92           H  
ATOM   4306  O   ARG A 283     -23.720  -1.215  20.770  1.00 94.92           O  
ATOM   4307  CG  ARG A 283     -21.605  -3.626  19.373  1.00 94.92           C  
ATOM   4308  HG2 ARG A 283     -21.431  -3.066  20.291  1.00 94.92           H  
ATOM   4309  HG3 ARG A 283     -22.417  -4.337  19.527  1.00 94.92           H  
ATOM   4310  CD  ARG A 283     -20.338  -4.388  19.015  1.00 94.92           C  
ATOM   4311  HD2 ARG A 283     -19.566  -3.663  18.757  1.00 94.92           H  
ATOM   4312  HD3 ARG A 283     -20.531  -5.023  18.150  1.00 94.92           H  
ATOM   4313  NE  ARG A 283     -19.889  -5.229  20.130  1.00 94.92           N  
ATOM   4314  HE  ARG A 283     -20.575  -5.752  20.655  1.00 94.92           H  
ATOM   4315  NH1 ARG A 283     -17.651  -5.016  19.761  1.00 94.92           N  
ATOM   4316 HH11 ARG A 283     -17.765  -4.275  19.085  1.00 94.92           H  
ATOM   4317 HH12 ARG A 283     -16.734  -5.250  20.112  1.00 94.92           H  
ATOM   4318  NH2 ARG A 283     -18.332  -6.295  21.412  1.00 94.92           N  
ATOM   4319 HH21 ARG A 283     -19.040  -6.825  21.899  1.00 94.92           H  
ATOM   4320 HH22 ARG A 283     -17.346  -6.396  21.607  1.00 94.92           H  
ATOM   4321  CZ  ARG A 283     -18.641  -5.512  20.426  1.00 94.92           C  
ATOM   4322  N   SER A 284     -22.142   0.031  19.755  1.00 93.61           N  
ATOM   4323  H   SER A 284     -21.569   0.148  18.932  1.00 93.61           H  
ATOM   4324  CA  SER A 284     -21.885   0.904  20.906  1.00 93.61           C  
ATOM   4325  HA  SER A 284     -21.551   0.291  21.742  1.00 93.61           H  
ATOM   4326  C   SER A 284     -23.139   1.652  21.355  1.00 93.61           C  
ATOM   4327  CB  SER A 284     -20.792   1.929  20.587  1.00 93.61           C  
ATOM   4328  HB2 SER A 284     -21.129   2.580  19.781  1.00 93.61           H  
ATOM   4329  HB3 SER A 284     -20.600   2.537  21.472  1.00 93.61           H  
ATOM   4330  O   SER A 284     -23.398   1.732  22.550  1.00 93.61           O  
ATOM   4331  OG  SER A 284     -19.593   1.296  20.192  1.00 93.61           O  
ATOM   4332  HG  SER A 284     -19.314   0.688  20.881  1.00 93.61           H  
ATOM   4333  N   ALA A 285     -23.952   2.168  20.428  1.00 94.58           N  
ATOM   4334  H   ALA A 285     -23.711   2.076  19.452  1.00 94.58           H  
ATOM   4335  CA  ALA A 285     -25.187   2.868  20.774  1.00 94.58           C  
ATOM   4336  HA  ALA A 285     -24.951   3.662  21.482  1.00 94.58           H  
ATOM   4337  C   ALA A 285     -26.207   1.937  21.448  1.00 94.58           C  
ATOM   4338  CB  ALA A 285     -25.775   3.501  19.509  1.00 94.58           C  
ATOM   4339  HB1 ALA A 285     -26.659   4.083  19.771  1.00 94.58           H  
ATOM   4340  HB2 ALA A 285     -25.040   4.160  19.046  1.00 94.58           H  
ATOM   4341  HB3 ALA A 285     -26.053   2.722  18.800  1.00 94.58           H  
ATOM   4342  O   ALA A 285     -26.826   2.325  22.435  1.00 94.58           O  
ATOM   4343  N   MET A 286     -26.368   0.707  20.950  1.00 93.49           N  
ATOM   4344  H   MET A 286     -25.842   0.435  20.133  1.00 93.49           H  
ATOM   4345  CA  MET A 286     -27.288  -0.265  21.551  1.00 93.49           C  
ATOM   4346  HA  MET A 286     -28.249   0.222  21.715  1.00 93.49           H  
ATOM   4347  C   MET A 286     -26.815  -0.758  22.925  1.00 93.49           C  
ATOM   4348  CB  MET A 286     -27.509  -1.449  20.602  1.00 93.49           C  
ATOM   4349  HB2 MET A 286     -28.069  -2.217  21.136  1.00 93.49           H  
ATOM   4350  HB3 MET A 286     -26.549  -1.869  20.300  1.00 93.49           H  
ATOM   4351  O   MET A 286     -27.660  -1.046  23.770  1.00 93.49           O  
ATOM   4352  CG  MET A 286     -28.311  -1.047  19.359  1.00 93.49           C  
ATOM   4353  HG2 MET A 286     -29.231  -0.556  19.675  1.00 93.49           H  
ATOM   4354  HG3 MET A 286     -27.733  -0.325  18.782  1.00 93.49           H  
ATOM   4355  SD  MET A 286     -28.751  -2.426  18.266  1.00 93.49           S  
ATOM   4356  CE  MET A 286     -30.123  -3.156  19.201  1.00 93.49           C  
ATOM   4357  HE1 MET A 286     -30.884  -2.397  19.383  1.00 93.49           H  
ATOM   4358  HE2 MET A 286     -30.558  -3.972  18.623  1.00 93.49           H  
ATOM   4359  HE3 MET A 286     -29.755  -3.546  20.150  1.00 93.49           H  
ATOM   4360  N   GLN A 287     -25.499  -0.827  23.160  1.00 91.96           N  
ATOM   4361  H   GLN A 287     -24.864  -0.646  22.395  1.00 91.96           H  
ATOM   4362  CA  GLN A 287     -24.919  -1.164  24.466  1.00 91.96           C  
ATOM   4363  HA  GLN A 287     -25.467  -2.001  24.898  1.00 91.96           H  
ATOM   4364  C   GLN A 287     -25.021  -0.006  25.470  1.00 91.96           C  
ATOM   4365  CB  GLN A 287     -23.448  -1.585  24.292  1.00 91.96           C  
ATOM   4366  HB2 GLN A 287     -22.968  -1.601  25.270  1.00 91.96           H  
ATOM   4367  HB3 GLN A 287     -22.934  -0.849  23.674  1.00 91.96           H  
ATOM   4368  O   GLN A 287     -25.362  -0.232  26.626  1.00 91.96           O  
ATOM   4369  CG  GLN A 287     -23.298  -2.985  23.671  1.00 91.96           C  
ATOM   4370  HG2 GLN A 287     -23.802  -3.018  22.705  1.00 91.96           H  
ATOM   4371  HG3 GLN A 287     -23.766  -3.717  24.330  1.00 91.96           H  
ATOM   4372  CD  GLN A 287     -21.838  -3.371  23.448  1.00 91.96           C  
ATOM   4373  NE2 GLN A 287     -21.440  -4.594  23.736  1.00 91.96           N  
ATOM   4374 HE21 GLN A 287     -22.035  -5.268  24.197  1.00 91.96           H  
ATOM   4375 HE22 GLN A 287     -20.450  -4.776  23.662  1.00 91.96           H  
ATOM   4376  OE1 GLN A 287     -21.031  -2.582  22.975  1.00 91.96           O  
ATOM   4377  N   LEU A 288     -24.748   1.232  25.041  1.00 91.10           N  
ATOM   4378  H   LEU A 288     -24.430   1.349  24.090  1.00 91.10           H  
ATOM   4379  CA  LEU A 288     -24.748   2.409  25.921  1.00 91.10           C  
ATOM   4380  HA  LEU A 288     -24.324   2.131  26.886  1.00 91.10           H  
ATOM   4381  C   LEU A 288     -26.148   2.947  26.222  1.00 91.10           C  
ATOM   4382  CB  LEU A 288     -23.892   3.519  25.290  1.00 91.10           C  
ATOM   4383  HB2 LEU A 288     -24.233   3.684  24.268  1.00 91.10           H  
ATOM   4384  HB3 LEU A 288     -24.056   4.445  25.841  1.00 91.10           H  
ATOM   4385  O   LEU A 288     -26.370   3.509  27.292  1.00 91.10           O  
ATOM   4386  CG  LEU A 288     -22.386   3.219  25.288  1.00 91.10           C  
ATOM   4387  HG  LEU A 288     -22.195   2.251  24.824  1.00 91.10           H  
ATOM   4388  CD1 LEU A 288     -21.665   4.292  24.482  1.00 91.10           C  
ATOM   4389 HD11 LEU A 288     -21.836   5.276  24.919  1.00 91.10           H  
ATOM   4390 HD12 LEU A 288     -22.031   4.276  23.455  1.00 91.10           H  
ATOM   4391 HD13 LEU A 288     -20.600   4.059  24.481  1.00 91.10           H  
ATOM   4392  CD2 LEU A 288     -21.785   3.210  26.695  1.00 91.10           C  
ATOM   4393 HD21 LEU A 288     -20.707   3.055  26.638  1.00 91.10           H  
ATOM   4394 HD22 LEU A 288     -22.209   2.393  27.279  1.00 91.10           H  
ATOM   4395 HD23 LEU A 288     -21.991   4.154  27.199  1.00 91.10           H  
ATOM   4396  N   PHE A 289     -27.093   2.780  25.296  1.00 91.91           N  
ATOM   4397  H   PHE A 289     -26.831   2.355  24.418  1.00 91.91           H  
ATOM   4398  CA  PHE A 289     -28.458   3.292  25.429  1.00 91.91           C  
ATOM   4399  HA  PHE A 289     -28.583   3.727  26.421  1.00 91.91           H  
ATOM   4400  C   PHE A 289     -29.487   2.158  25.320  1.00 91.91           C  
ATOM   4401  CB  PHE A 289     -28.687   4.424  24.417  1.00 91.91           C  
ATOM   4402  HB2 PHE A 289     -29.606   4.947  24.681  1.00 91.91           H  
ATOM   4403  HB3 PHE A 289     -28.828   3.992  23.427  1.00 91.91           H  
ATOM   4404  O   PHE A 289     -30.318   2.162  24.405  1.00 91.91           O  
ATOM   4405  CG  PHE A 289     -27.557   5.432  24.344  1.00 91.91           C  
ATOM   4406  CD1 PHE A 289     -27.248   6.245  25.450  1.00 91.91           C  
ATOM   4407  HD1 PHE A 289     -27.815   6.157  26.365  1.00 91.91           H  
ATOM   4408  CD2 PHE A 289     -26.787   5.519  23.172  1.00 91.91           C  
ATOM   4409  HD2 PHE A 289     -27.021   4.892  22.324  1.00 91.91           H  
ATOM   4410  CE1 PHE A 289     -26.167   7.141  25.381  1.00 91.91           C  
ATOM   4411  HE1 PHE A 289     -25.912   7.753  26.233  1.00 91.91           H  
ATOM   4412  CE2 PHE A 289     -25.714   6.416  23.099  1.00 91.91           C  
ATOM   4413  HE2 PHE A 289     -25.132   6.488  22.192  1.00 91.91           H  
ATOM   4414  CZ  PHE A 289     -25.403   7.219  24.205  1.00 91.91           C  
ATOM   4415  HZ  PHE A 289     -24.562   7.894  24.147  1.00 91.91           H  
ATOM   4416  N   PRO A 290     -29.471   1.164  26.230  1.00 88.76           N  
ATOM   4417  CA  PRO A 290     -30.370   0.012  26.153  1.00 88.76           C  
ATOM   4418  HA  PRO A 290     -30.272  -0.462  25.176  1.00 88.76           H  
ATOM   4419  C   PRO A 290     -31.847   0.385  26.365  1.00 88.76           C  
ATOM   4420  CB  PRO A 290     -29.868  -0.956  27.230  1.00 88.76           C  
ATOM   4421  HB2 PRO A 290     -29.096  -1.599  26.805  1.00 88.76           H  
ATOM   4422  HB3 PRO A 290     -30.670  -1.559  27.655  1.00 88.76           H  
ATOM   4423  O   PRO A 290     -32.728  -0.365  25.947  1.00 88.76           O  
ATOM   4424  CG  PRO A 290     -29.237  -0.036  28.274  1.00 88.76           C  
ATOM   4425  HG2 PRO A 290     -30.011   0.382  28.918  1.00 88.76           H  
ATOM   4426  HG3 PRO A 290     -28.480  -0.551  28.866  1.00 88.76           H  
ATOM   4427  CD  PRO A 290     -28.625   1.067  27.415  1.00 88.76           C  
ATOM   4428  HD2 PRO A 290     -28.596   2.004  27.971  1.00 88.76           H  
ATOM   4429  HD3 PRO A 290     -27.619   0.772  27.119  1.00 88.76           H  
ATOM   4430  N   THR A 291     -32.134   1.536  26.979  1.00 88.79           N  
ATOM   4431  H   THR A 291     -31.378   2.101  27.338  1.00 88.79           H  
ATOM   4432  CA  THR A 291     -33.498   2.027  27.242  1.00 88.79           C  
ATOM   4433  HA  THR A 291     -34.181   1.178  27.276  1.00 88.79           H  
ATOM   4434  C   THR A 291     -34.036   2.953  26.150  1.00 88.79           C  
ATOM   4435  CB  THR A 291     -33.571   2.718  28.610  1.00 88.79           C  
ATOM   4436  HB  THR A 291     -34.573   3.114  28.774  1.00 88.79           H  
ATOM   4437  O   THR A 291     -35.201   3.341  26.205  1.00 88.79           O  
ATOM   4438  CG2 THR A 291     -33.232   1.745  29.740  1.00 88.79           C  
ATOM   4439 HG21 THR A 291     -33.325   2.245  30.703  1.00 88.79           H  
ATOM   4440 HG22 THR A 291     -33.931   0.908  29.723  1.00 88.79           H  
ATOM   4441 HG23 THR A 291     -32.214   1.368  29.641  1.00 88.79           H  
ATOM   4442  OG1 THR A 291     -32.633   3.764  28.673  1.00 88.79           O  
ATOM   4443  HG1 THR A 291     -32.634   4.063  29.585  1.00 88.79           H  
ATOM   4444  N   PHE A 292     -33.233   3.291  25.132  1.00 91.18           N  
ATOM   4445  H   PHE A 292     -32.293   2.922  25.111  1.00 91.18           H  
ATOM   4446  CA  PHE A 292     -33.747   3.953  23.932  1.00 91.18           C  
ATOM   4447  HA  PHE A 292     -34.291   4.846  24.240  1.00 91.18           H  
ATOM   4448  C   PHE A 292     -34.735   3.026  23.210  1.00 91.18           C  
ATOM   4449  CB  PHE A 292     -32.583   4.382  23.029  1.00 91.18           C  
ATOM   4450  HB2 PHE A 292     -31.936   5.051  23.597  1.00 91.18           H  
ATOM   4451  HB3 PHE A 292     -31.994   3.503  22.766  1.00 91.18           H  
ATOM   4452  O   PHE A 292     -34.569   1.805  23.227  1.00 91.18           O  
ATOM   4453  CG  PHE A 292     -33.011   5.089  21.758  1.00 91.18           C  
ATOM   4454  CD1 PHE A 292     -32.980   4.418  20.523  1.00 91.18           C  
ATOM   4455  HD1 PHE A 292     -32.654   3.389  20.476  1.00 91.18           H  
ATOM   4456  CD2 PHE A 292     -33.456   6.422  21.808  1.00 91.18           C  
ATOM   4457  HD2 PHE A 292     -33.471   6.952  22.749  1.00 91.18           H  
ATOM   4458  CE1 PHE A 292     -33.371   5.082  19.350  1.00 91.18           C  
ATOM   4459  HE1 PHE A 292     -33.321   4.561  18.405  1.00 91.18           H  
ATOM   4460  CE2 PHE A 292     -33.861   7.083  20.635  1.00 91.18           C  
ATOM   4461  HE2 PHE A 292     -34.189   8.110  20.688  1.00 91.18           H  
ATOM   4462  CZ  PHE A 292     -33.814   6.414  19.400  1.00 91.18           C  
ATOM   4463  HZ  PHE A 292     -34.109   6.925  18.496  1.00 91.18           H  
ATOM   4464  N   ASP A 293     -35.760   3.590  22.564  1.00 90.61           N  
ATOM   4465  H   ASP A 293     -35.842   4.596  22.574  1.00 90.61           H  
ATOM   4466  CA  ASP A 293     -36.840   2.822  21.931  1.00 90.61           C  
ATOM   4467  HA  ASP A 293     -37.091   2.006  22.608  1.00 90.61           H  
ATOM   4468  C   ASP A 293     -36.398   2.169  20.605  1.00 90.61           C  
ATOM   4469  CB  ASP A 293     -38.108   3.678  21.811  1.00 90.61           C  
ATOM   4470  HB2 ASP A 293     -37.952   4.456  21.064  1.00 90.61           H  
ATOM   4471  HB3 ASP A 293     -38.295   4.162  22.770  1.00 90.61           H  
ATOM   4472  O   ASP A 293     -36.851   2.487  19.501  1.00 90.61           O  
ATOM   4473  CG  ASP A 293     -39.345   2.848  21.441  1.00 90.61           C  
ATOM   4474  OD1 ASP A 293     -39.208   1.622  21.185  1.00 90.61           O  
ATOM   4475  OD2 ASP A 293     -40.428   3.465  21.358  1.00 90.61           O  
ATOM   4476  N   TRP A 294     -35.477   1.211  20.716  1.00 92.88           N  
ATOM   4477  H   TRP A 294     -35.074   1.077  21.633  1.00 92.88           H  
ATOM   4478  CA  TRP A 294     -34.982   0.396  19.612  1.00 92.88           C  
ATOM   4479  HA  TRP A 294     -34.593   1.057  18.837  1.00 92.88           H  
ATOM   4480  C   TRP A 294     -36.089  -0.455  18.985  1.00 92.88           C  
ATOM   4481  CB  TRP A 294     -33.844  -0.499  20.115  1.00 92.88           C  
ATOM   4482  HB2 TRP A 294     -34.212  -1.112  20.938  1.00 92.88           H  
ATOM   4483  HB3 TRP A 294     -33.552  -1.173  19.309  1.00 92.88           H  
ATOM   4484  O   TRP A 294     -35.978  -0.824  17.817  1.00 92.88           O  
ATOM   4485  CG  TRP A 294     -32.615   0.229  20.560  1.00 92.88           C  
ATOM   4486  CD1 TRP A 294     -32.232   0.427  21.842  1.00 92.88           C  
ATOM   4487  HD1 TRP A 294     -32.787   0.113  22.715  1.00 92.88           H  
ATOM   4488  CD2 TRP A 294     -31.640   0.944  19.741  1.00 92.88           C  
ATOM   4489  CE2 TRP A 294     -30.679   1.548  20.607  1.00 92.88           C  
ATOM   4490  CE3 TRP A 294     -31.496   1.182  18.356  1.00 92.88           C  
ATOM   4491  HE3 TRP A 294     -32.206   0.743  17.671  1.00 92.88           H  
ATOM   4492  NE1 TRP A 294     -31.072   1.173  21.871  1.00 92.88           N  
ATOM   4493  HE1 TRP A 294     -30.661   1.513  22.729  1.00 92.88           H  
ATOM   4494  CH2 TRP A 294     -29.516   2.563  18.746  1.00 92.88           C  
ATOM   4495  HH2 TRP A 294     -28.717   3.177  18.360  1.00 92.88           H  
ATOM   4496  CZ2 TRP A 294     -29.635   2.350  20.130  1.00 92.88           C  
ATOM   4497  HZ2 TRP A 294     -28.942   2.802  20.825  1.00 92.88           H  
ATOM   4498  CZ3 TRP A 294     -30.444   1.979  17.864  1.00 92.88           C  
ATOM   4499  HZ3 TRP A 294     -30.346   2.148  16.801  1.00 92.88           H  
ATOM   4500  N   ASN A 295     -37.170  -0.747  19.717  1.00 91.25           N  
ATOM   4501  H   ASN A 295     -37.250  -0.335  20.636  1.00 91.25           H  
ATOM   4502  CA  ASN A 295     -38.323  -1.467  19.177  1.00 91.25           C  
ATOM   4503  HA  ASN A 295     -37.986  -2.367  18.663  1.00 91.25           H  
ATOM   4504  C   ASN A 295     -39.083  -0.618  18.168  1.00 91.25           C  
ATOM   4505  CB  ASN A 295     -39.266  -1.864  20.308  1.00 91.25           C  
ATOM   4506  HB2 ASN A 295     -40.174  -2.299  19.892  1.00 91.25           H  
ATOM   4507  HB3 ASN A 295     -39.551  -0.980  20.878  1.00 91.25           H  
ATOM   4508  O   ASN A 295     -39.453  -1.115  17.100  1.00 91.25           O  
ATOM   4509  CG  ASN A 295     -38.651  -2.893  21.215  1.00 91.25           C  
ATOM   4510  ND2 ASN A 295     -38.664  -2.614  22.489  1.00 91.25           N  
ATOM   4511 HD21 ASN A 295     -38.581  -3.373  23.150  1.00 91.25           H  
ATOM   4512 HD22 ASN A 295     -39.078  -1.750  22.809  1.00 91.25           H  
ATOM   4513  OD1 ASN A 295     -38.171  -3.930  20.780  1.00 91.25           O  
ATOM   4514  N   ARG A 296     -39.271   0.674  18.459  1.00 91.46           N  
ATOM   4515  H   ARG A 296     -39.047   1.009  19.385  1.00 91.46           H  
ATOM   4516  CA  ARG A 296     -39.824   1.616  17.490  1.00 91.46           C  
ATOM   4517  HA  ARG A 296     -40.784   1.218  17.160  1.00 91.46           H  
ATOM   4518  C   ARG A 296     -38.934   1.715  16.258  1.00 91.46           C  
ATOM   4519  CB  ARG A 296     -40.050   2.966  18.180  1.00 91.46           C  
ATOM   4520  HB2 ARG A 296     -39.107   3.333  18.586  1.00 91.46           H  
ATOM   4521  HB3 ARG A 296     -40.741   2.805  19.007  1.00 91.46           H  
ATOM   4522  O   ARG A 296     -39.455   1.627  15.148  1.00 91.46           O  
ATOM   4523  CG  ARG A 296     -40.649   4.049  17.279  1.00 91.46           C  
ATOM   4524  HG2 ARG A 296     -40.001   4.228  16.420  1.00 91.46           H  
ATOM   4525  HG3 ARG A 296     -40.725   4.973  17.852  1.00 91.46           H  
ATOM   4526  CD  ARG A 296     -42.046   3.645  16.806  1.00 91.46           C  
ATOM   4527  HD2 ARG A 296     -42.675   3.481  17.681  1.00 91.46           H  
ATOM   4528  HD3 ARG A 296     -41.977   2.720  16.234  1.00 91.46           H  
ATOM   4529  NE  ARG A 296     -42.646   4.680  15.953  1.00 91.46           N  
ATOM   4530  HE  ARG A 296     -42.121   5.526  15.784  1.00 91.46           H  
ATOM   4531  NH1 ARG A 296     -44.584   3.555  15.459  1.00 91.46           N  
ATOM   4532 HH11 ARG A 296     -44.301   2.822  16.093  1.00 91.46           H  
ATOM   4533 HH12 ARG A 296     -45.475   3.531  14.984  1.00 91.46           H  
ATOM   4534  NH2 ARG A 296     -44.177   5.577  14.568  1.00 91.46           N  
ATOM   4535 HH21 ARG A 296     -43.538   6.347  14.432  1.00 91.46           H  
ATOM   4536 HH22 ARG A 296     -45.034   5.557  14.034  1.00 91.46           H  
ATOM   4537  CZ  ARG A 296     -43.803   4.597  15.333  1.00 91.46           C  
ATOM   4538  N   ILE A 297     -37.610   1.776  16.428  1.00 94.08           N  
ATOM   4539  H   ILE A 297     -37.263   1.870  17.372  1.00 94.08           H  
ATOM   4540  CA  ILE A 297     -36.663   1.735  15.297  1.00 94.08           C  
ATOM   4541  HA  ILE A 297     -36.909   2.550  14.617  1.00 94.08           H  
ATOM   4542  C   ILE A 297     -36.809   0.440  14.483  1.00 94.08           C  
ATOM   4543  CB  ILE A 297     -35.208   1.930  15.778  1.00 94.08           C  
ATOM   4544  HB  ILE A 297     -34.955   1.116  16.458  1.00 94.08           H  
ATOM   4545  O   ILE A 297     -36.919   0.499  13.261  1.00 94.08           O  
ATOM   4546  CG1 ILE A 297     -34.994   3.249  16.546  1.00 94.08           C  
ATOM   4547 HG12 ILE A 297     -35.514   3.201  17.503  1.00 94.08           H  
ATOM   4548 HG13 ILE A 297     -33.928   3.335  16.760  1.00 94.08           H  
ATOM   4549  CG2 ILE A 297     -34.212   1.858  14.605  1.00 94.08           C  
ATOM   4550 HG21 ILE A 297     -34.463   2.593  13.841  1.00 94.08           H  
ATOM   4551 HG22 ILE A 297     -33.200   2.049  14.963  1.00 94.08           H  
ATOM   4552 HG23 ILE A 297     -34.223   0.865  14.155  1.00 94.08           H  
ATOM   4553  CD1 ILE A 297     -35.447   4.520  15.819  1.00 94.08           C  
ATOM   4554 HD11 ILE A 297     -34.966   4.585  14.843  1.00 94.08           H  
ATOM   4555 HD12 ILE A 297     -35.167   5.392  16.410  1.00 94.08           H  
ATOM   4556 HD13 ILE A 297     -36.530   4.522  15.691  1.00 94.08           H  
ATOM   4557  N   ALA A 298     -36.878  -0.724  15.135  1.00 93.58           N  
ATOM   4558  H   ALA A 298     -36.751  -0.718  16.137  1.00 93.58           H  
ATOM   4559  CA  ALA A 298     -37.061  -2.022  14.477  1.00 93.58           C  
ATOM   4560  HA  ALA A 298     -36.299  -2.132  13.705  1.00 93.58           H  
ATOM   4561  C   ALA A 298     -38.433  -2.181  13.796  1.00 93.58           C  
ATOM   4562  CB  ALA A 298     -36.867  -3.125  15.524  1.00 93.58           C  
ATOM   4563  HB1 ALA A 298     -36.930  -4.101  15.043  1.00 93.58           H  
ATOM   4564  HB2 ALA A 298     -37.641  -3.053  16.289  1.00 93.58           H  
ATOM   4565  HB3 ALA A 298     -35.891  -3.028  16.000  1.00 93.58           H  
ATOM   4566  O   ALA A 298     -38.590  -3.019  12.906  1.00 93.58           O  
ATOM   4567  N   THR A 299     -39.429  -1.403  14.223  1.00 92.33           N  
ATOM   4568  H   THR A 299     -39.246  -0.803  15.015  1.00 92.33           H  
ATOM   4569  CA  THR A 299     -40.763  -1.352  13.611  1.00 92.33           C  
ATOM   4570  HA  THR A 299     -41.049  -2.354  13.288  1.00 92.33           H  
ATOM   4571  C   THR A 299     -40.770  -0.456  12.376  1.00 92.33           C  
ATOM   4572  CB  THR A 299     -41.809  -0.872  14.627  1.00 92.33           C  
ATOM   4573  HB  THR A 299     -41.571   0.140  14.954  1.00 92.33           H  
ATOM   4574  O   THR A 299     -41.371  -0.822  11.371  1.00 92.33           O  
ATOM   4575  CG2 THR A 299     -43.230  -0.889  14.064  1.00 92.33           C  
ATOM   4576 HG21 THR A 299     -43.463  -1.879  13.672  1.00 92.33           H  
ATOM   4577 HG22 THR A 299     -43.937  -0.646  14.858  1.00 92.33           H  
ATOM   4578 HG23 THR A 299     -43.331  -0.151  13.269  1.00 92.33           H  
ATOM   4579  OG1 THR A 299     -41.807  -1.727  15.746  1.00 92.33           O  
ATOM   4580  HG1 THR A 299     -40.997  -1.572  16.237  1.00 92.33           H  
ATOM   4581  N   LEU A 300     -40.076   0.687  12.428  1.00 93.18           N  
ATOM   4582  H   LEU A 300     -39.625   0.937  13.296  1.00 93.18           H  
ATOM   4583  CA  LEU A 300     -39.926   1.603  11.292  1.00 93.18           C  
ATOM   4584  HA  LEU A 300     -40.899   1.769  10.831  1.00 93.18           H  
ATOM   4585  C   LEU A 300     -39.022   1.018  10.196  1.00 93.18           C  
ATOM   4586  CB  LEU A 300     -39.362   2.946  11.797  1.00 93.18           C  
ATOM   4587  HB2 LEU A 300     -39.069   3.543  10.934  1.00 93.18           H  
ATOM   4588  HB3 LEU A 300     -38.459   2.746  12.375  1.00 93.18           H  
ATOM   4589  O   LEU A 300     -39.329   1.146   9.013  1.00 93.18           O  
ATOM   4590  CG  LEU A 300     -40.330   3.783  12.656  1.00 93.18           C  
ATOM   4591  HG  LEU A 300     -40.706   3.186  13.486  1.00 93.18           H  
ATOM   4592  CD1 LEU A 300     -39.589   4.991  13.229  1.00 93.18           C  
ATOM   4593 HD11 LEU A 300     -39.210   5.616  12.421  1.00 93.18           H  
ATOM   4594 HD12 LEU A 300     -40.266   5.586  13.842  1.00 93.18           H  
ATOM   4595 HD13 LEU A 300     -38.757   4.657  13.850  1.00 93.18           H  
ATOM   4596  CD2 LEU A 300     -41.526   4.289  11.847  1.00 93.18           C  
ATOM   4597 HD21 LEU A 300     -42.156   3.455  11.537  1.00 93.18           H  
ATOM   4598 HD22 LEU A 300     -41.177   4.829  10.967  1.00 93.18           H  
ATOM   4599 HD23 LEU A 300     -42.119   4.972  12.455  1.00 93.18           H  
ATOM   4600  N   PHE A 301     -37.934   0.343  10.582  1.00 95.33           N  
ATOM   4601  H   PHE A 301     -37.720   0.329  11.569  1.00 95.33           H  
ATOM   4602  CA  PHE A 301     -36.927  -0.194   9.660  1.00 95.33           C  
ATOM   4603  HA  PHE A 301     -37.298  -0.097   8.640  1.00 95.33           H  
ATOM   4604  C   PHE A 301     -36.661  -1.690   9.896  1.00 95.33           C  
ATOM   4605  CB  PHE A 301     -35.648   0.646   9.739  1.00 95.33           C  
ATOM   4606  HB2 PHE A 301     -35.140   0.447  10.682  1.00 95.33           H  
ATOM   4607  HB3 PHE A 301     -34.989   0.347   8.924  1.00 95.33           H  
ATOM   4608  O   PHE A 301     -35.543  -2.082  10.244  1.00 95.33           O  
ATOM   4609  CG  PHE A 301     -35.888   2.129   9.613  1.00 95.33           C  
ATOM   4610  CD1 PHE A 301     -36.316   2.677   8.391  1.00 95.33           C  
ATOM   4611  HD1 PHE A 301     -36.448   2.044   7.527  1.00 95.33           H  
ATOM   4612  CD2 PHE A 301     -35.731   2.951  10.738  1.00 95.33           C  
ATOM   4613  HD2 PHE A 301     -35.417   2.527  11.681  1.00 95.33           H  
ATOM   4614  CE1 PHE A 301     -36.600   4.049   8.301  1.00 95.33           C  
ATOM   4615  HE1 PHE A 301     -36.958   4.462   7.370  1.00 95.33           H  
ATOM   4616  CE2 PHE A 301     -35.988   4.323  10.636  1.00 95.33           C  
ATOM   4617  HE2 PHE A 301     -35.838   4.950  11.501  1.00 95.33           H  
ATOM   4618  CZ  PHE A 301     -36.432   4.876   9.423  1.00 95.33           C  
ATOM   4619  HZ  PHE A 301     -36.646   5.932   9.352  1.00 95.33           H  
ATOM   4620  N   PRO A 302     -37.662  -2.565   9.689  1.00 94.36           N  
ATOM   4621  CA  PRO A 302     -37.527  -3.992   9.977  1.00 94.36           C  
ATOM   4622  HA  PRO A 302     -37.256  -4.134  11.023  1.00 94.36           H  
ATOM   4623  C   PRO A 302     -36.455  -4.673   9.117  1.00 94.36           C  
ATOM   4624  CB  PRO A 302     -38.923  -4.570   9.728  1.00 94.36           C  
ATOM   4625  HB2 PRO A 302     -39.493  -4.517  10.656  1.00 94.36           H  
ATOM   4626  HB3 PRO A 302     -38.891  -5.593   9.353  1.00 94.36           H  
ATOM   4627  O   PRO A 302     -35.737  -5.541   9.607  1.00 94.36           O  
ATOM   4628  CG  PRO A 302     -39.560  -3.611   8.724  1.00 94.36           C  
ATOM   4629  HG2 PRO A 302     -40.648  -3.619   8.786  1.00 94.36           H  
ATOM   4630  HG3 PRO A 302     -39.230  -3.851   7.714  1.00 94.36           H  
ATOM   4631  CD  PRO A 302     -38.984  -2.267   9.153  1.00 94.36           C  
ATOM   4632  HD2 PRO A 302     -39.603  -1.839   9.942  1.00 94.36           H  
ATOM   4633  HD3 PRO A 302     -38.938  -1.587   8.302  1.00 94.36           H  
ATOM   4634  N   ILE A 303     -36.324  -4.253   7.854  1.00 95.94           N  
ATOM   4635  H   ILE A 303     -36.946  -3.525   7.534  1.00 95.94           H  
ATOM   4636  CA  ILE A 303     -35.333  -4.782   6.906  1.00 95.94           C  
ATOM   4637  HA  ILE A 303     -35.353  -5.872   6.944  1.00 95.94           H  
ATOM   4638  C   ILE A 303     -33.918  -4.352   7.306  1.00 95.94           C  
ATOM   4639  CB  ILE A 303     -35.680  -4.338   5.465  1.00 95.94           C  
ATOM   4640  HB  ILE A 303     -35.768  -3.251   5.456  1.00 95.94           H  
ATOM   4641  O   ILE A 303     -33.012  -5.179   7.308  1.00 95.94           O  
ATOM   4642  CG1 ILE A 303     -37.032  -4.946   5.021  1.00 95.94           C  
ATOM   4643 HG12 ILE A 303     -37.779  -4.797   5.801  1.00 95.94           H  
ATOM   4644 HG13 ILE A 303     -36.916  -6.020   4.875  1.00 95.94           H  
ATOM   4645  CG2 ILE A 303     -34.567  -4.734   4.475  1.00 95.94           C  
ATOM   4646 HG21 ILE A 303     -34.832  -4.450   3.457  1.00 95.94           H  
ATOM   4647 HG22 ILE A 303     -34.393  -5.810   4.514  1.00 95.94           H  
ATOM   4648 HG23 ILE A 303     -33.637  -4.219   4.717  1.00 95.94           H  
ATOM   4649  CD1 ILE A 303     -37.600  -4.326   3.738  1.00 95.94           C  
ATOM   4650 HD11 ILE A 303     -38.601  -4.720   3.563  1.00 95.94           H  
ATOM   4651 HD12 ILE A 303     -37.664  -3.243   3.846  1.00 95.94           H  
ATOM   4652 HD13 ILE A 303     -36.978  -4.573   2.877  1.00 95.94           H  
ATOM   4653  N   GLU A 304     -33.726  -3.083   7.686  1.00 96.73           N  
ATOM   4654  H   GLU A 304     -34.507  -2.444   7.714  1.00 96.73           H  
ATOM   4655  CA  GLU A 304     -32.413  -2.605   8.135  1.00 96.73           C  
ATOM   4656  HA  GLU A 304     -31.664  -2.848   7.382  1.00 96.73           H  
ATOM   4657  C   GLU A 304     -31.990  -3.291   9.439  1.00 96.73           C  
ATOM   4658  CB  GLU A 304     -32.401  -1.085   8.350  1.00 96.73           C  
ATOM   4659  HB2 GLU A 304     -31.417  -0.846   8.754  1.00 96.73           H  
ATOM   4660  HB3 GLU A 304     -33.137  -0.826   9.111  1.00 96.73           H  
ATOM   4661  O   GLU A 304     -30.821  -3.625   9.597  1.00 96.73           O  
ATOM   4662  CG  GLU A 304     -32.648  -0.231   7.091  1.00 96.73           C  
ATOM   4663  HG2 GLU A 304     -32.059  -0.629   6.265  1.00 96.73           H  
ATOM   4664  HG3 GLU A 304     -33.700  -0.303   6.818  1.00 96.73           H  
ATOM   4665  CD  GLU A 304     -32.262   1.249   7.294  1.00 96.73           C  
ATOM   4666  OE1 GLU A 304     -32.714   2.119   6.515  1.00 96.73           O  
ATOM   4667  OE2 GLU A 304     -31.456   1.559   8.201  1.00 96.73           O  
ATOM   4668  N   MET A 305     -32.925  -3.548  10.362  1.00 96.42           N  
ATOM   4669  H   MET A 305     -33.864  -3.212  10.207  1.00 96.42           H  
ATOM   4670  CA  MET A 305     -32.613  -4.223  11.628  1.00 96.42           C  
ATOM   4671  HA  MET A 305     -31.777  -3.701  12.094  1.00 96.42           H  
ATOM   4672  C   MET A 305     -32.165  -5.671  11.396  1.00 96.42           C  
ATOM   4673  CB  MET A 305     -33.828  -4.150  12.567  1.00 96.42           C  
ATOM   4674  HB2 MET A 305     -34.210  -3.129  12.583  1.00 96.42           H  
ATOM   4675  HB3 MET A 305     -34.619  -4.799  12.189  1.00 96.42           H  
ATOM   4676  O   MET A 305     -31.205  -6.135  12.011  1.00 96.42           O  
ATOM   4677  CG  MET A 305     -33.481  -4.566  14.004  1.00 96.42           C  
ATOM   4678  HG2 MET A 305     -34.392  -4.552  14.602  1.00 96.42           H  
ATOM   4679  HG3 MET A 305     -33.113  -5.592  13.992  1.00 96.42           H  
ATOM   4680  SD  MET A 305     -32.238  -3.533  14.836  1.00 96.42           S  
ATOM   4681  CE  MET A 305     -33.156  -1.996  15.129  1.00 96.42           C  
ATOM   4682  HE1 MET A 305     -33.634  -1.656  14.210  1.00 96.42           H  
ATOM   4683  HE2 MET A 305     -32.464  -1.229  15.476  1.00 96.42           H  
ATOM   4684  HE3 MET A 305     -33.910  -2.156  15.900  1.00 96.42           H  
ATOM   4685  N   GLU A 306     -32.808  -6.372  10.460  1.00 95.73           N  
ATOM   4686  H   GLU A 306     -33.594  -5.952   9.983  1.00 95.73           H  
ATOM   4687  CA  GLU A 306     -32.347  -7.690  10.023  1.00 95.73           C  
ATOM   4688  HA  GLU A 306     -32.210  -8.314  10.906  1.00 95.73           H  
ATOM   4689  C   GLU A 306     -30.982  -7.607   9.320  1.00 95.73           C  
ATOM   4690  CB  GLU A 306     -33.429  -8.330   9.138  1.00 95.73           C  
ATOM   4691  HB2 GLU A 306     -34.350  -8.411   9.716  1.00 95.73           H  
ATOM   4692  HB3 GLU A 306     -33.629  -7.675   8.290  1.00 95.73           H  
ATOM   4693  O   GLU A 306     -30.113  -8.439   9.574  1.00 95.73           O  
ATOM   4694  CG  GLU A 306     -33.065  -9.720   8.594  1.00 95.73           C  
ATOM   4695  HG2 GLU A 306     -33.917 -10.093   8.026  1.00 95.73           H  
ATOM   4696  HG3 GLU A 306     -32.234  -9.616   7.897  1.00 95.73           H  
ATOM   4697  CD  GLU A 306     -32.701 -10.753   9.670  1.00 95.73           C  
ATOM   4698  OE1 GLU A 306     -32.017 -11.744   9.324  1.00 95.73           O  
ATOM   4699  OE2 GLU A 306     -33.080 -10.608  10.853  1.00 95.73           O  
ATOM   4700  N   ALA A 307     -30.734  -6.575   8.507  1.00 96.67           N  
ATOM   4701  H   ALA A 307     -31.477  -5.922   8.303  1.00 96.67           H  
ATOM   4702  CA  ALA A 307     -29.425  -6.359   7.889  1.00 96.67           C  
ATOM   4703  HA  ALA A 307     -29.154  -7.267   7.350  1.00 96.67           H  
ATOM   4704  C   ALA A 307     -28.318  -6.105   8.928  1.00 96.67           C  
ATOM   4705  CB  ALA A 307     -29.520  -5.218   6.869  1.00 96.67           C  
ATOM   4706  HB1 ALA A 307     -30.315  -5.424   6.152  1.00 96.67           H  
ATOM   4707  HB2 ALA A 307     -29.725  -4.272   7.371  1.00 96.67           H  
ATOM   4708  HB3 ALA A 307     -28.572  -5.135   6.337  1.00 96.67           H  
ATOM   4709  O   ALA A 307     -27.228  -6.653   8.786  1.00 96.67           O  
ATOM   4710  N   VAL A 308     -28.592  -5.353  10.003  1.00 96.97           N  
ATOM   4711  H   VAL A 308     -29.490  -4.893  10.037  1.00 96.97           H  
ATOM   4712  CA  VAL A 308     -27.662  -5.181  11.137  1.00 96.97           C  
ATOM   4713  HA  VAL A 308     -26.724  -4.770  10.766  1.00 96.97           H  
ATOM   4714  C   VAL A 308     -27.340  -6.528  11.779  1.00 96.97           C  
ATOM   4715  CB  VAL A 308     -28.236  -4.213  12.194  1.00 96.97           C  
ATOM   4716  HB  VAL A 308     -29.259  -4.501  12.436  1.00 96.97           H  
ATOM   4717  O   VAL A 308     -26.170  -6.826  12.019  1.00 96.97           O  
ATOM   4718  CG1 VAL A 308     -27.428  -4.191  13.499  1.00 96.97           C  
ATOM   4719 HG11 VAL A 308     -27.447  -5.168  13.983  1.00 96.97           H  
ATOM   4720 HG12 VAL A 308     -27.878  -3.483  14.195  1.00 96.97           H  
ATOM   4721 HG13 VAL A 308     -26.395  -3.907  13.299  1.00 96.97           H  
ATOM   4722  CG2 VAL A 308     -28.245  -2.782  11.653  1.00 96.97           C  
ATOM   4723 HG21 VAL A 308     -28.663  -2.108  12.400  1.00 96.97           H  
ATOM   4724 HG22 VAL A 308     -27.231  -2.472  11.402  1.00 96.97           H  
ATOM   4725 HG23 VAL A 308     -28.862  -2.725  10.756  1.00 96.97           H  
ATOM   4726  N   ARG A 309     -28.356  -7.368  12.009  1.00 96.56           N  
ATOM   4727  H   ARG A 309     -29.291  -7.052  11.794  1.00 96.56           H  
ATOM   4728  CA  ARG A 309     -28.175  -8.713  12.569  1.00 96.56           C  
ATOM   4729  HA  ARG A 309     -27.682  -8.623  13.537  1.00 96.56           H  
ATOM   4730  C   ARG A 309     -27.275  -9.579  11.686  1.00 96.56           C  
ATOM   4731  CB  ARG A 309     -29.556  -9.358  12.754  1.00 96.56           C  
ATOM   4732  HB2 ARG A 309     -29.960  -9.642  11.782  1.00 96.56           H  
ATOM   4733  HB3 ARG A 309     -30.242  -8.642  13.205  1.00 96.56           H  
ATOM   4734  O   ARG A 309     -26.325 -10.185  12.179  1.00 96.56           O  
ATOM   4735  CG  ARG A 309     -29.476 -10.593  13.654  1.00 96.56           C  
ATOM   4736  HG2 ARG A 309     -28.708 -11.278  13.295  1.00 96.56           H  
ATOM   4737  HG3 ARG A 309     -29.224 -10.271  14.664  1.00 96.56           H  
ATOM   4738  CD  ARG A 309     -30.821 -11.320  13.705  1.00 96.56           C  
ATOM   4739  HD2 ARG A 309     -31.601 -10.604  13.963  1.00 96.56           H  
ATOM   4740  HD3 ARG A 309     -30.781 -12.069  14.496  1.00 96.56           H  
ATOM   4741  NE  ARG A 309     -31.161 -11.970  12.427  1.00 96.56           N  
ATOM   4742  HE  ARG A 309     -31.842 -11.505  11.844  1.00 96.56           H  
ATOM   4743  NH1 ARG A 309     -29.886 -13.858  12.679  1.00 96.56           N  
ATOM   4744 HH11 ARG A 309     -29.596 -14.764  12.340  1.00 96.56           H  
ATOM   4745 HH12 ARG A 309     -29.488 -13.451  13.513  1.00 96.56           H  
ATOM   4746  NH2 ARG A 309     -31.289 -13.699  10.974  1.00 96.56           N  
ATOM   4747 HH21 ARG A 309     -31.833 -13.077  10.394  1.00 96.56           H  
ATOM   4748 HH22 ARG A 309     -31.014 -14.612  10.640  1.00 96.56           H  
ATOM   4749  CZ  ARG A 309     -30.771 -13.162  12.027  1.00 96.56           C  
ATOM   4750  N   GLN A 310     -27.545  -9.610  10.380  1.00 96.82           N  
ATOM   4751  H   GLN A 310     -28.352  -9.097  10.055  1.00 96.82           H  
ATOM   4752  CA  GLN A 310     -26.733 -10.347   9.406  1.00 96.82           C  
ATOM   4753  HA  GLN A 310     -26.653 -11.387   9.720  1.00 96.82           H  
ATOM   4754  C   GLN A 310     -25.307  -9.800   9.319  1.00 96.82           C  
ATOM   4755  CB  GLN A 310     -27.391 -10.285   8.020  1.00 96.82           C  
ATOM   4756  HB2 GLN A 310     -27.565  -9.243   7.748  1.00 96.82           H  
ATOM   4757  HB3 GLN A 310     -26.713 -10.715   7.283  1.00 96.82           H  
ATOM   4758  O   GLN A 310     -24.356 -10.572   9.224  1.00 96.82           O  
ATOM   4759  CG  GLN A 310     -28.723 -11.042   7.961  1.00 96.82           C  
ATOM   4760  HG2 GLN A 310     -29.163 -10.909   6.972  1.00 96.82           H  
ATOM   4761  HG3 GLN A 310     -29.419 -10.626   8.689  1.00 96.82           H  
ATOM   4762  CD  GLN A 310     -28.592 -12.535   8.224  1.00 96.82           C  
ATOM   4763  NE2 GLN A 310     -29.655 -13.173   8.634  1.00 96.82           N  
ATOM   4764 HE21 GLN A 310     -30.513 -12.659   8.773  1.00 96.82           H  
ATOM   4765 HE22 GLN A 310     -29.583 -14.181   8.650  1.00 96.82           H  
ATOM   4766  OE1 GLN A 310     -27.565 -13.167   8.052  1.00 96.82           O  
ATOM   4767  N   ALA A 311     -25.143  -8.479   9.400  1.00 96.40           N  
ATOM   4768  H   ALA A 311     -25.958  -7.882   9.422  1.00 96.40           H  
ATOM   4769  CA  ALA A 311     -23.835  -7.847   9.392  1.00 96.40           C  
ATOM   4770  HA  ALA A 311     -23.300  -8.208   8.514  1.00 96.40           H  
ATOM   4771  C   ALA A 311     -23.011  -8.232  10.633  1.00 96.40           C  
ATOM   4772  CB  ALA A 311     -24.021  -6.332   9.257  1.00 96.40           C  
ATOM   4773  HB1 ALA A 311     -24.515  -5.928  10.141  1.00 96.40           H  
ATOM   4774  HB2 ALA A 311     -23.048  -5.857   9.138  1.00 96.40           H  
ATOM   4775  HB3 ALA A 311     -24.626  -6.110   8.378  1.00 96.40           H  
ATOM   4776  O   ALA A 311     -21.843  -8.585  10.498  1.00 96.40           O  
ATOM   4777  N   MET A 312     -23.616  -8.232  11.827  1.00 96.20           N  
ATOM   4778  H   MET A 312     -24.575  -7.919  11.881  1.00 96.20           H  
ATOM   4779  CA  MET A 312     -22.949  -8.670  13.062  1.00 96.20           C  
ATOM   4780  HA  MET A 312     -22.023  -8.108  13.183  1.00 96.20           H  
ATOM   4781  C   MET A 312     -22.556 -10.151  13.010  1.00 96.20           C  
ATOM   4782  CB  MET A 312     -23.848  -8.393  14.276  1.00 96.20           C  
ATOM   4783  HB2 MET A 312     -23.449  -8.921  15.141  1.00 96.20           H  
ATOM   4784  HB3 MET A 312     -24.856  -8.761  14.085  1.00 96.20           H  
ATOM   4785  O   MET A 312     -21.425 -10.493  13.349  1.00 96.20           O  
ATOM   4786  CG  MET A 312     -23.905  -6.901  14.613  1.00 96.20           C  
ATOM   4787  HG2 MET A 312     -22.890  -6.542  14.777  1.00 96.20           H  
ATOM   4788  HG3 MET A 312     -24.332  -6.361  13.768  1.00 96.20           H  
ATOM   4789  SD  MET A 312     -24.887  -6.533  16.089  1.00 96.20           S  
ATOM   4790  CE  MET A 312     -24.662  -4.738  16.156  1.00 96.20           C  
ATOM   4791  HE1 MET A 312     -23.604  -4.512  16.292  1.00 96.20           H  
ATOM   4792  HE2 MET A 312     -25.236  -4.328  16.987  1.00 96.20           H  
ATOM   4793  HE3 MET A 312     -25.011  -4.289  15.226  1.00 96.20           H  
ATOM   4794  N   LEU A 313     -23.440 -11.021  12.507  1.00 95.36           N  
ATOM   4795  H   LEU A 313     -24.357 -10.682  12.252  1.00 95.36           H  
ATOM   4796  CA  LEU A 313     -23.127 -12.439  12.296  1.00 95.36           C  
ATOM   4797  HA  LEU A 313     -22.814 -12.876  13.244  1.00 95.36           H  
ATOM   4798  C   LEU A 313     -21.960 -12.648  11.325  1.00 95.36           C  
ATOM   4799  CB  LEU A 313     -24.368 -13.171  11.758  1.00 95.36           C  
ATOM   4800  HB2 LEU A 313     -24.829 -12.561  10.981  1.00 95.36           H  
ATOM   4801  HB3 LEU A 313     -24.051 -14.104  11.291  1.00 95.36           H  
ATOM   4802  O   LEU A 313     -21.091 -13.473  11.592  1.00 95.36           O  
ATOM   4803  CG  LEU A 313     -25.414 -13.507  12.826  1.00 95.36           C  
ATOM   4804  HG  LEU A 313     -25.674 -12.609  13.386  1.00 95.36           H  
ATOM   4805  CD1 LEU A 313     -26.673 -14.040  12.148  1.00 95.36           C  
ATOM   4806 HD11 LEU A 313     -26.419 -14.876  11.496  1.00 95.36           H  
ATOM   4807 HD12 LEU A 313     -27.369 -14.377  12.915  1.00 95.36           H  
ATOM   4808 HD13 LEU A 313     -27.126 -13.247  11.553  1.00 95.36           H  
ATOM   4809  CD2 LEU A 313     -24.920 -14.586  13.795  1.00 95.36           C  
ATOM   4810 HD21 LEU A 313     -24.599 -15.467  13.240  1.00 95.36           H  
ATOM   4811 HD22 LEU A 313     -24.082 -14.209  14.381  1.00 95.36           H  
ATOM   4812 HD23 LEU A 313     -25.720 -14.866  14.480  1.00 95.36           H  
ATOM   4813  N   ALA A 314     -21.942 -11.909  10.214  1.00 94.45           N  
ATOM   4814  H   ALA A 314     -22.715 -11.285  10.034  1.00 94.45           H  
ATOM   4815  CA  ALA A 314     -20.899 -12.025   9.201  1.00 94.45           C  
ATOM   4816  HA  ALA A 314     -20.781 -13.076   8.939  1.00 94.45           H  
ATOM   4817  C   ALA A 314     -19.536 -11.527   9.704  1.00 94.45           C  
ATOM   4818  CB  ALA A 314     -21.353 -11.260   7.954  1.00 94.45           C  
ATOM   4819  HB1 ALA A 314     -20.594 -11.350   7.176  1.00 94.45           H  
ATOM   4820  HB2 ALA A 314     -22.290 -11.680   7.588  1.00 94.45           H  
ATOM   4821  HB3 ALA A 314     -21.499 -10.207   8.195  1.00 94.45           H  
ATOM   4822  O   ALA A 314     -18.516 -12.151   9.418  1.00 94.45           O  
ATOM   4823  N   VAL A 315     -19.510 -10.427  10.468  1.00 94.41           N  
ATOM   4824  H   VAL A 315     -20.379  -9.943  10.645  1.00 94.41           H  
ATOM   4825  CA  VAL A 315     -18.271  -9.912  11.070  1.00 94.41           C  
ATOM   4826  HA  VAL A 315     -17.506  -9.860  10.295  1.00 94.41           H  
ATOM   4827  C   VAL A 315     -17.743 -10.873  12.134  1.00 94.41           C  
ATOM   4828  CB  VAL A 315     -18.465  -8.494  11.642  1.00 94.41           C  
ATOM   4829  HB  VAL A 315     -19.341  -8.476  12.290  1.00 94.41           H  
ATOM   4830  O   VAL A 315     -16.552 -11.187  12.126  1.00 94.41           O  
ATOM   4831  CG1 VAL A 315     -17.251  -8.018  12.452  1.00 94.41           C  
ATOM   4832 HG11 VAL A 315     -17.162  -8.597  13.370  1.00 94.41           H  
ATOM   4833 HG12 VAL A 315     -17.369  -6.970  12.729  1.00 94.41           H  
ATOM   4834 HG13 VAL A 315     -16.339  -8.129  11.866  1.00 94.41           H  
ATOM   4835  CG2 VAL A 315     -18.667  -7.484  10.506  1.00 94.41           C  
ATOM   4836 HG21 VAL A 315     -19.557  -7.742   9.932  1.00 94.41           H  
ATOM   4837 HG22 VAL A 315     -17.803  -7.493   9.842  1.00 94.41           H  
ATOM   4838 HG23 VAL A 315     -18.796  -6.483  10.917  1.00 94.41           H  
ATOM   4839  N   GLY A 316     -18.604 -11.343  13.042  1.00 93.02           N  
ATOM   4840  H   GLY A 316     -19.572 -11.059  12.987  1.00 93.02           H  
ATOM   4841  CA  GLY A 316     -18.216 -12.233  14.135  1.00 93.02           C  
ATOM   4842  HA2 GLY A 316     -17.968 -13.212  13.725  1.00 93.02           H  
ATOM   4843  HA3 GLY A 316     -19.055 -12.346  14.821  1.00 93.02           H  
ATOM   4844  C   GLY A 316     -17.022 -11.681  14.920  1.00 93.02           C  
ATOM   4845  O   GLY A 316     -17.099 -10.606  15.513  1.00 93.02           O  
ATOM   4846  N   THR A 317     -15.902 -12.404  14.896  1.00 91.68           N  
ATOM   4847  H   THR A 317     -15.896 -13.269  14.374  1.00 91.68           H  
ATOM   4848  CA  THR A 317     -14.645 -12.035  15.571  1.00 91.68           C  
ATOM   4849  HA  THR A 317     -14.860 -11.322  16.367  1.00 91.68           H  
ATOM   4850  C   THR A 317     -13.618 -11.363  14.643  1.00 91.68           C  
ATOM   4851  CB  THR A 317     -14.025 -13.268  16.243  1.00 91.68           C  
ATOM   4852  HB  THR A 317     -13.123 -12.971  16.779  1.00 91.68           H  
ATOM   4853  O   THR A 317     -12.529 -10.991  15.080  1.00 91.68           O  
ATOM   4854  CG2 THR A 317     -14.983 -13.962  17.215  1.00 91.68           C  
ATOM   4855 HG21 THR A 317     -15.427 -13.232  17.892  1.00 91.68           H  
ATOM   4856 HG22 THR A 317     -15.784 -14.461  16.671  1.00 91.68           H  
ATOM   4857 HG23 THR A 317     -14.436 -14.700  17.802  1.00 91.68           H  
ATOM   4858  OG1 THR A 317     -13.701 -14.226  15.260  1.00 91.68           O  
ATOM   4859  HG1 THR A 317     -13.133 -14.880  15.673  1.00 91.68           H  
ATOM   4860  N   ASN A 318     -13.928 -11.185  13.352  1.00 90.87           N  
ATOM   4861  H   ASN A 318     -14.860 -11.418  13.038  1.00 90.87           H  
ATOM   4862  CA  ASN A 318     -12.978 -10.680  12.363  1.00 90.87           C  
ATOM   4863  HA  ASN A 318     -11.988 -11.049  12.628  1.00 90.87           H  
ATOM   4864  C   ASN A 318     -12.900  -9.141  12.360  1.00 90.87           C  
ATOM   4865  CB  ASN A 318     -13.311 -11.263  10.976  1.00 90.87           C  
ATOM   4866  HB2 ASN A 318     -13.333 -12.351  11.040  1.00 90.87           H  
ATOM   4867  HB3 ASN A 318     -14.294 -10.916  10.660  1.00 90.87           H  
ATOM   4868  O   ASN A 318     -13.604  -8.467  11.604  1.00 90.87           O  
ATOM   4869  CG  ASN A 318     -12.287 -10.865   9.923  1.00 90.87           C  
ATOM   4870  ND2 ASN A 318     -12.461 -11.297   8.697  1.00 90.87           N  
ATOM   4871 HD21 ASN A 318     -11.699 -11.117   8.059  1.00 90.87           H  
ATOM   4872 HD22 ASN A 318     -13.217 -11.935   8.493  1.00 90.87           H  
ATOM   4873  OD1 ASN A 318     -11.315 -10.169  10.177  1.00 90.87           O  
ATOM   4874  N   LYS A 319     -11.955  -8.586  13.131  1.00 90.51           N  
ATOM   4875  H   LYS A 319     -11.490  -9.194  13.790  1.00 90.51           H  
ATOM   4876  CA  LYS A 319     -11.652  -7.139  13.165  1.00 90.51           C  
ATOM   4877  HA  LYS A 319     -12.586  -6.619  13.378  1.00 90.51           H  
ATOM   4878  C   LYS A 319     -11.185  -6.546  11.826  1.00 90.51           C  
ATOM   4879  CB  LYS A 319     -10.688  -6.825  14.330  1.00 90.51           C  
ATOM   4880  HB2 LYS A 319     -11.108  -7.230  15.251  1.00 90.51           H  
ATOM   4881  HB3 LYS A 319     -10.624  -5.743  14.449  1.00 90.51           H  
ATOM   4882  O   LYS A 319     -11.185  -5.328  11.663  1.00 90.51           O  
ATOM   4883  CG  LYS A 319      -9.269  -7.390  14.131  1.00 90.51           C  
ATOM   4884  HG2 LYS A 319      -8.827  -6.910  13.257  1.00 90.51           H  
ATOM   4885  HG3 LYS A 319      -9.340  -8.460  13.934  1.00 90.51           H  
ATOM   4886  CD  LYS A 319      -8.324  -7.182  15.334  1.00 90.51           C  
ATOM   4887  HD2 LYS A 319      -8.208  -6.117  15.534  1.00 90.51           H  
ATOM   4888  HD3 LYS A 319      -8.734  -7.676  16.216  1.00 90.51           H  
ATOM   4889  CE  LYS A 319      -6.966  -7.803  14.957  1.00 90.51           C  
ATOM   4890  HE2 LYS A 319      -6.634  -7.293  14.053  1.00 90.51           H  
ATOM   4891  HE3 LYS A 319      -7.116  -8.855  14.711  1.00 90.51           H  
ATOM   4892  NZ  LYS A 319      -5.871  -7.683  15.953  1.00 90.51           N  
ATOM   4893  HZ1 LYS A 319      -5.031  -8.087  15.563  1.00 90.51           H  
ATOM   4894  HZ2 LYS A 319      -6.082  -8.187  16.802  1.00 90.51           H  
ATOM   4895  HZ3 LYS A 319      -5.666  -6.715  16.156  1.00 90.51           H  
ATOM   4896  N   TYR A 320     -10.819  -7.376  10.848  1.00 91.26           N  
ATOM   4897  H   TYR A 320     -10.870  -8.370  11.022  1.00 91.26           H  
ATOM   4898  CA  TYR A 320     -10.392  -6.958   9.509  1.00 91.26           C  
ATOM   4899  HA  TYR A 320     -10.256  -5.876   9.508  1.00 91.26           H  
ATOM   4900  C   TYR A 320     -11.432  -7.244   8.421  1.00 91.26           C  
ATOM   4901  CB  TYR A 320      -9.030  -7.574   9.173  1.00 91.26           C  
ATOM   4902  HB2 TYR A 320      -9.128  -8.659   9.139  1.00 91.26           H  
ATOM   4903  HB3 TYR A 320      -8.723  -7.245   8.181  1.00 91.26           H  
ATOM   4904  O   TYR A 320     -11.126  -7.101   7.239  1.00 91.26           O  
ATOM   4905  CG  TYR A 320      -7.937  -7.189  10.145  1.00 91.26           C  
ATOM   4906  CD1 TYR A 320      -7.425  -5.877  10.151  1.00 91.26           C  
ATOM   4907  HD1 TYR A 320      -7.814  -5.141   9.464  1.00 91.26           H  
ATOM   4908  CD2 TYR A 320      -7.427  -8.150  11.033  1.00 91.26           C  
ATOM   4909  HD2 TYR A 320      -7.821  -9.155  11.026  1.00 91.26           H  
ATOM   4910  CE1 TYR A 320      -6.407  -5.521  11.056  1.00 91.26           C  
ATOM   4911  HE1 TYR A 320      -6.023  -4.512  11.072  1.00 91.26           H  
ATOM   4912  CE2 TYR A 320      -6.366  -7.815  11.891  1.00 91.26           C  
ATOM   4913  HE2 TYR A 320      -5.906  -8.569  12.512  1.00 91.26           H  
ATOM   4914  OH  TYR A 320      -4.933  -6.148  12.840  1.00 91.26           O  
ATOM   4915  HH  TYR A 320      -4.572  -5.275  12.670  1.00 91.26           H  
ATOM   4916  CZ  TYR A 320      -5.877  -6.493  11.928  1.00 91.26           C  
ATOM   4917  N   TYR A 321     -12.679  -7.584   8.776  1.00 91.41           N  
ATOM   4918  H   TYR A 321     -12.882  -7.745   9.753  1.00 91.41           H  
ATOM   4919  CA  TYR A 321     -13.729  -7.880   7.790  1.00 91.41           C  
ATOM   4920  HA  TYR A 321     -13.445  -8.783   7.250  1.00 91.41           H  
ATOM   4921  C   TYR A 321     -13.903  -6.755   6.752  1.00 91.41           C  
ATOM   4922  CB  TYR A 321     -15.052  -8.153   8.521  1.00 91.41           C  
ATOM   4923  HB2 TYR A 321     -14.869  -8.860   9.329  1.00 91.41           H  
ATOM   4924  HB3 TYR A 321     -15.424  -7.232   8.969  1.00 91.41           H  
ATOM   4925  O   TYR A 321     -14.175  -7.008   5.582  1.00 91.41           O  
ATOM   4926  CG  TYR A 321     -16.127  -8.730   7.621  1.00 91.41           C  
ATOM   4927  CD1 TYR A 321     -16.816  -7.904   6.710  1.00 91.41           C  
ATOM   4928  HD1 TYR A 321     -16.609  -6.845   6.666  1.00 91.41           H  
ATOM   4929  CD2 TYR A 321     -16.416 -10.107   7.670  1.00 91.41           C  
ATOM   4930  HD2 TYR A 321     -15.925 -10.746   8.389  1.00 91.41           H  
ATOM   4931  CE1 TYR A 321     -17.744  -8.461   5.813  1.00 91.41           C  
ATOM   4932  HE1 TYR A 321     -18.240  -7.835   5.086  1.00 91.41           H  
ATOM   4933  CE2 TYR A 321     -17.382 -10.657   6.807  1.00 91.41           C  
ATOM   4934  HE2 TYR A 321     -17.633 -11.706   6.864  1.00 91.41           H  
ATOM   4935  OH  TYR A 321     -18.984 -10.350   5.038  1.00 91.41           O  
ATOM   4936  HH  TYR A 321     -19.295  -9.687   4.417  1.00 91.41           H  
ATOM   4937  CZ  TYR A 321     -18.046  -9.835   5.874  1.00 91.41           C  
ATOM   4938  N   GLY A 322     -13.675  -5.497   7.142  1.00 89.97           N
[truncated: 107,982 more chars]
