# Supplementary material for: Using structure prediction of negative sense RNA virus nucleoproteins to assess evolutionary relationships
Source: bioRxiv. 2024 May 22:2024.02.16.580771. Originally published 2024 Feb 17. Preprint. [Version 2] doi: 10.1101/2024.02.16.580771 (PMC10888975; doi:10.1101/2024.02.16.580771)
Supplement: Supplement 2 — Supplementary File 2: Full NSV Dataset NP AlphaFold PDBs (.pdb files) [file media-2.zip › Full NSV Dataset NP AlphaFold PDBs/LHQV1.pdb]

ATOM      1  N   MET A   1     -36.832 -31.840  25.336  1.00 45.48           N  
ATOM      2  H   MET A   1     -36.545 -32.790  25.150  1.00 45.48           H  
ATOM      3  H2  MET A   1     -37.648 -31.838  25.931  1.00 45.48           H  
ATOM      4  H3  MET A   1     -36.075 -31.368  25.810  1.00 45.48           H  
ATOM      5  CA  MET A   1     -37.108 -31.127  24.071  1.00 45.48           C  
ATOM      6  HA  MET A   1     -37.862 -31.658  23.490  1.00 45.48           H  
ATOM      7  C   MET A   1     -35.818 -31.106  23.274  1.00 45.48           C  
ATOM      8  CB  MET A   1     -37.603 -29.695  24.328  1.00 45.48           C  
ATOM      9  HB2 MET A   1     -37.467 -29.104  23.423  1.00 45.48           H  
ATOM     10  HB3 MET A   1     -37.013 -29.238  25.123  1.00 45.48           H  
ATOM     11  O   MET A   1     -34.828 -30.601  23.781  1.00 45.48           O  
ATOM     12  CG  MET A   1     -39.088 -29.648  24.696  1.00 45.48           C  
ATOM     13  HG2 MET A   1     -39.678 -30.003  23.851  1.00 45.48           H  
ATOM     14  HG3 MET A   1     -39.270 -30.301  25.550  1.00 45.48           H  
ATOM     15  SD  MET A   1     -39.639 -27.982  25.131  1.00 45.48           S  
ATOM     16  CE  MET A   1     -41.378 -28.295  25.535  1.00 45.48           C  
ATOM     17  HE1 MET A   1     -41.851 -27.360  25.838  1.00 45.48           H  
ATOM     18  HE2 MET A   1     -41.447 -29.012  26.353  1.00 45.48           H  
ATOM     19  HE3 MET A   1     -41.895 -28.686  24.659  1.00 45.48           H  
ATOM     20  N   SER A   2     -35.802 -31.747  22.106  1.00 38.39           N  
ATOM     21  H   SER A   2     -36.671 -32.079  21.711  1.00 38.39           H  
ATOM     22  CA  SER A   2     -34.668 -31.719  21.177  1.00 38.39           C  
ATOM     23  HA  SER A   2     -33.727 -31.797  21.721  1.00 38.39           H  
ATOM     24  C   SER A   2     -34.709 -30.383  20.434  1.00 38.39           C  
ATOM     25  CB  SER A   2     -34.790 -32.913  20.217  1.00 38.39           C  
ATOM     26  HB2 SER A   2     -34.559 -33.836  20.749  1.00 38.39           H  
ATOM     27  HB3 SER A   2     -35.817 -32.970  19.855  1.00 38.39           H  
ATOM     28  O   SER A   2     -35.732 -30.062  19.833  1.00 38.39           O  
ATOM     29  OG  SER A   2     -33.953 -32.793  19.091  1.00 38.39           O  
ATOM     30  HG  SER A   2     -33.039 -32.984  19.314  1.00 38.39           H  
ATOM     31  N   MET A   3     -33.651 -29.578  20.543  1.00 32.40           N  
ATOM     32  H   MET A   3     -32.842 -29.889  21.061  1.00 32.40           H  
ATOM     33  CA  MET A   3     -33.491 -28.379  19.722  1.00 32.40           C  
ATOM     34  HA  MET A   3     -34.471 -27.970  19.475  1.00 32.40           H  
ATOM     35  C   MET A   3     -32.816 -28.773  18.412  1.00 32.40           C  
ATOM     36  CB  MET A   3     -32.695 -27.285  20.454  1.00 32.40           C  
ATOM     37  HB2 MET A   3     -31.916 -27.727  21.074  1.00 32.40           H  
ATOM     38  HB3 MET A   3     -32.215 -26.649  19.710  1.00 32.40           H  
ATOM     39  O   MET A   3     -31.692 -29.271  18.404  1.00 32.40           O  
ATOM     40  CG  MET A   3     -33.605 -26.390  21.301  1.00 32.40           C  
ATOM     41  HG2 MET A   3     -34.031 -26.971  22.119  1.00 32.40           H  
ATOM     42  HG3 MET A   3     -34.418 -26.033  20.669  1.00 32.40           H  
ATOM     43  SD  MET A   3     -32.746 -24.942  21.975  1.00 32.40           S  
ATOM     44  CE  MET A   3     -34.156 -23.874  22.369  1.00 32.40           C  
ATOM     45  HE1 MET A   3     -34.714 -23.652  21.459  1.00 32.40           H  
ATOM     46  HE2 MET A   3     -33.790 -22.942  22.800  1.00 32.40           H  
ATOM     47  HE3 MET A   3     -34.807 -24.372  23.088  1.00 32.40           H  
ATOM     48  N   THR A   4     -33.522 -28.556  17.308  1.00 38.84           N  
ATOM     49  H   THR A   4     -34.474 -28.232  17.391  1.00 38.84           H  
ATOM     50  CA  THR A   4     -32.977 -28.652  15.956  1.00 38.84           C  
ATOM     51  HA  THR A   4     -32.294 -29.499  15.900  1.00 38.84           H  
ATOM     52  C   THR A   4     -32.213 -27.366  15.660  1.00 38.84           C  
ATOM     53  CB  THR A   4     -34.106 -28.855  14.932  1.00 38.84           C  
ATOM     54  HB  THR A   4     -34.649 -27.919  14.797  1.00 38.84           H  
ATOM     55  O   THR A   4     -32.788 -26.280  15.702  1.00 38.84           O  
ATOM     56  CG2 THR A   4     -33.583 -29.336  13.582  1.00 38.84           C  
ATOM     57 HG21 THR A   4     -33.025 -30.266  13.695  1.00 38.84           H  
ATOM     58 HG22 THR A   4     -32.932 -28.578  13.146  1.00 38.84           H  
ATOM     59 HG23 THR A   4     -34.421 -29.495  12.903  1.00 38.84           H  
ATOM     60  OG1 THR A   4     -35.016 -29.828  15.398  1.00 38.84           O  
ATOM     61  HG1 THR A   4     -34.586 -30.685  15.340  1.00 38.84           H  
ATOM     62  N   VAL A   5     -30.917 -27.480  15.377  1.00 32.83           N  
ATOM     63  H   VAL A   5     -30.491 -28.396  15.382  1.00 32.83           H  
ATOM     64  CA  VAL A   5     -30.101 -26.356  14.908  1.00 32.83           C  
ATOM     65  HA  VAL A   5     -30.511 -25.421  15.290  1.00 32.83           H  
ATOM     66  C   VAL A   5     -30.189 -26.337  13.387  1.00 32.83           C  
ATOM     67  CB  VAL A   5     -28.647 -26.458  15.411  1.00 32.83           C  
ATOM     68  HB  VAL A   5     -28.198 -27.381  15.043  1.00 32.83           H  
ATOM     69  O   VAL A   5     -29.657 -27.222  12.722  1.00 32.83           O  
ATOM     70  CG1 VAL A   5     -27.805 -25.271  14.926  1.00 32.83           C  
ATOM     71 HG11 VAL A   5     -26.786 -25.364  15.300  1.00 32.83           H  
ATOM     72 HG12 VAL A   5     -27.763 -25.255  13.837  1.00 32.83           H  
ATOM     73 HG13 VAL A   5     -28.231 -24.333  15.280  1.00 32.83           H  
ATOM     74  CG2 VAL A   5     -28.602 -26.472  16.946  1.00 32.83           C  
ATOM     75 HG21 VAL A   5     -27.565 -26.510  17.282  1.00 32.83           H  
ATOM     76 HG22 VAL A   5     -29.118 -27.350  17.334  1.00 32.83           H  
ATOM     77 HG23 VAL A   5     -29.072 -25.573  17.343  1.00 32.83           H  
ATOM     78  N   ASN A   6     -30.886 -25.342  12.840  1.00 31.55           N  
ATOM     79  H   ASN A   6     -31.321 -24.663  13.448  1.00 31.55           H  
ATOM     80  CA  ASN A   6     -30.839 -25.055  11.411  1.00 31.55           C  
ATOM     81  HA  ASN A   6     -30.892 -25.984  10.843  1.00 31.55           H  
ATOM     82  C   ASN A   6     -29.493 -24.398  11.108  1.00 31.55           C  
ATOM     83  CB  ASN A   6     -32.023 -24.161  11.007  1.00 31.55           C  
ATOM     84  HB2 ASN A   6     -32.137 -23.351  11.727  1.00 31.55           H  
ATOM     85  HB3 ASN A   6     -31.813 -23.716  10.034  1.00 31.55           H  
ATOM     86  O   ASN A   6     -29.297 -23.218  11.394  1.00 31.55           O  
ATOM     87  CG  ASN A   6     -33.320 -24.934  10.866  1.00 31.55           C  
ATOM     88  ND2 ASN A   6     -34.433 -24.342  11.226  1.00 31.55           N  
ATOM     89 HD21 ASN A   6     -35.278 -24.878  11.089  1.00 31.55           H  
ATOM     90 HD22 ASN A   6     -34.422 -23.390  11.563  1.00 31.55           H  
ATOM     91  OD1 ASN A   6     -33.365 -26.066  10.423  1.00 31.55           O  
ATOM     92  N   LEU A   7     -28.564 -25.179  10.564  1.00 31.23           N  
ATOM     93  H   LEU A   7     -28.785 -26.148  10.383  1.00 31.23           H  
ATOM     94  CA  LEU A   7     -27.327 -24.642  10.016  1.00 31.23           C  
ATOM     95  HA  LEU A   7     -27.002 -23.825  10.662  1.00 31.23           H  
ATOM     96  C   LEU A   7     -27.616 -24.083   8.613  1.00 31.23           C  
ATOM     97  CB  LEU A   7     -26.230 -25.716  10.013  1.00 31.23           C  
ATOM     98  HB2 LEU A   7     -26.590 -26.575   9.447  1.00 31.23           H  
ATOM     99  HB3 LEU A   7     -25.355 -25.322   9.497  1.00 31.23           H  
ATOM    100  O   LEU A   7     -28.308 -24.745   7.835  1.00 31.23           O  
ATOM    101  CG  LEU A   7     -25.810 -26.178  11.422  1.00 31.23           C  
ATOM    102  HG  LEU A   7     -26.687 -26.512  11.976  1.00 31.23           H  
ATOM    103  CD1 LEU A   7     -24.850 -27.361  11.309  1.00 31.23           C  
ATOM    104 HD11 LEU A   7     -23.954 -27.063  10.765  1.00 31.23           H  
ATOM    105 HD12 LEU A   7     -24.569 -27.707  12.303  1.00 31.23           H  
ATOM    106 HD13 LEU A   7     -25.337 -28.178  10.776  1.00 31.23           H  
ATOM    107  CD2 LEU A   7     -25.111 -25.072  12.219  1.00 31.23           C  
ATOM    108 HD21 LEU A   7     -24.254 -24.693  11.661  1.00 31.23           H  
ATOM    109 HD22 LEU A   7     -25.802 -24.253  12.419  1.00 31.23           H  
ATOM    110 HD23 LEU A   7     -24.767 -25.467  13.175  1.00 31.23           H  
ATOM    111  N   PRO A   8     -27.143 -22.869   8.289  1.00 30.67           N  
ATOM    112  CA  PRO A   8     -27.399 -22.250   6.998  1.00 30.67           C  
ATOM    113  HA  PRO A   8     -28.478 -22.169   6.860  1.00 30.67           H  
ATOM    114  C   PRO A   8     -26.824 -23.079   5.841  1.00 30.67           C  
ATOM    115  CB  PRO A   8     -26.817 -20.834   7.081  1.00 30.67           C  
ATOM    116  HB2 PRO A   8     -27.608 -20.136   7.357  1.00 30.67           H  
ATOM    117  HB3 PRO A   8     -26.351 -20.524   6.146  1.00 30.67           H  
ATOM    118  O   PRO A   8     -25.693 -23.558   5.885  1.00 30.67           O  
ATOM    119  CG  PRO A   8     -25.800 -20.915   8.218  1.00 30.67           C  
ATOM    120  HG2 PRO A   8     -25.682 -19.958   8.728  1.00 30.67           H  
ATOM    121  HG3 PRO A   8     -24.843 -21.254   7.821  1.00 30.67           H  
ATOM    122  CD  PRO A   8     -26.369 -21.984   9.142  1.00 30.67           C  
ATOM    123  HD2 PRO A   8     -27.026 -21.524   9.880  1.00 30.67           H  
ATOM    124  HD3 PRO A   8     -25.553 -22.513   9.635  1.00 30.67           H  
ATOM    125  N   SER A   9     -27.646 -23.220   4.801  1.00 35.19           N  
ATOM    126  H   SER A   9     -28.552 -22.779   4.879  1.00 35.19           H  
ATOM    127  CA  SER A   9     -27.292 -23.739   3.481  1.00 35.19           C  
ATOM    128  HA  SER A   9     -26.623 -24.595   3.578  1.00 35.19           H  
ATOM    129  C   SER A   9     -26.611 -22.636   2.680  1.00 35.19           C  
ATOM    130  CB  SER A   9     -28.576 -24.178   2.766  1.00 35.19           C  
ATOM    131  HB2 SER A   9     -29.013 -25.016   3.309  1.00 35.19           H  
ATOM    132  HB3 SER A   9     -29.291 -23.355   2.766  1.00 35.19           H  
ATOM    133  O   SER A   9     -27.133 -21.523   2.603  1.00 35.19           O  
ATOM    134  OG  SER A   9     -28.343 -24.573   1.434  1.00 35.19           O  
ATOM    135  HG  SER A   9     -28.469 -23.842   0.824  1.00 35.19           H  
ATOM    136  N   ILE A  10     -25.469 -22.933   2.068  1.00 29.46           N  
ATOM    137  H   ILE A  10     -25.106 -23.874   2.132  1.00 29.46           H  
ATOM    138  CA  ILE A  10     -24.803 -21.995   1.167  1.00 29.46           C  
ATOM    139  HA  ILE A  10     -24.939 -20.983   1.547  1.00 29.46           H  
ATOM    140  C   ILE A  10     -25.492 -22.092  -0.198  1.00 29.46           C  
ATOM    141  CB  ILE A  10     -23.287 -22.262   1.110  1.00 29.46           C  
ATOM    142  HB  ILE A  10     -23.140 -23.283   0.758  1.00 29.46           H  
ATOM    143  O   ILE A  10     -25.312 -23.061  -0.929  1.00 29.46           O  
ATOM    144  CG1 ILE A  10     -22.637 -22.111   2.509  1.00 29.46           C  
ATOM    145 HG12 ILE A  10     -22.637 -21.057   2.787  1.00 29.46           H  
ATOM    146 HG13 ILE A  10     -23.230 -22.644   3.252  1.00 29.46           H  
ATOM    147  CG2 ILE A  10     -22.672 -21.266   0.110  1.00 29.46           C  
ATOM    148 HG21 ILE A  10     -23.072 -20.264   0.268  1.00 29.46           H  
ATOM    149 HG22 ILE A  10     -21.591 -21.198   0.239  1.00 29.46           H  
ATOM    150 HG23 ILE A  10     -22.877 -21.581  -0.913  1.00 29.46           H  
ATOM    151  CD1 ILE A  10     -21.207 -22.653   2.631  1.00 29.46           C  
ATOM    152 HD11 ILE A  10     -21.200 -23.724   2.428  1.00 29.46           H  
ATOM    153 HD12 ILE A  10     -20.531 -22.133   1.952  1.00 29.46           H  
ATOM    154 HD13 ILE A  10     -20.853 -22.495   3.650  1.00 29.46           H  
ATOM    155  N   ASN A  11     -26.313 -21.094  -0.529  1.00 29.67           N  
ATOM    156  H   ASN A  11     -26.456 -20.361   0.150  1.00 29.67           H  
ATOM    157  CA  ASN A  11     -27.011 -20.997  -1.816  1.00 29.67           C  
ATOM    158  HA  ASN A  11     -27.025 -21.980  -2.287  1.00 29.67           H  
ATOM    159  C   ASN A  11     -26.246 -20.076  -2.785  1.00 29.67           C  
ATOM    160  CB  ASN A  11     -28.474 -20.570  -1.595  1.00 29.67           C  
ATOM    161  HB2 ASN A  11     -28.921 -20.359  -2.566  1.00 29.67           H  
ATOM    162  HB3 ASN A  11     -28.498 -19.652  -1.008  1.00 29.67           H  
ATOM    163  O   ASN A  11     -26.792 -19.089  -3.277  1.00 29.67           O  
ATOM    164  CG  ASN A  11     -29.351 -21.612  -0.923  1.00 29.67           C  
ATOM    165  ND2 ASN A  11     -30.615 -21.305  -0.759  1.00 29.67           N  
ATOM    166 HD21 ASN A  11     -30.960 -20.411  -1.076  1.00 29.67           H  
ATOM    167 HD22 ASN A  11     -31.191 -22.012  -0.324  1.00 29.67           H  
ATOM    168  OD1 ASN A  11     -28.954 -22.699  -0.535  1.00 29.67           O  
ATOM    169  N   GLY A  12     -24.974 -20.387  -3.028  1.00 31.14           N  
ATOM    170  H   GLY A  12     -24.593 -21.226  -2.615  1.00 31.14           H  
ATOM    171  CA  GLY A  12     -24.080 -19.656  -3.928  1.00 31.14           C  
ATOM    172  HA2 GLY A  12     -24.604 -19.412  -4.852  1.00 31.14           H  
ATOM    173  HA3 GLY A  12     -23.751 -18.730  -3.456  1.00 31.14           H  
ATOM    174  C   GLY A  12     -22.850 -20.496  -4.267  1.00 31.14           C  
ATOM    175  O   GLY A  12     -22.627 -21.537  -3.646  1.00 31.14           O  
ATOM    176  N   GLU A  13     -22.071 -20.078  -5.264  1.00 26.23           N  
ATOM    177  H   GLU A  13     -22.267 -19.206  -5.734  1.00 26.23           H  
ATOM    178  CA  GLU A  13     -20.812 -20.749  -5.598  1.00 26.23           C  
ATOM    179  HA  GLU A  13     -21.013 -21.805  -5.780  1.00 26.23           H  
ATOM    180  C   GLU A  13     -19.847 -20.655  -4.410  1.00 26.23           C  
ATOM    181  CB  GLU A  13     -20.193 -20.167  -6.882  1.00 26.23           C  
ATOM    182  HB2 GLU A  13     -19.181 -20.557  -6.985  1.00 26.23           H  
ATOM    183  HB3 GLU A  13     -20.149 -19.081  -6.803  1.00 26.23           H  
ATOM    184  O   GLU A  13     -19.491 -19.568  -3.959  1.00 26.23           O  
ATOM    185  CG  GLU A  13     -21.002 -20.577  -8.125  1.00 26.23           C  
ATOM    186  HG2 GLU A  13     -21.087 -21.663  -8.136  1.00 26.23           H  
ATOM    187  HG3 GLU A  13     -22.009 -20.168  -8.039  1.00 26.23           H  
ATOM    188  CD  GLU A  13     -20.388 -20.107  -9.455  1.00 26.23           C  
ATOM    189  OE1 GLU A  13     -20.800 -20.676 -10.492  1.00 26.23           O  
ATOM    190  OE2 GLU A  13     -19.567 -19.166  -9.433  1.00 26.23           O  
ATOM    191  N   ILE A  14     -19.455 -21.814  -3.875  1.00 25.50           N  
ATOM    192  H   ILE A  14     -19.815 -22.670  -4.272  1.00 25.50           H  
ATOM    193  CA  ILE A  14     -18.342 -21.919  -2.935  1.00 25.50           C  
ATOM    194  HA  ILE A  14     -18.198 -20.970  -2.419  1.00 25.50           H  
ATOM    195  C   ILE A  14     -17.112 -22.219  -3.771  1.00 25.50           C  
ATOM    196  CB  ILE A  14     -18.554 -23.021  -1.876  1.00 25.50           C  
ATOM    197  HB  ILE A  14     -18.647 -23.978  -2.391  1.00 25.50           H  
ATOM    198  O   ILE A  14     -16.914 -23.355  -4.205  1.00 25.50           O  
ATOM    199  CG1 ILE A  14     -19.832 -22.789  -1.060  1.00 25.50           C  
ATOM    200 HG12 ILE A  14     -20.667 -22.578  -1.729  1.00 25.50           H  
ATOM    201 HG13 ILE A  14     -19.677 -21.934  -0.403  1.00 25.50           H  
ATOM    202  CG2 ILE A  14     -17.340 -23.087  -0.924  1.00 25.50           C  
ATOM    203 HG21 ILE A  14     -17.206 -22.131  -0.417  1.00 25.50           H  
ATOM    204 HG22 ILE A  14     -17.467 -23.877  -0.183  1.00 25.50           H  
ATOM    205 HG23 ILE A  14     -16.432 -23.313  -1.482  1.00 25.50           H  
ATOM    206  CD1 ILE A  14     -20.200 -24.027  -0.236  1.00 25.50           C  
ATOM    207 HD11 ILE A  14     -21.231 -23.945   0.108  1.00 25.50           H  
ATOM    208 HD12 ILE A  14     -19.539 -24.131   0.624  1.00 25.50           H  
ATOM    209 HD13 ILE A  14     -20.132 -24.920  -0.856  1.00 25.50           H  
ATOM    210  N   GLU A  15     -16.262 -21.221  -3.959  1.00 26.31           N  
ATOM    211  H   GLU A  15     -16.506 -20.285  -3.667  1.00 26.31           H  
ATOM    212  CA  GLU A  15     -14.896 -21.479  -4.378  1.00 26.31           C  
ATOM    213  HA  GLU A  15     -14.890 -22.352  -5.030  1.00 26.31           H  
ATOM    214  C   GLU A  15     -14.067 -21.810  -3.129  1.00 26.31           C  
ATOM    215  CB  GLU A  15     -14.362 -20.314  -5.217  1.00 26.31           C  
ATOM    216  HB2 GLU A  15     -14.089 -19.479  -4.572  1.00 26.31           H  
ATOM    217  HB3 GLU A  15     -15.142 -19.992  -5.907  1.00 26.31           H  
ATOM    218  O   GLU A  15     -13.637 -20.940  -2.375  1.00 26.31           O  
ATOM    219  CG  GLU A  15     -13.154 -20.788  -6.037  1.00 26.31           C  
ATOM    220  HG2 GLU A  15     -12.370 -21.108  -5.350  1.00 26.31           H  
ATOM    221  HG3 GLU A  15     -13.451 -21.654  -6.628  1.00 26.31           H  
ATOM    222  CD  GLU A  15     -12.593 -19.713  -6.977  1.00 26.31           C  
ATOM    223  OE1 GLU A  15     -11.687 -20.082  -7.757  1.00 26.31           O  
ATOM    224  OE2 GLU A  15     -13.034 -18.546  -6.888  1.00 26.31           O  
ATOM    225  N   ALA A  16     -13.891 -23.106  -2.865  1.00 26.12           N  
ATOM    226  H   ALA A  16     -14.334 -23.775  -3.478  1.00 26.12           H  
ATOM    227  CA  ALA A  16     -12.952 -23.600  -1.864  1.00 26.12           C  
ATOM    228  HA  ALA A  16     -12.858 -22.864  -1.066  1.00 26.12           H  
ATOM    229  C   ALA A  16     -11.567 -23.750  -2.511  1.00 26.12           C  
ATOM    230  CB  ALA A  16     -13.492 -24.891  -1.235  1.00 26.12           C  
ATOM    231  HB1 ALA A  16     -14.444 -24.690  -0.742  1.00 26.12           H  
ATOM    232  HB2 ALA A  16     -13.635 -25.648  -2.006  1.00 26.12           H  
ATOM    233  HB3 ALA A  16     -12.780 -25.262  -0.498  1.00 26.12           H  
ATOM    234  O   ALA A  16     -11.129 -24.850  -2.843  1.00 26.12           O  
ATOM    235  N   GLY A  17     -10.891 -22.624  -2.711  1.00 22.81           N  
ATOM    236  H   GLY A  17     -11.353 -21.758  -2.476  1.00 22.81           H  
ATOM    237  CA  GLY A  17      -9.455 -22.565  -2.958  1.00 22.81           C  
ATOM    238  HA2 GLY A  17      -9.047 -23.562  -3.125  1.00 22.81           H  
ATOM    239  HA3 GLY A  17      -9.262 -21.953  -3.838  1.00 22.81           H  
ATOM    240  C   GLY A  17      -8.770 -21.930  -1.754  1.00 22.81           C  
ATOM    241  O   GLY A  17      -9.389 -21.173  -1.009  1.00 22.81           O  
ATOM    242  N   ILE A  18      -7.470 -22.166  -1.574  1.00 27.89           N  
ATOM    243  H   ILE A  18      -7.020 -22.804  -2.215  1.00 27.89           H  
ATOM    244  CA  ILE A  18      -6.628 -21.140  -0.950  1.00 27.89           C  
ATOM    245  HA  ILE A  18      -7.046 -20.832   0.009  1.00 27.89           H  
ATOM    246  C   ILE A  18      -6.711 -19.974  -1.938  1.00 27.89           C  
ATOM    247  CB  ILE A  18      -5.176 -21.651  -0.749  1.00 27.89           C  
ATOM    248  HB  ILE A  18      -4.777 -21.942  -1.721  1.00 27.89           H  
ATOM    249  O   ILE A  18      -5.925 -19.944  -2.879  1.00 27.89           O  
ATOM    250  CG1 ILE A  18      -5.146 -22.897   0.166  1.00 27.89           C  
ATOM    251 HG12 ILE A  18      -5.863 -23.634  -0.198  1.00 27.89           H  
ATOM    252 HG13 ILE A  18      -5.443 -22.615   1.176  1.00 27.89           H  
ATOM    253  CG2 ILE A  18      -4.276 -20.539  -0.172  1.00 27.89           C  
ATOM    254 HG21 ILE A  18      -4.291 -19.663  -0.821  1.00 27.89           H  
ATOM    255 HG22 ILE A  18      -3.242 -20.877  -0.110  1.00 27.89           H  
ATOM    256 HG23 ILE A  18      -4.627 -20.249   0.819  1.00 27.89           H  
ATOM    257  CD1 ILE A  18      -3.781 -23.596   0.217  1.00 27.89           C  
ATOM    258 HD11 ILE A  18      -3.045 -22.965   0.716  1.00 27.89           H  
ATOM    259 HD12 ILE A  18      -3.875 -24.525   0.780  1.00 27.89           H  
ATOM    260 HD13 ILE A  18      -3.442 -23.828  -0.793  1.00 27.89           H  
ATOM    261  N   THR A  19      -7.748 -19.132  -1.847  1.00 31.93           N  
ATOM    262  H   THR A  19      -8.459 -19.297  -1.149  1.00 31.93           H  
ATOM    263  CA  THR A  19      -7.972 -18.023  -2.775  1.00 31.93           C  
ATOM    264  HA  THR A  19      -8.068 -18.423  -3.785  1.00 31.93           H  
ATOM    265  C   THR A  19      -6.736 -17.161  -2.707  1.00 31.93           C  
ATOM    266  CB  THR A  19      -9.233 -17.198  -2.479  1.00 31.93           C  
ATOM    267  HB  THR A  19      -9.077 -16.168  -2.800  1.00 31.93           H  
ATOM    268  O   THR A  19      -6.436 -16.503  -1.709  1.00 31.93           O  
ATOM    269  CG2 THR A  19     -10.440 -17.747  -3.233  1.00 31.93           C  
ATOM    270 HG21 THR A  19     -10.269 -17.700  -4.308  1.00 31.93           H  
ATOM    271 HG22 THR A  19     -10.627 -18.781  -2.940  1.00 31.93           H  
ATOM    272 HG23 THR A  19     -11.320 -17.149  -2.996  1.00 31.93           H  
ATOM    273  OG1 THR A  19      -9.519 -17.214  -1.099  1.00 31.93           O  
ATOM    274  HG1 THR A  19      -8.876 -16.643  -0.674  1.00 31.93           H  
ATOM    275  N   VAL A  20      -5.958 -17.294  -3.764  1.00 33.28           N  
ATOM    276  H   VAL A  20      -6.267 -17.929  -4.487  1.00 33.28           H  
ATOM    277  CA  VAL A  20      -4.683 -16.656  -3.963  1.00 33.28           C  
ATOM    278  HA  VAL A  20      -4.059 -16.823  -3.085  1.00 33.28           H  
ATOM    279  C   VAL A  20      -5.002 -15.169  -4.100  1.00 33.28           C  
ATOM    280  CB  VAL A  20      -3.994 -17.272  -5.207  1.00 33.28           C  
ATOM    281  HB  VAL A  20      -4.428 -16.854  -6.116  1.00 33.28           H  
ATOM    282  O   VAL A  20      -5.507 -14.730  -5.124  1.00 33.28           O  
ATOM    283  CG1 VAL A  20      -2.495 -16.967  -5.193  1.00 33.28           C  
ATOM    284 HG11 VAL A  20      -2.344 -15.887  -5.174  1.00 33.28           H  
ATOM    285 HG12 VAL A  20      -2.026 -17.413  -4.316  1.00 33.28           H  
ATOM    286 HG13 VAL A  20      -2.028 -17.359  -6.097  1.00 33.28           H  
ATOM    287  CG2 VAL A  20      -4.136 -18.804  -5.293  1.00 33.28           C  
ATOM    288 HG21 VAL A  20      -5.173 -19.086  -5.477  1.00 33.28           H  
ATOM    289 HG22 VAL A  20      -3.792 -19.266  -4.367  1.00 33.28           H  
ATOM    290 HG23 VAL A  20      -3.544 -19.184  -6.125  1.00 33.28           H  
ATOM    291  N   GLY A  21      -4.779 -14.399  -3.037  1.00 41.55           N  
ATOM    292  H   GLY A  21      -4.572 -14.857  -2.161  1.00 41.55           H  
ATOM    293  CA  GLY A  21      -4.490 -12.971  -3.155  1.00 41.55           C  
ATOM    294  HA2 GLY A  21      -3.934 -12.664  -2.269  1.00 41.55           H  
ATOM    295  HA3 GLY A  21      -3.829 -12.824  -4.009  1.00 41.55           H  
ATOM    296  C   GLY A  21      -5.650 -11.984  -3.315  1.00 41.55           C  
ATOM    297  O   GLY A  21      -5.416 -10.952  -3.926  1.00 41.55           O  
ATOM    298  N   VAL A  22      -6.846 -12.207  -2.760  1.00 50.24           N  
ATOM    299  H   VAL A  22      -7.010 -13.089  -2.295  1.00 50.24           H  
ATOM    300  CA  VAL A  22      -7.801 -11.104  -2.498  1.00 50.24           C  
ATOM    301  HA  VAL A  22      -7.423 -10.187  -2.950  1.00 50.24           H  
ATOM    302  C   VAL A  22      -7.847 -10.823  -1.002  1.00 50.24           C  
ATOM    303  CB  VAL A  22      -9.216 -11.327  -3.082  1.00 50.24           C  
ATOM    304  HB  VAL A  22      -9.939 -10.831  -2.435  1.00 50.24           H  
ATOM    305  O   VAL A  22      -8.121 -11.727  -0.216  1.00 50.24           O  
ATOM    306  CG1 VAL A  22      -9.329 -10.668  -4.463  1.00 50.24           C  
ATOM    307 HG11 VAL A  22      -9.159  -9.595  -4.377  1.00 50.24           H  
ATOM    308 HG12 VAL A  22     -10.328 -10.831  -4.869  1.00 50.24           H  
ATOM    309 HG13 VAL A  22      -8.593 -11.100  -5.140  1.00 50.24           H  
ATOM    310  CG2 VAL A  22      -9.620 -12.802  -3.203  1.00 50.24           C  
ATOM    311 HG21 VAL A  22      -9.526 -13.287  -2.231  1.00 50.24           H  
ATOM    312 HG22 VAL A  22     -10.659 -12.872  -3.527  1.00 50.24           H  
ATOM    313 HG23 VAL A  22      -8.991 -13.313  -3.931  1.00 50.24           H  
ATOM    314  N   ASP A  23      -7.544  -9.588  -0.598  1.00 55.22           N  
ATOM    315  H   ASP A  23      -7.242  -8.898  -1.271  1.00 55.22           H  
ATOM    316  CA  ASP A  23      -7.761  -9.139   0.778  1.00 55.22           C  
ATOM    317  HA  ASP A  23      -7.224  -9.813   1.446  1.00 55.22           H  
ATOM    318  C   ASP A  23      -9.261  -9.217   1.093  1.00 55.22           C  
ATOM    319  CB  ASP A  23      -7.204  -7.720   0.964  1.00 55.22           C  
ATOM    320  HB2 ASP A  23      -6.320  -7.603   0.337  1.00 55.22           H  
ATOM    321  HB3 ASP A  23      -7.933  -6.978   0.638  1.00 55.22           H  
ATOM    322  O   ASP A  23     -10.063  -8.448   0.557  1.00 55.22           O  
ATOM    323  CG  ASP A  23      -6.776  -7.434   2.403  1.00 55.22           C  
ATOM    324  OD1 ASP A  23      -7.078  -8.222   3.321  1.00 55.22           O  
ATOM    325  OD2 ASP A  23      -6.001  -6.469   2.566  1.00 55.22           O  
ATOM    326  N   ALA A  24      -9.655 -10.229   1.865  1.00 67.66           N  
ATOM    327  H   ALA A  24      -8.951 -10.825   2.276  1.00 67.66           H  
ATOM    328  CA  ALA A  24     -11.055 -10.502   2.146  1.00 67.66           C  
ATOM    329  HA  ALA A  24     -11.585 -10.569   1.196  1.00 67.66           H  
ATOM    330  C   ALA A  24     -11.668  -9.354   2.956  1.00 67.66           C  
ATOM    331  CB  ALA A  24     -11.176 -11.849   2.868  1.00 67.66           C  
ATOM    332  HB1 ALA A  24     -12.223 -12.054   3.088  1.00 67.66           H  
ATOM    333  HB2 ALA A  24     -10.776 -12.643   2.237  1.00 67.66           H  
ATOM    334  HB3 ALA A  24     -10.620 -11.816   3.805  1.00 67.66           H  
ATOM    335  O   ALA A  24     -11.020  -8.793   3.837  1.00 67.66           O  
ATOM    336  N   THR A  25     -12.936  -9.036   2.681  1.00 84.29           N  
ATOM    337  H   THR A  25     -13.411  -9.541   1.946  1.00 84.29           H  
ATOM    338  CA  THR A  25     -13.712  -8.118   3.528  1.00 84.29           C  
ATOM    339  HA  THR A  25     -13.235  -7.139   3.484  1.00 84.29           H  
ATOM    340  C   THR A  25     -13.679  -8.595   4.981  1.00 84.29           C  
ATOM    341  CB  THR A  25     -15.160  -7.967   3.022  1.00 84.29           C  
ATOM    342  HB  THR A  25     -15.119  -7.659   1.977  1.00 84.29           H  
ATOM    343  O   THR A  25     -13.686  -9.802   5.252  1.00 84.29           O  
ATOM    344  CG2 THR A  25     -15.981  -9.257   3.109  1.00 84.29           C  
ATOM    345 HG21 THR A  25     -15.483 -10.056   2.560  1.00 84.29           H  
ATOM    346 HG22 THR A  25     -16.101  -9.557   4.150  1.00 84.29           H  
ATOM    347 HG23 THR A  25     -16.966  -9.088   2.675  1.00 84.29           H  
ATOM    348  OG1 THR A  25     -15.907  -6.999   3.726  1.00 84.29           O  
ATOM    349  HG1 THR A  25     -15.486  -6.145   3.601  1.00 84.29           H  
ATOM    350  N   LEU A  26     -13.655  -7.653   5.918  1.00 89.33           N  
ATOM    351  H   LEU A  26     -13.581  -6.690   5.623  1.00 89.33           H  
ATOM    352  CA  LEU A  26     -13.742  -7.959   7.337  1.00 89.33           C  
ATOM    353  HA  LEU A  26     -12.899  -8.606   7.579  1.00 89.33           H  
ATOM    354  C   LEU A  26     -15.051  -8.702   7.662  1.00 89.33           C  
ATOM    355  CB  LEU A  26     -13.638  -6.665   8.156  1.00 89.33           C  
ATOM    356  HB2 LEU A  26     -14.389  -5.965   7.789  1.00 89.33           H  
ATOM    357  HB3 LEU A  26     -13.879  -6.890   9.195  1.00 89.33           H  
ATOM    358  O   LEU A  26     -16.083  -8.454   7.031  1.00 89.33           O  
ATOM    359  CG  LEU A  26     -12.257  -5.993   8.116  1.00 89.33           C  
ATOM    360  HG  LEU A  26     -11.976  -5.779   7.085  1.00 89.33           H  
ATOM    361  CD1 LEU A  26     -12.362  -4.675   8.876  1.00 89.33           C  
ATOM    362 HD11 LEU A  26     -12.661  -4.858   9.908  1.00 89.33           H  
ATOM    363 HD12 LEU A  26     -13.094  -4.036   8.382  1.00 89.33           H  
ATOM    364 HD13 LEU A  26     -11.394  -4.174   8.869  1.00 89.33           H  
ATOM    365  CD2 LEU A  26     -11.164  -6.844   8.763  1.00 89.33           C  
ATOM    366 HD21 LEU A  26     -10.231  -6.281   8.800  1.00 89.33           H  
ATOM    367 HD22 LEU A  26     -11.445  -7.120   9.779  1.00 89.33           H  
ATOM    368 HD23 LEU A  26     -10.988  -7.744   8.173  1.00 89.33           H  
ATOM    369  N   PRO A  27     -15.052  -9.579   8.679  1.00 90.14           N  
ATOM    370  CA  PRO A  27     -16.281 -10.081   9.284  1.00 90.14           C  
ATOM    371  HA  PRO A  27     -16.784 -10.733   8.570  1.00 90.14           H  
ATOM    372  C   PRO A  27     -17.217  -8.936   9.704  1.00 90.14           C  
ATOM    373  CB  PRO A  27     -15.815 -10.893  10.494  1.00 90.14           C  
ATOM    374  HB2 PRO A  27     -15.730 -10.233  11.357  1.00 90.14           H  
ATOM    375  HB3 PRO A  27     -16.471 -11.736  10.707  1.00 90.14           H  
ATOM    376  O   PRO A  27     -16.756  -7.869  10.108  1.00 90.14           O  
ATOM    377  CG  PRO A  27     -14.404 -11.335  10.121  1.00 90.14           C  
ATOM    378  HG2 PRO A  27     -14.447 -12.203   9.463  1.00 90.14           H  
ATOM    379  HG3 PRO A  27     -13.797 -11.543  11.003  1.00 90.14           H  
ATOM    380  CD  PRO A  27     -13.885 -10.125   9.353  1.00 90.14           C  
ATOM    381  HD2 PRO A  27     -13.118 -10.439   8.645  1.00 90.14           H  
ATOM    382  HD3 PRO A  27     -13.486  -9.381  10.042  1.00 90.14           H  
ATOM    383  N   ASP A  28     -18.535  -9.144   9.629  1.00 88.04           N  
ATOM    384  H   ASP A  28     -18.866 -10.031   9.279  1.00 88.04           H  
ATOM    385  CA  ASP A  28     -19.526  -8.082   9.874  1.00 88.04           C  
ATOM    386  HA  ASP A  28     -19.362  -7.279   9.155  1.00 88.04           H  
ATOM    387  C   ASP A  28     -19.418  -7.437  11.270  1.00 88.04           C  
ATOM    388  CB  ASP A  28     -20.951  -8.633   9.673  1.00 88.04           C  
ATOM    389  HB2 ASP A  28     -21.051  -9.575  10.212  1.00 88.04           H  
ATOM    390  HB3 ASP A  28     -21.657  -7.928  10.112  1.00 88.04           H  
ATOM    391  O   ASP A  28     -19.706  -6.250  11.414  1.00 88.04           O  
ATOM    392  CG  ASP A  28     -21.367  -8.832   8.208  1.00 88.04           C  
ATOM    393  OD1 ASP A  28     -20.718  -8.256   7.295  1.00 88.04           O  
ATOM    394  OD2 ASP A  28     -22.375  -9.543   8.004  1.00 88.04           O  
ATOM    395  N   ASP A  29     -18.970  -8.180  12.286  1.00 88.93           N  
ATOM    396  H   ASP A  29     -18.605  -9.101  12.090  1.00 88.93           H  
ATOM    397  CA  ASP A  29     -18.737  -7.683  13.649  1.00 88.93           C  
ATOM    398  HA  ASP A  29     -19.568  -7.029  13.914  1.00 88.93           H  
ATOM    399  C   ASP A  29     -17.462  -6.834  13.791  1.00 88.93           C  
ATOM    400  CB  ASP A  29     -18.743  -8.862  14.642  1.00 88.93           C  
ATOM    401  HB2 ASP A  29     -19.694  -9.387  14.552  1.00 88.93           H  
ATOM    402  HB3 ASP A  29     -18.689  -8.460  15.653  1.00 88.93           H  
ATOM    403  O   ASP A  29     -17.312  -6.117  14.781  1.00 88.93           O  
ATOM    404  CG  ASP A  29     -17.606  -9.879  14.452  1.00 88.93           C  
ATOM    405  OD1 ASP A  29     -17.130 -10.027  13.304  1.00 88.93           O  
ATOM    406  OD2 ASP A  29     -17.266 -10.560  15.443  1.00 88.93           O  
ATOM    407  N   GLN A  30     -16.577  -6.868  12.793  1.00 92.96           N  
ATOM    408  H   GLN A  30     -16.761  -7.506  12.032  1.00 92.96           H  
ATOM    409  CA  GLN A  30     -15.347  -6.075  12.724  1.00 92.96           C  
ATOM    410  HA  GLN A  30     -15.126  -5.671  13.712  1.00 92.96           H  
ATOM    411  C   GLN A  30     -15.455  -4.877  11.773  1.00 92.96           C  
ATOM    412  CB  GLN A  30     -14.180  -6.977  12.305  1.00 92.96           C  
ATOM    413  HB2 GLN A  30     -14.401  -7.431  11.339  1.00 92.96           H  
ATOM    414  HB3 GLN A  30     -13.281  -6.369  12.207  1.00 92.96           H  
ATOM    415  O   GLN A  30     -14.560  -4.032  11.762  1.00 92.96           O  
ATOM    416  CG  GLN A  30     -13.912  -8.085  13.329  1.00 92.96           C  
ATOM    417  HG2 GLN A  30     -13.731  -7.637  14.306  1.00 92.96           H  
ATOM    418  HG3 GLN A  30     -14.785  -8.733  13.406  1.00 92.96           H  
ATOM    419  CD  GLN A  30     -12.716  -8.951  12.963  1.00 92.96           C  
ATOM    420  NE2 GLN A  30     -12.440  -9.973  13.737  1.00 92.96           N  
ATOM    421 HE21 GLN A  30     -13.074 -10.209  14.487  1.00 92.96           H  
ATOM    422 HE22 GLN A  30     -11.648 -10.534  13.458  1.00 92.96           H  
ATOM    423  OE1 GLN A  30     -12.001  -8.743  11.999  1.00 92.96           O  
ATOM    424  N   LYS A  31     -16.529  -4.774  10.982  1.00 95.77           N  
ATOM    425  H   LYS A  31     -17.228  -5.501  11.047  1.00 95.77           H  
ATOM    426  CA  LYS A  31     -16.776  -3.619  10.106  1.00 95.77           C  
ATOM    427  HA  LYS A  31     -15.869  -3.412   9.538  1.00 95.77           H  
ATOM    428  C   LYS A  31     -17.106  -2.378  10.924  1.00 95.77           C  
ATOM    429  CB  LYS A  31     -17.911  -3.912   9.121  1.00 95.77           C  
ATOM    430  HB2 LYS A  31     -18.120  -3.007   8.551  1.00 95.77           H  
ATOM    431  HB3 LYS A  31     -18.804  -4.206   9.672  1.00 95.77           H  
ATOM    432  O   LYS A  31     -17.811  -2.461  11.925  1.00 95.77           O  
ATOM    433  CG  LYS A  31     -17.534  -5.022   8.147  1.00 95.77           C  
ATOM    434  HG2 LYS A  31     -17.429  -5.958   8.696  1.00 95.77           H  
ATOM    435  HG3 LYS A  31     -16.573  -4.789   7.687  1.00 95.77           H  
ATOM    436  CD  LYS A  31     -18.590  -5.208   7.058  1.00 95.77           C  
ATOM    437  HD2 LYS A  31     -19.534  -5.492   7.523  1.00 95.77           H  
ATOM    438  HD3 LYS A  31     -18.714  -4.292   6.480  1.00 95.77           H  
ATOM    439  CE  LYS A  31     -18.079  -6.333   6.163  1.00 95.77           C  
ATOM    440  HE2 LYS A  31     -17.293  -5.965   5.504  1.00 95.77           H  
ATOM    441  HE3 LYS A  31     -17.634  -7.081   6.819  1.00 95.77           H  
ATOM    442  NZ  LYS A  31     -19.155  -6.993   5.400  1.00 95.77           N  
ATOM    443  HZ1 LYS A  31     -18.740  -7.728   4.846  1.00 95.77           H  
ATOM    444  HZ2 LYS A  31     -19.786  -7.438   6.051  1.00 95.77           H  
ATOM    445  HZ3 LYS A  31     -19.656  -6.339   4.816  1.00 95.77           H  
ATOM    446  N   LEU A  32     -16.675  -1.208  10.453  1.00 96.98           N  
ATOM    447  H   LEU A  32     -16.135  -1.211   9.600  1.00 96.98           H  
ATOM    448  CA  LEU A  32     -16.941   0.061  11.132  1.00 96.98           C  
ATOM    449  HA  LEU A  32     -16.628  -0.057  12.169  1.00 96.98           H  
ATOM    450  C   LEU A  32     -18.449   0.403  11.083  1.00 96.98           C  
ATOM    451  CB  LEU A  32     -16.058   1.148  10.500  1.00 96.98           C  
ATOM    452  HB2 LEU A  32     -16.257   1.166   9.428  1.00 96.98           H  
ATOM    453  HB3 LEU A  32     -15.015   0.863  10.633  1.00 96.98           H  
ATOM    454  O   LEU A  32     -18.991   0.625   9.994  1.00 96.98           O  
ATOM    455  CG  LEU A  32     -16.251   2.568  11.055  1.00 96.98           C  
ATOM    456  HG  LEU A  32     -17.305   2.843  11.019  1.00 96.98           H  
ATOM    457  CD1 LEU A  32     -15.754   2.680  12.495  1.00 96.98           C  
ATOM    458 HD11 LEU A  32     -16.375   2.071  13.153  1.00 96.98           H  
ATOM    459 HD12 LEU A  32     -15.808   3.716  12.827  1.00 96.98           H  
ATOM    460 HD13 LEU A  32     -14.723   2.332  12.559  1.00 96.98           H  
ATOM    461  CD2 LEU A  32     -15.461   3.571  10.212  1.00 96.98           C  
ATOM    462 HD21 LEU A  32     -15.783   3.509   9.172  1.00 96.98           H  
ATOM    463 HD22 LEU A  32     -14.397   3.343  10.264  1.00 96.98           H  
ATOM    464 HD23 LEU A  32     -15.639   4.584  10.574  1.00 96.98           H  
ATOM    465  N   PRO A  33     -19.145   0.497  12.231  1.00 95.80           N  
ATOM    466  CA  PRO A  33     -20.548   0.872  12.263  1.00 95.80           C  
ATOM    467  HA  PRO A  33     -21.083   0.402  11.437  1.00 95.80           H  
ATOM    468  C   PRO A  33     -20.708   2.392  12.180  1.00 95.80           C  
ATOM    469  CB  PRO A  33     -21.082   0.310  13.577  1.00 95.80           C  
ATOM    470  HB2 PRO A  33     -21.887   0.924  13.983  1.00 95.80           H  
ATOM    471  HB3 PRO A  33     -21.406  -0.720  13.431  1.00 95.80           H  
ATOM    472  O   PRO A  33     -20.277   3.144  13.059  1.00 95.80           O  
ATOM    473  CG  PRO A  33     -19.879   0.342  14.507  1.00 95.80           C  
ATOM    474  HG2 PRO A  33     -19.803   1.316  14.990  1.00 95.80           H  
ATOM    475  HG3 PRO A  33     -19.942  -0.452  15.251  1.00 95.80           H  
ATOM    476  CD  PRO A  33     -18.695   0.140  13.569  1.00 95.80           C  
ATOM    477  HD2 PRO A  33     -18.392  -0.906  13.604  1.00 95.80           H  
ATOM    478  HD3 PRO A  33     -17.872   0.781  13.886  1.00 95.80           H  
ATOM    479  N   ILE A  34     -21.410   2.853  11.151  1.00 94.42           N  
ATOM    480  H   ILE A  34     -21.713   2.189  10.453  1.00 94.42           H  
ATOM    481  CA  ILE A  34     -21.773   4.256  10.975  1.00 94.42           C  
ATOM    482  HA  ILE A  34     -21.114   4.870  11.589  1.00 94.42           H  
ATOM    483  C   ILE A  34     -23.202   4.456  11.473  1.00 94.42           C  
ATOM    484  CB  ILE A  34     -21.572   4.700   9.516  1.00 94.42           C  
ATOM    485  HB  ILE A  34     -22.321   4.207   8.895  1.00 94.42           H  
ATOM    486  O   ILE A  34     -24.161   3.941  10.891  1.00 94.42           O  
ATOM    487  CG1 ILE A  34     -20.180   4.337   8.948  1.00 94.42           C  
ATOM    488 HG12 ILE A  34     -20.076   3.252   8.928  1.00 94.42           H  
ATOM    489 HG13 ILE A  34     -20.125   4.674   7.913  1.00 94.42           H  
ATOM    490  CG2 ILE A  34     -21.792   6.217   9.429  1.00 94.42           C  
ATOM    491 HG21 ILE A  34     -22.760   6.498   9.844  1.00 94.42           H  
ATOM    492 HG22 ILE A  34     -21.746   6.520   8.383  1.00 94.42           H  
ATOM    493 HG23 ILE A  34     -21.022   6.749   9.986  1.00 94.42           H  
ATOM    494  CD1 ILE A  34     -18.977   4.920   9.706  1.00 94.42           C  
ATOM    495 HD11 ILE A  34     -18.998   4.623  10.754  1.00 94.42           H  
ATOM    496 HD12 ILE A  34     -18.959   6.007   9.629  1.00 94.42           H  
ATOM    497 HD13 ILE A  34     -18.062   4.535   9.255  1.00 94.42           H  
ATOM    498  N   PHE A  35     -23.340   5.199  12.572  1.00 91.97           N  
ATOM    499  H   PHE A  35     -22.510   5.596  12.989  1.00 91.97           H  
ATOM    500  CA  PHE A  35     -24.623   5.429  13.228  1.00 91.97           C  
ATOM    501  HA  PHE A  35     -25.111   4.463  13.359  1.00 91.97           H  
ATOM    502  C   PHE A  35     -25.543   6.325  12.399  1.00 91.97           C  
ATOM    503  CB  PHE A  35     -24.397   6.026  14.617  1.00 91.97           C  
ATOM    504  HB2 PHE A  35     -23.796   6.931  14.524  1.00 91.97           H  
ATOM    505  HB3 PHE A  35     -23.832   5.299  15.199  1.00 91.97           H  
ATOM    506  O   PHE A  35     -25.145   7.398  11.960  1.00 91.97           O  
ATOM    507  CG  PHE A  35     -25.666   6.339  15.385  1.00 91.97           C  
ATOM    508  CD1 PHE A  35     -25.973   7.669  15.729  1.00 91.97           C  
ATOM    509  HD1 PHE A  35     -25.310   8.472  15.441  1.00 91.97           H  
ATOM    510  CD2 PHE A  35     -26.528   5.297  15.775  1.00 91.97           C  
ATOM    511  HD2 PHE A  35     -26.287   4.274  15.526  1.00 91.97           H  
ATOM    512  CE1 PHE A  35     -27.126   7.951  16.481  1.00 91.97           C  
ATOM    513  HE1 PHE A  35     -27.338   8.968  16.779  1.00 91.97           H  
ATOM    514  CE2 PHE A  35     -27.690   5.584  16.512  1.00 91.97           C  
ATOM    515  HE2 PHE A  35     -28.341   4.784  16.833  1.00 91.97           H  
ATOM    516  CZ  PHE A  35     -27.982   6.909  16.874  1.00 91.97           C  
ATOM    517  HZ  PHE A  35     -28.851   7.124  17.479  1.00 91.97           H  
ATOM    518  N   TYR A  36     -26.792   5.902  12.236  1.00 84.80           N  
ATOM    519  H   TYR A  36     -27.025   4.982  12.582  1.00 84.80           H  
ATOM    520  CA  TYR A  36     -27.879   6.698  11.681  1.00 84.80           C  
ATOM    521  HA  TYR A  36     -27.580   7.745  11.641  1.00 84.80           H  
ATOM    522  C   TYR A  36     -29.091   6.587  12.597  1.00 84.80           C  
ATOM    523  CB  TYR A  36     -28.222   6.241  10.256  1.00 84.80           C  
ATOM    524  HB2 TYR A  36     -28.226   5.152  10.210  1.00 84.80           H  
ATOM    525  HB3 TYR A  36     -29.230   6.580  10.017  1.00 84.80           H  
ATOM    526  O   TYR A  36     -29.539   5.487  12.933  1.00 84.80           O  
ATOM    527  CG  TYR A  36     -27.274   6.789   9.211  1.00 84.80           C  
ATOM    528  CD1 TYR A  36     -27.669   7.856   8.379  1.00 84.80           C  
ATOM    529  HD1 TYR A  36     -28.662   8.271   8.470  1.00 84.80           H  
ATOM    530  CD2 TYR A  36     -25.975   6.268   9.109  1.00 84.80           C  
ATOM    531  HD2 TYR A  36     -25.666   5.471   9.769  1.00 84.80           H  
ATOM    532  CE1 TYR A  36     -26.780   8.369   7.415  1.00 84.80           C  
ATOM    533  HE1 TYR A  36     -27.092   9.166   6.756  1.00 84.80           H  
ATOM    534  CE2 TYR A  36     -25.069   6.823   8.191  1.00 84.80           C  
ATOM    535  HE2 TYR A  36     -24.055   6.459   8.111  1.00 84.80           H  
ATOM    536  OH  TYR A  36     -24.624   8.263   6.354  1.00 84.80           O  
ATOM    537  HH  TYR A  36     -25.010   8.941   5.794  1.00 84.80           H  
ATOM    538  CZ  TYR A  36     -25.480   7.835   7.312  1.00 84.80           C  
ATOM    539  N   MET A  37     -29.659   7.730  12.978  1.00 75.66           N  
ATOM    540  H   MET A  37     -29.286   8.612  12.656  1.00 75.66           H  
ATOM    541  CA  MET A  37     -30.908   7.737  13.721  1.00 75.66           C  
ATOM    542  HA  MET A  37     -30.842   6.957  14.480  1.00 75.66           H  
ATOM    543  C   MET A  37     -32.068   7.349  12.805  1.00 75.66           C  
ATOM    544  CB  MET A  37     -31.127   9.069  14.454  1.00 75.66           C  
ATOM    545  HB2 MET A  37     -32.191   9.201  14.652  1.00 75.66           H  
ATOM    546  HB3 MET A  37     -30.760   9.908  13.862  1.00 75.66           H  
ATOM    547  O   MET A  37     -32.221   7.823  11.678  1.00 75.66           O  
ATOM    548  CG  MET A  37     -30.383   9.059  15.787  1.00 75.66           C  
ATOM    549  HG2 MET A  37     -30.572   8.098  16.265  1.00 75.66           H  
ATOM    550  HG3 MET A  37     -29.312   9.142  15.601  1.00 75.66           H  
ATOM    551  SD  MET A  37     -30.883  10.331  16.970  1.00 75.66           S  
ATOM    552  CE  MET A  37     -29.777  11.672  16.488  1.00 75.66           C  
ATOM    553  HE1 MET A  37     -29.918  12.517  17.161  1.00 75.66           H  
ATOM    554  HE2 MET A  37     -28.742  11.334  16.536  1.00 75.66           H  
ATOM    555  HE3 MET A  37     -30.018  11.988  15.473  1.00 75.66           H  
ATOM    556  N   LYS A  38     -32.915   6.451  13.308  1.00 69.37           N  
ATOM    557  H   LYS A  38     -32.737   6.101  14.239  1.00 69.37           H  
ATOM    558  CA  LYS A  38     -34.182   6.130  12.662  1.00 69.37           C  
ATOM    559  HA  LYS A  38     -33.993   5.961  11.602  1.00 69.37           H  
ATOM    560  C   LYS A  38     -35.089   7.354  12.820  1.00 69.37           C  
ATOM    561  CB  LYS A  38     -34.746   4.842  13.286  1.00 69.37           C  
ATOM    562  HB2 LYS A  38     -33.955   4.094  13.308  1.00 69.37           H  
ATOM    563  HB3 LYS A  38     -35.055   5.041  14.312  1.00 69.37           H  
ATOM    564  O   LYS A  38     -35.448   7.693  13.942  1.00 69.37           O  
ATOM    565  CG  LYS A  38     -35.929   4.269  12.493  1.00 69.37           C  
ATOM    566  HG2 LYS A  38     -36.741   4.996  12.473  1.00 69.37           H  
ATOM    567  HG3 LYS A  38     -35.612   4.064  11.470  1.00 69.37           H  
ATOM    568  CD  LYS A  38     -36.426   2.972  13.142  1.00 69.37           C  
ATOM    569  HD2 LYS A  38     -35.608   2.252  13.166  1.00 69.37           H  
ATOM    570  HD3 LYS A  38     -36.745   3.185  14.162  1.00 69.37           H  
ATOM    571  CE  LYS A  38     -37.599   2.395  12.342  1.00 69.37           C  
ATOM    572  HE2 LYS A  38     -38.401   3.133  12.316  1.00 69.37           H  
ATOM    573  HE3 LYS A  38     -37.266   2.231  11.317  1.00 69.37           H  
ATOM    574  NZ  LYS A  38     -38.078   1.121  12.936  1.00 69.37           N  
ATOM    575  HZ1 LYS A  38     -37.329   0.444  12.952  1.00 69.37           H  
ATOM    576  HZ2 LYS A  38     -38.394   1.271  13.884  1.00 69.37           H  
ATOM    577  HZ3 LYS A  38     -38.840   0.742  12.391  1.00 69.37           H  
ATOM    578  N   ASN A  39     -35.477   7.965  11.700  1.00 69.52           N  
ATOM    579  H   ASN A  39     -35.034   7.648  10.849  1.00 69.52           H  
ATOM    580  CA  ASN A  39     -36.413   9.098  11.569  1.00 69.52           C  
ATOM    581  HA  ASN A  39     -36.758   9.077  10.535  1.00 69.52           H  
ATOM    582  C   ASN A  39     -35.847  10.518  11.751  1.00 69.52           C  
ATOM    583  CB  ASN A  39     -37.671   8.905  12.437  1.00 69.52           C  
ATOM    584  HB2 ASN A  39     -38.447   9.587  12.089  1.00 69.52           H  
ATOM    585  HB3 ASN A  39     -37.439   9.193  13.462  1.00 69.52           H  
ATOM    586  O   ASN A  39     -36.538  11.464  11.385  1.00 69.52           O  
ATOM    587  CG  ASN A  39     -38.241   7.502  12.421  1.00 69.52           C  
ATOM    588  ND2 ASN A  39     -38.554   6.963  13.576  1.00 69.52           N  
ATOM    589 HD21 ASN A  39     -38.326   7.474  14.417  1.00 69.52           H  
ATOM    590 HD22 ASN A  39     -39.009   6.062  13.569  1.00 69.52           H  
ATOM    591  OD1 ASN A  39     -38.402   6.860  11.396  1.00 69.52           O  
ATOM    592  N   GLU A  40     -34.616  10.688  12.230  1.00 69.82           N  
ATOM    593  H   GLU A  40     -34.063   9.885  12.493  1.00 69.82           H  
ATOM    594  CA  GLU A  40     -33.946  11.994  12.288  1.00 69.82           C  
ATOM    595  HA  GLU A  40     -34.484  12.700  11.655  1.00 69.82           H  
ATOM    596  C   GLU A  40     -32.517  11.862  11.747  1.00 69.82           C  
ATOM    597  CB  GLU A  40     -33.941  12.566  13.716  1.00 69.82           C  
ATOM    598  HB2 GLU A  40     -33.304  13.450  13.728  1.00 69.82           H  
ATOM    599  HB3 GLU A  40     -33.527  11.826  14.402  1.00 69.82           H  
ATOM    600  O   GLU A  40     -31.879  10.833  11.969  1.00 69.82           O  
ATOM    601  CG  GLU A  40     -35.355  12.971  14.172  1.00 69.82           C  
ATOM    602  HG2 GLU A  40     -35.768  13.663  13.438  1.00 69.82           H  
ATOM    603  HG3 GLU A  40     -35.987  12.083  14.191  1.00 69.82           H  
ATOM    604  CD  GLU A  40     -35.403  13.634  15.558  1.00 69.82           C  
ATOM    605  OE1 GLU A  40     -36.536  13.951  15.989  1.00 69.82           O  
ATOM    606  OE2 GLU A  40     -34.331  13.822  16.176  1.00 69.82           O  
ATOM    607  N   PRO A  41     -31.983  12.853  11.014  1.00 69.10           N  
ATOM    608  CA  PRO A  41     -30.582  12.821  10.623  1.00 69.10           C  
ATOM    609  HA  PRO A  41     -30.349  11.881  10.123  1.00 69.10           H  
ATOM    610  C   PRO A  41     -29.714  12.956  11.880  1.00 69.10           C  
ATOM    611  CB  PRO A  41     -30.411  13.978   9.633  1.00 69.10           C  
ATOM    612  HB2 PRO A  41     -30.605  13.616   8.623  1.00 69.10           H  
ATOM    613  HB3 PRO A  41     -29.419  14.425   9.690  1.00 69.10           H  
ATOM    614  O   PRO A  41     -29.759  13.979  12.559  1.00 69.10           O  
ATOM    615  CG  PRO A  41     -31.506  14.970  10.032  1.00 69.10           C  
ATOM    616  HG2 PRO A  41     -31.132  15.625  10.819  1.00 69.10           H  
ATOM    617  HG3 PRO A  41     -31.847  15.559   9.181  1.00 69.10           H  
ATOM    618  CD  PRO A  41     -32.623  14.090  10.595  1.00 69.10           C  
ATOM    619  HD2 PRO A  41     -33.103  14.591  11.435  1.00 69.10           H  
ATOM    620  HD3 PRO A  41     -33.352  13.874   9.814  1.00 69.10           H  
ATOM    621  N   ALA A  42     -28.921  11.927  12.191  1.00 77.32           N  
ATOM    622  H   ALA A  42     -28.945  11.101  11.609  1.00 77.32           H  
ATOM    623  CA  ALA A  42     -27.880  12.043  13.210  1.00 77.32           C  
ATOM    624  HA  ALA A  42     -28.344  12.289  14.165  1.00 77.32           H  
ATOM    625  C   ALA A  42     -26.935  13.197  12.842  1.00 77.32           C  
ATOM    626  CB  ALA A  42     -27.142  10.705  13.353  1.00 77.32           C  
ATOM    627  HB1 ALA A  42     -27.833   9.931  13.687  1.00 77.32           H  
ATOM    628  HB2 ALA A  42     -26.346  10.807  14.091  1.00 77.32           H  
ATOM    629  HB3 ALA A  42     -26.703  10.416  12.398  1.00 77.32           H  
ATOM    630  O   ALA A  42     -26.577  13.363  11.671  1.00 77.32           O  
ATOM    631  N   THR A  43     -26.538  14.008  13.825  1.00 85.10           N  
ATOM    632  H   THR A  43     -26.827  13.824  14.775  1.00 85.10           H  
ATOM    633  CA  THR A  43     -25.565  15.076  13.574  1.00 85.10           C  
ATOM    634  HA  THR A  43     -25.902  15.636  12.702  1.00 85.10           H  
ATOM    635  C   THR A  43     -24.206  14.464  13.242  1.00 85.10           C  
ATOM    636  CB  THR A  43     -25.433  16.072  14.739  1.00 85.10           C  
ATOM    637  HB  THR A  43     -24.832  16.913  14.392  1.00 85.10           H  
ATOM    638  O   THR A  43     -23.872  13.384  13.727  1.00 85.10           O  
ATOM    639  CG2 THR A  43     -26.777  16.618  15.218  1.00 85.10           C  
ATOM    640 HG21 THR A  43     -26.613  17.404  15.956  1.00 85.10           H  
ATOM    641 HG22 THR A  43     -27.371  15.824  15.670  1.00 85.10           H  
ATOM    642 HG23 THR A  43     -27.327  17.035  14.374  1.00 85.10           H  
ATOM    643  OG1 THR A  43     -24.771  15.497  15.838  1.00 85.10           O  
ATOM    644  HG1 THR A  43     -24.723  16.160  16.531  1.00 85.10           H  
ATOM    645  N   LEU A  44     -23.382  15.159  12.451  1.00 85.04           N  
ATOM    646  H   LEU A  44     -23.706  16.024  12.043  1.00 85.04           H  
ATOM    647  CA  LEU A  44     -22.032  14.681  12.117  1.00 85.04           C  
ATOM    648  HA  LEU A  44     -22.112  13.754  11.551  1.00 85.04           H  
ATOM    649  C   LEU A  44     -21.202  14.356  13.372  1.00 85.04           C  
ATOM    650  CB  LEU A  44     -21.308  15.743  11.269  1.00 85.04           C  
ATOM    651  HB2 LEU A  44     -21.219  16.662  11.848  1.00 85.04           H  
ATOM    652  HB3 LEU A  44     -20.298  15.378  11.078  1.00 85.04           H  
ATOM    653  O   LEU A  44     -20.437  13.394  13.388  1.00 85.04           O  
ATOM    654  CG  LEU A  44     -21.963  16.075   9.916  1.00 85.04           C  
ATOM    655  HG  LEU A  44     -22.906  16.594  10.089  1.00 85.04           H  
ATOM    656  CD1 LEU A  44     -21.045  17.003   9.122  1.00 85.04           C  
ATOM    657 HD11 LEU A  44     -21.519  17.281   8.181  1.00 85.04           H  
ATOM    658 HD12 LEU A  44     -20.094  16.512   8.914  1.00 85.04           H  
ATOM    659 HD13 LEU A  44     -20.856  17.913   9.692  1.00 85.04           H  
ATOM    660  CD2 LEU A  44     -22.242  14.816   9.098  1.00 85.04           C  
ATOM    661 HD21 LEU A  44     -21.394  14.137   9.177  1.00 85.04           H  
ATOM    662 HD22 LEU A  44     -23.124  14.312   9.492  1.00 85.04           H  
ATOM    663 HD23 LEU A  44     -22.428  15.068   8.053  1.00 85.04           H  
ATOM    664  N   GLU A  45     -21.407  15.124  14.443  1.00 87.64           N  
ATOM    665  H   GLU A  45     -22.072  15.882  14.366  1.00 87.64           H  
ATOM    666  CA  GLU A  45     -20.789  14.901  15.748  1.00 87.64           C  
ATOM    667  HA  GLU A  45     -19.708  14.841  15.624  1.00 87.64           H  
ATOM    668  C   GLU A  45     -21.249  13.588  16.394  1.00 87.64           C  
ATOM    669  CB  GLU A  45     -21.107  16.111  16.634  1.00 87.64           C  
ATOM    670  HB2 GLU A  45     -22.183  16.155  16.805  1.00 87.64           H  
ATOM    671  HB3 GLU A  45     -20.802  17.011  16.100  1.00 87.64           H  
ATOM    672  O   GLU A  45     -20.411  12.818  16.855  1.00 87.64           O  
ATOM    673  CG  GLU A  45     -20.374  16.069  17.981  1.00 87.64           C  
ATOM    674  HG2 GLU A  45     -19.308  15.942  17.792  1.00 87.64           H  
ATOM    675  HG3 GLU A  45     -20.725  15.210  18.552  1.00 87.64           H  
ATOM    676  CD  GLU A  45     -20.596  17.347  18.807  1.00 87.64           C  
ATOM    677  OE1 GLU A  45     -19.861  17.516  19.803  1.00 87.64           O  
ATOM    678  OE2 GLU A  45     -21.488  18.146  18.434  1.00 87.64           O  
ATOM    679  N   GLN A  46     -22.549  13.276  16.366  1.00 90.10           N  
ATOM    680  H   GLN A  46     -23.194  13.914  15.922  1.00 90.10           H  
ATOM    681  CA  GLN A  46     -23.080  12.014  16.896  1.00 90.10           C  
ATOM    682  HA  GLN A  46     -22.753  11.893  17.928  1.00 90.10           H  
ATOM    683  C   GLN A  46     -22.575  10.802  16.109  1.00 90.10           C  
ATOM    684  CB  GLN A  46     -24.612  12.038  16.854  1.00 90.10           C  
ATOM    685  HB2 GLN A  46     -24.993  11.031  17.026  1.00 90.10           H  
ATOM    686  HB3 GLN A  46     -24.934  12.353  15.862  1.00 90.10           H  
ATOM    687  O   GLN A  46     -22.196   9.796  16.711  1.00 90.10           O  
ATOM    688  CG  GLN A  46     -25.211  12.960  17.924  1.00 90.10           C  
ATOM    689  HG2 GLN A  46     -24.712  13.929  17.919  1.00 90.10           H  
ATOM    690  HG3 GLN A  46     -25.051  12.507  18.902  1.00 90.10           H  
ATOM    691  CD  GLN A  46     -26.701  13.185  17.704  1.00 90.10           C  
ATOM    692  NE2 GLN A  46     -27.484  13.274  18.756  1.00 90.10           N  
ATOM    693 HE21 GLN A  46     -27.104  13.207  19.689  1.00 90.10           H  
ATOM    694 HE22 GLN A  46     -28.464  13.437  18.574  1.00 90.10           H  
ATOM    695  OE1 GLN A  46     -27.194  13.282  16.591  1.00 90.10           O  
ATOM    696  N   ILE A  47     -22.532  10.901  14.775  1.00 91.36           N  
ATOM    697  H   ILE A  47     -22.867  11.755  14.352  1.00 91.36           H  
ATOM    698  CA  ILE A  47     -22.020   9.828  13.912  1.00 91.36           C  
ATOM    699  HA  ILE A  47     -22.585   8.919  14.117  1.00 91.36           H  
ATOM    700  C   ILE A  47     -20.552   9.546  14.256  1.00 91.36           C  
ATOM    701  CB  ILE A  47     -22.189  10.179  12.415  1.00 91.36           C  
ATOM    702  HB  ILE A  47     -21.596  11.066  12.190  1.00 91.36           H  
ATOM    703  O   ILE A  47     -20.178   8.397  14.509  1.00 91.36           O  
ATOM    704  CG1 ILE A  47     -23.665  10.464  12.061  1.00 91.36           C  
ATOM    705 HG12 ILE A  47     -24.047  11.273  12.684  1.00 91.36           H  
ATOM    706 HG13 ILE A  47     -24.270   9.590  12.301  1.00 91.36           H  
ATOM    707  CG2 ILE A  47     -21.684   9.014  11.549  1.00 91.36           C  
ATOM    708 HG21 ILE A  47     -21.629   9.317  10.503  1.00 91.36           H  
ATOM    709 HG22 ILE A  47     -20.690   8.689  11.856  1.00 91.36           H  
ATOM    710 HG23 ILE A  47     -22.367   8.170  11.642  1.00 91.36           H  
ATOM    711  CD1 ILE A  47     -23.914  10.865  10.603  1.00 91.36           C  
ATOM    712 HD11 ILE A  47     -23.260  11.692  10.327  1.00 91.36           H  
ATOM    713 HD12 ILE A  47     -23.739  10.019   9.937  1.00 91.36           H  
ATOM    714 HD13 ILE A  47     -24.951  11.180  10.490  1.00 91.36           H  
ATOM    715  N   LYS A  48     -19.728  10.600  14.323  1.00 92.69           N  
ATOM    716  H   LYS A  48     -20.101  11.513  14.104  1.00 92.69           H  
ATOM    717  CA  LYS A  48     -18.310  10.490  14.672  1.00 92.69           C  
ATOM    718  HA  LYS A  48     -17.840   9.768  14.003  1.00 92.69           H  
ATOM    719  C   LYS A  48     -18.110   9.968  16.093  1.00 92.69           C  
ATOM    720  CB  LYS A  48     -17.643  11.855  14.475  1.00 92.69           C  
ATOM    721  HB2 LYS A  48     -18.107  12.582  15.141  1.00 92.69           H  
ATOM    722  HB3 LYS A  48     -17.797  12.180  13.447  1.00 92.69           H  
ATOM    723  O   LYS A  48     -17.312   9.055  16.284  1.00 92.69           O  
ATOM    724  CG  LYS A  48     -16.135  11.789  14.755  1.00 92.69           C  
ATOM    725  HG2 LYS A  48     -15.953  11.416  15.763  1.00 92.69           H  
ATOM    726  HG3 LYS A  48     -15.657  11.124  14.036  1.00 92.69           H  
ATOM    727  CD  LYS A  48     -15.528  13.186  14.649  1.00 92.69           C  
ATOM    728  HD2 LYS A  48     -16.030  13.848  15.354  1.00 92.69           H  
ATOM    729  HD3 LYS A  48     -15.668  13.568  13.638  1.00 92.69           H  
ATOM    730  CE  LYS A  48     -14.035  13.129  14.972  1.00 92.69           C  
ATOM    731  HE2 LYS A  48     -13.875  12.633  15.929  1.00 92.69           H  
ATOM    732  HE3 LYS A  48     -13.538  12.556  14.189  1.00 92.69           H  
ATOM    733  NZ  LYS A  48     -13.484  14.497  14.995  1.00 92.69           N  
ATOM    734  HZ1 LYS A  48     -12.484  14.510  14.849  1.00 92.69           H  
ATOM    735  HZ2 LYS A  48     -13.771  15.056  15.785  1.00 92.69           H  
ATOM    736  HZ3 LYS A  48     -13.760  14.955  14.139  1.00 92.69           H  
ATOM    737  N   GLN A  49     -18.823  10.514  17.080  1.00 93.83           N  
ATOM    738  H   GLN A  49     -19.451  11.274  16.862  1.00 93.83           H  
ATOM    739  CA  GLN A  49     -18.713  10.085  18.475  1.00 93.83           C  
ATOM    740  HA  GLN A  49     -17.689  10.250  18.810  1.00 93.83           H  
ATOM    741  C   GLN A  49     -19.012   8.592  18.604  1.00 93.83           C  
ATOM    742  CB  GLN A  49     -19.658  10.912  19.362  1.00 93.83           C  
ATOM    743  HB2 GLN A  49     -19.418  11.969  19.248  1.00 93.83           H  
ATOM    744  HB3 GLN A  49     -20.689  10.754  19.045  1.00 93.83           H  
ATOM    745  O   GLN A  49     -18.237   7.876  19.234  1.00 93.83           O  
ATOM    746  CG  GLN A  49     -19.521  10.535  20.847  1.00 93.83           C  
ATOM    747  HG2 GLN A  49     -18.505  10.741  21.183  1.00 93.83           H  
ATOM    748  HG3 GLN A  49     -19.716   9.471  20.983  1.00 93.83           H  
ATOM    749  CD  GLN A  49     -20.489  11.318  21.721  1.00 93.83           C  
ATOM    750  NE2 GLN A  49     -21.458  10.675  22.333  1.00 93.83           N  
ATOM    751 HE21 GLN A  49     -21.568   9.676  22.230  1.00 93.83           H  
ATOM    752 HE22 GLN A  49     -22.070  11.246  22.898  1.00 93.83           H  
ATOM    753  OE1 GLN A  49     -20.399  12.521  21.870  1.00 93.83           O  
ATOM    754  N   ASN A  50     -20.085   8.113  17.969  1.00 94.75           N  
ATOM    755  H   ASN A  50     -20.690   8.750  17.470  1.00 94.75           H  
ATOM    756  CA  ASN A  50     -20.442   6.701  18.000  1.00 94.75           C  
ATOM    757  HA  ASN A  50     -20.589   6.400  19.037  1.00 94.75           H  
ATOM    758  C   ASN A  50     -19.339   5.812  17.412  1.00 94.75           C  
ATOM    759  CB  ASN A  50     -21.755   6.507  17.238  1.00 94.75           C  
ATOM    760  HB2 ASN A  50     -22.509   7.200  17.612  1.00 94.75           H  
ATOM    761  HB3 ASN A  50     -21.618   6.679  16.171  1.00 94.75           H  
ATOM    762  O   ASN A  50     -18.944   4.826  18.031  1.00 94.75           O  
ATOM    763  CG  ASN A  50     -22.253   5.106  17.488  1.00 94.75           C  
ATOM    764  ND2 ASN A  50     -22.083   4.167  16.586  1.00 94.75           N  
ATOM    765 HD21 ASN A  50     -22.452   3.255  16.813  1.00 94.75           H  
ATOM    766 HD22 ASN A  50     -21.571   4.335  15.732  1.00 94.75           H  
ATOM    767  OD1 ASN A  50     -22.756   4.832  18.552  1.00 94.75           O  
ATOM    768  N   ALA A  51     -18.820   6.188  16.240  1.00 96.00           N  
ATOM    769  H   ALA A  51     -19.191   7.012  15.788  1.00 96.00           H  
ATOM    770  CA  ALA A  51     -17.763   5.451  15.557  1.00 96.00           C  
ATOM    771  HA  ALA A  51     -18.091   4.423  15.402  1.00 96.00           H  
ATOM    772  C   ALA A  51     -16.463   5.406  16.381  1.00 96.00           C  
ATOM    773  CB  ALA A  51     -17.558   6.105  14.185  1.00 96.00           C  
ATOM    774  HB1 ALA A  51     -18.489   6.073  13.619  1.00 96.00           H  
ATOM    775  HB2 ALA A  51     -17.242   7.142  14.300  1.00 96.00           H  
ATOM    776  HB3 ALA A  51     -16.795   5.562  13.627  1.00 96.00           H  
ATOM    777  O   ALA A  51     -15.853   4.348  16.516  1.00 96.00           O  
ATOM    778  N   VAL A  52     -16.060   6.530  16.985  1.00 96.68           N  
ATOM    779  H   VAL A  52     -16.598   7.371  16.829  1.00 96.68           H  
ATOM    780  CA  VAL A  52     -14.859   6.611  17.834  1.00 96.68           C  
ATOM    781  HA  VAL A  52     -14.021   6.167  17.296  1.00 96.68           H  
ATOM    782  C   VAL A  52     -15.030   5.805  19.123  1.00 96.68           C  
ATOM    783  CB  VAL A  52     -14.505   8.080  18.139  1.00 96.68           C  
ATOM    784  HB  VAL A  52     -15.384   8.587  18.535  1.00 96.68           H  
ATOM    785  O   VAL A  52     -14.101   5.102  19.520  1.00 96.68           O  
ATOM    786  CG1 VAL A  52     -13.364   8.222  19.155  1.00 96.68           C  
ATOM    787 HG11 VAL A  52     -13.654   7.801  20.118  1.00 96.68           H  
ATOM    788 HG12 VAL A  52     -13.138   9.278  19.304  1.00 96.68           H  
ATOM    789 HG13 VAL A  52     -12.473   7.710  18.793  1.00 96.68           H  
ATOM    790  CG2 VAL A  52     -14.050   8.798  16.860  1.00 96.68           C  
ATOM    791 HG21 VAL A  52     -13.143   8.326  16.481  1.00 96.68           H  
ATOM    792 HG22 VAL A  52     -13.851   9.848  17.076  1.00 96.68           H  
ATOM    793 HG23 VAL A  52     -14.817   8.738  16.089  1.00 96.68           H  
ATOM    794  N   CYS A  53     -16.207   5.860  19.757  1.00 96.45           N  
ATOM    795  H   CYS A  53     -16.936   6.452  19.387  1.00 96.45           H  
ATOM    796  CA  CYS A  53     -16.500   5.055  20.946  1.00 96.45           C  
ATOM    797  HA  CYS A  53     -15.737   5.239  21.702  1.00 96.45           H  
ATOM    798  C   CYS A  53     -16.448   3.563  20.630  1.00 96.45           C  
ATOM    799  CB  CYS A  53     -17.872   5.424  21.525  1.00 96.45           C  
ATOM    800  HB2 CYS A  53     -18.641   5.345  20.757  1.00 96.45           H  
ATOM    801  HB3 CYS A  53     -18.115   4.734  22.333  1.00 96.45           H  
ATOM    802  O   CYS A  53     -15.785   2.814  21.343  1.00 96.45           O  
ATOM    803  SG  CYS A  53     -17.829   7.105  22.191  1.00 96.45           S  
ATOM    804  HG  CYS A  53     -17.729   7.710  21.004  1.00 96.45           H  
ATOM    805  N   TRP A  54     -17.086   3.143  19.534  1.00 96.60           N  
ATOM    806  H   TRP A  54     -17.622   3.804  18.990  1.00 96.60           H  
ATOM    807  CA  TRP A  54     -17.008   1.765  19.062  1.00 96.60           C  
ATOM    808  HA  TRP A  54     -17.432   1.102  19.817  1.00 96.60           H  
ATOM    809  C   TRP A  54     -15.553   1.341  18.845  1.00 96.60           C  
ATOM    810  CB  TRP A  54     -17.810   1.613  17.767  1.00 96.60           C  
ATOM    811  HB2 TRP A  54     -18.851   1.900  17.913  1.00 96.60           H  
ATOM    812  HB3 TRP A  54     -17.408   2.292  17.014  1.00 96.60           H  
ATOM    813  O   TRP A  54     -15.114   0.356  19.439  1.00 96.60           O  
ATOM    814  CG  TRP A  54     -17.756   0.230  17.214  1.00 96.60           C  
ATOM    815  CD1 TRP A  54     -18.508  -0.827  17.601  1.00 96.60           C  
ATOM    816  HD1 TRP A  54     -19.270  -0.804  18.365  1.00 96.60           H  
ATOM    817  CD2 TRP A  54     -16.836  -0.273  16.204  1.00 96.60           C  
ATOM    818  CE2 TRP A  54     -17.111  -1.655  15.997  1.00 96.60           C  
ATOM    819  CE3 TRP A  54     -15.806   0.311  15.434  1.00 96.60           C  
ATOM    820  HE3 TRP A  54     -15.585   1.362  15.549  1.00 96.60           H  
ATOM    821  NE1 TRP A  54     -18.138  -1.941  16.868  1.00 96.60           N  
ATOM    822  HE1 TRP A  54     -18.528  -2.866  16.982  1.00 96.60           H  
ATOM    823  CH2 TRP A  54     -15.389  -1.816  14.316  1.00 96.60           C  
ATOM    824  HH2 TRP A  54     -14.843  -2.403  13.592  1.00 96.60           H  
ATOM    825  CZ2 TRP A  54     -16.402  -2.425  15.071  1.00 96.60           C  
ATOM    826  HZ2 TRP A  54     -16.630  -3.472  14.936  1.00 96.60           H  
ATOM    827  CZ3 TRP A  54     -15.091  -0.454  14.495  1.00 96.60           C  
ATOM    828  HZ3 TRP A  54     -14.316   0.002  13.896  1.00 96.60           H  
ATOM    829  N   ALA A  55     -14.787   2.123  18.078  1.00 97.26           N  
ATOM    830  H   ALA A  55     -15.216   2.927  17.641  1.00 97.26           H  
ATOM    831  CA  ALA A  55     -13.401   1.825  17.729  1.00 97.26           C  
ATOM    832  HA  ALA A  55     -13.373   0.887  17.174  1.00 97.26           H  
ATOM    833  C   ALA A  55     -12.512   1.666  18.971  1.00 97.26           C  
ATOM    834  CB  ALA A  55     -12.897   2.940  16.807  1.00 97.26           C  
ATOM    835  HB1 ALA A  55     -11.890   2.709  16.460  1.00 97.26           H  
ATOM    836  HB2 ALA A  55     -13.561   3.018  15.947  1.00 97.26           H  
ATOM    837  HB3 ALA A  55     -12.888   3.893  17.336  1.00 97.26           H  
ATOM    838  O   ALA A  55     -11.777   0.688  19.083  1.00 97.26           O  
ATOM    839  N   PHE A  56     -12.628   2.581  19.939  1.00 96.52           N  
ATOM    840  H   PHE A  56     -13.272   3.347  19.800  1.00 96.52           H  
ATOM    841  CA  PHE A  56     -11.850   2.550  21.182  1.00 96.52           C  
ATOM    842  HA  PHE A  56     -10.790   2.608  20.934  1.00 96.52           H  
ATOM    843  C   PHE A  56     -12.052   1.250  21.984  1.00 96.52           C  
ATOM    844  CB  PHE A  56     -12.228   3.787  22.011  1.00 96.52           C  
ATOM    845  HB2 PHE A  56     -12.093   4.678  21.398  1.00 96.52           H  
ATOM    846  HB3 PHE A  56     -13.284   3.731  22.275  1.00 96.52           H  
ATOM    847  O   PHE A  56     -11.135   0.802  22.670  1.00 96.52           O  
ATOM    848  CG  PHE A  56     -11.408   3.959  23.274  1.00 96.52           C  
ATOM    849  CD1 PHE A  56     -11.904   3.493  24.505  1.00 96.52           C  
ATOM    850  HD1 PHE A  56     -12.864   3.001  24.543  1.00 96.52           H  
ATOM    851  CD2 PHE A  56     -10.123   4.529  23.214  1.00 96.52           C  
ATOM    852  HD2 PHE A  56      -9.707   4.834  22.265  1.00 96.52           H  
ATOM    853  CE1 PHE A  56     -11.136   3.621  25.676  1.00 96.52           C  
ATOM    854  HE1 PHE A  56     -11.513   3.239  26.613  1.00 96.52           H  
ATOM    855  CE2 PHE A  56      -9.342   4.620  24.381  1.00 96.52           C  
ATOM    856  HE2 PHE A  56      -8.318   4.959  24.330  1.00 96.52           H  
ATOM    857  CZ  PHE A  56      -9.852   4.186  25.613  1.00 96.52           C  
ATOM    858  HZ  PHE A  56      -9.237   4.233  26.499  1.00 96.52           H  
ATOM    859  N   THR A  57     -13.224   0.617  21.869  1.00 95.44           N  
ATOM    860  H   THR A  57     -13.929   1.040  21.282  1.00 95.44           H  
ATOM    861  CA  THR A  57     -13.564  -0.623  22.593  1.00 95.44           C  
ATOM    862  HA  THR A  57     -12.998  -0.635  23.524  1.00 95.44           H  
ATOM    863  C   THR A  57     -13.178  -1.920  21.875  1.00 95.44           C  
ATOM    864  CB  THR A  57     -15.050  -0.660  22.985  1.00 95.44           C  
ATOM    865  HB  THR A  57     -15.240  -1.576  23.544  1.00 95.44           H  
ATOM    866  O   THR A  57     -13.352  -2.990  22.451  1.00 95.44           O  
ATOM    867  CG2 THR A  57     -15.435   0.514  23.885  1.00 95.44           C  
ATOM    868 HG21 THR A  57     -16.491   0.436  24.146  1.00 95.44           H  
ATOM    869 HG22 THR A  57     -15.261   1.467  23.385  1.00 95.44           H  
ATOM    870 HG23 THR A  57     -14.842   0.475  24.799  1.00 95.44           H  
ATOM    871  OG1 THR A  57     -15.907  -0.652  21.865  1.00 95.44           O  
ATOM    872  HG1 THR A  57     -15.501  -0.148  21.155  1.00 95.44           H  
ATOM    873  N   GLN A  58     -12.643  -1.858  20.648  1.00 95.55           N  
ATOM    874  H   GLN A  58     -12.489  -0.956  20.220  1.00 95.55           H  
ATOM    875  CA  GLN A  58     -12.361  -3.065  19.851  1.00 95.55           C  
ATOM    876  HA  GLN A  58     -13.187  -3.765  19.973  1.00 95.55           H  
ATOM    877  C   GLN A  58     -11.111  -3.832  20.295  1.00 95.55           C  
ATOM    878  CB  GLN A  58     -12.236  -2.707  18.358  1.00 95.55           C  
ATOM    879  HB2 GLN A  58     -11.423  -1.994  18.219  1.00 95.55           H  
ATOM    880  HB3 GLN A  58     -11.981  -3.613  17.808  1.00 95.55           H  
ATOM    881  O   GLN A  58     -10.983  -5.019  20.003  1.00 95.55           O  
ATOM    882  CG  GLN A  58     -13.519  -2.132  17.745  1.00 95.55           C  
ATOM    883  HG2 GLN A  58     -13.417  -2.096  16.660  1.00 95.55           H  
ATOM    884  HG3 GLN A  58     -13.652  -1.111  18.102  1.00 95.55           H  
ATOM    885  CD  GLN A  58     -14.745  -2.964  18.095  1.00 95.55           C  
ATOM    886  NE2 GLN A  58     -15.659  -2.440  18.878  1.00 95.55           N  
ATOM    887 HE21 GLN A  58     -15.570  -1.485  19.193  1.00 95.55           H  
ATOM    888 HE22 GLN A  58     -16.424  -3.049  19.132  1.00 95.55           H  
ATOM    889  OE1 GLN A  58     -14.867  -4.119  17.741  1.00 95.55           O  
ATOM    890  N   PHE A  59     -10.188  -3.175  20.998  1.00 96.24           N  
ATOM    891  H   PHE A  59     -10.380  -2.225  21.281  1.00 96.24           H  
ATOM    892  CA  PHE A  59      -8.916  -3.769  21.400  1.00 96.24           C  
ATOM    893  HA  PHE A  59      -8.942  -4.842  21.213  1.00 96.24           H  
ATOM    894  C   PHE A  59      -8.668  -3.580  22.890  1.00 96.24           C  
ATOM    895  CB  PHE A  59      -7.771  -3.189  20.561  1.00 96.24           C  
ATOM    896  HB2 PHE A  59      -6.831  -3.606  20.921  1.00 96.24           H  
ATOM    897  HB3 PHE A  59      -7.728  -2.110  20.709  1.00 96.24           H  
ATOM    898  O   PHE A  59      -8.991  -2.541  23.465  1.00 96.24           O  
ATOM    899  CG  PHE A  59      -7.894  -3.495  19.081  1.00 96.24           C  
ATOM    900  CD1 PHE A  59      -7.506  -4.752  18.585  1.00 96.24           C  
ATOM    901  HD1 PHE A  59      -7.112  -5.500  19.257  1.00 96.24           H  
ATOM    902  CD2 PHE A  59      -8.438  -2.540  18.207  1.00 96.24           C  
ATOM    903  HD2 PHE A  59      -8.744  -1.582  18.601  1.00 96.24           H  
ATOM    904  CE1 PHE A  59      -7.664  -5.050  17.220  1.00 96.24           C  
ATOM    905  HE1 PHE A  59      -7.395  -6.028  16.848  1.00 96.24           H  
ATOM    906  CE2 PHE A  59      -8.596  -2.834  16.840  1.00 96.24           C  
ATOM    907  HE2 PHE A  59      -9.022  -2.100  16.172  1.00 96.24           H  
ATOM    908  CZ  PHE A  59      -8.206  -4.091  16.346  1.00 96.24           C  
ATOM    909  HZ  PHE A  59      -8.336  -4.328  15.300  1.00 96.24           H  
ATOM    910  N   THR A  60      -8.056  -4.588  23.510  1.00 96.15           N  
ATOM    911  H   THR A  60      -7.794  -5.400  22.970  1.00 96.15           H  
ATOM    912  CA  THR A  60      -7.605  -4.510  24.906  1.00 96.15           C  
ATOM    913  HA  THR A  60      -8.286  -3.875  25.473  1.00 96.15           H  
ATOM    914  C   THR A  60      -6.215  -3.889  25.016  1.00 96.15           C  
ATOM    915  CB  THR A  60      -7.583  -5.897  25.560  1.00 96.15           C  
ATOM    916  HB  THR A  60      -7.215  -5.795  26.581  1.00 96.15           H  
ATOM    917  O   THR A  60      -5.861  -3.351  26.062  1.00 96.15           O  
ATOM    918  CG2 THR A  60      -8.970  -6.539  25.611  1.00 96.15           C  
ATOM    919 HG21 THR A  60      -8.911  -7.485  26.148  1.00 96.15           H  
ATOM    920 HG22 THR A  60      -9.663  -5.876  26.128  1.00 96.15           H  
ATOM    921 HG23 THR A  60      -9.338  -6.726  24.602  1.00 96.15           H  
ATOM    922  OG1 THR A  60      -6.719  -6.764  24.850  1.00 96.15           O  
ATOM    923  HG1 THR A  60      -5.894  -6.287  24.731  1.00 96.15           H  
ATOM    924  N   ASP A  61      -5.404  -4.003  23.960  1.00 97.07           N  
ATOM    925  H   ASP A  61      -5.751  -4.453  23.124  1.00 97.07           H  
ATOM    926  CA  ASP A  61      -4.101  -3.350  23.868  1.00 97.07           C  
ATOM    927  HA  ASP A  61      -3.554  -3.540  24.791  1.00 97.07           H  
ATOM    928  C   ASP A  61      -4.276  -1.829  23.717  1.00 97.07           C  
ATOM    929  CB  ASP A  61      -3.296  -3.977  22.721  1.00 97.07           C  
ATOM    930  HB2 ASP A  61      -3.201  -5.047  22.903  1.00 97.07           H  
ATOM    931  HB3 ASP A  61      -3.832  -3.846  21.781  1.00 97.07           H  
ATOM    932  O   ASP A  61      -5.020  -1.346  22.860  1.00 97.07           O  
ATOM    933  CG  ASP A  61      -1.900  -3.364  22.599  1.00 97.07           C  
ATOM    934  OD1 ASP A  61      -1.817  -2.190  22.179  1.00 97.07           O  
ATOM    935  OD2 ASP A  61      -0.922  -4.056  22.954  1.00 97.07           O  
ATOM    936  N   VAL A  62      -3.583  -1.071  24.571  1.00 95.55           N  
ATOM    937  H   VAL A  62      -2.977  -1.537  25.232  1.00 95.55           H  
ATOM    938  CA  VAL A  62      -3.706   0.393  24.645  1.00 95.55           C  
ATOM    939  HA  VAL A  62      -4.759   0.648  24.766  1.00 95.55           H  
ATOM    940  C   VAL A  62      -3.231   1.065  23.356  1.00 95.55           C  
ATOM    941  CB  VAL A  62      -2.926   0.939  25.859  1.00 95.55           C  
ATOM    942  HB  VAL A  62      -1.882   0.636  25.775  1.00 95.55           H  
ATOM    943  O   VAL A  62      -3.865   2.015  22.902  1.00 95.55           O  
ATOM    944  CG1 VAL A  62      -2.973   2.470  25.958  1.00 95.55           C  
ATOM    945 HG11 VAL A  62      -4.008   2.812  25.973  1.00 95.55           H  
ATOM    946 HG12 VAL A  62      -2.467   2.921  25.104  1.00 95.55           H  
ATOM    947 HG13 VAL A  62      -2.465   2.804  26.863  1.00 95.55           H  
ATOM    948  CG2 VAL A  62      -3.488   0.377  27.174  1.00 95.55           C  
ATOM    949 HG21 VAL A  62      -4.541   0.642  27.268  1.00 95.55           H  
ATOM    950 HG22 VAL A  62      -2.935   0.784  28.020  1.00 95.55           H  
ATOM    951 HG23 VAL A  62      -3.395  -0.709  27.193  1.00 95.55           H  
ATOM    952  N   VAL A  63      -2.155   0.564  22.744  1.00 96.83           N  
ATOM    953  H   VAL A  63      -1.825  -0.349  23.024  1.00 96.83           H  
ATOM    954  CA  VAL A  63      -1.596   1.121  21.505  1.00 96.83           C  
ATOM    955  HA  VAL A  63      -1.536   2.205  21.600  1.00 96.83           H  
ATOM    956  C   VAL A  63      -2.525   0.819  20.331  1.00 96.83           C  
ATOM    957  CB  VAL A  63      -0.175   0.575  21.244  1.00 96.83           C  
ATOM    958  HB  VAL A  63      -0.202  -0.511  21.158  1.00 96.83           H  
ATOM    959  O   VAL A  63      -2.808   1.707  19.529  1.00 96.83           O  
ATOM    960  CG1 VAL A  63       0.414   1.131  19.945  1.00 96.83           C  
ATOM    961 HG11 VAL A  63       1.441   0.786  19.823  1.00 96.83           H  
ATOM    962 HG12 VAL A  63       0.390   2.221  19.967  1.00 96.83           H  
ATOM    963 HG13 VAL A  63      -0.162   0.778  19.090  1.00 96.83           H  
ATOM    964  CG2 VAL A  63       0.781   0.947  22.387  1.00 96.83           C  
ATOM    965 HG21 VAL A  63       0.455   0.471  23.312  1.00 96.83           H  
ATOM    966 HG22 VAL A  63       1.786   0.594  22.158  1.00 96.83           H  
ATOM    967 HG23 VAL A  63       0.797   2.028  22.523  1.00 96.83           H  
ATOM    968  N   ALA A  64      -3.060  -0.402  20.250  1.00 97.90           N  
ATOM    969  H   ALA A  64      -2.777  -1.091  20.932  1.00 97.90           H  
ATOM    970  CA  ALA A  64      -4.041  -0.772  19.230  1.00 97.90           C  
ATOM    971  HA  ALA A  64      -3.608  -0.588  18.246  1.00 97.90           H  
ATOM    972  C   ALA A  64      -5.329   0.068  19.340  1.00 97.90           C  
ATOM    973  CB  ALA A  64      -4.328  -2.269  19.360  1.00 97.90           C  
ATOM    974  HB1 ALA A  64      -4.989  -2.594  18.556  1.00 97.90           H  
ATOM    975  HB2 ALA A  64      -3.397  -2.833  19.308  1.00 97.90           H  
ATOM    976  HB3 ALA A  64      -4.815  -2.466  20.315  1.00 97.90           H  
ATOM    977  O   ALA A  64      -5.812   0.591  18.332  1.00 97.90           O  
ATOM    978  N   SER A  65      -5.845   0.256  20.561  1.00 97.19           N  
ATOM    979  H   SER A  65      -5.412  -0.222  21.338  1.00 97.19           H  
ATOM    980  CA  SER A  65      -7.008   1.111  20.834  1.00 97.19           C  
ATOM    981  HA  SER A  65      -7.845   0.762  20.229  1.00 97.19           H  
ATOM    982  C   SER A  65      -6.742   2.582  20.474  1.00 97.19           C  
ATOM    983  CB  SER A  65      -7.420   0.973  22.303  1.00 97.19           C  
ATOM    984  HB2 SER A  65      -7.660  -0.068  22.521  1.00 97.19           H  
ATOM    985  HB3 SER A  65      -6.598   1.289  22.945  1.00 97.19           H  
ATOM    986  O   SER A  65      -7.585   3.231  19.843  1.00 97.19           O  
ATOM    987  OG  SER A  65      -8.547   1.785  22.562  1.00 97.19           O  
ATOM    988  HG  SER A  65      -9.315   1.232  22.723  1.00 97.19           H  
ATOM    989  N   GLU A  66      -5.550   3.109  20.782  1.00 96.59           N  
ATOM    990  H   GLU A  66      -4.902   2.562  21.330  1.00 96.59           H  
ATOM    991  CA  GLU A  66      -5.136   4.459  20.383  1.00 96.59           C  
ATOM    992  HA  GLU A  66      -5.868   5.170  20.766  1.00 96.59           H  
ATOM    993  C   GLU A  66      -5.103   4.610  18.856  1.00 96.59           C  
ATOM    994  CB  GLU A  66      -3.769   4.810  21.001  1.00 96.59           C  
ATOM    995  HB2 GLU A  66      -3.824   4.660  22.080  1.00 96.59           H  
ATOM    996  HB3 GLU A  66      -3.004   4.148  20.594  1.00 96.59           H  
ATOM    997  O   GLU A  66      -5.687   5.564  18.338  1.00 96.59           O  
ATOM    998  CG  GLU A  66      -3.368   6.271  20.726  1.00 96.59           C  
ATOM    999  HG2 GLU A  66      -4.082   6.930  21.219  1.00 96.59           H  
ATOM   1000  HG3 GLU A  66      -3.425   6.462  19.654  1.00 96.59           H  
ATOM   1001  CD  GLU A  66      -1.947   6.615  21.200  1.00 96.59           C  
ATOM   1002  OE1 GLU A  66      -1.310   7.464  20.528  1.00 96.59           O  
ATOM   1003  OE2 GLU A  66      -1.499   6.048  22.221  1.00 96.59           O  
ATOM   1004  N   ILE A  67      -4.482   3.664  18.138  1.00 97.59           N  
ATOM   1005  H   ILE A  67      -4.025   2.917  18.641  1.00 97.59           H  
ATOM   1006  CA  ILE A  67      -4.387   3.671  16.668  1.00 97.59           C  
ATOM   1007  HA  ILE A  67      -3.894   4.590  16.352  1.00 97.59           H  
ATOM   1008  C   ILE A  67      -5.778   3.672  16.036  1.00 97.59           C  
ATOM   1009  CB  ILE A  67      -3.552   2.466  16.163  1.00 97.59           C  
ATOM   1010  HB  ILE A  67      -3.904   1.566  16.666  1.00 97.59           H  
ATOM   1011  O   ILE A  67      -6.071   4.518  15.189  1.00 97.59           O  
ATOM   1012  CG1 ILE A  67      -2.061   2.675  16.499  1.00 97.59           C  
ATOM   1013 HG12 ILE A  67      -1.651   3.429  15.827  1.00 97.59           H  
ATOM   1014 HG13 ILE A  67      -1.958   3.050  17.518  1.00 97.59           H  
ATOM   1015  CG2 ILE A  67      -3.701   2.255  14.638  1.00 97.59           C  
ATOM   1016 HG21 ILE A  67      -4.725   1.980  14.385  1.00 97.59           H  
ATOM   1017 HG22 ILE A  67      -3.067   1.436  14.299  1.00 97.59           H  
ATOM   1018 HG23 ILE A  67      -3.432   3.168  14.106  1.00 97.59           H  
ATOM   1019  CD1 ILE A  67      -1.219   1.399  16.385  1.00 97.59           C  
ATOM   1020 HD11 ILE A  67      -1.154   1.065  15.349  1.00 97.59           H  
ATOM   1021 HD12 ILE A  67      -0.210   1.601  16.745  1.00 97.59           H  
ATOM   1022 HD13 ILE A  67      -1.659   0.611  16.997  1.00 97.59           H  
ATOM   1023  N   ILE A  68      -6.651   2.739  16.430  1.00 98.01           N  
ATOM   1024  H   ILE A  68      -6.374   2.071  17.135  1.00 98.01           H  
ATOM   1025  CA  ILE A  68      -7.946   2.589  15.758  1.00 98.01           C  
ATOM   1026  HA  ILE A  68      -7.745   2.630  14.688  1.00 98.01           H  
ATOM   1027  C   ILE A  68      -8.880   3.765  16.069  1.00 98.01           C  
ATOM   1028  CB  ILE A  68      -8.577   1.214  16.065  1.00 98.01           C  
ATOM   1029  HB  ILE A  68      -7.794   0.457  16.005  1.00 98.01           H  
ATOM   1030  O   ILE A  68      -9.541   4.276  15.167  1.00 98.01           O  
ATOM   1031  CG1 ILE A  68      -9.673   0.829  15.048  1.00 98.01           C  
ATOM   1032 HG12 ILE A  68     -10.397   1.637  14.943  1.00 98.01           H  
ATOM   1033 HG13 ILE A  68     -10.202  -0.053  15.408  1.00 98.01           H  
ATOM   1034  CG2 ILE A  68      -9.157   1.149  17.480  1.00 98.01           C  
ATOM   1035 HG21 ILE A  68      -9.971   1.864  17.606  1.00 98.01           H  
ATOM   1036 HG22 ILE A  68      -9.566   0.156  17.664  1.00 98.01           H  
ATOM   1037 HG23 ILE A  68      -8.374   1.350  18.211  1.00 98.01           H  
ATOM   1038  CD1 ILE A  68      -9.090   0.488  13.672  1.00 98.01           C  
ATOM   1039 HD11 ILE A  68      -9.869   0.088  13.022  1.00 98.01           H  
ATOM   1040 HD12 ILE A  68      -8.319  -0.274  13.782  1.00 98.01           H  
ATOM   1041 HD13 ILE A  68      -8.667   1.375  13.200  1.00 98.01           H  
ATOM   1042  N   SER A  69      -8.905   4.252  17.315  1.00 97.97           N  
ATOM   1043  H   SER A  69      -8.320   3.816  18.013  1.00 97.97           H  
ATOM   1044  CA  SER A  69      -9.782   5.361  17.711  1.00 97.97           C  
ATOM   1045  HA  SER A  69     -10.791   5.142  17.362  1.00 97.97           H  
ATOM   1046  C   SER A  69      -9.364   6.680  17.058  1.00 97.97           C  
ATOM   1047  CB  SER A  69      -9.845   5.496  19.236  1.00 97.97           C  
ATOM   1048  HB2 SER A  69     -10.265   4.585  19.661  1.00 97.97           H  
ATOM   1049  HB3 SER A  69     -10.497   6.331  19.495  1.00 97.97           H  
ATOM   1050  O   SER A  69     -10.214   7.398  16.524  1.00 97.97           O  
ATOM   1051  OG  SER A  69      -8.566   5.718  19.793  1.00 97.97           O  
ATOM   1052  HG  SER A  69      -8.136   4.863  19.866  1.00 97.97           H  
ATOM   1053  N   ASN A  70      -8.060   6.973  17.011  1.00 98.45           N  
ATOM   1054  H   ASN A  70      -7.413   6.352  17.477  1.00 98.45           H  
ATOM   1055  CA  ASN A  70      -7.531   8.136  16.301  1.00 98.45           C  
ATOM   1056  HA  ASN A  70      -8.100   9.020  16.589  1.00 98.45           H  
ATOM   1057  C   ASN A  70      -7.666   7.998  14.782  1.00 98.45           C  
ATOM   1058  CB  ASN A  70      -6.065   8.346  16.684  1.00 98.45           C  
ATOM   1059  HB2 ASN A  70      -5.528   7.398  16.699  1.00 98.45           H  
ATOM   1060  HB3 ASN A  70      -5.587   8.974  15.932  1.00 98.45           H  
ATOM   1061  O   ASN A  70      -7.977   8.979  14.108  1.00 98.45           O  
ATOM   1062  CG  ASN A  70      -5.929   9.058  18.005  1.00 98.45           C  
ATOM   1063  ND2 ASN A  70      -5.721   8.342  19.078  1.00 98.45           N  
ATOM   1064 HD21 ASN A  70      -5.540   8.823  19.948  1.00 98.45           H  
ATOM   1065 HD22 ASN A  70      -5.653   7.337  18.995  1.00 98.45           H  
ATOM   1066  OD1 ASN A  70      -6.010  10.276  18.060  1.00 98.45           O  
ATOM   1067  N   GLY A  71      -7.462   6.799  14.234  1.00 98.02           N  
ATOM   1068  H   GLY A  71      -7.137   6.045  14.823  1.00 98.02           H  
ATOM   1069  CA  GLY A  71      -7.663   6.516  12.816  1.00 98.02           C  
ATOM   1070  HA2 GLY A  71      -7.424   5.467  12.639  1.00 98.02           H  
ATOM   1071  HA3 GLY A  71      -7.002   7.139  12.214  1.00 98.02           H  
ATOM   1072  C   GLY A  71      -9.104   6.775  12.389  1.00 98.02           C  
ATOM   1073  O   GLY A  71      -9.335   7.534  11.452  1.00 98.02           O  
ATOM   1074  N   VAL A  72     -10.078   6.236  13.126  1.00 98.32           N  
ATOM   1075  H   VAL A  72      -9.820   5.619  13.883  1.00 98.32           H  
ATOM   1076  CA  VAL A  72     -11.509   6.472  12.882  1.00 98.32           C  
ATOM   1077  HA  VAL A  72     -11.741   6.234  11.844  1.00 98.32           H  
ATOM   1078  C   VAL A  72     -11.869   7.946  13.037  1.00 98.32           C  
ATOM   1079  CB  VAL A  72     -12.370   5.547  13.762  1.00 98.32           C  
ATOM   1080  HB  VAL A  72     -12.029   5.602  14.796  1.00 98.32           H  
ATOM   1081  O   VAL A  72     -12.521   8.500  12.152  1.00 98.32           O  
ATOM   1082  CG1 VAL A  72     -13.858   5.913  13.724  1.00 98.32           C  
ATOM   1083 HG11 VAL A  72     -14.216   5.928  12.695  1.00 98.32           H  
ATOM   1084 HG12 VAL A  72     -14.026   6.887  14.184  1.00 98.32           H  
ATOM   1085 HG13 VAL A  72     -14.422   5.171  14.290  1.00 98.32           H  
ATOM   1086  CG2 VAL A  72     -12.239   4.101  13.257  1.00 98.32           C  
ATOM   1087 HG21 VAL A  72     -12.622   4.022  12.239  1.00 98.32           H  
ATOM   1088 HG22 VAL A  72     -11.198   3.779  13.268  1.00 98.32           H  
ATOM   1089 HG23 VAL A  72     -12.812   3.426  13.893  1.00 98.32           H  
ATOM   1090  N   ALA A  73     -11.392   8.619  14.088  1.00 97.19           N  
ATOM   1091  H   ALA A  73     -10.865   8.125  14.794  1.00 97.19           H  
ATOM   1092  CA  ALA A  73     -11.617  10.054  14.256  1.00 97.19           C  
ATOM   1093  HA  ALA A  73     -12.691  10.226  14.325  1.00 97.19           H  
ATOM   1094  C   ALA A  73     -11.094  10.864  13.052  1.00 97.19           C  
ATOM   1095  CB  ALA A  73     -10.962  10.512  15.565  1.00 97.19           C  
ATOM   1096  HB1 ALA A  73      -9.884  10.357  15.520  1.00 97.19           H  
ATOM   1097  HB2 ALA A  73     -11.157  11.573  15.722  1.00 97.19           H  
ATOM   1098  HB3 ALA A  73     -11.360   9.946  16.407  1.00 97.19           H  
ATOM   1099  O   ALA A  73     -11.819  11.708  12.521  1.00 97.19           O  
ATOM   1100  N   ALA A  74      -9.873  10.566  12.593  1.00 96.67           N  
ATOM   1101  H   ALA A  74      -9.339   9.859  13.078  1.00 96.67           H  
ATOM   1102  CA  ALA A  74      -9.236  11.238  11.466  1.00 96.67           C  
ATOM   1103  HA  ALA A  74      -9.266  12.313  11.644  1.00 96.67           H  
ATOM   1104  C   ALA A  74      -9.950  10.961  10.137  1.00 96.67           C  
ATOM   1105  CB  ALA A  74      -7.770  10.792  11.394  1.00 96.67           C  
ATOM   1106  HB1 ALA A  74      -7.241  11.377  10.642  1.00 96.67           H  
ATOM   1107  HB2 ALA A  74      -7.710   9.735  11.134  1.00 96.67           H  
ATOM   1108  HB3 ALA A  74      -7.292  10.932  12.364  1.00 96.67           H  
ATOM   1109  O   ALA A  74     -10.204  11.892   9.377  1.00 96.67           O  
ATOM   1110  N   MET A  75     -10.296   9.703   9.850  1.00 97.29           N  
ATOM   1111  H   MET A  75     -10.057   8.975  10.508  1.00 97.29           H  
ATOM   1112  CA  MET A  75     -10.988   9.326   8.612  1.00 97.29           C  
ATOM   1113  HA  MET A  75     -10.378   9.617   7.757  1.00 97.29           H  
ATOM   1114  C   MET A  75     -12.340  10.025   8.478  1.00 97.29           C  
ATOM   1115  CB  MET A  75     -11.232   7.817   8.576  1.00 97.29           C  
ATOM   1116  HB2 MET A  75     -11.937   7.597   7.774  1.00 97.29           H  
ATOM   1117  HB3 MET A  75     -11.688   7.514   9.519  1.00 97.29           H  
ATOM   1118  O   MET A  75     -12.676  10.500   7.395  1.00 97.29           O  
ATOM   1119  CG  MET A  75      -9.979   6.984   8.313  1.00 97.29           C  
ATOM   1120  HG2 MET A  75      -9.527   7.309   7.376  1.00 97.29           H  
ATOM   1121  HG3 MET A  75      -9.247   7.129   9.107  1.00 97.29           H  
ATOM   1122  SD  MET A  75     -10.359   5.223   8.164  1.00 97.29           S  
ATOM   1123  CE  MET A  75     -11.103   4.854   9.766  1.00 97.29           C  
ATOM   1124  HE1 MET A  75     -12.075   5.343   9.845  1.00 97.29           H  
ATOM   1125  HE2 MET A  75     -10.436   5.191  10.559  1.00 97.29           H  
ATOM   1126  HE3 MET A  75     -11.251   3.778   9.859  1.00 97.29           H  
ATOM   1127  N   MET A  76     -13.096  10.121   9.574  1.00 95.03           N  
ATOM   1128  H   MET A  76     -12.769   9.689  10.426  1.00 95.03           H  
ATOM   1129  CA  MET A  76     -14.392  10.802   9.592  1.00 95.03           C  
ATOM   1130  HA  MET A  76     -15.010  10.414   8.783  1.00 95.03           H  
ATOM   1131  C   MET A  76     -14.231  12.308   9.349  1.00 95.03           C  
ATOM   1132  CB  MET A  76     -15.092  10.517  10.930  1.00 95.03           C  
ATOM   1133  HB2 MET A  76     -16.000  11.116  11.000  1.00 95.03           H  
ATOM   1134  HB3 MET A  76     -14.432  10.799  11.750  1.00 95.03           H  
ATOM   1135  O   MET A  76     -14.937  12.881   8.520  1.00 95.03           O  
ATOM   1136  CG  MET A  76     -15.463   9.033  11.074  1.00 95.03           C  
ATOM   1137  HG2 MET A  76     -14.576   8.422  10.907  1.00 95.03           H  
ATOM   1138  HG3 MET A  76     -15.802   8.848  12.093  1.00 95.03           H  
ATOM   1139  SD  MET A  76     -16.729   8.455   9.918  1.00 95.03           S  
ATOM   1140  CE  MET A  76     -18.206   8.818  10.888  1.00 95.03           C  
ATOM   1141  HE1 MET A  76     -18.107   9.786  11.379  1.00 95.03           H  
ATOM   1142  HE2 MET A  76     -19.073   8.824  10.226  1.00 95.03           H  
ATOM   1143  HE3 MET A  76     -18.334   8.048  11.649  1.00 95.03           H  
ATOM   1144  N   ASP A  77     -13.259  12.951  10.002  1.00 93.96           N  
ATOM   1145  H   ASP A  77     -12.704  12.449  10.681  1.00 93.96           H  
ATOM   1146  CA  ASP A  77     -13.003  14.381   9.800  1.00 93.96           C  
ATOM   1147  HA  ASP A  77     -13.936  14.931   9.929  1.00 93.96           H  
ATOM   1148  C   ASP A  77     -12.491  14.692   8.393  1.00 93.96           C  
ATOM   1149  CB  ASP A  77     -11.980  14.898  10.820  1.00 93.96           C  
ATOM   1150  HB2 ASP A  77     -11.605  15.863  10.479  1.00 93.96           H  
ATOM   1151  HB3 ASP A  77     -11.135  14.211  10.869  1.00 93.96           H  
ATOM   1152  O   ASP A  77     -12.879  15.705   7.812  1.00 93.96           O  
ATOM   1153  CG  ASP A  77     -12.559  15.103  12.214  1.00 93.96           C  
ATOM   1154  OD1 ASP A  77     -13.799  15.119  12.391  1.00 93.96           O  
ATOM   1155  OD2 ASP A  77     -11.764  15.268  13.168  1.00 93.96           O  
ATOM   1156  N   LEU A  78     -11.626  13.843   7.837  1.00 95.17           N  
ATOM   1157  H   LEU A  78     -11.339  13.043   8.383  1.00 95.17           H  
ATOM   1158  CA  LEU A  78     -10.963  14.068   6.548  1.00 95.17           C  
ATOM   1159  HA  LEU A  78     -10.866  15.143   6.395  1.00 95.17           H  
ATOM   1160  C   LEU A  78     -11.785  13.572   5.351  1.00 95.17           C  
ATOM   1161  CB  LEU A  78      -9.547  13.459   6.592  1.00 95.17           C  
ATOM   1162  HB2 LEU A  78      -9.082  13.555   5.611  1.00 95.17           H  
ATOM   1163  HB3 LEU A  78      -9.640  12.395   6.812  1.00 95.17           H  
ATOM   1164  O   LEU A  78     -11.412  13.841   4.210  1.00 95.17           O  
ATOM   1165  CG  LEU A  78      -8.631  14.120   7.643  1.00 95.17           C  
ATOM   1166  HG  LEU A  78      -9.158  14.206   8.594  1.00 95.17           H  
ATOM   1167  CD1 LEU A  78      -7.390  13.264   7.877  1.00 95.17           C  
ATOM   1168 HD11 LEU A  78      -6.845  13.126   6.943  1.00 95.17           H  
ATOM   1169 HD12 LEU A  78      -6.745  13.741   8.615  1.00 95.17           H  
ATOM   1170 HD13 LEU A  78      -7.704  12.295   8.264  1.00 95.17           H  
ATOM   1171  CD2 LEU A  78      -8.171  15.524   7.237  1.00 95.17           C  
ATOM   1172 HD21 LEU A  78      -9.013  16.114   6.874  1.00 95.17           H  
ATOM   1173 HD22 LEU A  78      -7.417  15.473   6.451  1.00 95.17           H  
ATOM   1174 HD23 LEU A  78      -7.740  16.024   8.104  1.00 95.17           H  
ATOM   1175  N   GLY A  79     -12.918  12.909   5.596  1.00 94.72           N  
ATOM   1176  H   GLY A  79     -13.164  12.723   6.558  1.00 94.72           H  
ATOM   1177  CA  GLY A  79     -13.802  12.394   4.554  1.00 94.72           C  
ATOM   1178  HA2 GLY A  79     -14.005  13.169   3.815  1.00 94.72           H  
ATOM   1179  HA3 GLY A  79     -14.735  12.093   5.029  1.00 94.72           H  
ATOM   1180  C   GLY A  79     -13.267  11.155   3.845  1.00 94.72           C  
ATOM   1181  O   GLY A  79     -13.466  11.009   2.645  1.00 94.72           O  
ATOM   1182  N   LEU A  80     -12.598  10.270   4.586  1.00 97.10           N  
ATOM   1183  H   LEU A  80     -12.502  10.472   5.571  1.00 97.10           H  
ATOM   1184  CA  LEU A  80     -12.047   9.006   4.091  1.00 97.10           C  
ATOM   1185  HA  LEU A  80     -11.915   9.080   3.012  1.00 97.10           H  
ATOM   1186  C   LEU A  80     -12.975   7.808   4.309  1.00 97.10           C  
ATOM   1187  CB  LEU A  80     -10.675   8.739   4.727  1.00 97.10           C  
ATOM   1188  HB2 LEU A  80     -10.276   7.822   4.294  1.00 97.10           H  
ATOM   1189  HB3 LEU A  80     -10.820   8.568   5.793  1.00 97.10           H  
ATOM   1190  O   LEU A  80     -12.607   6.701   3.946  1.00 97.10           O  
ATOM   1191  CG  LEU A  80      -9.633   9.849   4.536  1.00 97.10           C  
ATOM   1192  HG  LEU A  80      -9.991  10.769   4.998  1.00 97.10           H  
ATOM   1193  CD1 LEU A  80      -8.336   9.439   5.233  1.00 97.10           C  
ATOM   1194 HD11 LEU A  80      -7.597  10.233   5.129  1.00 97.10           H  
ATOM   1195 HD12 LEU A  80      -7.946   8.522   4.790  1.00 97.10           H  
ATOM   1196 HD13 LEU A  80      -8.522   9.271   6.294  1.00 97.10           H  
ATOM   1197  CD2 LEU A  80      -9.340  10.118   3.061  1.00 97.10           C  
ATOM   1198 HD21 LEU A  80      -8.951   9.221   2.578  1.00 97.10           H  
ATOM   1199 HD22 LEU A  80     -10.246  10.439   2.548  1.00 97.10           H  
ATOM   1200 HD23 LEU A  80      -8.621  10.934   2.983  1.00 97.10           H  
ATOM   1201  N   VAL A  81     -14.165   8.007   4.873  1.00 96.76           N  
ATOM   1202  H   VAL A  81     -14.397   8.942   5.177  1.00 96.76           H  
ATOM   1203  CA  VAL A  81     -15.237   7.002   4.857  1.00 96.76           C  
ATOM   1204  HA  VAL A  81     -14.831   6.033   4.568  1.00 96.76           H  
ATOM   1205  C   VAL A  81     -16.235   7.443   3.797  1.00 96.76           C  
ATOM   1206  CB  VAL A  81     -15.891   6.820   6.236  1.00 96.76           C  
ATOM   1207  HB  VAL A  81     -16.458   7.713   6.499  1.00 96.76           H  
ATOM   1208  O   VAL A  81     -16.934   8.451   3.963  1.00 96.76           O  
ATOM   1209  CG1 VAL A  81     -16.833   5.617   6.206  1.00 96.76           C  
ATOM   1210 HG11 VAL A  81     -16.254   4.701   6.088  1.00 96.76           H  
ATOM   1211 HG12 VAL A  81     -17.394   5.559   7.139  1.00 96.76           H  
ATOM   1212 HG13 VAL A  81     -17.532   5.694   5.373  1.00 96.76           H  
ATOM   1213  CG2 VAL A  81     -14.846   6.563   7.328  1.00 96.76           C  
ATOM   1214 HG21 VAL A  81     -15.342   6.292   8.260  1.00 96.76           H  
ATOM   1215 HG22 VAL A  81     -14.261   7.466   7.502  1.00 96.76           H  
ATOM   1216 HG23 VAL A  81     -14.185   5.749   7.029  1.00 96.76           H  
ATOM   1217  N   THR A  82     -16.237   6.752   2.661  1.00 96.31           N  
ATOM   1218  H   THR A  82     -15.677   5.915   2.580  1.00 96.31           H  
ATOM   1219  CA  THR A  82     -16.917   7.225   1.454  1.00 96.31           C  
ATOM   1220  HA  THR A  82     -17.605   8.025   1.726  1.00 96.31           H  
ATOM   1221  C   THR A  82     -17.763   6.134   0.831  1.00 96.31           C  
ATOM   1222  CB  THR A  82     -15.945   7.802   0.407  1.00 96.31           C  
ATOM   1223  HB  THR A  82     -16.535   8.372  -0.311  1.00 96.31           H  
ATOM   1224  O   THR A  82     -17.494   4.945   0.973  1.00 96.31           O  
ATOM   1225  CG2 THR A  82     -14.860   8.724   0.954  1.00 96.31           C  
ATOM   1226 HG21 THR A  82     -14.195   8.184   1.628  1.00 96.31           H  
ATOM   1227 HG22 THR A  82     -15.308   9.554   1.500  1.00 96.31           H  
ATOM   1228 HG23 THR A  82     -14.269   9.127   0.131  1.00 96.31           H  
ATOM   1229  OG1 THR A  82     -15.300   6.788  -0.302  1.00 96.31           O  
ATOM   1230  HG1 THR A  82     -14.348   6.911  -0.271  1.00 96.31           H  
ATOM   1231  N   TYR A  83     -18.803   6.554   0.126  1.00 94.82           N  
ATOM   1232  H   TYR A  83     -18.974   7.548   0.076  1.00 94.82           H  
ATOM   1233  CA  TYR A  83     -19.490   5.707  -0.827  1.00 94.82           C  
ATOM   1234  HA  TYR A  83     -19.482   4.674  -0.479  1.00 94.82           H  
ATOM   1235  C   TYR A  83     -18.831   5.789  -2.201  1.00 94.82           C  
ATOM   1236  CB  TYR A  83     -20.924   6.172  -0.988  1.00 94.82           C  
ATOM   1237  HB2 TYR A  83     -20.934   7.173  -1.420  1.00 94.82           H  
ATOM   1238  HB3 TYR A  83     -21.357   5.491  -1.721  1.00 94.82           H  
ATOM   1239  O   TYR A  83     -18.314   6.846  -2.571  1.00 94.82           O  
ATOM   1240  CG  TYR A  83     -21.793   6.156   0.241  1.00 94.82           C  
ATOM   1241  CD1 TYR A  83     -22.515   4.995   0.587  1.00 94.82           C  
ATOM   1242  HD1 TYR A  83     -22.360   4.076   0.042  1.00 94.82           H  
ATOM   1243  CD2 TYR A  83     -21.944   7.342   0.980  1.00 94.82           C  
ATOM   1244  HD2 TYR A  83     -21.370   8.220   0.724  1.00 94.82           H  
ATOM   1245  CE1 TYR A  83     -23.449   5.042   1.640  1.00 94.82           C  
ATOM   1246  HE1 TYR A  83     -24.017   4.166   1.914  1.00 94.82           H  
ATOM   1247  CE2 TYR A  83     -22.845   7.382   2.049  1.00 94.82           C  
ATOM   1248  HE2 TYR A  83     -22.975   8.280   2.634  1.00 94.82           H  
ATOM   1249  OH  TYR A  83     -24.468   6.359   3.388  1.00 94.82           O  
ATOM   1250  HH  TYR A  83     -24.785   5.505   3.690  1.00 94.82           H  
ATOM   1251  CZ  TYR A  83     -23.592   6.241   2.374  1.00 94.82           C  
ATOM   1252  N   THR A  84     -18.999   4.745  -3.007  1.00 93.85           N  
ATOM   1253  H   THR A  84     -19.450   3.925  -2.628  1.00 93.85           H  
ATOM   1254  CA  THR A  84     -18.726   4.757  -4.448  1.00 93.85           C  
ATOM   1255  HA  THR A  84     -18.604   5.792  -4.768  1.00 93.85           H  
ATOM   1256  C   THR A  84     -19.900   4.192  -5.255  1.00 93.85           C  
ATOM   1257  CB  THR A  84     -17.402   4.044  -4.755  1.00 93.85           C  
ATOM   1258  HB  THR A  84     -16.633   4.444  -4.094  1.00 93.85           H  
ATOM   1259  O   THR A  84     -20.873   3.674  -4.705  1.00 93.85           O  
ATOM   1260  CG2 THR A  84     -17.459   2.528  -4.564  1.00 93.85           C  
ATOM   1261 HG21 THR A  84     -18.169   2.075  -5.256  1.00 93.85           H  
ATOM   1262 HG22 THR A  84     -17.745   2.295  -3.538  1.00 93.85           H  
ATOM   1263 HG23 THR A  84     -16.470   2.107  -4.748  1.00 93.85           H  
ATOM   1264  OG1 THR A  84     -17.034   4.334  -6.088  1.00 93.85           O  
ATOM   1265  HG1 THR A  84     -16.740   5.248  -6.106  1.00 93.85           H  
ATOM   1266  N   GLY A  85     -19.824   4.319  -6.577  1.00 85.66           N  
ATOM   1267  H   GLY A  85     -18.951   4.672  -6.941  1.00 85.66           H  
ATOM   1268  CA  GLY A  85     -20.839   3.856  -7.516  1.00 85.66           C  
ATOM   1269  HA2 GLY A  85     -20.339   3.461  -8.401  1.00 85.66           H  
ATOM   1270  HA3 GLY A  85     -21.407   3.041  -7.067  1.00 85.66           H  
ATOM   1271  C   GLY A  85     -21.819   4.943  -7.957  1.00 85.66           C  
ATOM   1272  O   GLY A  85     -21.711   6.123  -7.616  1.00 85.66           O  
ATOM   1273  N   LYS A  86     -22.785   4.531  -8.779  1.00 76.17           N  
ATOM   1274  H   LYS A  86     -22.856   3.537  -8.943  1.00 76.17           H  
ATOM   1275  CA  LYS A  86     -23.865   5.386  -9.288  1.00 76.17           C  
ATOM   1276  HA  LYS A  86     -23.687   6.415  -8.973  1.00 76.17           H  
ATOM   1277  C   LYS A  86     -25.185   4.947  -8.668  1.00 76.17           C  
ATOM   1278  CB  LYS A  86     -23.912   5.347 -10.825  1.00 76.17           C  
ATOM   1279  HB2 LYS A  86     -24.037   4.314 -11.150  1.00 76.17           H  
ATOM   1280  HB3 LYS A  86     -24.775   5.919 -11.166  1.00 76.17           H  
ATOM   1281  O   LYS A  86     -25.389   3.764  -8.423  1.00 76.17           O  
ATOM   1282  CG  LYS A  86     -22.641   5.936 -11.462  1.00 76.17           C  
ATOM   1283  HG2 LYS A  86     -22.520   6.968 -11.134  1.00 76.17           H  
ATOM   1284  HG3 LYS A  86     -21.774   5.362 -11.137  1.00 76.17           H  
ATOM   1285  CD  LYS A  86     -22.709   5.894 -12.996  1.00 76.17           C  
ATOM   1286  HD2 LYS A  86     -22.871   4.864 -13.313  1.00 76.17           H  
ATOM   1287  HD3 LYS A  86     -23.538   6.512 -13.340  1.00 76.17           H  
ATOM   1288  CE  LYS A  86     -21.388   6.409 -13.586  1.00 76.17           C  
ATOM   1289  HE2 LYS A  86     -20.574   5.841 -13.136  1.00 76.17           H  
ATOM   1290  HE3 LYS A  86     -21.255   7.453 -13.306  1.00 76.17           H  
ATOM   1291  NZ  LYS A  86     -21.341   6.258 -15.064  1.00 76.17           N  
ATOM   1292  HZ1 LYS A  86     -20.445   6.563 -15.417  1.00 76.17           H  
ATOM   1293  HZ2 LYS A  86     -22.069   6.796 -15.511  1.00 76.17           H  
ATOM   1294  HZ3 LYS A  86     -21.444   5.285 -15.317  1.00 76.17           H  
ATOM   1295  N   ILE A  87     -26.094   5.893  -8.440  1.00 67.37           N  
ATOM   1296  H   ILE A  87     -25.861   6.845  -8.684  1.00 67.37           H  
ATOM   1297  CA  ILE A  87     -27.466   5.592  -8.004  1.00 67.37           C  
ATOM   1298  HA  ILE A  87     -27.408   5.105  -7.031  1.00 67.37           H  
ATOM   1299  C   ILE A  87     -28.118   4.634  -9.022  1.00 67.37           C  
ATOM   1300  CB  ILE A  87     -28.286   6.899  -7.863  1.00 67.37           C  
ATOM   1301  HB  ILE A  87     -28.244   7.427  -8.816  1.00 67.37           H  
ATOM   1302  O   ILE A  87     -27.984   4.880 -10.223  1.00 67.37           O  
ATOM   1303  CG1 ILE A  87     -27.664   7.800  -6.774  1.00 67.37           C  
ATOM   1304 HG12 ILE A  87     -26.614   7.975  -7.011  1.00 67.37           H  
ATOM   1305 HG13 ILE A  87     -27.723   7.283  -5.816  1.00 67.37           H  
ATOM   1306  CG2 ILE A  87     -29.770   6.639  -7.535  1.00 67.37           C  
ATOM   1307 HG21 ILE A  87     -29.873   6.219  -6.535  1.00 67.37           H  
ATOM   1308 HG22 ILE A  87     -30.226   5.972  -8.267  1.00 67.37           H  
ATOM   1309 HG23 ILE A  87     -30.330   7.573  -7.578  1.00 67.37           H  
ATOM   1310  CD1 ILE A  87     -28.318   9.178  -6.621  1.00 67.37           C  
ATOM   1311 HD11 ILE A  87     -28.359   9.680  -7.587  1.00 67.37           H  
ATOM   1312 HD12 ILE A  87     -27.726   9.780  -5.931  1.00 67.37           H  
ATOM   1313 HD13 ILE A  87     -29.324   9.083  -6.213  1.00 67.37           H  
ATOM   1314  N   PRO A  88     -28.845   3.586  -8.582  1.00 69.49           N  
ATOM   1315  CA  PRO A  88     -29.173   3.234  -7.192  1.00 69.49           C  
ATOM   1316  HA  PRO A  88     -29.272   4.123  -6.569  1.00 69.49           H  
ATOM   1317  C   PRO A  88     -28.157   2.308  -6.499  1.00 69.49           C  
ATOM   1318  CB  PRO A  88     -30.548   2.572  -7.295  1.00 69.49           C  
ATOM   1319  HB2 PRO A  88     -30.756   1.901  -6.461  1.00 69.49           H  
ATOM   1320  HB3 PRO A  88     -31.318   3.340  -7.364  1.00 69.49           H  
ATOM   1321  O   PRO A  88     -28.306   2.035  -5.314  1.00 69.49           O  
ATOM   1322  CG  PRO A  88     -30.457   1.819  -8.622  1.00 69.49           C  
ATOM   1323  HG2 PRO A  88     -31.442   1.647  -9.057  1.00 69.49           H  
ATOM   1324  HG3 PRO A  88     -29.936   0.874  -8.472  1.00 69.49           H  
ATOM   1325  CD  PRO A  88     -29.606   2.742  -9.495  1.00 69.49           C  
ATOM   1326  HD2 PRO A  88     -28.941   2.158 -10.131  1.00 69.49           H  
ATOM   1327  HD3 PRO A  88     -30.255   3.366 -10.110  1.00 69.49           H  
ATOM   1328  N   SER A  89     -27.130   1.834  -7.202  1.00 79.92           N  
ATOM   1329  H   SER A  89     -26.991   2.160  -8.148  1.00 79.92           H  
ATOM   1330  CA  SER A  89     -26.117   0.891  -6.711  1.00 79.92           C  
ATOM   1331  HA  SER A  89     -26.570   0.245  -5.959  1.00 79.92           H  
ATOM   1332  C   SER A  89     -24.938   1.599  -6.032  1.00 79.92           C  
ATOM   1333  CB  SER A  89     -25.664  -0.002  -7.873  1.00 79.92           C  
ATOM   1334  HB2 SER A  89     -26.516  -0.572  -8.244  1.00 79.92           H  
ATOM   1335  HB3 SER A  89     -24.900  -0.699  -7.530  1.00 79.92           H  
ATOM   1336  O   SER A  89     -23.780   1.367  -6.382  1.00 79.92           O  
ATOM   1337  OG  SER A  89     -25.152   0.801  -8.919  1.00 79.92           O  
ATOM   1338  HG  SER A  89     -24.392   1.253  -8.545  1.00 79.92           H  
ATOM   1339  N   ILE A  90     -25.230   2.512  -5.104  1.00 86.21           N  
ATOM   1340  H   ILE A  90     -26.193   2.581  -4.808  1.00 86.21           H  
ATOM   1341  CA  ILE A  90     -24.195   3.108  -4.259  1.00 86.21           C  
ATOM   1342  HA  ILE A  90     -23.322   3.324  -4.876  1.00 86.21           H  
ATOM   1343  C   ILE A  90     -23.785   2.067  -3.214  1.00 86.21           C  
ATOM   1344  CB  ILE A  90     -24.669   4.432  -3.626  1.00 86.21           C  
ATOM   1345  HB  ILE A  90     -25.577   4.251  -3.051  1.00 86.21           H  
ATOM   1346  O   ILE A  90     -24.642   1.495  -2.541  1.00 86.21           O  
ATOM   1347  CG1 ILE A  90     -24.947   5.492  -4.715  1.00 86.21           C  
ATOM   1348 HG12 ILE A  90     -24.046   5.639  -5.312  1.00 86.21           H  
ATOM   1349 HG13 ILE A  90     -25.729   5.124  -5.378  1.00 86.21           H  
ATOM   1350  CG2 ILE A  90     -23.588   4.966  -2.689  1.00 86.21           C  
ATOM   1351 HG21 ILE A  90     -23.304   4.207  -1.961  1.00 86.21           H  
ATOM   1352 HG22 ILE A  90     -23.942   5.824  -2.117  1.00 86.21           H  
ATOM   1353 HG23 ILE A  90     -22.721   5.240  -3.291  1.00 86.21           H  
ATOM   1354  CD1 ILE A  90     -25.398   6.854  -4.166  1.00 86.21           C  
ATOM   1355 HD11 ILE A  90     -25.574   7.535  -4.998  1.00 86.21           H  
ATOM   1356 HD12 ILE A  90     -24.623   7.308  -3.549  1.00 86.21           H  
ATOM   1357 HD13 ILE A  90     -26.314   6.737  -3.586  1.00 86.21           H  
ATOM   1358  N   VAL A  91     -22.484   1.845  -3.069  1.00 90.55           N  
ATOM   1359  H   VAL A  91     -21.839   2.383  -3.630  1.00 90.55           H  
ATOM   1360  CA  VAL A  91     -21.907   0.897  -2.108  1.00 90.55           C  
ATOM   1361  HA  VAL A  91     -22.687   0.559  -1.426  1.00 90.55           H  
ATOM   1362  C   VAL A  91     -20.851   1.583  -1.250  1.00 90.55           C  
ATOM   1363  CB  VAL A  91     -21.347  -0.356  -2.810  1.00 90.55           C  
ATOM   1364  HB  VAL A  91     -20.950  -1.024  -2.045  1.00 90.55           H  
ATOM   1365  O   VAL A  91     -20.376   2.670  -1.586  1.00 90.55           O  
ATOM   1366  CG1 VAL A  91     -22.459  -1.114  -3.548  1.00 90.55           C  
ATOM   1367 HG11 VAL A  91     -22.064  -2.057  -3.927  1.00 90.55           H  
ATOM   1368 HG12 VAL A  91     -23.279  -1.326  -2.863  1.00 90.55           H  
ATOM   1369 HG13 VAL A  91     -22.830  -0.525  -4.387  1.00 90.55           H  
ATOM   1370  CG2 VAL A  91     -20.218  -0.037  -3.796  1.00 90.55           C  
ATOM   1371 HG21 VAL A  91     -20.570   0.628  -4.585  1.00 90.55           H  
ATOM   1372 HG22 VAL A  91     -19.852  -0.961  -4.244  1.00 90.55           H  
ATOM   1373 HG23 VAL A  91     -19.387   0.432  -3.269  1.00 90.55           H  
ATOM   1374  N   ALA A  92     -20.504   0.963  -0.126  1.00 93.39           N  
ATOM   1375  H   ALA A  92     -20.887   0.051   0.077  1.00 93.39           H  
ATOM   1376  CA  ALA A  92     -19.395   1.406   0.703  1.00 93.39           C  
ATOM   1377  HA  ALA A  92     -19.532   2.460   0.943  1.00 93.39           H  
ATOM   1378  C   ALA A  92     -18.066   1.253  -0.053  1.00 93.39           C  
ATOM   1379  CB  ALA A  92     -19.415   0.599   2.006  1.00 93.39           C  
ATOM   1380  HB1 ALA A  92     -20.327   0.802   2.567  1.00 93.39           H  
ATOM   1381  HB2 ALA A  92     -18.556   0.866   2.621  1.00 93.39           H  
ATOM   1382  HB3 ALA A  92     -19.348  -0.467   1.789  1.00 93.39           H  
ATOM   1383  O   ALA A  92     -17.797   0.205  -0.639  1.00 93.39           O  
ATOM   1384  N   ASP A  93     -17.243   2.299  -0.046  1.00 95.47           N  
ATOM   1385  H   ASP A  93     -17.520   3.146   0.430  1.00 95.47           H  
ATOM   1386  CA  ASP A  93     -15.829   2.195  -0.387  1.00 95.47           C  
ATOM   1387  HA  ASP A  93     -15.673   1.341  -1.046  1.00 95.47           H  
ATOM   1388  C   ASP A  93     -15.041   1.946   0.907  1.00 95.47           C  
ATOM   1389  CB  ASP A  93     -15.366   3.449  -1.144  1.00 95.47           C  
ATOM   1390  HB2 ASP A  93     -15.495   4.320  -0.502  1.00 95.47           H  
ATOM   1391  HB3 ASP A  93     -15.971   3.578  -2.041  1.00 95.47           H  
ATOM   1392  O   ASP A  93     -14.684   2.885   1.624  1.00 95.47           O  
ATOM   1393  CG  ASP A  93     -13.901   3.329  -1.549  1.00 95.47           C  
ATOM   1394  OD1 ASP A  93     -13.432   2.190  -1.701  1.00 95.47           O  
ATOM   1395  OD2 ASP A  93     -13.204   4.353  -1.719  1.00 95.47           O  
ATOM   1396  N   GLY A  94     -14.870   0.665   1.233  1.00 94.08           N  
ATOM   1397  H   GLY A  94     -15.292  -0.026   0.629  1.00 94.08           H  
ATOM   1398  CA  GLY A  94     -14.323   0.174   2.499  1.00 94.08           C  
ATOM   1399  HA2 GLY A  94     -13.440  -0.431   2.291  1.00 94.08           H  
ATOM   1400  HA3 GLY A  94     -14.012   1.005   3.132  1.00 94.08           H  
ATOM   1401  C   GLY A  94     -15.317  -0.687   3.287  1.00 94.08           C  
ATOM   1402  O   GLY A  94     -16.496  -0.791   2.948  1.00 94.08           O  
ATOM   1403  N   ASP A  95     -14.834  -1.294   4.367  1.00 95.20           N  
ATOM   1404  H   ASP A  95     -13.850  -1.171   4.561  1.00 95.20           H  
ATOM   1405  CA  ASP A  95     -15.578  -2.236   5.207  1.00 95.20           C  
ATOM   1406  HA  ASP A  95     -16.360  -2.701   4.608  1.00 95.20           H  
ATOM   1407  C   ASP A  95     -16.274  -1.530   6.370  1.00 95.20           C  
ATOM   1408  CB  ASP A  95     -14.645  -3.342   5.689  1.00 95.20           C  
ATOM   1409  HB2 ASP A  95     -15.120  -3.887   6.504  1.00 95.20           H  
ATOM   1410  HB3 ASP A  95     -13.745  -2.878   6.091  1.00 95.20           H  
ATOM   1411  O   ASP A  95     -15.854  -1.558   7.530  1.00 95.20           O  
ATOM   1412  CG  ASP A  95     -14.300  -4.360   4.607  1.00 95.20           C  
ATOM   1413  OD1 ASP A  95     -15.041  -4.495   3.611  1.00 95.20           O  
ATOM   1414  OD2 ASP A  95     -13.321  -5.099   4.808  1.00 95.20           O  
ATOM   1415  N   TRP A  96     -17.375  -0.873   6.041  1.00 95.49           N  
ATOM   1416  H   TRP A  96     -17.640  -0.842   5.066  1.00 95.49           H  
ATOM   1417  CA  TRP A  96     -18.215  -0.166   6.995  1.00 95.49           C  
ATOM   1418  HA  TRP A  96     -18.090  -0.613   7.981  1.00 95.49           H  
ATOM   1419  C   TRP A  96     -19.690  -0.324   6.608  1.00 95.49           C  
ATOM   1420  CB  TRP A  96     -17.731   1.288   7.071  1.00 95.49           C  
ATOM   1421  HB2 TRP A  96     -18.301   1.824   7.830  1.00 95.49           H  
ATOM   1422  HB3 TRP A  96     -16.683   1.284   7.370  1.00 95.49           H  
ATOM   1423  O   TRP A  96     -20.022  -0.622   5.459  1.00 95.49           O  
ATOM   1424  CG  TRP A  96     -17.809   2.057   5.799  1.00 95.49           C  
ATOM   1425  CD1 TRP A  96     -16.794   2.281   4.932  1.00 95.49           C  
ATOM   1426  HD1 TRP A  96     -15.779   1.933   5.058  1.00 95.49           H  
ATOM   1427  CD2 TRP A  96     -18.988   2.663   5.215  1.00 95.49           C  
ATOM   1428  CE2 TRP A  96     -18.617   3.246   3.969  1.00 95.49           C  
ATOM   1429  CE3 TRP A  96     -20.338   2.752   5.619  1.00 95.49           C  
ATOM   1430  HE3 TRP A  96     -20.632   2.328   6.568  1.00 95.49           H  
ATOM   1431  NE1 TRP A  96     -17.263   2.995   3.846  1.00 95.49           N  
ATOM   1432  HE1 TRP A  96     -16.686   3.209   3.045  1.00 95.49           H  
ATOM   1433  CH2 TRP A  96     -20.895   3.936   3.587  1.00 95.49           C  
ATOM   1434  HH2 TRP A  96     -21.617   4.461   2.979  1.00 95.49           H  
ATOM   1435  CZ2 TRP A  96     -19.566   3.881   3.163  1.00 95.49           C  
ATOM   1436  HZ2 TRP A  96     -19.298   4.321   2.214  1.00 95.49           H  
ATOM   1437  CZ3 TRP A  96     -21.294   3.370   4.802  1.00 95.49           C  
ATOM   1438  HZ3 TRP A  96     -22.327   3.421   5.114  1.00 95.49           H  
ATOM   1439  N   PHE A  97     -20.600  -0.157   7.568  1.00 93.36           N  
ATOM   1440  H   PHE A  97     -20.287   0.090   8.495  1.00 93.36           H  
ATOM   1441  CA  PHE A  97     -22.038  -0.323   7.323  1.00 93.36           C  
ATOM   1442  HA  PHE A  97     -22.236  -0.092   6.277  1.00 93.36           H  
ATOM   1443  C   PHE A  97     -22.890   0.633   8.158  1.00 93.36           C  
ATOM   1444  CB  PHE A  97     -22.449  -1.785   7.563  1.00 93.36           C  
ATOM   1445  HB2 PHE A  97     -21.777  -2.441   7.009  1.00 93.36           H  
ATOM   1446  HB3 PHE A  97     -23.447  -1.936   7.150  1.00 93.36           H  
ATOM   1447  O   PHE A  97     -22.447   1.177   9.167  1.00 93.36           O  
ATOM   1448  CG  PHE A  97     -22.456  -2.207   9.020  1.00 93.36           C  
ATOM   1449  CD1 PHE A  97     -21.253  -2.545   9.661  1.00 93.36           C  
ATOM   1450  HD1 PHE A  97     -20.321  -2.503   9.116  1.00 93.36           H  
ATOM   1451  CD2 PHE A  97     -23.664  -2.269   9.737  1.00 93.36           C  
ATOM   1452  HD2 PHE A  97     -24.598  -2.054   9.238  1.00 93.36           H  
ATOM   1453  CE1 PHE A  97     -21.255  -2.947  11.007  1.00 93.36           C  
ATOM   1454  HE1 PHE A  97     -20.331  -3.235  11.486  1.00 93.36           H  
ATOM   1455  CE2 PHE A  97     -23.669  -2.652  11.089  1.00 93.36           C  
ATOM   1456  HE2 PHE A  97     -24.602  -2.723  11.627  1.00 93.36           H  
ATOM   1457  CZ  PHE A  97     -22.462  -2.996  11.723  1.00 93.36           C  
ATOM   1458  HZ  PHE A  97     -22.455  -3.328  12.751  1.00 93.36           H  
ATOM   1459  N   HIS A  98     -24.142   0.834   7.746  1.00 91.88           N  
ATOM   1460  H   HIS A  98     -24.467   0.336   6.930  1.00 91.88           H  
ATOM   1461  CA  HIS A  98     -25.103   1.629   8.508  1.00 91.88           C  
ATOM   1462  HA  HIS A  98     -24.586   2.494   8.922  1.00 91.88           H  
ATOM   1463  C   HIS A  98     -25.708   0.849   9.665  1.00 91.88           C  
ATOM   1464  CB  HIS A  98     -26.224   2.129   7.598  1.00 91.88           C  
ATOM   1465  HB2 HIS A  98     -26.992   2.611   8.204  1.00 91.88           H  
ATOM   1466  HB3 HIS A  98     -26.676   1.290   7.070  1.00 91.88           H  
ATOM   1467  O   HIS A  98     -26.211  -0.256   9.478  1.00 91.88           O  
ATOM   1468  CG  HIS A  98     -25.710   3.130   6.620  1.00 91.88           C  
ATOM   1469  CD2 HIS A  98     -25.750   3.060   5.259  1.00 91.88           C  
ATOM   1470  HD2 HIS A  98     -26.198   2.271   4.673  1.00 91.88           H  
ATOM   1471  ND1 HIS A  98     -25.011   4.252   6.957  1.00 91.88           N  
ATOM   1472  HD1 HIS A  98     -24.833   4.587   7.893  1.00 91.88           H  
ATOM   1473  CE1 HIS A  98     -24.638   4.865   5.833  1.00 91.88           C  
ATOM   1474  HE1 HIS A  98     -24.052   5.771   5.789  1.00 91.88           H  
ATOM   1475  NE2 HIS A  98     -25.076   4.174   4.766  1.00 91.88           N  
ATOM   1476  N   THR A  99     -25.774   1.476  10.836  1.00 92.40           N  
ATOM   1477  H   THR A  99     -25.338   2.382  10.930  1.00 92.40           H  
ATOM   1478  CA  THR A  99     -26.471   0.919  11.995  1.00 92.40           C  
ATOM   1479  HA  THR A  99     -27.125   0.116  11.658  1.00 92.40           H  
ATOM   1480  C   THR A  99     -27.350   1.956  12.679  1.00 92.40           C  
ATOM   1481  CB  THR A  99     -25.476   0.290  12.975  1.00 92.40           C  
ATOM   1482  HB  THR A  99     -24.854  -0.424  12.435  1.00 92.40           H  
ATOM   1483  O   THR A  99     -27.026   3.139  12.716  1.00 92.40           O  
ATOM   1484  CG2 THR A  99     -24.571   1.292  13.687  1.00 92.40           C  
ATOM   1485 HG21 THR A  99     -23.904   1.765  12.966  1.00 92.40           H  
ATOM   1486 HG22 THR A  99     -23.986   0.767  14.442  1.00 92.40           H  
ATOM   1487 HG23 THR A  99     -25.154   2.058  14.198  1.00 92.40           H  
ATOM   1488  OG1 THR A  99     -26.192  -0.405  13.968  1.00 92.40           O  
ATOM   1489  HG1 THR A  99     -25.559  -0.997  14.382  1.00 92.40           H  
ATOM   1490  N   SER A 100     -28.455   1.505  13.272  1.00 90.43           N  
ATOM   1491  H   SER A 100     -28.671   0.522  13.194  1.00 90.43           H  
ATOM   1492  CA  SER A 100     -29.241   2.305  14.218  1.00 90.43           C  
ATOM   1493  HA  SER A 100     -29.052   3.363  14.032  1.00 90.43           H  
ATOM   1494  C   SER A 100     -28.847   2.052  15.675  1.00 90.43           C  
ATOM   1495  CB  SER A 100     -30.734   2.067  13.996  1.00 90.43           C  
ATOM   1496  HB2 SER A 100     -31.306   2.751  14.623  1.00 90.43           H  
ATOM   1497  HB3 SER A 100     -30.977   2.270  12.953  1.00 90.43           H  
ATOM   1498  O   SER A 100     -29.508   2.551  16.584  1.00 90.43           O  
ATOM   1499  OG  SER A 100     -31.085   0.729  14.311  1.00 90.43           O  
ATOM   1500  HG  SER A 100     -30.934   0.600  15.250  1.00 90.43           H  
ATOM   1501  N   HIS A 101     -27.827   1.226  15.917  1.00 90.38           N  
ATOM   1502  H   HIS A 101     -27.308   0.846  15.138  1.00 90.38           H  
ATOM   1503  CA  HIS A 101     -27.321   0.944  17.253  1.00 90.38           C  
ATOM   1504  HA  HIS A 101     -28.149   0.980  17.961  1.00 90.38           H  
ATOM   1505  C   HIS A 101     -26.294   2.003  17.660  1.00 90.38           C  
ATOM   1506  CB  HIS A 101     -26.740  -0.473  17.294  1.00 90.38           C  
ATOM   1507  HB2 HIS A 101     -25.877  -0.531  16.631  1.00 90.38           H  
ATOM   1508  HB3 HIS A 101     -27.490  -1.183  16.945  1.00 90.38           H  
ATOM   1509  O   HIS A 101     -25.257   2.148  17.011  1.00 90.38           O  
ATOM   1510  CG  HIS A 101     -26.309  -0.876  18.678  1.00 90.38           C  
ATOM   1511  CD2 HIS A 101     -25.022  -1.033  19.116  1.00 90.38           C  
ATOM   1512  HD2 HIS A 101     -24.126  -0.900  18.527  1.00 90.38           H  
ATOM   1513  ND1 HIS A 101     -27.137  -1.119  19.752  1.00 90.38           N  
ATOM   1514  HD1 HIS A 101     -28.146  -1.078  19.762  1.00 90.38           H  
ATOM   1515  CE1 HIS A 101     -26.363  -1.412  20.811  1.00 90.38           C  
ATOM   1516  HE1 HIS A 101     -26.718  -1.635  21.806  1.00 90.38           H  
ATOM   1517  NE2 HIS A 101     -25.070  -1.386  20.465  1.00 90.38           N  
ATOM   1518  N   SER A 102     -26.595   2.733  18.734  1.00 89.81           N  
ATOM   1519  H   SER A 102     -27.446   2.529  19.238  1.00 89.81           H  
ATOM   1520  CA  SER A 102     -25.635   3.627  19.376  1.00 89.81           C  
ATOM   1521  HA  SER A 102     -24.959   4.017  18.615  1.00 89.81           H  
ATOM   1522  C   SER A 102     -24.846   2.851  20.425  1.00 89.81           C  
ATOM   1523  CB  SER A 102     -26.335   4.822  20.028  1.00 89.81           C  
ATOM   1524  HB2 SER A 102     -26.952   4.477  20.858  1.00 89.81           H  
ATOM   1525  HB3 SER A 102     -26.978   5.304  19.291  1.00 89.81           H  
ATOM   1526  O   SER A 102     -25.439   2.172  21.261  1.00 89.81           O  
ATOM   1527  OG  SER A 102     -25.404   5.779  20.501  1.00 89.81           O  
ATOM   1528  HG  SER A 102     -24.765   5.369  21.089  1.00 89.81           H  
ATOM   1529  N   VAL A 103     -23.528   3.007  20.421  1.00 91.11           N  
ATOM   1530  H   VAL A 103     -23.135   3.613  19.716  1.00 91.11           H  
ATOM   1531  CA  VAL A 103     -22.649   2.604  21.515  1.00 91.11           C  
ATOM   1532  HA  VAL A 103     -22.887   1.577  21.793  1.00 91.11           H  
ATOM   1533  C   VAL A 103     -22.926   3.510  22.708  1.00 91.11           C  
ATOM   1534  CB  VAL A 103     -21.169   2.665  21.092  1.00 91.11           C  
ATOM   1535  HB  VAL A 103     -20.908   3.683  20.803  1.00 91.11           H  
ATOM   1536  O   VAL A 103     -22.998   4.734  22.573  1.00 91.11           O  
ATOM   1537  CG1 VAL A 103     -20.228   2.220  22.219  1.00 91.11           C  
ATOM   1538 HG11 VAL A 103     -20.319   2.884  23.078  1.00 91.11           H  
ATOM   1539 HG12 VAL A 103     -20.464   1.202  22.527  1.00 91.11           H  
ATOM   1540 HG13 VAL A 103     -19.193   2.254  21.877  1.00 91.11           H  
ATOM   1541  CG2 VAL A 103     -20.932   1.735  19.897  1.00 91.11           C  
ATOM   1542 HG21 VAL A 103     -21.368   0.756  20.091  1.00 91.11           H  
ATOM   1543 HG22 VAL A 103     -21.372   2.161  18.995  1.00 91.11           H  
ATOM   1544 HG23 VAL A 103     -19.859   1.612  19.751  1.00 91.11           H  
ATOM   1545  N   GLU A 104     -23.113   2.905  23.876  1.00 89.91           N  
ATOM   1546  H   GLU A 104     -23.052   1.898  23.924  1.00 89.91           H  
ATOM   1547  CA  GLU A 104     -23.334   3.631  25.121  1.00 89.91           C  
ATOM   1548  HA  GLU A 104     -24.102   4.385  24.951  1.00 89.91           H  
ATOM   1549  C   GLU A 104     -22.043   4.339  25.562  1.00 89.91           C  
ATOM   1550  CB  GLU A 104     -23.862   2.654  26.182  1.00 89.91           C  
ATOM   1551  HB2 GLU A 104     -23.094   1.913  26.403  1.00 89.91           H  
ATOM   1552  HB3 GLU A 104     -24.734   2.145  25.774  1.00 89.91           H  
ATOM   1553  O   GLU A 104     -21.012   3.704  25.789  1.00 89.91           O  
ATOM   1554  CG  GLU A 104     -24.270   3.373  27.477  1.00 89.91           C  
ATOM   1555  HG2 GLU A 104     -23.401   3.889  27.884  1.00 89.91           H  
ATOM   1556  HG3 GLU A 104     -25.022   4.124  27.233  1.00 89.91           H  
ATOM   1557  CD  GLU A 104     -24.832   2.424  28.551  1.00 89.91           C  
ATOM   1558  OE1 GLU A 104     -25.093   2.929  29.666  1.00 89.91           O  
ATOM   1559  OE2 GLU A 104     -25.012   1.219  28.261  1.00 89.91           O  
ATOM   1560  N   LEU A 105     -22.093   5.669  25.696  1.00 89.76           N  
ATOM   1561  H   LEU A 105     -22.959   6.143  25.483  1.00 89.76           H  
ATOM   1562  CA  LEU A 105     -20.978   6.457  26.218  1.00 89.76           C  
ATOM   1563  HA  LEU A 105     -20.051   6.007  25.862  1.00 89.76           H  
ATOM   1564  C   LEU A 105     -20.974   6.393  27.752  1.00 89.76           C  
ATOM   1565  CB  LEU A 105     -21.048   7.898  25.674  1.00 89.76           C  
ATOM   1566  HB2 LEU A 105     -21.979   8.351  26.016  1.00 89.76           H  
ATOM   1567  HB3 LEU A 105     -21.066   7.868  24.585  1.00 89.76           H  
ATOM   1568  O   LEU A 105     -21.601   7.215  28.421  1.00 89.76           O  
ATOM   1569  CG  LEU A 105     -19.867   8.777  26.135  1.00 89.76           C  
ATOM   1570  HG  LEU A 105     -19.766   8.722  27.219  1.00 89.76           H  
ATOM   1571  CD1 LEU A 105     -18.545   8.355  25.498  1.00 89.76           C  
ATOM   1572 HD11 LEU A 105     -17.735   8.983  25.869  1.00 89.76           H  
ATOM   1573 HD12 LEU A 105     -18.315   7.316  25.736  1.00 89.76           H  
ATOM   1574 HD13 LEU A 105     -18.613   8.473  24.416  1.00 89.76           H  
ATOM   1575  CD2 LEU A 105     -20.107  10.239  25.760  1.00 89.76           C  
ATOM   1576 HD21 LEU A 105     -19.283  10.855  26.120  1.00 89.76           H  
ATOM   1577 HD22 LEU A 105     -20.179  10.342  24.678  1.00 89.76           H  
ATOM   1578 HD23 LEU A 105     -21.031  10.587  26.222  1.00 89.76           H  
ATOM   1579  N   THR A 106     -20.254   5.421  28.309  1.00 93.24           N  
ATOM   1580  H   THR A 106     -19.842   4.724  27.706  1.00 93.24           H  
ATOM   1581  CA  THR A 106     -20.070   5.300  29.762  1.00 93.24           C  
ATOM   1582  HA  THR A 106     -21.055   5.361  30.226  1.00 93.24           H  
ATOM   1583  C   THR A 106     -19.224   6.450  30.329  1.00 93.24           C  
ATOM   1584  CB  THR A 106     -19.466   3.941  30.154  1.00 93.24           C  
ATOM   1585  HB  THR A 106     -19.509   3.845  31.239  1.00 93.24           H  
ATOM   1586  O   THR A 106     -18.502   7.145  29.605  1.00 93.24           O  
ATOM   1587  CG2 THR A 106     -20.206   2.752  29.539  1.00 93.24           C  
ATOM   1588 HG21 THR A 106     -20.080   2.735  28.456  1.00 93.24           H  
ATOM   1589 HG22 THR A 106     -21.270   2.823  29.767  1.00 93.24           H  
ATOM   1590 HG23 THR A 106     -19.823   1.821  29.957  1.00 93.24           H  
ATOM   1591  OG1 THR A 106     -18.118   3.864  29.757  1.00 93.24           O  
ATOM   1592  HG1 THR A 106     -17.850   2.948  29.861  1.00 93.24           H  
ATOM   1593  N   GLU A 107     -19.274   6.658  31.649  1.00 92.80           N  
ATOM   1594  H   GLU A 107     -19.894   6.095  32.214  1.00 92.80           H  
ATOM   1595  CA  GLU A 107     -18.463   7.684  32.325  1.00 92.80           C  
ATOM   1596  HA  GLU A 107     -18.712   8.655  31.896  1.00 92.80           H  
ATOM   1597  C   GLU A 107     -16.951   7.465  32.120  1.00 92.80           C  
ATOM   1598  CB  GLU A 107     -18.828   7.725  33.818  1.00 92.80           C  
ATOM   1599  HB2 GLU A 107     -18.499   6.804  34.299  1.00 92.80           H  
ATOM   1600  HB3 GLU A 107     -19.912   7.803  33.909  1.00 92.80           H  
ATOM   1601  O   GLU A 107     -16.195   8.423  31.951  1.00 92.80           O  
ATOM   1602  CG  GLU A 107     -18.186   8.935  34.516  1.00 92.80           C  
ATOM   1603  HG2 GLU A 107     -18.493   9.843  33.998  1.00 92.80           H  
ATOM   1604  HG3 GLU A 107     -17.102   8.855  34.431  1.00 92.80           H  
ATOM   1605  CD  GLU A 107     -18.529   9.075  36.007  1.00 92.80           C  
ATOM   1606  OE1 GLU A 107     -17.874   9.945  36.637  1.00 92.80           O  
ATOM   1607  OE2 GLU A 107     -19.373   8.318  36.524  1.00 92.80           O  
ATOM   1608  N   ASP A 108     -16.508   6.209  32.064  1.00 92.80           N  
ATOM   1609  H   ASP A 108     -17.157   5.453  32.230  1.00 92.80           H  
ATOM   1610  CA  ASP A 108     -15.102   5.875  31.829  1.00 92.80           C  
ATOM   1611  HA  ASP A 108     -14.479   6.484  32.484  1.00 92.80           H  
ATOM   1612  C   ASP A 108     -14.673   6.186  30.392  1.00 92.80           C  
ATOM   1613  CB  ASP A 108     -14.852   4.399  32.169  1.00 92.80           C  
ATOM   1614  HB2 ASP A 108     -15.577   3.779  31.642  1.00 92.80           H  
ATOM   1615  HB3 ASP A 108     -13.857   4.126  31.817  1.00 92.80           H  
ATOM   1616  O   ASP A 108     -13.597   6.754  30.178  1.00 92.80           O  
ATOM   1617  CG  ASP A 108     -14.913   4.111  33.673  1.00 92.80           C  
ATOM   1618  OD1 ASP A 108     -14.695   5.058  34.467  1.00 92.80           O  
ATOM   1619  OD2 ASP A 108     -15.159   2.935  34.010  1.00 92.80           O  
ATOM   1620  N   LEU A 109     -15.523   5.888  29.401  1.00 92.06           N  
ATOM   1621  H   LEU A 109     -16.405   5.456  29.636  1.00 92.06           H  
ATOM   1622  CA  LEU A 109     -15.255   6.222  27.999  1.00 92.06           C  
ATOM   1623  HA  LEU A 109     -14.264   5.857  27.732  1.00 92.06           H  
ATOM   1624  C   LEU A 109     -15.224   7.738  27.780  1.00 92.06           C  
ATOM   1625  CB  LEU A 109     -16.301   5.557  27.087  1.00 92.06           C  
ATOM   1626  HB2 LEU A 109     -17.297   5.816  27.446  1.00 92.06           H  
ATOM   1627  HB3 LEU A 109     -16.192   5.972  26.085  1.00 92.06           H  
ATOM   1628  O   LEU A 109     -14.297   8.238  27.137  1.00 92.06           O  
ATOM   1629  CG  LEU A 109     -16.196   4.025  26.979  1.00 92.06           C  
ATOM   1630  HG  LEU A 109     -16.326   3.571  27.961  1.00 92.06           H  
ATOM   1631  CD1 LEU A 109     -17.292   3.511  26.045  1.00 92.06           C  
ATOM   1632 HD11 LEU A 109     -17.169   3.927  25.045  1.00 92.06           H  
ATOM   1633 HD12 LEU A 109     -17.248   2.424  25.985  1.00 92.06           H  
ATOM   1634 HD13 LEU A 109     -18.273   3.790  26.431  1.00 92.06           H  
ATOM   1635  CD2 LEU A 109     -14.848   3.574  26.422  1.00 92.06           C  
ATOM   1636 HD21 LEU A 109     -14.654   4.082  25.477  1.00 92.06           H  
ATOM   1637 HD22 LEU A 109     -14.864   2.497  26.254  1.00 92.06           H  
ATOM   1638 HD23 LEU A 109     -14.051   3.791  27.133  1.00 92.06           H  
ATOM   1639  N   SER A 110     -16.166   8.481  28.374  1.00 91.24           N  
ATOM   1640  H   SER A 110     -16.886   8.009  28.902  1.00 91.24           H  
ATOM   1641  CA  SER A 110     -16.222   9.945  28.244  1.00 91.24           C  
ATOM   1642  HA  SER A 110     -16.225  10.184  27.181  1.00 91.24           H  
ATOM   1643  C   SER A 110     -14.998  10.648  28.842  1.00 91.24           C  
ATOM   1644  CB  SER A 110     -17.519  10.507  28.837  1.00 91.24           C  
ATOM   1645  HB2 SER A 110     -18.369   9.946  28.448  1.00 91.24           H  
ATOM   1646  HB3 SER A 110     -17.622  11.547  28.529  1.00 91.24           H  
ATOM   1647  O   SER A 110     -14.592  11.700  28.348  1.00 91.24           O  
ATOM   1648  OG  SER A 110     -17.531  10.450  30.246  1.00 91.24           O  
ATOM   1649  HG  SER A 110     -18.167   9.777  30.499  1.00 91.24           H  
ATOM   1650  N   LYS A 111     -14.348  10.047  29.848  1.00 92.86           N  
ATOM   1651  H   LYS A 111     -14.795   9.242  30.262  1.00 92.86           H  
ATOM   1652  CA  LYS A 111     -13.081  10.538  30.417  1.00 92.86           C  
ATOM   1653  HA  LYS A 111     -13.069  11.627  30.360  1.00 92.86           H  
ATOM   1654  C   LYS A 111     -11.838  10.057  29.668  1.00 92.86           C  
ATOM   1655  CB  LYS A 111     -12.990  10.111  31.886  1.00 92.86           C  
ATOM   1656  HB2 LYS A 111     -11.984  10.308  32.255  1.00 92.86           H  
ATOM   1657  HB3 LYS A 111     -13.175   9.039  31.954  1.00 92.86           H  
ATOM   1658  O   LYS A 111     -10.816  10.746  29.713  1.00 92.86           O  
ATOM   1659  CG  LYS A 111     -13.987  10.866  32.775  1.00 92.86           C  
ATOM   1660  HG2 LYS A 111     -14.995  10.760  32.374  1.00 92.86           H  
ATOM   1661  HG3 LYS A 111     -13.728  11.925  32.801  1.00 92.86           H  
ATOM   1662  CD  LYS A 111     -13.950  10.289  34.194  1.00 92.86           C  
ATOM   1663  HD2 LYS A 111     -14.118   9.214  34.130  1.00 92.86           H  
ATOM   1664  HD3 LYS A 111     -12.979  10.475  34.654  1.00 92.86           H  
ATOM   1665  CE  LYS A 111     -15.064  10.910  35.038  1.00 92.86           C  
ATOM   1666  HE2 LYS A 111     -14.855  11.962  35.235  1.00 92.86           H  
ATOM   1667  HE3 LYS A 111     -15.984  10.856  34.457  1.00 92.86           H  
ATOM   1668  NZ  LYS A 111     -15.267  10.157  36.298  1.00 92.86           N  
ATOM   1669  HZ1 LYS A 111     -16.193  10.349  36.653  1.00 92.86           H  
ATOM   1670  HZ2 LYS A 111     -15.333   9.168  36.104  1.00 92.86           H  
ATOM   1671  HZ3 LYS A 111     -14.575  10.335  37.012  1.00 92.86           H  
ATOM   1672  N   SER A 112     -11.881   8.877  29.052  1.00 93.04           N  
ATOM   1673  H   SER A 112     -12.741   8.350  29.102  1.00 93.04           H  
ATOM   1674  CA  SER A 112     -10.702   8.231  28.456  1.00 93.04           C  
ATOM   1675  HA  SER A 112      -9.813   8.525  29.014  1.00 93.04           H  
ATOM   1676  C   SER A 112     -10.473   8.653  27.009  1.00 93.04           C  
ATOM   1677  CB  SER A 112     -10.806   6.707  28.559  1.00 93.04           C  
ATOM   1678  HB2 SER A 112     -11.673   6.347  28.005  1.00 93.04           H  
ATOM   1679  HB3 SER A 112      -9.904   6.258  28.144  1.00 93.04           H  
ATOM   1680  O   SER A 112      -9.354   9.027  26.659  1.00 93.04           O  
ATOM   1681  OG  SER A 112     -10.921   6.346  29.920  1.00 93.04           O  
ATOM   1682  HG  SER A 112     -11.856   6.363  30.135  1.00 93.04           H  
ATOM   1683  N   ILE A 113     -11.525   8.676  26.185  1.00 93.59           N  
ATOM   1684  H   ILE A 113     -12.432   8.419  26.547  1.00 93.59           H  
ATOM   1685  CA  ILE A 113     -11.425   8.971  24.748  1.00 93.59           C  
ATOM   1686  HA  ILE A 113     -10.744   8.243  24.306  1.00 93.59           H  
ATOM   1687  C   ILE A 113     -10.800  10.352  24.481  1.00 93.59           C  
ATOM   1688  CB  ILE A 113     -12.792   8.765  24.053  1.00 93.59           C  
ATOM   1689  HB  ILE A 113     -13.572   9.269  24.623  1.00 93.59           H  
ATOM   1690  O   ILE A 113      -9.840  10.415  23.711  1.00 93.59           O  
ATOM   1691  CG1 ILE A 113     -13.126   7.257  24.032  1.00 93.59           C  
ATOM   1692 HG12 ILE A 113     -13.011   6.841  25.032  1.00 93.59           H  
ATOM   1693 HG13 ILE A 113     -12.431   6.737  23.372  1.00 93.59           H  
ATOM   1694  CG2 ILE A 113     -12.803   9.344  22.626  1.00 93.59           C  
ATOM   1695 HG21 ILE A 113     -13.788   9.217  22.176  1.00 93.59           H  
ATOM   1696 HG22 ILE A 113     -12.593  10.414  22.631  1.00 93.59           H  
ATOM   1697 HG23 ILE A 113     -12.063   8.829  22.014  1.00 93.59           H  
ATOM   1698  CD1 ILE A 113     -14.558   6.958  23.580  1.00 93.59           C  
ATOM   1699 HD11 ILE A 113     -15.266   7.534  24.176  1.00 93.59           H  
ATOM   1700 HD12 ILE A 113     -14.761   5.896  23.723  1.00 93.59           H  
ATOM   1701 HD13 ILE A 113     -14.683   7.195  22.524  1.00 93.59           H  
ATOM   1702  N   PRO A 114     -11.222  11.454  25.139  1.00 92.74           N  
ATOM   1703  CA  PRO A 114     -10.622  12.767  24.891  1.00 92.74           C  
ATOM   1704  HA  PRO A 114     -10.728  13.002  23.832  1.00 92.74           H  
ATOM   1705  C   PRO A 114      -9.134  12.871  25.260  1.00 92.74           C  
ATOM   1706  CB  PRO A 114     -11.451  13.762  25.710  1.00 92.74           C  
ATOM   1707  HB2 PRO A 114     -11.549  14.719  25.199  1.00 92.74           H  
ATOM   1708  HB3 PRO A 114     -11.006  13.902  26.695  1.00 92.74           H  
ATOM   1709  O   PRO A 114      -8.464  13.797  24.814  1.00 92.74           O  
ATOM   1710  CG  PRO A 114     -12.799  13.065  25.865  1.00 92.74           C  
ATOM   1711  HG2 PRO A 114     -13.342  13.425  26.739  1.00 92.74           H  
ATOM   1712  HG3 PRO A 114     -13.391  13.196  24.959  1.00 92.74           H  
ATOM   1713  CD  PRO A 114     -12.387  11.604  26.005  1.00 92.74           C  
ATOM   1714  HD2 PRO A 114     -13.224  10.967  25.719  1.00 92.74           H  
ATOM   1715  HD3 PRO A 114     -12.102  11.401  27.037  1.00 92.74           H  
ATOM   1716  N   LYS A 115      -8.608  11.954  26.085  1.00 92.22           N  
ATOM   1717  H   LYS A 115      -9.190  11.181  26.375  1.00 92.22           H  
ATOM   1718  CA  LYS A 115      -7.182  11.927  26.451  1.00 92.22           C  
ATOM   1719  HA  LYS A 115      -6.809  12.948  26.530  1.00 92.22           H  
ATOM   1720  C   LYS A 115      -6.321  11.251  25.388  1.00 92.22           C  
ATOM   1721  CB  LYS A 115      -6.977  11.213  27.791  1.00 92.22           C  
ATOM   1722  HB2 LYS A 115      -7.355  10.193  27.715  1.00 92.22           H  
ATOM   1723  HB3 LYS A 115      -5.907  11.157  27.993  1.00 92.22           H  
ATOM   1724  O   LYS A 115      -5.156  11.610  25.259  1.00 92.22           O  
ATOM   1725  CG  LYS A 115      -7.656  11.931  28.962  1.00 92.22           C  
ATOM   1726  HG2 LYS A 115      -8.719  12.054  28.755  1.00 92.22           H  
ATOM   1727  HG3 LYS A 115      -7.202  12.912  29.103  1.00 92.22           H  
ATOM   1728  CD  LYS A 115      -7.480  11.087  30.226  1.00 92.22           C  
ATOM   1729  HD2 LYS A 115      -6.419  10.996  30.459  1.00 92.22           H  
ATOM   1730  HD3 LYS A 115      -7.893  10.096  30.041  1.00 92.22           H  
ATOM   1731  CE  LYS A 115      -8.222  11.732  31.395  1.00 92.22           C  
ATOM   1732  HE2 LYS A 115      -7.758  12.692  31.625  1.00 92.22           H  
ATOM   1733  HE3 LYS A 115      -9.249  11.913  31.079  1.00 92.22           H  
ATOM   1734  NZ  LYS A 115      -8.205  10.832  32.571  1.00 92.22           N  
ATOM   1735  HZ1 LYS A 115      -8.654   9.963  32.321  1.00 92.22           H  
ATOM   1736  HZ2 LYS A 115      -7.255  10.628  32.847  1.00 92.22           H  
ATOM   1737  HZ3 LYS A 115      -8.710  11.243  33.343  1.00 92.22           H  
ATOM   1738  N   VAL A 116      -6.877  10.276  24.666  1.00 92.73           N  
ATOM   1739  H   VAL A 116      -7.843  10.040  24.841  1.00 92.73           H  
ATOM   1740  CA  VAL A 116      -6.148   9.516  23.638  1.00 92.73           C  
ATOM   1741  HA  VAL A 116      -5.078   9.591  23.834  1.00 92.73           H  
ATOM   1742  C   VAL A 116      -6.358  10.081  22.237  1.00 92.73           C  
ATOM   1743  CB  VAL A 116      -6.494   8.017  23.669  1.00 92.73           C  
ATOM   1744  HB  VAL A 116      -5.876   7.519  22.922  1.00 92.73           H  
ATOM   1745  O   VAL A 116      -5.449  10.018  21.412  1.00 92.73           O  
ATOM   1746  CG1 VAL A 116      -6.174   7.396  25.035  1.00 92.73           C  
ATOM   1747 HG11 VAL A 116      -6.816   7.812  25.811  1.00 92.73           H  
ATOM   1748 HG12 VAL A 116      -5.130   7.586  25.283  1.00 92.73           H  
ATOM   1749 HG13 VAL A 116      -6.324   6.318  24.986  1.00 92.73           H  
ATOM   1750  CG2 VAL A 116      -7.958   7.721  23.335  1.00 92.73           C  
ATOM   1751 HG21 VAL A 116      -8.604   8.011  24.163  1.00 92.73           H  
ATOM   1752 HG22 VAL A 116      -8.264   8.221  22.416  1.00 92.73           H  
ATOM   1753 HG23 VAL A 116      -8.060   6.655  23.132  1.00 92.73           H  
ATOM   1754  N   VAL A 117      -7.534  10.655  21.955  1.00 94.67           N  
ATOM   1755  H   VAL A 117      -8.255  10.666  22.662  1.00 94.67           H  
ATOM   1756  CA  VAL A 117      -7.844  11.219  20.640  1.00 94.67           C  
ATOM   1757  HA  VAL A 117      -7.358  10.591  19.893  1.00 94.67           H  
ATOM   1758  C   VAL A 117      -7.248  12.614  20.550  1.00 94.67           C  
ATOM   1759  CB  VAL A 117      -9.342  11.186  20.298  1.00 94.67           C  
ATOM   1760  HB  VAL A 117      -9.909  11.753  21.036  1.00 94.67           H  
ATOM   1761  O   VAL A 117      -7.786  13.582  21.087  1.00 94.67           O  
ATOM   1762  CG1 VAL A 117      -9.597  11.779  18.903  1.00 94.67           C  
ATOM   1763 HG11 VAL A 117     -10.652  11.684  18.648  1.00 94.67           H  
ATOM   1764 HG12 VAL A 117      -9.000  11.252  18.158  1.00 94.67           H  
ATOM   1765 HG13 VAL A 117      -9.338  12.838  18.888  1.00 94.67           H  
ATOM   1766  CG2 VAL A 117      -9.859   9.742  20.269  1.00 94.67           C  
ATOM   1767 HG21 VAL A 117      -9.816   9.310  21.269  1.00 94.67           H  
ATOM   1768 HG22 VAL A 117     -10.898   9.727  19.939  1.00 94.67           H  
ATOM   1769 HG23 VAL A 117      -9.259   9.136  19.591  1.00 94.67           H  
ATOM   1770  N   THR A 118      -6.114  12.722  19.864  1.00 93.16           N  
ATOM   1771  H   THR A 118      -5.769  11.897  19.395  1.00 93.16           H  
ATOM   1772  CA  THR A 118      -5.366  13.975  19.724  1.00 93.16           C  
ATOM   1773  HA  THR A 118      -6.001  14.803  20.041  1.00 93.16           H  
ATOM   1774  C   THR A 118      -4.994  14.214  18.270  1.00 93.16           C  
ATOM   1775  CB  THR A 118      -4.102  14.008  20.597  1.00 93.16           C  
ATOM   1776  HB  THR A 118      -3.681  15.011  20.534  1.00 93.16           H  
ATOM   1777  O   THR A 118      -4.874  13.283  17.478  1.00 93.16           O  
ATOM   1778  CG2 THR A 118      -4.357  13.696  22.071  1.00 93.16           C  
ATOM   1779 HG21 THR A 118      -3.439  13.843  22.640  1.00 93.16           H  
ATOM   1780 HG22 THR A 118      -4.685  12.664  22.195  1.00 93.16           H  
ATOM   1781 HG23 THR A 118      -5.128  14.359  22.463  1.00 93.16           H  
ATOM   1782  OG1 THR A 118      -3.136  13.108  20.109  1.00 93.16           O  
ATOM   1783  HG1 THR A 118      -3.329  12.257  20.508  1.00 93.16           H  
ATOM   1784  N   LYS A 119      -4.753  15.475  17.894  1.00 90.42           N  
ATOM   1785  H   LYS A 119      -4.881  16.211  18.574  1.00 90.42           H  
ATOM   1786  CA  LYS A 119      -4.329  15.811  16.526  1.00 90.42           C  
ATOM   1787  HA  LYS A 119      -5.103  15.483  15.832  1.00 90.42           H  
ATOM   1788  C   LYS A 119      -3.067  15.053  16.100  1.00 90.42           C  
ATOM   1789  CB  LYS A 119      -4.165  17.330  16.399  1.00 90.42           C  
ATOM   1790  HB2 LYS A 119      -3.361  17.664  17.054  1.00 90.42           H  
ATOM   1791  HB3 LYS A 119      -5.093  17.811  16.708  1.00 90.42           H  
ATOM   1792  O   LYS A 119      -2.997  14.588  14.967  1.00 90.42           O  
ATOM   1793  CG  LYS A 119      -3.851  17.739  14.952  1.00 90.42           C  
ATOM   1794  HG2 LYS A 119      -4.644  17.382  14.295  1.00 90.42           H  
ATOM   1795  HG3 LYS A 119      -2.906  17.293  14.642  1.00 90.42           H  
ATOM   1796  CD  LYS A 119      -3.734  19.260  14.825  1.00 90.42           C  
ATOM   1797  HD2 LYS A 119      -4.688  19.718  15.084  1.00 90.42           H  
ATOM   1798  HD3 LYS A 119      -2.961  19.619  15.506  1.00 90.42           H  
ATOM   1799  CE  LYS A 119      -3.357  19.610  13.382  1.00 90.42           C  
ATOM   1800  HE2 LYS A 119      -4.125  19.213  12.718  1.00 90.42           H  
ATOM   1801  HE3 LYS A 119      -2.420  19.109  13.138  1.00 90.42           H  
ATOM   1802  NZ  LYS A 119      -3.222  21.076  13.193  1.00 90.42           N  
ATOM   1803  HZ1 LYS A 119      -4.096  21.538  13.402  1.00 90.42           H  
ATOM   1804  HZ2 LYS A 119      -2.977  21.280  12.235  1.00 90.42           H  
ATOM   1805  HZ3 LYS A 119      -2.501  21.444  13.797  1.00 90.42           H  
ATOM   1806  N   GLU A 120      -2.092  14.914  16.994  1.00 93.31           N  
ATOM   1807  H   GLU A 120      -2.237  15.246  17.936  1.00 93.31           H  
ATOM   1808  CA  GLU A 120      -0.846  14.204  16.695  1.00 93.31           C  
ATOM   1809  HA  GLU A 120      -0.418  14.608  15.777  1.00 93.31           H  
ATOM   1810  C   GLU A 120      -1.084  12.702  16.465  1.00 93.31           C  
ATOM   1811  CB  GLU A 120       0.152  14.440  17.837  1.00 93.31           C  
ATOM   1812  HB2 GLU A 120      -0.194  13.920  18.730  1.00 93.31           H  
ATOM   1813  HB3 GLU A 120       0.204  15.507  18.050  1.00 93.31           H  
ATOM   1814  O   GLU A 120      -0.599  12.143  15.480  1.00 93.31           O  
ATOM   1815  CG  GLU A 120       1.552  13.940  17.453  1.00 93.31           C  
ATOM   1816  HG2 GLU A 120       1.944  14.568  16.653  1.00 93.31           H  
ATOM   1817  HG3 GLU A 120       1.477  12.923  17.069  1.00 93.31           H  
ATOM   1818  CD  GLU A 120       2.532  13.939  18.630  1.00 93.31           C  
ATOM   1819  OE1 GLU A 120       3.378  13.009  18.641  1.00 93.31           O  
ATOM   1820  OE2 GLU A 120       2.417  14.835  19.494  1.00 93.31           O  
ATOM   1821  N   ALA A 121      -1.873  12.053  17.325  1.00 94.49           N  
ATOM   1822  H   ALA A 121      -2.260  12.541  18.120  1.00 94.49           H  
ATOM   1823  CA  ALA A 121      -2.188  10.633  17.181  1.00 94.49           C  
ATOM   1824  HA  ALA A 121      -1.261  10.083  17.022  1.00 94.49           H  
ATOM   1825  C   ALA A 121      -3.085  10.356  15.956  1.00 94.49           C  
ATOM   1826  CB  ALA A 121      -2.782  10.144  18.503  1.00 94.49           C  
ATOM   1827  HB1 ALA A 121      -3.046   9.089  18.420  1.00 94.49           H  
ATOM   1828  HB2 ALA A 121      -3.664  10.727  18.766  1.00 94.49           H  
ATOM   1829  HB3 ALA A 121      -2.045  10.239  19.300  1.00 94.49           H  
ATOM   1830  O   ALA A 121      -2.878   9.366  15.248  1.00 94.49           O  
ATOM   1831  N   MET A 122      -4.000  11.274  15.619  1.00 95.72           N  
ATOM   1832  H   MET A 122      -4.200  12.004  16.287  1.00 95.72           H  
ATOM   1833  CA  MET A 122      -4.761  11.251  14.361  1.00 95.72           C  
ATOM   1834  HA  MET A 122      -5.316  10.316  14.285  1.00 95.72           H  
ATOM   1835  C   MET A 122      -3.844  11.313  13.133  1.00 95.72           C  
ATOM   1836  CB  MET A 122      -5.770  12.410  14.333  1.00 95.72           C  
ATOM   1837  HB2 MET A 122      -6.124  12.546  13.311  1.00 95.72           H  
ATOM   1838  HB3 MET A 122      -5.278  13.332  14.641  1.00 95.72           H  
ATOM   1839  O   MET A 122      -4.040  10.548  12.190  1.00 95.72           O  
ATOM   1840  CG  MET A 122      -6.985  12.156  15.232  1.00 95.72           C  
ATOM   1841  HG2 MET A 122      -6.685  12.195  16.280  1.00 95.72           H  
ATOM   1842  HG3 MET A 122      -7.351  11.148  15.039  1.00 95.72           H  
ATOM   1843  SD  MET A 122      -8.376  13.293  14.977  1.00 95.72           S  
ATOM   1844  CE  MET A 122      -7.604  14.895  15.300  1.00 95.72           C  
ATOM   1845  HE1 MET A 122      -8.367  15.671  15.236  1.00 95.72           H  
ATOM   1846  HE2 MET A 122      -6.837  15.086  14.549  1.00 95.72           H  
ATOM   1847  HE3 MET A 122      -7.177  14.892  16.303  1.00 95.72           H  
ATOM   1848  N   MET A 123      -2.807  12.159  13.140  1.00 94.91           N  
ATOM   1849  H   MET A 123      -2.685  12.767  13.937  1.00 94.91           H  
ATOM   1850  CA  MET A 123      -1.839  12.235  12.033  1.00 94.91           C  
ATOM   1851  HA  MET A 123      -2.383  12.403  11.104  1.00 94.91           H  
ATOM   1852  C   MET A 123      -1.048  10.930  11.852  1.00 94.91           C  
ATOM   1853  CB  MET A 123      -0.870  13.408  12.247  1.00 94.91           C  
ATOM   1854  HB2 MET A 123      -0.045  13.304  11.543  1.00 94.91           H  
ATOM   1855  HB3 MET A 123      -0.460  13.372  13.256  1.00 94.91           H  
ATOM   1856  O   MET A 123      -0.877  10.469  10.719  1.00 94.91           O  
ATOM   1857  CG  MET A 123      -1.529  14.772  12.016  1.00 94.91           C  
ATOM   1858  HG2 MET A 123      -1.814  14.846  10.966  1.00 94.91           H  
ATOM   1859  HG3 MET A 123      -2.444  14.831  12.606  1.00 94.91           H  
ATOM   1860  SD  MET A 123      -0.489  16.202  12.439  1.00 94.91           S  
ATOM   1861  CE  MET A 123       0.864  15.983  11.247  1.00 94.91           C  
ATOM   1862  HE1 MET A 123       1.419  15.074  11.479  1.00 94.91           H  
ATOM   1863  HE2 MET A 123       1.542  16.835  11.306  1.00 94.91           H  
ATOM   1864  HE3 MET A 123       0.460  15.912  10.237  1.00 94.91           H  
ATOM   1865  N   LYS A 124      -0.596  10.303  12.947  1.00 95.17           N  
ATOM   1866  H   LYS A 124      -0.749  10.741  13.844  1.00 95.17           H  
ATOM   1867  CA  LYS A 124       0.089   8.994  12.900  1.00 95.17           C  
ATOM   1868  HA  LYS A 124       0.943   9.049  12.225  1.00 95.17           H  
ATOM   1869  C   LYS A 124      -0.835   7.910  12.344  1.00 95.17           C  
ATOM   1870  CB  LYS A 124       0.591   8.597  14.300  1.00 95.17           C  
ATOM   1871  HB2 LYS A 124      -0.238   8.639  15.007  1.00 95.17           H  
ATOM   1872  HB3 LYS A 124       0.958   7.571  14.270  1.00 95.17           H  
ATOM   1873  O   LYS A 124      -0.446   7.165  11.445  1.00 95.17           O  
ATOM   1874  CG  LYS A 124       1.730   9.503  14.788  1.00 95.17           C  
ATOM   1875  HG2 LYS A 124       2.601   9.367  14.147  1.00 95.17           H  
ATOM   1876  HG3 LYS A 124       1.414  10.545  14.725  1.00 95.17           H  
ATOM   1877  CD  LYS A 124       2.115   9.196  16.244  1.00 95.17           C  
ATOM   1878  HD2 LYS A 124       1.216   9.231  16.860  1.00 95.17           H  
ATOM   1879  HD3 LYS A 124       2.559   8.203  16.316  1.00 95.17           H  
ATOM   1880  CE  LYS A 124       3.105  10.264  16.730  1.00 95.17           C  
ATOM   1881  HE2 LYS A 124       4.067  10.127  16.235  1.00 95.17           H  
ATOM   1882  HE3 LYS A 124       2.716  11.237  16.430  1.00 95.17           H  
ATOM   1883  NZ  LYS A 124       3.271  10.274  18.206  1.00 95.17           N  
ATOM   1884  HZ1 LYS A 124       2.381  10.165  18.669  1.00 95.17           H  
ATOM   1885  HZ2 LYS A 124       3.593  11.188  18.489  1.00 95.17           H  
ATOM   1886  HZ3 LYS A 124       3.908   9.561  18.531  1.00 95.17           H  
ATOM   1887  N   SER A 125      -2.079   7.885  12.812  1.00 96.45           N  
ATOM   1888  H   SER A 125      -2.316   8.516  13.564  1.00 96.45           H  
ATOM   1889  CA  SER A 125      -3.068   6.885  12.404  1.00 96.45           C  
ATOM   1890  HA  SER A 125      -2.620   5.896  12.497  1.00 96.45           H  
ATOM   1891  C   SER A 125      -3.493   7.057  10.943  1.00 96.45           C  
ATOM   1892  CB  SER A 125      -4.277   6.921  13.336  1.00 96.45           C  
ATOM   1893  HB2 SER A 125      -4.817   7.860  13.218  1.00 96.45           H  
ATOM   1894  HB3 SER A 125      -4.934   6.088  13.088  1.00 96.45           H  
ATOM   1895  O   SER A 125      -3.541   6.078  10.206  1.00 96.45           O  
ATOM   1896  OG  SER A 125      -3.853   6.783  14.677  1.00 96.45           O  
ATOM   1897  HG  SER A 125      -3.495   7.617  14.990  1.00 96.45           H  
ATOM   1898  N   VAL A 126      -3.698   8.286  10.453  1.00 95.95           N  
ATOM   1899  H   VAL A 126      -3.687   9.079  11.079  1.00 95.95           H  
ATOM   1900  CA  VAL A 126      -3.999   8.497   9.024  1.00 95.95           C  
ATOM   1901  HA  VAL A 126      -4.797   7.799   8.770  1.00 95.95           H  
ATOM   1902  C   VAL A 126      -2.810   8.129   8.130  1.00 95.95           C  
ATOM   1903  CB  VAL A 126      -4.526   9.923   8.748  1.00 95.95           C  
ATOM   1904  HB  VAL A 126      -4.922  10.340   9.674  1.00 95.95           H  
ATOM   1905  O   VAL A 126      -2.996   7.623   7.028  1.00 95.95           O  
ATOM   1906  CG1 VAL A 126      -3.486  10.908   8.191  1.00 95.95           C  
ATOM   1907 HG11 VAL A 126      -3.935  11.898   8.112  1.00 95.95           H  
ATOM   1908 HG12 VAL A 126      -3.152  10.600   7.200  1.00 95.95           H  
ATOM   1909 HG13 VAL A 126      -2.633  10.969   8.866  1.00 95.95           H  
ATOM   1910  CG2 VAL A 126      -5.692   9.848   7.761  1.00 95.95           C  
ATOM   1911 HG21 VAL A 126      -6.504   9.263   8.192  1.00 95.95           H  
ATOM   1912 HG22 VAL A 126      -6.060  10.850   7.541  1.00 95.95           H  
ATOM   1913 HG23 VAL A 126      -5.368   9.379   6.832  1.00 95.95           H  
ATOM   1914  N   THR A 127      -1.578   8.315   8.611  1.00 96.85           N  
ATOM   1915  H   THR A 127      -1.475   8.741   9.521  1.00 96.85           H  
ATOM   1916  CA  THR A 127      -0.376   7.860   7.895  1.00 96.85           C  
ATOM   1917  HA  THR A 127      -0.405   8.246   6.876  1.00 96.85           H  
ATOM   1918  C   THR A 127      -0.339   6.331   7.808  1.00 96.85           C  
ATOM   1919  CB  THR A 127       0.895   8.387   8.569  1.00 96.85           C  
ATOM   1920  HB  THR A 127       0.952   7.985   9.580  1.00 96.85           H  
ATOM   1921  O   THR A 127       0.002   5.790   6.757  1.00 96.85           O  
ATOM   1922  CG2 THR A 127       2.164   8.013   7.803  1.00 96.85           C  
ATOM   1923 HG21 THR A 127       2.331   6.937   7.854  1.00 96.85           H  
ATOM   1924 HG22 THR A 127       2.070   8.315   6.760  1.00 96.85           H  
ATOM   1925 HG23 THR A 127       3.021   8.520   8.245  1.00 96.85           H  
ATOM   1926  OG1 THR A 127       0.868   9.794   8.651  1.00 96.85           O  
ATOM   1927  HG1 THR A 127       0.232  10.037   9.328  1.00 96.85           H  
ATOM   1928  N   MET A 128      -0.753   5.630   8.871  1.00 96.90           N  
ATOM   1929  H   MET A 128      -0.997   6.130   9.714  1.00 96.90           H  
ATOM   1930  CA  MET A 128      -0.937   4.175   8.860  1.00 96.90           C  
ATOM   1931  HA  MET A 128       0.008   3.708   8.583  1.00 96.90           H  
ATOM   1932  C   MET A 128      -1.987   3.746   7.829  1.00 96.90           C  
ATOM   1933  CB  MET A 128      -1.344   3.690  10.261  1.00 96.90           C  
ATOM   1934  HB2 MET A 128      -0.726   4.181  11.013  1.00 96.90           H  
ATOM   1935  HB3 MET A 128      -2.382   3.954  10.464  1.00 96.90           H  
ATOM   1936  O   MET A 128      -1.718   2.863   7.017  1.00 96.90           O  
ATOM   1937  CG  MET A 128      -1.222   2.170  10.400  1.00 96.90           C  
ATOM   1938  HG2 MET A 128      -1.773   1.688   9.592  1.00 96.90           H  
ATOM   1939  HG3 MET A 128      -1.684   1.868  11.340  1.00 96.90           H  
ATOM   1940  SD  MET A 128       0.483   1.568  10.383  1.00 96.90           S  
ATOM   1941  CE  MET A 128       1.019   2.196  11.997  1.00 96.90           C  
ATOM   1942  HE1 MET A 128       0.914   3.280  12.042  1.00 96.90           H  
ATOM   1943  HE2 MET A 128       0.416   1.744  12.785  1.00 96.90           H  
ATOM   1944  HE3 MET A 128       2.070   1.949  12.149  1.00 96.90           H  
ATOM   1945  N   ALA A 129      -3.145   4.414   7.807  1.00 97.12           N  
ATOM   1946  H   ALA A 129      -3.317   5.100   8.529  1.00 97.12           H  
ATOM   1947  CA  ALA A 129      -4.201   4.174   6.826  1.00 97.12           C  
ATOM   1948  HA  ALA A 129      -4.575   3.157   6.946  1.00 97.12           H  
ATOM   1949  C   ALA A 129      -3.680   4.325   5.387  1.00 97.12           C  
ATOM   1950  CB  ALA A 129      -5.350   5.149   7.095  1.00 97.12           C  
ATOM   1951  HB1 ALA A 129      -5.723   5.036   8.113  1.00 97.12           H  
ATOM   1952  HB2 ALA A 129      -6.157   4.948   6.390  1.00 97.12           H  
ATOM   1953  HB3 ALA A 129      -5.029   6.180   6.950  1.00 97.12           H  
ATOM   1954  O   ALA A 129      -3.836   3.423   4.567  1.00 97.12           O  
ATOM   1955  N   VAL A 130      -2.969   5.415   5.084  1.00 96.94           N  
ATOM   1956  H   VAL A 130      -2.876   6.133   5.789  1.00 96.94           H  
ATOM   1957  CA  VAL A 130      -2.362   5.632   3.759  1.00 96.94           C  
ATOM   1958  HA  VAL A 130      -3.146   5.563   3.005  1.00 96.94           H  
ATOM   1959  C   VAL A 130      -1.333   4.546   3.426  1.00 96.94           C  
ATOM   1960  CB  VAL A 130      -1.737   7.036   3.676  1.00 96.94           C  
ATOM   1961  HB  VAL A 130      -1.063   7.178   4.520  1.00 96.94           H  
ATOM   1962  O   VAL A 130      -1.313   4.056   2.298  1.00 96.94           O  
ATOM   1963  CG1 VAL A 130      -0.942   7.254   2.380  1.00 96.94           C  
ATOM   1964 HG11 VAL A 130      -1.581   7.082   1.514  1.00 96.94           H  
ATOM   1965 HG12 VAL A 130      -0.560   8.275   2.351  1.00 96.94           H  
ATOM   1966 HG13 VAL A 130      -0.088   6.579   2.336  1.00 96.94           H  
ATOM   1967  CG2 VAL A 130      -2.827   8.118   3.726  1.00 96.94           C  
ATOM   1968 HG21 VAL A 130      -2.363   9.101   3.808  1.00 96.94           H  
ATOM   1969 HG22 VAL A 130      -3.440   8.075   2.825  1.00 96.94           H  
ATOM   1970 HG23 VAL A 130      -3.477   7.976   4.589  1.00 96.94           H  
ATOM   1971  N   ALA A 131      -0.517   4.117   4.392  1.00 96.79           N  
ATOM   1972  H   ALA A 131      -0.565   4.551   5.303  1.00 96.79           H  
ATOM   1973  CA  ALA A 131       0.449   3.037   4.190  1.00 96.79           C  
ATOM   1974  HA  ALA A 131       1.077   3.293   3.337  1.00 96.79           H  
ATOM   1975  C   ALA A 131      -0.225   1.696   3.869  1.00 96.79           C  
ATOM   1976  CB  ALA A 131       1.341   2.936   5.427  1.00 96.79           C  
ATOM   1977  HB1 ALA A 131       0.751   2.692   6.310  1.00 96.79           H  
ATOM   1978  HB2 ALA A 131       2.092   2.160   5.278  1.00 96.79           H  
ATOM   1979  HB3 ALA A 131       1.838   3.895   5.575  1.00 96.79           H  
ATOM   1980  O   ALA A 131       0.283   0.950   3.032  1.00 96.79           O  
ATOM   1981  N   THR A 132      -1.386   1.411   4.468  1.00 97.17           N  
ATOM   1982  H   THR A 132      -1.724   2.019   5.200  1.00 97.17           H  
ATOM   1983  CA  THR A 132      -2.166   0.218   4.106  1.00 97.17           C  
ATOM   1984  HA  THR A 132      -1.515  -0.653   4.180  1.00 97.17           H  
ATOM   1985  C   THR A 132      -2.660   0.277   2.661  1.00 97.17           C  
ATOM   1986  CB  THR A 132      -3.362  -0.030   5.029  1.00 97.17           C  
ATOM   1987  HB  THR A 132      -3.736  -1.025   4.787  1.00 97.17           H  
ATOM   1988  O   THR A 132      -2.657  -0.738   1.973  1.00 97.17           O  
ATOM   1989  CG2 THR A 132      -3.077  -0.004   6.529  1.00 97.17           C  
ATOM   1990 HG21 THR A 132      -2.009  -0.074   6.734  1.00 97.17           H  
ATOM   1991 HG22 THR A 132      -3.572  -0.863   6.983  1.00 97.17           H  
ATOM   1992 HG23 THR A 132      -3.470   0.903   6.987  1.00 97.17           H  
ATOM   1993  OG1 THR A 132      -4.397   0.877   4.754  1.00 97.17           O  
ATOM   1994  HG1 THR A 132      -4.080   1.779   4.835  1.00 97.17           H  
ATOM   1995  N   LYS A 133      -3.016   1.468   2.157  1.00 96.87           N  
ATOM   1996  H   LYS A 133      -3.024   2.263   2.780  1.00 96.87           H  
ATOM   1997  CA  LYS A 133      -3.445   1.654   0.764  1.00 96.87           C  
ATOM   1998  HA  LYS A 133      -4.074   0.811   0.480  1.00 96.87           H  
ATOM   1999  C   LYS A 133      -2.289   1.603  -0.222  1.00 96.87           C  
ATOM   2000  CB  LYS A 133      -4.258   2.947   0.615  1.00 96.87           C  
ATOM   2001  HB2 LYS A 133      -4.536   3.066  -0.433  1.00 96.87           H  
ATOM   2002  HB3 LYS A 133      -3.631   3.793   0.897  1.00 96.87           H  
ATOM   2003  O   LYS A 133      -2.474   1.107  -1.327  1.00 96.87           O  
ATOM   2004  CG  LYS A 133      -5.543   2.967   1.459  1.00 96.87           C  
ATOM   2005  HG2 LYS A 133      -5.286   3.020   2.517  1.00 96.87           H  
ATOM   2006  HG3 LYS A 133      -6.114   3.859   1.205  1.00 96.87           H  
ATOM   2007  CD  LYS A 133      -6.424   1.732   1.225  1.00 96.87           C  
ATOM   2008  HD2 LYS A 133      -6.672   1.651   0.167  1.00 96.87           H  
ATOM   2009  HD3 LYS A 133      -5.904   0.828   1.543  1.00 96.87           H  
ATOM   2010  CE  LYS A 133      -7.699   1.833   2.046  1.00 96.87           C  
ATOM   2011  HE2 LYS A 133      -8.231   2.748   1.786  1.00 96.87           H  
ATOM   2012  HE3 LYS A 133      -7.433   1.872   3.102  1.00 96.87           H  
ATOM   2013  NZ  LYS A 133      -8.585   0.669   1.820  1.00 96.87           N  
ATOM   2014  HZ1 LYS A 133      -8.900   0.613   0.862  1.00 96.87           H  
ATOM   2015  HZ2 LYS A 133      -8.144  -0.200   2.086  1.00 96.87           H  
ATOM   2016  HZ3 LYS A 133      -9.399   0.773   2.409  1.00 96.87           H  
ATOM   2017  N   ALA A 134      -1.096   2.038   0.179  1.00 96.07           N  
ATOM   2018  H   ALA A 134      -1.028   2.503   1.074  1.00 96.07           H  
ATOM   2019  CA  ALA A 134       0.117   1.806  -0.601  1.00 96.07           C  
ATOM   2020  HA  ALA A 134      -0.034   2.177  -1.615  1.00 96.07           H  
ATOM   2021  C   ALA A 134       0.427   0.304  -0.710  1.00 96.07           C  
ATOM   2022  CB  ALA A 134       1.279   2.582   0.026  1.00 96.07           C  
ATOM   2023  HB1 ALA A 134       1.489   2.210   1.029  1.00 96.07           H  
ATOM   2024  HB2 ALA A 134       1.033   3.643   0.077  1.00 96.07           H  
ATOM   2025  HB3 ALA A 134       2.167   2.457  -0.593  1.00 96.07           H  
ATOM   2026  O   ALA A 134       0.757  -0.179  -1.787  1.00 96.07           O  
ATOM   2027  N   ASN A 135       0.268  -0.458   0.377  1.00 95.12           N  
ATOM   2028  H   ASN A 135       0.026  -0.024   1.257  1.00 95.12           H  
ATOM   2029  CA  ASN A 135       0.394  -1.913   0.312  1.00 95.12           C  
ATOM   2030  HA  ASN A 135       1.343  -2.164  -0.161  1.00 95.12           H  
ATOM   2031  C   ASN A 135      -0.703  -2.534  -0.572  1.00 95.12           C  
ATOM   2032  CB  ASN A 135       0.384  -2.510   1.721  1.00 95.12           C  
ATOM   2033  HB2 ASN A 135      -0.431  -2.081   2.304  1.00 95.12           H  
ATOM   2034  HB3 ASN A 135       0.214  -3.581   1.615  1.00 95.12           H  
ATOM   2035  O   ASN A 135      -0.368  -3.290  -1.478  1.00 95.12           O  
ATOM   2036  CG  ASN A 135       1.674  -2.433   2.500  1.00 95.12           C  
ATOM   2037  ND2 ASN A 135       1.661  -3.036   3.666  1.00 95.12           N  
ATOM   2038 HD21 ASN A 135       2.524  -3.267   4.136  1.00 95.12           H  
ATOM   2039 HD22 ASN A 135       0.771  -3.401   3.976  1.00 95.12           H  
ATOM   2040  OD1 ASN A 135       2.698  -1.908   2.082  1.00 95.12           O  
ATOM   2041  N   PHE A 136      -1.978  -2.170  -0.401  1.00 95.07           N  
ATOM   2042  H   PHE A 136      -2.223  -1.602   0.398  1.00 95.07           H  
ATOM   2043  CA  PHE A 136      -3.055  -2.640  -1.282  1.00 95.07           C  
ATOM   2044  HA  PHE A 136      -3.183  -3.714  -1.151  1.00 95.07           H  
ATOM   2045  C   PHE A 136      -2.709  -2.399  -2.758  1.00 95.07           C  
ATOM   2046  CB  PHE A 136      -4.376  -1.951  -0.916  1.00 95.07           C  
ATOM   2047  HB2 PHE A 136      -4.693  -2.286   0.072  1.00 95.07           H  
ATOM   2048  HB3 PHE A 136      -4.217  -0.874  -0.868  1.00 95.07           H  
ATOM   2049  O   PHE A 136      -2.746  -3.326  -3.556  1.00 95.07           O  
ATOM   2050  CG  PHE A 136      -5.484  -2.218  -1.917  1.00 95.07           C  
ATOM   2051  CD1 PHE A 136      -5.683  -1.341  -3.003  1.00 95.07           C  
ATOM   2052  HD1 PHE A 136      -5.064  -0.462  -3.112  1.00 95.07           H  
ATOM   2053  CD2 PHE A 136      -6.270  -3.379  -1.806  1.00 95.07           C  
ATOM   2054  HD2 PHE A 136      -6.115  -4.070  -0.991  1.00 95.07           H  
ATOM   2055  CE1 PHE A 136      -6.653  -1.629  -3.978  1.00 95.07           C  
ATOM   2056  HE1 PHE A 136      -6.774  -0.976  -4.830  1.00 95.07           H  
ATOM   2057  CE2 PHE A 136      -7.253  -3.656  -2.773  1.00 95.07           C  
ATOM   2058  HE2 PHE A 136      -7.837  -4.561  -2.698  1.00 95.07           H  
ATOM   2059  CZ  PHE A 136      -7.446  -2.783  -3.857  1.00 95.07           C  
ATOM   2060  HZ  PHE A 136      -8.187  -3.017  -4.607  1.00 95.07           H  
ATOM   2061  N   TRP A 137      -2.268  -1.186  -3.094  1.00 95.64           N  
ATOM   2062  H   TRP A 137      -2.248  -0.467  -2.385  1.00 95.64           H  
ATOM   2063  CA  TRP A 137      -1.911  -0.811  -4.459  1.00 95.64           C  
ATOM   2064  HA  TRP A 137      -2.784  -0.925  -5.101  1.00 95.64           H  
ATOM   2065  C   TRP A 137      -0.795  -1.664  -5.071  1.00 95.64           C  
ATOM   2066  CB  TRP A 137      -1.477   0.655  -4.444  1.00 95.64           C  
ATOM   2067  HB2 TRP A 137      -0.637   0.779  -3.761  1.00 95.64           H  
ATOM   2068  HB3 TRP A 137      -2.303   1.261  -4.071  1.00 95.64           H  
ATOM   2069  O   TRP A 137      -0.802  -1.905  -6.272  1.00 95.64           O  
ATOM   2070  CG  TRP A 137      -1.082   1.179  -5.781  1.00 95.64           C  
ATOM   2071  CD1 TRP A 137       0.177   1.463  -6.184  1.00 95.64           C  
ATOM   2072  HD1 TRP A 137       1.062   1.348  -5.575  1.00 95.64           H  
ATOM   2073  CD2 TRP A 137      -1.942   1.431  -6.928  1.00 95.64           C  
ATOM   2074  CE2 TRP A 137      -1.130   1.931  -7.986  1.00 95.64           C  
ATOM   2075  CE3 TRP A 137      -3.326   1.304  -7.174  1.00 95.64           C  
ATOM   2076  HE3 TRP A 137      -3.963   0.895  -6.404  1.00 95.64           H  
ATOM   2077  NE1 TRP A 137       0.154   1.911  -7.489  1.00 95.64           N  
ATOM   2078  HE1 TRP A 137       0.973   2.222  -7.990  1.00 95.64           H  
ATOM   2079  CH2 TRP A 137      -3.054   2.234  -9.414  1.00 95.64           C  
ATOM   2080  HH2 TRP A 137      -3.490   2.576 -10.341  1.00 95.64           H  
ATOM   2081  CZ2 TRP A 137      -1.670   2.346  -9.204  1.00 95.64           C  
ATOM   2082  HZ2 TRP A 137      -1.019   2.784  -9.946  1.00 95.64           H  
ATOM   2083  CZ3 TRP A 137      -3.875   1.700  -8.408  1.00 95.64           C  
ATOM   2084  HZ3 TRP A 137      -4.937   1.605  -8.582  1.00 95.64           H  
ATOM   2085  N   LEU A 138       0.179  -2.098  -4.268  1.00 92.89           N  
ATOM   2086  H   LEU A 138       0.122  -1.855  -3.289  1.00 92.89           H  
ATOM   2087  CA  LEU A 138       1.380  -2.781  -4.760  1.00 92.89           C  
ATOM   2088  HA  LEU A 138       1.524  -2.563  -5.818  1.00 92.89           H  
ATOM   2089  C   LEU A 138       1.320  -4.304  -4.649  1.00 92.89           C  
ATOM   2090  CB  LEU A 138       2.587  -2.263  -3.973  1.00 92.89           C  
ATOM   2091  HB2 LEU A 138       3.460  -2.847  -4.263  1.00 92.89           H  
ATOM   2092  HB3 LEU A 138       2.403  -2.434  -2.912  1.00 92.89           H  
ATOM   2093  O   LEU A 138       1.973  -4.999  -5.421  1.00 92.89           O  
ATOM   2094  CG  LEU A 138       2.898  -0.778  -4.197  1.00 92.89           C  
ATOM   2095  HG  LEU A 138       2.040  -0.158  -3.937  1.00 92.89           H  
ATOM   2096  CD1 LEU A 138       4.059  -0.424  -3.278  1.00 92.89           C  
ATOM   2097 HD11 LEU A 138       4.332   0.620  -3.431  1.00 92.89           H  
ATOM   2098 HD12 LEU A 138       4.919  -1.058  -3.495  1.00 92.89           H  
ATOM   2099 HD13 LEU A 138       3.732  -0.566  -2.248  1.00 92.89           H  
ATOM   2100  CD2 LEU A 138       3.297  -0.459  -5.633  1.00 92.89           C  
ATOM   2101 HD21 LEU A 138       3.559   0.597  -5.705  1.00 92.89           H  
ATOM   2102 HD22 LEU A 138       2.461  -0.645  -6.306  1.00 92.89           H  
ATOM   2103 HD23 LEU A 138       4.133  -1.089  -5.938  1.00 92.89           H  
ATOM   2104  N   MET A 139       0.592  -4.828  -3.665  1.00 90.77           N  
ATOM   2105  H   MET A 139       0.092  -4.193  -3.060  1.00 90.77           H  
ATOM   2106  CA  MET A 139       0.562  -6.261  -3.354  1.00 90.77           C  
ATOM   2107  HA  MET A 139       0.917  -6.810  -4.226  1.00 90.77           H  
ATOM   2108  C   MET A 139      -0.844  -6.811  -3.096  1.00 90.77           C  
ATOM   2109  CB  MET A 139       1.536  -6.576  -2.197  1.00 90.77           C  
ATOM   2110  HB2 MET A 139       2.539  -6.277  -2.501  1.00 90.77           H  
ATOM   2111  HB3 MET A 139       1.551  -7.653  -2.027  1.00 90.77           H  
ATOM   2112  O   MET A 139      -0.958  -7.968  -2.717  1.00 90.77           O  
ATOM   2113  CG  MET A 139       1.188  -5.873  -0.877  1.00 90.77           C  
ATOM   2114  HG2 MET A 139       0.166  -6.127  -0.597  1.00 90.77           H  
ATOM   2115  HG3 MET A 139       1.255  -4.799  -1.052  1.00 90.77           H  
ATOM   2116  SD  MET A 139       2.281  -6.206   0.531  1.00 90.77           S  
ATOM   2117  CE  MET A 139       3.656  -5.124   0.063  1.00 90.77           C  
ATOM   2118  HE1 MET A 139       4.073  -5.451  -0.890  1.00 90.77           H  
ATOM   2119  HE2 MET A 139       4.428  -5.167   0.832  1.00 90.77           H  
ATOM   2120  HE3 MET A 139       3.295  -4.100  -0.033  1.00 90.77           H  
ATOM   2121  N   ASN A 140      -1.899  -6.008  -3.272  1.00 91.29           N  
ATOM   2122  H   ASN A 140      -1.749  -5.074  -3.624  1.00 91.29           H  
ATOM   2123  CA  ASN A 140      -3.299  -6.376  -3.022  1.00 91.29           C  
ATOM   2124  HA  ASN A 140      -3.870  -5.449  -3.070  1.00 91.29           H  
ATOM   2125  C   ASN A 140      -3.573  -6.934  -1.615  1.00 91.29           C  
ATOM   2126  CB  ASN A 140      -3.815  -7.259  -4.159  1.00 91.29           C  
ATOM   2127  HB2 ASN A 140      -3.472  -8.284  -4.019  1.00 91.29           H  
ATOM   2128  HB3 ASN A 140      -3.427  -6.875  -5.102  1.00 91.29           H  
ATOM   2129  O   ASN A 140      -4.454  -7.764  -1.412  1.00 91.29           O  
ATOM   2130  CG  ASN A 140      -5.329  -7.220  -4.263  1.00 91.29           C  
ATOM   2131  ND2 ASN A 140      -6.000  -8.335  -4.342  1.00 91.29           N  
ATOM   2132 HD21 ASN A 140      -5.526  -9.224  -4.270  1.00 91.29           H  
ATOM   2133 HD22 ASN A 140      -7.003  -8.261  -4.440  1.00 91.29           H  
ATOM   2134  OD1 ASN A 140      -5.946  -6.172  -4.321  1.00 91.29           O  
ATOM   2135  N   HIS A 141      -2.805  -6.452  -0.637  1.00 90.66           N  
ATOM   2136  H   HIS A 141      -2.091  -5.785  -0.893  1.00 90.66           H  
ATOM   2137  CA  HIS A 141      -2.952  -6.759   0.781  1.00 90.66           C  
ATOM   2138  HA  HIS A 141      -3.960  -7.118   0.987  1.00 90.66           H  
ATOM   2139  C   HIS A 141      -2.712  -5.486   1.589  1.00 90.66           C  
ATOM   2140  CB  HIS A 141      -1.931  -7.837   1.183  1.00 90.66           C  
ATOM   2141  HB2 HIS A 141      -1.956  -7.948   2.267  1.00 90.66           H  
ATOM   2142  HB3 HIS A 141      -0.928  -7.517   0.900  1.00 90.66           H  
ATOM   2143  O   HIS A 141      -1.738  -4.786   1.326  1.00 90.66           O  
ATOM   2144  CG  HIS A 141      -2.208  -9.189   0.583  1.00 90.66           C  
ATOM   2145  CD2 HIS A 141      -1.452  -9.870  -0.335  1.00 90.66           C  
ATOM   2146  HD2 HIS A 141      -0.530  -9.527  -0.780  1.00 90.66           H  
ATOM   2147  ND1 HIS A 141      -3.300  -9.973   0.869  1.00 90.66           N  
ATOM   2148  HD1 HIS A 141      -4.106  -9.693   1.409  1.00 90.66           H  
ATOM   2149  CE1 HIS A 141      -3.208 -11.093   0.138  1.00 90.66           C  
ATOM   2150  HE1 HIS A 141      -3.954 -11.874   0.114  1.00 90.66           H  
ATOM   2151  NE2 HIS A 141      -2.083 -11.093  -0.592  1.00 90.66           N  
ATOM   2152  N   HIS A 142      -3.531  -5.190   2.597  1.00 92.56           N  
ATOM   2153  H   HIS A 142      -4.383  -5.722   2.699  1.00 92.56           H  
ATOM   2154  CA  HIS A 142      -3.362  -3.986   3.418  1.00 92.56           C  
ATOM   2155  HA  HIS A 142      -3.220  -3.134   2.753  1.00 92.56           H  
ATOM   2156  C   HIS A 142      -2.122  -4.066   4.322  1.00 92.56           C  
ATOM   2157  CB  HIS A 142      -4.640  -3.739   4.233  1.00 92.56           C  
ATOM   2158  HB2 HIS A 142      -4.950  -4.671   4.707  1.00 92.56           H  
ATOM   2159  HB3 HIS A 142      -4.439  -3.024   5.031  1.00 92.56           H  
ATOM   2160  O   HIS A 142      -1.364  -3.102   4.426  1.00 92.56           O  
ATOM   2161  CG  HIS A 142      -5.786  -3.217   3.402  1.00 92.56           C  
ATOM   2162  CD2 HIS A 142      -6.040  -1.928   3.018  1.00 92.56           C  
ATOM   2163  HD2 HIS A 142      -5.435  -1.067   3.258  1.00 92.56           H  
ATOM   2164  ND1 HIS A 142      -6.793  -3.979   2.876  1.00 92.56           N  
ATOM   2165  HD1 HIS A 142      -6.869  -4.982   2.969  1.00 92.56           H  
ATOM   2166  CE1 HIS A 142      -7.623  -3.195   2.180  1.00 92.56           C  
ATOM   2167  HE1 HIS A 142      -8.502  -3.547   1.661  1.00 92.56           H  
ATOM   2168  NE2 HIS A 142      -7.208  -1.914   2.241  1.00 92.56           N  
ATOM   2169  N   THR A 143      -1.861  -5.206   4.964  1.00 91.29           N  
ATOM   2170  H   THR A 143      -2.539  -5.953   4.909  1.00 91.29           H  
ATOM   2171  CA  THR A 143      -0.740  -5.362   5.917  1.00 91.29           C  
ATOM   2172  HA  THR A 143      -0.210  -4.414   6.016  1.00 91.29           H  
ATOM   2173  C   THR A 143       0.320  -6.365   5.468  1.00 91.29           C  
ATOM   2174  CB  THR A 143      -1.256  -5.712   7.317  1.00 91.29           C  
ATOM   2175  HB  THR A 143      -0.415  -5.890   7.987  1.00 91.29           H  
ATOM   2176  O   THR A 143       1.429  -6.331   5.996  1.00 91.29           O  
ATOM   2177  CG2 THR A 143      -2.117  -4.586   7.885  1.00 91.29           C  
ATOM   2178 HG21 THR A 143      -3.077  -4.559   7.369  1.00 91.29           H  
ATOM   2179 HG22 THR A 143      -1.626  -3.623   7.747  1.00 91.29           H  
ATOM   2180 HG23 THR A 143      -2.278  -4.750   8.951  1.00 91.29           H  
ATOM   2181  OG1 THR A 143      -2.054  -6.864   7.233  1.00 91.29           O  
ATOM   2182  HG1 THR A 143      -2.490  -7.015   8.075  1.00 91.29           H  
ATOM   2183  N   GLY A 144       0.030  -7.186   4.458  1.00 83.23           N  
ATOM   2184  H   GLY A 144      -0.925  -7.185   4.129  1.00 83.23           H  
ATOM   2185  CA  GLY A 144       0.887  -8.267   3.964  1.00 83.23           C  
ATOM   2186  HA2 GLY A 144       1.834  -8.286   4.505  1.00 83.23           H  
ATOM   2187  HA3 GLY A 144       1.096  -8.101   2.907  1.00 83.23           H  
ATOM   2188  C   GLY A 144       0.223  -9.636   4.122  1.00 83.23           C  
ATOM   2189  O   GLY A 144      -0.822  -9.761   4.753  1.00 83.23           O  
ATOM   2190  N   GLN A 145       0.828 -10.674   3.544  1.00 76.47           N  
ATOM   2191  H   GLN A 145       1.682 -10.521   3.027  1.00 76.47           H  
ATOM   2192  CA  GLN A 145       0.334 -12.047   3.647  1.00 76.47           C  
ATOM   2193  HA  GLN A 145      -0.719 -12.023   3.931  1.00 76.47           H  
ATOM   2194  C   GLN A 145       1.110 -12.800   4.740  1.00 76.47           C  
ATOM   2195  CB  GLN A 145       0.406 -12.711   2.263  1.00 76.47           C  
ATOM   2196  HB2 GLN A 145       0.009 -12.018   1.521  1.00 76.47           H  
ATOM   2197  HB3 GLN A 145       1.446 -12.923   2.011  1.00 76.47           H  
ATOM   2198  O   GLN A 145       2.301 -13.075   4.599  1.00 76.47           O  
ATOM   2199  CG  GLN A 145      -0.421 -14.005   2.192  1.00 76.47           C  
ATOM   2200  HG2 GLN A 145      -0.042 -14.721   2.921  1.00 76.47           H  
ATOM   2201  HG3 GLN A 145      -1.458 -13.776   2.438  1.00 76.47           H  
ATOM   2202  CD  GLN A 145      -0.388 -14.657   0.811  1.00 76.47           C  
ATOM   2203  NE2 GLN A 145      -1.150 -15.706   0.594  1.00 76.47           N  
ATOM   2204 HE21 GLN A 145      -1.124 -16.062  -0.351  1.00 76.47           H  
ATOM   2205 HE22 GLN A 145      -1.818 -16.018   1.284  1.00 76.47           H  
ATOM   2206  OE1 GLN A 145       0.339 -14.276  -0.088  1.00 76.47           O  
ATOM   2207  N   GLY A 146       0.447 -13.110   5.856  1.00 76.69           N  
ATOM   2208  H   GLY A 146      -0.505 -12.781   5.939  1.00 76.69           H  
ATOM   2209  CA  GLY A 146       0.996 -13.889   6.977  1.00 76.69           C  
ATOM   2210  HA2 GLY A 146       1.617 -14.691   6.578  1.00 76.69           H  
ATOM   2211  HA3 GLY A 146       0.170 -14.346   7.524  1.00 76.69           H  
ATOM   2212  C   GLY A 146       1.846 -13.103   7.984  1.00 76.69           C  
ATOM   2213  O   GLY A 146       1.738 -13.349   9.181  1.00 76.69           O  
ATOM   2214  N   ALA A 147       2.651 -12.139   7.537  1.00 84.41           N  
ATOM   2215  H   ALA A 147       2.695 -11.977   6.541  1.00 84.41           H  
ATOM   2216  CA  ALA A 147       3.385 -11.225   8.413  1.00 84.41           C  
ATOM   2217  HA  ALA A 147       2.941 -11.252   9.408  1.00 84.41           H  
ATOM   2218  C   ALA A 147       3.282  -9.786   7.907  1.00 84.41           C  
ATOM   2219  CB  ALA A 147       4.846 -11.678   8.532  1.00 84.41           C  
ATOM   2220  HB1 ALA A 147       4.881 -12.692   8.929  1.00 84.41           H  
ATOM   2221  HB2 ALA A 147       5.386 -11.014   9.208  1.00 84.41           H  
ATOM   2222  HB3 ALA A 147       5.320 -11.658   7.551  1.00 84.41           H  
ATOM   2223  O   ALA A 147       3.150  -9.545   6.705  1.00 84.41           O  
ATOM   2224  N   VAL A 148       3.387  -8.827   8.831  1.00 90.39           N  
ATOM   2225  H   VAL A 148       3.488  -9.085   9.802  1.00 90.39           H  
ATOM   2226  CA  VAL A 148       3.339  -7.412   8.468  1.00 90.39           C  
ATOM   2227  HA  VAL A 148       2.429  -7.295   7.879  1.00 90.39           H  
ATOM   2228  C   VAL A 148       4.525  -7.034   7.576  1.00 90.39           C  
ATOM   2229  CB  VAL A 148       3.171  -6.504   9.695  1.00 90.39           C  
ATOM   2230  HB  VAL A 148       2.320  -6.880  10.263  1.00 90.39           H  
ATOM   2231  O   VAL A 148       5.689  -7.281   7.906  1.00 90.39           O  
ATOM   2232  CG1 VAL A 148       4.383  -6.479  10.634  1.00 90.39           C  
ATOM   2233 HG11 VAL A 148       4.622  -7.492  10.959  1.00 90.39           H  
ATOM   2234 HG12 VAL A 148       4.143  -5.881  11.513  1.00 90.39           H  
ATOM   2235 HG13 VAL A 148       5.248  -6.046  10.134  1.00 90.39           H  
ATOM   2236  CG2 VAL A 148       2.829  -5.080   9.256  1.00 90.39           C  
ATOM   2237 HG21 VAL A 148       2.023  -5.100   8.522  1.00 90.39           H  
ATOM   2238 HG22 VAL A 148       2.473  -4.531  10.128  1.00 90.39           H  
ATOM   2239 HG23 VAL A 148       3.699  -4.585   8.827  1.00 90.39           H  
ATOM   2240  N   ALA A 149       4.231  -6.432   6.428  1.00 91.61           N  
ATOM   2241  H   ALA A 149       3.253  -6.298   6.214  1.00 91.61           H  
ATOM   2242  CA  ALA A 149       5.193  -6.154   5.372  1.00 91.61           C  
ATOM   2243  HA  ALA A 149       6.198  -6.153   5.795  1.00 91.61           H  
ATOM   2244  C   ALA A 149       4.970  -4.774   4.729  1.00 91.61           C  
ATOM   2245  CB  ALA A 149       5.112  -7.299   4.350  1.00 91.61           C  
ATOM   2246  HB1 ALA A 149       5.262  -8.254   4.855  1.00 91.61           H  
ATOM   2247  HB2 ALA A 149       4.129  -7.305   3.880  1.00 91.61           H  
ATOM   2248  HB3 ALA A 149       5.878  -7.188   3.582  1.00 91.61           H  
ATOM   2249  O   ALA A 149       4.054  -4.019   5.068  1.00 91.61           O  
ATOM   2250  N   GLY A 150       5.857  -4.430   3.793  1.00 90.76           N  
ATOM   2251  H   GLY A 150       6.572  -5.102   3.554  1.00 90.76           H  
ATOM   2252  CA  GLY A 150       5.742  -3.224   2.979  1.00 90.76           C  
ATOM   2253  HA2 GLY A 150       4.793  -3.261   2.443  1.00 90.76           H  
ATOM   2254  HA3 GLY A 150       6.538  -3.206   2.234  1.00 90.76           H  
ATOM   2255  C   GLY A 150       5.808  -1.923   3.783  1.00 90.76           C  
ATOM   2256  O   GLY A 150       6.611  -1.774   4.710  1.00 90.76           O  
ATOM   2257  N   TYR A 151       4.982  -0.956   3.394  1.00 93.37           N  
ATOM   2258  H   TYR A 151       4.301  -1.170   2.679  1.00 93.37           H  
ATOM   2259  CA  TYR A 151       4.931   0.374   3.996  1.00 93.37           C  
ATOM   2260  HA  TYR A 151       5.946   0.763   4.077  1.00 93.37           H  
ATOM   2261  C   TYR A 151       4.354   0.353   5.404  1.00 93.37           C  
ATOM   2262  CB  TYR A 151       4.134   1.313   3.087  1.00 93.37           C  
ATOM   2263  HB2 TYR A 151       3.175   0.862   2.829  1.00 93.37           H  
ATOM   2264  HB3 TYR A 151       3.931   2.241   3.621  1.00 93.37           H  
ATOM   2265  O   TYR A 151       4.872   1.054   6.270  1.00 93.37           O  
ATOM   2266  CG  TYR A 151       4.906   1.645   1.832  1.00 93.37           C  
ATOM   2267  CD1 TYR A 151       5.864   2.677   1.867  1.00 93.37           C  
ATOM   2268  HD1 TYR A 151       5.972   3.282   2.755  1.00 93.37           H  
ATOM   2269  CD2 TYR A 151       4.719   0.890   0.660  1.00 93.37           C  
ATOM   2270  HD2 TYR A 151       3.976   0.107   0.624  1.00 93.37           H  
ATOM   2271  CE1 TYR A 151       6.637   2.961   0.727  1.00 93.37           C  
ATOM   2272  HE1 TYR A 151       7.319   3.799   0.729  1.00 93.37           H  
ATOM   2273  CE2 TYR A 151       5.511   1.163  -0.469  1.00 93.37           C  
ATOM   2274  HE2 TYR A 151       5.399   0.591  -1.379  1.00 93.37           H  
ATOM   2275  OH  TYR A 151       7.198   2.468  -1.552  1.00 93.37           O  
ATOM   2276  HH  TYR A 151       7.612   3.333  -1.513  1.00 93.37           H  
ATOM   2277  CZ  TYR A 151       6.454   2.205  -0.448  1.00 93.37           C  
ATOM   2278  N   VAL A 152       3.357  -0.495   5.664  1.00 95.05           N  
ATOM   2279  H   VAL A 152       2.956  -1.024   4.903  1.00 95.05           H  
ATOM   2280  CA  VAL A 152       2.766  -0.623   7.003  1.00 95.05           C  
ATOM   2281  HA  VAL A 152       2.385   0.349   7.315  1.00 95.05           H  
ATOM   2282  C   VAL A 152       3.813  -1.031   8.030  1.00 95.05           C  
ATOM   2283  CB  VAL A 152       1.592  -1.612   6.998  1.00 95.05           C  
ATOM   2284  HB  VAL A 152       1.911  -2.568   6.584  1.00 95.05           H  
ATOM   2285  O   VAL A 152       3.909  -0.393   9.076  1.00 95.05           O  
ATOM   2286  CG1 VAL A 152       1.033  -1.841   8.404  1.00 95.05           C  
ATOM   2287 HG11 VAL A 152       1.768  -2.344   9.032  1.00 95.05           H  
ATOM   2288 HG12 VAL A 152       0.148  -2.476   8.358  1.00 95.05           H  
ATOM   2289 HG13 VAL A 152       0.757  -0.891   8.861  1.00 95.05           H  
ATOM   2290  CG2 VAL A 152       0.475  -1.030   6.138  1.00 95.05           C  
ATOM   2291 HG21 VAL A 152       0.216  -0.034   6.498  1.00 95.05           H  
ATOM   2292 HG22 VAL A 152      -0.404  -1.672   6.206  1.00 95.05           H  
ATOM   2293 HG23 VAL A 152       0.776  -0.961   5.093  1.00 95.05           H  
ATOM   2294  N   LYS A 153       4.669  -2.014   7.710  1.00 95.35           N  
ATOM   2295  H   LYS A 153       4.529  -2.512   6.843  1.00 95.35           H  
ATOM   2296  CA  LYS A 153       5.765  -2.398   8.609  1.00 95.35           C  
ATOM   2297  HA  LYS A 153       5.331  -2.715   9.557  1.00 95.35           H  
ATOM   2298  C   LYS A 153       6.674  -1.207   8.931  1.00 95.35           C  
ATOM   2299  CB  LYS A 153       6.565  -3.569   8.019  1.00 95.35           C  
ATOM   2300  HB2 LYS A 153       5.889  -4.376   7.737  1.00 95.35           H  
ATOM   2301  HB3 LYS A 153       7.112  -3.237   7.137  1.00 95.35           H  
ATOM   2302  O   LYS A 153       6.979  -0.976  10.094  1.00 95.35           O  
ATOM   2303  CG  LYS A 153       7.542  -4.083   9.084  1.00 95.35           C  
ATOM   2304  HG2 LYS A 153       8.107  -3.239   9.478  1.00 95.35           H  
ATOM   2305  HG3 LYS A 153       6.974  -4.527   9.901  1.00 95.35           H  
ATOM   2306  CD  LYS A 153       8.554  -5.102   8.554  1.00 95.35           C  
ATOM   2307  HD2 LYS A 153       8.028  -5.924   8.069  1.00 95.35           H  
ATOM   2308  HD3 LYS A 153       9.195  -4.613   7.820  1.00 95.35           H  
ATOM   2309  CE  LYS A 153       9.422  -5.666   9.694  1.00 95.35           C  
ATOM   2310  HE2 LYS A 153      10.269  -6.190   9.253  1.00 95.35           H  
ATOM   2311  HE3 LYS A 153       8.824  -6.396  10.239  1.00 95.35           H  
ATOM   2312  NZ  LYS A 153       9.901  -4.625  10.651  1.00 95.35           N  
ATOM   2313  HZ1 LYS A 153      10.256  -3.779  10.228  1.00 95.35           H  
ATOM   2314  HZ2 LYS A 153      10.573  -4.960  11.327  1.00 95.35           H  
ATOM   2315  HZ3 LYS A 153       9.154  -4.218  11.196  1.00 95.35           H  
ATOM   2316  N   LYS A 154       7.072  -0.427   7.917  1.00 94.00           N  
ATOM   2317  H   LYS A 154       6.724  -0.646   6.995  1.00 94.00           H  
ATOM   2318  CA  LYS A 154       7.931   0.755   8.113  1.00 94.00           C  
ATOM   2319  HA  LYS A 154       8.839   0.452   8.633  1.00 94.00           H  
ATOM   2320  C   LYS A 154       7.265   1.800   9.010  1.00 94.00           C  
ATOM   2321  CB  LYS A 154       8.299   1.395   6.767  1.00 94.00           C  
ATOM   2322  HB2 LYS A 154       7.386   1.652   6.231  1.00 94.00           H  
ATOM   2323  HB3 LYS A 154       8.841   2.320   6.965  1.00 94.00           H  
ATOM   2324  O   LYS A 154       7.921   2.341   9.891  1.00 94.00           O  
ATOM   2325  CG  LYS A 154       9.177   0.503   5.879  1.00 94.00           C  
ATOM   2326  HG2 LYS A 154       8.681  -0.452   5.705  1.00 94.00           H  
ATOM   2327  HG3 LYS A 154      10.132   0.324   6.372  1.00 94.00           H  
ATOM   2328  CD  LYS A 154       9.410   1.204   4.533  1.00 94.00           C  
ATOM   2329  HD2 LYS A 154       9.929   2.147   4.705  1.00 94.00           H  
ATOM   2330  HD3 LYS A 154       8.442   1.410   4.076  1.00 94.00           H  
ATOM   2331  CE  LYS A 154      10.235   0.323   3.591  1.00 94.00           C  
ATOM   2332  HE2 LYS A 154       9.740  -0.645   3.510  1.00 94.00           H  
ATOM   2333  HE3 LYS A 154      11.221   0.165   4.030  1.00 94.00           H  
ATOM   2334  NZ  LYS A 154      10.352   0.948   2.248  1.00 94.00           N  
ATOM   2335  HZ1 LYS A 154      10.800   1.851   2.310  1.00 94.00           H  
ATOM   2336  HZ2 LYS A 154      10.882   0.361   1.619  1.00 94.00           H  
ATOM   2337  HZ3 LYS A 154       9.435   1.082   1.847  1.00 94.00           H  
ATOM   2338  N   VAL A 155       5.977   2.079   8.799  1.00 95.03           N  
ATOM   2339  H   VAL A 155       5.495   1.595   8.055  1.00 95.03           H  
ATOM   2340  CA  VAL A 155       5.232   3.058   9.606  1.00 95.03           C  
ATOM   2341  HA  VAL A 155       5.807   3.983   9.650  1.00 95.03           H  
ATOM   2342  C   VAL A 155       5.082   2.582  11.052  1.00 95.03           C  
ATOM   2343  CB  VAL A 155       3.871   3.378   8.958  1.00 95.03           C  
ATOM   2344  HB  VAL A 155       3.317   2.457   8.775  1.00 95.03           H  
ATOM   2345  O   VAL A 155       5.300   3.369  11.972  1.00 95.03           O  
ATOM   2346  CG1 VAL A 155       3.023   4.308   9.826  1.00 95.03           C  
ATOM   2347 HG11 VAL A 155       2.815   3.852  10.794  1.00 95.03           H  
ATOM   2348 HG12 VAL A 155       3.563   5.242   9.979  1.00 95.03           H  
ATOM   2349 HG13 VAL A 155       2.072   4.515   9.334  1.00 95.03           H  
ATOM   2350  CG2 VAL A 155       4.086   4.122   7.633  1.00 95.03           C  
ATOM   2351 HG21 VAL A 155       4.715   4.998   7.793  1.00 95.03           H  
ATOM   2352 HG22 VAL A 155       3.126   4.454   7.239  1.00 95.03           H  
ATOM   2353 HG23 VAL A 155       4.562   3.471   6.900  1.00 95.03           H  
ATOM   2354  N   LEU A 156       4.783   1.299  11.265  1.00 95.62           N  
ATOM   2355  H   LEU A 156       4.594   0.707  10.468  1.00 95.62           H  
ATOM   2356  CA  LEU A 156       4.726   0.692  12.596  1.00 95.62           C  
ATOM   2357  HA  LEU A 156       4.027   1.255  13.216  1.00 95.62           H  
ATOM   2358  C   LEU A 156       6.076   0.748  13.316  1.00 95.62           C  
ATOM   2359  CB  LEU A 156       4.252  -0.762  12.467  1.00 95.62           C  
ATOM   2360  HB2 LEU A 156       4.522  -1.300  13.376  1.00 95.62           H  
ATOM   2361  HB3 LEU A 156       4.787  -1.234  11.644  1.00 95.62           H  
ATOM   2362  O   LEU A 156       6.128   1.191  14.460  1.00 95.62           O  
ATOM   2363  CG  LEU A 156       2.740  -0.918  12.254  1.00 95.62           C  
ATOM   2364  HG  LEU A 156       2.414  -0.282  11.431  1.00 95.62           H  
ATOM   2365  CD1 LEU A 156       2.438  -2.367  11.896  1.00 95.62           C  
ATOM   2366 HD11 LEU A 156       3.014  -2.626  11.008  1.00 95.62           H  
ATOM   2367 HD12 LEU A 156       2.716  -3.028  12.717  1.00 95.62           H  
ATOM   2368 HD13 LEU A 156       1.374  -2.480  11.685  1.00 95.62           H  
ATOM   2369  CD2 LEU A 156       1.960  -0.584  13.524  1.00 95.62           C  
ATOM   2370 HD21 LEU A 156       2.108   0.453  13.825  1.00 95.62           H  
ATOM   2371 HD22 LEU A 156       0.896  -0.757  13.365  1.00 95.62           H  
ATOM   2372 HD23 LEU A 156       2.312  -1.217  14.338  1.00 95.62           H  
ATOM   2373  N   ASP A 157       7.163   0.365  12.643  1.00 95.21           N  
ATOM   2374  H   ASP A 157       7.045  -0.036  11.723  1.00 95.21           H  
ATOM   2375  CA  ASP A 157       8.513   0.398  13.216  1.00 95.21           C  
ATOM   2376  HA  ASP A 157       8.537  -0.226  14.109  1.00 95.21           H  
ATOM   2377  C   ASP A 157       8.927   1.829  13.629  1.00 95.21           C  
ATOM   2378  CB  ASP A 157       9.542  -0.145  12.203  1.00 95.21           C  
ATOM   2379  HB2 ASP A 157      10.537   0.049  12.604  1.00 95.21           H  
ATOM   2380  HB3 ASP A 157       9.453   0.426  11.279  1.00 95.21           H  
ATOM   2381  O   ASP A 157       9.664   1.996  14.600  1.00 95.21           O  
ATOM   2382  CG  ASP A 157       9.486  -1.644  11.858  1.00 95.21           C  
ATOM   2383  OD1 ASP A 157       8.939  -2.487  12.604  1.00 95.21           O  
ATOM   2384  OD2 ASP A 157      10.087  -2.019  10.819  1.00 95.21           O  
ATOM   2385  N   VAL A 158       8.459   2.859  12.908  1.00 95.31           N  
ATOM   2386  H   VAL A 158       7.885   2.640  12.106  1.00 95.31           H  
ATOM   2387  CA  VAL A 158       8.789   4.272  13.173  1.00 95.31           C  
ATOM   2388  HA  VAL A 158       9.814   4.324  13.540  1.00 95.31           H  
ATOM   2389  C   VAL A 158       7.917   4.885  14.269  1.00 95.31           C  
ATOM   2390  CB  VAL A 158       8.714   5.104  11.874  1.00 95.31           C  
ATOM   2391  HB  VAL A 158       7.768   4.899  11.372  1.00 95.31           H  
ATOM   2392  O   VAL A 158       8.445   5.548  15.160  1.00 95.31           O  
ATOM   2393  CG1 VAL A 158       8.815   6.619  12.110  1.00 95.31           C  
ATOM   2394 HG11 VAL A 158       8.840   7.142  11.154  1.00 95.31           H  
ATOM   2395 HG12 VAL A 158       9.718   6.850  12.675  1.00 95.31           H  
ATOM   2396 HG13 VAL A 158       7.945   6.973  12.663  1.00 95.31           H  
ATOM   2397  CG2 VAL A 158       9.868   4.733  10.933  1.00 95.31           C  
ATOM   2398 HG21 VAL A 158       9.743   5.241   9.977  1.00 95.31           H  
ATOM   2399 HG22 VAL A 158      10.820   5.022  11.380  1.00 95.31           H  
ATOM   2400 HG23 VAL A 158       9.884   3.657  10.758  1.00 95.31           H  
ATOM   2401  N   PHE A 159       6.594   4.712  14.212  1.00 94.96           N  
ATOM   2402  H   PHE A 159       6.203   4.163  13.461  1.00 94.96           H  
ATOM   2403  CA  PHE A 159       5.683   5.360  15.165  1.00 94.96           C  
ATOM   2404  HA  PHE A 159       6.131   6.292  15.510  1.00 94.96           H  
ATOM   2405  C   PHE A 159       5.460   4.559  16.444  1.00 94.96           C  
ATOM   2406  CB  PHE A 159       4.351   5.692  14.481  1.00 94.96           C  
ATOM   2407  HB2 PHE A 159       3.934   4.767  14.082  1.00 94.96           H  
ATOM   2408  HB3 PHE A 159       3.658   6.064  15.236  1.00 94.96           H  
ATOM   2409  O   PHE A 159       5.151   5.155  17.474  1.00 94.96           O  
ATOM   2410  CG  PHE A 159       4.406   6.724  13.367  1.00 94.96           C  
ATOM   2411  CD1 PHE A 159       5.355   7.769  13.366  1.00 94.96           C  
ATOM   2412  HD1 PHE A 159       6.083   7.858  14.158  1.00 94.96           H  
ATOM   2413  CD2 PHE A 159       3.460   6.655  12.331  1.00 94.96           C  
ATOM   2414  HD2 PHE A 159       2.716   5.872  12.332  1.00 94.96           H  
ATOM   2415  CE1 PHE A 159       5.378   8.708  12.320  1.00 94.96           C  
ATOM   2416  HE1 PHE A 159       6.118   9.494  12.317  1.00 94.96           H  
ATOM   2417  CE2 PHE A 159       3.485   7.594  11.289  1.00 94.96           C  
ATOM   2418  HE2 PHE A 159       2.764   7.514  10.489  1.00 94.96           H  
ATOM   2419  CZ  PHE A 159       4.444   8.618  11.276  1.00 94.96           C  
ATOM   2420  HZ  PHE A 159       4.461   9.334  10.467  1.00 94.96           H  
ATOM   2421  N   TYR A 160       5.651   3.240  16.394  1.00 94.67           N  
ATOM   2422  H   TYR A 160       5.925   2.821  15.517  1.00 94.67           H  
ATOM   2423  CA  TYR A 160       5.382   2.323  17.501  1.00 94.67           C  
ATOM   2424  HA  TYR A 160       5.305   2.895  18.425  1.00 94.67           H  
ATOM   2425  C   TYR A 160       6.539   1.319  17.704  1.00 94.67           C  
ATOM   2426  CB  TYR A 160       4.014   1.664  17.256  1.00 94.67           C  
ATOM   2427  HB2 TYR A 160       4.081   1.013  16.384  1.00 94.67           H  
ATOM   2428  HB3 TYR A 160       3.759   1.039  18.112  1.00 94.67           H  
ATOM   2429  O   TYR A 160       6.308   0.105  17.785  1.00 94.67           O  
ATOM   2430  CG  TYR A 160       2.885   2.661  17.046  1.00 94.67           C  
ATOM   2431  CD1 TYR A 160       2.320   3.325  18.151  1.00 94.67           C  
ATOM   2432  HD1 TYR A 160       2.669   3.105  19.149  1.00 94.67           H  
ATOM   2433  CD2 TYR A 160       2.434   2.960  15.744  1.00 94.67           C  
ATOM   2434  HD2 TYR A 160       2.880   2.461  14.897  1.00 94.67           H  
ATOM   2435  CE1 TYR A 160       1.296   4.274  17.964  1.00 94.67           C  
ATOM   2436  HE1 TYR A 160       0.858   4.769  18.818  1.00 94.67           H  
ATOM   2437  CE2 TYR A 160       1.421   3.920  15.550  1.00 94.67           C  
ATOM   2438  HE2 TYR A 160       1.064   4.158  14.559  1.00 94.67           H  
ATOM   2439  OH  TYR A 160      -0.118   5.512  16.474  1.00 94.67           O  
ATOM   2440  HH  TYR A 160      -0.493   5.790  17.313  1.00 94.67           H  
ATOM   2441  CZ  TYR A 160       0.851   4.577  16.661  1.00 94.67           C  
ATOM   2442  N   PRO A 161       7.806   1.785  17.800  1.00 95.05           N  
ATOM   2443  CA  PRO A 161       8.967   0.905  17.919  1.00 95.05           C  
ATOM   2444  HA  PRO A 161       9.049   0.289  17.023  1.00 95.05           H  
ATOM   2445  C   PRO A 161       8.848   0.008  19.154  1.00 95.05           C  
ATOM   2446  CB  PRO A 161      10.188   1.827  18.015  1.00 95.05           C  
ATOM   2447  HB2 PRO A 161      10.586   2.017  17.018  1.00 95.05           H  
ATOM   2448  HB3 PRO A 161      10.969   1.416  18.655  1.00 95.05           H  
ATOM   2449  O   PRO A 161       8.566   0.482  20.253  1.00 95.05           O  
ATOM   2450  CG  PRO A 161       9.613   3.122  18.586  1.00 95.05           C  
ATOM   2451  HG2 PRO A 161      10.214   3.989  18.311  1.00 95.05           H  
ATOM   2452  HG3 PRO A 161       9.521   3.043  19.669  1.00 95.05           H  
ATOM   2453  CD  PRO A 161       8.226   3.174  17.952  1.00 95.05           C  
ATOM   2454  HD2 PRO A 161       8.298   3.636  16.968  1.00 95.05           H  
ATOM   2455  HD3 PRO A 161       7.542   3.738  18.587  1.00 95.05           H  
ATOM   2456  N   GLY A 162       9.056  -1.298  18.976  1.00 93.35           N  
ATOM   2457  H   GLY A 162       9.248  -1.625  18.040  1.00 93.35           H  
ATOM   2458  CA  GLY A 162       8.983  -2.283  20.062  1.00 93.35           C  
ATOM   2459  HA2 GLY A 162       9.539  -1.906  20.920  1.00 93.35           H  
ATOM   2460  HA3 GLY A 162       9.455  -3.208  19.732  1.00 93.35           H  
ATOM   2461  C   GLY A 162       7.570  -2.632  20.549  1.00 93.35           C  
ATOM   2462  O   GLY A 162       7.452  -3.438  21.465  1.00 93.35           O  
ATOM   2463  N   HIS A 163       6.516  -2.077  19.939  1.00 92.42           N  
ATOM   2464  H   HIS A 163       6.676  -1.386  19.221  1.00 92.42           H  
ATOM   2465  CA  HIS A 163       5.117  -2.324  20.322  1.00 92.42           C  
ATOM   2466  HA  HIS A 163       5.091  -2.916  21.237  1.00 92.42           H  
ATOM   2467  C   HIS A 163       4.335  -3.132  19.273  1.00 92.42           C  
ATOM   2468  CB  HIS A 163       4.429  -0.987  20.629  1.00 92.42           C  
ATOM   2469  HB2 HIS A 163       3.380  -1.171  20.861  1.00 92.42           H  
ATOM   2470  HB3 HIS A 163       4.466  -0.353  19.743  1.00 92.42           H  
ATOM   2471  O   HIS A 163       3.139  -3.354  19.428  1.00 92.42           O  
ATOM   2472  CG  HIS A 163       5.040  -0.243  21.788  1.00 92.42           C  
ATOM   2473  CD2 HIS A 163       4.571  -0.212  23.074  1.00 92.42           C  
ATOM   2474  HD2 HIS A 163       3.688  -0.716  23.438  1.00 92.42           H  
ATOM   2475  ND1 HIS A 163       6.183   0.524  21.759  1.00 92.42           N  
ATOM   2476  HD1 HIS A 163       6.836   0.611  20.994  1.00 92.42           H  
ATOM   2477  CE1 HIS A 163       6.395   1.002  22.993  1.00 92.42           C  
ATOM   2478  HE1 HIS A 163       7.240   1.610  23.282  1.00 92.42           H  
ATOM   2479  NE2 HIS A 163       5.440   0.581  23.834  1.00 92.42           N  
ATOM   2480  N   VAL A 164       4.988  -3.576  18.194  1.00 92.48           N  
ATOM   2481  H   VAL A 164       5.977  -3.384  18.120  1.00 92.48           H  
ATOM   2482  CA  VAL A 164       4.328  -4.309  17.106  1.00 92.48           C  
ATOM   2483  HA  VAL A 164       3.405  -3.785  16.861  1.00 92.48           H  
ATOM   2484  C   VAL A 164       3.956  -5.717  17.573  1.00 92.48           C  
ATOM   2485  CB  VAL A 164       5.190  -4.334  15.828  1.00 92.48           C  
ATOM   2486  HB  VAL A 164       6.099  -4.909  16.004  1.00 92.48           H  
ATOM   2487  O   VAL A 164       4.813  -6.592  17.688  1.00 92.48           O  
ATOM   2488  CG1 VAL A 164       4.415  -4.968  14.664  1.00 92.48           C  
ATOM   2489 HG11 VAL A 164       4.203  -6.015  14.881  1.00 92.48           H  
ATOM   2490 HG12 VAL A 164       3.474  -4.440  14.509  1.00 92.48           H  
ATOM   2491 HG13 VAL A 164       5.012  -4.920  13.753  1.00 92.48           H  
ATOM   2492  CG2 VAL A 164       5.593  -2.911  15.418  1.00 92.48           C  
ATOM   2493 HG21 VAL A 164       6.096  -2.924  14.451  1.00 92.48           H  
ATOM   2494 HG22 VAL A 164       4.707  -2.278  15.367  1.00 92.48           H  
ATOM   2495 HG23 VAL A 164       6.281  -2.483  16.147  1.00 92.48           H  
ATOM   2496  N   ASN A 165       2.667  -5.915  17.837  1.00 94.38           N  
ATOM   2497  H   ASN A 165       2.048  -5.120  17.765  1.00 94.38           H  
ATOM   2498  CA  ASN A 165       2.042  -7.182  18.207  1.00 94.38           C  
ATOM   2499  HA  ASN A 165       2.735  -7.997  17.997  1.00 94.38           H  
ATOM   2500  C   ASN A 165       0.786  -7.431  17.351  1.00 94.38           C  
ATOM   2501  CB  ASN A 165       1.768  -7.160  19.727  1.00 94.38           C  
ATOM   2502  HB2 ASN A 165       2.700  -6.931  20.243  1.00 94.38           H  
ATOM   2503  HB3 ASN A 165       1.447  -8.151  20.049  1.00 94.38           H  
ATOM   2504  O   ASN A 165       0.384  -6.569  16.566  1.00 94.38           O  
ATOM   2505  CG  ASN A 165       0.698  -6.170  20.178  1.00 94.38           C  
ATOM   2506  ND2 ASN A 165       0.904  -5.518  21.299  1.00 94.38           N  
ATOM   2507 HD21 ASN A 165       1.785  -5.575  21.790  1.00 94.38           H  
ATOM   2508 HD22 ASN A 165       0.173  -4.925  21.664  1.00 94.38           H  
ATOM   2509  OD1 ASN A 165      -0.346  -6.024  19.562  1.00 94.38           O  
ATOM   2510  N   ASP A 166       0.149  -8.591  17.513  1.00 94.91           N  
ATOM   2511  H   ASP A 166       0.586  -9.317  18.062  1.00 94.91           H  
ATOM   2512  CA  ASP A 166      -0.998  -8.995  16.688  1.00 94.91           C  
ATOM   2513  HA  ASP A 166      -0.684  -9.025  15.645  1.00 94.91           H  
ATOM   2514  C   ASP A 166      -2.188  -8.024  16.778  1.00 94.91           C  
ATOM   2515  CB  ASP A 166      -1.452 -10.411  17.083  1.00 94.91           C  
ATOM   2516  HB2 ASP A 166      -2.338 -10.666  16.503  1.00 94.91           H  
ATOM   2517  HB3 ASP A 166      -1.730 -10.410  18.137  1.00 94.91           H  
ATOM   2518  O   ASP A 166      -2.831  -7.758  15.762  1.00 94.91           O  
ATOM   2519  CG  ASP A 166      -0.397 -11.499  16.842  1.00 94.91           C  
ATOM   2520  OD1 ASP A 166       0.593 -11.221  16.127  1.00 94.91           O  
ATOM   2521  OD2 ASP A 166      -0.565 -12.588  17.431  1.00 94.91           O  
ATOM   2522  N   GLN A 167      -2.467  -7.436  17.951  1.00 96.94           N  
ATOM   2523  H   GLN A 167      -1.829  -7.571  18.722  1.00 96.94           H  
ATOM   2524  CA  GLN A 167      -3.554  -6.455  18.099  1.00 96.94           C  
ATOM   2525  HA  GLN A 167      -4.448  -6.851  17.617  1.00 96.94           H  
ATOM   2526  C   GLN A 167      -3.225  -5.137  17.392  1.00 96.94           C  
ATOM   2527  CB  GLN A 167      -3.892  -6.186  19.576  1.00 96.94           C  
ATOM   2528  HB2 GLN A 167      -3.002  -5.859  20.114  1.00 96.94           H  
ATOM   2529  HB3 GLN A 167      -4.619  -5.374  19.603  1.00 96.94           H  
ATOM   2530  O   GLN A 167      -4.086  -4.568  16.728  1.00 96.94           O  
ATOM   2531  CG  GLN A 167      -4.501  -7.409  20.279  1.00 96.94           C  
ATOM   2532  HG2 GLN A 167      -3.713  -8.143  20.450  1.00 96.94           H  
ATOM   2533  HG3 GLN A 167      -5.249  -7.863  19.629  1.00 96.94           H  
ATOM   2534  CD  GLN A 167      -5.188  -7.077  21.607  1.00 96.94           C  
ATOM   2535  NE2 GLN A 167      -5.139  -7.968  22.573  1.00 96.94           N  
ATOM   2536 HE21 GLN A 167      -4.662  -8.847  22.431  1.00 96.94           H  
ATOM   2537 HE22 GLN A 167      -5.737  -7.794  23.368  1.00 96.94           H  
ATOM   2538  OE1 GLN A 167      -5.826  -6.051  21.803  1.00 96.94           O  
ATOM   2539  N   VAL A 168      -1.975  -4.674  17.467  1.00 97.12           N  
ATOM   2540  H   VAL A 168      -1.318  -5.179  18.044  1.00 97.12           H  
ATOM   2541  CA  VAL A 168      -1.516  -3.469  16.758  1.00 97.12           C  
ATOM   2542  HA  VAL A 168      -2.197  -2.648  16.985  1.00 97.12           H  
ATOM   2543  C   VAL A 168      -1.559  -3.666  15.239  1.00 97.12           C  
ATOM   2544  CB  VAL A 168      -0.110  -3.076  17.253  1.00 97.12           C  
ATOM   2545  HB  VAL A 168       0.534  -3.955  17.253  1.00 97.12           H  
ATOM   2546  O   VAL A 168      -2.009  -2.777  14.514  1.00 97.12           O  
ATOM   2547  CG1 VAL A 168       0.551  -2.015  16.372  1.00 97.12           C  
ATOM   2548 HG11 VAL A 168       0.756  -2.439  15.389  1.00 97.12           H  
ATOM   2549 HG12 VAL A 168       1.493  -1.697  16.818  1.00 97.12           H  
ATOM   2550 HG13 VAL A 168      -0.109  -1.154  16.267  1.00 97.12           H  
ATOM   2551  CG2 VAL A 168      -0.190  -2.528  18.681  1.00 97.12           C  
ATOM   2552 HG21 VAL A 168       0.801  -2.241  19.033  1.00 97.12           H  
ATOM   2553 HG22 VAL A 168      -0.581  -3.286  19.359  1.00 97.12           H  
ATOM   2554 HG23 VAL A 168      -0.844  -1.656  18.715  1.00 97.12           H  
ATOM   2555  N   VAL A 169      -1.142  -4.837  14.744  1.00 95.99           N  
ATOM   2556  H   VAL A 169      -0.781  -5.530  15.383  1.00 95.99           H  
ATOM   2557  CA  VAL A 169      -1.251  -5.171  13.313  1.00 95.99           C  
ATOM   2558  HA  VAL A 169      -0.817  -4.354  12.737  1.00 95.99           H  
ATOM   2559  C   VAL A 169      -2.719  -5.272  12.891  1.00 95.99           C  
ATOM   2560  CB  VAL A 169      -0.475  -6.457  12.967  1.00 95.99           C  
ATOM   2561  HB  VAL A 169      -0.840  -7.281  13.580  1.00 95.99           H  
ATOM   2562  O   VAL A 169      -3.069  -4.758  11.831  1.00 95.99           O  
ATOM   2563  CG1 VAL A 169      -0.627  -6.835  11.485  1.00 95.99           C  
ATOM   2564 HG11 VAL A 169      -0.302  -6.011  10.850  1.00 95.99           H  
ATOM   2565 HG12 VAL A 169      -1.666  -7.073  11.258  1.00 95.99           H  
ATOM   2566 HG13 VAL A 169      -0.030  -7.721  11.265  1.00 95.99           H  
ATOM   2567  CG2 VAL A 169       1.031  -6.273  13.216  1.00 95.99           C  
ATOM   2568 HG21 VAL A 169       1.216  -6.034  14.264  1.00 95.99           H  
ATOM   2569 HG22 VAL A 169       1.418  -5.465  12.596  1.00 95.99           H  
ATOM   2570 HG23 VAL A 169       1.557  -7.198  12.983  1.00 95.99           H  
ATOM   2571  N   SER A 170      -3.584  -5.850  13.731  1.00 95.79           N  
ATOM   2572  H   SER A 170      -3.226  -6.285  14.568  1.00 95.79           H  
ATOM   2573  CA  SER A 170      -5.031  -5.929  13.478  1.00 95.79           C  
ATOM   2574  HA  SER A 170      -5.199  -6.395  12.507  1.00 95.79           H  
ATOM   2575  C   SER A 170      -5.688  -4.547  13.450  1.00 95.79           C  
ATOM   2576  CB  SER A 170      -5.726  -6.792  14.533  1.00 95.79           C  
ATOM   2577  HB2 SER A 170      -5.590  -6.346  15.519  1.00 95.79           H  
ATOM   2578  HB3 SER A 170      -6.792  -6.837  14.309  1.00 95.79           H  
ATOM   2579  O   SER A 170      -6.504  -4.275  12.578  1.00 95.79           O  
ATOM   2580  OG  SER A 170      -5.208  -8.106  14.539  1.00 95.79           O  
ATOM   2581  HG  SER A 170      -4.327  -8.084  14.920  1.00 95.79           H  
ATOM   2582  N   ALA A 171      -5.296  -3.625  14.333  1.00 97.44           N  
ATOM   2583  H   ALA A 171      -4.676  -3.898  15.082  1.00 97.44           H  
ATOM   2584  CA  ALA A 171      -5.780  -2.246  14.297  1.00 97.44           C  
ATOM   2585  HA  ALA A 171      -6.869  -2.259  14.335  1.00 97.44           H  
ATOM   2586  C   ALA A 171      -5.375  -1.532  12.996  1.00 97.44           C  
ATOM   2587  CB  ALA A 171      -5.265  -1.504  15.535  1.00 97.44           C  
ATOM   2588  HB1 ALA A 171      -4.175  -1.522  15.565  1.00 97.44           H  
ATOM   2589  HB2 ALA A 171      -5.658  -1.983  16.432  1.00 97.44           H  
ATOM   2590  HB3 ALA A 171      -5.604  -0.469  15.514  1.00 97.44           H  
ATOM   2591  O   ALA A 171      -6.196  -0.845  12.389  1.00 97.44           O  
ATOM   2592  N   ALA A 172      -4.136  -1.723  12.530  1.00 97.16           N  
ATOM   2593  H   ALA A 172      -3.497  -2.285  13.074  1.00 97.16           H  
ATOM   2594  CA  ALA A 172      -3.693  -1.189  11.242  1.00 97.16           C  
ATOM   2595  HA  ALA A 172      -3.906  -0.120  11.222  1.00 97.16           H  
ATOM   2596  C   ALA A 172      -4.449  -1.824  10.060  1.00 97.16           C  
ATOM   2597  CB  ALA A 172      -2.176  -1.380  11.119  1.00 97.16           C  
ATOM   2598  HB1 ALA A 172      -1.928  -2.441  11.137  1.00 97.16           H  
ATOM   2599  HB2 ALA A 172      -1.829  -0.949  10.180  1.00 97.16           H  
ATOM   2600  HB3 ALA A 172      -1.673  -0.882  11.948  1.00 97.16           H  
ATOM   2601  O   ALA A 172      -4.850  -1.107   9.144  1.00 97.16           O  
ATOM   2602  N   HIS A 173      -4.671  -3.143  10.092  1.00 96.20           N  
ATOM   2603  H   HIS A 173      -4.311  -3.667  10.877  1.00 96.20           H  
ATOM   2604  CA  HIS A 173      -5.441  -3.881   9.083  1.00 96.20           C  
ATOM   2605  HA  HIS A 173      -5.006  -3.707   8.099  1.00 96.20           H  
ATOM   2606  C   HIS A 173      -6.879  -3.366   8.999  1.00 96.20           C  
ATOM   2607  CB  HIS A 173      -5.372  -5.385   9.391  1.00 96.20           C  
ATOM   2608  HB2 HIS A 173      -4.332  -5.709   9.425  1.00 96.20           H  
ATOM   2609  HB3 HIS A 173      -5.806  -5.570  10.374  1.00 96.20           H  
ATOM   2610  O   HIS A 173      -7.283  -2.888   7.938  1.00 96.20           O  
ATOM   2611  CG  HIS A 173      -6.101  -6.250   8.398  1.00 96.20           C  
ATOM   2612  CD2 HIS A 173      -5.761  -6.465   7.093  1.00 96.20           C  
ATOM   2613  HD2 HIS A 173      -4.915  -6.054   6.563  1.00 96.20           H  
ATOM   2614  ND1 HIS A 173      -7.284  -6.923   8.673  1.00 96.20           N  
ATOM   2615  CE1 HIS A 173      -7.652  -7.514   7.526  1.00 96.20           C  
ATOM   2616  HE1 HIS A 173      -8.578  -8.048   7.374  1.00 96.20           H  
ATOM   2617  NE2 HIS A 173      -6.749  -7.269   6.560  1.00 96.20           N  
ATOM   2618  HE2 HIS A 173      -6.914  -7.463   5.582  1.00 96.20           H  
ATOM   2619  N   ASN A 174      -7.591  -3.315  10.127  1.00 97.06           N  
ATOM   2620  H   ASN A 174      -7.225  -3.784  10.943  1.00 97.06           H  
ATOM   2621  CA  ASN A 174      -8.958  -2.802  10.196  1.00 97.06           C  
ATOM   2622  HA  ASN A 174      -9.581  -3.408   9.539  1.00 97.06           H  
ATOM   2623  C   ASN A 174      -9.046  -1.355   9.705  1.00 97.06           C  
ATOM   2624  CB  ASN A 174      -9.486  -2.913  11.637  1.00 97.06           C  
ATOM   2625  HB2 ASN A 174     -10.433  -2.377  11.700  1.00 97.06           H  
ATOM   2626  HB3 ASN A 174      -8.779  -2.456  12.330  1.00 97.06           H  
ATOM   2627  O   ASN A 174      -9.926  -1.012   8.920  1.00 97.06           O  
ATOM   2628  CG  ASN A 174      -9.747  -4.340  12.080  1.00 97.06           C  
ATOM   2629  ND2 ASN A 174     -10.343  -4.533  13.232  1.00 97.06           N  
ATOM   2630 HD21 ASN A 174     -10.570  -5.499  13.419  1.00 97.06           H  
ATOM   2631 HD22 ASN A 174     -10.730  -3.765  13.761  1.00 97.06           H  
ATOM   2632  OD1 ASN A 174      -9.429  -5.303  11.416  1.00 97.06           O  
ATOM   2633  N   LEU A 175      -8.096  -0.507  10.109  1.00 96.98           N  
ATOM   2634  H   LEU A 175      -7.397  -0.835  10.759  1.00 96.98           H  
ATOM   2635  CA  LEU A 175      -8.046   0.878   9.654  1.00 96.98           C  
ATOM   2636  HA  LEU A 175      -8.998   1.337   9.922  1.00 96.98           H  
ATOM   2637  C   LEU A 175      -7.897   0.976   8.130  1.00 96.98           C  
ATOM   2638  CB  LEU A 175      -6.895   1.589  10.383  1.00 96.98           C  
ATOM   2639  HB2 LEU A 175      -5.952   1.118  10.104  1.00 96.98           H  
ATOM   2640  HB3 LEU A 175      -7.028   1.463  11.458  1.00 96.98           H  
ATOM   2641  O   LEU A 175      -8.559   1.801   7.495  1.00 96.98           O  
ATOM   2642  CG  LEU A 175      -6.807   3.087  10.074  1.00 96.98           C  
ATOM   2643  HG  LEU A 175      -6.649   3.228   9.005  1.00 96.98           H  
ATOM   2644  CD1 LEU A 175      -8.073   3.819  10.497  1.00 96.98           C  
ATOM   2645 HD11 LEU A 175      -8.291   3.631  11.548  1.00 96.98           H  
ATOM   2646 HD12 LEU A 175      -7.964   4.886  10.307  1.00 96.98           H  
ATOM   2647 HD13 LEU A 175      -8.897   3.452   9.884  1.00 96.98           H  
ATOM   2648  CD2 LEU A 175      -5.638   3.708  10.829  1.00 96.98           C  
ATOM   2649 HD21 LEU A 175      -5.624   4.783  10.648  1.00 96.98           H  
ATOM   2650 HD22 LEU A 175      -4.705   3.269  10.476  1.00 96.98           H  
ATOM   2651 HD23 LEU A 175      -5.740   3.525  11.898  1.00 96.98           H  
ATOM   2652  N   GLY A 176      -7.059   0.122   7.540  1.00 96.87           N  
ATOM   2653  H   GLY A 176      -6.565  -0.546   8.113  1.00 96.87           H  
ATOM   2654  CA  GLY A 176      -6.937   0.014   6.093  1.00 96.87           C  
ATOM   2655  HA2 GLY A 176      -6.197  -0.750   5.852  1.00 96.87           H  
ATOM   2656  HA3 GLY A 176      -6.628   0.980   5.694  1.00 96.87           H  
ATOM   2657  C   GLY A 176      -8.254  -0.362   5.432  1.00 96.87           C  
ATOM   2658  O   GLY A 176      -8.687   0.333   4.515  1.00 96.87           O  
ATOM   2659  N   HIS A 177      -8.941  -1.372   5.955  1.00 96.15           N  
ATOM   2660  H   HIS A 177      -8.529  -1.895   6.714  1.00 96.15           H  
ATOM   2661  CA  HIS A 177     -10.247  -1.803   5.461  1.00 96.15           C  
ATOM   2662  HA  HIS A 177     -10.161  -2.034   4.400  1.00 96.15           H  
ATOM   2663  C   HIS A 177     -11.334  -0.725   5.580  1.00 96.15           C  
ATOM   2664  CB  HIS A 177     -10.625  -3.092   6.193  1.00 96.15           C  
ATOM   2665  HB2 HIS A 177     -10.285  -3.057   7.228  1.00 96.15           H  
ATOM   2666  HB3 HIS A 177     -11.709  -3.212   6.197  1.00 96.15           H  
ATOM   2667  O   HIS A 177     -12.141  -0.573   4.667  1.00 96.15           O  
ATOM   2668  CG  HIS A 177     -10.043  -4.290   5.508  1.00 96.15           C  
ATOM   2669  CD2 HIS A 177      -8.836  -4.875   5.751  1.00 96.15           C  
ATOM   2670  HD2 HIS A 177      -8.124  -4.593   6.513  1.00 96.15           H  
ATOM   2671  ND1 HIS A 177     -10.621  -4.968   4.462  1.00 96.15           N  
ATOM   2672  HD1 HIS A 177     -11.613  -4.974   4.271  1.00 96.15           H  
ATOM   2673  CE1 HIS A 177      -9.774  -5.932   4.073  1.00 96.15           C  
ATOM   2674  HE1 HIS A 177      -9.981  -6.681   3.322  1.00 96.15           H  
ATOM   2675  NE2 HIS A 177      -8.661  -5.889   4.814  1.00 96.15           N  
ATOM   2676  N   PHE A 178     -11.338   0.082   6.642  1.00 97.77           N  
ATOM   2677  H   PHE A 178     -10.717  -0.141   7.406  1.00 97.77           H  
ATOM   2678  CA  PHE A 178     -12.314   1.168   6.817  1.00 97.77           C  
ATOM   2679  HA  PHE A 178     -13.317   0.795   6.609  1.00 97.77           H  
ATOM   2680  C   PHE A 178     -12.077   2.359   5.883  1.00 97.77           C  
ATOM   2681  CB  PHE A 178     -12.250   1.659   8.267  1.00 97.77           C  
ATOM   2682  HB2 PHE A 178     -12.976   2.464   8.389  1.00 97.77           H  
ATOM   2683  HB3 PHE A 178     -11.256   2.075   8.430  1.00 97.77           H  
ATOM   2684  O   PHE A 178     -13.012   3.090   5.556  1.00 97.77           O  
ATOM   2685  CG  PHE A 178     -12.508   0.631   9.352  1.00 97.77           C  
ATOM   2686  CD1 PHE A 178     -13.152  -0.591   9.072  1.00 97.77           C  
ATOM   2687  HD1 PHE A 178     -13.480  -0.841   8.074  1.00 97.77           H  
ATOM   2688  CD2 PHE A 178     -12.095   0.910  10.669  1.00 97.77           C  
ATOM   2689  HD2 PHE A 178     -11.600   1.842  10.899  1.00 97.77           H  
ATOM   2690  CE1 PHE A 178     -13.354  -1.528  10.094  1.00 97.77           C  
ATOM   2691  HE1 PHE A 178     -13.829  -2.473   9.874  1.00 97.77           H  
ATOM   2692  CE2 PHE A 178     -12.326  -0.021  11.695  1.00 97.77           C  
ATOM   2693  HE2 PHE A 178     -12.035   0.201  12.711  1.00 97.77           H  
ATOM   2694  CZ  PHE A 178     -12.942  -1.247  11.402  1.00 97.77           C  
ATOM   2695  HZ  PHE A 178     -13.101  -1.979  12.180  1.00 97.77           H  
ATOM   2696  N   THR A 179     -10.823   2.577   5.489  1.00 97.69           N  
ATOM   2697  H   THR A 179     -10.124   1.902   5.765  1.00 97.69           H  
ATOM   2698  CA  THR A 179     -10.413   3.729   4.686  1.00 97.69           C  
ATOM   2699  HA  THR A 179     -10.897   4.622   5.081  1.00 97.69           H  
ATOM   2700  C   THR A 179     -10.830   3.544   3.229  1.00 97.69           C  
ATOM   2701  CB  THR A 179      -8.891   3.926   4.764  1.00 97.69           C  
ATOM   2702  HB  THR A 179      -8.393   3.052   4.346  1.00 97.69           H  
ATOM   2703  O   THR A 179     -10.524   2.524   2.615  1.00 97.69           O  
ATOM   2704  CG2 THR A 179      -8.401   5.178   4.041  1.00 97.69           C  
ATOM   2705 HG21 THR A 179      -8.636   5.118   2.978  1.00 97.69           H  
ATOM   2706 HG22 THR A 179      -8.869   6.061   4.475  1.00 97.69           H  
ATOM   2707 HG23 THR A 179      -7.319   5.254   4.153  1.00 97.69           H  
ATOM   2708  OG1 THR A 179      -8.450   4.089   6.084  1.00 97.69           O  
ATOM   2709  HG1 THR A 179      -8.642   3.285   6.572  1.00 97.69           H  
ATOM   2710  N   SER A 180     -11.419   4.577   2.635  1.00 97.54           N  
ATOM   2711  H   SER A 180     -11.721   5.342   3.221  1.00 97.54           H  
ATOM   2712  CA  SER A 180     -11.706   4.676   1.203  1.00 97.54           C  
ATOM   2713  HA  SER A 180     -12.411   3.892   0.928  1.00 97.54           H  
ATOM   2714  C   SER A 180     -10.429   4.513   0.380  1.00 97.54           C  
ATOM   2715  CB  SER A 180     -12.364   6.032   0.939  1.00 97.54           C  
ATOM   2716  HB2 SER A 180     -13.359   6.016   1.385  1.00 97.54           H  
ATOM   2717  HB3 SER A 180     -11.776   6.814   1.420  1.00 97.54           H  
ATOM   2718  O   SER A 180      -9.525   5.356   0.414  1.00 97.54           O  
ATOM   2719  OG  SER A 180     -12.477   6.359  -0.431  1.00 97.54           O  
ATOM   2720  HG  SER A 180     -12.801   5.585  -0.897  1.00 97.54           H  
ATOM   2721  N   THR A 181     -10.346   3.418  -0.374  1.00 97.07           N  
ATOM   2722  H   THR A 181     -11.128   2.779  -0.379  1.00 97.07           H  
ATOM   2723  CA  THR A 181      -9.214   3.157  -1.270  1.00 97.07           C  
ATOM   2724  HA  THR A 181      -8.280   3.231  -0.712  1.00 97.07           H  
ATOM   2725  C   THR A 181      -9.184   4.184  -2.392  1.00 97.07           C  
ATOM   2726  CB  THR A 181      -9.326   1.762  -1.890  1.00 97.07           C  
ATOM   2727  HB  THR A 181     -10.199   1.755  -2.542  1.00 97.07           H  
ATOM   2728  O   THR A 181      -8.125   4.730  -2.703  1.00 97.07           O  
ATOM   2729  CG2 THR A 181      -8.117   1.363  -2.728  1.00 97.07           C  
ATOM   2730 HG21 THR A 181      -8.257   0.341  -3.079  1.00 97.07           H  
ATOM   2731 HG22 THR A 181      -7.204   1.419  -2.135  1.00 97.07           H  
ATOM   2732 HG23 THR A 181      -8.032   2.017  -3.596  1.00 97.07           H  
ATOM   2733  OG1 THR A 181      -9.482   0.782  -0.889  1.00 97.07           O  
ATOM   2734  HG1 THR A 181     -10.174   0.203  -1.217  1.00 97.07           H  
ATOM   2735  N   LEU A 182     -10.348   4.487  -2.973  1.00 97.08           N  
ATOM   2736  H   LEU A 182     -11.199   4.088  -2.603  1.00 97.08           H  
ATOM   2737  CA  LEU A 182     -10.458   5.378  -4.124  1.00 97.08           C  
ATOM   2738  HA  LEU A 182      -9.792   5.032  -4.915  1.00 97.08           H  
ATOM   2739  C   LEU A 182     -10.043   6.810  -3.767  1.00 97.08           C  
ATOM   2740  CB  LEU A 182     -11.903   5.348  -4.632  1.00 97.08           C  
ATOM   2741  HB2 LEU A 182     -12.535   5.610  -3.783  1.00 97.08           H  
ATOM   2742  HB3 LEU A 182     -12.029   6.112  -5.399  1.00 97.08           H  
ATOM   2743  O   LEU A 182      -9.303   7.430  -4.530  1.00 97.08           O  
ATOM   2744  CG  LEU A 182     -12.395   4.001  -5.184  1.00 97.08           C  
ATOM   2745  HG  LEU A 182     -12.159   3.195  -4.489  1.00 97.08           H  
ATOM   2746  CD1 LEU A 182     -13.907   4.048  -5.377  1.00 97.08           C  
ATOM   2747 HD11 LEU A 182     -14.377   4.199  -4.405  1.00 97.08           H  
ATOM   2748 HD12 LEU A 182     -14.176   4.863  -6.048  1.00 97.08           H  
ATOM   2749 HD13 LEU A 182     -14.258   3.100  -5.785  1.00 97.08           H  
ATOM   2750  CD2 LEU A 182     -11.767   3.699  -6.538  1.00 97.08           C  
ATOM   2751 HD21 LEU A 182     -11.957   4.516  -7.234  1.00 97.08           H  
ATOM   2752 HD22 LEU A 182     -10.694   3.538  -6.431  1.00 97.08           H  
ATOM   2753 HD23 LEU A 182     -12.229   2.793  -6.930  1.00 97.08           H  
ATOM   2754  N   GLU A 183     -10.445   7.330  -2.601  1.00 97.05           N  
ATOM   2755  H   GLU A 183     -11.057   6.794  -2.002  1.00 97.05           H  
ATOM   2756  CA  GLU A 183     -10.056   8.685  -2.187  1.00 97.05           C  
ATOM   2757  HA  GLU A 183     -10.256   9.355  -3.023  1.00 97.05           H  
ATOM   2758  C   GLU A 183      -8.550   8.772  -1.894  1.00 97.05           C  
ATOM   2759  CB  GLU A 183     -10.904   9.153  -0.990  1.00 97.05           C  
ATOM   2760  HB2 GLU A 183     -11.958   8.962  -1.194  1.00 97.05           H  
ATOM   2761  HB3 GLU A 183     -10.626   8.564  -0.116  1.00 97.05           H  
ATOM   2762  O   GLU A 183      -7.898   9.738  -2.299  1.00 97.05           O  
ATOM   2763  CG  GLU A 183     -10.743  10.648  -0.640  1.00 97.05           C  
ATOM   2764  HG2 GLU A 183     -11.327  10.837   0.261  1.00 97.05           H  
ATOM   2765  HG3 GLU A 183      -9.700  10.836  -0.386  1.00 97.05           H  
ATOM   2766  CD  GLU A 183     -11.192  11.658  -1.725  1.00 97.05           C  
ATOM   2767  OE1 GLU A 183     -10.972  12.877  -1.533  1.00 97.05           O  
ATOM   2768  OE2 GLU A 183     -11.752  11.273  -2.780  1.00 97.05           O  
ATOM   2769  N   VAL A 184      -7.951   7.750  -1.267  1.00 97.46           N  
ATOM   2770  H   VAL A 184      -8.514   6.964  -0.973  1.00 97.46           H  
ATOM   2771  CA  VAL A 184      -6.497   7.730  -1.025  1.00 97.46           C  
ATOM   2772  HA  VAL A 184      -6.219   8.687  -0.582  1.00 97.46           H  
ATOM   2773  C   VAL A 184      -5.702   7.655  -2.328  1.00 97.46           C  
ATOM   2774  CB  VAL A 184      -6.083   6.635  -0.027  1.00 97.46           C  
ATOM   2775  HB  VAL A 184      -6.442   5.666  -0.374  1.00 97.46           H  
ATOM   2776  O   VAL A 184      -4.754   8.423  -2.503  1.00 97.46           O  
ATOM   2777  CG1 VAL A 184      -4.556   6.576   0.137  1.00 97.46           C  
ATOM   2778 HG11 VAL A 184      -4.097   6.166  -0.763  1.00 97.46           H  
ATOM   2779 HG12 VAL A 184      -4.296   5.935   0.979  1.00 97.46           H  
ATOM   2780 HG13 VAL A 184      -4.160   7.575   0.319  1.00 97.46           H  
ATOM   2781  CG2 VAL A 184      -6.665   6.927   1.362  1.00 97.46           C  
ATOM   2782 HG21 VAL A 184      -6.389   6.130   2.053  1.00 97.46           H  
ATOM   2783 HG22 VAL A 184      -7.752   6.976   1.315  1.00 97.46           H  
ATOM   2784 HG23 VAL A 184      -6.286   7.876   1.741  1.00 97.46           H  
ATOM   2785  N   LEU A 185      -6.103   6.800  -3.272  1.00 97.30           N  
ATOM   2786  H   LEU A 185      -6.891   6.199  -3.083  1.00 97.30           H  
ATOM   2787  CA  LEU A 185      -5.443   6.707  -4.578  1.00 97.30           C  
ATOM   2788  HA  LEU A 185      -4.371   6.585  -4.424  1.00 97.30           H  
ATOM   2789  C   LEU A 185      -5.611   7.993  -5.399  1.00 97.30           C  
ATOM   2790  CB  LEU A 185      -5.982   5.487  -5.339  1.00 97.30           C  
ATOM   2791  HB2 LEU A 185      -5.597   5.521  -6.358  1.00 97.30           H  
ATOM   2792  HB3 LEU A 185      -7.069   5.556  -5.385  1.00 97.30           H  
ATOM   2793  O   LEU A 185      -4.661   8.446  -6.041  1.00 97.30           O  
ATOM   2794  CG  LEU A 185      -5.600   4.120  -4.748  1.00 97.30           C  
ATOM   2795  HG  LEU A 185      -5.979   4.028  -3.730  1.00 97.30           H  
ATOM   2796  CD1 LEU A 185      -6.228   3.028  -5.609  1.00 97.30           C  
ATOM   2797 HD11 LEU A 185      -7.310   3.159  -5.625  1.00 97.30           H  
ATOM   2798 HD12 LEU A 185      -5.844   3.081  -6.628  1.00 97.30           H  
ATOM   2799 HD13 LEU A 185      -5.999   2.048  -5.191  1.00 97.30           H  
ATOM   2800  CD2 LEU A 185      -4.090   3.897  -4.704  1.00 97.30           C  
ATOM   2801 HD21 LEU A 185      -3.888   2.893  -4.330  1.00 97.30           H  
ATOM   2802 HD22 LEU A 185      -3.620   4.613  -4.029  1.00 97.30           H  
ATOM   2803 HD23 LEU A 185      -3.662   3.992  -5.702  1.00 97.30           H  
ATOM   2804  N   LYS A 186      -6.774   8.646  -5.316  1.00 96.10           N  
ATOM   2805  H   LYS A 186      -7.536   8.204  -4.821  1.00 96.10           H  
ATOM   2806  CA  LYS A 186      -6.999   9.961  -5.925  1.00 96.10           C  
ATOM   2807  HA  LYS A 186      -6.787   9.894  -6.992  1.00 96.10           H  
ATOM   2808  C   LYS A 186      -6.059  11.018  -5.340  1.00 96.10           C  
ATOM   2809  CB  LYS A 186      -8.469  10.325  -5.728  1.00 96.10           C  
ATOM   2810  HB2 LYS A 186      -9.088   9.538  -6.160  1.00 96.10           H  
ATOM   2811  HB3 LYS A 186      -8.679  10.373  -4.660  1.00 96.10           H  
ATOM   2812  O   LYS A 186      -5.451  11.774  -6.096  1.00 96.10           O  
ATOM   2813  CG  LYS A 186      -8.852  11.657  -6.379  1.00 96.10           C  
ATOM   2814  HG2 LYS A 186      -8.222  12.461  -5.998  1.00 96.10           H  
ATOM   2815  HG3 LYS A 186      -8.755  11.590  -7.463  1.00 96.10           H  
ATOM   2816  CD  LYS A 186     -10.301  11.932  -5.992  1.00 96.10           C  
ATOM   2817  HD2 LYS A 186     -10.371  11.888  -4.905  1.00 96.10           H  
ATOM   2818  HD3 LYS A 186     -10.944  11.156  -6.407  1.00 96.10           H  
ATOM   2819  CE  LYS A 186     -10.775  13.304  -6.453  1.00 96.10           C  
ATOM   2820  HE2 LYS A 186     -10.025  14.042  -6.167  1.00 96.10           H  
ATOM   2821  HE3 LYS A 186     -10.885  13.305  -7.538  1.00 96.10           H  
ATOM   2822  NZ  LYS A 186     -12.057  13.583  -5.769  1.00 96.10           N  
ATOM   2823  HZ1 LYS A 186     -12.394  14.517  -5.952  1.00 96.10           H  
ATOM   2824  HZ2 LYS A 186     -12.748  12.891  -6.023  1.00 96.10           H  
ATOM   2825  HZ3 LYS A 186     -11.923  13.462  -4.775  1.00 96.10           H  
ATOM   2826  N   MET A 187      -5.868  11.046  -4.018  1.00 94.93           N  
ATOM   2827  H   MET A 187      -6.419  10.424  -3.444  1.00 94.93           H  
ATOM   2828  CA  MET A 187      -4.884  11.932  -3.374  1.00 94.93           C  
ATOM   2829  HA  MET A 187      -5.076  12.957  -3.691  1.00 94.93           H  
ATOM   2830  C   MET A 187      -3.435  11.602  -3.770  1.00 94.93           C  
ATOM   2831  CB  MET A 187      -5.017  11.862  -1.848  1.00 94.93           C  
ATOM   2832  HB2 MET A 187      -4.168  12.386  -1.408  1.00 94.93           H  
ATOM   2833  HB3 MET A 187      -4.981  10.821  -1.527  1.00 94.93           H  
ATOM   2834  O   MET A 187      -2.590  12.504  -3.835  1.00 94.93           O  
ATOM   2835  CG  MET A 187      -6.285  12.531  -1.310  1.00 94.93           C  
ATOM   2836  HG2 MET A 187      -7.168  12.021  -1.696  1.00 94.93           H  
ATOM   2837  HG3 MET A 187      -6.311  13.560  -1.666  1.00 94.93           H  
ATOM   2838  SD  MET A 187      -6.370  12.565   0.503  1.00 94.93           S  
ATOM   2839  CE  MET A 187      -6.580  10.799   0.826  1.00 94.93           C  
ATOM   2840  HE1 MET A 187      -5.658  10.280   0.566  1.00 94.93           H  
ATOM   2841  HE2 MET A 187      -7.414  10.416   0.237  1.00 94.93           H  
ATOM   2842  HE3 MET A 187      -6.781  10.616   1.881  1.00 94.93           H  
ATOM   2843  N   ALA A 188      -3.142  10.332  -4.063  1.00 95.35           N  
ATOM   2844  H   ALA A 188      -3.848   9.627  -3.907  1.00 95.35           H  
ATOM   2845  CA  ALA A 188      -1.851   9.889  -4.590  1.00 95.35           C  
ATOM   2846  HA  ALA A 188      -1.067  10.384  -4.017  1.00 95.35           H  
ATOM   2847  C   ALA A 188      -1.623  10.279  -6.064  1.00 95.35           C  
ATOM   2848  CB  ALA A 188      -1.702   8.382  -4.355  1.00 95.35           C  
ATOM   2849  HB1 ALA A 188      -2.412   7.827  -4.969  1.00 95.35           H  
ATOM   2850  HB2 ALA A 188      -1.871   8.143  -3.305  1.00 95.35           H  
ATOM   2851  HB3 ALA A 188      -0.694   8.072  -4.630  1.00 95.35           H  
ATOM   2852  O   ALA A 188      -0.496  10.180  -6.546  1.00 95.35           O  
ATOM   2853  N   GLY A 189      -2.649  10.787  -6.755  1.00 94.05           N  
ATOM   2854  H   GLY A 189      -3.552  10.832  -6.304  1.00 94.05           H  
ATOM   2855  CA  GLY A 189      -2.576  11.227  -8.149  1.00 94.05           C  
ATOM   2856  HA2 GLY A 189      -3.272  12.055  -8.286  1.00 94.05           H  
ATOM   2857  HA3 GLY A 189      -1.570  11.579  -8.378  1.00 94.05           H  
ATOM   2858  C   GLY A 189      -2.941  10.149  -9.168  1.00 94.05           C  
ATOM   2859  O   GLY A 189      -2.656  10.324 -10.349  1.00 94.05           O  
ATOM   2860  N   MET A 190      -3.560   9.046  -8.740  1.00 94.45           N  
ATOM   2861  H   MET A 190      -3.804   8.956  -7.764  1.00 94.45           H  
ATOM   2862  CA  MET A 190      -4.027   8.014  -9.665  1.00 94.45           C  
ATOM   2863  HA  MET A 190      -3.228   7.806 -10.376  1.00 94.45           H  
ATOM   2864  C   MET A 190      -5.238   8.505 -10.465  1.00 94.45           C  
ATOM   2865  CB  MET A 190      -4.346   6.712  -8.921  1.00 94.45           C  
ATOM   2866  HB2 MET A 190      -5.101   6.917  -8.162  1.00 94.45           H  
ATOM   2867  HB3 MET A 190      -4.755   5.991  -9.628  1.00 94.45           H  
ATOM   2868  O   MET A 190      -6.168   9.108  -9.923  1.00 94.45           O  
ATOM   2869  CG  MET A 190      -3.126   6.080  -8.243  1.00 94.45           C  
ATOM   2870  HG2 MET A 190      -2.769   6.735  -7.449  1.00 94.45           H  
ATOM   2871  HG3 MET A 190      -3.448   5.146  -7.783  1.00 94.45           H  
ATOM   2872  SD  MET A 190      -1.760   5.693  -9.371  1.00 94.45           S  
ATOM   2873  CE  MET A 190      -0.571   6.979  -8.918  1.00 94.45           C  
ATOM   2874  HE1 MET A 190      -0.981   7.964  -9.138  1.00 94.45           H  
ATOM   2875  HE2 MET A 190      -0.345   6.905  -7.854  1.00 94.45           H  
ATOM   2876  HE3 MET A 190       0.346   6.834  -9.489  1.00 94.45           H  
ATOM   2877  N   ALA A 191      -5.222   8.235 -11.769  1.00 92.93           N  
ATOM   2878  H   ALA A 191      -4.433   7.724 -12.138  1.00 92.93           H  
ATOM   2879  CA  ALA A 191      -6.271   8.627 -12.705  1.00 92.93           C  
ATOM   2880  HA  ALA A 191      -6.847   9.441 -12.265  1.00 92.93           H  
ATOM   2881  C   ALA A 191      -7.250   7.474 -12.995  1.00 92.93           C  
ATOM   2882  CB  ALA A 191      -5.603   9.171 -13.975  1.00 92.93           C  
ATOM   2883  HB1 ALA A 191      -6.358   9.545 -14.667  1.00 92.93           H  
ATOM   2884  HB2 ALA A 191      -4.928   9.987 -13.716  1.00 92.93           H  
ATOM   2885  HB3 ALA A 191      -5.034   8.381 -14.464  1.00 92.93           H  
ATOM   2886  O   ALA A 191      -6.981   6.313 -12.684  1.00 92.93           O  
ATOM   2887  N   GLY A 192      -8.394   7.806 -13.607  1.00 92.69           N  
ATOM   2888  H   GLY A 192      -8.541   8.775 -13.850  1.00 92.69           H  
ATOM   2889  CA  GLY A 192      -9.388   6.825 -14.073  1.00 92.69           C  
ATOM   2890  HA2 GLY A 192      -8.877   6.027 -14.612  1.00 92.69           H  
ATOM   2891  HA3 GLY A 192     -10.073   7.315 -14.765  1.00 92.69           H  
ATOM   2892  C   GLY A 192     -10.230   6.170 -12.974  1.00 92.69           C  
ATOM   2893  O   GLY A 192     -10.923   5.197 -13.245  1.00 92.69           O  
ATOM   2894  N   LEU A 193     -10.168   6.682 -11.743  1.00 95.14           N  
ATOM   2895  H   LEU A 193      -9.570   7.479 -11.581  1.00 95.14           H  
ATOM   2896  CA  LEU A 193     -10.860   6.095 -10.600  1.00 95.14           C  
ATOM   2897  HA  LEU A 193     -10.745   5.013 -10.667  1.00 95.14           H  
ATOM   2898  C   LEU A 193     -12.366   6.392 -10.600  1.00 95.14           C  
ATOM   2899  CB  LEU A 193     -10.213   6.571  -9.291  1.00 95.14           C  
ATOM   2900  HB2 LEU A 193     -10.761   6.134  -8.456  1.00 95.14           H  
ATOM   2901  HB3 LEU A 193     -10.328   7.653  -9.227  1.00 95.14           H  
ATOM   2902  O   LEU A 193     -12.808   7.479 -10.989  1.00 95.14           O  
ATOM   2903  CG  LEU A 193      -8.724   6.218  -9.136  1.00 95.14           C  
ATOM   2904  HG  LEU A 193      -8.153   6.652  -9.957  1.00 95.14           H  
ATOM   2905  CD1 LEU A 193      -8.229   6.837  -7.835  1.00 95.14           C  
ATOM   2906 HD11 LEU A 193      -8.813   6.464  -6.994  1.00 95.14           H  
ATOM   2907 HD12 LEU A 193      -7.180   6.577  -7.688  1.00 95.14           H  
ATOM   2908 HD13 LEU A 193      -8.315   7.922  -7.889  1.00 95.14           H  
ATOM   2909  CD2 LEU A 193      -8.467   4.711  -9.096  1.00 95.14           C  
ATOM   2910 HD21 LEU A 193      -9.051   4.251  -8.299  1.00 95.14           H  
ATOM   2911 HD22 LEU A 193      -7.407   4.520  -8.926  1.00 95.14           H  
ATOM   2912 HD23 LEU A 193      -8.744   4.260 -10.049  1.00 95.14           H  
ATOM   2913  N   SER A 194     -13.139   5.443 -10.081  1.00 94.19           N  
ATOM   2914  H   SER A 194     -12.702   4.564  -9.842  1.00 94.19           H  
ATOM   2915  CA  SER A 194     -14.556   5.595  -9.768  1.00 94.19           C  
ATOM   2916  HA  SER A 194     -15.088   5.754 -10.705  1.00 94.19           H  
ATOM   2917  C   SER A 194     -14.782   6.784  -8.824  1.00 94.19           C  
ATOM   2918  CB  SER A 194     -15.089   4.315  -9.116  1.00 94.19           C  
ATOM   2919  HB2 SER A 194     -14.430   4.017  -8.301  1.00 94.19           H  
ATOM   2920  HB3 SER A 194     -16.087   4.493  -8.714  1.00 94.19           H  
ATOM   2921  O   SER A 194     -13.982   7.026  -7.916  1.00 94.19           O  
ATOM   2922  OG  SER A 194     -15.163   3.278 -10.072  1.00 94.19           O  
ATOM   2923  HG  SER A 194     -14.846   2.473  -9.656  1.00 94.19           H  
ATOM   2924  N   PRO A 195     -15.877   7.545  -8.997  1.00 93.62           N  
ATOM   2925  CA  PRO A 195     -16.175   8.669  -8.124  1.00 93.62           C  
ATOM   2926  HA  PRO A 195     -15.315   9.338  -8.081  1.00 93.62           H  
ATOM   2927  C   PRO A 195     -16.505   8.191  -6.707  1.00 93.62           C  
ATOM   2928  CB  PRO A 195     -17.355   9.391  -8.779  1.00 93.62           C  
ATOM   2929  HB2 PRO A 195     -17.998   9.882  -8.050  1.00 93.62           H  
ATOM   2930  HB3 PRO A 195     -16.980  10.112  -9.505  1.00 93.62           H  
ATOM   2931  O   PRO A 195     -17.098   7.127  -6.514  1.00 93.62           O  
ATOM   2932  CG  PRO A 195     -18.082   8.262  -9.512  1.00 93.62           C  
ATOM   2933  HG2 PRO A 195     -18.719   7.720  -8.813  1.00 93.62           H  
ATOM   2934  HG3 PRO A 195     -18.665   8.634 -10.354  1.00 93.62           H  
ATOM   2935  CD  PRO A 195     -16.940   7.355  -9.971  1.00 93.62           C  
ATOM   2936  HD2 PRO A 195     -16.587   7.667 -10.954  1.00 93.62           H  
ATOM   2937  HD3 PRO A 195     -17.272   6.317  -9.999  1.00 93.62           H  
ATOM   2938  N   VAL A 196     -16.183   9.032  -5.726  1.00 95.12           N  
ATOM   2939  H   VAL A 196     -15.687   9.882  -5.952  1.00 95.12           H  
ATOM   2940  CA  VAL A 196     -16.519   8.813  -4.318  1.00 95.12           C  
ATOM   2941  HA  VAL A 196     -17.190   7.956  -4.263  1.00 95.12           H  
ATOM   2942  C   VAL A 196     -17.265   9.992  -3.718  1.00 95.12           C  
ATOM   2943  CB  VAL A 196     -15.294   8.483  -3.455  1.00 95.12           C  
ATOM   2944  HB  VAL A 196     -15.605   8.496  -2.410  1.00 95.12           H  
ATOM   2945  O   VAL A 196     -17.108  11.138  -4.147  1.00 95.12           O  
ATOM   2946  CG1 VAL A 196     -14.782   7.086  -3.760  1.00 95.12           C  
ATOM   2947 HG11 VAL A 196     -15.598   6.368  -3.681  1.00 95.12           H  
ATOM   2948 HG12 VAL A 196     -14.341   7.041  -4.756  1.00 95.12           H  
ATOM   2949 HG13 VAL A 196     -14.045   6.830  -2.999  1.00 95.12           H  
ATOM   2950  CG2 VAL A 196     -14.154   9.488  -3.615  1.00 95.12           C  
ATOM   2951 HG21 VAL A 196     -13.763   9.477  -4.632  1.00 95.12           H  
ATOM   2952 HG22 VAL A 196     -14.485  10.493  -3.351  1.00 95.12           H  
ATOM   2953 HG23 VAL A 196     -13.343   9.210  -2.942  1.00 95.12           H  
ATOM   2954  N   LYS A 197     -18.075   9.703  -2.699  1.00 95.05           N  
ATOM   2955  H   LYS A 197     -18.154   8.729  -2.443  1.00 95.05           H  
ATOM   2956  CA  LYS A 197     -18.778  10.698  -1.889  1.00 95.05           C  
ATOM   2957  HA  LYS A 197     -18.377  11.685  -2.118  1.00 95.05           H  
ATOM   2958  C   LYS A 197     -18.571  10.394  -0.402  1.00 95.05           C  
ATOM   2959  CB  LYS A 197     -20.264  10.703  -2.270  1.00 95.05           C  
ATOM   2960  HB2 LYS A 197     -20.706   9.735  -2.033  1.00 95.05           H  
ATOM   2961  HB3 LYS A 197     -20.356  10.873  -3.343  1.00 95.05           H  
ATOM   2962  O   LYS A 197     -19.065   9.365   0.057  1.00 95.05           O  
ATOM   2963  CG  LYS A 197     -21.008  11.814  -1.518  1.00 95.05           C  
ATOM   2964  HG2 LYS A 197     -20.582  12.780  -1.789  1.00 95.05           H  
ATOM   2965  HG3 LYS A 197     -20.896  11.669  -0.443  1.00 95.05           H  
ATOM   2966  CD  LYS A 197     -22.499  11.803  -1.852  1.00 95.05           C  
ATOM   2967  HD2 LYS A 197     -22.911  10.827  -1.594  1.00 95.05           H  
ATOM   2968  HD3 LYS A 197     -22.637  11.988  -2.917  1.00 95.05           H  
ATOM   2969  CE  LYS A 197     -23.188  12.894  -1.027  1.00 95.05           C  
ATOM   2970  HE2 LYS A 197     -22.944  12.731   0.022  1.00 95.05           H  
ATOM   2971  HE3 LYS A 197     -22.779  13.862  -1.315  1.00 95.05           H  
ATOM   2972  NZ  LYS A 197     -24.659  12.868  -1.217  1.00 95.05           N  
ATOM   2973  HZ1 LYS A 197     -24.895  13.016  -2.188  1.00 95.05           H  
ATOM   2974  HZ2 LYS A 197     -25.021  11.973  -0.921  1.00 95.05           H  
ATOM   2975  HZ3 LYS A 197     -25.090  13.585  -0.652  1.00 95.05           H  
ATOM   2976  N   PRO A 198     -17.906  11.272   0.366  1.00 94.06           N  
ATOM   2977  CA  PRO A 198     -17.783  11.103   1.809  1.00 94.06           C  
ATOM   2978  HA  PRO A 198     -17.243  10.179   2.014  1.00 94.06           H  
ATOM   2979  C   PRO A 198     -19.144  11.037   2.504  1.00 94.06           C  
ATOM   2980  CB  PRO A 198     -16.942  12.286   2.300  1.00 94.06           C  
ATOM   2981  HB2 PRO A 198     -16.280  11.989   3.113  1.00 94.06           H  
ATOM   2982  HB3 PRO A 198     -17.588  13.105   2.614  1.00 94.06           H  
ATOM   2983  O   PRO A 198     -20.066  11.772   2.138  1.00 94.06           O  
ATOM   2984  CG  PRO A 198     -16.157  12.708   1.058  1.00 94.06           C  
ATOM   2985  HG2 PRO A 198     -15.275  12.077   0.948  1.00 94.06           H  
ATOM   2986  HG3 PRO A 198     -15.873  13.760   1.095  1.00 94.06           H  
ATOM   2987  CD  PRO A 198     -17.132  12.420  -0.079  1.00 94.06           C  
ATOM   2988  HD2 PRO A 198     -17.795  13.273  -0.226  1.00 94.06           H  
ATOM   2989  HD3 PRO A 198     -16.576  12.203  -0.991  1.00 94.06           H  
ATOM   2990  N   ILE A 199     -19.257  10.185   3.526  1.00 91.92           N  
ATOM   2991  H   ILE A 199     -18.478   9.577   3.736  1.00 91.92           H  
ATOM   2992  CA  ILE A 199     -20.407  10.189   4.444  1.00 91.92           C  
ATOM   2993  HA  ILE A 199     -21.333  10.084   3.878  1.00 91.92           H  
ATOM   2994  C   ILE A 199     -20.456  11.517   5.197  1.00 91.92           C  
ATOM   2995  CB  ILE A 199     -20.294   9.031   5.458  1.00 91.92           C  
ATOM   2996  HB  ILE A 199     -19.322   9.090   5.947  1.00 91.92           H  
ATOM   2997  O   ILE A 199     -21.511  12.129   5.353  1.00 91.92           O  
ATOM   2998  CG1 ILE A 199     -20.385   7.673   4.738  1.00 91.92           C  
ATOM   2999 HG12 ILE A 199     -19.597   7.604   3.987  1.00 91.92           H  
ATOM   3000 HG13 ILE A 199     -21.349   7.578   4.239  1.00 91.92           H  
ATOM   3001  CG2 ILE A 199     -21.378   9.171   6.543  1.00 91.92           C  
ATOM   3002 HG21 ILE A 199     -21.191  10.040   7.173  1.00 91.92           H  
ATOM   3003 HG22 ILE A 199     -22.355   9.278   6.070  1.00 91.92           H  
ATOM   3004 HG23 ILE A 199     -21.387   8.305   7.204  1.00 91.92           H  
ATOM   3005  CD1 ILE A 199     -20.213   6.500   5.702  1.00 91.92           C  
ATOM   3006 HD11 ILE A 199     -21.180   6.212   6.114  1.00 91.92           H  
ATOM   3007 HD12 ILE A 199     -19.784   5.652   5.168  1.00 91.92           H  
ATOM   3008 HD13 ILE A 199     -19.532   6.766   6.511  1.00 91.92           H  
ATOM   3009  N   MET A 200     -19.286  11.952   5.652  1.00 91.92           N  
ATOM   3010  H   MET A 200     -18.464  11.397   5.465  1.00 91.92           H  
ATOM   3011  CA  MET A 200     -19.074  13.215   6.326  1.00 91.92           C  
ATOM   3012  HA  MET A 200     -19.777  13.948   5.929  1.00 91.92           H  
ATOM   3013  C   MET A 200     -17.663  13.715   6.056  1.00 91.92           C  
ATOM   3014  CB  MET A 200     -19.338  13.060   7.825  1.00 91.92           C  
ATOM   3015  HB2 MET A 200     -20.348  12.670   7.954  1.00 91.92           H  
ATOM   3016  HB3 MET A 200     -19.290  14.052   8.272  1.00 91.92           H  
ATOM   3017  O   MET A 200     -16.794  12.948   5.652  1.00 91.92           O  
ATOM   3018  CG  MET A 200     -18.382  12.133   8.581  1.00 91.92           C  
ATOM   3019  HG2 MET A 200     -18.539  11.110   8.242  1.00 91.92           H  
ATOM   3020  HG3 MET A 200     -17.348  12.409   8.371  1.00 91.92           H  
ATOM   3021  SD  MET A 200     -18.653  12.200  10.371  1.00 91.92           S  
ATOM   3022  CE  MET A 200     -17.846  13.772  10.778  1.00 91.92           C  
ATOM   3023  HE1 MET A 200     -18.277  14.584  10.193  1.00 91.92           H  
ATOM   3024  HE2 MET A 200     -17.982  13.986  11.838  1.00 91.92           H  
ATOM   3025  HE3 MET A 200     -16.780  13.703  10.560  1.00 91.92           H  
ATOM   3026  N   LYS A 201     -17.454  15.008   6.271  1.00 89.98           N  
ATOM   3027  H   LYS A 201     -18.234  15.583   6.555  1.00 89.98           H  
ATOM   3028  CA  LYS A 201     -16.147  15.654   6.260  1.00 89.98           C  
ATOM   3029  HA  LYS A 201     -15.411  14.990   6.712  1.00 89.98           H  
ATOM   3030  C   LYS A 201     -16.265  16.919   7.101  1.00 89.98           C  
ATOM   3031  CB  LYS A 201     -15.755  15.951   4.805  1.00 89.98           C  
ATOM   3032  HB2 LYS A 201     -16.474  16.640   4.362  1.00 89.98           H  
ATOM   3033  HB3 LYS A 201     -15.764  15.022   4.236  1.00 89.98           H  
ATOM   3034  O   LYS A 201     -17.234  17.656   6.941  1.00 89.98           O  
ATOM   3035  CG  LYS A 201     -14.355  16.556   4.731  1.00 89.98           C  
ATOM   3036  HG2 LYS A 201     -13.658  15.902   5.254  1.00 89.98           H  
ATOM   3037  HG3 LYS A 201     -14.363  17.533   5.215  1.00 89.98           H  
ATOM   3038  CD  LYS A 201     -13.888  16.720   3.286  1.00 89.98           C  
ATOM   3039  HD2 LYS A 201     -13.796  15.740   2.818  1.00 89.98           H  
ATOM   3040  HD3 LYS A 201     -14.593  17.342   2.735  1.00 89.98           H  
ATOM   3041  CE  LYS A 201     -12.525  17.402   3.362  1.00 89.98           C  
ATOM   3042  HE2 LYS A 201     -12.643  18.365   3.858  1.00 89.98           H  
ATOM   3043  HE3 LYS A 201     -11.875  16.806   4.002  1.00 89.98           H  
ATOM   3044  NZ  LYS A 201     -11.900  17.579   2.035  1.00 89.98           N  
ATOM   3045  HZ1 LYS A 201     -12.514  18.093   1.419  1.00 89.98           H  
ATOM   3046  HZ2 LYS A 201     -11.678  16.675   1.643  1.00 89.98           H  
ATOM   3047  HZ3 LYS A 201     -11.047  18.101   2.175  1.00 89.98           H  
ATOM   3048  N   ALA A 202     -15.326  17.142   8.011  1.00 88.67           N  
ATOM   3049  H   ALA A 202     -14.536  16.515   8.059  1.00 88.67           H  
ATOM   3050  CA  ALA A 202     -15.301  18.354   8.817  1.00 88.67           C  
ATOM   3051  HA  ALA A 202     -16.291  18.505   9.246  1.00 88.67           H  
ATOM   3052  C   ALA A 202     -14.977  19.580   7.947  1.00 88.67           C  
ATOM   3053  CB  ALA A 202     -14.306  18.170   9.968  1.00 88.67           C  
ATOM   3054  HB1 ALA A 202     -14.277  19.074  10.576  1.00 88.67           H  
ATOM   3055  HB2 ALA A 202     -13.309  17.971   9.575  1.00 88.67           H  
ATOM   3056  HB3 ALA A 202     -14.615  17.333  10.595  1.00 88.67           H  
ATOM   3057  O   ALA A 202     -14.179  19.502   7.008  1.00 88.67           O  
ATOM   3058  N   ASP A 203     -15.570  20.726   8.277  1.00 85.67           N  
ATOM   3059  H   ASP A 203     -16.270  20.737   9.005  1.00 85.67           H  
ATOM   3060  CA  ASP A 203     -15.310  21.972   7.559  1.00 85.67           C  
ATOM   3061  HA  ASP A 203     -15.594  21.830   6.516  1.00 85.67           H  
ATOM   3062  C   ASP A 203     -13.819  22.330   7.607  1.00 85.67           C  
ATOM   3063  CB  ASP A 203     -16.156  23.120   8.130  1.00 85.67           C  
ATOM   3064  HB2 ASP A 203     -15.967  23.203   9.200  1.00 85.67           H  
ATOM   3065  HB3 ASP A 203     -15.839  24.051   7.660  1.00 85.67           H  
ATOM   3066  O   ASP A 203     -13.163  22.226   8.645  1.00 85.67           O  
ATOM   3067  CG  ASP A 203     -17.659  22.956   7.884  1.00 85.67           C  
ATOM   3068  OD1 ASP A 203     -18.025  22.263   6.908  1.00 85.67           O  
ATOM   3069  OD2 ASP A 203     -18.425  23.552   8.670  1.00 85.67           O  
ATOM   3070  N   ASN A 204     -13.275  22.771   6.470  1.00 84.64           N  
ATOM   3071  H   ASN A 204     -13.885  22.865   5.671  1.00 84.64           H  
ATOM   3072  CA  ASN A 204     -11.861  23.132   6.298  1.00 84.64           C  
ATOM   3073  HA  ASN A 204     -11.734  23.394   5.248  1.00 84.64           H  
ATOM   3074  C   ASN A 204     -10.851  21.995   6.556  1.00 84.64           C  
ATOM   3075  CB  ASN A 204     -11.535  24.397   7.113  1.00 84.64           C  
ATOM   3076  HB2 ASN A 204     -10.547  24.763   6.832  1.00 84.64           H  
ATOM   3077  HB3 ASN A 204     -11.510  24.151   8.175  1.00 84.64           H  
ATOM   3078  O   ASN A 204      -9.646  22.255   6.616  1.00 84.64           O  
ATOM   3079  CG  ASN A 204     -12.529  25.509   6.867  1.00 84.64           C  
ATOM   3080  ND2 ASN A 204     -13.210  25.970   7.889  1.00 84.64           N  
ATOM   3081 HD21 ASN A 204     -13.928  26.646   7.672  1.00 84.64           H  
ATOM   3082 HD22 ASN A 204     -13.152  25.500   8.781  1.00 84.64           H  
ATOM   3083  OD1 ASN A 204     -12.725  25.954   5.752  1.00 84.64           O  
ATOM   3084  N   SER A 205     -11.291  20.739   6.684  1.00 86.22           N  
ATOM   3085  H   SER A 205     -12.283  20.547   6.680  1.00 86.22           H  
ATOM   3086  CA  SER A 205     -10.366  19.614   6.775  1.00 86.22           C  
ATOM   3087  HA  SER A 205      -9.559  19.908   7.445  1.00 86.22           H  
ATOM   3088  C   SER A 205      -9.752  19.307   5.403  1.00 86.22           C  
ATOM   3089  CB  SER A 205     -11.028  18.398   7.421  1.00 86.22           C  
ATOM   3090  HB2 SER A 205     -11.632  18.722   8.269  1.00 86.22           H  
ATOM   3091  HB3 SER A 205     -10.257  17.721   7.788  1.00 86.22           H  
ATOM   3092  O   SER A 205     -10.430  19.210   4.372  1.00 86.22           O  
ATOM   3093  OG  SER A 205     -11.832  17.710   6.494  1.00 86.22           O  
ATOM   3094  HG  SER A 205     -12.321  17.040   6.978  1.00 86.22           H  
ATOM   3095  N   VAL A 206      -8.429  19.171   5.373  1.00 86.44           N  
ATOM   3096  H   VAL A 206      -7.906  19.288   6.230  1.00 86.44           H  
ATOM   3097  CA  VAL A 206      -7.674  18.853   4.159  1.00 86.44           C  
ATOM   3098  HA  VAL A 206      -8.344  18.408   3.423  1.00 86.44           H  
ATOM   3099  C   VAL A 206      -6.614  17.822   4.509  1.00 86.44           C  
ATOM   3100  CB  VAL A 206      -7.043  20.109   3.520  1.00 86.44           C  
ATOM   3101  HB  VAL A 206      -6.329  20.549   4.216  1.00 86.44           H  
ATOM   3102  O   VAL A 206      -5.833  18.017   5.439  1.00 86.44           O  
ATOM   3103  CG1 VAL A 206      -6.306  19.756   2.220  1.00 86.44           C  
ATOM   3104 HG11 VAL A 206      -6.984  19.272   1.517  1.00 86.44           H  
ATOM   3105 HG12 VAL A 206      -5.466  19.092   2.424  1.00 86.44           H  
ATOM   3106 HG13 VAL A 206      -5.908  20.662   1.762  1.00 86.44           H  
ATOM   3107  CG2 VAL A 206      -8.096  21.171   3.172  1.00 86.44           C  
ATOM   3108 HG21 VAL A 206      -8.858  20.749   2.516  1.00 86.44           H  
ATOM   3109 HG22 VAL A 206      -8.570  21.542   4.081  1.00 86.44           H  
ATOM   3110 HG23 VAL A 206      -7.622  22.018   2.676  1.00 86.44           H  
ATOM   3111  N   LEU A 207      -6.582  16.736   3.740  1.00 89.33           N  
ATOM   3112  H   LEU A 207      -7.252  16.650   2.989  1.00 89.33           H  
ATOM   3113  CA  LEU A 207      -5.479  15.790   3.725  1.00 89.33           C  
ATOM   3114  HA  LEU A 207      -4.807  16.009   4.556  1.00 89.33           H  
ATOM   3115  C   LEU A 207      -4.714  15.972   2.416  1.00 89.33           C  
ATOM   3116  CB  LEU A 207      -6.016  14.362   3.903  1.00 89.33           C  
ATOM   3117  HB2 LEU A 207      -6.721  14.153   3.099  1.00 89.33           H  
ATOM   3118  HB3 LEU A 207      -6.561  14.298   4.845  1.00 89.33           H  
ATOM   3119  O   LEU A 207      -5.292  15.891   1.336  1.00 89.33           O  
ATOM   3120  CG  LEU A 207      -4.929  13.271   3.896  1.00 89.33           C  
ATOM   3121  HG  LEU A 207      -4.447  13.242   2.919  1.00 89.33           H  
ATOM   3122  CD1 LEU A 207      -3.860  13.477   4.973  1.00 89.33           C  
ATOM   3123 HD11 LEU A 207      -4.331  13.597   5.949  1.00 89.33           H  
ATOM   3124 HD12 LEU A 207      -3.254  14.354   4.748  1.00 89.33           H  
ATOM   3125 HD13 LEU A 207      -3.200  12.610   5.000  1.00 89.33           H  
ATOM   3126  CD2 LEU A 207      -5.578  11.918   4.163  1.00 89.33           C  
ATOM   3127 HD21 LEU A 207      -6.482  11.824   3.562  1.00 89.33           H  
ATOM   3128 HD22 LEU A 207      -4.886  11.116   3.905  1.00 89.33           H  
ATOM   3129 HD23 LEU A 207      -5.852  11.831   5.214  1.00 89.33           H  
ATOM   3130  N   THR A 208      -3.410  16.195   2.528  1.00 90.61           N  
ATOM   3131  H   THR A 208      -3.006  16.255   3.452  1.00 90.61           H  
ATOM   3132  CA  THR A 208      -2.496  16.236   1.387  1.00 90.61           C  
ATOM   3133  HA  THR A 208      -3.029  15.951   0.479  1.00 90.61           H  
ATOM   3134  C   THR A 208      -1.384  15.235   1.637  1.00 90.61           C  
ATOM   3135  CB  THR A 208      -1.918  17.642   1.171  1.00 90.61           C  
ATOM   3136  HB  THR A 208      -1.339  17.938   2.046  1.00 90.61           H  
ATOM   3137  O   THR A 208      -0.754  15.260   2.694  1.00 90.61           O  
ATOM   3138  CG2 THR A 208      -1.033  17.722  -0.074  1.00 90.61           C  
ATOM   3139 HG21 THR A 208      -0.714  18.752  -0.232  1.00 90.61           H  
ATOM   3140 HG22 THR A 208      -1.590  17.380  -0.947  1.00 90.61           H  
ATOM   3141 HG23 THR A 208      -0.145  17.105   0.057  1.00 90.61           H  
ATOM   3142  OG1 THR A 208      -2.959  18.569   0.976  1.00 90.61           O  
ATOM   3143  HG1 THR A 208      -2.580  19.451   0.952  1.00 90.61           H  
ATOM   3144  N   LEU A 209      -1.119  14.368   0.661  1.00 90.67           N  
ATOM   3145  H   LEU A 209      -1.687  14.377  -0.174  1.00 90.67           H  
ATOM   3146  CA  LEU A 209       0.019  13.456   0.721  1.00 90.67           C  
ATOM   3147  HA  LEU A 209       0.126  13.098   1.745  1.00 90.67           H  
ATOM   3148  C   LEU A 209       1.309  14.202   0.367  1.00 90.67           C  
ATOM   3149  CB  LEU A 209      -0.218  12.237  -0.186  1.00 90.67           C  
ATOM   3150  HB2 LEU A 209       0.649  11.581  -0.111  1.00 90.67           H  
ATOM   3151  HB3 LEU A 209      -0.289  12.573  -1.221  1.00 90.67           H  
ATOM   3152  O   LEU A 209       1.361  14.922  -0.636  1.00 90.67           O  
ATOM   3153  CG  LEU A 209      -1.481  11.422   0.150  1.00 90.67           C  
ATOM   3154  HG  LEU A 209      -2.361  12.019  -0.090  1.00 90.67           H  
ATOM   3155  CD1 LEU A 209      -1.509  10.156  -0.703  1.00 90.67           C  
ATOM   3156 HD11 LEU A 209      -2.449   9.625  -0.550  1.00 90.67           H  
ATOM   3157 HD12 LEU A 209      -0.682   9.497  -0.439  1.00 90.67           H  
ATOM   3158 HD13 LEU A 209      -1.434  10.420  -1.757  1.00 90.67           H  
ATOM   3159  CD2 LEU A 209      -1.562  11.020   1.622  1.00 90.67           C  
ATOM   3160 HD21 LEU A 209      -2.402  10.340   1.762  1.00 90.67           H  
ATOM   3161 HD22 LEU A 209      -0.638  10.530   1.929  1.00 90.67           H  
ATOM   3162 HD23 LEU A 209      -1.736  11.898   2.244  1.00 90.67           H  
ATOM   3163  N   SER A 210       2.351  14.010   1.178  1.00 90.15           N  
ATOM   3164  H   SER A 210       2.253  13.376   1.957  1.00 90.15           H  
ATOM   3165  CA  SER A 210       3.700  14.482   0.855  1.00 90.15           C  
ATOM   3166  HA  SER A 210       3.656  15.558   0.683  1.00 90.15           H  
ATOM   3167  C   SER A 210       4.214  13.816  -0.425  1.00 90.15           C  
ATOM   3168  CB  SER A 210       4.664  14.223   2.021  1.00 90.15           C  
ATOM   3169  HB2 SER A 210       4.263  14.671   2.931  1.00 90.15           H  
ATOM   3170  HB3 SER A 210       5.627  14.684   1.801  1.00 90.15           H  
ATOM   3171  O   SER A 210       3.718  12.764  -0.831  1.00 90.15           O  
ATOM   3172  OG  SER A 210       4.851  12.835   2.218  1.00 90.15           O  
ATOM   3173  HG  SER A 210       5.526  12.701   2.887  1.00 90.15           H  
ATOM   3174  N   GLN A 211       5.228  14.408  -1.062  1.00 88.36           N  
ATOM   3175  H   GLN A 211       5.633  15.255  -0.688  1.00 88.36           H  
ATOM   3176  CA  GLN A 211       5.834  13.804  -2.253  1.00 88.36           C  
ATOM   3177  HA  GLN A 211       5.056  13.654  -3.002  1.00 88.36           H  
ATOM   3178  C   GLN A 211       6.392  12.408  -1.950  1.00 88.36           C  
ATOM   3179  CB  GLN A 211       6.916  14.727  -2.837  1.00 88.36           C  
ATOM   3180  HB2 GLN A 211       7.423  14.207  -3.649  1.00 88.36           H  
ATOM   3181  HB3 GLN A 211       7.656  14.948  -2.068  1.00 88.36           H  
ATOM   3182  O   GLN A 211       6.120  11.473  -2.696  1.00 88.36           O  
ATOM   3183  CG  GLN A 211       6.343  16.047  -3.382  1.00 88.36           C  
ATOM   3184  HG2 GLN A 211       5.871  16.600  -2.570  1.00 88.36           H  
ATOM   3185  HG3 GLN A 211       7.167  16.653  -3.758  1.00 88.36           H  
ATOM   3186  CD  GLN A 211       5.333  15.868  -4.517  1.00 88.36           C  
ATOM   3187  NE2 GLN A 211       4.538  16.870  -4.816  1.00 88.36           N  
ATOM   3188 HE21 GLN A 211       4.666  17.768  -4.370  1.00 88.36           H  
ATOM   3189 HE22 GLN A 211       4.042  16.760  -5.689  1.00 88.36           H  
ATOM   3190  OE1 GLN A 211       5.217  14.846  -5.163  1.00 88.36           O  
ATOM   3191  N   ASP A 212       7.042  12.231  -0.798  1.00 87.18           N  
ATOM   3192  H   ASP A 212       7.360  13.042  -0.287  1.00 87.18           H  
ATOM   3193  CA  ASP A 212       7.552  10.926  -0.361  1.00 87.18           C  
ATOM   3194  HA  ASP A 212       8.240  10.544  -1.116  1.00 87.18           H  
ATOM   3195  C   ASP A 212       6.436   9.887  -0.178  1.00 87.18           C  
ATOM   3196  CB  ASP A 212       8.322  11.085   0.957  1.00 87.18           C  
ATOM   3197  HB2 ASP A 212       8.658  10.102   1.284  1.00 87.18           H  
ATOM   3198  HB3 ASP A 212       7.644  11.477   1.716  1.00 87.18           H  
ATOM   3199  O   ASP A 212       6.589   8.726  -0.561  1.00 87.18           O  
ATOM   3200  CG  ASP A 212       9.545  12.000   0.856  1.00 87.18           C  
ATOM   3201  OD1 ASP A 212      10.011  12.247  -0.277  1.00 87.18           O  
ATOM   3202  OD2 ASP A 212       9.962  12.486   1.928  1.00 87.18           O  
ATOM   3203  N   ALA A 213       5.279  10.295   0.354  1.00 88.92           N  
ATOM   3204  H   ALA A 213       5.178  11.260   0.635  1.00 88.92           H  
ATOM   3205  CA  ALA A 213       4.125   9.407   0.453  1.00 88.92           C  
ATOM   3206  HA  ALA A 213       4.434   8.490   0.954  1.00 88.92           H  
ATOM   3207  C   ALA A 213       3.611   9.015  -0.941  1.00 88.92           C  
ATOM   3208  CB  ALA A 213       3.041  10.071   1.310  1.00 88.92           C  
ATOM   3209  HB1 ALA A 213       2.180   9.408   1.385  1.00 88.92           H  
ATOM   3210  HB2 ALA A 213       3.430  10.262   2.310  1.00 88.92           H  
ATOM   3211  HB3 ALA A 213       2.732  11.014   0.859  1.00 88.92           H  
ATOM   3212  O   ALA A 213       3.351   7.837  -1.179  1.00 88.92           O  
ATOM   3213  N   LYS A 214       3.541   9.962  -1.887  1.00 89.97           N  
ATOM   3214  H   LYS A 214       3.815  10.901  -1.636  1.00 89.97           H  
ATOM   3215  CA  LYS A 214       3.127   9.689  -3.274  1.00 89.97           C  
ATOM   3216  HA  LYS A 214       2.157   9.193  -3.263  1.00 89.97           H  
ATOM   3217  C   LYS A 214       4.074   8.737  -3.998  1.00 89.97           C  
ATOM   3218  CB  LYS A 214       2.997  10.989  -4.074  1.00 89.97           C  
ATOM   3219  HB2 LYS A 214       2.813  10.736  -5.118  1.00 89.97           H  
ATOM   3220  HB3 LYS A 214       3.926  11.557  -4.021  1.00 89.97           H  
ATOM   3221  O   LYS A 214       3.592   7.869  -4.718  1.00 89.97           O  
ATOM   3222  CG  LYS A 214       1.833  11.845  -3.572  1.00 89.97           C  
ATOM   3223  HG2 LYS A 214       0.911  11.267  -3.631  1.00 89.97           H  
ATOM   3224  HG3 LYS A 214       1.996  12.138  -2.535  1.00 89.97           H  
ATOM   3225  CD  LYS A 214       1.705  13.094  -4.440  1.00 89.97           C  
ATOM   3226  HD2 LYS A 214       2.636  13.660  -4.409  1.00 89.97           H  
ATOM   3227  HD3 LYS A 214       1.498  12.789  -5.466  1.00 89.97           H  
ATOM   3228  CE  LYS A 214       0.555  13.947  -3.907  1.00 89.97           C  
ATOM   3229  HE2 LYS A 214      -0.330  13.317  -3.818  1.00 89.97           H  
ATOM   3230  HE3 LYS A 214       0.817  14.308  -2.913  1.00 89.97           H  
ATOM   3231  NZ  LYS A 214       0.276  15.075  -4.822  1.00 89.97           N  
ATOM   3232  HZ1 LYS A 214      -0.500  15.618  -4.471  1.00 89.97           H  
ATOM   3233  HZ2 LYS A 214       1.096  15.657  -4.919  1.00 89.97           H  
ATOM   3234  HZ3 LYS A 214       0.020  14.710  -5.728  1.00 89.97           H  
ATOM   3235  N   LEU A 215       5.388   8.826  -3.760  1.00 89.27           N  
ATOM   3236  H   LEU A 215       5.715   9.591  -3.187  1.00 89.27           H  
ATOM   3237  CA  LEU A 215       6.375   7.896  -4.332  1.00 89.27           C  
ATOM   3238  HA  LEU A 215       6.347   7.978  -5.419  1.00 89.27           H  
ATOM   3239  C   LEU A 215       6.062   6.429  -4.008  1.00 89.27           C  
ATOM   3240  CB  LEU A 215       7.793   8.244  -3.839  1.00 89.27           C  
ATOM   3241  HB2 LEU A 215       8.459   7.428  -4.117  1.00 89.27           H  
ATOM   3242  HB3 LEU A 215       7.786   8.298  -2.751  1.00 89.27           H  
ATOM   3243  O   LEU A 215       6.405   5.544  -4.788  1.00 89.27           O  
ATOM   3244  CG  LEU A 215       8.390   9.545  -4.403  1.00 89.27           C  
ATOM   3245  HG  LEU A 215       7.742  10.389  -4.166  1.00 89.27           H  
ATOM   3246  CD1 LEU A 215       9.759   9.793  -3.770  1.00 89.27           C  
ATOM   3247 HD11 LEU A 215      10.449   8.991  -4.031  1.00 89.27           H  
ATOM   3248 HD12 LEU A 215      10.160  10.744  -4.123  1.00 89.27           H  
ATOM   3249 HD13 LEU A 215       9.667   9.849  -2.686  1.00 89.27           H  
ATOM   3250  CD2 LEU A 215       8.569   9.493  -5.921  1.00 89.27           C  
ATOM   3251 HD21 LEU A 215       7.597   9.457  -6.414  1.00 89.27           H  
ATOM   3252 HD22 LEU A 215       9.155   8.619  -6.204  1.00 89.27           H  
ATOM   3253 HD23 LEU A 215       9.081  10.393  -6.259  1.00 89.27           H  
ATOM   3254  N   SER A 216       5.350   6.173  -2.909  1.00 89.11           N  
ATOM   3255  H   SER A 216       5.058   6.954  -2.339  1.00 89.11           H  
ATOM   3256  CA  SER A 216       4.919   4.828  -2.514  1.00 89.11           C  
ATOM   3257  HA  SER A 216       5.789   4.173  -2.557  1.00 89.11           H  
ATOM   3258  C   SER A 216       3.875   4.209  -3.450  1.00 89.11           C  
ATOM   3259  CB  SER A 216       4.392   4.837  -1.076  1.00 89.11           C  
ATOM   3260  HB2 SER A 216       3.427   5.342  -1.039  1.00 89.11           H  
ATOM   3261  HB3 SER A 216       4.248   3.811  -0.739  1.00 89.11           H  
ATOM   3262  O   SER A 216       3.660   3.005  -3.400  1.00 89.11           O  
ATOM   3263  OG  SER A 216       5.312   5.497  -0.215  1.00 89.11           O  
ATOM   3264  HG  SER A 216       5.248   6.440  -0.381  1.00 89.11           H  
ATOM   3265  N   PHE A 217       3.254   5.007  -4.322  1.00 93.44           N  
ATOM   3266  H   PHE A 217       3.464   5.994  -4.298  1.00 93.44           H  
ATOM   3267  CA  PHE A 217       2.247   4.571  -5.295  1.00 93.44           C  
ATOM   3268  HA  PHE A 217       1.943   3.547  -5.076  1.00 93.44           H  
ATOM   3269  C   PHE A 217       2.770   4.579  -6.740  1.00 93.44           C  
ATOM   3270  CB  PHE A 217       1.007   5.464  -5.154  1.00 93.44           C  
ATOM   3271  HB2 PHE A 217       1.280   6.495  -5.378  1.00 93.44           H  
ATOM   3272  HB3 PHE A 217       0.271   5.157  -5.898  1.00 93.44           H  
ATOM   3273  O   PHE A 217       2.069   4.149  -7.647  1.00 93.44           O  
ATOM   3274  CG  PHE A 217       0.352   5.417  -3.787  1.00 93.44           C  
ATOM   3275  CD1 PHE A 217      -0.717   4.534  -3.552  1.00 93.44           C  
ATOM   3276  HD1 PHE A 217      -1.063   3.881  -4.340  1.00 93.44           H  
ATOM   3277  CD2 PHE A 217       0.804   6.254  -2.749  1.00 93.44           C  
ATOM   3278  HD2 PHE A 217       1.630   6.927  -2.924  1.00 93.44           H  
ATOM   3279  CE1 PHE A 217      -1.340   4.501  -2.292  1.00 93.44           C  
ATOM   3280  HE1 PHE A 217      -2.161   3.820  -2.122  1.00 93.44           H  
ATOM   3281  CE2 PHE A 217       0.193   6.210  -1.484  1.00 93.44           C  
ATOM   3282  HE2 PHE A 217       0.555   6.844  -0.688  1.00 93.44           H  
ATOM   3283  CZ  PHE A 217      -0.884   5.336  -1.256  1.00 93.44           C  
ATOM   3284  HZ  PHE A 217      -1.354   5.291  -0.285  1.00 93.44           H  
ATOM   3285  N   MET A 218       3.996   5.061  -6.980  1.00 89.12           N  
ATOM   3286  H   MET A 218       4.554   5.361  -6.194  1.00 89.12           H  
ATOM   3287  CA  MET A 218       4.532   5.268  -8.338  1.00 89.12           C  
ATOM   3288  HA  MET A 218       3.712   5.571  -8.990  1.00 89.12           H  
ATOM   3289  C   MET A 218       5.125   4.004  -8.976  1.00 89.12           C  
ATOM   3290  CB  MET A 218       5.575   6.398  -8.331  1.00 89.12           C  
ATOM   3291  HB2 MET A 218       5.985   6.517  -9.334  1.00 89.12           H  
ATOM   3292  HB3 MET A 218       6.391   6.127  -7.661  1.00 89.12           H  
ATOM   3293  O   MET A 218       5.682   4.069 -10.070  1.00 89.12           O  
ATOM   3294  CG  MET A 218       5.007   7.751  -7.901  1.00 89.12           C  
ATOM   3295  HG2 MET A 218       4.647   7.670  -6.875  1.00 89.12           H  
ATOM   3296  HG3 MET A 218       5.822   8.474  -7.908  1.00 89.12           H  
ATOM   3297  SD  MET A 218       3.675   8.407  -8.942  1.00 89.12           S  
ATOM   3298  CE  MET A 218       2.303   8.385  -7.758  1.00 89.12           C  
ATOM   3299  HE1 MET A 218       1.417   8.817  -8.223  1.00 89.12           H  
ATOM   3300  HE2 MET A 218       2.094   7.358  -7.459  1.00 89.12           H  
ATOM   3301  HE3 MET A 218       2.562   8.977  -6.880  1.00 89.12           H  
ATOM   3302  N   SER A 219       5.062   2.865  -8.287  1.00 90.80           N  
ATOM   3303  H   SER A 219       4.465   2.854  -7.473  1.00 90.80           H  
ATOM   3304  CA  SER A 219       5.460   1.577  -8.859  1.00 90.80           C  
ATOM   3305  HA  SER A 219       6.239   1.738  -9.604  1.00 90.80           H  
ATOM   3306  C   SER A 219       4.285   0.917  -9.577  1.00 90.80           C  
ATOM   3307  CB  SER A 219       6.051   0.666  -7.782  1.00 90.80           C  
ATOM   3308  HB2 SER A 219       5.317   0.511  -6.991  1.00 90.80           H  
ATOM   3309  HB3 SER A 219       6.320  -0.299  -8.213  1.00 90.80           H  
ATOM   3310  O   SER A 219       3.133   1.316  -9.407  1.00 90.80           O  
ATOM   3311  OG  SER A 219       7.205   1.274  -7.236  1.00 90.80           O  
ATOM   3312  HG  SER A 219       6.956   2.159  -6.960  1.00 90.80           H  
ATOM   3313  N   MET A 220       4.603  -0.097 -10.379  1.00 93.37           N  
ATOM   3314  H   MET A 220       5.571  -0.378 -10.443  1.00 93.37           H  
ATOM   3315  CA  MET A 220       3.619  -0.935 -11.055  1.00 93.37           C  
ATOM   3316  HA  MET A 220       3.094  -0.303 -11.772  1.00 93.37           H  
ATOM   3317  C   MET A 220       2.596  -1.511 -10.053  1.00 93.37           C  
ATOM   3318  CB  MET A 220       4.368  -2.038 -11.817  1.00 93.37           C  
ATOM   3319  HB2 MET A 220       5.319  -2.247 -11.327  1.00 93.37           H  
ATOM   3320  HB3 MET A 220       3.800  -2.968 -11.805  1.00 93.37           H  
ATOM   3321  O   MET A 220       2.998  -1.927  -8.961  1.00 93.37           O  
ATOM   3322  CG  MET A 220       4.612  -1.610 -13.266  1.00 93.37           C  
ATOM   3323  HG2 MET A 220       5.088  -0.630 -13.277  1.00 93.37           H  
ATOM   3324  HG3 MET A 220       3.642  -1.520 -13.755  1.00 93.37           H  
ATOM   3325  SD  MET A 220       5.625  -2.736 -14.252  1.00 93.37           S  
ATOM   3326  CE  MET A 220       7.229  -2.388 -13.506  1.00 93.37           C  
ATOM   3327  HE1 MET A 220       7.372  -1.308 -13.457  1.00 93.37           H  
ATOM   3328  HE2 MET A 220       8.018  -2.815 -14.125  1.00 93.37           H  
ATOM   3329  HE3 MET A 220       7.278  -2.808 -12.502  1.00 93.37           H  
ATOM   3330  N   PRO A 221       1.295  -1.489 -10.389  1.00 95.23           N  
ATOM   3331  CA  PRO A 221       0.223  -1.904  -9.491  1.00 95.23           C  
ATOM   3332  HA  PRO A 221       0.330  -1.405  -8.528  1.00 95.23           H  
ATOM   3333  C   PRO A 221       0.208  -3.423  -9.267  1.00 95.23           C  
ATOM   3334  CB  PRO A 221      -1.065  -1.427 -10.171  1.00 95.23           C  
ATOM   3335  HB2 PRO A 221      -1.286  -0.402  -9.875  1.00 95.23           H  
ATOM   3336  HB3 PRO A 221      -1.908  -2.085  -9.958  1.00 95.23           H  
ATOM   3337  O   PRO A 221       0.736  -4.204 -10.065  1.00 95.23           O  
ATOM   3338  CG  PRO A 221      -0.717  -1.477 -11.654  1.00 95.23           C  
ATOM   3339  HG2 PRO A 221      -1.320  -0.790 -12.247  1.00 95.23           H  
ATOM   3340  HG3 PRO A 221      -0.821  -2.497 -12.024  1.00 95.23           H  
ATOM   3341  CD  PRO A 221       0.747  -1.069 -11.672  1.00 95.23           C  
ATOM   3342  HD2 PRO A 221       1.259  -1.562 -12.499  1.00 95.23           H  
ATOM   3343  HD3 PRO A 221       0.825   0.014 -11.766  1.00 95.23           H  
ATOM   3344  N   ALA A 222      -0.463  -3.862  -8.204  1.00 92.86           N  
ATOM   3345  H   ALA A 222      -0.854  -3.186  -7.565  1.00 92.86           H  
ATOM   3346  CA  ALA A 222      -0.705  -5.274  -7.942  1.00 92.86           C  
ATOM   3347  HA  ALA A 222       0.259  -5.758  -7.779  1.00 92.86           H  
ATOM   3348  C   ALA A 222      -1.406  -5.939  -9.137  1.00 92.86           C  
ATOM   3349  CB  ALA A 222      -1.544  -5.412  -6.672  1.00 92.86           C  
ATOM   3350  HB1 ALA A 222      -1.560  -6.458  -6.365  1.00 92.86           H  
ATOM   3351  HB2 ALA A 222      -2.565  -5.080  -6.863  1.00 92.86           H  
ATOM   3352  HB3 ALA A 222      -1.123  -4.803  -5.872  1.00 92.86           H  
ATOM   3353  O   ALA A 222      -2.327  -5.366  -9.715  1.00 92.86           O  
ATOM   3354  N   GLY A 223      -0.982  -7.150  -9.499  1.00 91.83           N  
ATOM   3355  H   GLY A 223      -0.263  -7.591  -8.944  1.00 91.83           H  
ATOM   3356  CA  GLY A 223      -1.425  -7.839 -10.719  1.00 91.83           C  
ATOM   3357  HA2 GLY A 223      -2.402  -7.464 -11.026  1.00 91.83           H  
ATOM   3358  HA3 GLY A 223      -1.525  -8.904 -10.511  1.00 91.83           H  
ATOM   3359  C   GLY A 223      -0.487  -7.681 -11.919  1.00 91.83           C  
ATOM   3360  O   GLY A 223      -0.703  -8.341 -12.922  1.00 91.83           O  
ATOM   3361  N   THR A 224       0.570  -6.868 -11.806  1.00 94.45           N  
ATOM   3362  H   THR A 224       0.633  -6.285 -10.984  1.00 94.45           H  
ATOM   3363  CA  THR A 224       1.591  -6.666 -12.863  1.00 94.45           C  
ATOM   3364  HA  THR A 224       1.365  -7.321 -13.705  1.00 94.45           H  
ATOM   3365  C   THR A 224       3.002  -7.064 -12.397  1.00 94.45           C  
ATOM   3366  CB  THR A 224       1.548  -5.227 -13.405  1.00 94.45           C  
ATOM   3367  HB  THR A 224       2.220  -5.149 -14.260  1.00 94.45           H  
ATOM   3368  O   THR A 224       4.024  -6.553 -12.860  1.00 94.45           O  
ATOM   3369  CG2 THR A 224       0.154  -4.778 -13.834  1.00 94.45           C  
ATOM   3370 HG21 THR A 224      -0.242  -5.475 -14.573  1.00 94.45           H  
ATOM   3371 HG22 THR A 224      -0.527  -4.745 -12.984  1.00 94.45           H  
ATOM   3372 HG23 THR A 224       0.211  -3.787 -14.286  1.00 94.45           H  
ATOM   3373  OG1 THR A 224       1.948  -4.295 -12.432  1.00 94.45           O  
ATOM   3374  HG1 THR A 224       1.359  -4.361 -11.677  1.00 94.45           H  
ATOM   3375  N   HIS A 225       3.077  -7.937 -11.386  1.00 92.42           N  
ATOM   3376  H   HIS A 225       2.232  -8.436 -11.148  1.00 92.42           H  
ATOM   3377  CA  HIS A 225       4.320  -8.243 -10.667  1.00 92.42           C  
ATOM   3378  HA  HIS A 225       4.809  -7.308 -10.396  1.00 92.42           H  
ATOM   3379  C   HIS A 225       5.316  -9.034 -11.520  1.00 92.42           C  
ATOM   3380  CB  HIS A 225       3.977  -8.995  -9.376  1.00 92.42           C  
ATOM   3381  HB2 HIS A 225       3.514  -9.949  -9.631  1.00 92.42           H  
ATOM   3382  HB3 HIS A 225       3.255  -8.409  -8.808  1.00 92.42           H  
ATOM   3383  O   HIS A 225       6.525  -8.801 -11.430  1.00 92.42           O  
ATOM   3384  CG  HIS A 225       5.168  -9.249  -8.487  1.00 92.42           C  
ATOM   3385  CD2 HIS A 225       5.529 -10.462  -7.987  1.00 92.42           C  
ATOM   3386  HD2 HIS A 225       5.004 -11.386  -8.179  1.00 92.42           H  
ATOM   3387  ND1 HIS A 225       6.010  -8.274  -7.945  1.00 92.42           N  
ATOM   3388  CE1 HIS A 225       6.853  -8.924  -7.137  1.00 92.42           C  
ATOM   3389  HE1 HIS A 225       7.626  -8.443  -6.556  1.00 92.42           H  
ATOM   3390  NE2 HIS A 225       6.588 -10.242  -7.136  1.00 92.42           N  
ATOM   3391  HE2 HIS A 225       7.060 -10.942  -6.582  1.00 92.42           H  
ATOM   3392  N   SER A 226       4.827  -9.931 -12.377  1.00 94.61           N  
ATOM   3393  H   SER A 226       3.827 -10.014 -12.496  1.00 94.61           H  
ATOM   3394  CA  SER A 226       5.669 -10.693 -13.302  1.00 94.61           C  
ATOM   3395  HA  SER A 226       6.462 -11.180 -12.734  1.00 94.61           H  
ATOM   3396  C   SER A 226       6.315  -9.753 -14.314  1.00 94.61           C  
ATOM   3397  CB  SER A 226       4.872 -11.782 -14.026  1.00 94.61           C  
ATOM   3398  HB2 SER A 226       4.236 -11.337 -14.790  1.00 94.61           H  
ATOM   3399  HB3 SER A 226       5.562 -12.466 -14.520  1.00 94.61           H  
ATOM   3400  O   SER A 226       7.525  -9.847 -14.532  1.00 94.61           O  
ATOM   3401  OG  SER A 226       4.074 -12.507 -13.116  1.00 94.61           O  
ATOM   3402  HG  SER A 226       3.262 -11.997 -13.081  1.00 94.61           H  
ATOM   3403  N   LEU A 227       5.559  -8.781 -14.843  1.00 95.67           N  
ATOM   3404  H   LEU A 227       4.558  -8.827 -14.718  1.00 95.67           H  
ATOM   3405  CA  LEU A 227       6.090  -7.737 -15.720  1.00 95.67           C  
ATOM   3406  HA  LEU A 227       6.616  -8.216 -16.546  1.00 95.67           H  
ATOM   3407  C   LEU A 227       7.106  -6.864 -14.986  1.00 95.67           C  
ATOM   3408  CB  LEU A 227       4.924  -6.908 -16.289  1.00 95.67           C  
ATOM   3409  HB2 LEU A 227       4.311  -7.557 -16.914  1.00 95.67           H  
ATOM   3410  HB3 LEU A 227       4.302  -6.563 -15.463  1.00 95.67           H  
ATOM   3411  O   LEU A 227       8.173  -6.572 -15.528  1.00 95.67           O  
ATOM   3412  CG  LEU A 227       5.360  -5.679 -17.114  1.00 95.67           C  
ATOM   3413  HG  LEU A 227       5.963  -5.018 -16.491  1.00 95.67           H  
ATOM   3414  CD1 LEU A 227       6.171  -6.044 -18.358  1.00 95.67           C  
ATOM   3415 HD11 LEU A 227       6.427  -5.143 -18.914  1.00 95.67           H  
ATOM   3416 HD12 LEU A 227       7.094  -6.551 -18.072  1.00 95.67           H  
ATOM   3417 HD13 LEU A 227       5.591  -6.703 -19.003  1.00 95.67           H  
ATOM   3418  CD2 LEU A 227       4.128  -4.895 -17.552  1.00 95.67           C  
ATOM   3419 HD21 LEU A 227       3.502  -5.509 -18.199  1.00 95.67           H  
ATOM   3420 HD22 LEU A 227       3.559  -4.607 -16.669  1.00 95.67           H  
ATOM   3421 HD23 LEU A 227       4.427  -3.996 -18.092  1.00 95.67           H  
ATOM   3422  N   ALA A 228       6.821  -6.482 -13.741  1.00 94.98           N  
ATOM   3423  H   ALA A 228       5.906  -6.700 -13.373  1.00 94.98           H  
ATOM   3424  CA  ALA A 228       7.735  -5.668 -12.951  1.00 94.98           C  
ATOM   3425  HA  ALA A 228       7.924  -4.757 -13.520  1.00 94.98           H  
ATOM   3426  C   ALA A 228       9.099  -6.337 -12.763  1.00 94.98           C  
ATOM   3427  CB  ALA A 228       7.073  -5.325 -11.611  1.00 94.98           C  
ATOM   3428  HB1 ALA A 228       6.910  -6.231 -11.027  1.00 94.98           H  
ATOM   3429  HB2 ALA A 228       7.713  -4.650 -11.042  1.00 94.98           H  
ATOM   3430  HB3 ALA A 228       6.110  -4.847 -11.788  1.00 94.98           H  
ATOM   3431  O   ALA A 228      10.147  -5.713 -12.962  1.00 94.98           O  
ATOM   3432  N   ILE A 229       9.088  -7.623 -12.423  1.00 94.81           N  
ATOM   3433  H   ILE A 229       8.194  -8.071 -12.282  1.00 94.81           H  
ATOM   3434  CA  ILE A 229      10.308  -8.403 -12.247  1.00 94.81           C  
ATOM   3435  HA  ILE A 229      11.007  -7.826 -11.641  1.00 94.81           H  
ATOM   3436  C   ILE A 229      10.985  -8.666 -13.590  1.00 94.81           C  
ATOM   3437  CB  ILE A 229       9.982  -9.704 -11.506  1.00 94.81           C  
ATOM   3438  HB  ILE A 229       9.184 -10.223 -12.036  1.00 94.81           H  
ATOM   3439  O   ILE A 229      12.206  -8.522 -13.674  1.00 94.81           O  
ATOM   3440  CG1 ILE A 229       9.537  -9.376 -10.073  1.00 94.81           C  
ATOM   3441 HG12 ILE A 229       8.836  -8.542 -10.055  1.00 94.81           H  
ATOM   3442 HG13 ILE A 229      10.403  -9.095  -9.474  1.00 94.81           H  
ATOM   3443  CG2 ILE A 229      11.219 -10.611 -11.446  1.00 94.81           C  
ATOM   3444 HG21 ILE A 229      12.018 -10.142 -10.872  1.00 94.81           H  
ATOM   3445 HG22 ILE A 229      11.580 -10.796 -12.458  1.00 94.81           H  
ATOM   3446 HG23 ILE A 229      10.974 -11.576 -11.003  1.00 94.81           H  
ATOM   3447  CD1 ILE A 229       8.841 -10.563  -9.436  1.00 94.81           C  
ATOM   3448 HD11 ILE A 229       9.404 -11.483  -9.589  1.00 94.81           H  
ATOM   3449 HD12 ILE A 229       8.780 -10.345  -8.370  1.00 94.81           H  
ATOM   3450 HD13 ILE A 229       7.844 -10.682  -9.859  1.00 94.81           H  
ATOM   3451  N   GLY A 230      10.225  -9.035 -14.623  1.00 95.80           N  
ATOM   3452  H   GLY A 230       9.231  -9.151 -14.482  1.00 95.80           H  
ATOM   3453  CA  GLY A 230      10.740  -9.258 -15.971  1.00 95.80           C  
ATOM   3454  HA2 GLY A 230       9.906  -9.475 -16.639  1.00 95.80           H  
ATOM   3455  HA3 GLY A 230      11.423 -10.107 -15.972  1.00 95.80           H  
ATOM   3456  C   GLY A 230      11.471  -8.023 -16.489  1.00 95.80           C  
ATOM   3457  O   GLY A 230      12.638  -8.107 -16.866  1.00 95.80           O  
ATOM   3458  N   TYR A 231      10.851  -6.847 -16.379  1.00 96.29           N  
ATOM   3459  H   TYR A 231       9.897  -6.840 -16.047  1.00 96.29           H  
ATOM   3460  CA  TYR A 231      11.451  -5.578 -16.784  1.00 96.29           C  
ATOM   3461  HA  TYR A 231      11.691  -5.639 -17.846  1.00 96.29           H  
ATOM   3462  C   TYR A 231      12.756  -5.270 -16.037  1.00 96.29           C  
ATOM   3463  CB  TYR A 231      10.438  -4.442 -16.593  1.00 96.29           C  
ATOM   3464  HB2 TYR A 231       9.560  -4.641 -17.208  1.00 96.29           H  
ATOM   3465  HB3 TYR A 231      10.111  -4.417 -15.554  1.00 96.29           H  
ATOM   3466  O   TYR A 231      13.770  -4.981 -16.673  1.00 96.29           O  
ATOM   3467  CG  TYR A 231      11.008  -3.086 -16.967  1.00 96.29           C  
ATOM   3468  CD1 TYR A 231      11.701  -2.321 -16.009  1.00 96.29           C  
ATOM   3469  HD1 TYR A 231      11.797  -2.699 -15.001  1.00 96.29           H  
ATOM   3470  CD2 TYR A 231      10.908  -2.624 -18.291  1.00 96.29           C  
ATOM   3471  HD2 TYR A 231      10.385  -3.213 -19.029  1.00 96.29           H  
ATOM   3472  CE1 TYR A 231      12.317  -1.110 -16.375  1.00 96.29           C  
ATOM   3473  HE1 TYR A 231      12.890  -0.569 -15.636  1.00 96.29           H  
ATOM   3474  CE2 TYR A 231      11.503  -1.404 -18.657  1.00 96.29           C  
ATOM   3475  HE2 TYR A 231      11.455  -1.064 -19.681  1.00 96.29           H  
ATOM   3476  OH  TYR A 231      12.756   0.538 -18.087  1.00 96.29           O  
ATOM   3477  HH  TYR A 231      13.393   0.901 -17.467  1.00 96.29           H  
ATOM   3478  CZ  TYR A 231      12.207  -0.645 -17.705  1.00 96.29           C  
ATOM   3479  N   GLU A 232      12.770  -5.317 -14.699  1.00 95.45           N  
ATOM   3480  H   GLU A 232      11.925  -5.571 -14.207  1.00 95.45           H  
ATOM   3481  CA  GLU A 232      13.985  -4.971 -13.938  1.00 95.45           C  
ATOM   3482  HA  GLU A 232      14.387  -4.037 -14.332  1.00 95.45           H  
ATOM   3483  C   GLU A 232      15.102  -6.018 -14.116  1.00 95.45           C  
ATOM   3484  CB  GLU A 232      13.657  -4.748 -12.452  1.00 95.45           C  
ATOM   3485  HB2 GLU A 232      14.592  -4.627 -11.904  1.00 95.45           H  
ATOM   3486  HB3 GLU A 232      13.162  -5.638 -12.064  1.00 95.45           H  
ATOM   3487  O   GLU A 232      16.290  -5.670 -14.124  1.00 95.45           O  
ATOM   3488  CG  GLU A 232      12.767  -3.519 -12.164  1.00 95.45           C  
ATOM   3489  HG2 GLU A 232      12.612  -3.462 -11.086  1.00 95.45           H  
ATOM   3490  HG3 GLU A 232      11.792  -3.678 -12.624  1.00 95.45           H  
ATOM   3491  CD  GLU A 232      13.328  -2.160 -12.649  1.00 95.45           C  
ATOM   3492  OE1 GLU A 232      12.516  -1.270 -13.021  1.00 95.45           O  
ATOM   3493  OE2 GLU A 232      14.568  -1.967 -12.686  1.00 95.45           O  
ATOM   3494  N   SER A 233      14.740  -7.286 -14.334  1.00 96.23           N  
ATOM   3495  H   SER A 233      13.754  -7.507 -14.336  1.00 96.23           H  
ATOM   3496  CA  SER A 233      15.695  -8.356 -14.649  1.00 96.23           C  
ATOM   3497  HA  SER A 233      16.512  -8.315 -13.929  1.00 96.23           H  
ATOM   3498  C   SER A 233      16.295  -8.173 -16.043  1.00 96.23           C  
ATOM   3499  CB  SER A 233      15.042  -9.737 -14.538  1.00 96.23           C  
ATOM   3500  HB2 SER A 233      14.271  -9.846 -15.301  1.00 96.23           H  
ATOM   3501  HB3 SER A 233      15.802 -10.505 -14.688  1.00 96.23           H  
ATOM   3502  O   SER A 233      17.518  -8.186 -16.185  1.00 96.23           O  
ATOM   3503  OG  SER A 233      14.460  -9.902 -13.262  1.00 96.23           O  
ATOM   3504  HG  SER A 233      13.623  -9.433 -13.296  1.00 96.23           H  
ATOM   3505  N   ALA A 234      15.461  -7.915 -17.054  1.00 96.89           N  
ATOM   3506  H   ALA A 234      14.465  -7.922 -16.882  1.00 96.89           H  
ATOM   3507  CA  ALA A 234      15.895  -7.667 -18.427  1.00 96.89           C  
ATOM   3508  HA  ALA A 234      16.498  -8.507 -18.771  1.00 96.89           H  
ATOM   3509  C   ALA A 234      16.757  -6.408 -18.525  1.00 96.89           C  
ATOM   3510  CB  ALA A 234      14.662  -7.560 -19.324  1.00 96.89           C  
ATOM   3511  HB1 ALA A 234      14.018  -6.745 -18.993  1.00 96.89           H  
ATOM   3512  HB2 ALA A 234      14.980  -7.375 -20.350  1.00 96.89           H  
ATOM   3513  HB3 ALA A 234      14.097  -8.491 -19.295  1.00 96.89           H  
ATOM   3514  O   ALA A 234      17.839  -6.442 -19.105  1.00 96.89           O  
ATOM   3515  N   LYS A 235      16.355  -5.319 -17.864  1.00 95.86           N  
ATOM   3516  H   LYS A 235      15.441  -5.341 -17.435  1.00 95.86           H  
ATOM   3517  CA  LYS A 235      17.151  -4.089 -17.775  1.00 95.86           C  
ATOM   3518  HA  LYS A 235      17.264  -3.674 -18.777  1.00 95.86           H  
ATOM   3519  C   LYS A 235      18.552  -4.355 -17.220  1.00 95.86           C  
ATOM   3520  CB  LYS A 235      16.382  -3.108 -16.889  1.00 95.86           C  
ATOM   3521  HB2 LYS A 235      16.261  -3.551 -15.900  1.00 95.86           H  
ATOM   3522  HB3 LYS A 235      15.389  -2.950 -17.311  1.00 95.86           H  
ATOM   3523  O   LYS A 235      19.532  -3.806 -17.732  1.00 95.86           O  
ATOM   3524  CG  LYS A 235      17.087  -1.755 -16.755  1.00 95.86           C  
ATOM   3525  HG2 LYS A 235      17.160  -1.271 -17.729  1.00 95.86           H  
ATOM   3526  HG3 LYS A 235      18.084  -1.890 -16.337  1.00 95.86           H  
ATOM   3527  CD  LYS A 235      16.264  -0.893 -15.801  1.00 95.86           C  
ATOM   3528  HD2 LYS A 235      16.086  -1.462 -14.889  1.00 95.86           H  
ATOM   3529  HD3 LYS A 235      15.303  -0.661 -16.261  1.00 95.86           H  
ATOM   3530  CE  LYS A 235      17.004   0.394 -15.448  1.00 95.86           C  
ATOM   3531  HE2 LYS A 235      18.023   0.133 -15.164  1.00 95.86           H  
ATOM   3532  HE3 LYS A 235      17.039   1.044 -16.322  1.00 95.86           H  
ATOM   3533  NZ  LYS A 235      16.310   1.045 -14.312  1.00 95.86           N  
ATOM   3534  HZ1 LYS A 235      15.384   1.344 -14.583  1.00 95.86           H  
ATOM   3535  HZ2 LYS A 235      16.836   1.830 -13.954  1.00 95.86           H  
ATOM   3536  HZ3 LYS A 235      16.176   0.366 -13.576  1.00 95.86           H  
ATOM   3537  N   SER A 236      18.645  -5.186 -16.180  1.00 94.40           N  
ATOM   3538  H   SER A 236      17.793  -5.597 -15.827  1.00 94.40           H  
ATOM   3539  CA  SER A 236      19.920  -5.570 -15.563  1.00 94.40           C  
ATOM   3540  HA  SER A 236      20.497  -4.669 -15.353  1.00 94.40           H  
ATOM   3541  C   SER A 236      20.761  -6.443 -16.497  1.00 94.40           C  
ATOM   3542  CB  SER A 236      19.680  -6.294 -14.235  1.00 94.40           C  
ATOM   3543  HB2 SER A 236      20.642  -6.558 -13.796  1.00 94.40           H  
ATOM   3544  HB3 SER A 236      19.106  -7.205 -14.403  1.00 94.40           H  
ATOM   3545  O   SER A 236      21.956  -6.191 -16.644  1.00 94.40           O  
ATOM   3546  OG  SER A 236      18.979  -5.458 -13.333  1.00 94.40           O  
ATOM   3547  HG  SER A 236      18.046  -5.498 -13.557  1.00 94.40           H  
ATOM   3548  N   LEU A 237      20.142  -7.418 -17.170  1.00 95.23           N  
ATOM   3549  H   LEU A 237      19.160  -7.577 -16.993  1.00 95.23           H  
ATOM   3550  CA  LEU A 237      20.797  -8.295 -18.142  1.00 95.23           C  
ATOM   3551  HA  LEU A 237      21.656  -8.771 -17.669  1.00 95.23           H  
ATOM   3552  C   LEU A 237      21.333  -7.520 -19.345  1.00 95.23           C  
ATOM   3553  CB  LEU A 237      19.810  -9.392 -18.568  1.00 95.23           C  
ATOM   3554  HB2 LEU A 237      19.596 -10.035 -17.716  1.00 95.23           H  
ATOM   3555  HB3 LEU A 237      18.877  -8.917 -18.870  1.00 95.23           H  
ATOM   3556  O   LEU A 237      22.520  -7.626 -19.638  1.00 95.23           O  
ATOM   3557  CG  LEU A 237      20.309 -10.254 -19.742  1.00 95.23           C  
ATOM   3558  HG  LEU A 237      20.521  -9.619 -20.602  1.00 95.23           H  
ATOM   3559  CD1 LEU A 237      21.556 -11.074 -19.413  1.00 95.23           C  
ATOM   3560 HD11 LEU A 237      21.857 -11.642 -20.293  1.00 95.23           H  
ATOM   3561 HD12 LEU A 237      21.332 -11.771 -18.607  1.00 95.23           H  
ATOM   3562 HD13 LEU A 237      22.380 -10.421 -19.124  1.00 95.23           H  
ATOM   3563  CD2 LEU A 237      19.197 -11.200 -20.145  1.00 95.23           C  
ATOM   3564 HD21 LEU A 237      19.056 -11.984 -19.401  1.00 95.23           H  
ATOM   3565 HD22 LEU A 237      19.462 -11.643 -21.105  1.00 95.23           H  
ATOM   3566 HD23 LEU A 237      18.265 -10.648 -20.273  1.00 95.23           H  
ATOM   3567  N   VAL A 238      20.494  -6.716 -19.999  1.00 94.04           N  
ATOM   3568  H   VAL A 238      19.531  -6.701 -19.695  1.00 94.04           H  
ATOM   3569  CA  VAL A 238      20.837  -5.929 -21.198  1.00 94.04           C  
ATOM   3570  HA  VAL A 238      21.197  -6.601 -21.977  1.00 94.04           H  
ATOM   3571  C   VAL A 238      21.957  -4.925 -20.916  1.00 94.04           C  
ATOM   3572  CB  VAL A 238      19.572  -5.220 -21.723  1.00 94.04           C  
ATOM   3573  HB  VAL A 238      19.103  -4.677 -20.902  1.00 94.04           H  
ATOM   3574  O   VAL A 238      22.729  -4.581 -21.804  1.00 94.04           O  
ATOM   3575  CG1 VAL A 238      19.852  -4.214 -22.847  1.00 94.04           C  
ATOM   3576 HG11 VAL A 238      20.317  -4.715 -23.696  1.00 94.04           H  
ATOM   3577 HG12 VAL A 238      18.914  -3.756 -23.161  1.00 94.04           H  
ATOM   3578 HG13 VAL A 238      20.505  -3.415 -22.495  1.00 94.04           H  
ATOM   3579  CG2 VAL A 238      18.577  -6.254 -22.268  1.00 94.04           C  
ATOM   3580 HG21 VAL A 238      18.291  -6.973 -21.500  1.00 94.04           H  
ATOM   3581 HG22 VAL A 238      17.673  -5.758 -22.620  1.00 94.04           H  
ATOM   3582 HG23 VAL A 238      19.034  -6.806 -23.089  1.00 94.04           H  
ATOM   3583  N   SER A 239      22.083  -4.472 -19.667  1.00 90.23           N  
ATOM   3584  H   SER A 239      21.424  -4.800 -18.975  1.00 90.23           H  
ATOM   3585  CA  SER A 239      23.170  -3.583 -19.236  1.00 90.23           C  
ATOM   3586  HA  SER A 239      23.446  -2.937 -20.069  1.00 90.23           H  
ATOM   3587  C   SER A 239      24.445  -4.326 -18.817  1.00 90.23           C  
ATOM   3588  CB  SER A 239      22.694  -2.684 -18.094  1.00 90.23           C  
ATOM   3589  HB2 SER A 239      22.492  -3.293 -17.212  1.00 90.23           H  
ATOM   3590  HB3 SER A 239      23.479  -1.966 -17.856  1.00 90.23           H  
ATOM   3591  O   SER A 239      25.405  -3.688 -18.387  1.00 90.23           O  
ATOM   3592  OG  SER A 239      21.520  -1.977 -18.453  1.00 90.23           O  
ATOM   3593  HG  SER A 239      20.792  -2.598 -18.374  1.00 90.23           H  
ATOM   3594  N   SER A 240      24.461  -5.658 -18.890  1.00 90.40           N  
ATOM   3595  H   SER A 240      23.674  -6.120 -19.323  1.00 90.40           H  
ATOM   3596  CA  SER A 240      25.570  -6.500 -18.445  1.00 90.40           C  
ATOM   3597  HA  SER A 240      26.258  -5.892 -17.858  1.00 90.40           H  
ATOM   3598  C   SER A 240      26.363  -7.081 -19.616  1.00 90.40           C  
ATOM   3599  CB  SER A 240      25.055  -7.608 -17.521  1.00 90.40           C  
ATOM   3600  HB2 SER A 240      25.883  -7.968 -16.910  1.00 90.40           H  
ATOM   3601  HB3 SER A 240      24.287  -7.213 -16.855  1.00 90.40           H  
ATOM   3602  O   SER A 240      25.860  -7.224 -20.728  1.00 90.40           O  
ATOM   3603  OG  SER A 240      24.545  -8.695 -18.264  1.00 90.40           O  
ATOM   3604  HG  SER A 240      23.821  -8.364 -18.801  1.00 90.40           H  
ATOM   3605  N   VAL A 241      27.593  -7.520 -19.335  1.00 89.17           N  
ATOM   3606  H   VAL A 241      27.961  -7.368 -18.407  1.00 89.17           H  
ATOM   3607  CA  VAL A 241      28.441  -8.246 -20.301  1.00 89.17           C  
ATOM   3608  HA  VAL A 241      28.512  -7.651 -21.211  1.00 89.17           H  
ATOM   3609  C   VAL A 241      27.864  -9.602 -20.726  1.00 89.17           C  
ATOM   3610  CB  VAL A 241      29.868  -8.441 -19.750  1.00 89.17           C  
ATOM   3611  HB  VAL A 241      30.469  -8.941 -20.510  1.00 89.17           H  
ATOM   3612  O   VAL A 241      28.386 -10.226 -21.641  1.00 89.17           O  
ATOM   3613  CG1 VAL A 241      30.532  -7.091 -19.452  1.00 89.17           C  
ATOM   3614 HG11 VAL A 241      31.575  -7.251 -19.182  1.00 89.17           H  
ATOM   3615 HG12 VAL A 241      30.027  -6.575 -18.636  1.00 89.17           H  
ATOM   3616 HG13 VAL A 241      30.502  -6.467 -20.346  1.00 89.17           H  
ATOM   3617  CG2 VAL A 241      29.905  -9.295 -18.472  1.00 89.17           C  
ATOM   3618 HG21 VAL A 241      29.322  -8.833 -17.675  1.00 89.17           H  
ATOM   3619 HG22 VAL A 241      30.940  -9.399 -18.145  1.00 89.17           H  
ATOM   3620 HG23 VAL A 241      29.512 -10.291 -18.677  1.00 89.17           H  
ATOM   3621  N   TYR A 242      26.805 -10.068 -20.061  1.00 91.90           N  
ATOM   3622  H   TYR A 242      26.388  -9.485 -19.349  1.00 91.90           H  
ATOM   3623  CA  TYR A 242      26.173 -11.358 -20.316  1.00 91.90           C  
ATOM   3624  HA  TYR A 242      26.932 -12.048 -20.686  1.00 91.90           H  
ATOM   3625  C   TYR A 242      25.060 -11.286 -21.369  1.00 91.90           C  
ATOM   3626  CB  TYR A 242      25.648 -11.919 -18.993  1.00 91.90           C  
ATOM   3627  HB2 TYR A 242      25.228 -12.908 -19.176  1.00 91.90           H  
ATOM   3628  HB3 TYR A 242      24.837 -11.290 -18.626  1.00 91.90           H  
ATOM   3629  O   TYR A 242      24.652 -12.326 -21.880  1.00 91.90           O  
ATOM   3630  CG  TYR A 242      26.706 -12.063 -17.920  1.00 91.90           C  
ATOM   3631  CD1 TYR A 242      27.525 -13.204 -17.914  1.00 91.90           C  
ATOM   3632  HD1 TYR A 242      27.408 -13.956 -18.680  1.00 91.90           H  
ATOM   3633  CD2 TYR A 242      26.856 -11.081 -16.921  1.00 91.90           C  
ATOM   3634  HD2 TYR A 242      26.212 -10.214 -16.927  1.00 91.90           H  
ATOM   3635  CE1 TYR A 242      28.443 -13.396 -16.871  1.00 91.90           C  
ATOM   3636  HE1 TYR A 242      29.025 -14.304 -16.815  1.00 91.90           H  
ATOM   3637  CE2 TYR A 242      27.814 -11.248 -15.900  1.00 91.90           C  
ATOM   3638  HE2 TYR A 242      27.912 -10.512 -15.116  1.00 91.90           H  
ATOM   3639  OH  TYR A 242      29.434 -12.697 -14.841  1.00 91.90           O  
ATOM   3640  HH  TYR A 242      29.717 -11.931 -14.337  1.00 91.90           H  
ATOM   3641  CZ  TYR A 242      28.580 -12.433 -15.859  1.00 91.90           C  
ATOM   3642  N   ALA A 243      24.582 -10.082 -21.713  1.00 92.90           N  
ATOM   3643  H   ALA A 243      24.987  -9.257 -21.294  1.00 92.90           H  
ATOM   3644  CA  ALA A 243      23.486  -9.885 -22.665  1.00 92.90           C  
ATOM   3645  HA  ALA A 243      22.581 -10.293 -22.217  1.00 92.90           H  
ATOM   3646  C   ALA A 243      23.677 -10.602 -24.016  1.00 92.90           C  
ATOM   3647  CB  ALA A 243      23.260  -8.384 -22.891  1.00 92.90           C  
ATOM   3648  HB1 ALA A 243      23.224  -7.853 -21.939  1.00 92.90           H  
ATOM   3649  HB2 ALA A 243      24.059  -7.947 -23.490  1.00 92.90           H  
ATOM   3650  HB3 ALA A 243      22.316  -8.238 -23.416  1.00 92.90           H  
ATOM   3651  O   ALA A 243      22.723 -11.242 -24.456  1.00 92.90           O  
ATOM   3652  N   PRO A 244      24.868 -10.569 -24.660  1.00 91.78           N  
ATOM   3653  CA  PRO A 244      25.061 -11.210 -25.962  1.00 91.78           C  
ATOM   3654  HA  PRO A 244      24.367 -10.772 -26.679  1.00 91.78           H  
ATOM   3655  C   PRO A 244      24.860 -12.728 -25.958  1.00 91.78           C  
ATOM   3656  CB  PRO A 244      26.501 -10.898 -26.380  1.00 91.78           C  
ATOM   3657  HB2 PRO A 244      27.148 -11.751 -26.173  1.00 91.78           H  
ATOM   3658  HB3 PRO A 244      26.547 -10.646 -27.439  1.00 91.78           H  
ATOM   3659  O   PRO A 244      24.694 -13.313 -27.021  1.00 91.78           O  
ATOM   3660  CG  PRO A 244      26.940  -9.729 -25.506  1.00 91.78           C  
ATOM   3661  HG2 PRO A 244      26.710  -8.780 -25.991  1.00 91.78           H  
ATOM   3662  HG3 PRO A 244      28.005  -9.780 -25.279  1.00 91.78           H  
ATOM   3663  CD  PRO A 244      26.099  -9.899 -24.250  1.00 91.78           C  
ATOM   3664  HD2 PRO A 244      25.923  -8.925 -23.792  1.00 91.78           H  
ATOM   3665  HD3 PRO A 244      26.636 -10.545 -23.556  1.00 91.78           H  
ATOM   3666  N   PHE A 245      24.920 -13.354 -24.782  1.00 91.68           N  
ATOM   3667  H   PHE A 245      25.031 -12.798 -23.946  1.00 91.68           H  
ATOM   3668  CA  PHE A 245      24.882 -14.803 -24.613  1.00 91.68           C  
ATOM   3669  HA  PHE A 245      25.106 -15.291 -25.562  1.00 91.68           H  
ATOM   3670  C   PHE A 245      23.515 -15.320 -24.157  1.00 91.68           C  
ATOM   3671  CB  PHE A 245      25.962 -15.183 -23.599  1.00 91.68           C  
ATOM   3672  HB2 PHE A 245      25.660 -14.789 -22.628  1.00 91.68           H  
ATOM   3673  HB3 PHE A 245      25.999 -16.271 -23.535  1.00 91.68           H  
ATOM   3674  O   PHE A 245      23.328 -16.529 -24.052  1.00 91.68           O  
ATOM   3675  CG  PHE A 245      27.347 -14.659 -23.910  1.00 91.68           C  
ATOM   3676  CD1 PHE A 245      28.006 -15.042 -25.089  1.00 91.68           C  
ATOM   3677  HD1 PHE A 245      27.534 -15.728 -25.777  1.00 91.68           H  
ATOM   3678  CD2 PHE A 245      27.937 -13.709 -23.060  1.00 91.68           C  
ATOM   3679  HD2 PHE A 245      27.418 -13.402 -22.164  1.00 91.68           H  
ATOM   3680  CE1 PHE A 245      29.240 -14.454 -25.416  1.00 91.68           C  
ATOM   3681  HE1 PHE A 245      29.694 -14.640 -26.378  1.00 91.68           H  
ATOM   3682  CE2 PHE A 245      29.186 -13.148 -23.374  1.00 91.68           C  
ATOM   3683  HE2 PHE A 245      29.623 -12.396 -22.734  1.00 91.68           H  
ATOM   3684  CZ  PHE A 245      29.847 -13.534 -24.549  1.00 91.68           C  
ATOM   3685  HZ  PHE A 245      30.789 -13.082 -24.820  1.00 91.68           H  
ATOM   3686  N   CYS A 246      22.575 -14.423 -23.849  1.00 94.01           N  
ATOM   3687  H   CYS A 246      22.745 -13.447 -24.048  1.00 94.01           H  
ATOM   3688  CA  CYS A 246      21.251 -14.817 -23.400  1.00 94.01           C  
ATOM   3689  HA  CYS A 246      21.376 -15.655 -22.713  1.00 94.01           H  
ATOM   3690  C   CYS A 246      20.386 -15.250 -24.599  1.00 94.01           C  
ATOM   3691  CB  CYS A 246      20.635 -13.674 -22.595  1.00 94.01           C  
ATOM   3692  HB2 CYS A 246      21.277 -13.467 -21.739  1.00 94.01           H  
ATOM   3693  HB3 CYS A 246      20.569 -12.780 -23.216  1.00 94.01           H  
ATOM   3694  O   CYS A 246      20.282 -14.493 -25.573  1.00 94.01           O  
ATOM   3695  SG  CYS A 246      18.979 -14.138 -22.003  1.00 94.01           S  
ATOM   3696  HG  CYS A 246      19.155 -15.461 -21.935  1.00 94.01           H  
ATOM   3697  N   PRO A 247      19.738 -16.429 -24.532  1.00 91.40           N  
ATOM   3698  CA  PRO A 247      18.787 -16.859 -25.550  1.00 91.40           C  
ATOM   3699  HA  PRO A 247      19.327 -17.029 -26.481  1.00 91.40           H  
ATOM   3700  C   PRO A 247      17.687 -15.816 -25.764  1.00 91.40           C  
ATOM   3701  CB  PRO A 247      18.209 -18.189 -25.053  1.00 91.40           C  
ATOM   3702  HB2 PRO A 247      17.298 -18.015 -24.481  1.00 91.40           H  
ATOM   3703  HB3 PRO A 247      18.013 -18.878 -25.874  1.00 91.40           H  
ATOM   3704  O   PRO A 247      17.149 -15.271 -24.803  1.00 91.40           O  
ATOM   3705  CG  PRO A 247      19.287 -18.723 -24.115  1.00 91.40           C  
ATOM   3706  HG2 PRO A 247      20.052 -19.246 -24.690  1.00 91.40           H  
ATOM   3707  HG3 PRO A 247      18.864 -19.374 -23.350  1.00 91.40           H  
ATOM   3708  CD  PRO A 247      19.875 -17.456 -23.506  1.00 91.40           C  
ATOM   3709  HD2 PRO A 247      20.918 -17.636 -23.246  1.00 91.40           H  
ATOM   3710  HD3 PRO A 247      19.300 -17.176 -22.624  1.00 91.40           H  
ATOM   3711  N   ASN A 248      17.366 -15.530 -27.029  1.00 90.47           N  
ATOM   3712  H   ASN A 248      17.806 -16.072 -27.759  1.00 90.47           H  
ATOM   3713  CA  ASN A 248      16.263 -14.649 -27.435  1.00 90.47           C  
ATOM   3714  HA  ASN A 248      16.376 -14.473 -28.505  1.00 90.47           H  
ATOM   3715  C   ASN A 248      16.271 -13.245 -26.791  1.00 90.47           C  
ATOM   3716  CB  ASN A 248      14.932 -15.397 -27.257  1.00 90.47           C  
ATOM   3717  HB2 ASN A 248      14.115 -14.804 -27.669  1.00 90.47           H  
ATOM   3718  HB3 ASN A 248      14.736 -15.534 -26.193  1.00 90.47           H  
ATOM   3719  O   ASN A 248      15.233 -12.596 -26.704  1.00 90.47           O  
ATOM   3720  CG  ASN A 248      14.914 -16.745 -27.952  1.00 90.47           C  
ATOM   3721  ND2 ASN A 248      14.266 -17.721 -27.364  1.00 90.47           N  
ATOM   3722 HD21 ASN A 248      13.687 -17.510 -26.564  1.00 90.47           H  
ATOM   3723 HD22 ASN A 248      14.209 -18.600 -27.859  1.00 90.47           H  
ATOM   3724  OD1 ASN A 248      15.531 -16.957 -28.987  1.00 90.47           O  
ATOM   3725  N   VAL A 249      17.439 -12.726 -26.382  1.00 93.33           N  
ATOM   3726  H   VAL A 249      18.240 -13.341 -26.385  1.00 93.33           H  
ATOM   3727  CA  VAL A 249      17.554 -11.446 -25.648  1.00 93.33           C  
ATOM   3728  HA  VAL A 249      17.039 -11.580 -24.697  1.00 93.33           H  
ATOM   3729  C   VAL A 249      16.889 -10.258 -26.354  1.00 93.33           C  
ATOM   3730  CB  VAL A 249      19.037 -11.145 -25.356  1.00 93.33           C  
ATOM   3731  HB  VAL A 249      19.484 -12.055 -24.956  1.00 93.33           H  
ATOM   3732  O   VAL A 249      16.426  -9.324 -25.701  1.00 93.33           O  
ATOM   3733  CG1 VAL A 249      19.810 -10.758 -26.615  1.00 93.33           C  
ATOM   3734 HG11 VAL A 249      20.876 -10.752 -26.386  1.00 93.33           H  
ATOM   3735 HG12 VAL A 249      19.616 -11.503 -27.387  1.00 93.33           H  
ATOM   3736 HG13 VAL A 249      19.516  -9.771 -26.971  1.00 93.33           H  
ATOM   3737  CG2 VAL A 249      19.251 -10.044 -24.313  1.00 93.33           C  
ATOM   3738 HG21 VAL A 249      18.840  -9.098 -24.665  1.00 93.33           H  
ATOM   3739 HG22 VAL A 249      20.319  -9.924 -24.125  1.00 93.33           H  
ATOM   3740 HG23 VAL A 249      18.763 -10.329 -23.381  1.00 93.33           H  
ATOM   3741  N   THR A 250      16.810 -10.281 -27.687  1.00 92.53           N  
ATOM   3742  H   THR A 250      17.139 -11.102 -28.174  1.00 92.53           H  
ATOM   3743  CA  THR A 250      16.156  -9.233 -28.480  1.00 92.53           C  
ATOM   3744  HA  THR A 250      16.560  -8.265 -28.185  1.00 92.53           H  
ATOM   3745  C   THR A 250      14.648  -9.159 -28.243  1.00 92.53           C  
ATOM   3746  CB  THR A 250      16.429  -9.426 -29.978  1.00 92.53           C  
ATOM   3747  HB  THR A 250      15.819  -8.727 -30.551  1.00 92.53           H  
ATOM   3748  O   THR A 250      14.086  -8.082 -28.395  1.00 92.53           O  
ATOM   3749  CG2 THR A 250      17.902  -9.183 -30.315  1.00 92.53           C  
ATOM   3750 HG21 THR A 250      18.050  -9.305 -31.388  1.00 92.53           H  
ATOM   3751 HG22 THR A 250      18.535  -9.896 -29.787  1.00 92.53           H  
ATOM   3752 HG23 THR A 250      18.181  -8.168 -30.034  1.00 92.53           H  
ATOM   3753  OG1 THR A 250      16.134 -10.748 -30.372  1.00 92.53           O  
ATOM   3754  HG1 THR A 250      15.199 -10.914 -30.230  1.00 92.53           H  
ATOM   3755  N   GLU A 251      13.990 -10.246 -27.828  1.00 92.93           N  
ATOM   3756  H   GLU A 251      14.500 -11.092 -27.622  1.00 92.93           H  
ATOM   3757  CA  GLU A 251      12.546 -10.255 -27.529  1.00 92.93           C  
ATOM   3758  HA  GLU A 251      12.003  -9.824 -28.370  1.00 92.93           H  
ATOM   3759  C   GLU A 251      12.198  -9.401 -26.300  1.00 92.93           C  
ATOM   3760  CB  GLU A 251      12.049 -11.694 -27.328  1.00 92.93           C  
ATOM   3761  HB2 GLU A 251      10.992 -11.645 -27.068  1.00 92.93           H  
ATOM   3762  HB3 GLU A 251      12.589 -12.157 -26.502  1.00 92.93           H  
ATOM   3763  O   GLU A 251      11.090  -8.873 -26.187  1.00 92.93           O  
ATOM   3764  CG  GLU A 251      12.201 -12.547 -28.599  1.00 92.93           C  
ATOM   3765  HG2 GLU A 251      13.257 -12.611 -28.862  1.00 92.93           H  
ATOM   3766  HG3 GLU A 251      11.687 -12.043 -29.417  1.00 92.93           H  
ATOM   3767  CD  GLU A 251      11.634 -13.969 -28.455  1.00 92.93           C  
ATOM   3768  OE1 GLU A 251      11.909 -14.775 -29.372  1.00 92.93           O  
ATOM   3769  OE2 GLU A 251      10.938 -14.240 -27.453  1.00 92.93           O  
ATOM   3770  N   PHE A 252      13.172  -9.153 -25.415  1.00 94.66           N  
ATOM   3771  H   PHE A 252      14.066  -9.602 -25.546  1.00 94.66           H  
ATOM   3772  CA  PHE A 252      12.982  -8.285 -24.251  1.00 94.66           C  
ATOM   3773  HA  PHE A 252      12.091  -8.622 -23.723  1.00 94.66           H  
ATOM   3774  C   PHE A 252      12.725  -6.816 -24.623  1.00 94.66           C  
ATOM   3775  CB  PHE A 252      14.183  -8.407 -23.302  1.00 94.66           C  
ATOM   3776  HB2 PHE A 252      13.976  -7.809 -22.414  1.00 94.66           H  
ATOM   3777  HB3 PHE A 252      15.050  -7.970 -23.797  1.00 94.66           H  
ATOM   3778  O   PHE A 252      12.342  -6.035 -23.749  1.00 94.66           O  
ATOM   3779  CG  PHE A 252      14.542  -9.811 -22.840  1.00 94.66           C  
ATOM   3780  CD1 PHE A 252      13.564 -10.822 -22.716  1.00 94.66           C  
ATOM   3781  HD1 PHE A 252      12.525 -10.628 -22.939  1.00 94.66           H  
ATOM   3782  CD2 PHE A 252      15.886 -10.115 -22.552  1.00 94.66           C  
ATOM   3783  HD2 PHE A 252      16.646  -9.357 -22.673  1.00 94.66           H  
ATOM   3784  CE1 PHE A 252      13.936 -12.123 -22.340  1.00 94.66           C  
ATOM   3785  HE1 PHE A 252      13.196 -12.908 -22.286  1.00 94.66           H  
ATOM   3786  CE2 PHE A 252      16.252 -11.422 -22.180  1.00 94.66           C  
ATOM   3787  HE2 PHE A 252      17.289 -11.685 -22.036  1.00 94.66           H  
ATOM   3788  CZ  PHE A 252      15.279 -12.426 -22.078  1.00 94.66           C  
ATOM   3789  HZ  PHE A 252      15.563 -13.440 -21.841  1.00 94.66           H  
ATOM   3790  N   SER A 253      12.884  -6.425 -25.896  1.00 92.72           N  
ATOM   3791  H   SER A 253      13.149  -7.115 -26.585  1.00 92.72           H  
ATOM   3792  CA  SER A 253      12.564  -5.079 -26.389  1.00 92.72           C  
ATOM   3793  HA  SER A 253      13.150  -4.356 -25.820  1.00 92.72           H  
ATOM   3794  C   SER A 253      11.090  -4.703 -26.224  1.00 92.72           C  
ATOM   3795  CB  SER A 253      12.944  -4.946 -27.868  1.00 92.72           C  
ATOM   3796  HB2 SER A 253      13.982  -5.246 -28.010  1.00 92.72           H  
ATOM   3797  HB3 SER A 253      12.843  -3.904 -28.174  1.00 92.72           H  
ATOM   3798  O   SER A 253      10.762  -3.523 -26.293  1.00 92.72           O  
ATOM   3799  OG  SER A 253      12.118  -5.752 -28.685  1.00 92.72           O  
ATOM   3800  HG  SER A 253      11.261  -5.332 -28.788  1.00 92.72           H  
ATOM   3801  N   LEU A 254      10.202  -5.680 -26.006  1.00 92.83           N  
ATOM   3802  H   LEU A 254      10.534  -6.633 -26.033  1.00 92.83           H  
ATOM   3803  CA  LEU A 254       8.769  -5.453 -25.784  1.00 92.83           C  
ATOM   3804  HA  LEU A 254       8.419  -4.679 -26.466  1.00 92.83           H  
ATOM   3805  C   LEU A 254       8.451  -4.954 -24.361  1.00 92.83           C  
ATOM   3806  CB  LEU A 254       8.022  -6.767 -26.085  1.00 92.83           C  
ATOM   3807  HB2 LEU A 254       8.398  -7.538 -25.413  1.00 92.83           H  
ATOM   3808  HB3 LEU A 254       6.964  -6.623 -25.866  1.00 92.83           H  
ATOM   3809  O   LEU A 254       7.451  -4.266 -24.149  1.00 92.83           O  
ATOM   3810  CG  LEU A 254       8.159  -7.273 -27.536  1.00 92.83           C  
ATOM   3811  HG  LEU A 254       9.211  -7.405 -27.787  1.00 92.83           H  
ATOM   3812  CD1 LEU A 254       7.464  -8.625 -27.680  1.00 92.83           C  
ATOM   3813 HD11 LEU A 254       7.544  -8.976 -28.708  1.00 92.83           H  
ATOM   3814 HD12 LEU A 254       7.966  -9.351 -27.041  1.00 92.83           H  
ATOM   3815 HD13 LEU A 254       6.413  -8.548 -27.398  1.00 92.83           H  
ATOM   3816  CD2 LEU A 254       7.536  -6.306 -28.547  1.00 92.83           C  
ATOM   3817 HD21 LEU A 254       8.075  -5.359 -28.542  1.00 92.83           H  
ATOM   3818 HD22 LEU A 254       7.604  -6.732 -29.548  1.00 92.83           H  
ATOM   3819 HD23 LEU A 254       6.490  -6.130 -28.298  1.00 92.83           H  
ATOM   3820  N   LEU A 255       9.304  -5.266 -23.379  1.00 95.13           N  
ATOM   3821  H   LEU A 255      10.142  -5.774 -23.624  1.00 95.13           H  
ATOM   3822  CA  LEU A 255       9.044  -4.979 -21.963  1.00 95.13           C  
ATOM   3823  HA  LEU A 255       8.062  -5.385 -21.722  1.00 95.13           H  
ATOM   3824  C   LEU A 255       8.969  -3.474 -21.634  1.00 95.13           C  
ATOM   3825  CB  LEU A 255      10.087  -5.689 -21.075  1.00 95.13           C  
ATOM   3826  HB2 LEU A 255      11.080  -5.305 -21.307  1.00 95.13           H  
ATOM   3827  HB3 LEU A 255       9.873  -5.442 -20.035  1.00 95.13           H  
ATOM   3828  O   LEU A 255       8.120  -3.098 -20.819  1.00 95.13           O  
ATOM   3829  CG  LEU A 255      10.124  -7.221 -21.207  1.00 95.13           C  
ATOM   3830  HG  LEU A 255      10.280  -7.504 -22.248  1.00 95.13           H  
ATOM   3831  CD1 LEU A 255      11.284  -7.771 -20.380  1.00 95.13           C  
ATOM   3832 HD11 LEU A 255      11.311  -8.857 -20.473  1.00 95.13           H  
ATOM   3833 HD12 LEU A 255      11.164  -7.505 -19.330  1.00 95.13           H  
ATOM   3834 HD13 LEU A 255      12.222  -7.373 -20.766  1.00 95.13           H  
ATOM   3835  CD2 LEU A 255       8.838  -7.866 -20.699  1.00 95.13           C  
ATOM   3836 HD21 LEU A 255       8.924  -8.951 -20.758  1.00 95.13           H  
ATOM   3837 HD22 LEU A 255       7.995  -7.568 -21.322  1.00 95.13           H  
ATOM   3838 HD23 LEU A 255       8.641  -7.579 -19.666  1.00 95.13           H  
ATOM   3839  N   PRO A 256       9.804  -2.584 -22.216  1.00 95.29           N  
ATOM   3840  CA  PRO A 256       9.660  -1.141 -22.035  1.00 95.29           C  
ATOM   3841  HA  PRO A 256       9.817  -0.906 -20.983  1.00 95.29           H  
ATOM   3842  C   PRO A 256       8.282  -0.602 -22.430  1.00 95.29           C  
ATOM   3843  CB  PRO A 256      10.781  -0.512 -22.875  1.00 95.29           C  
ATOM   3844  HB2 PRO A 256      10.447  -0.353 -23.900  1.00 95.29           H  
ATOM   3845  HB3 PRO A 256      11.143   0.425 -22.451  1.00 95.29           H  
ATOM   3846  O   PRO A 256       7.682   0.149 -21.657  1.00 95.29           O  
ATOM   3847  CG  PRO A 256      11.864  -1.584 -22.866  1.00 95.29           C  
ATOM   3848  HG2 PRO A 256      12.413  -1.556 -21.925  1.00 95.29           H  
ATOM   3849  HG3 PRO A 256      12.540  -1.488 -23.715  1.00 95.29           H  
ATOM   3850  CD  PRO A 256      11.035  -2.859 -22.947  1.00 95.29           C  
ATOM   3851  HD2 PRO A 256      10.786  -3.060 -23.989  1.00 95.29           H  
ATOM   3852  HD3 PRO A 256      11.601  -3.692 -22.530  1.00 95.29           H  
ATOM   3853  N   ASP A 257       7.753  -1.006 -23.584  1.00 93.67           N  
ATOM   3854  H   ASP A 257       8.262  -1.652 -24.171  1.00 93.67           H  
ATOM   3855  CA  ASP A 257       6.457  -0.519 -24.059  1.00 93.67           C  
ATOM   3856  HA  ASP A 257       6.426   0.564 -23.939  1.00 93.67           H  
ATOM   3857  C   ASP A 257       5.303  -1.066 -23.214  1.00 93.67           C  
ATOM   3858  CB  ASP A 257       6.285  -0.832 -25.552  1.00 93.67           C  
ATOM   3859  HB2 ASP A 257       5.233  -0.709 -25.813  1.00 93.67           H  
ATOM   3860  HB3 ASP A 257       6.559  -1.869 -25.742  1.00 93.67           H  
ATOM   3861  O   ASP A 257       4.431  -0.294 -22.817  1.00 93.67           O  
ATOM   3862  CG  ASP A 257       7.101   0.104 -26.457  1.00 93.67           C  
ATOM   3863  OD1 ASP A 257       7.404   1.246 -26.024  1.00 93.67           O  
ATOM   3864  OD2 ASP A 257       7.372  -0.302 -27.605  1.00 93.67           O  
ATOM   3865  N   GLN A 258       5.355  -2.343 -22.819  1.00 93.76           N  
ATOM   3866  H   GLN A 258       6.082  -2.935 -23.195  1.00 93.76           H  
ATOM   3867  CA  GLN A 258       4.377  -2.924 -21.890  1.00 93.76           C  
ATOM   3868  HA  GLN A 258       3.376  -2.816 -22.308  1.00 93.76           H  
ATOM   3869  C   GLN A 258       4.385  -2.214 -20.531  1.00 93.76           C  
ATOM   3870  CB  GLN A 258       4.679  -4.414 -21.696  1.00 93.76           C  
ATOM   3871  HB2 GLN A 258       5.733  -4.541 -21.445  1.00 93.76           H  
ATOM   3872  HB3 GLN A 258       4.080  -4.790 -20.867  1.00 93.76           H  
ATOM   3873  O   GLN A 258       3.335  -1.842 -20.004  1.00 93.76           O  
ATOM   3874  CG  GLN A 258       4.336  -5.234 -22.945  1.00 93.76           C  
ATOM   3875  HG2 GLN A 258       4.904  -4.877 -23.804  1.00 93.76           H  
ATOM   3876  HG3 GLN A 258       3.275  -5.110 -23.164  1.00 93.76           H  
ATOM   3877  CD  GLN A 258       4.634  -6.714 -22.754  1.00 93.76           C  
ATOM   3878  NE2 GLN A 258       3.904  -7.588 -23.409  1.00 93.76           N  
ATOM   3879 HE21 GLN A 258       3.139  -7.278 -23.991  1.00 93.76           H  
ATOM   3880 HE22 GLN A 258       4.082  -8.567 -23.233  1.00 93.76           H  
ATOM   3881  OE1 GLN A 258       5.520  -7.112 -22.018  1.00 93.76           O  
ATOM   3882  N   LYS A 259       5.571  -1.944 -19.967  1.00 95.09           N  
ATOM   3883  H   LYS A 259       6.405  -2.287 -20.423  1.00 95.09           H  
ATOM   3884  CA  LYS A 259       5.685  -1.161 -18.729  1.00 95.09           C  
ATOM   3885  HA  LYS A 259       5.084  -1.644 -17.959  1.00 95.09           H  
ATOM   3886  C   LYS A 259       5.109   0.242 -18.911  1.00 95.09           C  
ATOM   3887  CB  LYS A 259       7.149  -1.119 -18.269  1.00 95.09           C  
ATOM   3888  HB2 LYS A 259       7.477  -2.137 -18.057  1.00 95.09           H  
ATOM   3889  HB3 LYS A 259       7.772  -0.713 -19.065  1.00 95.09           H  
ATOM   3890  O   LYS A 259       4.413   0.736 -18.027  1.00 95.09           O  
ATOM   3891  CG  LYS A 259       7.311  -0.257 -17.006  1.00 95.09           C  
ATOM   3892  HG2 LYS A 259       6.646  -0.628 -16.225  1.00 95.09           H  
ATOM   3893  HG3 LYS A 259       7.054   0.778 -17.229  1.00 95.09           H  
ATOM   3894  CD  LYS A 259       8.752  -0.294 -16.503  1.00 95.09           C  
ATOM   3895  HD2 LYS A 259       9.001  -1.321 -16.238  1.00 95.09           H  
ATOM   3896  HD3 LYS A 259       9.413   0.050 -17.299  1.00 95.09           H  
ATOM   3897  CE  LYS A 259       8.898   0.609 -15.275  1.00 95.09           C  
ATOM   3898  HE2 LYS A 259       8.620   1.624 -15.558  1.00 95.09           H  
ATOM   3899  HE3 LYS A 259       8.196   0.270 -14.513  1.00 95.09           H  
ATOM   3900  NZ  LYS A 259      10.286   0.578 -14.753  1.00 95.09           N  
ATOM   3901  HZ1 LYS A 259      10.383   1.161 -13.933  1.00 95.09           H  
ATOM   3902  HZ2 LYS A 259      10.549  -0.357 -14.478  1.00 95.09           H  
ATOM   3903  HZ3 LYS A 259      10.932   0.867 -15.473  1.00 95.09           H  
ATOM   3904  N   LYS A 260       5.405   0.907 -20.029  1.00 94.64           N  
ATOM   3905  H   LYS A 260       5.973   0.440 -20.720  1.00 94.64           H  
ATOM   3906  CA  LYS A 260       4.895   2.252 -20.321  1.00 94.64           C  
ATOM   3907  HA  LYS A 260       5.158   2.921 -19.502  1.00 94.64           H  
ATOM   3908  C   LYS A 260       3.371   2.265 -20.432  1.00 94.64           C  
ATOM   3909  CB  LYS A 260       5.558   2.746 -21.608  1.00 94.64           C  
ATOM   3910  HB2 LYS A 260       6.640   2.721 -21.482  1.00 94.64           H  
ATOM   3911  HB3 LYS A 260       5.295   2.073 -22.425  1.00 94.64           H  
ATOM   3912  O   LYS A 260       2.748   3.199 -19.928  1.00 94.64           O  
ATOM   3913  CG  LYS A 260       5.129   4.169 -21.979  1.00 94.64           C  
ATOM   3914  HG2 LYS A 260       4.047   4.221 -22.094  1.00 94.64           H  
ATOM   3915  HG3 LYS A 260       5.449   4.868 -21.206  1.00 94.64           H  
ATOM   3916  CD  LYS A 260       5.780   4.526 -23.313  1.00 94.64           C  
ATOM   3917  HD2 LYS A 260       5.501   3.773 -24.050  1.00 94.64           H  
ATOM   3918  HD3 LYS A 260       6.864   4.518 -23.201  1.00 94.64           H  
ATOM   3919  CE  LYS A 260       5.311   5.899 -23.788  1.00 94.64           C  
ATOM   3920  HE2 LYS A 260       4.221   5.904 -23.802  1.00 94.64           H  
ATOM   3921  HE3 LYS A 260       5.653   6.656 -23.081  1.00 94.64           H  
ATOM   3922  NZ  LYS A 260       5.848   6.153 -25.145  1.00 94.64           N  
ATOM   3923  HZ1 LYS A 260       5.537   7.043 -25.507  1.00 94.64           H  
ATOM   3924  HZ2 LYS A 260       6.858   6.114 -25.133  1.00 94.64           H  
ATOM   3925  HZ3 LYS A 260       5.542   5.416 -25.765  1.00 94.64           H  
ATOM   3926  N   GLU A 261       2.783   1.253 -21.059  1.00 93.50           N  
ATOM   3927  H   GLU A 261       3.360   0.548 -21.495  1.00 93.50           H  
ATOM   3928  CA  GLU A 261       1.334   1.086 -21.166  1.00 93.50           C  
ATOM   3929  HA  GLU A 261       0.909   1.958 -21.664  1.00 93.50           H  
ATOM   3930  C   GLU A 261       0.691   0.985 -19.777  1.00 93.50           C  
ATOM   3931  CB  GLU A 261       1.045  -0.147 -22.030  1.00 93.50           C  
ATOM   3932  HB2 GLU A 261       1.362  -1.047 -21.504  1.00 93.50           H  
ATOM   3933  HB3 GLU A 261       1.606  -0.063 -22.961  1.00 93.50           H  
ATOM   3934  O   GLU A 261      -0.158   1.814 -19.433  1.00 93.50           O  
ATOM   3935  CG  GLU A 261      -0.445  -0.248 -22.364  1.00 93.50           C  
ATOM   3936  HG2 GLU A 261      -0.735   0.644 -22.920  1.00 93.50           H  
ATOM   3937  HG3 GLU A 261      -1.013  -0.257 -21.434  1.00 93.50           H  
ATOM   3938  CD  GLU A 261      -0.798  -1.495 -23.188  1.00 93.50           C  
ATOM   3939  OE1 GLU A 261      -2.009  -1.647 -23.459  1.00 93.50           O  
ATOM   3940  OE2 GLU A 261       0.127  -2.251 -23.562  1.00 93.50           O  
ATOM   3941  N   VAL A 262       1.198   0.076 -18.933  1.00 94.18           N  
ATOM   3942  H   VAL A 262       1.868  -0.586 -19.299  1.00 94.18           H  
ATOM   3943  CA  VAL A 262       0.751  -0.076 -17.540  1.00 94.18           C  
ATOM   3944  HA  VAL A 262      -0.306  -0.343 -17.548  1.00 94.18           H  
ATOM   3945  C   VAL A 262       0.878   1.239 -16.774  1.00 94.18           C  
ATOM   3946  CB  VAL A 262       1.522  -1.210 -16.833  1.00 94.18           C  
ATOM   3947  HB  VAL A 262       2.593  -1.060 -16.971  1.00 94.18           H  
ATOM   3948  O   VAL A 262      -0.073   1.686 -16.139  1.00 94.18           O  
ATOM   3949  CG1 VAL A 262       1.241  -1.257 -15.325  1.00 94.18           C  
ATOM   3950 HG11 VAL A 262       1.630  -0.366 -14.832  1.00 94.18           H  
ATOM   3951 HG12 VAL A 262       0.168  -1.333 -15.149  1.00 94.18           H  
ATOM   3952 HG13 VAL A 262       1.736  -2.126 -14.892  1.00 94.18           H  
ATOM   3953  CG2 VAL A 262       1.138  -2.571 -17.420  1.00 94.18           C  
ATOM   3954 HG21 VAL A 262       0.069  -2.746 -17.296  1.00 94.18           H  
ATOM   3955 HG22 VAL A 262       1.679  -3.369 -16.911  1.00 94.18           H  
ATOM   3956 HG23 VAL A 262       1.374  -2.614 -18.483  1.00 94.18           H  
ATOM   3957  N   MET A 263       2.026   1.913 -16.863  1.00 94.12           N  
ATOM   3958  H   MET A 263       2.773   1.505 -17.406  1.00 94.12           H  
ATOM   3959  CA  MET A 263       2.276   3.149 -16.113  1.00 94.12           C  
ATOM   3960  HA  MET A 263       1.926   3.000 -15.091  1.00 94.12           H  
ATOM   3961  C   MET A 263       1.506   4.367 -16.640  1.00 94.12           C  
ATOM   3962  CB  MET A 263       3.783   3.440 -16.070  1.00 94.12           C  
ATOM   3963  HB2 MET A 263       4.174   3.477 -17.087  1.00 94.12           H  
ATOM   3964  HB3 MET A 263       3.943   4.419 -15.618  1.00 94.12           H  
ATOM   3965  O   MET A 263       1.372   5.355 -15.919  1.00 94.12           O  
ATOM   3966  CG  MET A 263       4.578   2.400 -15.263  1.00 94.12           C  
ATOM   3967  HG2 MET A 263       4.546   1.445 -15.787  1.00 94.12           H  
ATOM   3968  HG3 MET A 263       5.619   2.721 -15.231  1.00 94.12           H  
ATOM   3969  SD  MET A 263       4.028   2.070 -13.565  1.00 94.12           S  
ATOM   3970  CE  MET A 263       4.157   3.714 -12.818  1.00 94.12           C  
ATOM   3971  HE1 MET A 263       3.512   4.416 -13.348  1.00 94.12           H  
ATOM   3972  HE2 MET A 263       5.190   4.061 -12.852  1.00 94.12           H  
ATOM   3973  HE3 MET A 263       3.828   3.657 -11.781  1.00 94.12           H  
ATOM   3974  N   THR A 264       0.978   4.319 -17.866  1.00 93.30           N  
ATOM   3975  H   THR A 264       1.117   3.482 -18.413  1.00 93.30           H  
ATOM   3976  CA  THR A 264       0.132   5.391 -18.416  1.00 93.30           C  
ATOM   3977  HA  THR A 264       0.580   6.355 -18.173  1.00 93.30           H  
ATOM   3978  C   THR A 264      -1.265   5.375 -17.795  1.00 93.30           C  
ATOM   3979  CB  THR A 264       0.052   5.283 -19.947  1.00 93.30           C  
ATOM   3980  HB  THR A 264      -0.330   4.302 -20.228  1.00 93.30           H  
ATOM   3981  O   THR A 264      -1.860   6.435 -17.599  1.00 93.30           O  
ATOM   3982  CG2 THR A 264      -0.823   6.360 -20.592  1.00 93.30           C  
ATOM   3983 HG21 THR A 264      -1.866   6.222 -20.306  1.00 93.30           H  
ATOM   3984 HG22 THR A 264      -0.750   6.274 -21.676  1.00 93.30           H  
ATOM   3985 HG23 THR A 264      -0.489   7.350 -20.282  1.00 93.30           H  
ATOM   3986  OG1 THR A 264       1.344   5.452 -20.489  1.00 93.30           O  
ATOM   3987  HG1 THR A 264       1.837   4.662 -20.256  1.00 93.30           H  
ATOM   3988  N   ALA A 265      -1.787   4.193 -17.455  1.00 92.90           N  
ATOM   3989  H   ALA A 265      -1.244   3.359 -17.626  1.00 92.90           H  
ATOM   3990  CA  ALA A 265      -3.120   4.035 -16.876  1.00 92.90           C  
ATOM   3991  HA  ALA A 265      -3.403   4.963 -16.381  1.00 92.90           H  
ATOM   3992  C   ALA A 265      -3.160   2.929 -15.801  1.00 92.90           C  
ATOM   3993  CB  ALA A 265      -4.110   3.798 -18.027  1.00 92.90           C  
ATOM   3994  HB1 ALA A 265      -4.041   4.612 -18.748  1.00 92.90           H  
ATOM   3995  HB2 ALA A 265      -3.878   2.859 -18.529  1.00 92.90           H  
ATOM   3996  HB3 ALA A 265      -5.128   3.758 -17.639  1.00 92.90           H  
ATOM   3997  O   ALA A 265      -3.957   1.995 -15.923  1.00 92.90           O  
ATOM   3998  N   PRO A 266      -2.359   3.025 -14.721  1.00 94.64           N  
ATOM   3999  CA  PRO A 266      -2.088   1.891 -13.834  1.00 94.64           C  
ATOM   4000  HA  PRO A 266      -1.678   1.062 -14.410  1.00 94.64           H  
ATOM   4001  C   PRO A 266      -3.337   1.362 -13.123  1.00 94.64           C  
ATOM   4002  CB  PRO A 266      -1.016   2.394 -12.867  1.00 94.64           C  
ATOM   4003  HB2 PRO A 266      -1.107   1.921 -11.889  1.00 94.64           H  
ATOM   4004  HB3 PRO A 266      -0.031   2.185 -13.284  1.00 94.64           H  
ATOM   4005  O   PRO A 266      -3.459   0.161 -12.907  1.00 94.64           O  
ATOM   4006  CG  PRO A 266      -1.236   3.908 -12.833  1.00 94.64           C  
ATOM   4007  HG2 PRO A 266      -0.334   4.444 -12.536  1.00 94.64           H  
ATOM   4008  HG3 PRO A 266      -2.068   4.150 -12.171  1.00 94.64           H  
ATOM   4009  CD  PRO A 266      -1.619   4.200 -14.283  1.00 94.64           C  
ATOM   4010  HD2 PRO A 266      -0.716   4.302 -14.884  1.00 94.64           H  
ATOM   4011  HD3 PRO A 266      -2.221   5.106 -14.344  1.00 94.64           H  
ATOM   4012  N   SER A 267      -4.326   2.215 -12.843  1.00 94.65           N  
ATOM   4013  H   SER A 267      -4.183   3.202 -13.001  1.00 94.65           H  
ATOM   4014  CA  SER A 267      -5.607   1.792 -12.257  1.00 94.65           C  
ATOM   4015  HA  SER A 267      -5.422   1.361 -11.272  1.00 94.65           H  
ATOM   4016  C   SER A 267      -6.337   0.736 -13.099  1.00 94.65           C  
ATOM   4017  CB  SER A 267      -6.535   2.999 -12.098  1.00 94.65           C  
ATOM   4018  HB2 SER A 267      -6.867   3.324 -13.084  1.00 94.65           H  
ATOM   4019  HB3 SER A 267      -7.410   2.709 -11.516  1.00 94.65           H  
ATOM   4020  O   SER A 267      -7.058  -0.085 -12.540  1.00 94.65           O  
ATOM   4021  OG  SER A 267      -5.879   4.081 -11.462  1.00 94.65           O  
ATOM   4022  HG  SER A 267      -6.316   4.883 -11.758  1.00 94.65           H  
ATOM   4023  N   SER A 268      -6.139   0.742 -14.422  1.00 94.15           N  
ATOM   4024  H   SER A 268      -5.483   1.403 -14.812  1.00 94.15           H  
ATOM   4025  CA  SER A 268      -6.761  -0.206 -15.361  1.00 94.15           C  
ATOM   4026  HA  SER A 268      -7.793  -0.379 -15.058  1.00 94.15           H  
ATOM   4027  C   SER A 268      -6.053  -1.564 -15.396  1.00 94.15           C  
ATOM   4028  CB  SER A 268      -6.777   0.360 -16.787  1.00 94.15           C  
ATOM   4029  HB2 SER A 268      -7.487  -0.210 -17.387  1.00 94.15           H  
ATOM   4030  HB3 SER A 268      -5.788   0.250 -17.232  1.00 94.15           H  
ATOM   4031  O   SER A 268      -6.647  -2.540 -15.837  1.00 94.15           O  
ATOM   4032  OG  SER A 268      -7.135   1.732 -16.805  1.00 94.15           O  
ATOM   4033  HG  SER A 268      -6.315   2.210 -16.951  1.00 94.15           H  
ATOM   4034  N   PHE A 269      -4.806  -1.626 -14.920  1.00 93.92           N  
ATOM   4035  H   PHE A 269      -4.392  -0.779 -14.558  1.00 93.92           H  
ATOM   4036  CA  PHE A 269      -3.974  -2.835 -14.887  1.00 93.92           C  
ATOM   4037  HA  PHE A 269      -4.427  -3.611 -15.504  1.00 93.92           H  
ATOM   4038  C   PHE A 269      -3.836  -3.426 -13.479  1.00 93.92           C  
ATOM   4039  CB  PHE A 269      -2.602  -2.506 -15.482  1.00 93.92           C  
ATOM   4040  HB2 PHE A 269      -1.946  -3.366 -15.348  1.00 93.92           H  
ATOM   4041  HB3 PHE A 269      -2.165  -1.669 -14.937  1.00 93.92           H  
ATOM   4042  O   PHE A 269      -3.259  -4.495 -13.306  1.00 93.92           O  
ATOM   4043  CG  PHE A 269      -2.649  -2.183 -16.959  1.00 93.92           C  
ATOM   4044  CD1 PHE A 269      -2.550  -3.222 -17.900  1.00 93.92           C  
ATOM   4045  HD1 PHE A 269      -2.433  -4.243 -17.566  1.00 93.92           H  
ATOM   4046  CD2 PHE A 269      -2.789  -0.855 -17.398  1.00 93.92           C  
ATOM   4047  HD2 PHE A 269      -2.835  -0.053 -16.676  1.00 93.92           H  
ATOM   4048  CE1 PHE A 269      -2.594  -2.935 -19.274  1.00 93.92           C  
ATOM   4049  HE1 PHE A 269      -2.515  -3.731 -20.000  1.00 93.92           H  
ATOM   4050  CE2 PHE A 269      -2.837  -0.566 -18.773  1.00 93.92           C  
ATOM   4051  HE2 PHE A 269      -2.927   0.454 -19.116  1.00 93.92           H  
ATOM   4052  CZ  PHE A 269      -2.751  -1.611 -19.711  1.00 93.92           C  
ATOM   4053  HZ  PHE A 269      -2.804  -1.406 -20.770  1.00 93.92           H  
ATOM   4054  N   HIS A 270      -4.361  -2.746 -12.457  1.00 93.21           N  
ATOM   4055  H   HIS A 270      -4.798  -1.855 -12.647  1.00 93.21           H  
ATOM   4056  CA  HIS A 270      -4.443  -3.303 -11.114  1.00 93.21           C  
ATOM   4057  HA  HIS A 270      -3.442  -3.624 -10.823  1.00 93.21           H  
ATOM   4058  C   HIS A 270      -5.384  -4.520 -11.112  1.00 93.21           C  
ATOM   4059  CB  HIS A 270      -4.918  -2.214 -10.141  1.00 93.21           C  
ATOM   4060  HB2 HIS A 270      -4.328  -1.312 -10.305  1.00 93.21           H  
ATOM   4061  HB3 HIS A 270      -5.956  -1.980 -10.376  1.00 93.21           H  
ATOM   4062  O   HIS A 270      -6.448  -4.477 -11.726  1.00 93.21           O  
ATOM   4063  CG  HIS A 270      -4.802  -2.593  -8.680  1.00 93.21           C  
ATOM   4064  CD2 HIS A 270      -3.765  -2.286  -7.840  1.00 93.21           C  
ATOM   4065  HD2 HIS A 270      -2.886  -1.707  -8.083  1.00 93.21           H  
ATOM   4066  ND1 HIS A 270      -5.726  -3.282  -7.924  1.00 93.21           N  
ATOM   4067  HD1 HIS A 270      -6.685  -3.470  -8.180  1.00 93.21           H  
ATOM   4068  CE1 HIS A 270      -5.227  -3.451  -6.687  1.00 93.21           C  
ATOM   4069  HE1 HIS A 270      -5.723  -3.943  -5.864  1.00 93.21           H  
ATOM   4070  NE2 HIS A 270      -4.049  -2.826  -6.587  1.00 93.21           N  
ATOM   4071  N   MET A 271      -5.093  -5.569 -10.342  1.00 91.03           N  
ATOM   4072  H   MET A 271      -4.172  -5.600  -9.929  1.00 91.03           H  
ATOM   4073  CA  MET A 271      -5.961  -6.762 -10.260  1.00 91.03           C  
ATOM   4074  HA  MET A 271      -6.067  -7.164 -11.267  1.00 91.03           H  
ATOM   4075  C   MET A 271      -7.389  -6.472  -9.753  1.00 91.03           C  
ATOM   4076  CB  MET A 271      -5.281  -7.834  -9.406  1.00 91.03           C  
ATOM   4077  HB2 MET A 271      -5.892  -8.736  -9.452  1.00 91.03           H  
ATOM   4078  HB3 MET A 271      -4.313  -8.067  -9.848  1.00 91.03           H  
ATOM   4079  O   MET A 271      -8.317  -7.244  -9.962  1.00 91.03           O  
ATOM   4080  CG  MET A 271      -5.071  -7.444  -7.938  1.00 91.03           C  
ATOM   4081  HG2 MET A 271      -6.035  -7.332  -7.442  1.00 91.03           H  
ATOM   4082  HG3 MET A 271      -4.540  -6.494  -7.889  1.00 91.03           H  
ATOM   4083  SD  MET A 271      -4.091  -8.680  -7.053  1.00 91.03           S  
ATOM   4084  CE  MET A 271      -5.207 -10.109  -7.094  1.00 91.03           C  
ATOM   4085  HE1 MET A 271      -4.785 -10.912  -6.490  1.00 91.03           H  
ATOM   4086  HE2 MET A 271      -5.322 -10.467  -8.117  1.00 91.03           H  
ATOM   4087  HE3 MET A 271      -6.181  -9.834  -6.690  1.00 91.03           H  
ATOM   4088  N   GLY A 272      -7.568  -5.319  -9.109  1.00 90.32           N  
ATOM   4089  H   GLY A 272      -6.722  -4.775  -9.022  1.00 90.32           H  
ATOM   4090  CA  GLY A 272      -8.853  -4.749  -8.688  1.00 90.32           C  
ATOM   4091  HA2 GLY A 272      -8.730  -4.269  -7.717  1.00 90.32           H  
ATOM   4092  HA3 GLY A 272      -9.575  -5.556  -8.568  1.00 90.32           H  
ATOM   4093  C   GLY A 272      -9.461  -3.725  -9.661  1.00 90.32           C  
ATOM   4094  O   GLY A 272     -10.305  -2.938  -9.231  1.00 90.32           O  
ATOM   4095  N   ALA A 273      -9.036  -3.677 -10.930  1.00 91.49           N  
ATOM   4096  H   ALA A 273      -8.301  -4.308 -11.218  1.00 91.49           H  
ATOM   4097  CA  ALA A 273      -9.415  -2.644 -11.906  1.00 91.49           C  
ATOM   4098  HA  ALA A 273      -8.970  -1.696 -11.602  1.00 91.49           H  
ATOM   4099  C   ALA A 273     -10.931  -2.430 -12.029  1.00 91.49           C  
ATOM   4100  CB  ALA A 273      -8.837  -3.013 -13.275  1.00 91.49           C  
ATOM   4101  HB1 ALA A 273      -9.172  -2.295 -14.023  1.00 91.49           H  
ATOM   4102  HB2 ALA A 273      -9.168  -4.009 -13.568  1.00 91.49           H  
ATOM   4103  HB3 ALA A 273      -7.747  -2.983 -13.247  1.00 91.49           H  
ATOM   4104  O   ALA A 273     -11.379  -1.282 -12.046  1.00 91.49           O  
ATOM   4105  N   SER A 274     -11.728  -3.507 -12.025  1.00 90.19           N  
ATOM   4106  H   SER A 274     -11.295  -4.416 -12.099  1.00 90.19           H  
ATOM   4107  CA  SER A 274     -13.196  -3.432 -12.089  1.00 90.19           C  
ATOM   4108  HA  SER A 274     -13.496  -2.969 -13.030  1.00 90.19           H  
ATOM   4109  C   SER A 274     -13.791  -2.599 -10.955  1.00 90.19           C  
ATOM   4110  CB  SER A 274     -13.811  -4.832 -12.025  1.00 90.19           C  
ATOM   4111  HB2 SER A 274     -13.539  -5.303 -11.080  1.00 90.19           H  
ATOM   4112  HB3 SER A 274     -14.896  -4.754 -12.080  1.00 90.19           H  
ATOM   4113  O   SER A 274     -14.689  -1.794 -11.180  1.00 90.19           O  
ATOM   4114  OG  SER A 274     -13.349  -5.634 -13.092  1.00 90.19           O  
ATOM   4115  HG  SER A 274     -13.522  -6.555 -12.885  1.00 90.19           H  
ATOM   4116  N   TYR A 275     -13.276  -2.760  -9.737  1.00 91.00           N  
ATOM   4117  H   TYR A 275     -12.466  -3.354  -9.634  1.00 91.00           H  
ATOM   4118  CA  TYR A 275     -13.690  -1.961  -8.586  1.00 91.00           C  
ATOM   4119  HA  TYR A 275     -14.776  -1.868  -8.578  1.00 91.00           H  
ATOM   4120  C   TYR A 275     -13.126  -0.536  -8.672  1.00 91.00           C  
ATOM   4121  CB  TYR A 275     -13.265  -2.699  -7.310  1.00 91.00           C  
ATOM   4122  HB2 TYR A 275     -14.041  -3.420  -7.052  1.00 91.00           H  
ATOM   4123  HB3 TYR A 275     -12.359  -3.272  -7.509  1.00 91.00           H  
ATOM   4124  O   TYR A 275     -13.859   0.437  -8.482  1.00 91.00           O  
ATOM   4125  CG  TYR A 275     -13.007  -1.811  -6.114  1.00 91.00           C  
ATOM   4126  CD1 TYR A 275     -11.680  -1.627  -5.691  1.00 91.00           C  
ATOM   4127  HD1 TYR A 275     -10.867  -2.105  -6.217  1.00 91.00           H  
ATOM   4128  CD2 TYR A 275     -14.069  -1.181  -5.431  1.00 91.00           C  
ATOM   4129  HD2 TYR A 275     -15.086  -1.315  -5.770  1.00 91.00           H  
ATOM   4130  CE1 TYR A 275     -11.413  -0.865  -4.551  1.00 91.00           C  
ATOM   4131  HE1 TYR A 275     -10.403  -0.759  -4.183  1.00 91.00           H  
ATOM   4132  CE2 TYR A 275     -13.803  -0.393  -4.291  1.00 91.00           C  
ATOM   4133  HE2 TYR A 275     -14.602   0.072  -3.734  1.00 91.00           H  
ATOM   4134  OH  TYR A 275     -12.118   0.367  -2.708  1.00 91.00           O  
ATOM   4135  HH  TYR A 275     -12.784   0.964  -2.357  1.00 91.00           H  
ATOM   4136  CZ  TYR A 275     -12.467  -0.270  -3.843  1.00 91.00           C  
ATOM   4137  N   LEU A 276     -11.844  -0.404  -9.026  1.00 92.86           N  
ATOM   4138  H   LEU A 276     -11.306  -1.242  -9.193  1.00 92.86           H  
ATOM   4139  CA  LEU A 276     -11.162   0.887  -9.057  1.00 92.86           C  
ATOM   4140  HA  LEU A 276     -11.315   1.372  -8.093  1.00 92.86           H  
ATOM   4141  C   LEU A 276     -11.715   1.840 -10.114  1.00 92.86           C  
ATOM   4142  CB  LEU A 276      -9.657   0.682  -9.267  1.00 92.86           C  
ATOM   4143  HB2 LEU A 276      -9.506   0.070 -10.157  1.00 92.86           H  
ATOM   4144  HB3 LEU A 276      -9.202   1.655  -9.457  1.00 92.86           H  
ATOM   4145  O   LEU A 276     -11.779   3.037  -9.860  1.00 92.86           O  
ATOM   4146  CG  LEU A 276      -8.930   0.036  -8.077  1.00 92.86           C  
ATOM   4147  HG  LEU A 276      -9.336  -0.956  -7.878  1.00 92.86           H  
ATOM   4148  CD1 LEU A 276      -7.460  -0.103  -8.448  1.00 92.86           C  
ATOM   4149 HD11 LEU A 276      -7.033   0.883  -8.633  1.00 92.86           H  
ATOM   4150 HD12 LEU A 276      -7.380  -0.699  -9.357  1.00 92.86           H  
ATOM   4151 HD13 LEU A 276      -6.910  -0.594  -7.645  1.00 92.86           H  
ATOM   4152  CD2 LEU A 276      -9.023   0.872  -6.799  1.00 92.86           C  
ATOM   4153 HD21 LEU A 276     -10.044   0.865  -6.418  1.00 92.86           H  
ATOM   4154 HD22 LEU A 276      -8.374   0.450  -6.032  1.00 92.86           H  
ATOM   4155 HD23 LEU A 276      -8.722   1.898  -7.008  1.00 92.86           H  
ATOM   4156  N   THR A 277     -12.110   1.330 -11.279  1.00 92.41           N  
ATOM   4157  H   THR A 277     -11.982   0.337 -11.412  1.00 92.41           H  
ATOM   4158  CA  THR A 277     -12.454   2.137 -12.464  1.00 92.41           C  
ATOM   4159  HA  THR A 277     -12.354   3.197 -12.231  1.00 92.41           H  
ATOM   4160  C   THR A 277     -13.893   1.931 -12.947  1.00 92.41           C  
ATOM   4161  CB  THR A 277     -11.486   1.833 -13.620  1.00 92.41           C  
ATOM   4162  HB  THR A 277     -11.667   2.558 -14.414  1.00 92.41           H  
ATOM   4163  O   THR A 277     -14.402   2.717 -13.746  1.00 92.41           O  
ATOM   4164  CG2 THR A 277     -10.006   1.898 -13.231  1.00 92.41           C  
ATOM   4165 HG21 THR A 277      -9.745   1.079 -12.561  1.00 92.41           H  
ATOM   4166 HG22 THR A 277      -9.398   1.818 -14.133  1.00 92.41           H  
ATOM   4167 HG23 THR A 277      -9.795   2.849 -12.743  1.00 92.41           H  
ATOM   4168  OG1 THR A 277     -11.744   0.547 -14.133  1.00 92.41           O  
ATOM   4169  HG1 THR A 277     -11.381  -0.113 -13.538  1.00 92.41           H  
ATOM   4170  N   GLY A 278     -14.566   0.870 -12.486  1.00 87.77           N  
ATOM   4171  H   GLY A 278     -14.116   0.260 -11.819  1.00 87.77           H  
ATOM   4172  CA  GLY A 278     -15.856   0.433 -13.024  1.00 87.77           C  
ATOM   4173  HA2 GLY A 278     -16.497   1.302 -13.171  1.00 87.77           H  
ATOM   4174  HA3 GLY A 278     -16.335  -0.228 -12.301  1.00 87.77           H  
ATOM   4175  C   GLY A 278     -15.755  -0.318 -14.357  1.00 87.77           C  
ATOM   4176  O   GLY A 278     -16.789  -0.657 -14.934  1.00 87.77           O  
ATOM   4177  N   VAL A 279     -14.540  -0.569 -14.858  1.00 86.18           N  
ATOM   4178  H   VAL A 279     -13.731  -0.255 -14.342  1.00 86.18           H  
ATOM   4179  CA  VAL A 279     -14.263  -1.259 -16.124  1.00 86.18           C  
ATOM   4180  HA  VAL A 279     -15.196  -1.658 -16.521  1.00 86.18           H  
ATOM   4181  C   VAL A 279     -13.319  -2.432 -15.857  1.00 86.18           C  
ATOM   4182  CB  VAL A 279     -13.678  -0.286 -17.172  1.00 86.18           C  
ATOM   4183  HB  VAL A 279     -12.689   0.043 -16.855  1.00 86.18           H  
ATOM   4184  O   VAL A 279     -12.379  -2.318 -15.076  1.00 86.18           O  
ATOM   4185  CG1 VAL A 279     -13.559  -0.948 -18.551  1.00 86.18           C  
ATOM   4186 HG11 VAL A 279     -14.528  -1.324 -18.881  1.00 86.18           H  
ATOM   4187 HG12 VAL A 279     -13.184  -0.227 -19.277  1.00 86.18           H  
ATOM   4188 HG13 VAL A 279     -12.842  -1.768 -18.513  1.00 86.18           H  
ATOM   4189  CG2 VAL A 279     -14.567   0.955 -17.357  1.00 86.18           C  
ATOM   4190 HG21 VAL A 279     -14.163   1.584 -18.150  1.00 86.18           H  
ATOM   4191 HG22 VAL A 279     -14.578   1.542 -16.439  1.00 86.18           H  
ATOM   4192 HG23 VAL A 279     -15.584   0.653 -17.607  1.00 86.18           H  
ATOM   4193  N   SER A 280     -13.586  -3.578 -16.487  1.00 79.74           N  
ATOM   4194  H   SER A 280     -14.342  -3.594 -17.157  1.00 79.74           H  
ATOM   4195  CA  SER A 280     -12.690  -4.739 -16.425  1.00 79.74           C  
ATOM   4196  HA  SER A 280     -12.526  -5.002 -15.380  1.00 79.74           H  
ATOM   4197  C   SER A 280     -11.327  -4.403 -17.044  1.00 79.74           C  
ATOM   4198  CB  SER A 280     -13.351  -5.925 -17.133  1.00 79.74           C  
ATOM   4199  HB2 SER A 280     -14.285  -6.175 -16.632  1.00 79.74           H  
ATOM   4200  HB3 SER A 280     -13.571  -5.642 -18.163  1.00 79.74           H  
ATOM   4201  O   SER A 280     -11.271  -3.626 -17.996  1.00 79.74           O  
ATOM   4202  OG  SER A 280     -12.513  -7.058 -17.155  1.00 79.74           O  
ATOM   4203  HG  SER A 280     -12.447  -7.459 -16.285  1.00 79.74           H  
ATOM   4204  N   SER A 281     -10.247  -5.009 -16.539  1.00 73.06           N  
ATOM   4205  H   SER A 281     -10.367  -5.703 -15.815  1.00 73.06           H  
ATOM   4206  CA  SER A 281      -8.856  -4.825 -17.000  1.00 73.06           C  
ATOM   4207  HA  SER A 281      -8.620  -3.763 -16.949  1.00 73.06           H  
ATOM   4208  C   SER A 281      -8.591  -5.250 -18.456  1.00 73.06           C  
ATOM   4209  CB  SER A 281      -7.899  -5.560 -16.047  1.00 73.06           C  
ATOM   4210  HB2 SER A 281      -6.886  -5.563 -16.448  1.00 73.06           H  
ATOM   4211  HB3 SER A 281      -7.879  -5.035 -15.092  1.00 73.06           H  
ATOM   4212  O   SER A 281      -7.448  -5.230 -18.905  1.00 73.06           O  
ATOM   4213  OG  SER A 281      -8.344  -6.888 -15.821  1.00 73.06           O  
ATOM   4214  HG  SER A 281      -7.945  -7.449 -16.490  1.00 73.06           H  
ATOM   4215  N   GLY A 282      -9.629  -5.614 -19.213  1.00 73.72           N  
ATOM   4216  H   GLY A 282     -10.544  -5.619 -18.785  1.00 73.72           H  
ATOM   4217  CA  GLY A 282      -9.519  -6.047 -20.601  1.00 73.72           C  
ATOM   4218  HA2 GLY A 282      -9.011  -5.273 -21.176  1.00 73.72           H  
ATOM   4219  HA3 GLY A 282     -10.512  -6.201 -21.025  1.00 73.72           H  
ATOM   4220  C   GLY A 282      -8.740  -7.353 -20.726  1.00 73.72           C  
ATOM   4221  O   GLY A 282      -8.840  -8.222 -19.863  1.00 73.72           O  
ATOM   4222  N   ASP A 283      -7.959  -7.461 -21.800  1.00 78.59           N  
ATOM   4223  H   ASP A 283      -7.951  -6.703 -22.467  1.00 78.59           H  
ATOM   4224  CA  ASP A 283      -7.223  -8.673 -22.182  1.00 78.59           C  
ATOM   4225  HA  ASP A 283      -7.754  -9.540 -21.790  1.00 78.59           H  
ATOM   4226  C   ASP A 283      -5.794  -8.735 -21.603  1.00 78.59           C  
ATOM   4227  CB  ASP A 283      -7.207  -8.796 -23.719  1.00 78.59           C  
ATOM   4228  HB2 ASP A 283      -6.665  -7.945 -24.131  1.00 78.59           H  
ATOM   4229  HB3 ASP A 283      -6.671  -9.703 -24.000  1.00 78.59           H  
ATOM   4230  O   ASP A 283      -4.979  -9.541 -22.052  1.00 78.59           O  
ATOM   4231  CG  ASP A 283      -8.600  -8.868 -24.358  1.00 78.59           C  
ATOM   4232  OD1 ASP A 283      -9.511  -9.479 -23.755  1.00 78.59           O  
ATOM   4233  OD2 ASP A 283      -8.756  -8.293 -25.460  1.00 78.59           O  
ATOM   4234  N   TYR A 284      -5.443  -7.874 -20.639  1.00 86.23           N  
ATOM   4235  H   TYR A 284      -6.146  -7.265 -20.246  1.00 86.23           H  
ATOM   4236  CA  TYR A 284      -4.115  -7.923 -20.029  1.00 86.23           C  
ATOM   4237  HA  TYR A 284      -3.376  -7.961 -20.830  1.00 86.23           H  
ATOM   4238  C   TYR A 284      -3.946  -9.188 -19.178  1.00 86.23           C  
ATOM   4239  CB  TYR A 284      -3.830  -6.662 -19.207  1.00 86.23           C  
ATOM   4240  HB2 TYR A 284      -4.630  -6.522 -18.480  1.00 86.23           H  
ATOM   4241  HB3 TYR A 284      -3.832  -5.799 -19.872  1.00 86.23           H  
ATOM   4242  O   TYR A 284      -4.696  -9.412 -18.227  1.00 86.23           O  
ATOM   4243  CG  TYR A 284      -2.497  -6.729 -18.478  1.00 86.23           C  
ATOM   4244  CD1 TYR A 284      -2.465  -7.079 -17.115  1.00 86.23           C  
ATOM   4245  HD1 TYR A 284      -3.384  -7.304 -16.594  1.00 86.23           H  
ATOM   4246  CD2 TYR A 284      -1.291  -6.488 -19.168  1.00 86.23           C  
ATOM   4247  HD2 TYR A 284      -1.315  -6.232 -20.217  1.00 86.23           H  
ATOM   4248  CE1 TYR A 284      -1.236  -7.165 -16.436  1.00 86.23           C  
ATOM   4249  HE1 TYR A 284      -1.207  -7.448 -15.395  1.00 86.23           H  
ATOM   4250  CE2 TYR A 284      -0.056  -6.586 -18.494  1.00 86.23           C  
ATOM   4251  HE2 TYR A 284       0.866  -6.399 -19.024  1.00 86.23           H  
ATOM   4252  OH  TYR A 284       1.146  -6.990 -16.447  1.00 86.23           O  
ATOM   4253  HH  TYR A 284       1.903  -7.088 -17.029  1.00 86.23           H  
ATOM   4254  CZ  TYR A 284      -0.030  -6.917 -17.121  1.00 86.23           C  
ATOM   4255  N   ASP A 285      -2.912  -9.971 -19.491  1.00 87.17           N  
ATOM   4256  H   ASP A 285      -2.374  -9.747 -20.316  1.00 87.17           H  
ATOM   4257  CA  ASP A 285      -2.526 -11.171 -18.755  1.00 87.17           C  
ATOM   4258  HA  ASP A 285      -3.096 -11.225 -17.828  1.00 87.17           H  
ATOM   4259  C   ASP A 285      -1.035 -11.123 -18.389  1.00 87.17           C  
ATOM   4260  CB  ASP A 285      -2.880 -12.421 -19.579  1.00 87.17           C  
ATOM   4261  HB2 ASP A 285      -2.319 -12.409 -20.513  1.00 87.17           H  
ATOM   4262  HB3 ASP A 285      -3.943 -12.394 -19.820  1.00 87.17           H  
ATOM   4263  O   ASP A 285      -0.153 -11.264 -19.240  1.00 87.17           O  
ATOM   4264  CG  ASP A 285      -2.586 -13.726 -18.830  1.00 87.17           C  
ATOM   4265  OD1 ASP A 285      -2.286 -13.680 -17.612  1.00 87.17           O  
ATOM   4266  OD2 ASP A 285      -2.650 -14.800 -19.461  1.00 87.17           O  
ATOM   4267  N   ASP A 286      -0.743 -10.955 -17.097  1.00 90.35           N  
ATOM   4268  H   ASP A 286      -1.510 -10.851 -16.448  1.00 90.35           H  
ATOM   4269  CA  ASP A 286       0.626 -10.950 -16.563  1.00 90.35           C  
ATOM   4270  HA  ASP A 286       1.212 -10.238 -17.144  1.00 90.35           H  
ATOM   4271  C   ASP A 286       1.307 -12.329 -16.704  1.00 90.35           C  
ATOM   4272  CB  ASP A 286       0.581 -10.449 -15.108  1.00 90.35           C  
ATOM   4273  HB2 ASP A 286      -0.070  -9.575 -15.076  1.00 90.35           H  
ATOM   4274  HB3 ASP A 286       0.133 -11.220 -14.482  1.00 90.35           H  
ATOM   4275  O   ASP A 286       2.536 -12.418 -16.658  1.00 90.35           O  
ATOM   4276  CG  ASP A 286       1.938 -10.028 -14.518  1.00 90.35           C  
ATOM   4277  OD1 ASP A 286       2.708  -9.281 -15.167  1.00 90.35           O  
ATOM   4278  OD2 ASP A 286       2.243 -10.428 -13.364  1.00 90.35           O  
ATOM   4279  N   ASN A 287       0.550 -13.409 -16.962  1.00 87.87           N  
ATOM   4280  H   ASN A 287      -0.450 -13.298 -17.057  1.00 87.87           H  
ATOM   4281  CA  ASN A 287       1.124 -14.728 -17.251  1.00 87.87           C  
ATOM   4282  HA  ASN A 287       1.853 -14.957 -16.474  1.00 87.87           H  
ATOM   4283  C   ASN A 287       1.869 -14.772 -18.587  1.00 87.87           C  
ATOM   4284  CB  ASN A 287       0.057 -15.826 -17.244  1.00 87.87           C  
ATOM   4285  HB2 ASN A 287       0.528 -16.781 -17.480  1.00 87.87           H  
ATOM   4286  HB3 ASN A 287      -0.676 -15.632 -18.028  1.00 87.87           H  
ATOM   4287  O   ASN A 287       2.724 -15.641 -18.757  1.00 87.87           O  
ATOM   4288  CG  ASN A 287      -0.630 -15.987 -15.908  1.00 87.87           C  
ATOM   4289  ND2 ASN A 287      -1.933 -15.902 -15.894  1.00 87.87           N  
ATOM   4290 HD21 ASN A 287      -2.328 -15.421 -16.690  1.00 87.87           H  
ATOM   4291 HD22 ASN A 287      -2.387 -15.865 -14.993  1.00 87.87           H  
ATOM   4292  OD1 ASN A 287      -0.007 -16.204 -14.878  1.00 87.87           O  
ATOM   4293  N   PHE A 288       1.640 -13.830 -19.508  1.00 88.12           N  
ATOM   4294  H   PHE A 288       0.921 -13.141 -19.342  1.00 88.12           H  
ATOM   4295  CA  PHE A 288       2.452 -13.727 -20.726  1.00 88.12           C  
ATOM   4296  HA  PHE A 288       2.346 -14.648 -21.299  1.00 88.12           H  
ATOM   4297  C   PHE A 288       3.951 -13.559 -20.406  1.00 88.12           C  
ATOM   4298  CB  PHE A 288       1.923 -12.562 -21.573  1.00 88.12           C  
ATOM   4299  HB2 PHE A 288       0.881 -12.754 -21.829  1.00 88.12           H  
ATOM   4300  HB3 PHE A 288       1.955 -11.649 -20.979  1.00 88.12           H  
ATOM   4301  O   PHE A 288       4.816 -13.970 -21.175  1.00 88.12           O  
ATOM   4302  CG  PHE A 288       2.707 -12.350 -22.854  1.00 88.12           C  
ATOM   4303  CD1 PHE A 288       3.596 -11.266 -22.966  1.00 88.12           C  
ATOM   4304  HD1 PHE A 288       3.651 -10.543 -22.165  1.00 88.12           H  
ATOM   4305  CD2 PHE A 288       2.594 -13.268 -23.913  1.00 88.12           C  
ATOM   4306  HD2 PHE A 288       1.925 -14.112 -23.830  1.00 88.12           H  
ATOM   4307  CE1 PHE A 288       4.405 -11.122 -24.107  1.00 88.12           C  
ATOM   4308  HE1 PHE A 288       5.100 -10.299 -24.184  1.00 88.12           H  
ATOM   4309  CE2 PHE A 288       3.394 -13.121 -25.060  1.00 88.12           C  
ATOM   4310  HE2 PHE A 288       3.331 -13.852 -25.853  1.00 88.12           H  
ATOM   4311  CZ  PHE A 288       4.310 -12.059 -25.151  1.00 88.12           C  
ATOM   4312  HZ  PHE A 288       4.943 -11.970 -26.022  1.00 88.12           H  
ATOM   4313  N   MET A 289       4.291 -13.034 -19.225  1.00 92.21           N  
ATOM   4314  H   MET A 289       3.555 -12.746 -18.597  1.00 92.21           H  
ATOM   4315  CA  MET A 289       5.681 -12.901 -18.777  1.00 92.21           C  
ATOM   4316  HA  MET A 289       6.254 -12.389 -19.550  1.00 92.21           H  
ATOM   4317  C   MET A 289       6.387 -14.241 -18.560  1.00 92.21           C  
ATOM   4318  CB  MET A 289       5.713 -12.067 -17.496  1.00 92.21           C  
ATOM   4319  HB2 MET A 289       6.734 -12.013 -17.118  1.00 92.21           H  
ATOM   4320  HB3 MET A 289       5.091 -12.552 -16.743  1.00 92.21           H  
ATOM   4321  O   MET A 289       7.615 -14.281 -18.534  1.00 92.21           O  
ATOM   4322  CG  MET A 289       5.207 -10.647 -17.749  1.00 92.21           C  
ATOM   4323  HG2 MET A 289       5.113 -10.147 -16.784  1.00 92.21           H  
ATOM   4324  HG3 MET A 289       4.206 -10.670 -18.179  1.00 92.21           H  
ATOM   4325  SD  MET A 289       6.307  -9.674 -18.811  1.00 92.21           S  
ATOM   4326  CE  MET A 289       5.386  -9.780 -20.359  1.00 92.21           C  
ATOM   4327  HE1 MET A 289       4.444  -9.240 -20.263  1.00 92.21           H  
ATOM   4328  HE2 MET A 289       5.982  -9.334 -21.155  1.00 92.21           H  
ATOM   4329  HE3 MET A 289       5.193 -10.824 -20.608  1.00 92.21           H  
ATOM   4330  N   THR A 290       5.648 -15.348 -18.451  1.00 91.59           N  
ATOM   4331  H   THR A 290       4.647 -15.270 -18.561  1.00 91.59           H  
ATOM   4332  CA  THR A 290       6.225 -16.697 -18.336  1.00 91.59           C  
ATOM   4333  HA  THR A 290       6.870 -16.723 -17.458  1.00 91.59           H  
ATOM   4334  C   THR A 290       7.110 -17.085 -19.523  1.00 91.59           C  
ATOM   4335  CB  THR A 290       5.144 -17.767 -18.149  1.00 91.59           C  
ATOM   4336  HB  THR A 290       5.628 -18.743 -18.102  1.00 91.59           H  
ATOM   4337  O   THR A 290       7.970 -17.938 -19.344  1.00 91.59           O  
ATOM   4338  CG2 THR A 290       4.339 -17.573 -16.861  1.00 91.59           C  
ATOM   4339 HG21 THR A 290       3.548 -18.321 -16.816  1.00 91.59           H  
ATOM   4340 HG22 THR A 290       5.002 -17.693 -16.004  1.00 91.59           H  
ATOM   4341 HG23 THR A 290       3.898 -16.578 -16.810  1.00 91.59           H  
ATOM   4342  OG1 THR A 290       4.247 -17.788 -19.223  1.00 91.59           O  
ATOM   4343  HG1 THR A 290       3.639 -17.050 -19.141  1.00 91.59           H  
ATOM   4344  N   HIS A 291       6.984 -16.414 -20.674  1.00 92.31           N  
ATOM   4345  H   HIS A 291       6.213 -15.770 -20.774  1.00 92.31           H  
ATOM   4346  CA  HIS A 291       7.862 -16.588 -21.837  1.00 92.31           C  
ATOM   4347  HA  HIS A 291       8.018 -17.655 -21.999  1.00 92.31           H  
ATOM   4348  C   HIS A 291       9.260 -15.963 -21.687  1.00 92.31           C  
ATOM   4349  CB  HIS A 291       7.165 -16.002 -23.072  1.00 92.31           C  
ATOM   4350  HB2 HIS A 291       6.993 -14.937 -22.916  1.00 92.31           H  
ATOM   4351  HB3 HIS A 291       7.823 -16.108 -23.935  1.00 92.31           H  
ATOM   4352  O   HIS A 291      10.103 -16.169 -22.553  1.00 92.31           O  
ATOM   4353  CG  HIS A 291       5.861 -16.676 -23.405  1.00 92.31           C  
ATOM   4354  CD2 HIS A 291       4.638 -16.075 -23.512  1.00 92.31           C  
ATOM   4355  HD2 HIS A 291       4.450 -15.020 -23.379  1.00 92.31           H  
ATOM   4356  ND1 HIS A 291       5.671 -18.017 -23.644  1.00 92.31           N  
ATOM   4357  HD1 HIS A 291       6.343 -18.757 -23.498  1.00 92.31           H  
ATOM   4358  CE1 HIS A 291       4.365 -18.216 -23.875  1.00 92.31           C  
ATOM   4359  HE1 HIS A 291       3.911 -19.188 -24.008  1.00 92.31           H  
ATOM   4360  NE2 HIS A 291       3.689 -17.055 -23.824  1.00 92.31           N  
ATOM   4361  N   TYR A 292       9.511 -15.179 -20.633  1.00 95.06           N  
ATOM   4362  H   TYR A 292       8.750 -14.992 -19.995  1.00 95.06           H  
ATOM   4363  CA  TYR A 292      10.802 -14.507 -20.409  1.00 95.06           C  
ATOM   4364  HA  TYR A 292      11.516 -14.813 -21.173  1.00 95.06           H  
ATOM   4365  C   TYR A 292      11.441 -14.847 -19.055  1.00 95.06           C  
ATOM   4366  CB  TYR A 292      10.588 -12.988 -20.506  1.00 95.06           C  
ATOM   4367  HB2 TYR A 292      11.562 -12.499 -20.464  1.00 95.06           H  
ATOM   4368  HB3 TYR A 292      10.026 -12.668 -19.628  1.00 95.06           H  
ATOM   4369  O   TYR A 292      12.615 -14.552 -18.804  1.00 95.06           O  
ATOM   4370  CG  TYR A 292       9.869 -12.496 -21.751  1.00 95.06           C  
ATOM   4371  CD1 TYR A 292      10.321 -12.875 -23.031  1.00 95.06           C  
ATOM   4372  HD1 TYR A 292      11.151 -13.557 -23.144  1.00 95.06           H  
ATOM   4373  CD2 TYR A 292       8.735 -11.669 -21.627  1.00 95.06           C  
ATOM   4374  HD2 TYR A 292       8.369 -11.396 -20.648  1.00 95.06           H  
ATOM   4375  CE1 TYR A 292       9.653 -12.422 -24.183  1.00 95.06           C  
ATOM   4376  HE1 TYR A 292       9.974 -12.746 -25.161  1.00 95.06           H  
ATOM   4377  CE2 TYR A 292       8.063 -11.214 -22.777  1.00 95.06           C  
ATOM   4378  HE2 TYR A 292       7.187 -10.590 -22.681  1.00 95.06           H  
ATOM   4379  OH  TYR A 292       7.861 -11.165 -25.162  1.00 95.06           O  
ATOM   4380  HH  TYR A 292       7.067 -10.676 -24.932  1.00 95.06           H  
ATOM   4381  CZ  TYR A 292       8.523 -11.591 -24.057  1.00 95.06           C  
ATOM   4382  N   LEU A 293      10.655 -15.371 -18.112  1.00 96.12           N  
ATOM   4383  H   LEU A 293       9.730 -15.673 -18.384  1.00 96.12           H  
ATOM   4384  CA  LEU A 293      11.080 -15.495 -16.718  1.00 96.12           C  
ATOM   4385  HA  LEU A 293      11.640 -14.597 -16.457  1.00 96.12           H  
ATOM   4386  C   LEU A 293      12.051 -16.658 -16.479  1.00 96.12           C  
ATOM   4387  CB  LEU A 293       9.850 -15.584 -15.803  1.00 96.12           C  
ATOM   4388  HB2 LEU A 293      10.186 -15.909 -14.818  1.00 96.12           H  
ATOM   4389  HB3 LEU A 293       9.180 -16.346 -16.201  1.00 96.12           H  
ATOM   4390  O   LEU A 293      12.782 -16.620 -15.486  1.00 96.12           O  
ATOM   4391  CG  LEU A 293       9.076 -14.269 -15.613  1.00 96.12           C  
ATOM   4392  HG  LEU A 293       8.827 -13.825 -16.577  1.00 96.12           H  
ATOM   4393  CD1 LEU A 293       7.798 -14.568 -14.831  1.00 96.12           C  
ATOM   4394 HD11 LEU A 293       7.164 -15.234 -15.416  1.00 96.12           H  
ATOM   4395 HD12 LEU A 293       8.036 -15.036 -13.876  1.00 96.12           H  
ATOM   4396 HD13 LEU A 293       7.259 -13.636 -14.658  1.00 96.12           H  
ATOM   4397  CD2 LEU A 293       9.856 -13.217 -14.827  1.00 96.12           C  
ATOM   4398 HD21 LEU A 293      10.769 -12.949 -15.359  1.00 96.12           H  
ATOM   4399 HD22 LEU A 293       9.247 -12.319 -14.723  1.00 96.12           H  
ATOM   4400 HD23 LEU A 293      10.093 -13.617 -13.841  1.00 96.12           H  
ATOM   4401  N   GLY A 294      12.115 -17.657 -17.358  1.00 97.01           N  
ATOM   4402  H   GLY A 294      11.546 -17.620 -18.192  1.00 97.01           H  
ATOM   4403  CA  GLY A 294      13.086 -18.749 -17.300  1.00 97.01           C  
ATOM   4404  HA2 GLY A 294      12.843 -19.467 -18.083  1.00 97.01           H  
ATOM   4405  HA3 GLY A 294      13.030 -19.254 -16.335  1.00 97.01           H  
ATOM   4406  C   GLY A 294      14.511 -18.249 -17.533  1.00 97.01           C  
ATOM   4407  O   GLY A 294      15.392 -18.438 -16.683  1.00 97.01           O  
ATOM   4408  N   SER A 295      14.739 -17.532 -18.632  1.00 96.78           N  
ATOM   4409  H   SER A 295      13.982 -17.410 -19.289  1.00 96.78           H  
ATOM   4410  CA  SER A 295      16.046 -16.969 -18.988  1.00 96.78           C  
ATOM   4411  HA  SER A 295      16.798 -17.756 -18.920  1.00 96.78           H  
ATOM   4412  C   SER A 295      16.462 -15.838 -18.047  1.00 96.78           C  
ATOM   4413  CB  SER A 295      16.017 -16.476 -20.438  1.00 96.78           C  
ATOM   4414  HB2 SER A 295      16.908 -15.881 -20.635  1.00 96.78           H  
ATOM   4415  HB3 SER A 295      15.134 -15.864 -20.622  1.00 96.78           H  
ATOM   4416  O   SER A 295      17.590 -15.830 -17.531  1.00 96.78           O  
ATOM   4417  OG  SER A 295      16.034 -17.591 -21.296  1.00 96.78           O  
ATOM   4418  HG  SER A 295      15.163 -17.996 -21.309  1.00 96.78           H  
ATOM   4419  N   LEU A 296      15.542 -14.913 -17.749  1.00 97.10           N  
ATOM   4420  H   LEU A 296      14.643 -14.976 -18.207  1.00 97.10           H  
ATOM   4421  CA  LEU A 296      15.794 -13.793 -16.837  1.00 97.10           C  
ATOM   4422  HA  LEU A 296      16.717 -13.295 -17.133  1.00 97.10           H  
ATOM   4423  C   LEU A 296      15.990 -14.260 -15.393  1.00 97.10           C  
ATOM   4424  CB  LEU A 296      14.626 -12.801 -16.919  1.00 97.10           C  
ATOM   4425  HB2 LEU A 296      14.747 -12.055 -16.132  1.00 97.10           H  
ATOM   4426  HB3 LEU A 296      13.699 -13.338 -16.718  1.00 97.10           H  
ATOM   4427  O   LEU A 296      16.894 -13.788 -14.698  1.00 97.10           O  
ATOM   4428  CG  LEU A 296      14.500 -12.073 -18.269  1.00 97.10           C  
ATOM   4429  HG  LEU A 296      14.408 -12.790 -19.085  1.00 97.10           H  
ATOM   4430  CD1 LEU A 296      13.252 -11.194 -18.237  1.00 97.10           C  
ATOM   4431 HD11 LEU A 296      13.122 -10.718 -19.209  1.00 97.10           H  
ATOM   4432 HD12 LEU A 296      13.345 -10.435 -17.460  1.00 97.10           H  
ATOM   4433 HD13 LEU A 296      12.376 -11.814 -18.050  1.00 97.10           H  
ATOM   4434  CD2 LEU A 296      15.719 -11.193 -18.541  1.00 97.10           C  
ATOM   4435 HD21 LEU A 296      15.528 -10.588 -19.428  1.00 97.10           H  
ATOM   4436 HD22 LEU A 296      16.581 -11.825 -18.758  1.00 97.10           H  
ATOM   4437 HD23 LEU A 296      15.930 -10.557 -17.682  1.00 97.10           H  
ATOM   4438  N   GLY A 297      15.182 -15.216 -14.937  1.00 96.96           N  
ATOM   4439  H   GLY A 297      14.449 -15.575 -15.532  1.00 96.96           H  
ATOM   4440  CA  GLY A 297      15.311 -15.784 -13.602  1.00 96.96           C  
ATOM   4441  HA2 GLY A 297      15.337 -14.971 -12.876  1.00 96.96           H  
ATOM   4442  HA3 GLY A 297      14.456 -16.433 -13.408  1.00 96.96           H  
ATOM   4443  C   GLY A 297      16.589 -16.584 -13.424  1.00 96.96           C  
ATOM   4444  O   GLY A 297      17.222 -16.496 -12.371  1.00 96.96           O  
ATOM   4445  N   THR A 298      17.036 -17.286 -14.466  1.00 97.66           N  
ATOM   4446  H   THR A 298      16.448 -17.360 -15.284  1.00 97.66           H  
ATOM   4447  CA  THR A 298      18.338 -17.965 -14.472  1.00 97.66           C  
ATOM   4448  HA  THR A 298      18.378 -18.653 -13.628  1.00 97.66           H  
ATOM   4449  C   THR A 298      19.476 -16.958 -14.298  1.00 97.66           C  
ATOM   4450  CB  THR A 298      18.498 -18.794 -15.753  1.00 97.66           C  
ATOM   4451  HB  THR A 298      18.360 -18.167 -16.633  1.00 97.66           H  
ATOM   4452  O   THR A 298      20.327 -17.141 -13.423  1.00 97.66           O  
ATOM   4453  CG2 THR A 298      19.846 -19.496 -15.839  1.00 97.66           C  
ATOM   4454 HG21 THR A 298      19.859 -20.113 -16.737  1.00 97.66           H  
ATOM   4455 HG22 THR A 298      20.003 -20.116 -14.956  1.00 97.66           H  
ATOM   4456 HG23 THR A 298      20.644 -18.758 -15.923  1.00 97.66           H  
ATOM   4457  OG1 THR A 298      17.535 -19.817 -15.739  1.00 97.66           O  
ATOM   4458  HG1 THR A 298      16.736 -19.456 -16.130  1.00 97.66           H  
ATOM   4459  N   PHE A 299      19.447 -15.845 -15.037  1.00 97.26           N  
ATOM   4460  H   PHE A 299      18.717 -15.746 -15.728  1.00 97.26           H  
ATOM   4461  CA  PHE A 299      20.413 -14.752 -14.892  1.00 97.26           C  
ATOM   4462  HA  PHE A 299      21.416 -15.130 -15.090  1.00 97.26           H  
ATOM   4463  C   PHE A 299      20.450 -14.177 -13.467  1.00 97.26           C  
ATOM   4464  CB  PHE A 299      20.097 -13.681 -15.944  1.00 97.26           C  
ATOM   4465  HB2 PHE A 299      19.028 -13.471 -15.947  1.00 97.26           H  
ATOM   4466  HB3 PHE A 299      20.341 -14.079 -16.929  1.00 97.26           H  
ATOM   4467  O   PHE A 299      21.518 -14.094 -12.848  1.00 97.26           O  
ATOM   4468  CG  PHE A 299      20.837 -12.376 -15.746  1.00 97.26           C  
ATOM   4469  CD1 PHE A 299      20.179 -11.271 -15.175  1.00 97.26           C  
ATOM   4470  HD1 PHE A 299      19.146 -11.354 -14.874  1.00 97.26           H  
ATOM   4471  CD2 PHE A 299      22.177 -12.260 -16.153  1.00 97.26           C  
ATOM   4472  HD2 PHE A 299      22.682 -13.103 -16.600  1.00 97.26           H  
ATOM   4473  CE1 PHE A 299      20.856 -10.050 -15.024  1.00 97.26           C  
ATOM   4474  HE1 PHE A 299      20.341  -9.201 -14.600  1.00 97.26           H  
ATOM   4475  CE2 PHE A 299      22.843 -11.028 -16.029  1.00 97.26           C  
ATOM   4476  HE2 PHE A 299      23.857 -10.926 -16.386  1.00 97.26           H  
ATOM   4477  CZ  PHE A 299      22.183  -9.924 -15.469  1.00 97.26           C  
ATOM   4478  HZ  PHE A 299      22.691  -8.974 -15.396  1.00 97.26           H  
ATOM   4479  N   ILE A 300      19.286 -13.835 -12.911  1.00 96.90           N  
ATOM   4480  H   ILE A 300      18.448 -13.929 -13.467  1.00 96.90           H  
ATOM   4481  CA  ILE A 300      19.180 -13.275 -11.559  1.00 96.90           C  
ATOM   4482  HA  ILE A 300      19.862 -12.427 -11.487  1.00 96.90           H  
ATOM   4483  C   ILE A 300      19.648 -14.272 -10.495  1.00 96.90           C  
ATOM   4484  CB  ILE A 300      17.740 -12.775 -11.310  1.00 96.90           C  
ATOM   4485  HB  ILE A 300      17.051 -13.572 -11.589  1.00 96.90           H  
ATOM   4486  O   ILE A 300      20.398 -13.894  -9.594  1.00 96.90           O  
ATOM   4487  CG1 ILE A 300      17.395 -11.541 -12.175  1.00 96.90           C  
ATOM   4488 HG12 ILE A 300      16.364 -11.257 -11.965  1.00 96.90           H  
ATOM   4489 HG13 ILE A 300      17.439 -11.816 -13.229  1.00 96.90           H  
ATOM   4490  CG2 ILE A 300      17.478 -12.458  -9.827  1.00 96.90           C  
ATOM   4491 HG21 ILE A 300      17.482 -13.385  -9.253  1.00 96.90           H  
ATOM   4492 HG22 ILE A 300      16.491 -12.010  -9.720  1.00 96.90           H  
ATOM   4493 HG23 ILE A 300      18.235 -11.779  -9.434  1.00 96.90           H  
ATOM   4494  CD1 ILE A 300      18.285 -10.304 -11.977  1.00 96.90           C  
ATOM   4495 HD11 ILE A 300      18.276  -9.989 -10.933  1.00 96.90           H  
ATOM   4496 HD12 ILE A 300      17.902  -9.487 -12.588  1.00 96.90           H  
ATOM   4497 HD13 ILE A 300      19.308 -10.510 -12.292  1.00 96.90           H  
ATOM   4498  N   ASN A 301      19.271 -15.545 -10.601  1.00 96.69           N  
ATOM   4499  H   ASN A 301      18.646 -15.806 -11.351  1.00 96.69           H  
ATOM   4500  CA  ASN A 301      19.626 -16.554  -9.605  1.00 96.69           C  
ATOM   4501  HA  ASN A 301      19.433 -16.145  -8.614  1.00 96.69           H  
ATOM   4502  C   ASN A 301      21.110 -16.925  -9.612  1.00 96.69           C  
ATOM   4503  CB  ASN A 301      18.740 -17.791  -9.811  1.00 96.69           C  
ATOM   4504  HB2 ASN A 301      18.687 -18.043 -10.870  1.00 96.69           H  
ATOM   4505  HB3 ASN A 301      19.172 -18.639  -9.279  1.00 96.69           H  
ATOM   4506  O   ASN A 301      21.651 -17.251  -8.555  1.00 96.69           O  
ATOM   4507  CG  ASN A 301      17.349 -17.584  -9.252  1.00 96.69           C  
ATOM   4508  ND2 ASN A 301      16.394 -18.360  -9.696  1.00 96.69           N  
ATOM   4509 HD21 ASN A 301      16.517 -18.919 -10.528  1.00 96.69           H  
ATOM   4510 HD22 ASN A 301      15.485 -18.156  -9.307  1.00 96.69           H  
ATOM   4511  OD1 ASN A 301      17.126 -16.773  -8.368  1.00 96.69           O  
ATOM   4512  N   VAL A 302      21.787 -16.859 -10.761  1.00 95.53           N  
ATOM   4513  H   VAL A 302      21.283 -16.648 -11.611  1.00 95.53           H  
ATOM   4514  CA  VAL A 302      23.226 -17.154 -10.839  1.00 95.53           C  
ATOM   4515  HA  VAL A 302      23.454 -17.969 -10.151  1.00 95.53           H  
ATOM   4516  C   VAL A 302      24.060 -15.955 -10.380  1.00 95.53           C  
ATOM   4517  CB  VAL A 302      23.613 -17.638 -12.252  1.00 95.53           C  
ATOM   4518  HB  VAL A 302      23.311 -16.894 -12.988  1.00 95.53           H  
ATOM   4519  O   VAL A 302      24.960 -16.100  -9.547  1.00 95.53           O  
ATOM   4520  CG1 VAL A 302      25.126 -17.865 -12.365  1.00 95.53           C  
ATOM   4521 HG11 VAL A 302      25.362 -18.371 -13.302  1.00 95.53           H  
ATOM   4522 HG12 VAL A 302      25.658 -16.914 -12.349  1.00 95.53           H  
ATOM   4523 HG13 VAL A 302      25.480 -18.485 -11.541  1.00 95.53           H  
ATOM   4524  CG2 VAL A 302      22.934 -18.978 -12.577  1.00 95.53           C  
ATOM   4525 HG21 VAL A 302      23.161 -19.260 -13.605  1.00 95.53           H  
ATOM   4526 HG22 VAL A 302      21.851 -18.897 -12.481  1.00 95.53           H  
ATOM   4527 HG23 VAL A 302      23.294 -19.756 -11.904  1.00 95.53           H  
ATOM   4528  N   LEU A 303      23.753 -14.752 -10.872  1.00 93.72           N  
ATOM   4529  H   LEU A 303      22.995 -14.681 -11.536  1.00 93.72           H  
ATOM   4530  CA  LEU A 303      24.617 -13.582 -10.675  1.00 93.72           C  
ATOM   4531  HA  LEU A 303      25.624 -13.916 -10.423  1.00 93.72           H  
ATOM   4532  C   LEU A 303      24.188 -12.676  -9.516  1.00 93.72           C  
ATOM   4533  CB  LEU A 303      24.704 -12.816 -12.000  1.00 93.72           C  
ATOM   4534  HB2 LEU A 303      23.699 -12.514 -12.296  1.00 93.72           H  
ATOM   4535  HB3 LEU A 303      25.290 -11.911 -11.839  1.00 93.72           H  
ATOM   4536  O   LEU A 303      25.032 -12.033  -8.894  1.00 93.72           O  
ATOM   4537  CG  LEU A 303      25.339 -13.621 -13.150  1.00 93.72           C  
ATOM   4538  HG  LEU A 303      24.757 -14.521 -13.345  1.00 93.72           H  
ATOM   4539  CD1 LEU A 303      25.301 -12.752 -14.391  1.00 93.72           C  
ATOM   4540 HD11 LEU A 303      25.784 -11.793 -14.204  1.00 93.72           H  
ATOM   4541 HD12 LEU A 303      25.785 -13.260 -15.226  1.00 93.72           H  
ATOM   4542 HD13 LEU A 303      24.252 -12.594 -14.640  1.00 93.72           H  
ATOM   4543  CD2 LEU A 303      26.789 -14.020 -12.882  1.00 93.72           C  
ATOM   4544 HD21 LEU A 303      27.209 -14.478 -13.777  1.00 93.72           H  
ATOM   4545 HD22 LEU A 303      27.381 -13.142 -12.626  1.00 93.72           H  
ATOM   4546 HD23 LEU A 303      26.829 -14.756 -12.078  1.00 93.72           H  
ATOM   4547  N   TYR A 304      22.900 -12.664  -9.169  1.00 92.46           N  
ATOM   4548  H   TYR A 304      22.262 -13.235  -9.705  1.00 92.46           H  
ATOM   4549  CA  TYR A 304      22.305 -11.743  -8.195  1.00 92.46           C  
ATOM   4550  HA  TYR A 304      23.109 -11.234  -7.664  1.00 92.46           H  
ATOM   4551  C   TYR A 304      21.477 -12.466  -7.124  1.00 92.46           C  
ATOM   4552  CB  TYR A 304      21.494 -10.660  -8.923  1.00 92.46           C  
ATOM   4553  HB2 TYR A 304      20.659 -11.128  -9.444  1.00 92.46           H  
ATOM   4554  HB3 TYR A 304      21.078  -9.967  -8.192  1.00 92.46           H  
ATOM   4555  O   TYR A 304      20.496 -11.918  -6.621  1.00 92.46           O  
ATOM   4556  CG  TYR A 304      22.302  -9.849  -9.910  1.00 92.46           C  
ATOM   4557  CD1 TYR A 304      23.072  -8.752  -9.473  1.00 92.46           C  
ATOM   4558  HD1 TYR A 304      23.079  -8.479  -8.428  1.00 92.46           H  
ATOM   4559  CD2 TYR A 304      22.303 -10.216 -11.267  1.00 92.46           C  
ATOM   4560  HD2 TYR A 304      21.738 -11.070 -11.609  1.00 92.46           H  
ATOM   4561  CE1 TYR A 304      23.826  -8.005 -10.399  1.00 92.46           C  
ATOM   4562  HE1 TYR A 304      24.408  -7.156 -10.070  1.00 92.46           H  
ATOM   4563  CE2 TYR A 304      23.081  -9.490 -12.181  1.00 92.46           C  
ATOM   4564  HE2 TYR A 304      23.136  -9.801 -13.214  1.00 92.46           H  
ATOM   4565  OH  TYR A 304      24.542  -7.666 -12.672  1.00 92.46           O  
ATOM   4566  HH  TYR A 304      24.988  -6.910 -12.283  1.00 92.46           H  
ATOM   4567  CZ  TYR A 304      23.824  -8.373 -11.762  1.00 92.46           C  
ATOM   4568  N   LYS A 305      21.893 -13.672  -6.713  1.00 91.07           N  
ATOM   4569  H   LYS A 305      22.639 -14.083  -7.256  1.00 91.07           H  
ATOM   4570  CA  LYS A 305      21.164 -14.559  -5.779  1.00 91.07           C  
ATOM   4571  HA  LYS A 305      20.258 -14.894  -6.284  1.00 91.07           H  
ATOM   4572  C   LYS A 305      20.702 -13.935  -4.453  1.00 91.07           C  
ATOM   4573  CB  LYS A 305      22.028 -15.801  -5.505  1.00 91.07           C  
ATOM   4574  HB2 LYS A 305      22.355 -16.213  -6.460  1.00 91.07           H  
ATOM   4575  HB3 LYS A 305      21.412 -16.551  -5.010  1.00 91.07           H  
ATOM   4576  O   LYS A 305      19.775 -14.429  -3.827  1.00 91.07           O  
ATOM   4577  CG  LYS A 305      23.273 -15.527  -4.643  1.00 91.07           C  
ATOM   4578  HG2 LYS A 305      22.968 -15.238  -3.638  1.00 91.07           H  
ATOM   4579  HG3 LYS A 305      23.861 -14.724  -5.087  1.00 91.07           H  
ATOM   4580  CD  LYS A 305      24.132 -16.791  -4.556  1.00 91.07           C  
ATOM   4581  HD2 LYS A 305      23.545 -17.594  -4.110  1.00 91.07           H  
ATOM   4582  HD3 LYS A 305      24.424 -17.085  -5.565  1.00 91.07           H  
ATOM   4583  CE  LYS A 305      25.385 -16.531  -3.714  1.00 91.07           C  
ATOM   4584  HE2 LYS A 305      25.910 -15.673  -4.134  1.00 91.07           H  
ATOM   4585  HE3 LYS A 305      25.074 -16.282  -2.699  1.00 91.07           H  
ATOM   4586  NZ  LYS A 305      26.270 -17.722  -3.716  1.00 91.07           N  
ATOM   4587  HZ1 LYS A 305      26.542 -17.940  -4.664  1.00 91.07           H  
ATOM   4588  HZ2 LYS A 305      25.783 -18.524  -3.343  1.00 91.07           H  
ATOM   4589  HZ3 LYS A 305      27.107 -17.556  -3.176  1.00 91.07           H  
ATOM   4590  N   ASN A 306      21.355 -12.860  -4.005  1.00 89.80           N  
ATOM   4591  H   ASN A 306      22.081 -12.491  -4.601  1.00 89.80           H  
ATOM   4592  CA  ASN A 306      21.025 -12.161  -2.756  1.00 89.80           C  
ATOM   4593  HA  ASN A 306      20.442 -12.828  -2.120  1.00 89.80           H  
ATOM   4594  C   ASN A 306      20.151 -10.908  -2.966  1.00 89.80           C  
ATOM   4595  CB  ASN A 306      22.333 -11.827  -2.021  1.00 89.80           C  
ATOM   4596  HB2 ASN A 306      22.968 -11.231  -2.676  1.00 89.80           H  
ATOM   4597  HB3 ASN A 306      22.107 -11.230  -1.137  1.00 89.80           H  
ATOM   4598  O   ASN A 306      19.809 -10.231  -1.992  1.00 89.80           O  
ATOM   4599  CG  ASN A 306      23.092 -13.053  -1.548  1.00 89.80           C  
ATOM   4600  ND2 ASN A 306      24.398 -12.970  -1.475  1.00 89.80           N  
ATOM   4601 HD21 ASN A 306      24.870 -12.107  -1.704  1.00 89.80           H  
ATOM   4602 HD22 ASN A 306      24.865 -13.753  -1.040  1.00 89.80           H  
ATOM   4603  OD1 ASN A 306      22.547 -14.087  -1.213  1.00 89.80           O  
ATOM   4604  N   SER A 307      19.825 -10.575  -4.216  1.00 91.57           N  
ATOM   4605  H   SER A 307      20.061 -11.216  -4.960  1.00 91.57           H  
ATOM   4606  CA  SER A 307      19.015  -9.409  -4.571  1.00 91.57           C  
ATOM   4607  HA  SER A 307      19.434  -8.539  -4.066  1.00 91.57           H  
ATOM   4608  C   SER A 307      17.563  -9.556  -4.115  1.00 91.57           C  
ATOM   4609  CB  SER A 307      19.075  -9.140  -6.080  1.00 91.57           C  
ATOM   4610  HB2 SER A 307      18.579  -8.193  -6.296  1.00 91.57           H  
ATOM   4611  HB3 SER A 307      20.114  -9.063  -6.399  1.00 91.57           H  
ATOM   4612  O   SER A 307      17.083 -10.647  -3.808  1.00 91.57           O  
ATOM   4613  OG  SER A 307      18.419 -10.163  -6.800  1.00 91.57           O  
ATOM   4614  HG  SER A 307      19.037 -10.889  -6.909  1.00 91.57           H  
ATOM   4615  N   THR A 308      16.840  -8.438  -4.079  1.00 88.67           N  
ATOM   4616  H   THR A 308      17.249  -7.563  -4.373  1.00 88.67           H  
ATOM   4617  CA  THR A 308      15.389  -8.436  -3.846  1.00 88.67           C  
ATOM   4618  HA  THR A 308      15.168  -8.961  -2.917  1.00 88.67           H  
ATOM   4619  C   THR A 308      14.631  -9.165  -4.955  1.00 88.67           C  
ATOM   4620  CB  THR A 308      14.865  -6.999  -3.736  1.00 88.67           C  
ATOM   4621  HB  THR A 308      13.776  -7.000  -3.781  1.00 88.67           H  
ATOM   4622  O   THR A 308      13.663  -9.853  -4.649  1.00 88.67           O  
ATOM   4623  CG2 THR A 308      15.317  -6.338  -2.433  1.00 88.67           C  
ATOM   4624 HG21 THR A 308      14.945  -6.912  -1.584  1.00 88.67           H  
ATOM   4625 HG22 THR A 308      14.908  -5.329  -2.380  1.00 88.67           H  
ATOM   4626 HG23 THR A 308      16.405  -6.284  -2.391  1.00 88.67           H  
ATOM   4627  OG1 THR A 308      15.390  -6.226  -4.793  1.00 88.67           O  
ATOM   4628  HG1 THR A 308      14.751  -5.547  -5.017  1.00 88.67           H  
ATOM   4629  N   LEU A 309      15.102  -9.087  -6.207  1.00 91.44           N  
ATOM   4630  H   LEU A 309      15.900  -8.493  -6.383  1.00 91.44           H  
ATOM   4631  CA  LEU A 309      14.526  -9.811  -7.346  1.00 91.44           C  
ATOM   4632  HA  LEU A 309      13.465  -9.572  -7.422  1.00 91.44           H  
ATOM   4633  C   LEU A 309      14.612 -11.329  -7.149  1.00 91.44           C  
ATOM   4634  CB  LEU A 309      15.233  -9.398  -8.653  1.00 91.44           C  
ATOM   4635  HB2 LEU A 309      16.304  -9.565  -8.539  1.00 91.44           H  
ATOM   4636  HB3 LEU A 309      14.886 -10.051  -9.454  1.00 91.44           H  
ATOM   4637  O   LEU A 309      13.602 -12.014  -7.280  1.00 91.44           O  
ATOM   4638  CG  LEU A 309      15.000  -7.943  -9.097  1.00 91.44           C  
ATOM   4639  HG  LEU A 309      15.270  -7.270  -8.283  1.00 91.44           H  
ATOM   4640  CD1 LEU A 309      15.891  -7.625 -10.299  1.00 91.44           C  
ATOM   4641 HD11 LEU A 309      16.940  -7.770 -10.040  1.00 91.44           H  
ATOM   4642 HD12 LEU A 309      15.745  -6.590 -10.608  1.00 91.44           H  
ATOM   4643 HD13 LEU A 309      15.638  -8.277 -11.135  1.00 91.44           H  
ATOM   4644  CD2 LEU A 309      13.548  -7.679  -9.499  1.00 91.44           C  
ATOM   4645 HD21 LEU A 309      13.436  -6.635  -9.791  1.00 91.44           H  
ATOM   4646 HD22 LEU A 309      12.869  -7.877  -8.671  1.00 91.44           H  
ATOM   4647 HD23 LEU A 309      13.281  -8.303 -10.352  1.00 91.44           H  
ATOM   4648  N   ALA A 310      15.778 -11.842  -6.740  1.00 92.24           N  
ATOM   4649  H   ALA A 310      16.575 -11.226  -6.667  1.00 92.24           H  
ATOM   4650  CA  ALA A 310      15.987 -13.273  -6.484  1.00 92.24           C  
ATOM   4651  HA  ALA A 310      15.738 -13.834  -7.385  1.00 92.24           H  
ATOM   4652  C   ALA A 310      15.109 -13.828  -5.345  1.00 92.24           C  
ATOM   4653  CB  ALA A 310      17.472 -13.491  -6.173  1.00 92.24           C  
ATOM   4654  HB1 ALA A 310      17.654 -14.556  -6.033  1.00 92.24           H  
ATOM   4655  HB2 ALA A 310      18.086 -13.143  -7.004  1.00 92.24           H  
ATOM   4656  HB3 ALA A 310      17.749 -12.957  -5.264  1.00 92.24           H  
ATOM   4657  O   ALA A 310      14.860 -15.027  -5.273  1.00 92.24           O  
ATOM   4658  N   LYS A 311      14.618 -12.962  -4.448  1.00 89.86           N  
ATOM   4659  H   LYS A 311      14.843 -11.986  -4.574  1.00 89.86           H  
ATOM   4660  CA  LYS A 311      13.702 -13.341  -3.357  1.00 89.86           C  
ATOM   4661  HA  LYS A 311      13.934 -14.359  -3.042  1.00 89.86           H  
ATOM   4662  C   LYS A 311      12.235 -13.383  -3.782  1.00 89.86           C  
ATOM   4663  CB  LYS A 311      13.892 -12.400  -2.162  1.00 89.86           C  
ATOM   4664  HB2 LYS A 311      13.140 -12.623  -1.405  1.00 89.86           H  
ATOM   4665  HB3 LYS A 311      13.751 -11.370  -2.491  1.00 89.86           H  
ATOM   4666  O   LYS A 311      11.390 -13.750  -2.968  1.00 89.86           O  
ATOM   4667  CG  LYS A 311      15.276 -12.563  -1.529  1.00 89.86           C  
ATOM   4668  HG2 LYS A 311      16.052 -12.410  -2.279  1.00 89.86           H  
ATOM   4669  HG3 LYS A 311      15.374 -13.572  -1.128  1.00 89.86           H  
ATOM   4670  CD  LYS A 311      15.456 -11.545  -0.403  1.00 89.86           C  
ATOM   4671  HD2 LYS A 311      14.746 -11.760   0.396  1.00 89.86           H  
ATOM   4672  HD3 LYS A 311      15.277 -10.543  -0.794  1.00 89.86           H  
ATOM   4673  CE  LYS A 311      16.891 -11.644   0.116  1.00 89.86           C  
ATOM   4674  HE2 LYS A 311      17.567 -11.446  -0.715  1.00 89.86           H  
ATOM   4675  HE3 LYS A 311      17.069 -12.665   0.454  1.00 89.86           H  
ATOM   4676  NZ  LYS A 311      17.131 -10.678   1.213  1.00 89.86           N  
ATOM   4677  HZ1 LYS A 311      16.972  -9.739   0.877  1.00 89.86           H  
ATOM   4678  HZ2 LYS A 311      18.089 -10.749   1.524  1.00 89.86           H  
ATOM   4679  HZ3 LYS A 311      16.510 -10.868   1.987  1.00 89.86           H  
ATOM   4680  N   SER A 312      11.915 -12.985  -5.012  1.00 90.58           N  
ATOM   4681  H   SER A 312      12.651 -12.727  -5.653  1.00 90.58           H  
ATOM   4682  CA  SER A 312      10.547 -13.063  -5.514  1.00 90.58           C  
ATOM   4683  HA  SER A 312       9.908 -12.511  -4.825  1.00 90.58           H  
ATOM   4684  C   SER A 312      10.078 -14.520  -5.622  1.00 90.58           C  
ATOM   4685  CB  SER A 312      10.436 -12.407  -6.885  1.00 90.58           C  
ATOM   4686  HB2 SER A 312      10.680 -11.348  -6.810  1.00 90.58           H  
ATOM   4687  HB3 SER A 312      11.116 -12.890  -7.586  1.00 90.58           H  
ATOM   4688  O   SER A 312      10.852 -15.366  -6.076  1.00 90.58           O  
ATOM   4689  OG  SER A 312       9.105 -12.574  -7.332  1.00 90.58           O  
ATOM   4690  HG  SER A 312       9.011 -12.094  -8.158  1.00 90.58           H  
ATOM   4691  N   PRO A 313       8.799 -14.823  -5.323  1.00 89.71           N  
ATOM   4692  CA  PRO A 313       8.206 -16.133  -5.600  1.00 89.71           C  
ATOM   4693  HA  PRO A 313       8.663 -16.870  -4.940  1.00 89.71           H  
ATOM   4694  C   PRO A 313       8.378 -16.589  -7.059  1.00 89.71           C  
ATOM   4695  CB  PRO A 313       6.724 -15.983  -5.236  1.00 89.71           C  
ATOM   4696  HB2 PRO A 313       6.152 -15.651  -6.102  1.00 89.71           H  
ATOM   4697  HB3 PRO A 313       6.310 -16.913  -4.846  1.00 89.71           H  
ATOM   4698  O   PRO A 313       8.614 -17.772  -7.313  1.00 89.71           O  
ATOM   4699  CG  PRO A 313       6.720 -14.877  -4.182  1.00 89.71           C  
ATOM   4700  HG2 PRO A 313       5.759 -14.365  -4.133  1.00 89.71           H  
ATOM   4701  HG3 PRO A 313       6.984 -15.295  -3.210  1.00 89.71           H  
ATOM   4702  CD  PRO A 313       7.832 -13.953  -4.663  1.00 89.71           C  
ATOM   4703  HD2 PRO A 313       7.429 -13.237  -5.380  1.00 89.71           H  
ATOM   4704  HD3 PRO A 313       8.271 -13.436  -3.810  1.00 89.71           H  
ATOM   4705  N   HIS A 314       8.346 -15.646  -8.010  1.00 91.82           N  
ATOM   4706  H   HIS A 314       8.173 -14.691  -7.729  1.00 91.82           H  
ATOM   4707  CA  HIS A 314       8.542 -15.915  -9.440  1.00 91.82           C  
ATOM   4708  HA  HIS A 314       7.902 -16.749  -9.728  1.00 91.82           H  
ATOM   4709  C   HIS A 314       9.978 -16.302  -9.795  1.00 91.82           C  
ATOM   4710  CB  HIS A 314       8.131 -14.689 -10.266  1.00 91.82           C  
ATOM   4711  HB2 HIS A 314       8.346 -14.872 -11.319  1.00 91.82           H  
ATOM   4712  HB3 HIS A 314       8.717 -13.823  -9.956  1.00 91.82           H  
ATOM   4713  O   HIS A 314      10.192 -16.856 -10.867  1.00 91.82           O  
ATOM   4714  CG  HIS A 314       6.670 -14.375 -10.137  1.00 91.82           C  
ATOM   4715  CD2 HIS A 314       6.098 -13.584  -9.184  1.00 91.82           C  
ATOM   4716  HD2 HIS A 314       6.621 -13.064  -8.395  1.00 91.82           H  
ATOM   4717  ND1 HIS A 314       5.654 -14.854 -10.931  1.00 91.82           N  
ATOM   4718  HD1 HIS A 314       5.755 -15.323 -11.820  1.00 91.82           H  
ATOM   4719  CE1 HIS A 314       4.498 -14.345 -10.472  1.00 91.82           C  
ATOM   4720  HE1 HIS A 314       3.537 -14.459 -10.951  1.00 91.82           H  
ATOM   4721  NE2 HIS A 314       4.720 -13.589  -9.383  1.00 91.82           N  
ATOM   4722  N   MET A 315      10.937 -16.023  -8.907  1.00 93.73           N  
ATOM   4723  H   MET A 315      10.665 -15.621  -8.022  1.00 93.73           H  
ATOM   4724  CA  MET A 315      12.368 -16.247  -9.113  1.00 93.73           C  
ATOM   4725  HA  MET A 315      12.524 -16.566 -10.143  1.00 93.73           H  
ATOM   4726  C   MET A 315      12.923 -17.394  -8.271  1.00 93.73           C  
ATOM   4727  CB  MET A 315      13.141 -14.933  -8.889  1.00 93.73           C  
ATOM   4728  HB2 MET A 315      12.924 -14.546  -7.893  1.00 93.73           H  
ATOM   4729  HB3 MET A 315      14.212 -15.127  -8.954  1.00 93.73           H  
ATOM   4730  O   MET A 315      14.128 -17.622  -8.260  1.00 93.73           O  
ATOM   4731  CG  MET A 315      12.791 -13.878  -9.946  1.00 93.73           C  
ATOM   4732  HG2 MET A 315      11.739 -13.605  -9.860  1.00 93.73           H  
ATOM   4733  HG3 MET A 315      13.400 -12.990  -9.779  1.00 93.73           H  
ATOM   4734  SD  MET A 315      13.109 -14.499 -11.614  1.00 93.73           S  
ATOM   4735  CE  MET A 315      12.766 -13.099 -12.684  1.00 93.73           C  
ATOM   4736  HE1 MET A 315      11.695 -12.897 -12.656  1.00 93.73           H  
ATOM   4737  HE2 MET A 315      13.345 -12.234 -12.360  1.00 93.73           H  
ATOM   4738  HE3 MET A 315      13.045 -13.353 -13.706  1.00 93.73           H  
ATOM   4739  N   THR A 316      12.077 -18.168  -7.587  1.00 94.94           N  
ATOM   4740  H   THR A 316      11.087 -17.975  -7.639  1.00 94.94           H  
ATOM   4741  CA  THR A 316      12.559 -19.376  -6.902  1.00 94.94           C  
ATOM   4742  HA  THR A 316      13.346 -19.055  -6.219  1.00 94.94           H  
ATOM   4743  C   THR A 316      13.150 -20.366  -7.918  1.00 94.94           C  
ATOM   4744  CB  THR A 316      11.479 -20.065  -6.062  1.00 94.94           C  
ATOM   4745  HB  THR A 316      11.924 -20.936  -5.581  1.00 94.94           H  
ATOM   4746  O   THR A 316      12.592 -20.500  -9.008  1.00 94.94           O  
ATOM   4747  CG2 THR A 316      10.920 -19.152  -4.974  1.00 94.94           C  
ATOM   4748 HG21 THR A 316      11.722 -18.858  -4.297  1.00 94.94           H  
ATOM   4749 HG22 THR A 316      10.154 -19.683  -4.409  1.00 94.94           H  
ATOM   4750 HG23 THR A 316      10.485 -18.254  -5.413  1.00 94.94           H  
ATOM   4751  OG1 THR A 316      10.400 -20.503  -6.843  1.00 94.94           O  
ATOM   4752  HG1 THR A 316       9.845 -19.743  -7.036  1.00 94.94           H  
ATOM   4753  N   PRO A 317      14.242 -21.093  -7.600  1.00 94.58           N  
ATOM   4754  CA  PRO A 317      14.892 -21.983  -8.566  1.00 94.58           C  
ATOM   4755  HA  PRO A 317      15.344 -21.371  -9.346  1.00 94.58           H  
ATOM   4756  C   PRO A 317      13.934 -22.979  -9.233  1.00 94.58           C  
ATOM   4757  CB  PRO A 317      16.000 -22.690  -7.781  1.00 94.58           C  
ATOM   4758  HB2 PRO A 317      15.608 -23.575  -7.279  1.00 94.58           H  
ATOM   4759  HB3 PRO A 317      16.839 -22.955  -8.424  1.00 94.58           H  
ATOM   4760  O   PRO A 317      13.929 -23.094 -10.451  1.00 94.58           O  
ATOM   4761  CG  PRO A 317      16.389 -21.644  -6.738  1.00 94.58           C  
ATOM   4762  HG2 PRO A 317      16.850 -22.098  -5.860  1.00 94.58           H  
ATOM   4763  HG3 PRO A 317      17.060 -20.913  -7.188  1.00 94.58           H  
ATOM   4764  CD  PRO A 317      15.059 -20.974  -6.398  1.00 94.58           C  
ATOM   4765  HD2 PRO A 317      14.575 -21.500  -5.575  1.00 94.58           H  
ATOM   4766  HD3 PRO A 317      15.240 -19.932  -6.134  1.00 94.58           H  
ATOM   4767  N   ALA A 318      13.056 -23.614  -8.450  1.00 95.69           N  
ATOM   4768  H   ALA A 318      13.092 -23.459  -7.452  1.00 95.69           H  
ATOM   4769  CA  ALA A 318      12.068 -24.558  -8.969  1.00 95.69           C  
ATOM   4770  HA  ALA A 318      12.582 -25.322  -9.553  1.00 95.69           H  
ATOM   4771  C   ALA A 318      11.030 -23.901  -9.895  1.00 95.69           C  
ATOM   4772  CB  ALA A 318      11.380 -25.226  -7.772  1.00 95.69           C  
ATOM   4773  HB1 ALA A 318      10.856 -24.481  -7.173  1.00 95.69           H  
ATOM   4774  HB2 ALA A 318      12.120 -25.741  -7.159  1.00 95.69           H  
ATOM   4775  HB3 ALA A 318      10.660 -25.958  -8.138  1.00 95.69           H  
ATOM   4776  O   ALA A 318      10.560 -24.536 -10.834  1.00 95.69           O  
ATOM   4777  N   LYS A 319      10.660 -22.637  -9.641  1.00 95.65           N  
ATOM   4778  H   LYS A 319      11.124 -22.131  -8.900  1.00 95.65           H  
ATOM   4779  CA  LYS A 319       9.718 -21.909 -10.495  1.00 95.65           C  
ATOM   4780  HA  LYS A 319       8.935 -22.608 -10.789  1.00 95.65           H  
ATOM   4781  C   LYS A 319      10.385 -21.452 -11.790  1.00 95.65           C  
ATOM   4782  CB  LYS A 319       9.095 -20.740  -9.715  1.00 95.65           C  
ATOM   4783  HB2 LYS A 319       8.703 -21.109  -8.767  1.00 95.65           H  
ATOM   4784  HB3 LYS A 319       9.868 -20.000  -9.507  1.00 95.65           H  
ATOM   4785  O   LYS A 319       9.788 -21.614 -12.847  1.00 95.65           O  
ATOM   4786  CG  LYS A 319       7.954 -20.045 -10.468  1.00 95.65           C  
ATOM   4787  HG2 LYS A 319       7.685 -19.137  -9.930  1.00 95.65           H  
ATOM   4788  HG3 LYS A 319       8.312 -19.765 -11.459  1.00 95.65           H  
ATOM   4789  CD  LYS A 319       6.703 -20.923 -10.611  1.00 95.65           C  
ATOM   4790  HD2 LYS A 319       6.966 -21.860 -11.102  1.00 95.65           H  
ATOM   4791  HD3 LYS A 319       6.288 -21.136  -9.626  1.00 95.65           H  
ATOM   4792  CE  LYS A 319       5.665 -20.196 -11.471  1.00 95.65           C  
ATOM   4793  HE2 LYS A 319       6.168 -19.844 -12.372  1.00 95.65           H  
ATOM   4794  HE3 LYS A 319       5.294 -19.322 -10.936  1.00 95.65           H  
ATOM   4795  NZ  LYS A 319       4.552 -21.099 -11.857  1.00 95.65           N  
ATOM   4796  HZ1 LYS A 319       4.058 -21.450 -11.049  1.00 95.65           H  
ATOM   4797  HZ2 LYS A 319       3.904 -20.613 -12.460  1.00 95.65           H  
ATOM   4798  HZ3 LYS A 319       4.922 -21.874 -12.389  1.00 95.65           H  
ATOM   4799  N   VAL A 320      11.619 -20.955 -11.712  1.00 96.81           N  
ATOM   4800  H   VAL A 320      12.036 -20.863 -10.797  1.00 96.81           H  
ATOM   4801  CA  VAL A 320      12.411 -20.565 -12.888  1.00 96.81           C  
ATOM   4802  HA  VAL A 320      11.863 -19.800 -13.438  1.00 96.81           H  
ATOM   4803  C   VAL A 320      12.599 -21.742 -13.841  1.00 96.81           C  
ATOM   4804  CB  VAL A 320      13.758 -19.957 -12.466  1.00 96.81           C  
ATOM   4805  HB  VAL A 320      14.246 -20.615 -11.746  1.00 96.81           H  
ATOM   4806  O   VAL A 320      12.384 -21.591 -15.035  1.00 96.81           O  
ATOM   4807  CG1 VAL A 320      14.720 -19.735 -13.635  1.00 96.81           C  
ATOM   4808 HG11 VAL A 320      14.956 -20.677 -14.130  1.00 96.81           H  
ATOM   4809 HG12 VAL A 320      14.270 -19.056 -14.359  1.00 96.81           H  
ATOM   4810 HG13 VAL A 320      15.655 -19.312 -13.268  1.00 96.81           H  
ATOM   4811  CG2 VAL A 320      13.511 -18.595 -11.806  1.00 96.81           C  
ATOM   4812 HG21 VAL A 320      14.457 -18.118 -11.547  1.00 96.81           H  
ATOM   4813 HG22 VAL A 320      12.916 -18.723 -10.902  1.00 96.81           H  
ATOM   4814 HG23 VAL A 320      12.966 -17.947 -12.492  1.00 96.81           H  
ATOM   4815  N   GLU A 321      12.919 -22.922 -13.308  1.00 96.97           N  
ATOM   4816  H   GLU A 321      13.115 -22.973 -12.318  1.00 96.97           H  
ATOM   4817  CA  GLU A 321      13.071 -24.163 -14.084  1.00 96.97           C  
ATOM   4818  HA  GLU A 321      13.724 -23.974 -14.937  1.00 96.97           H  
ATOM   4819  C   GLU A 321      11.748 -24.683 -14.681  1.00 96.97           C  
ATOM   4820  CB  GLU A 321      13.743 -25.228 -13.189  1.00 96.97           C  
ATOM   4821  HB2 GLU A 321      13.197 -25.300 -12.248  1.00 96.97           H  
ATOM   4822  HB3 GLU A 321      13.706 -26.197 -13.686  1.00 96.97           H  
ATOM   4823  O   GLU A 321      11.770 -25.591 -15.507  1.00 96.97           O  
ATOM   4824  CG  GLU A 321      15.220 -24.882 -12.913  1.00 96.97           C  
ATOM   4825  HG2 GLU A 321      15.295 -23.857 -12.550  1.00 96.97           H  
ATOM   4826  HG3 GLU A 321      15.755 -24.920 -13.863  1.00 96.97           H  
ATOM   4827  CD  GLU A 321      15.957 -25.799 -11.919  1.00 96.97           C  
ATOM   4828  OE1 GLU A 321      17.140 -25.467 -11.613  1.00 96.97           O  
ATOM   4829  OE2 GLU A 321      15.388 -26.812 -11.455  1.00 96.97           O  
ATOM   4830  N   SER A 322      10.600 -24.124 -14.277  1.00 96.12           N  
ATOM   4831  H   SER A 322      10.660 -23.347 -13.634  1.00 96.12           H  
ATOM   4832  CA  SER A 322       9.271 -24.503 -14.781  1.00 96.12           C  
ATOM   4833  HA  SER A 322       9.349 -25.496 -15.224  1.00 96.12           H  
ATOM   4834  C   SER A 322       8.726 -23.599 -15.892  1.00 96.12           C  
ATOM   4835  CB  SER A 322       8.260 -24.611 -13.629  1.00 96.12           C  
ATOM   4836  HB2 SER A 322       7.389 -25.163 -13.981  1.00 96.12           H  
ATOM   4837  HB3 SER A 322       8.714 -25.176 -12.815  1.00 96.12           H  
ATOM   4838  O   SER A 322       7.643 -23.887 -16.395  1.00 96.12           O  
ATOM   4839  OG  SER A 322       7.819 -23.352 -13.137  1.00 96.12           O  
ATOM   4840  HG  SER A 322       8.547 -22.736 -13.243  1.00 96.12           H  
ATOM   4841  N   TYR A 323       9.409 -22.501 -16.229  1.00 95.88           N  
ATOM   4842  H   TYR A 323      10.332 -22.360 -15.845  1.00 95.88           H  
ATOM   4843  CA  TYR A 323       8.981 -21.597 -17.301  1.00 95.88           C  
ATOM   4844  HA  TYR A 323       7.892 -21.542 -17.302  1.00 95.88           H  
ATOM   4845  C   TYR A 323       9.391 -22.106 -18.685  1.00 95.88           C  
ATOM   4846  CB  TYR A 323       9.532 -20.187 -17.068  1.00 95.88           C  
ATOM   4847  HB2 TYR A 323      10.618 -20.256 -17.014  1.00 95.88           H  
ATOM   4848  HB3 TYR A 323       9.300 -19.569 -17.935  1.00 95.88           H  
ATOM   4849  O   TYR A 323      10.379 -22.827 -18.821  1.00 95.88           O  
ATOM   4850  CG  TYR A 323       8.999 -19.476 -15.837  1.00 95.88           C  
ATOM   4851  CD1 TYR A 323       7.614 -19.313 -15.627  1.00 95.88           C  
ATOM   4852  HD1 TYR A 323       6.919 -19.705 -16.353  1.00 95.88           H  
ATOM   4853  CD2 TYR A 323       9.911 -18.937 -14.919  1.00 95.88           C  
ATOM   4854  HD2 TYR A 323      10.967 -19.029 -15.126  1.00 95.88           H  
ATOM   4855  CE1 TYR A 323       7.151 -18.625 -14.486  1.00 95.88           C  
ATOM   4856  HE1 TYR A 323       6.093 -18.485 -14.318  1.00 95.88           H  
ATOM   4857  CE2 TYR A 323       9.458 -18.260 -13.777  1.00 95.88           C  
ATOM   4858  HE2 TYR A 323      10.182 -17.845 -13.092  1.00 95.88           H  
ATOM   4859  OH  TYR A 323       7.656 -17.425 -12.459  1.00 95.88           O  
ATOM   4860  HH  TYR A 323       8.441 -17.123 -11.996  1.00 95.88           H  
ATOM   4861  CZ  TYR A 323       8.075 -18.092 -13.566  1.00 95.88           C  
ATOM   4862  N   ASP A 324       8.641 -21.686 -19.705  1.00 92.25           N  
ATOM   4863  H   ASP A 324       7.851 -21.086 -19.514  1.00 92.25           H  
ATOM   4864  CA  ASP A 324       8.768 -22.176 -21.082  1.00 92.25           C  
ATOM   4865  HA  ASP A 324       8.642 -23.258 -21.091  1.00 92.25           H  
ATOM   4866  C   ASP A 324      10.134 -21.864 -21.711  1.00 92.25           C  
ATOM   4867  CB  ASP A 324       7.663 -21.542 -21.947  1.00 92.25           C  
ATOM   4868  HB2 ASP A 324       7.852 -21.799 -22.989  1.00 92.25           H  
ATOM   4869  HB3 ASP A 324       7.724 -20.457 -21.860  1.00 92.25           H  
ATOM   4870  O   ASP A 324      10.644 -22.650 -22.507  1.00 92.25           O  
ATOM   4871  CG  ASP A 324       6.237 -21.992 -21.611  1.00 92.25           C  
ATOM   4872  OD1 ASP A 324       6.069 -22.993 -20.877  1.00 92.25           O  
ATOM   4873  OD2 ASP A 324       5.311 -21.328 -22.127  1.00 92.25           O  
ATOM   4874  N   ASP A 325      10.738 -20.732 -21.345  1.00 94.64           N  
ATOM   4875  H   ASP A 325      10.275 -20.128 -20.681  1.00 94.64           H  
ATOM   4876  CA  ASP A 325      12.021 -20.252 -21.868  1.00 94.64           C  
ATOM   4877  HA  ASP A 325      12.195 -20.728 -22.833  1.00 94.64           H  
ATOM   4878  C   ASP A 325      13.219 -20.619 -20.975  1.00 94.64           C  
ATOM   4879  CB  ASP A 325      11.931 -18.741 -22.113  1.00 94.64           C  
ATOM   4880  HB2 ASP A 325      11.006 -18.526 -22.647  1.00 94.64           H  
ATOM   4881  HB3 ASP A 325      12.763 -18.438 -22.749  1.00 94.64           H  
ATOM   4882  O   ASP A 325      14.296 -20.026 -21.088  1.00 94.64           O  
ATOM   4883  CG  ASP A 325      11.984 -17.945 -20.803  1.00 94.64           C  
ATOM   4884  OD1 ASP A 325      11.215 -18.264 -19.868  1.00 94.64           O  
ATOM   4885  OD2 ASP A 325      12.862 -17.065 -20.656  1.00 94.64           O  
ATOM   4886  N   TYR A 326      13.052 -21.568 -20.048  1.00 96.42           N  
ATOM   4887  H   TYR A 326      12.158 -22.033 -19.990  1.00 96.42           H  
ATOM   4888  CA  TYR A 326      14.169 -22.067 -19.255  1.00 96.42           C  
ATOM   4889  HA  TYR A 326      14.672 -21.208 -18.810  1.00 96.42           H  
ATOM   4890  C   TYR A 326      15.189 -22.808 -20.133  1.00 96.42           C  
ATOM   4891  CB  TYR A 326      13.676 -22.964 -18.116  1.00 96.42           C  
ATOM   4892  HB2 TYR A 326      13.037 -23.745 -18.529  1.00 96.42           H  
ATOM   4893  HB3 TYR A 326      13.073 -22.371 -17.429  1.00 96.42           H  
ATOM   4894  O   TYR A 326      14.863 -23.785 -20.806  1.00 96.42           O  
ATOM   4895  CG  TYR A 326      14.827 -23.606 -17.362  1.00 96.42           C  
ATOM   4896  CD1 TYR A 326      15.122 -24.970 -17.554  1.00 96.42           C  
ATOM   4897  HD1 TYR A 326      14.488 -25.562 -18.197  1.00 96.42           H  
ATOM   4898  CD2 TYR A 326      15.661 -22.812 -16.554  1.00 96.42           C  
ATOM   4899  HD2 TYR A 326      15.434 -21.764 -16.428  1.00 96.42           H  
ATOM   4900  CE1 TYR A 326      16.251 -25.545 -16.940  1.00 96.42           C  
ATOM   4901  HE1 TYR A 326      16.484 -26.588 -17.096  1.00 96.42           H  
ATOM   4902  CE2 TYR A 326      16.804 -23.373 -15.959  1.00 96.42           C  
ATOM   4903  HE2 TYR A 326      17.454 -22.738 -15.374  1.00 96.42           H  
ATOM   4904  OH  TYR A 326      18.227 -25.256 -15.598  1.00 96.42           O  
ATOM   4905  HH  TYR A 326      18.756 -24.515 -15.293  1.00 96.42           H  
ATOM   4906  CZ  TYR A 326      17.101 -24.740 -16.156  1.00 96.42           C  
ATOM   4907  N   ASP A 327      16.453 -22.391 -20.046  1.00 95.70           N  
ATOM   4908  H   ASP A 327      16.637 -21.541 -19.532  1.00 95.70           H  
ATOM   4909  CA  ASP A 327      17.565 -22.994 -20.775  1.00 95.70           C  
ATOM   4910  HA  ASP A 327      17.212 -23.888 -21.289  1.00 95.70           H  
ATOM   4911  C   ASP A 327      18.685 -23.438 -19.808  1.00 95.70           C  
ATOM   4912  CB  ASP A 327      18.012 -22.024 -21.881  1.00 95.70           C  
ATOM   4913  HB2 ASP A 327      17.149 -21.794 -22.506  1.00 95.70           H  
ATOM   4914  HB3 ASP A 327      18.348 -21.090 -21.430  1.00 95.70           H  
ATOM   4915  O   ASP A 327      19.325 -22.643 -19.105  1.00 95.70           O  
ATOM   4916  CG  ASP A 327      19.115 -22.588 -22.779  1.00 95.70           C  
ATOM   4917  OD1 ASP A 327      19.750 -23.588 -22.370  1.00 95.70           O  
ATOM   4918  OD2 ASP A 327      19.377 -21.974 -23.830  1.00 95.70           O  
ATOM   4919  N   ALA A 328      18.924 -24.751 -19.762  1.00 96.38           N  
ATOM   4920  H   ALA A 328      18.417 -25.334 -20.413  1.00 96.38           H  
ATOM   4921  CA  ALA A 328      19.966 -25.356 -18.938  1.00 96.38           C  
ATOM   4922  HA  ALA A 328      19.888 -24.944 -17.932  1.00 96.38           H  
ATOM   4923  C   ALA A 328      21.389 -25.057 -19.450  1.00 96.38           C  
ATOM   4924  CB  ALA A 328      19.708 -26.865 -18.864  1.00 96.38           C  
ATOM   4925  HB1 ALA A 328      20.453 -27.333 -18.220  1.00 96.38           H  
ATOM   4926  HB2 ALA A 328      18.714 -27.049 -18.455  1.00 96.38           H  
ATOM   4927  HB3 ALA A 328      19.774 -27.301 -19.861  1.00 96.38           H  
ATOM   4928  O   ALA A 328      22.318 -24.962 -18.641  1.00 96.38           O  
ATOM   4929  N   GLU A 329      21.568 -24.885 -20.762  1.00 95.95           N  
ATOM   4930  H   GLU A 329      20.757 -24.799 -21.357  1.00 95.95           H  
ATOM   4931  CA  GLU A 329      22.843 -24.497 -21.373  1.00 95.95           C  
ATOM   4932  HA  GLU A 329      23.638 -25.124 -20.970  1.00 95.95           H  
ATOM   4933  C   GLU A 329      23.173 -23.047 -21.023  1.00 95.95           C  
ATOM   4934  CB  GLU A 329      22.820 -24.683 -22.900  1.00 95.95           C  
ATOM   4935  HB2 GLU A 329      23.805 -24.407 -23.277  1.00 95.95           H  
ATOM   4936  HB3 GLU A 329      22.084 -24.017 -23.351  1.00 95.95           H  
ATOM   4937  O   GLU A 329      24.298 -22.756 -20.610  1.00 95.95           O  
ATOM   4938  CG  GLU A 329      22.525 -26.134 -23.315  1.00 95.95           C
[truncated: 70,722 more chars]
