# Supplementary material for: Using structure prediction of negative sense RNA virus nucleoproteins to assess evolutionary relationships
Source: bioRxiv. 2024 May 22:2024.02.16.580771. Originally published 2024 Feb 17. Preprint. [Version 2] doi: 10.1101/2024.02.16.580771 (PMC10888975; doi:10.1101/2024.02.16.580771)
Supplement: Supplement 2 — Supplementary File 2: Full NSV Dataset NP AlphaFold PDBs (.pdb files) [file media-2.zip › Full NSV Dataset NP AlphaFold PDBs/ABB1.pdb]

ATOM      1  N   MET A   1      51.462 -28.520  64.494  1.00 46.42           N  
ATOM      2  H   MET A   1      50.539 -28.541  64.086  1.00 46.42           H  
ATOM      3  H2  MET A   1      52.019 -27.817  64.030  1.00 46.42           H  
ATOM      4  H3  MET A   1      51.369 -28.280  65.471  1.00 46.42           H  
ATOM      5  CA  MET A   1      52.102 -29.852  64.387  1.00 46.42           C  
ATOM      6  HA  MET A   1      52.123 -30.185  63.349  1.00 46.42           H  
ATOM      7  C   MET A   1      51.269 -30.840  65.178  1.00 46.42           C  
ATOM      8  CB  MET A   1      53.532 -29.840  64.946  1.00 46.42           C  
ATOM      9  HB2 MET A   1      53.561 -29.304  65.895  1.00 46.42           H  
ATOM     10  HB3 MET A   1      53.836 -30.871  65.131  1.00 46.42           H  
ATOM     11  O   MET A   1      51.021 -30.559  66.344  1.00 46.42           O  
ATOM     12  CG  MET A   1      54.545 -29.230  63.977  1.00 46.42           C  
ATOM     13  HG2 MET A   1      54.343 -28.167  63.847  1.00 46.42           H  
ATOM     14  HG3 MET A   1      54.451 -29.728  63.012  1.00 46.42           H  
ATOM     15  SD  MET A   1      56.242 -29.443  64.564  1.00 46.42           S  
ATOM     16  CE  MET A   1      57.171 -28.996  63.074  1.00 46.42           C  
ATOM     17  HE1 MET A   1      56.914 -29.673  62.259  1.00 46.42           H  
ATOM     18  HE2 MET A   1      56.936 -27.972  62.786  1.00 46.42           H  
ATOM     19  HE3 MET A   1      58.239 -29.071  63.278  1.00 46.42           H  
ATOM     20  N   PRO A   2      50.722 -31.879  64.530  1.00 32.32           N  
ATOM     21  CA  PRO A   2      51.145 -33.259  64.836  1.00 32.32           C  
ATOM     22  HA  PRO A   2      52.154 -33.270  65.248  1.00 32.32           H  
ATOM     23  C   PRO A   2      51.156 -34.134  63.530  1.00 32.32           C  
ATOM     24  CB  PRO A   2      50.161 -33.607  65.963  1.00 32.32           C  
ATOM     25  HB2 PRO A   2      50.135 -34.641  66.306  1.00 32.32           H  
ATOM     26  HB3 PRO A   2      50.410 -33.015  66.844  1.00 32.32           H  
ATOM     27  O   PRO A   2      51.111 -33.542  62.452  1.00 32.32           O  
ATOM     28  CG  PRO A   2      48.834 -33.109  65.406  1.00 32.32           C  
ATOM     29  HG2 PRO A   2      48.169 -32.786  66.207  1.00 32.32           H  
ATOM     30  HG3 PRO A   2      48.365 -33.885  64.803  1.00 32.32           H  
ATOM     31  CD  PRO A   2      49.257 -31.937  64.514  1.00 32.32           C  
ATOM     32  HD2 PRO A   2      48.821 -31.015  64.897  1.00 32.32           H  
ATOM     33  HD3 PRO A   2      48.903 -32.104  63.497  1.00 32.32           H  
ATOM     34  N   PRO A   3      51.372 -35.472  63.531  1.00 38.69           N  
ATOM     35  CA  PRO A   3      52.513 -36.090  62.844  1.00 38.69           C  
ATOM     36  HA  PRO A   3      53.141 -35.319  62.397  1.00 38.69           H  
ATOM     37  C   PRO A   3      52.133 -37.105  61.738  1.00 38.69           C  
ATOM     38  CB  PRO A   3      53.290 -36.782  63.988  1.00 38.69           C  
ATOM     39  HB2 PRO A   3      54.127 -36.158  64.301  1.00 38.69           H  
ATOM     40  HB3 PRO A   3      53.655 -37.765  63.690  1.00 38.69           H  
ATOM     41  O   PRO A   3      50.979 -37.490  61.566  1.00 38.69           O  
ATOM     42  CG  PRO A   3      52.289 -36.914  65.146  1.00 38.69           C  
ATOM     43  HG2 PRO A   3      52.555 -36.229  65.951  1.00 38.69           H  
ATOM     44  HG3 PRO A   3      52.224 -37.938  65.512  1.00 38.69           H  
ATOM     45  CD  PRO A   3      50.984 -36.477  64.503  1.00 38.69           C  
ATOM     46  HD2 PRO A   3      50.561 -37.331  63.975  1.00 38.69           H  
ATOM     47  HD3 PRO A   3      50.217 -36.183  65.220  1.00 38.69           H  
ATOM     48  N   LYS A   4      53.159 -37.577  61.014  1.00 49.27           N  
ATOM     49  H   LYS A   4      54.067 -37.203  61.249  1.00 49.27           H  
ATOM     50  CA  LYS A   4      53.126 -38.671  60.024  1.00 49.27           C  
ATOM     51  HA  LYS A   4      52.602 -38.333  59.130  1.00 49.27           H  
ATOM     52  C   LYS A   4      52.420 -39.940  60.537  1.00 49.27           C  
ATOM     53  CB  LYS A   4      54.581 -39.062  59.673  1.00 49.27           C  
ATOM     54  HB2 LYS A   4      54.567 -40.025  59.161  1.00 49.27           H  
ATOM     55  HB3 LYS A   4      55.145 -39.193  60.596  1.00 49.27           H  
ATOM     56  O   LYS A   4      52.751 -40.427  61.618  1.00 49.27           O  
ATOM     57  CG  LYS A   4      55.320 -38.071  58.759  1.00 49.27           C  
ATOM     58  HG2 LYS A   4      54.824 -38.054  57.788  1.00 49.27           H  
ATOM     59  HG3 LYS A   4      55.275 -37.071  59.191  1.00 49.27           H  
ATOM     60  CD  LYS A   4      56.796 -38.472  58.576  1.00 49.27           C  
ATOM     61  HD2 LYS A   4      56.848 -39.513  58.255  1.00 49.27           H  
ATOM     62  HD3 LYS A   4      57.311 -38.368  59.531  1.00 49.27           H  
ATOM     63  CE  LYS A   4      57.467 -37.582  57.518  1.00 49.27           C  
ATOM     64  HE2 LYS A   4      57.312 -36.539  57.795  1.00 49.27           H  
ATOM     65  HE3 LYS A   4      56.963 -37.741  56.564  1.00 49.27           H  
ATOM     66  NZ  LYS A   4      58.922 -37.855  57.376  1.00 49.27           N  
ATOM     67  HZ1 LYS A   4      59.319 -37.257  56.666  1.00 49.27           H  
ATOM     68  HZ2 LYS A   4      59.085 -38.811  57.095  1.00 49.27           H  
ATOM     69  HZ3 LYS A   4      59.411 -37.675  58.241  1.00 49.27           H  
ATOM     70  N   ARG A   5      51.618 -40.578  59.672  1.00 35.44           N  
ATOM     71  H   ARG A   5      51.342 -40.084  58.835  1.00 35.44           H  
ATOM     72  CA  ARG A   5      51.388 -42.035  59.672  1.00 35.44           C  
ATOM     73  HA  ARG A   5      52.056 -42.476  60.411  1.00 35.44           H  
ATOM     74  C   ARG A   5      51.778 -42.642  58.314  1.00 35.44           C  
ATOM     75  CB  ARG A   5      49.948 -42.408  60.085  1.00 35.44           C  
ATOM     76  HB2 ARG A   5      49.607 -43.241  59.469  1.00 35.44           H  
ATOM     77  HB3 ARG A   5      49.276 -41.568  59.911  1.00 35.44           H  
ATOM     78  O   ARG A   5      51.360 -42.175  57.264  1.00 35.44           O  
ATOM     79  CG  ARG A   5      49.876 -42.848  61.559  1.00 35.44           C  
ATOM     80  HG2 ARG A   5      50.174 -42.014  62.195  1.00 35.44           H  
ATOM     81  HG3 ARG A   5      50.565 -43.678  61.717  1.00 35.44           H  
ATOM     82  CD  ARG A   5      48.462 -43.303  61.944  1.00 35.44           C  
ATOM     83  HD2 ARG A   5      48.174 -44.132  61.297  1.00 35.44           H  
ATOM     84  HD3 ARG A   5      47.773 -42.476  61.778  1.00 35.44           H  
ATOM     85  NE  ARG A   5      48.387 -43.735  63.357  1.00 35.44           N  
ATOM     86  HE  ARG A   5      49.246 -43.715  63.888  1.00 35.44           H  
ATOM     87  NH1 ARG A   5      46.145 -44.243  63.392  1.00 35.44           N  
ATOM     88 HH11 ARG A   5      46.080 -44.011  62.411  1.00 35.44           H  
ATOM     89 HH12 ARG A   5      45.331 -44.597  63.875  1.00 35.44           H  
ATOM     90  NH2 ARG A   5      47.361 -44.521  65.239  1.00 35.44           N  
ATOM     91 HH21 ARG A   5      46.530 -44.867  65.699  1.00 35.44           H  
ATOM     92 HH22 ARG A   5      48.238 -44.506  65.739  1.00 35.44           H  
ATOM     93  CZ  ARG A   5      47.303 -44.162  63.987  1.00 35.44           C  
ATOM     94  N   ARG A   6      52.655 -43.641  58.419  1.00 35.82           N  
ATOM     95  H   ARG A   6      52.852 -43.872  59.382  1.00 35.82           H  
ATOM     96  CA  ARG A   6      53.096 -44.691  57.474  1.00 35.82           C  
ATOM     97  HA  ARG A   6      53.367 -44.279  56.502  1.00 35.82           H  
ATOM     98  C   ARG A   6      51.943 -45.715  57.258  1.00 35.82           C  
ATOM     99  CB  ARG A   6      54.299 -45.320  58.210  1.00 35.82           C  
ATOM    100  HB2 ARG A   6      54.209 -45.165  59.285  1.00 35.82           H  
ATOM    101  HB3 ARG A   6      54.242 -46.404  58.115  1.00 35.82           H  
ATOM    102  O   ARG A   6      51.056 -45.708  58.103  1.00 35.82           O  
ATOM    103  CG  ARG A   6      55.676 -44.788  57.769  1.00 35.82           C  
ATOM    104  HG2 ARG A   6      55.814 -44.953  56.701  1.00 35.82           H  
ATOM    105  HG3 ARG A   6      55.727 -43.716  57.962  1.00 35.82           H  
ATOM    106  CD  ARG A   6      56.783 -45.503  58.564  1.00 35.82           C  
ATOM    107  HD2 ARG A   6      56.689 -45.232  59.616  1.00 35.82           H  
ATOM    108  HD3 ARG A   6      56.635 -46.580  58.478  1.00 35.82           H  
ATOM    109  NE  ARG A   6      58.141 -45.170  58.090  1.00 35.82           N  
ATOM    110  HE  ARG A   6      58.212 -44.539  57.304  1.00 35.82           H  
ATOM    111  NH1 ARG A   6      59.287 -46.616  59.470  1.00 35.82           N  
ATOM    112 HH11 ARG A   6      58.413 -46.977  59.823  1.00 35.82           H  
ATOM    113 HH12 ARG A   6      60.154 -47.046  59.759  1.00 35.82           H  
ATOM    114  NH2 ARG A   6      60.419 -45.331  58.047  1.00 35.82           N  
ATOM    115 HH21 ARG A   6      60.462 -44.712  57.250  1.00 35.82           H  
ATOM    116 HH22 ARG A   6      61.265 -45.783  58.362  1.00 35.82           H  
ATOM    117  CZ  ARG A   6      59.269 -45.703  58.537  1.00 35.82           C  
ATOM    118  N   LEU A   7      51.864 -46.639  56.287  1.00 36.86           N  
ATOM    119  H   LEU A   7      50.967 -47.103  56.297  1.00 36.86           H  
ATOM    120  CA  LEU A   7      52.787 -47.349  55.367  1.00 36.86           C  
ATOM    121  HA  LEU A   7      53.426 -46.664  54.811  1.00 36.86           H  
ATOM    122  C   LEU A   7      51.894 -48.185  54.382  1.00 36.86           C  
ATOM    123  CB  LEU A   7      53.612 -48.356  56.232  1.00 36.86           C  
ATOM    124  HB2 LEU A   7      53.428 -49.383  55.916  1.00 36.86           H  
ATOM    125  HB3 LEU A   7      53.178 -48.359  57.232  1.00 36.86           H  
ATOM    126  O   LEU A   7      50.896 -48.690  54.880  1.00 36.86           O  
ATOM    127  CG  LEU A   7      55.137 -48.138  56.394  1.00 36.86           C  
ATOM    128  HG  LEU A   7      55.319 -47.068  56.500  1.00 36.86           H  
ATOM    129  CD1 LEU A   7      55.614 -48.859  57.660  1.00 36.86           C  
ATOM    130 HD11 LEU A   7      55.410 -49.924  57.556  1.00 36.86           H  
ATOM    131 HD12 LEU A   7      56.687 -48.732  57.802  1.00 36.86           H  
ATOM    132 HD13 LEU A   7      55.080 -48.500  58.540  1.00 36.86           H  
ATOM    133  CD2 LEU A   7      56.105 -48.550  55.298  1.00 36.86           C  
ATOM    134 HD21 LEU A   7      57.124 -48.282  55.576  1.00 36.86           H  
ATOM    135 HD22 LEU A   7      56.076 -49.630  55.158  1.00 36.86           H  
ATOM    136 HD23 LEU A   7      55.867 -48.017  54.377  1.00 36.86           H  
ATOM    137  N   VAL A   8      52.302 -48.310  53.094  1.00 40.11           N  
ATOM    138  H   VAL A   8      53.029 -47.657  52.836  1.00 40.11           H  
ATOM    139  CA  VAL A   8      52.197 -49.426  52.073  1.00 40.11           C  
ATOM    140  HA  VAL A   8      52.342 -48.924  51.116  1.00 40.11           H  
ATOM    141  C   VAL A   8      50.820 -50.122  51.876  1.00 40.11           C  
ATOM    142  CB  VAL A   8      53.395 -50.429  52.188  1.00 40.11           C  
ATOM    143  HB  VAL A   8      53.063 -51.364  52.638  1.00 40.11           H  
ATOM    144  O   VAL A   8      50.066 -50.274  52.818  1.00 40.11           O  
ATOM    145  CG1 VAL A   8      54.190 -50.665  50.882  1.00 40.11           C  
ATOM    146 HG11 VAL A   8      53.808 -51.519  50.322  1.00 40.11           H  
ATOM    147 HG12 VAL A   8      54.180 -49.777  50.251  1.00 40.11           H  
ATOM    148 HG13 VAL A   8      55.226 -50.955  51.056  1.00 40.11           H  
ATOM    149  CG2 VAL A   8      54.518 -49.898  53.072  1.00 40.11           C  
ATOM    150 HG21 VAL A   8      54.864 -48.936  52.692  1.00 40.11           H  
ATOM    151 HG22 VAL A   8      54.119 -49.845  54.085  1.00 40.11           H  
ATOM    152 HG23 VAL A   8      55.347 -50.605  53.117  1.00 40.11           H  
ATOM    153  N   ASP A   9      50.341 -50.458  50.673  1.00 32.25           N  
ATOM    154  H   ASP A   9      49.338 -50.579  50.699  1.00 32.25           H  
ATOM    155  CA  ASP A   9      50.932 -51.362  49.678  1.00 32.25           C  
ATOM    156  HA  ASP A   9      52.019 -51.279  49.682  1.00 32.25           H  
ATOM    157  C   ASP A   9      50.487 -51.052  48.227  1.00 32.25           C  
ATOM    158  CB  ASP A   9      50.541 -52.815  50.050  1.00 32.25           C  
ATOM    159  HB2 ASP A   9      50.744 -53.463  49.197  1.00 32.25           H  
ATOM    160  HB3 ASP A   9      49.470 -52.862  50.244  1.00 32.25           H  
ATOM    161  O   ASP A   9      49.312 -50.820  47.957  1.00 32.25           O  
ATOM    162  CG  ASP A   9      51.317 -53.397  51.243  1.00 32.25           C  
ATOM    163  OD1 ASP A   9      52.564 -53.299  51.222  1.00 32.25           O  
ATOM    164  OD2 ASP A   9      50.684 -53.937  52.176  1.00 32.25           O  
ATOM    165  N   SER A  10      51.447 -51.061  47.290  1.00 39.51           N  
ATOM    166  H   SER A  10      52.386 -51.221  47.624  1.00 39.51           H  
ATOM    167  CA  SER A  10      51.233 -51.450  45.877  1.00 39.51           C  
ATOM    168  HA  SER A  10      50.422 -50.875  45.431  1.00 39.51           H  
ATOM    169  C   SER A  10      50.890 -52.950  45.835  1.00 39.51           C  
ATOM    170  CB  SER A  10      52.552 -51.244  45.110  1.00 39.51           C  
ATOM    171  HB2 SER A  10      52.458 -51.601  44.084  1.00 39.51           H  
ATOM    172  HB3 SER A  10      53.336 -51.827  45.593  1.00 39.51           H  
ATOM    173  O   SER A  10      51.341 -53.634  46.754  1.00 39.51           O  
ATOM    174  OG  SER A  10      52.943 -49.883  45.083  1.00 39.51           O  
ATOM    175  HG  SER A  10      52.302 -49.404  44.552  1.00 39.51           H  
ATOM    176  N   PRO A  11      50.232 -53.530  44.809  1.00 45.25           N  
ATOM    177  CA  PRO A  11      50.267 -53.139  43.392  1.00 45.25           C  
ATOM    178  HA  PRO A  11      50.647 -52.129  43.239  1.00 45.25           H  
ATOM    179  C   PRO A  11      48.905 -53.265  42.678  1.00 45.25           C  
ATOM    180  CB  PRO A  11      51.234 -54.186  42.826  1.00 45.25           C  
ATOM    181  HB2 PRO A  11      52.258 -53.908  43.075  1.00 45.25           H  
ATOM    182  HB3 PRO A  11      51.128 -54.310  41.749  1.00 45.25           H  
ATOM    183  O   PRO A  11      48.009 -53.908  43.194  1.00 45.25           O  
ATOM    184  CG  PRO A  11      50.848 -55.468  43.584  1.00 45.25           C  
ATOM    185  HG2 PRO A  11      51.741 -56.027  43.864  1.00 45.25           H  
ATOM    186  HG3 PRO A  11      50.189 -56.085  42.974  1.00 45.25           H  
ATOM    187  CD  PRO A  11      50.091 -54.989  44.819  1.00 45.25           C  
ATOM    188  HD2 PRO A  11      50.511 -55.473  45.701  1.00 45.25           H  
ATOM    189  HD3 PRO A  11      49.043 -55.283  44.765  1.00 45.25           H  
ATOM    190  N   GLU A  12      48.759 -52.652  41.506  1.00 37.35           N  
ATOM    191  H   GLU A  12      49.427 -51.932  41.271  1.00 37.35           H  
ATOM    192  CA  GLU A  12      48.036 -53.189  40.332  1.00 37.35           C  
ATOM    193  HA  GLU A  12      48.720 -53.851  39.801  1.00 37.35           H  
ATOM    194  C   GLU A  12      47.732 -52.033  39.368  1.00 37.35           C  
ATOM    195  CB  GLU A  12      46.784 -54.054  40.631  1.00 37.35           C  
ATOM    196  HB2 GLU A  12      46.246 -53.670  41.497  1.00 37.35           H  
ATOM    197  HB3 GLU A  12      46.108 -54.009  39.777  1.00 37.35           H  
ATOM    198  O   GLU A  12      47.060 -51.059  39.700  1.00 37.35           O  
ATOM    199  CG  GLU A  12      47.216 -55.534  40.815  1.00 37.35           C  
ATOM    200  HG2 GLU A  12      47.435 -55.938  39.827  1.00 37.35           H  
ATOM    201  HG3 GLU A  12      48.156 -55.584  41.364  1.00 37.35           H  
ATOM    202  CD  GLU A  12      46.197 -56.459  41.508  1.00 37.35           C  
ATOM    203  OE1 GLU A  12      46.636 -57.546  41.965  1.00 37.35           O  
ATOM    204  OE2 GLU A  12      44.995 -56.113  41.586  1.00 37.35           O  
ATOM    205  N   ASP A  13      48.345 -52.148  38.192  1.00 44.95           N  
ATOM    206  H   ASP A  13      48.889 -52.993  38.087  1.00 44.95           H  
ATOM    207  CA  ASP A  13      47.776 -51.794  36.896  1.00 44.95           C  
ATOM    208  HA  ASP A  13      48.581 -51.925  36.172  1.00 44.95           H  
ATOM    209  C   ASP A  13      47.307 -50.347  36.704  1.00 44.95           C  
ATOM    210  CB  ASP A  13      46.740 -52.869  36.524  1.00 44.95           C  
ATOM    211  HB2 ASP A  13      45.869 -52.767  37.172  1.00 44.95           H  
ATOM    212  HB3 ASP A  13      46.422 -52.714  35.493  1.00 44.95           H  
ATOM    213  O   ASP A  13      46.121 -50.034  36.661  1.00 44.95           O  
ATOM    214  CG  ASP A  13      47.306 -54.295  36.662  1.00 44.95           C  
ATOM    215  OD1 ASP A  13      48.556 -54.441  36.628  1.00 44.95           O  
ATOM    216  OD2 ASP A  13      46.501 -55.225  36.867  1.00 44.95           O  
ATOM    217  N   MET A  14      48.267 -49.451  36.465  1.00 38.49           N  
ATOM    218  H   MET A  14      49.223 -49.773  36.517  1.00 38.49           H  
ATOM    219  CA  MET A  14      47.995 -48.274  35.635  1.00 38.49           C  
ATOM    220  HA  MET A  14      46.921 -48.122  35.531  1.00 38.49           H  
ATOM    221  C   MET A  14      48.515 -48.579  34.238  1.00 38.49           C  
ATOM    222  CB  MET A  14      48.546 -46.996  36.268  1.00 38.49           C  
ATOM    223  HB2 MET A  14      48.544 -46.200  35.524  1.00 38.49           H  
ATOM    224  HB3 MET A  14      49.572 -47.165  36.595  1.00 38.49           H  
ATOM    225  O   MET A  14      49.665 -48.292  33.900  1.00 38.49           O  
ATOM    226  CG  MET A  14      47.676 -46.580  37.468  1.00 38.49           C  
ATOM    227  HG2 MET A  14      47.050 -47.420  37.770  1.00 38.49           H  
ATOM    228  HG3 MET A  14      48.336 -46.359  38.308  1.00 38.49           H  
ATOM    229  SD  MET A  14      46.598 -45.140  37.209  1.00 38.49           S  
ATOM    230  CE  MET A  14      47.841 -43.825  37.168  1.00 38.49           C  
ATOM    231  HE1 MET A  14      48.405 -43.826  38.101  1.00 38.49           H  
ATOM    232  HE2 MET A  14      48.518 -43.990  36.330  1.00 38.49           H  
ATOM    233  HE3 MET A  14      47.343 -42.864  37.041  1.00 38.49           H  
ATOM    234  N   GLU A  15      47.651 -49.262  33.491  1.00 41.07           N  
ATOM    235  H   GLU A  15      46.760 -49.498  33.902  1.00 41.07           H  
ATOM    236  CA  GLU A  15      47.772 -49.458  32.057  1.00 41.07           C  
ATOM    237  HA  GLU A  15      48.653 -50.072  31.870  1.00 41.07           H  
ATOM    238  C   GLU A  15      47.967 -48.118  31.337  1.00 41.07           C  
ATOM    239  CB  GLU A  15      46.541 -50.198  31.502  1.00 41.07           C  
ATOM    240  HB2 GLU A  15      45.639 -49.667  31.808  1.00 41.07           H  
ATOM    241  HB3 GLU A  15      46.595 -50.189  30.413  1.00 41.07           H  
ATOM    242  O   GLU A  15      47.494 -47.055  31.743  1.00 41.07           O  
ATOM    243  CG  GLU A  15      46.466 -51.665  31.963  1.00 41.07           C  
ATOM    244  HG2 GLU A  15      47.404 -52.154  31.700  1.00 41.07           H  
ATOM    245  HG3 GLU A  15      46.368 -51.690  33.048  1.00 41.07           H  
ATOM    246  CD  GLU A  15      45.291 -52.438  31.334  1.00 41.07           C  
ATOM    247  OE1 GLU A  15      45.422 -53.676  31.192  1.00 41.07           O  
ATOM    248  OE2 GLU A  15      44.277 -51.801  30.970  1.00 41.07           O  
ATOM    249  N   ASP A  16      48.721 -48.224  30.257  1.00 48.76           N  
ATOM    250  H   ASP A  16      49.010 -49.161  30.011  1.00 48.76           H  
ATOM    251  CA  ASP A  16      49.161 -47.196  29.330  1.00 48.76           C  
ATOM    252  HA  ASP A  16      49.740 -46.449  29.873  1.00 48.76           H  
ATOM    253  C   ASP A  16      47.948 -46.509  28.654  1.00 48.76           C  
ATOM    254  CB  ASP A  16      50.087 -47.971  28.353  1.00 48.76           C  
ATOM    255  HB2 ASP A  16      50.538 -48.808  28.885  1.00 48.76           H  
ATOM    256  HB3 ASP A  16      49.500 -48.414  27.548  1.00 48.76           H  
ATOM    257  O   ASP A  16      47.510 -46.907  27.574  1.00 48.76           O  
ATOM    258  CG  ASP A  16      51.270 -47.209  27.756  1.00 48.76           C  
ATOM    259  OD1 ASP A  16      51.505 -46.040  28.137  1.00 48.76           O  
ATOM    260  OD2 ASP A  16      51.991 -47.845  26.951  1.00 48.76           O  
ATOM    261  N   GLU A  17      47.352 -45.485  29.279  1.00 44.16           N  
ATOM    262  H   GLU A  17      47.581 -45.312  30.247  1.00 44.16           H  
ATOM    263  CA  GLU A  17      46.354 -44.647  28.600  1.00 44.16           C  
ATOM    264  HA  GLU A  17      45.757 -45.296  27.958  1.00 44.16           H  
ATOM    265  C   GLU A  17      47.057 -43.651  27.666  1.00 44.16           C  
ATOM    266  CB  GLU A  17      45.342 -43.973  29.545  1.00 44.16           C  
ATOM    267  HB2 GLU A  17      44.888 -43.150  28.993  1.00 44.16           H  
ATOM    268  HB3 GLU A  17      45.851 -43.565  30.418  1.00 44.16           H  
ATOM    269  O   GLU A  17      47.605 -42.622  28.073  1.00 44.16           O  
ATOM    270  CG  GLU A  17      44.212 -44.932  29.980  1.00 44.16           C  
ATOM    271  HG2 GLU A  17      43.908 -45.525  29.117  1.00 44.16           H  
ATOM    272  HG3 GLU A  17      44.603 -45.616  30.734  1.00 44.16           H  
ATOM    273  CD  GLU A  17      42.959 -44.214  30.526  1.00 44.16           C  
ATOM    274  OE1 GLU A  17      41.908 -44.885  30.647  1.00 44.16           O  
ATOM    275  OE2 GLU A  17      43.019 -42.987  30.785  1.00 44.16           O  
ATOM    276  N   GLY A  18      47.044 -44.004  26.378  1.00 49.95           N  
ATOM    277  H   GLY A  18      46.700 -44.934  26.183  1.00 49.95           H  
ATOM    278  CA  GLY A  18      47.551 -43.208  25.267  1.00 49.95           C  
ATOM    279  HA2 GLY A  18      48.632 -43.122  25.384  1.00 49.95           H  
ATOM    280  HA3 GLY A  18      47.346 -43.735  24.336  1.00 49.95           H  
ATOM    281  C   GLY A  18      46.958 -41.791  25.170  1.00 49.95           C  
ATOM    282  O   GLY A  18      45.993 -41.435  25.847  1.00 49.95           O  
ATOM    283  N   PRO A  19      47.547 -40.941  24.310  1.00 51.52           N  
ATOM    284  CA  PRO A  19      47.285 -39.508  24.292  1.00 51.52           C  
ATOM    285  HA  PRO A  19      47.551 -39.088  25.262  1.00 51.52           H  
ATOM    286  C   PRO A  19      45.809 -39.212  24.009  1.00 51.52           C  
ATOM    287  CB  PRO A  19      48.222 -38.933  23.223  1.00 51.52           C  
ATOM    288  HB2 PRO A  19      47.776 -38.093  22.691  1.00 51.52           H  
ATOM    289  HB3 PRO A  19      49.159 -38.631  23.691  1.00 51.52           H  
ATOM    290  O   PRO A  19      45.262 -39.625  22.990  1.00 51.52           O  
ATOM    291  CG  PRO A  19      48.482 -40.119  22.294  1.00 51.52           C  
ATOM    292  HG2 PRO A  19      47.668 -40.203  21.573  1.00 51.52           H  
ATOM    293  HG3 PRO A  19      49.439 -40.034  21.780  1.00 51.52           H  
ATOM    294  CD  PRO A  19      48.449 -41.317  23.238  1.00 51.52           C  
ATOM    295  HD2 PRO A  19      49.443 -41.494  23.648  1.00 51.52           H  
ATOM    296  HD3 PRO A  19      48.095 -42.202  22.709  1.00 51.52           H  
ATOM    297  N   SER A  20      45.188 -38.448  24.910  1.00 54.77           N  
ATOM    298  H   SER A  20      45.681 -38.243  25.767  1.00 54.77           H  
ATOM    299  CA  SER A  20      43.811 -37.974  24.789  1.00 54.77           C  
ATOM    300  HA  SER A  20      43.146 -38.837  24.820  1.00 54.77           H  
ATOM    301  C   SER A  20      43.604 -37.229  23.464  1.00 54.77           C  
ATOM    302  CB  SER A  20      43.479 -37.060  25.982  1.00 54.77           C  
ATOM    303  HB2 SER A  20      42.425 -36.788  25.932  1.00 54.77           H  
ATOM    304  HB3 SER A  20      43.657 -37.594  26.916  1.00 54.77           H  
ATOM    305  O   SER A  20      44.115 -36.115  23.291  1.00 54.77           O  
ATOM    306  OG  SER A  20      44.268 -35.878  25.944  1.00 54.77           O  
ATOM    307  HG  SER A  20      44.450 -35.743  25.011  1.00 54.77           H  
ATOM    308  N   ASP A  21      42.829 -37.815  22.554  1.00 61.17           N  
ATOM    309  H   ASP A  21      42.586 -38.787  22.686  1.00 61.17           H  
ATOM    310  CA  ASP A  21      42.338 -37.157  21.345  1.00 61.17           C  
ATOM    311  HA  ASP A  21      43.188 -36.752  20.796  1.00 61.17           H  
ATOM    312  C   ASP A  21      41.442 -35.978  21.751  1.00 61.17           C  
ATOM    313  CB  ASP A  21      41.580 -38.165  20.447  1.00 61.17           C  
ATOM    314  HB2 ASP A  21      40.684 -37.684  20.053  1.00 61.17           H  
ATOM    315  HB3 ASP A  21      41.249 -39.015  21.044  1.00 61.17           H  
ATOM    316  O   ASP A  21      40.252 -36.119  22.042  1.00 61.17           O  
ATOM    317  CG  ASP A  21      42.363 -38.666  19.227  1.00 61.17           C  
ATOM    318  OD1 ASP A  21      43.331 -37.983  18.819  1.00 61.17           O  
ATOM    319  OD2 ASP A  21      41.915 -39.679  18.647  1.00 61.17           O  
ATOM    320  N   ARG A  22      42.016 -34.772  21.807  1.00 61.46           N  
ATOM    321  H   ARG A  22      43.008 -34.727  21.621  1.00 61.46           H  
ATOM    322  CA  ARG A  22      41.213 -33.550  21.880  1.00 61.46           C  
ATOM    323  HA  ARG A  22      40.460 -33.691  22.655  1.00 61.46           H  
ATOM    324  C   ARG A  22      40.527 -33.386  20.524  1.00 61.46           C  
ATOM    325  CB  ARG A  22      42.066 -32.323  22.217  1.00 61.46           C  
ATOM    326  HB2 ARG A  22      41.479 -31.430  22.003  1.00 61.46           H  
ATOM    327  HB3 ARG A  22      42.956 -32.310  21.588  1.00 61.46           H  
ATOM    328  O   ARG A  22      41.241 -33.251  19.529  1.00 61.46           O  
ATOM    329  CG  ARG A  22      42.465 -32.302  23.695  1.00 61.46           C  
ATOM    330  HG2 ARG A  22      41.570 -32.357  24.314  1.00 61.46           H  
ATOM    331  HG3 ARG A  22      43.105 -33.156  23.914  1.00 61.46           H  
ATOM    332  CD  ARG A  22      43.215 -31.003  24.000  1.00 61.46           C  
ATOM    333  HD2 ARG A  22      44.110 -30.964  23.379  1.00 61.46           H  
ATOM    334  HD3 ARG A  22      42.569 -30.161  23.748  1.00 61.46           H  
ATOM    335  NE  ARG A  22      43.596 -30.928  25.420  1.00 61.46           N  
ATOM    336  HE  ARG A  22      43.456 -31.768  25.964  1.00 61.46           H  
ATOM    337  NH1 ARG A  22      44.426 -28.789  25.387  1.00 61.46           N  
ATOM    338 HH11 ARG A  22      44.874 -28.017  25.860  1.00 61.46           H  
ATOM    339 HH12 ARG A  22      44.221 -28.749  24.399  1.00 61.46           H  
ATOM    340  NH2 ARG A  22      44.447 -29.958  27.293  1.00 61.46           N  
ATOM    341 HH21 ARG A  22      44.894 -29.182  27.760  1.00 61.46           H  
ATOM    342 HH22 ARG A  22      44.272 -30.814  27.800  1.00 61.46           H  
ATOM    343  CZ  ARG A  22      44.152 -29.895  26.025  1.00 61.46           C  
ATOM    344  N   PRO A  23      39.184 -33.359  20.448  1.00 64.35           N  
ATOM    345  CA  PRO A  23      38.500 -33.199  19.174  1.00 64.35           C  
ATOM    346  HA  PRO A  23      38.771 -34.026  18.518  1.00 64.35           H  
ATOM    347  C   PRO A  23      38.933 -31.880  18.518  1.00 64.35           C  
ATOM    348  CB  PRO A  23      37.001 -33.288  19.484  1.00 64.35           C  
ATOM    349  HB2 PRO A  23      36.413 -32.591  18.886  1.00 64.35           H  
ATOM    350  HB3 PRO A  23      36.662 -34.310  19.311  1.00 64.35           H  
ATOM    351  O   PRO A  23      38.702 -30.793  19.043  1.00 64.35           O  
ATOM    352  CG  PRO A  23      36.906 -32.976  20.977  1.00 64.35           C  
ATOM    353  HG2 PRO A  23      36.052 -33.469  21.443  1.00 64.35           H  
ATOM    354  HG3 PRO A  23      36.847 -31.897  21.116  1.00 64.35           H  
ATOM    355  CD  PRO A  23      38.230 -33.484  21.537  1.00 64.35           C  
ATOM    356  HD2 PRO A  23      38.135 -34.534  21.814  1.00 64.35           H  
ATOM    357  HD3 PRO A  23      38.516 -32.886  22.402  1.00 64.35           H  
ATOM    358  N   THR A  24      39.598 -31.996  17.368  1.00 73.27           N  
ATOM    359  H   THR A  24      39.826 -32.926  17.046  1.00 73.27           H  
ATOM    360  CA  THR A  24      40.175 -30.891  16.584  1.00 73.27           C  
ATOM    361  HA  THR A  24      40.670 -30.198  17.264  1.00 73.27           H  
ATOM    362  C   THR A  24      39.127 -30.080  15.822  1.00 73.27           C  
ATOM    363  CB  THR A  24      41.221 -31.439  15.596  1.00 73.27           C  
ATOM    364  HB  THR A  24      41.436 -30.694  14.830  1.00 73.27           H  
ATOM    365  O   THR A  24      39.439 -29.020  15.282  1.00 73.27           O  
ATOM    366  CG2 THR A  24      42.529 -31.795  16.301  1.00 73.27           C  
ATOM    367 HG21 THR A  24      42.358 -32.570  17.048  1.00 73.27           H  
ATOM    368 HG22 THR A  24      43.257 -32.154  15.573  1.00 73.27           H  
ATOM    369 HG23 THR A  24      42.933 -30.911  16.794  1.00 73.27           H  
ATOM    370  OG1 THR A  24      40.744 -32.621  14.987  1.00 73.27           O  
ATOM    371  HG1 THR A  24      41.500 -33.070  14.602  1.00 73.27           H  
ATOM    372  N   HIS A  25      37.873 -30.543  15.800  1.00 76.73           N  
ATOM    373  H   HIS A  25      37.671 -31.382  16.325  1.00 76.73           H  
ATOM    374  CA  HIS A  25      36.768 -29.901  15.101  1.00 76.73           C  
ATOM    375  HA  HIS A  25      36.985 -28.837  15.010  1.00 76.73           H  
ATOM    376  C   HIS A  25      35.449 -30.024  15.863  1.00 76.73           C  
ATOM    377  CB  HIS A  25      36.645 -30.492  13.689  1.00 76.73           C  
ATOM    378  HB2 HIS A  25      36.556 -31.576  13.757  1.00 76.73           H  
ATOM    379  HB3 HIS A  25      35.743 -30.111  13.212  1.00 76.73           H  
ATOM    380  O   HIS A  25      35.258 -30.915  16.693  1.00 76.73           O  
ATOM    381  CG  HIS A  25      37.820 -30.136  12.817  1.00 76.73           C  
ATOM    382  CD2 HIS A  25      38.845 -30.963  12.441  1.00 76.73           C  
ATOM    383  HD2 HIS A  25      38.946 -32.007  12.699  1.00 76.73           H  
ATOM    384  ND1 HIS A  25      38.120 -28.879  12.341  1.00 76.73           N  
ATOM    385  HD1 HIS A  25      37.628 -28.024  12.559  1.00 76.73           H  
ATOM    386  CE1 HIS A  25      39.294 -28.949  11.694  1.00 76.73           C  
ATOM    387  HE1 HIS A  25      39.811 -28.113  11.249  1.00 76.73           H  
ATOM    388  NE2 HIS A  25      39.763 -30.204  11.709  1.00 76.73           N  
ATOM    389  N   LEU A  26      34.524 -29.116  15.538  1.00 77.46           N  
ATOM    390  H   LEU A  26      34.752 -28.438  14.824  1.00 77.46           H  
ATOM    391  CA  LEU A  26      33.154 -29.152  16.033  1.00 77.46           C  
ATOM    392  HA  LEU A  26      33.203 -29.043  17.116  1.00 77.46           H  
ATOM    393  C   LEU A  26      32.481 -30.493  15.682  1.00 77.46           C  
ATOM    394  CB  LEU A  26      32.351 -27.980  15.440  1.00 77.46           C  
ATOM    395  HB2 LEU A  26      32.601 -27.887  14.383  1.00 77.46           H  
ATOM    396  HB3 LEU A  26      31.287 -28.207  15.500  1.00 77.46           H  
ATOM    397  O   LEU A  26      32.653 -30.983  14.559  1.00 77.46           O  
ATOM    398  CG  LEU A  26      32.601 -26.642  16.156  1.00 77.46           C  
ATOM    399  HG  LEU A  26      33.670 -26.508  16.322  1.00 77.46           H  
ATOM    400  CD1 LEU A  26      32.103 -25.486  15.291  1.00 77.46           C  
ATOM    401 HD11 LEU A  26      31.034 -25.592  15.104  1.00 77.46           H  
ATOM    402 HD12 LEU A  26      32.286 -24.540  15.801  1.00 77.46           H  
ATOM    403 HD13 LEU A  26      32.637 -25.479  14.340  1.00 77.46           H  
ATOM    404  CD2 LEU A  26      31.868 -26.584  17.500  1.00 77.46           C  
ATOM    405 HD21 LEU A  26      30.797 -26.723  17.353  1.00 77.46           H  
ATOM    406 HD22 LEU A  26      32.242 -27.357  18.171  1.00 77.46           H  
ATOM    407 HD23 LEU A  26      32.040 -25.615  17.969  1.00 77.46           H  
ATOM    408  N   PRO A  27      31.677 -31.062  16.599  1.00 83.65           N  
ATOM    409  CA  PRO A  27      30.883 -32.248  16.314  1.00 83.65           C  
ATOM    410  HA  PRO A  27      31.561 -33.077  16.109  1.00 83.65           H  
ATOM    411  C   PRO A  27      29.958 -32.018  15.118  1.00 83.65           C  
ATOM    412  CB  PRO A  27      30.083 -32.545  17.587  1.00 83.65           C  
ATOM    413  HB2 PRO A  27      30.001 -33.616  17.770  1.00 83.65           H  
ATOM    414  HB3 PRO A  27      29.092 -32.096  17.522  1.00 83.65           H  
ATOM    415  O   PRO A  27      29.385 -30.937  14.952  1.00 83.65           O  
ATOM    416  CG  PRO A  27      30.875 -31.844  18.687  1.00 83.65           C  
ATOM    417  HG2 PRO A  27      31.678 -32.496  19.029  1.00 83.65           H  
ATOM    418  HG3 PRO A  27      30.239 -31.550  19.522  1.00 83.65           H  
ATOM    419  CD  PRO A  27      31.470 -30.636  17.975  1.00 83.65           C  
ATOM    420  HD2 PRO A  27      32.405 -30.363  18.464  1.00 83.65           H  
ATOM    421  HD3 PRO A  27      30.766 -29.804  17.997  1.00 83.65           H  
ATOM    422  N   LYS A  28      29.780 -33.050  14.289  1.00 87.80           N  
ATOM    423  H   LYS A  28      30.240 -33.923  14.505  1.00 87.80           H  
ATOM    424  CA  LYS A  28      28.813 -32.999  13.189  1.00 87.80           C  
ATOM    425  HA  LYS A  28      29.021 -32.112  12.591  1.00 87.80           H  
ATOM    426  C   LYS A  28      27.401 -32.849  13.757  1.00 87.80           C  
ATOM    427  CB  LYS A  28      28.917 -34.242  12.295  1.00 87.80           C  
ATOM    428  HB2 LYS A  28      28.067 -34.246  11.612  1.00 87.80           H  
ATOM    429  HB3 LYS A  28      28.861 -35.140  12.911  1.00 87.80           H  
ATOM    430  O   LYS A  28      26.997 -33.617  14.627  1.00 87.80           O  
ATOM    431  CG  LYS A  28      30.209 -34.252  11.466  1.00 87.80           C  
ATOM    432  HG2 LYS A  28      31.070 -34.295  12.133  1.00 87.80           H  
ATOM    433  HG3 LYS A  28      30.265 -33.338  10.874  1.00 87.80           H  
ATOM    434  CD  LYS A  28      30.235 -35.466  10.528  1.00 87.80           C  
ATOM    435  HD2 LYS A  28      30.188 -36.375  11.128  1.00 87.80           H  
ATOM    436  HD3 LYS A  28      29.367 -35.430   9.870  1.00 87.80           H  
ATOM    437  CE  LYS A  28      31.519 -35.463   9.691  1.00 87.80           C  
ATOM    438  HE2 LYS A  28      31.539 -34.558   9.084  1.00 87.80           H  
ATOM    439  HE3 LYS A  28      32.372 -35.425  10.369  1.00 87.80           H  
ATOM    440  NZ  LYS A  28      31.610 -36.668   8.829  1.00 87.80           N  
ATOM    441  HZ1 LYS A  28      32.472 -36.662   8.302  1.00 87.80           H  
ATOM    442  HZ2 LYS A  28      30.835 -36.707   8.183  1.00 87.80           H  
ATOM    443  HZ3 LYS A  28      31.597 -37.505   9.394  1.00 87.80           H  
ATOM    444  N   LEU A  29      26.655 -31.875  13.240  1.00 92.18           N  
ATOM    445  H   LEU A  29      27.066 -31.270  12.543  1.00 92.18           H  
ATOM    446  CA  LEU A  29      25.250 -31.690  13.592  1.00 92.18           C  
ATOM    447  HA  LEU A  29      25.183 -31.711  14.680  1.00 92.18           H  
ATOM    448  C   LEU A  29      24.403 -32.852  13.037  1.00 92.18           C  
ATOM    449  CB  LEU A  29      24.746 -30.326  13.085  1.00 92.18           C  
ATOM    450  HB2 LEU A  29      23.677 -30.250  13.285  1.00 92.18           H  
ATOM    451  HB3 LEU A  29      24.880 -30.290  12.004  1.00 92.18           H  
ATOM    452  O   LEU A  29      24.684 -33.333  11.938  1.00 92.18           O  
ATOM    453  CG  LEU A  29      25.445 -29.106  13.715  1.00 92.18           C  
ATOM    454  HG  LEU A  29      26.515 -29.152  13.510  1.00 92.18           H  
ATOM    455  CD1 LEU A  29      24.893 -27.828  13.082  1.00 92.18           C  
ATOM    456 HD11 LEU A  29      25.054 -27.849  12.005  1.00 92.18           H  
ATOM    457 HD12 LEU A  29      23.827 -27.737  13.287  1.00 92.18           H  
ATOM    458 HD13 LEU A  29      25.411 -26.962  13.494  1.00 92.18           H  
ATOM    459  CD2 LEU A  29      25.233 -29.024  15.228  1.00 92.18           C  
ATOM    460 HD21 LEU A  29      25.664 -28.098  15.609  1.00 92.18           H  
ATOM    461 HD22 LEU A  29      24.169 -29.045  15.464  1.00 92.18           H  
ATOM    462 HD23 LEU A  29      25.737 -29.853  15.724  1.00 92.18           H  
ATOM    463  N   PRO A  30      23.345 -33.278  13.750  1.00 91.27           N  
ATOM    464  CA  PRO A  30      22.567 -34.480  13.424  1.00 91.27           C  
ATOM    465  HA  PRO A  30      23.245 -35.310  13.225  1.00 91.27           H  
ATOM    466  C   PRO A  30      21.644 -34.335  12.203  1.00 91.27           C  
ATOM    467  CB  PRO A  30      21.770 -34.781  14.700  1.00 91.27           C  
ATOM    468  HB2 PRO A  30      20.820 -35.276  14.497  1.00 91.27           H  
ATOM    469  HB3 PRO A  30      22.375 -35.393  15.369  1.00 91.27           H  
ATOM    470  O   PRO A  30      20.955 -35.283  11.842  1.00 91.27           O  
ATOM    471  CG  PRO A  30      21.566 -33.400  15.319  1.00 91.27           C  
ATOM    472  HG2 PRO A  30      21.379 -33.458  16.391  1.00 91.27           H  
ATOM    473  HG3 PRO A  30      20.755 -32.881  14.810  1.00 91.27           H  
ATOM    474  CD  PRO A  30      22.885 -32.704  15.008  1.00 91.27           C  
ATOM    475  HD2 PRO A  30      23.606 -32.925  15.795  1.00 91.27           H  
ATOM    476  HD3 PRO A  30      22.729 -31.628  14.931  1.00 91.27           H  
ATOM    477  N   GLY A  31      21.577 -33.154  11.583  1.00 92.49           N  
ATOM    478  H   GLY A  31      22.196 -32.419  11.893  1.00 92.49           H  
ATOM    479  CA  GLY A  31      20.694 -32.890  10.443  1.00 92.49           C  
ATOM    480  HA2 GLY A  31      20.980 -31.943   9.984  1.00 92.49           H  
ATOM    481  HA3 GLY A  31      20.821 -33.681   9.705  1.00 92.49           H  
ATOM    482  C   GLY A  31      19.200 -32.810  10.788  1.00 92.49           C  
ATOM    483  O   GLY A  31      18.391 -32.567   9.898  1.00 92.49           O  
ATOM    484  N   THR A  32      18.817 -32.976  12.056  1.00 95.75           N  
ATOM    485  H   THR A  32      19.514 -33.188  12.756  1.00 95.75           H  
ATOM    486  CA  THR A  32      17.452 -32.724  12.527  1.00 95.75           C  
ATOM    487  HA  THR A  32      16.758 -33.084  11.768  1.00 95.75           H  
ATOM    488  C   THR A  32      17.202 -31.226  12.696  1.00 95.75           C  
ATOM    489  CB  THR A  32      17.141 -33.478  13.829  1.00 95.75           C  
ATOM    490  HB  THR A  32      16.154 -33.183  14.184  1.00 95.75           H  
ATOM    491  O   THR A  32      18.115 -30.448  12.980  1.00 95.75           O  
ATOM    492  CG2 THR A  32      17.151 -34.991  13.621  1.00 95.75           C  
ATOM    493 HG21 THR A  32      16.435 -35.261  12.846  1.00 95.75           H  
ATOM    494 HG22 THR A  32      16.870 -35.493  14.547  1.00 95.75           H  
ATOM    495 HG23 THR A  32      18.143 -35.327  13.319  1.00 95.75           H  
ATOM    496  OG1 THR A  32      18.094 -33.194  14.826  1.00 95.75           O  
ATOM    497  HG1 THR A  32      17.817 -33.643  15.628  1.00 95.75           H  
ATOM    498  N   PHE A  33      15.948 -30.812  12.511  1.00 95.81           N  
ATOM    499  H   PHE A  33      15.230 -31.486  12.288  1.00 95.81           H  
ATOM    500  CA  PHE A  33      15.536 -29.416  12.629  1.00 95.81           C  
ATOM    501  HA  PHE A  33      16.239 -28.900  13.282  1.00 95.81           H  
ATOM    502  C   PHE A  33      14.150 -29.315  13.264  1.00 95.81           C  
ATOM    503  CB  PHE A  33      15.578 -28.747  11.247  1.00 95.81           C  
ATOM    504  HB2 PHE A  33      16.385 -29.184  10.660  1.00 95.81           H  
ATOM    505  HB3 PHE A  33      14.647 -28.943  10.715  1.00 95.81           H  
ATOM    506  O   PHE A  33      13.336 -30.232  13.119  1.00 95.81           O  
ATOM    507  CG  PHE A  33      15.829 -27.256  11.324  1.00 95.81           C  
ATOM    508  CD1 PHE A  33      14.765 -26.339  11.241  1.00 95.81           C  
ATOM    509  HD1 PHE A  33      13.751 -26.689  11.113  1.00 95.81           H  
ATOM    510  CD2 PHE A  33      17.145 -26.789  11.503  1.00 95.81           C  
ATOM    511  HD2 PHE A  33      17.960 -27.494  11.577  1.00 95.81           H  
ATOM    512  CE1 PHE A  33      15.020 -24.959  11.329  1.00 95.81           C  
ATOM    513  HE1 PHE A  33      14.202 -24.257  11.264  1.00 95.81           H  
ATOM    514  CE2 PHE A  33      17.399 -25.410  11.589  1.00 95.81           C  
ATOM    515  HE2 PHE A  33      18.410 -25.054  11.725  1.00 95.81           H  
ATOM    516  CZ  PHE A  33      16.336 -24.494  11.500  1.00 95.81           C  
ATOM    517  HZ  PHE A  33      16.529 -23.433  11.566  1.00 95.81           H  
ATOM    518  N   LEU A  34      13.885 -28.205  13.955  1.00 95.78           N  
ATOM    519  H   LEU A  34      14.580 -27.472  13.967  1.00 95.78           H  
ATOM    520  CA  LEU A  34      12.595 -27.928  14.588  1.00 95.78           C  
ATOM    521  HA  LEU A  34      12.428 -28.680  15.359  1.00 95.78           H  
ATOM    522  C   LEU A  34      11.460 -28.020  13.557  1.00 95.78           C  
ATOM    523  CB  LEU A  34      12.663 -26.537  15.246  1.00 95.78           C  
ATOM    524  HB2 LEU A  34      13.487 -26.526  15.960  1.00 95.78           H  
ATOM    525  HB3 LEU A  34      12.881 -25.803  14.470  1.00 95.78           H  
ATOM    526  O   LEU A  34      11.548 -27.427  12.483  1.00 95.78           O  
ATOM    527  CG  LEU A  34      11.376 -26.101  15.973  1.00 95.78           C  
ATOM    528  HG  LEU A  34      10.540 -26.102  15.273  1.00 95.78           H  
ATOM    529  CD1 LEU A  34      11.041 -27.016  17.152  1.00 95.78           C  
ATOM    530 HD11 LEU A  34      10.162 -26.631  17.669  1.00 95.78           H  
ATOM    531 HD12 LEU A  34      11.877 -27.057  17.851  1.00 95.78           H  
ATOM    532 HD13 LEU A  34      10.803 -28.020  16.801  1.00 95.78           H  
ATOM    533  CD2 LEU A  34      11.553 -24.679  16.503  1.00 95.78           C  
ATOM    534 HD21 LEU A  34      10.638 -24.358  17.001  1.00 95.78           H  
ATOM    535 HD22 LEU A  34      11.749 -24.000  15.674  1.00 95.78           H  
ATOM    536 HD23 LEU A  34      12.380 -24.638  17.212  1.00 95.78           H  
ATOM    537  N   GLN A  35      10.411 -28.770  13.892  1.00 95.73           N  
ATOM    538  H   GLN A  35      10.379 -29.176  14.817  1.00 95.73           H  
ATOM    539  CA  GLN A  35       9.231 -28.953  13.048  1.00 95.73           C  
ATOM    540  HA  GLN A  35       9.455 -28.621  12.034  1.00 95.73           H  
ATOM    541  C   GLN A  35       8.072 -28.099  13.560  1.00 95.73           C  
ATOM    542  CB  GLN A  35       8.834 -30.438  12.988  1.00 95.73           C  
ATOM    543  HB2 GLN A  35       7.940 -30.537  12.371  1.00 95.73           H  
ATOM    544  HB3 GLN A  35       8.585 -30.782  13.992  1.00 95.73           H  
ATOM    545  O   GLN A  35       7.930 -27.900  14.767  1.00 95.73           O  
ATOM    546  CG  GLN A  35       9.929 -31.349  12.411  1.00 95.73           C  
ATOM    547  HG2 GLN A  35      10.792 -31.346  13.077  1.00 95.73           H  
ATOM    548  HG3 GLN A  35       9.552 -32.371  12.365  1.00 95.73           H  
ATOM    549  CD  GLN A  35      10.358 -30.936  11.008  1.00 95.73           C  
ATOM    550  NE2 GLN A  35      11.623 -30.659  10.793  1.00 95.73           N  
ATOM    551 HE21 GLN A  35      11.853 -30.324   9.868  1.00 95.73           H  
ATOM    552 HE22 GLN A  35      12.261 -30.612  11.575  1.00 95.73           H  
ATOM    553  OE1 GLN A  35       9.562 -30.827  10.091  1.00 95.73           O  
ATOM    554  N   TYR A  36       7.228 -27.623  12.644  1.00 94.23           N  
ATOM    555  H   TYR A  36       7.388 -27.841  11.671  1.00 94.23           H  
ATOM    556  CA  TYR A  36       5.968 -26.980  13.006  1.00 94.23           C  
ATOM    557  HA  TYR A  36       6.179 -26.148  13.678  1.00 94.23           H  
ATOM    558  C   TYR A  36       5.050 -27.960  13.746  1.00 94.23           C  
ATOM    559  CB  TYR A  36       5.265 -26.434  11.756  1.00 94.23           C  
ATOM    560  HB2 TYR A  36       5.235 -27.207  10.988  1.00 94.23           H  
ATOM    561  HB3 TYR A  36       4.231 -26.201  12.014  1.00 94.23           H  
ATOM    562  O   TYR A  36       4.944 -29.131  13.378  1.00 94.23           O  
ATOM    563  CG  TYR A  36       5.889 -25.171  11.198  1.00 94.23           C  
ATOM    564  CD1 TYR A  36       5.665 -23.945  11.855  1.00 94.23           C  
ATOM    565  HD1 TYR A  36       5.054 -23.914  12.744  1.00 94.23           H  
ATOM    566  CD2 TYR A  36       6.672 -25.210  10.028  1.00 94.23           C  
ATOM    567  HD2 TYR A  36       6.839 -26.147   9.518  1.00 94.23           H  
ATOM    568  CE1 TYR A  36       6.222 -22.756  11.347  1.00 94.23           C  
ATOM    569  HE1 TYR A  36       6.040 -21.819  11.852  1.00 94.23           H  
ATOM    570  CE2 TYR A  36       7.231 -24.022   9.516  1.00 94.23           C  
ATOM    571  HE2 TYR A  36       7.830 -24.037   8.618  1.00 94.23           H  
ATOM    572  OH  TYR A  36       7.538 -21.649   9.674  1.00 94.23           O  
ATOM    573  HH  TYR A  36       7.290 -20.890  10.206  1.00 94.23           H  
ATOM    574  CZ  TYR A  36       7.006 -22.795  10.174  1.00 94.23           C  
ATOM    575  N   THR A  37       4.349 -27.464  14.762  1.00 94.30           N  
ATOM    576  H   THR A  37       4.474 -26.499  15.031  1.00 94.30           H  
ATOM    577  CA  THR A  37       3.234 -28.175  15.396  1.00 94.30           C  
ATOM    578  HA  THR A  37       3.452 -29.242  15.401  1.00 94.30           H  
ATOM    579  C   THR A  37       1.948 -27.973  14.592  1.00 94.30           C  
ATOM    580  CB  THR A  37       3.052 -27.726  16.854  1.00 94.30           C  
ATOM    581  HB  THR A  37       2.154 -28.182  17.270  1.00 94.30           H  
ATOM    582  O   THR A  37       1.822 -27.020  13.824  1.00 94.30           O  
ATOM    583  CG2 THR A  37       4.254 -28.142  17.705  1.00 94.30           C  
ATOM    584 HG21 THR A  37       4.388 -29.223  17.657  1.00 94.30           H  
ATOM    585 HG22 THR A  37       5.160 -27.649  17.352  1.00 94.30           H  
ATOM    586 HG23 THR A  37       4.077 -27.853  18.741  1.00 94.30           H  
ATOM    587  OG1 THR A  37       2.951 -26.324  16.941  1.00 94.30           O  
ATOM    588  HG1 THR A  37       2.031 -26.065  16.847  1.00 94.30           H  
ATOM    589  N   THR A  38       0.973 -28.868  14.760  1.00 91.34           N  
ATOM    590  H   THR A  38       1.086 -29.603  15.444  1.00 91.34           H  
ATOM    591  CA  THR A  38      -0.372 -28.705  14.191  1.00 91.34           C  
ATOM    592  HA  THR A  38      -0.342 -27.955  13.402  1.00 91.34           H  
ATOM    593  C   THR A  38      -1.326 -28.189  15.268  1.00 91.34           C  
ATOM    594  CB  THR A  38      -0.893 -30.000  13.547  1.00 91.34           C  
ATOM    595  HB  THR A  38      -1.957 -29.888  13.335  1.00 91.34           H  
ATOM    596  O   THR A  38      -1.451 -28.786  16.334  1.00 91.34           O  
ATOM    597  CG2 THR A  38      -0.164 -30.312  12.240  1.00 91.34           C  
ATOM    598 HG21 THR A  38       0.905 -30.428  12.415  1.00 91.34           H  
ATOM    599 HG22 THR A  38      -0.319 -29.496  11.533  1.00 91.34           H  
ATOM    600 HG23 THR A  38      -0.565 -31.229  11.807  1.00 91.34           H  
ATOM    601  OG1 THR A  38      -0.703 -31.121  14.375  1.00 91.34           O  
ATOM    602  HG1 THR A  38       0.152 -31.500  14.158  1.00 91.34           H  
ATOM    603  N   GLY A  39      -1.995 -27.067  14.991  1.00 87.11           N  
ATOM    604  H   GLY A  39      -1.768 -26.573  14.140  1.00 87.11           H  
ATOM    605  CA  GLY A  39      -2.888 -26.403  15.945  1.00 87.11           C  
ATOM    606  HA2 GLY A  39      -3.595 -25.784  15.392  1.00 87.11           H  
ATOM    607  HA3 GLY A  39      -3.457 -27.154  16.493  1.00 87.11           H  
ATOM    608  C   GLY A  39      -2.173 -25.509  16.967  1.00 87.11           C  
ATOM    609  O   GLY A  39      -0.946 -25.460  17.032  1.00 87.11           O  
ATOM    610  N   GLY A  40      -2.975 -24.773  17.739  1.00 82.88           N  
ATOM    611  H   GLY A  40      -3.967 -24.804  17.554  1.00 82.88           H  
ATOM    612  CA  GLY A  40      -2.527 -23.776  18.714  1.00 82.88           C  
ATOM    613  HA2 GLY A  40      -2.369 -24.256  19.680  1.00 82.88           H  
ATOM    614  HA3 GLY A  40      -1.586 -23.329  18.392  1.00 82.88           H  
ATOM    615  C   GLY A  40      -3.561 -22.658  18.854  1.00 82.88           C  
ATOM    616  O   GLY A  40      -4.111 -22.195  17.858  1.00 82.88           O  
ATOM    617  N   GLY A  41      -3.891 -22.276  20.089  1.00 84.86           N  
ATOM    618  H   GLY A  41      -3.373 -22.663  20.865  1.00 84.86           H  
ATOM    619  CA  GLY A  41      -4.771 -21.142  20.368  1.00 84.86           C  
ATOM    620  HA2 GLY A  41      -5.449 -20.959  19.534  1.00 84.86           H  
ATOM    621  HA3 GLY A  41      -5.366 -21.350  21.257  1.00 84.86           H  
ATOM    622  C   GLY A  41      -3.945 -19.890  20.623  1.00 84.86           C  
ATOM    623  O   GLY A  41      -3.616 -19.613  21.775  1.00 84.86           O  
ATOM    624  N   ASP A  42      -3.604 -19.158  19.566  1.00 91.66           N  
ATOM    625  H   ASP A  42      -3.847 -19.479  18.639  1.00 91.66           H  
ATOM    626  CA  ASP A  42      -2.837 -17.918  19.685  1.00 91.66           C  
ATOM    627  HA  ASP A  42      -2.115 -18.057  20.489  1.00 91.66           H  
ATOM    628  C   ASP A  42      -3.742 -16.721  20.032  1.00 91.66           C  
ATOM    629  CB  ASP A  42      -2.032 -17.652  18.406  1.00 91.66           C  
ATOM    630  HB2 ASP A  42      -1.538 -16.685  18.493  1.00 91.66           H  
ATOM    631  HB3 ASP A  42      -2.713 -17.608  17.556  1.00 91.66           H  
ATOM    632  O   ASP A  42      -4.910 -16.683  19.621  1.00 91.66           O  
ATOM    633  CG  ASP A  42      -0.961 -18.719  18.165  1.00 91.66           C  
ATOM    634  OD1 ASP A  42      -0.268 -19.080  19.143  1.00 91.66           O  
ATOM    635  OD2 ASP A  42      -0.841 -19.158  17.000  1.00 91.66           O  
ATOM    636  N   PRO A  43      -3.230 -15.713  20.765  1.00 95.76           N  
ATOM    637  CA  PRO A  43      -3.963 -14.479  21.001  1.00 95.76           C  
ATOM    638  HA  PRO A  43      -4.848 -14.726  21.587  1.00 95.76           H  
ATOM    639  C   PRO A  43      -4.382 -13.809  19.692  1.00 95.76           C  
ATOM    640  CB  PRO A  43      -3.035 -13.579  21.823  1.00 95.76           C  
ATOM    641  HB2 PRO A  43      -3.590 -12.977  22.543  1.00 95.76           H  
ATOM    642  HB3 PRO A  43      -2.445 -12.940  21.166  1.00 95.76           H  
ATOM    643  O   PRO A  43      -3.577 -13.627  18.781  1.00 95.76           O  
ATOM    644  CG  PRO A  43      -2.109 -14.576  22.515  1.00 95.76           C  
ATOM    645  HG2 PRO A  43      -1.148 -14.129  22.770  1.00 95.76           H  
ATOM    646  HG3 PRO A  43      -2.598 -14.974  23.404  1.00 95.76           H  
ATOM    647  CD  PRO A  43      -1.959 -15.685  21.475  1.00 95.76           C  
ATOM    648  HD2 PRO A  43      -1.751 -16.630  21.976  1.00 95.76           H  
ATOM    649  HD3 PRO A  43      -1.159 -15.440  20.777  1.00 95.76           H  
ATOM    650  N   HIS A  44      -5.640 -13.381  19.627  1.00 97.06           N  
ATOM    651  H   HIS A  44      -6.266 -13.618  20.383  1.00 97.06           H  
ATOM    652  CA  HIS A  44      -6.188 -12.674  18.473  1.00 97.06           C  
ATOM    653  HA  HIS A  44      -5.360 -12.380  17.829  1.00 97.06           H  
ATOM    654  C   HIS A  44      -6.924 -11.391  18.891  1.00 97.06           C  
ATOM    655  CB  HIS A  44      -7.078 -13.628  17.663  1.00 97.06           C  
ATOM    656  HB2 HIS A  44      -6.479 -14.485  17.355  1.00 97.06           H  
ATOM    657  HB3 HIS A  44      -7.419 -13.124  16.758  1.00 97.06           H  
ATOM    658  O   HIS A  44      -7.446 -11.302  20.014  1.00 97.06           O  
ATOM    659  CG  HIS A  44      -8.292 -14.124  18.405  1.00 97.06           C  
ATOM    660  CD2 HIS A  44      -8.509 -15.401  18.846  1.00 97.06           C  
ATOM    661  HD2 HIS A  44      -7.822 -16.228  18.746  1.00 97.06           H  
ATOM    662  ND1 HIS A  44      -9.410 -13.387  18.728  1.00 97.06           N  
ATOM    663  HD1 HIS A  44      -9.590 -12.424  18.484  1.00 97.06           H  
ATOM    664  CE1 HIS A  44     -10.280 -14.202  19.341  1.00 97.06           C  
ATOM    665  HE1 HIS A  44     -11.265 -13.914  19.680  1.00 97.06           H  
ATOM    666  NE2 HIS A  44      -9.780 -15.441  19.441  1.00 97.06           N  
ATOM    667  N   PRO A  45      -6.988 -10.379  18.008  1.00 98.24           N  
ATOM    668  CA  PRO A  45      -7.838  -9.218  18.224  1.00 98.24           C  
ATOM    669  HA  PRO A  45      -7.719  -8.842  19.241  1.00 98.24           H  
ATOM    670  C   PRO A  45      -9.310  -9.564  18.007  1.00 98.24           C  
ATOM    671  CB  PRO A  45      -7.337  -8.180  17.226  1.00 98.24           C  
ATOM    672  HB2 PRO A  45      -6.483  -7.677  17.679  1.00 98.24           H  
ATOM    673  HB3 PRO A  45      -8.100  -7.454  16.946  1.00 98.24           H  
ATOM    674  O   PRO A  45      -9.631 -10.662  17.560  1.00 98.24           O  
ATOM    675  CG  PRO A  45      -6.891  -9.033  16.038  1.00 98.24           C  
ATOM    676  HG2 PRO A  45      -7.757  -9.297  15.431  1.00 98.24           H  
ATOM    677  HG3 PRO A  45      -6.137  -8.529  15.433  1.00 98.24           H  
ATOM    678  CD  PRO A  45      -6.330 -10.288  16.706  1.00 98.24           C  
ATOM    679  HD2 PRO A  45      -5.255 -10.176  16.849  1.00 98.24           H  
ATOM    680  HD3 PRO A  45      -6.537 -11.160  16.085  1.00 98.24           H  
ATOM    681  N   GLY A  46     -10.199  -8.615  18.295  1.00 98.13           N  
ATOM    682  H   GLY A  46      -9.867  -7.725  18.640  1.00 98.13           H  
ATOM    683  CA  GLY A  46     -11.623  -8.751  18.007  1.00 98.13           C  
ATOM    684  HA2 GLY A  46     -12.135  -9.213  18.851  1.00 98.13           H  
ATOM    685  HA3 GLY A  46     -11.737  -9.400  17.139  1.00 98.13           H  
ATOM    686  C   GLY A  46     -12.304  -7.426  17.696  1.00 98.13           C  
ATOM    687  O   GLY A  46     -11.748  -6.358  17.938  1.00 98.13           O  
ATOM    688  N   ILE A  47     -13.518  -7.501  17.151  1.00 98.41           N  
ATOM    689  H   ILE A  47     -13.848  -8.422  16.901  1.00 98.41           H  
ATOM    690  CA  ILE A  47     -14.294  -6.329  16.696  1.00 98.41           C  
ATOM    691  HA  ILE A  47     -13.703  -5.433  16.887  1.00 98.41           H  
ATOM    692  C   ILE A  47     -15.593  -6.086  17.472  1.00 98.41           C  
ATOM    693  CB  ILE A  47     -14.535  -6.382  15.174  1.00 98.41           C  
ATOM    694  HB  ILE A  47     -15.174  -5.544  14.897  1.00 98.41           H  
ATOM    695  O   ILE A  47     -16.341  -5.166  17.149  1.00 98.41           O  
ATOM    696  CG1 ILE A  47     -15.234  -7.688  14.743  1.00 98.41           C  
ATOM    697 HG12 ILE A  47     -16.109  -7.864  15.369  1.00 98.41           H  
ATOM    698 HG13 ILE A  47     -14.547  -8.526  14.866  1.00 98.41           H  
ATOM    699  CG2 ILE A  47     -13.187  -6.178  14.468  1.00 98.41           C  
ATOM    700 HG21 ILE A  47     -12.721  -5.279  14.871  1.00 98.41           H  
ATOM    701 HG22 ILE A  47     -13.331  -6.036  13.397  1.00 98.41           H  
ATOM    702 HG23 ILE A  47     -12.529  -7.030  14.640  1.00 98.41           H  
ATOM    703  CD1 ILE A  47     -15.686  -7.667  13.282  1.00 98.41           C  
ATOM    704 HD11 ILE A  47     -16.060  -8.654  13.009  1.00 98.41           H  
ATOM    705 HD12 ILE A  47     -14.844  -7.443  12.627  1.00 98.41           H  
ATOM    706 HD13 ILE A  47     -16.470  -6.924  13.138  1.00 98.41           H  
ATOM    707  N   GLY A  48     -15.854  -6.874  18.516  1.00 97.94           N  
ATOM    708  H   GLY A  48     -15.202  -7.611  18.741  1.00 97.94           H  
ATOM    709  CA  GLY A  48     -17.043  -6.760  19.356  1.00 97.94           C  
ATOM    710  HA2 GLY A  48     -17.022  -7.550  20.106  1.00 97.94           H  
ATOM    711  HA3 GLY A  48     -17.029  -5.798  19.867  1.00 97.94           H  
ATOM    712  C   GLY A  48     -18.351  -6.889  18.577  1.00 97.94           C  
ATOM    713  O   GLY A  48     -18.389  -7.415  17.462  1.00 97.94           O  
ATOM    714  N   ASP A  49     -19.438  -6.404  19.171  1.00 97.86           N  
ATOM    715  H   ASP A  49     -19.357  -6.009  20.097  1.00 97.86           H  
ATOM    716  CA  ASP A  49     -20.745  -6.340  18.521  1.00 97.86           C  
ATOM    717  HA  ASP A  49     -20.800  -7.133  17.775  1.00 97.86           H  
ATOM    718  C   ASP A  49     -20.960  -5.021  17.774  1.00 97.86           C  
ATOM    719  CB  ASP A  49     -21.865  -6.576  19.544  1.00 97.86           C  
ATOM    720  HB2 ASP A  49     -22.820  -6.356  19.068  1.00 97.86           H  
ATOM    721  HB3 ASP A  49     -21.737  -5.891  20.382  1.00 97.86           H  
ATOM    722  O   ASP A  49     -20.537  -3.956  18.223  1.00 97.86           O  
ATOM    723  CG  ASP A  49     -21.928  -8.017  20.048  1.00 97.86           C  
ATOM    724  OD1 ASP A  49     -21.693  -8.924  19.213  1.00 97.86           O  
ATOM    725  OD2 ASP A  49     -22.313  -8.208  21.220  1.00 97.86           O  
ATOM    726  N   GLU A  50     -21.690  -5.086  16.658  1.00 97.09           N  
ATOM    727  H   GLU A  50     -21.963  -5.993  16.309  1.00 97.09           H  
ATOM    728  CA  GLU A  50     -21.968  -3.935  15.789  1.00 97.09           C  
ATOM    729  HA  GLU A  50     -21.024  -3.567  15.387  1.00 97.09           H  
ATOM    730  C   GLU A  50     -22.651  -2.783  16.541  1.00 97.09           C  
ATOM    731  CB  GLU A  50     -22.831  -4.420  14.619  1.00 97.09           C  
ATOM    732  HB2 GLU A  50     -22.333  -5.273  14.157  1.00 97.09           H  
ATOM    733  HB3 GLU A  50     -23.796  -4.751  15.002  1.00 97.09           H  
ATOM    734  O   GLU A  50     -22.219  -1.633  16.475  1.00 97.09           O  
ATOM    735  CG  GLU A  50     -23.042  -3.334  13.557  1.00 97.09           C  
ATOM    736  HG2 GLU A  50     -23.607  -2.512  13.995  1.00 97.09           H  
ATOM    737  HG3 GLU A  50     -22.067  -2.956  13.250  1.00 97.09           H  
ATOM    738  CD  GLU A  50     -23.789  -3.857  12.322  1.00 97.09           C  
ATOM    739  OE1 GLU A  50     -23.825  -3.103  11.326  1.00 97.09           O  
ATOM    740  OE2 GLU A  50     -24.307  -4.997  12.385  1.00 97.09           O  
ATOM    741  N   LYS A  51     -23.655  -3.111  17.362  1.00 96.25           N  
ATOM    742  H   LYS A  51     -23.944  -4.079  17.365  1.00 96.25           H  
ATOM    743  CA  LYS A  51     -24.374  -2.153  18.221  1.00 96.25           C  
ATOM    744  HA  LYS A  51     -24.809  -1.386  17.581  1.00 96.25           H  
ATOM    745  C   LYS A  51     -23.469  -1.409  19.215  1.00 96.25           C  
ATOM    746  CB  LYS A  51     -25.511  -2.887  18.956  1.00 96.25           C  
ATOM    747  HB2 LYS A  51     -26.133  -3.404  18.225  1.00 96.25           H  
ATOM    748  HB3 LYS A  51     -26.128  -2.152  19.473  1.00 96.25           H  
ATOM    749  O   LYS A  51     -23.849  -0.355  19.716  1.00 96.25           O  
ATOM    750  CG  LYS A  51     -24.970  -3.896  19.982  1.00 96.25           C  
ATOM    751  HG2 LYS A  51     -24.295  -4.591  19.482  1.00 96.25           H  
ATOM    752  HG3 LYS A  51     -24.411  -3.357  20.747  1.00 96.25           H  
ATOM    753  CD  LYS A  51     -26.064  -4.699  20.681  1.00 96.25           C  
ATOM    754  HD2 LYS A  51     -26.629  -5.265  19.941  1.00 96.25           H  
ATOM    755  HD3 LYS A  51     -26.725  -4.024  21.224  1.00 96.25           H  
ATOM    756  CE  LYS A  51     -25.352  -5.646  21.653  1.00 96.25           C  
ATOM    757  HE2 LYS A  51     -24.614  -6.228  21.101  1.00 96.25           H  
ATOM    758  HE3 LYS A  51     -24.787  -5.054  22.373  1.00 96.25           H  
ATOM    759  NZ  LYS A  51     -26.296  -6.557  22.338  1.00 96.25           N  
ATOM    760  HZ1 LYS A  51     -26.796  -7.111  21.658  1.00 96.25           H  
ATOM    761  HZ2 LYS A  51     -26.943  -6.032  22.910  1.00 96.25           H  
ATOM    762  HZ3 LYS A  51     -25.759  -7.184  22.919  1.00 96.25           H  
ATOM    763  N   ASP A  52     -22.292  -1.960  19.512  1.00 96.99           N  
ATOM    764  H   ASP A  52     -22.012  -2.787  19.004  1.00 96.99           H  
ATOM    765  CA  ASP A  52     -21.376  -1.461  20.533  1.00 96.99           C  
ATOM    766  HA  ASP A  52     -21.891  -0.712  21.135  1.00 96.99           H  
ATOM    767  C   ASP A  52     -20.150  -0.751  19.943  1.00 96.99           C  
ATOM    768  CB  ASP A  52     -20.987  -2.611  21.478  1.00 96.99           C  
ATOM    769  HB2 ASP A  52     -20.200  -2.267  22.148  1.00 96.99           H  
ATOM    770  HB3 ASP A  52     -20.584  -3.440  20.896  1.00 96.99           H  
ATOM    771  O   ASP A  52     -19.333  -0.238  20.707  1.00 96.99           O  
ATOM    772  CG  ASP A  52     -22.168  -3.098  22.332  1.00 96.99           C  
ATOM    773  OD1 ASP A  52     -22.944  -2.243  22.819  1.00 96.99           O  
ATOM    774  OD2 ASP A  52     -22.288  -4.326  22.526  1.00 96.99           O  
ATOM    775  N   ILE A  53     -20.016  -0.658  18.611  1.00 97.82           N  
ATOM    776  H   ILE A  53     -20.716  -1.104  18.036  1.00 97.82           H  
ATOM    777  CA  ILE A  53     -18.848  -0.060  17.934  1.00 97.82           C  
ATOM    778  HA  ILE A  53     -17.976  -0.686  18.124  1.00 97.82           H  
ATOM    779  C   ILE A  53     -18.526   1.332  18.485  1.00 97.82           C  
ATOM    780  CB  ILE A  53     -19.075  -0.007  16.406  1.00 97.82           C  
ATOM    781  HB  ILE A  53     -20.064   0.411  16.220  1.00 97.82           H  
ATOM    782  O   ILE A  53     -17.389   1.590  18.876  1.00 97.82           O  
ATOM    783  CG1 ILE A  53     -19.011  -1.427  15.805  1.00 97.82           C  
ATOM    784 HG12 ILE A  53     -19.585  -2.113  16.428  1.00 97.82           H  
ATOM    785 HG13 ILE A  53     -17.980  -1.779  15.794  1.00 97.82           H  
ATOM    786  CG2 ILE A  53     -18.036   0.886  15.700  1.00 97.82           C  
ATOM    787 HG21 ILE A  53     -18.125   1.924  16.022  1.00 97.82           H  
ATOM    788 HG22 ILE A  53     -18.213   0.885  14.625  1.00 97.82           H  
ATOM    789 HG23 ILE A  53     -17.025   0.529  15.894  1.00 97.82           H  
ATOM    790  CD1 ILE A  53     -19.584  -1.491  14.383  1.00 97.82           C  
ATOM    791 HD11 ILE A  53     -20.600  -1.096  14.371  1.00 97.82           H  
ATOM    792 HD12 ILE A  53     -18.976  -0.922  13.679  1.00 97.82           H  
ATOM    793 HD13 ILE A  53     -19.612  -2.531  14.058  1.00 97.82           H  
ATOM    794  N   LYS A  54     -19.524   2.218  18.584  1.00 97.11           N  
ATOM    795  H   LYS A  54     -20.430   1.937  18.237  1.00 97.11           H  
ATOM    796  CA  LYS A  54     -19.333   3.587  19.088  1.00 97.11           C  
ATOM    797  HA  LYS A  54     -18.556   4.072  18.498  1.00 97.11           H  
ATOM    798  C   LYS A  54     -18.845   3.608  20.538  1.00 97.11           C  
ATOM    799  CB  LYS A  54     -20.642   4.366  18.910  1.00 97.11           C  
ATOM    800  HB2 LYS A  54     -20.938   4.317  17.862  1.00 97.11           H  
ATOM    801  HB3 LYS A  54     -21.424   3.902  19.511  1.00 97.11           H  
ATOM    802  O   LYS A  54     -17.881   4.303  20.854  1.00 97.11           O  
ATOM    803  CG  LYS A  54     -20.499   5.841  19.313  1.00 97.11           C  
ATOM    804  HG2 LYS A  54     -20.205   5.918  20.360  1.00 97.11           H  
ATOM    805  HG3 LYS A  54     -19.741   6.316  18.690  1.00 97.11           H  
ATOM    806  CD  LYS A  54     -21.842   6.549  19.126  1.00 97.11           C  
ATOM    807  HD2 LYS A  54     -22.161   6.437  18.090  1.00 97.11           H  
ATOM    808  HD3 LYS A  54     -22.586   6.095  19.781  1.00 97.11           H  
ATOM    809  CE  LYS A  54     -21.721   8.034  19.456  1.00 97.11           C  
ATOM    810  HE2 LYS A  54     -20.934   8.467  18.838  1.00 97.11           H  
ATOM    811  HE3 LYS A  54     -21.445   8.167  20.502  1.00 97.11           H  
ATOM    812  NZ  LYS A  54     -22.994   8.727  19.176  1.00 97.11           N  
ATOM    813  HZ1 LYS A  54     -23.468   8.416  18.340  1.00 97.11           H  
ATOM    814  HZ2 LYS A  54     -23.625   8.760  19.964  1.00 97.11           H  
ATOM    815  HZ3 LYS A  54     -22.831   9.717  19.060  1.00 97.11           H  
ATOM    816  N   LYS A  55     -19.467   2.808  21.409  1.00 97.03           N  
ATOM    817  H   LYS A  55     -20.196   2.209  21.049  1.00 97.03           H  
ATOM    818  CA  LYS A  55     -19.101   2.704  22.833  1.00 97.03           C  
ATOM    819  HA  LYS A  55     -19.091   3.698  23.281  1.00 97.03           H  
ATOM    820  C   LYS A  55     -17.700   2.127  23.006  1.00 97.03           C  
ATOM    821  CB  LYS A  55     -20.118   1.830  23.580  1.00 97.03           C  
ATOM    822  HB2 LYS A  55     -20.160   0.841  23.124  1.00 97.03           H  
ATOM    823  HB3 LYS A  55     -19.789   1.718  24.613  1.00 97.03           H  
ATOM    824  O   LYS A  55     -16.911   2.628  23.804  1.00 97.03           O  
ATOM    825  CG  LYS A  55     -21.517   2.452  23.576  1.00 97.03           C  
ATOM    826  HG2 LYS A  55     -21.475   3.439  24.036  1.00 97.03           H  
ATOM    827  HG3 LYS A  55     -21.870   2.558  22.550  1.00 97.03           H  
ATOM    828  CD  LYS A  55     -22.497   1.566  24.345  1.00 97.03           C  
ATOM    829  HD2 LYS A  55     -22.155   1.439  25.372  1.00 97.03           H  
ATOM    830  HD3 LYS A  55     -22.567   0.594  23.857  1.00 97.03           H  
ATOM    831  CE  LYS A  55     -23.855   2.264  24.326  1.00 97.03           C  
ATOM    832  HE2 LYS A  55     -24.117   2.497  23.294  1.00 97.03           H  
ATOM    833  HE3 LYS A  55     -23.766   3.214  24.853  1.00 97.03           H  
ATOM    834  NZ  LYS A  55     -24.909   1.434  24.940  1.00 97.03           N  
ATOM    835  HZ1 LYS A  55     -24.692   1.267  25.912  1.00 97.03           H  
ATOM    836  HZ2 LYS A  55     -24.984   0.559  24.441  1.00 97.03           H  
ATOM    837  HZ3 LYS A  55     -25.784   1.936  24.883  1.00 97.03           H  
ATOM    838  N   ASN A  56     -17.380   1.095  22.228  1.00 97.70           N  
ATOM    839  H   ASN A  56     -18.090   0.735  21.607  1.00 97.70           H  
ATOM    840  CA  ASN A  56     -16.059   0.485  22.188  1.00 97.70           C  
ATOM    841  HA  ASN A  56     -15.774   0.180  23.195  1.00 97.70           H  
ATOM    842  C   ASN A  56     -15.007   1.496  21.719  1.00 97.70           C  
ATOM    843  CB  ASN A  56     -16.106  -0.757  21.281  1.00 97.70           C  
ATOM    844  HB2 ASN A  56     -15.085  -1.070  21.061  1.00 97.70           H  
ATOM    845  HB3 ASN A  56     -16.583  -0.504  20.334  1.00 97.70           H  
ATOM    846  O   ASN A  56     -13.986   1.642  22.383  1.00 97.70           O  
ATOM    847  CG  ASN A  56     -16.822  -1.947  21.902  1.00 97.70           C  
ATOM    848  ND2 ASN A  56     -17.369  -2.825  21.097  1.00 97.70           N  
ATOM    849 HD21 ASN A  56     -17.401  -2.662  20.101  1.00 97.70           H  
ATOM    850 HD22 ASN A  56     -17.874  -3.597  21.508  1.00 97.70           H  
ATOM    851  OD1 ASN A  56     -16.842  -2.140  23.111  1.00 97.70           O  
ATOM    852  N   ALA A  57     -15.262   2.234  20.637  1.00 97.73           N  
ATOM    853  H   ALA A  57     -16.107   2.061  20.111  1.00 97.73           H  
ATOM    854  CA  ALA A  57     -14.341   3.245  20.128  1.00 97.73           C  
ATOM    855  HA  ALA A  57     -13.384   2.770  19.911  1.00 97.73           H  
ATOM    856  C   ALA A  57     -14.083   4.350  21.161  1.00 97.73           C  
ATOM    857  CB  ALA A  57     -14.902   3.812  18.823  1.00 97.73           C  
ATOM    858  HB1 ALA A  57     -15.865   4.290  19.005  1.00 97.73           H  
ATOM    859  HB2 ALA A  57     -14.206   4.550  18.424  1.00 97.73           H  
ATOM    860  HB3 ALA A  57     -15.035   3.016  18.091  1.00 97.73           H  
ATOM    861  O   ALA A  57     -12.928   4.644  21.454  1.00 97.73           O  
ATOM    862  N   LEU A  58     -15.138   4.894  21.778  1.00 97.49           N  
ATOM    863  H   LEU A  58     -16.061   4.617  21.477  1.00 97.49           H  
ATOM    864  CA  LEU A  58     -15.029   5.887  22.853  1.00 97.49           C  
ATOM    865  HA  LEU A  58     -14.546   6.785  22.467  1.00 97.49           H  
ATOM    866  C   LEU A  58     -14.181   5.386  24.021  1.00 97.49           C  
ATOM    867  CB  LEU A  58     -16.438   6.226  23.362  1.00 97.49           C  
ATOM    868  HB2 LEU A  58     -16.375   6.641  24.368  1.00 97.49           H  
ATOM    869  HB3 LEU A  58     -17.014   5.303  23.428  1.00 97.49           H  
ATOM    870  O   LEU A  58     -13.284   6.087  24.481  1.00 97.49           O  
ATOM    871  CG  LEU A  58     -17.170   7.232  22.468  1.00 97.49           C  
ATOM    872  HG  LEU A  58     -16.991   7.001  21.418  1.00 97.49           H  
ATOM    873  CD1 LEU A  58     -18.665   7.139  22.737  1.00 97.49           C  
ATOM    874 HD11 LEU A  58     -19.188   7.771  22.020  1.00 97.49           H  
ATOM    875 HD12 LEU A  58     -18.897   7.467  23.751  1.00 97.49           H  
ATOM    876 HD13 LEU A  58     -19.016   6.116  22.600  1.00 97.49           H  
ATOM    877  CD2 LEU A  58     -16.703   8.658  22.771  1.00 97.49           C  
ATOM    878 HD21 LEU A  58     -17.259   9.367  22.158  1.00 97.49           H  
ATOM    879 HD22 LEU A  58     -16.889   8.896  23.818  1.00 97.49           H  
ATOM    880 HD23 LEU A  58     -15.636   8.762  22.569  1.00 97.49           H  
ATOM    881  N   ALA A  59     -14.436   4.163  24.489  1.00 97.13           N  
ATOM    882  H   ALA A  59     -15.196   3.635  24.085  1.00 97.13           H  
ATOM    883  CA  ALA A  59     -13.666   3.576  25.578  1.00 97.13           C  
ATOM    884  HA  ALA A  59     -13.681   4.264  26.424  1.00 97.13           H  
ATOM    885  C   ALA A  59     -12.194   3.357  25.196  1.00 97.13           C  
ATOM    886  CB  ALA A  59     -14.344   2.269  25.997  1.00 97.13           C  
ATOM    887  HB1 ALA A  59     -15.377   2.472  26.279  1.00 97.13           H  
ATOM    888  HB2 ALA A  59     -13.814   1.842  26.848  1.00 97.13           H  
ATOM    889  HB3 ALA A  59     -14.330   1.559  25.169  1.00 97.13           H  
ATOM    890  O   ALA A  59     -11.316   3.521  26.036  1.00 97.13           O  
ATOM    891  N   LEU A  60     -11.916   2.999  23.941  1.00 97.65           N  
ATOM    892  H   LEU A  60     -12.687   2.882  23.299  1.00 97.65           H  
ATOM    893  CA  LEU A  60     -10.570   2.708  23.442  1.00 97.65           C  
ATOM    894  HA  LEU A  60      -9.989   2.282  24.260  1.00 97.65           H  
ATOM    895  C   LEU A  60      -9.780   3.958  23.021  1.00 97.65           C  
ATOM    896  CB  LEU A  60     -10.668   1.659  22.320  1.00 97.65           C  
ATOM    897  HB2 LEU A  60      -9.683   1.538  21.868  1.00 97.65           H  
ATOM    898  HB3 LEU A  60     -11.341   2.038  21.551  1.00 97.65           H  
ATOM    899  O   LEU A  60      -8.611   3.835  22.649  1.00 97.65           O  
ATOM    900  CG  LEU A  60     -11.155   0.273  22.792  1.00 97.65           C  
ATOM    901  HG  LEU A  60     -12.092   0.367  23.341  1.00 97.65           H  
ATOM    902  CD1 LEU A  60     -11.396  -0.641  21.592  1.00 97.65           C  
ATOM    903 HD11 LEU A  60     -10.443  -0.889  21.125  1.00 97.65           H  
ATOM    904 HD12 LEU A  60     -11.870  -1.565  21.924  1.00 97.65           H  
ATOM    905 HD13 LEU A  60     -12.050  -0.148  20.873  1.00 97.65           H  
ATOM    906  CD2 LEU A  60     -10.150  -0.416  23.719  1.00 97.65           C  
ATOM    907 HD21 LEU A  60     -10.067   0.138  24.654  1.00 97.65           H  
ATOM    908 HD22 LEU A  60     -10.488  -1.427  23.945  1.00 97.65           H  
ATOM    909 HD23 LEU A  60      -9.168  -0.463  23.248  1.00 97.65           H  
ATOM    910  N   LEU A  61     -10.353   5.162  23.131  1.00 97.07           N  
ATOM    911  H   LEU A  61     -11.336   5.212  23.355  1.00 97.07           H  
ATOM    912  CA  LEU A  61      -9.580   6.409  23.086  1.00 97.07           C  
ATOM    913  HA  LEU A  61      -8.940   6.402  22.203  1.00 97.07           H  
ATOM    914  C   LEU A  61      -8.648   6.545  24.301  1.00 97.07           C  
ATOM    915  CB  LEU A  61     -10.528   7.614  23.007  1.00 97.07           C  
ATOM    916  HB2 LEU A  61      -9.948   8.521  23.178  1.00 97.07           H  
ATOM    917  HB3 LEU A  61     -11.258   7.542  23.813  1.00 97.07           H  
ATOM    918  O   LEU A  61      -7.564   7.116  24.173  1.00 97.07           O  
ATOM    919  CG  LEU A  61     -11.264   7.768  21.665  1.00 97.07           C  
ATOM    920  HG  LEU A  61     -11.819   6.860  21.432  1.00 97.07           H  
ATOM    921  CD1 LEU A  61     -12.257   8.918  21.778  1.00 97.07           C  
ATOM    922 HD11 LEU A  61     -12.765   9.059  20.824  1.00 97.07           H  
ATOM    923 HD12 LEU A  61     -11.728   9.832  22.047  1.00 97.07           H  
ATOM    924 HD13 LEU A  61     -12.995   8.696  22.548  1.00 97.07           H  
ATOM    925  CD2 LEU A  61     -10.302   8.069  20.511  1.00 97.07           C  
ATOM    926 HD21 LEU A  61      -9.639   8.892  20.778  1.00 97.07           H  
ATOM    927 HD22 LEU A  61     -10.868   8.344  19.620  1.00 97.07           H  
ATOM    928 HD23 LEU A  61      -9.720   7.178  20.277  1.00 97.07           H  
ATOM    929  N   ASP A  62      -9.014   5.952  25.441  1.00 95.77           N  
ATOM    930  H   ASP A  62      -9.895   5.459  25.469  1.00 95.77           H  
ATOM    931  CA  ASP A  62      -8.178   5.896  26.641  1.00 95.77           C  
ATOM    932  HA  ASP A  62      -7.764   6.890  26.815  1.00 95.77           H  
ATOM    933  C   ASP A  62      -7.033   4.868  26.484  1.00 95.77           C  
ATOM    934  CB  ASP A  62      -9.059   5.585  27.861  1.00 95.77           C  
ATOM    935  HB2 ASP A  62      -9.628   4.677  27.664  1.00 95.77           H  
ATOM    936  HB3 ASP A  62      -9.765   6.403  28.008  1.00 95.77           H  
ATOM    937  O   ASP A  62      -7.302   3.674  26.284  1.00 95.77           O  
ATOM    938  CG  ASP A  62      -8.255   5.384  29.150  1.00 95.77           C  
ATOM    939  OD1 ASP A  62      -7.134   5.930  29.244  1.00 95.77           O  
ATOM    940  OD2 ASP A  62      -8.739   4.614  30.010  1.00 95.77           O  
ATOM    941  N   PRO A  63      -5.752   5.282  26.590  1.00 96.27           N  
ATOM    942  CA  PRO A  63      -4.611   4.367  26.558  1.00 96.27           C  
ATOM    943  HA  PRO A  63      -4.540   3.925  25.565  1.00 96.27           H  
ATOM    944  C   PRO A  63      -4.711   3.227  27.578  1.00 96.27           C  
ATOM    945  CB  PRO A  63      -3.373   5.234  26.822  1.00 96.27           C  
ATOM    946  HB2 PRO A  63      -2.522   4.906  26.225  1.00 96.27           H  
ATOM    947  HB3 PRO A  63      -3.113   5.209  27.880  1.00 96.27           H  
ATOM    948  O   PRO A  63      -4.497   2.072  27.211  1.00 96.27           O  
ATOM    949  CG  PRO A  63      -3.805   6.653  26.457  1.00 96.27           C  
ATOM    950  HG2 PRO A  63      -3.634   6.841  25.397  1.00 96.27           H  
ATOM    951  HG3 PRO A  63      -3.281   7.397  27.057  1.00 96.27           H  
ATOM    952  CD  PRO A  63      -5.300   6.659  26.747  1.00 96.27           C  
ATOM    953  HD2 PRO A  63      -5.465   6.987  27.773  1.00 96.27           H  
ATOM    954  HD3 PRO A  63      -5.804   7.334  26.055  1.00 96.27           H  
ATOM    955  N   ALA A  64      -5.133   3.519  28.813  1.00 95.80           N  
ATOM    956  H   ALA A  64      -5.414   4.465  29.030  1.00 95.80           H  
ATOM    957  CA  ALA A  64      -5.225   2.517  29.878  1.00 95.80           C  
ATOM    958  HA  ALA A  64      -4.266   2.008  29.969  1.00 95.80           H  
ATOM    959  C   ALA A  64      -6.297   1.455  29.589  1.00 95.80           C  
ATOM    960  CB  ALA A  64      -5.524   3.247  31.191  1.00 95.80           C  
ATOM    961  HB1 ALA A  64      -6.479   3.767  31.126  1.00 95.80           H  
ATOM    962  HB2 ALA A  64      -4.736   3.972  31.393  1.00 95.80           H  
ATOM    963  HB3 ALA A  64      -5.556   2.528  32.010  1.00 95.80           H  
ATOM    964  O   ALA A  64      -6.262   0.339  30.119  1.00 95.80           O  
ATOM    965  N   ARG A  65      -7.278   1.783  28.739  1.00 95.68           N  
ATOM    966  H   ARG A  65      -7.294   2.727  28.381  1.00 95.68           H  
ATOM    967  CA  ARG A  65      -8.254   0.814  28.253  1.00 95.68           C  
ATOM    968  HA  ARG A  65      -8.453   0.124  29.073  1.00 95.68           H  
ATOM    969  C   ARG A  65      -7.694  -0.041  27.124  1.00 95.68           C  
ATOM    970  CB  ARG A  65      -9.542   1.540  27.846  1.00 95.68           C  
ATOM    971  HB2 ARG A  65      -9.369   2.057  26.902  1.00 95.68           H  
ATOM    972  HB3 ARG A  65      -9.798   2.288  28.596  1.00 95.68           H  
ATOM    973  O   ARG A  65      -7.955  -1.242  27.131  1.00 95.68           O  
ATOM    974  CG  ARG A  65     -10.725   0.578  27.681  1.00 95.68           C  
ATOM    975  HG2 ARG A  65     -11.563   1.125  27.249  1.00 95.68           H  
ATOM    976  HG3 ARG A  65     -10.458  -0.225  26.994  1.00 95.68           H  
ATOM    977  CD  ARG A  65     -11.164  -0.015  29.026  1.00 95.68           C  
ATOM    978  HD2 ARG A  65     -10.319  -0.516  29.498  1.00 95.68           H  
ATOM    979  HD3 ARG A  65     -11.508   0.795  29.669  1.00 95.68           H  
ATOM    980  NE  ARG A  65     -12.236  -0.992  28.823  1.00 95.68           N  
ATOM    981  HE  ARG A  65     -12.576  -1.062  27.875  1.00 95.68           H  
ATOM    982  NH1 ARG A  65     -12.398  -1.877  30.924  1.00 95.68           N  
ATOM    983 HH11 ARG A  65     -12.735  -2.610  31.532  1.00 95.68           H  
ATOM    984 HH12 ARG A  65     -11.806  -1.120  31.234  1.00 95.68           H  
ATOM    985  NH2 ARG A  65     -13.570  -2.767  29.238  1.00 95.68           N  
ATOM    986 HH21 ARG A  65     -13.791  -2.751  28.253  1.00 95.68           H  
ATOM    987 HH22 ARG A  65     -13.942  -3.501  29.823  1.00 95.68           H  
ATOM    988  CZ  ARG A  65     -12.727  -1.875  29.665  1.00 95.68           C  
ATOM    989  N   ARG A  66      -6.927   0.540  26.192  1.00 96.96           N  
ATOM    990  H   ARG A  66      -6.739   1.527  26.292  1.00 96.96           H  
ATOM    991  CA  ARG A  66      -6.289  -0.208  25.091  1.00 96.96           C  
ATOM    992  HA  ARG A  66      -7.052  -0.749  24.533  1.00 96.96           H  
ATOM    993  C   ARG A  66      -5.331  -1.276  25.604  1.00 96.96           C  
ATOM    994  CB  ARG A  66      -5.541   0.728  24.132  1.00 96.96           C  
ATOM    995  HB2 ARG A  66      -4.817   1.327  24.684  1.00 96.96           H  
ATOM    996  HB3 ARG A  66      -4.996   0.111  23.419  1.00 96.96           H  
ATOM    997  O   ARG A  66      -5.378  -2.393  25.109  1.00 96.96           O  
ATOM    998  CG  ARG A  66      -6.486   1.647  23.351  1.00 96.96           C  
ATOM    999  HG2 ARG A  66      -6.893   2.405  24.020  1.00 96.96           H  
ATOM   1000  HG3 ARG A  66      -7.314   1.060  22.954  1.00 96.96           H  
ATOM   1001  CD  ARG A  66      -5.766   2.318  22.171  1.00 96.96           C  
ATOM   1002  HD2 ARG A  66      -5.304   1.551  21.549  1.00 96.96           H  
ATOM   1003  HD3 ARG A  66      -6.499   2.834  21.551  1.00 96.96           H  
ATOM   1004  NE  ARG A  66      -4.725   3.264  22.610  1.00 96.96           N  
ATOM   1005  HE  ARG A  66      -3.773   2.926  22.601  1.00 96.96           H  
ATOM   1006  NH1 ARG A  66      -6.109   5.049  23.005  1.00 96.96           N  
ATOM   1007 HH11 ARG A  66      -6.913   4.468  22.816  1.00 96.96           H  
ATOM   1008 HH12 ARG A  66      -6.285   5.974  23.371  1.00 96.96           H  
ATOM   1009  NH2 ARG A  66      -3.918   5.279  23.287  1.00 96.96           N  
ATOM   1010 HH21 ARG A  66      -2.980   4.905  23.303  1.00 96.96           H  
ATOM   1011 HH22 ARG A  66      -4.103   6.241  23.534  1.00 96.96           H  
ATOM   1012  CZ  ARG A  66      -4.923   4.521  22.963  1.00 96.96           C  
ATOM   1013  N   GLU A  67      -4.552  -0.968  26.639  1.00 96.09           N  
ATOM   1014  H   GLU A  67      -4.538  -0.008  26.954  1.00 96.09           H  
ATOM   1015  CA  GLU A  67      -3.589  -1.894  27.257  1.00 96.09           C  
ATOM   1016  HA  GLU A  67      -2.846  -2.196  26.519  1.00 96.09           H  
ATOM   1017  C   GLU A  67      -4.215  -3.186  27.803  1.00 96.09           C  
ATOM   1018  CB  GLU A  67      -2.873  -1.172  28.406  1.00 96.09           C  
ATOM   1019  HB2 GLU A  67      -3.621  -0.686  29.032  1.00 96.09           H  
ATOM   1020  HB3 GLU A  67      -2.336  -1.903  29.012  1.00 96.09           H  
ATOM   1021  O   GLU A  67      -3.502  -4.154  28.048  1.00 96.09           O  
ATOM   1022  CG  GLU A  67      -1.859  -0.139  27.897  1.00 96.09           C  
ATOM   1023  HG2 GLU A  67      -2.350   0.530  27.190  1.00 96.09           H  
ATOM   1024  HG3 GLU A  67      -1.070  -0.664  27.359  1.00 96.09           H  
ATOM   1025  CD  GLU A  67      -1.240   0.696  29.028  1.00 96.09           C  
ATOM   1026  OE1 GLU A  67      -0.470   1.621  28.686  1.00 96.09           O  
ATOM   1027  OE2 GLU A  67      -1.565   0.440  30.211  1.00 96.09           O  
ATOM   1028  N   LYS A  68      -5.542  -3.238  27.981  1.00 96.27           N  
ATOM   1029  H   LYS A  68      -6.078  -2.421  27.722  1.00 96.27           H  
ATOM   1030  CA  LYS A  68      -6.256  -4.426  28.479  1.00 96.27           C  
ATOM   1031  HA  LYS A  68      -5.609  -4.947  29.185  1.00 96.27           H  
ATOM   1032  C   LYS A  68      -6.574  -5.450  27.394  1.00 96.27           C  
ATOM   1033  CB  LYS A  68      -7.541  -4.005  29.207  1.00 96.27           C  
ATOM   1034  HB2 LYS A  68      -8.198  -3.472  28.520  1.00 96.27           H  
ATOM   1035  HB3 LYS A  68      -8.058  -4.896  29.563  1.00 96.27           H  
ATOM   1036  O   LYS A  68      -7.005  -6.549  27.734  1.00 96.27           O  
ATOM   1037  CG  LYS A  68      -7.198  -3.118  30.404  1.00 96.27           C  
ATOM   1038  HG2 LYS A  68      -6.707  -2.212  30.049  1.00 96.27           H  
ATOM   1039  HG3 LYS A  68      -6.504  -3.656  31.051  1.00 96.27           H  
ATOM   1040  CD  LYS A  68      -8.426  -2.713  31.219  1.00 96.27           C  
ATOM   1041  HD2 LYS A  68      -8.893  -3.603  31.642  1.00 96.27           H  
ATOM   1042  HD3 LYS A  68      -9.127  -2.174  30.582  1.00 96.27           H  
ATOM   1043  CE  LYS A  68      -7.879  -1.804  32.323  1.00 96.27           C  
ATOM   1044  HE2 LYS A  68      -7.095  -2.349  32.847  1.00 96.27           H  
ATOM   1045  HE3 LYS A  68      -7.396  -0.947  31.854  1.00 96.27           H  
ATOM   1046  NZ  LYS A  68      -8.907  -1.355  33.287  1.00 96.27           N  
ATOM   1047  HZ1 LYS A  68      -8.439  -0.842  34.020  1.00 96.27           H  
ATOM   1048  HZ2 LYS A  68      -9.555  -0.721  32.841  1.00 96.27           H  
ATOM   1049  HZ3 LYS A  68      -9.368  -2.150  33.707  1.00 96.27           H  
ATOM   1050  N   PHE A  69      -6.402  -5.099  26.125  1.00 97.72           N  
ATOM   1051  H   PHE A  69      -5.933  -4.227  25.923  1.00 97.72           H  
ATOM   1052  CA  PHE A  69      -6.772  -5.925  24.982  1.00 97.72           C  
ATOM   1053  HA  PHE A  69      -7.054  -6.922  25.322  1.00 97.72           H  
ATOM   1054  C   PHE A  69      -5.595  -6.088  24.023  1.00 97.72           C  
ATOM   1055  CB  PHE A  69      -7.977  -5.289  24.271  1.00 97.72           C  
ATOM   1056  HB2 PHE A  69      -8.260  -5.909  23.420  1.00 97.72           H  
ATOM   1057  HB3 PHE A  69      -7.676  -4.319  23.875  1.00 97.72           H  
ATOM   1058  O   PHE A  69      -4.619  -5.344  24.073  1.00 97.72           O  
ATOM   1059  CG  PHE A  69      -9.197  -5.112  25.154  1.00 97.72           C  
ATOM   1060  CD1 PHE A  69      -9.999  -6.220  25.477  1.00 97.72           C  
ATOM   1061  HD1 PHE A  69      -9.754  -7.195  25.082  1.00 97.72           H  
ATOM   1062  CD2 PHE A  69      -9.511  -3.846  25.681  1.00 97.72           C  
ATOM   1063  HD2 PHE A  69      -8.885  -2.998  25.443  1.00 97.72           H  
ATOM   1064  CE1 PHE A  69     -11.103  -6.064  26.334  1.00 97.72           C  
ATOM   1065  HE1 PHE A  69     -11.709  -6.922  26.585  1.00 97.72           H  
ATOM   1066  CE2 PHE A  69     -10.621  -3.686  26.529  1.00 97.72           C  
ATOM   1067  HE2 PHE A  69     -10.846  -2.707  26.926  1.00 97.72           H  
ATOM   1068  CZ  PHE A  69     -11.414  -4.799  26.862  1.00 97.72           C  
ATOM   1069  HZ  PHE A  69     -12.263  -4.693  27.520  1.00 97.72           H  
ATOM   1070  N   HIS A  70      -5.726  -7.029  23.090  1.00 98.02           N  
ATOM   1071  H   HIS A  70      -6.501  -7.672  23.156  1.00 98.02           H  
ATOM   1072  CA  HIS A  70      -4.795  -7.162  21.975  1.00 98.02           C  
ATOM   1073  HA  HIS A  70      -3.836  -7.498  22.370  1.00 98.02           H  
ATOM   1074  C   HIS A  70      -4.597  -5.816  21.249  1.00 98.02           C  
ATOM   1075  CB  HIS A  70      -5.338  -8.228  21.018  1.00 98.02           C  
ATOM   1076  HB2 HIS A  70      -6.228  -7.839  20.523  1.00 98.02           H  
ATOM   1077  HB3 HIS A  70      -5.634  -9.103  21.597  1.00 98.02           H  
ATOM   1078  O   HIS A  70      -5.570  -5.163  20.866  1.00 98.02           O  
ATOM   1079  CG  HIS A  70      -4.354  -8.677  19.967  1.00 98.02           C  
ATOM   1080  CD2 HIS A  70      -4.021  -9.974  19.691  1.00 98.02           C  
ATOM   1081  HD2 HIS A  70      -4.406 -10.852  20.188  1.00 98.02           H  
ATOM   1082  ND1 HIS A  70      -3.606  -7.885  19.119  1.00 98.02           N  
ATOM   1083  HD1 HIS A  70      -3.375  -6.912  19.260  1.00 98.02           H  
ATOM   1084  CE1 HIS A  70      -2.870  -8.688  18.336  1.00 98.02           C  
ATOM   1085  HE1 HIS A  70      -2.119  -8.361  17.632  1.00 98.02           H  
ATOM   1086  NE2 HIS A  70      -3.098  -9.966  18.646  1.00 98.02           N  
ATOM   1087  N   GLY A  71      -3.342  -5.437  20.973  1.00 97.06           N  
ATOM   1088  H   GLY A  71      -2.589  -5.985  21.364  1.00 97.06           H  
ATOM   1089  CA  GLY A  71      -2.973  -4.123  20.412  1.00 97.06           C  
ATOM   1090  HA2 GLY A  71      -3.233  -3.348  21.134  1.00 97.06           H  
ATOM   1091  HA3 GLY A  71      -1.893  -4.102  20.272  1.00 97.06           H  
ATOM   1092  C   GLY A  71      -3.616  -3.751  19.064  1.00 97.06           C  
ATOM   1093  O   GLY A  71      -3.686  -2.578  18.702  1.00 97.06           O  
ATOM   1094  N   VAL A  72      -4.167  -4.729  18.339  1.00 98.55           N  
ATOM   1095  H   VAL A  72      -4.188  -5.652  18.750  1.00 98.55           H  
ATOM   1096  CA  VAL A  72      -4.816  -4.554  17.031  1.00 98.55           C  
ATOM   1097  HA  VAL A  72      -4.354  -3.709  16.521  1.00 98.55           H  
ATOM   1098  C   VAL A  72      -6.308  -4.225  17.174  1.00 98.55           C  
ATOM   1099  CB  VAL A  72      -4.571  -5.809  16.166  1.00 98.55           C  
ATOM   1100  HB  VAL A  72      -4.911  -6.689  16.712  1.00 98.55           H  
ATOM   1101  O   VAL A  72      -6.858  -3.510  16.335  1.00 98.55           O  
ATOM   1102  CG1 VAL A  72      -5.312  -5.762  14.826  1.00 98.55           C  
ATOM   1103 HG11 VAL A  72      -5.127  -4.816  14.316  1.00 98.55           H  
ATOM   1104 HG12 VAL A  72      -6.383  -5.875  14.996  1.00 98.55           H  
ATOM   1105 HG13 VAL A  72      -4.990  -6.587  14.190  1.00 98.55           H  
ATOM   1106  CG2 VAL A  72      -3.076  -6.007  15.903  1.00 98.55           C  
ATOM   1107 HG21 VAL A  72      -2.918  -6.899  15.296  1.00 98.55           H  
ATOM   1108 HG22 VAL A  72      -2.673  -5.137  15.384  1.00 98.55           H  
ATOM   1109 HG23 VAL A  72      -2.526  -6.131  16.836  1.00 98.55           H  
ATOM   1110  N   THR A  73      -6.955  -4.667  18.258  1.00 98.66           N  
ATOM   1111  H   THR A  73      -6.427  -5.157  18.965  1.00 98.66           H  
ATOM   1112  CA  THR A  73      -8.400  -4.507  18.510  1.00 98.66           C  
ATOM   1113  HA  THR A  73      -8.945  -5.091  17.768  1.00 98.66           H  
ATOM   1114  C   THR A  73      -8.892  -3.064  18.360  1.00 98.66           C  
ATOM   1115  CB  THR A  73      -8.753  -5.093  19.890  1.00 98.66           C  
ATOM   1116  HB  THR A  73      -8.028  -4.768  20.637  1.00 98.66           H  
ATOM   1117  O   THR A  73      -9.847  -2.847  17.609  1.00 98.66           O  
ATOM   1118  CG2 THR A  73     -10.143  -4.738  20.417  1.00 98.66           C  
ATOM   1119 HG21 THR A  73     -10.896  -4.875  19.642  1.00 98.66           H  
ATOM   1120 HG22 THR A  73     -10.386  -5.365  21.275  1.00 98.66           H  
ATOM   1121 HG23 THR A  73     -10.161  -3.697  20.739  1.00 98.66           H  
ATOM   1122  OG1 THR A  73      -8.646  -6.488  19.774  1.00 98.66           O  
ATOM   1123  HG1 THR A  73      -8.668  -6.876  20.652  1.00 98.66           H  
ATOM   1124  N   PRO A  74      -8.250  -2.042  18.967  1.00 98.63           N  
ATOM   1125  CA  PRO A  74      -8.713  -0.663  18.824  1.00 98.63           C  
ATOM   1126  HA  PRO A  74      -9.740  -0.589  19.184  1.00 98.63           H  
ATOM   1127  C   PRO A  74      -8.697  -0.173  17.376  1.00 98.63           C  
ATOM   1128  CB  PRO A  74      -7.792   0.178  19.711  1.00 98.63           C  
ATOM   1129  HB2 PRO A  74      -8.330   0.992  20.197  1.00 98.63           H  
ATOM   1130  HB3 PRO A  74      -6.974   0.582  19.115  1.00 98.63           H  
ATOM   1131  O   PRO A  74      -9.623   0.508  16.953  1.00 98.63           O  
ATOM   1132  CG  PRO A  74      -7.224  -0.824  20.714  1.00 98.63           C  
ATOM   1133  HG2 PRO A  74      -7.931  -0.979  21.529  1.00 98.63           H  
ATOM   1134  HG3 PRO A  74      -6.249  -0.520  21.094  1.00 98.63           H  
ATOM   1135  CD  PRO A  74      -7.125  -2.099  19.893  1.00 98.63           C  
ATOM   1136  HD2 PRO A  74      -7.161  -2.960  20.561  1.00 98.63           H  
ATOM   1137  HD3 PRO A  74      -6.192  -2.101  19.331  1.00 98.63           H  
ATOM   1138  N   SER A  75      -7.690  -0.568  16.595  1.00 98.72           N  
ATOM   1139  H   SER A  75      -7.018  -1.222  16.969  1.00 98.72           H  
ATOM   1140  CA  SER A  75      -7.579  -0.181  15.186  1.00 98.72           C  
ATOM   1141  HA  SER A  75      -7.626   0.905  15.108  1.00 98.72           H  
ATOM   1142  C   SER A  75      -8.717  -0.751  14.340  1.00 98.72           C  
ATOM   1143  CB  SER A  75      -6.242  -0.653  14.618  1.00 98.72           C  
ATOM   1144  HB2 SER A  75      -6.210  -0.435  13.551  1.00 98.72           H  
ATOM   1145  HB3 SER A  75      -6.140  -1.730  14.749  1.00 98.72           H  
ATOM   1146  O   SER A  75      -9.279  -0.032  13.518  1.00 98.72           O  
ATOM   1147  OG  SER A  75      -5.174   0.018  15.263  1.00 98.72           O  
ATOM   1148  HG  SER A  75      -4.695  -0.611  15.807  1.00 98.72           H  
ATOM   1149  N   LEU A  76      -9.093  -2.015  14.562  1.00 98.67           N  
ATOM   1150  H   LEU A  76      -8.615  -2.552  15.271  1.00 98.67           H  
ATOM   1151  CA  LEU A  76     -10.221  -2.626  13.855  1.00 98.67           C  
ATOM   1152  HA  LEU A  76     -10.105  -2.458  12.785  1.00 98.67           H  
ATOM   1153  C   LEU A  76     -11.550  -1.972  14.256  1.00 98.67           C  
ATOM   1154  CB  LEU A  76     -10.263  -4.139  14.115  1.00 98.67           C  
ATOM   1155  HB2 LEU A  76     -11.113  -4.535  13.558  1.00 98.67           H  
ATOM   1156  HB3 LEU A  76     -10.437  -4.308  15.178  1.00 98.67           H  
ATOM   1157  O   LEU A  76     -12.369  -1.675  13.393  1.00 98.67           O  
ATOM   1158  CG  LEU A  76      -9.022  -4.936  13.685  1.00 98.67           C  
ATOM   1159  HG  LEU A  76      -8.148  -4.556  14.213  1.00 98.67           H  
ATOM   1160  CD1 LEU A  76      -9.216  -6.407  14.053  1.00 98.67           C  
ATOM   1161 HD11 LEU A  76     -10.066  -6.820  13.509  1.00 98.67           H  
ATOM   1162 HD12 LEU A  76      -8.322  -6.976  13.798  1.00 98.67           H  
ATOM   1163 HD13 LEU A  76      -9.401  -6.499  15.123  1.00 98.67           H  
ATOM   1164  CD2 LEU A  76      -8.766  -4.842  12.180  1.00 98.67           C  
ATOM   1165 HD21 LEU A  76      -7.914  -5.469  11.916  1.00 98.67           H  
ATOM   1166 HD22 LEU A  76      -9.644  -5.180  11.628  1.00 98.67           H  
ATOM   1167 HD23 LEU A  76      -8.536  -3.813  11.903  1.00 98.67           H  
ATOM   1168  N   ILE A  77     -11.738  -1.673  15.545  1.00 98.65           N  
ATOM   1169  H   ILE A  77     -11.036  -1.962  16.211  1.00 98.65           H  
ATOM   1170  CA  ILE A  77     -12.918  -0.944  16.032  1.00 98.65           C  
ATOM   1171  HA  ILE A  77     -13.812  -1.472  15.699  1.00 98.65           H  
ATOM   1172  C   ILE A  77     -13.012   0.455  15.420  1.00 98.65           C  
ATOM   1173  CB  ILE A  77     -12.903  -0.890  17.575  1.00 98.65           C  
ATOM   1174  HB  ILE A  77     -11.901  -0.607  17.896  1.00 98.65           H  
ATOM   1175  O   ILE A  77     -14.093   0.862  15.002  1.00 98.65           O  
ATOM   1176  CG1 ILE A  77     -13.207  -2.269  18.194  1.00 98.65           C  
ATOM   1177 HG12 ILE A  77     -12.504  -3.011  17.816  1.00 98.65           H  
ATOM   1178 HG13 ILE A  77     -13.062  -2.203  19.272  1.00 98.65           H  
ATOM   1179  CG2 ILE A  77     -13.868   0.170  18.140  1.00 98.65           C  
ATOM   1180 HG21 ILE A  77     -14.853   0.089  17.682  1.00 98.65           H  
ATOM   1181 HG22 ILE A  77     -13.954   0.057  19.220  1.00 98.65           H  
ATOM   1182 HG23 ILE A  77     -13.473   1.166  17.939  1.00 98.65           H  
ATOM   1183  CD1 ILE A  77     -14.632  -2.766  17.923  1.00 98.65           C  
ATOM   1184 HD11 ILE A  77     -15.376  -2.027  18.219  1.00 98.65           H  
ATOM   1185 HD12 ILE A  77     -14.759  -3.012  16.868  1.00 98.65           H  
ATOM   1186 HD13 ILE A  77     -14.819  -3.658  18.520  1.00 98.65           H  
ATOM   1187  N   PHE A  78     -11.899   1.186  15.334  1.00 98.72           N  
ATOM   1188  H   PHE A  78     -11.046   0.828  15.741  1.00 98.72           H  
ATOM   1189  CA  PHE A  78     -11.869   2.506  14.708  1.00 98.72           C  
ATOM   1190  HA  PHE A  78     -12.646   3.126  15.153  1.00 98.72           H  
ATOM   1191  C   PHE A  78     -12.207   2.447  13.215  1.00 98.72           C  
ATOM   1192  CB  PHE A  78     -10.501   3.159  14.950  1.00 98.72           C  
ATOM   1193  HB2 PHE A  78     -10.448   4.069  14.352  1.00 98.72           H  
ATOM   1194  HB3 PHE A  78      -9.729   2.489  14.572  1.00 98.72           H  
ATOM   1195  O   PHE A  78     -12.954   3.300  12.744  1.00 98.72           O  
ATOM   1196  CG  PHE A  78     -10.167   3.530  16.390  1.00 98.72           C  
ATOM   1197  CD1 PHE A  78     -11.168   3.917  17.307  1.00 98.72           C  
ATOM   1198  HD1 PHE A  78     -12.204   3.973  17.007  1.00 98.72           H  
ATOM   1199  CD2 PHE A  78      -8.823   3.513  16.811  1.00 98.72           C  
ATOM   1200  HD2 PHE A  78      -8.045   3.231  16.116  1.00 98.72           H  
ATOM   1201  CE1 PHE A  78     -10.827   4.253  18.628  1.00 98.72           C  
ATOM   1202  HE1 PHE A  78     -11.593   4.564  19.323  1.00 98.72           H  
ATOM   1203  CE2 PHE A  78      -8.483   3.849  18.133  1.00 98.72           C  
ATOM   1204  HE2 PHE A  78      -7.450   3.838  18.446  1.00 98.72           H  
ATOM   1205  CZ  PHE A  78      -9.487   4.213  19.045  1.00 98.72           C  
ATOM   1206  HZ  PHE A  78      -9.229   4.480  20.059  1.00 98.72           H  
ATOM   1207  N   LEU A  79     -11.750   1.422  12.488  1.00 98.36           N  
ATOM   1208  H   LEU A  79     -11.124   0.759  12.920  1.00 98.36           H  
ATOM   1209  CA  LEU A  79     -12.170   1.201  11.101  1.00 98.36           C  
ATOM   1210  HA  LEU A  79     -12.017   2.121  10.536  1.00 98.36           H  
ATOM   1211  C   LEU A  79     -13.670   0.886  10.994  1.00 98.36           C  
ATOM   1212  CB  LEU A  79     -11.339   0.072  10.472  1.00 98.36           C  
ATOM   1213  HB2 LEU A  79     -11.348  -0.790  11.139  1.00 98.36           H  
ATOM   1214  HB3 LEU A  79     -11.828  -0.226   9.544  1.00 98.36           H  
ATOM   1215  O   LEU A  79     -14.347   1.465  10.149  1.00 98.36           O  
ATOM   1216  CG  LEU A  79      -9.886   0.424  10.122  1.00 98.36           C  
ATOM   1217  HG  LEU A  79      -9.359   0.768  11.012  1.00 98.36           H  
ATOM   1218  CD1 LEU A  79      -9.199  -0.837   9.588  1.00 98.36           C  
ATOM   1219 HD11 LEU A  79      -9.757  -1.236   8.741  1.00 98.36           H  
ATOM   1220 HD12 LEU A  79      -8.185  -0.605   9.260  1.00 98.36           H  
ATOM   1221 HD13 LEU A  79      -9.157  -1.589  10.376  1.00 98.36           H  
ATOM   1222  CD2 LEU A  79      -9.792   1.506   9.042  1.00 98.36           C  
ATOM   1223 HD21 LEU A  79      -8.749   1.665   8.771  1.00 98.36           H  
ATOM   1224 HD22 LEU A  79     -10.191   2.447   9.420  1.00 98.36           H  
ATOM   1225 HD23 LEU A  79     -10.357   1.206   8.159  1.00 98.36           H  
ATOM   1226  N   CYS A  80     -14.201   0.017  11.860  1.00 98.32           N  
ATOM   1227  H   CYS A  80     -13.584  -0.480  12.487  1.00 98.32           H  
ATOM   1228  CA  CYS A  80     -15.633  -0.297  11.906  1.00 98.32           C  
ATOM   1229  HA  CYS A  80     -15.959  -0.654  10.930  1.00 98.32           H  
ATOM   1230  C   CYS A  80     -16.496   0.928  12.242  1.00 98.32           C  
ATOM   1231  CB  CYS A  80     -15.880  -1.390  12.954  1.00 98.32           C  
ATOM   1232  HB2 CYS A  80     -16.955  -1.498  13.104  1.00 98.32           H  
ATOM   1233  HB3 CYS A  80     -15.421  -1.101  13.899  1.00 98.32           H  
ATOM   1234  O   CYS A  80     -17.615   1.036  11.751  1.00 98.32           O  
ATOM   1235  SG  CYS A  80     -15.218  -2.982  12.401  1.00 98.32           S  
ATOM   1236  HG  CYS A  80     -15.441  -3.660  13.530  1.00 98.32           H  
ATOM   1237  N   LEU A  81     -15.992   1.843  13.076  1.00 98.14           N  
ATOM   1238  H   LEU A  81     -15.102   1.654  13.513  1.00 98.14           H  
ATOM   1239  CA  LEU A  81     -16.654   3.118  13.351  1.00 98.14           C  
ATOM   1240  HA  LEU A  81     -17.699   2.929  13.599  1.00 98.14           H  
ATOM   1241  C   LEU A  81     -16.641   4.028  12.118  1.00 98.14           C  
ATOM   1242  CB  LEU A  81     -15.954   3.794  14.544  1.00 98.14           C  
ATOM   1243  HB2 LEU A  81     -16.005   3.143  15.416  1.00 98.14           H  
ATOM   1244  HB3 LEU A  81     -14.902   3.928  14.289  1.00 98.14           H  
ATOM   1245  O   LEU A  81     -17.622   4.717  11.858  1.00 98.14           O  
ATOM   1246  CG  LEU A  81     -16.547   5.172  14.894  1.00 98.14           C  
ATOM   1247  HG  LEU A  81     -16.594   5.802  14.006  1.00 98.14           H  
ATOM   1248  CD1 LEU A  81     -17.945   5.055  15.504  1.00 98.14           C  
ATOM   1249 HD11 LEU A  81     -18.634   4.662  14.756  1.00 98.14           H  
ATOM   1250 HD12 LEU A  81     -17.922   4.388  16.366  1.00 98.14           H  
ATOM   1251 HD13 LEU A  81     -18.296   6.042  15.804  1.00 98.14           H  
ATOM   1252  CD2 LEU A  81     -15.643   5.893  15.886  1.00 98.14           C  
ATOM   1253 HD21 LEU A  81     -14.614   5.853  15.528  1.00 98.14           H  
ATOM   1254 HD22 LEU A  81     -15.720   5.433  16.871  1.00 98.14           H  
ATOM   1255 HD23 LEU A  81     -15.948   6.938  15.941  1.00 98.14           H  
ATOM   1256  N   LEU A  82     -15.521   4.051  11.393  1.00 96.01           N  
ATOM   1257  H   LEU A  82     -14.747   3.473  11.688  1.00 96.01           H  
ATOM   1258  CA  LEU A  82     -15.314   4.941  10.256  1.00 96.01           C  
ATOM   1259  HA  LEU A  82     -15.634   5.941  10.546  1.00 96.01           H  
ATOM   1260  C   LEU A  82     -16.144   4.545   9.032  1.00 96.01           C  
ATOM   1261  CB  LEU A  82     -13.810   4.935   9.920  1.00 96.01           C  
ATOM   1262  HB2 LEU A  82     -13.230   5.000  10.840  1.00 96.01           H  
ATOM   1263  HB3 LEU A  82     -13.557   3.994   9.432  1.00 96.01           H  
ATOM   1264  O   LEU A  82     -16.566   5.413   8.274  1.00 96.01           O  
ATOM   1265  CG  LEU A  82     -13.402   6.108   9.019  1.00 96.01           C  
ATOM   1266  HG  LEU A  82     -14.022   6.131   8.123  1.00 96.01           H  
ATOM   1267  CD1 LEU A  82     -13.565   7.423   9.791  1.00 96.01           C  
ATOM   1268 HD11 LEU A  82     -14.333   8.026   9.305  1.00 96.01           H  
ATOM   1269 HD12 LEU A  82     -13.871   7.251  10.823  1.00 96.01           H  
ATOM   1270 HD13 LEU A  82     -12.622   7.968   9.831  1.00 96.01           H  
ATOM   1271  CD2 LEU A  82     -11.947   5.945   8.574  1.00 96.01           C  
ATOM   1272 HD21 LEU A  82     -11.298   5.925   9.450  1.00 96.01           H  
ATOM   1273 HD22 LEU A  82     -11.840   5.014   8.017  1.00 96.01           H  
ATOM   1274 HD23 LEU A  82     -11.671   6.775   7.923  1.00 96.01           H  
ATOM   1275  N   ILE A  83     -16.333   3.242   8.823  1.00 96.09           N  
ATOM   1276  H   ILE A  83     -15.933   2.594   9.487  1.00 96.09           H  
ATOM   1277  CA  ILE A  83     -16.930   2.690   7.609  1.00 96.09           C  
ATOM   1278  HA  ILE A  83     -17.300   3.501   6.981  1.00 96.09           H  
ATOM   1279  C   ILE A  83     -18.118   1.805   8.001  1.00 96.09           C  
ATOM   1280  CB  ILE A  83     -15.864   1.950   6.773  1.00 96.09           C  
ATOM   1281  HB  ILE A  83     -15.449   1.138   7.370  1.00 96.09           H  
ATOM   1282  O   ILE A  83     -17.930   0.628   8.334  1.00 96.09           O  
ATOM   1283  CG1 ILE A  83     -14.719   2.916   6.377  1.00 96.09           C  
ATOM   1284 HG12 ILE A  83     -14.372   3.478   7.245  1.00 96.09           H  
ATOM   1285 HG13 ILE A  83     -15.086   3.633   5.642  1.00 96.09           H  
ATOM   1286  CG2 ILE A  83     -16.527   1.366   5.509  1.00 96.09           C  
ATOM   1287 HG21 ILE A  83     -17.291   0.634   5.773  1.00 96.09           H  
ATOM   1288 HG22 ILE A  83     -17.007   2.169   4.950  1.00 96.09           H  
ATOM   1289 HG23 ILE A  83     -15.798   0.862   4.874  1.00 96.09           H  
ATOM   1290  CD1 ILE A  83     -13.489   2.208   5.817  1.00 96.09           C  
ATOM   1291 HD11 ILE A  83     -13.081   1.524   6.562  1.00 96.09           H  
ATOM   1292 HD12 ILE A  83     -13.771   1.658   4.919  1.00 96.09           H  
ATOM   1293 HD13 ILE A  83     -12.731   2.947   5.557  1.00 96.09           H  
ATOM   1294  N   PRO A  84     -19.351   2.343   7.953  1.00 94.46           N  
ATOM   1295  CA  PRO A  84     -20.558   1.549   8.146  1.00 94.46           C  
ATOM   1296  HA  PRO A  84     -20.586   1.219   9.185  1.00 94.46           H  
ATOM   1297  C   PRO A  84     -20.585   0.327   7.215  1.00 94.46           C  
ATOM   1298  CB  PRO A  84     -21.725   2.508   7.890  1.00 94.46           C  
ATOM   1299  HB2 PRO A  84     -22.587   2.272   8.514  1.00 94.46           H  
ATOM   1300  HB3 PRO A  84     -22.001   2.490   6.836  1.00 94.46           H  
ATOM   1301  O   PRO A  84     -20.192   0.405   6.053  1.00 94.46           O  
ATOM   1302  CG  PRO A  84     -21.136   3.877   8.232  1.00 94.46           C  
ATOM   1303  HG2 PRO A  84     -21.659   4.685   7.719  1.00 94.46           H  
ATOM   1304  HG3 PRO A  84     -21.155   4.029   9.311  1.00 94.46           H  
ATOM   1305  CD  PRO A  84     -19.692   3.747   7.757  1.00 94.46           C  
ATOM   1306  HD2 PRO A  84     -19.048   4.404   8.342  1.00 94.46           H  
ATOM   1307  HD3 PRO A  84     -19.626   3.995   6.698  1.00 94.46           H  
ATOM   1308  N   GLY A  85     -21.014  -0.823   7.740  1.00 93.65           N  
ATOM   1309  H   GLY A  85     -21.359  -0.816   8.689  1.00 93.65           H  
ATOM   1310  CA  GLY A  85     -21.016  -2.103   7.018  1.00 93.65           C  
ATOM   1311  HA2 GLY A  85     -21.278  -1.922   5.976  1.00 93.65           H  
ATOM   1312  HA3 GLY A  85     -21.782  -2.747   7.449  1.00 93.65           H  
ATOM   1313  C   GLY A  85     -19.684  -2.869   7.036  1.00 93.65           C  
ATOM   1314  O   GLY A  85     -19.687  -4.083   6.817  1.00 93.65           O  
ATOM   1315  N   LEU A  86     -18.554  -2.233   7.383  1.00 96.87           N  
ATOM   1316  H   LEU A  86     -18.578  -1.235   7.537  1.00 96.87           H  
ATOM   1317  CA  LEU A  86     -17.261  -2.926   7.467  1.00 96.87           C  
ATOM   1318  HA  LEU A  86     -17.100  -3.436   6.517  1.00 96.87           H  
ATOM   1319  C   LEU A  86     -17.242  -3.998   8.566  1.00 96.87           C  
ATOM   1320  CB  LEU A  86     -16.131  -1.903   7.668  1.00 96.87           C  
ATOM   1321  HB2 LEU A  86     -16.316  -1.357   8.593  1.00 96.87           H  
ATOM   1322  HB3 LEU A  86     -16.157  -1.195   6.839  1.00 96.87           H  
ATOM   1323  O   LEU A  86     -16.623  -5.041   8.384  1.00 96.87           O  
ATOM   1324  CG  LEU A  86     -14.720  -2.514   7.748  1.00 96.87           C  
ATOM   1325  HG  LEU A  86     -14.657  -3.174   8.613  1.00 96.87           H  
ATOM   1326  CD1 LEU A  86     -14.327  -3.293   6.494  1.00 96.87           C  
ATOM   1327 HD11 LEU A  86     -13.308  -3.661   6.610  1.00 96.87           H  
ATOM   1328 HD12 LEU A  86     -14.980  -4.156   6.367  1.00 96.87           H  
ATOM   1329 HD13 LEU A  86     -14.394  -2.653   5.614  1.00 96.87           H  
ATOM   1330  CD2 LEU A  86     -13.691  -1.406   7.933  1.00 96.87           C  
ATOM   1331 HD21 LEU A  86     -13.687  -0.752   7.061  1.00 96.87           H  
ATOM   1332 HD22 LEU A  86     -12.702  -1.843   8.071  1.00 96.87           H  
ATOM   1333 HD23 LEU A  86     -13.958  -0.822   8.814  1.00 96.87           H  
ATOM   1334  N   HIS A  87     -17.952  -3.782   9.679  1.00 98.22           N  
ATOM   1335  H   HIS A  87     -18.441  -2.903   9.766  1.00 98.22           H  
ATOM   1336  CA  HIS A  87     -18.075  -4.784  10.746  1.00 98.22           C  
ATOM   1337  HA  HIS A  87     -17.087  -4.993  11.155  1.00 98.22           H  
ATOM   1338  C   HIS A  87     -18.614  -6.114  10.209  1.00 98.22           C  
ATOM   1339  CB  HIS A  87     -18.964  -4.237  11.870  1.00 98.22           C  
ATOM   1340  HB2 HIS A  87     -18.511  -3.321  12.248  1.00 98.22           H  
ATOM   1341  HB3 HIS A  87     -19.949  -3.990  11.473  1.00 98.22           H  
ATOM   1342  O   HIS A  87     -17.972  -7.149  10.382  1.00 98.22           O  
ATOM   1343  CG  HIS A  87     -19.141  -5.209  13.012  1.00 98.22           C  
ATOM   1344  CD2 HIS A  87     -18.467  -5.185  14.198  1.00 98.22           C  
ATOM   1345  HD2 HIS A  87     -17.729  -4.459  14.507  1.00 98.22           H  
ATOM   1346  ND1 HIS A  87     -19.990  -6.317  13.004  1.00 98.22           N  
ATOM   1347  CE1 HIS A  87     -19.799  -6.937  14.173  1.00 98.22           C  
ATOM   1348  HE1 HIS A  87     -20.285  -7.855  14.467  1.00 98.22           H  
ATOM   1349  NE2 HIS A  87     -18.895  -6.279  14.914  1.00 98.22           N  
ATOM   1350  HE2 HIS A  87     -18.565  -6.564  15.825  1.00 98.22           H  
ATOM   1351  N   ALA A  88     -19.728  -6.077   9.473  1.00 97.02           N  
ATOM   1352  H   ALA A  88     -20.198  -5.192   9.345  1.00 97.02           H  
ATOM   1353  CA  ALA A  88     -20.325  -7.263   8.869  1.00 97.02           C  
ATOM   1354  HA  ALA A  88     -20.535  -7.985   9.658  1.00 97.02           H  
ATOM   1355  C   ALA A  88     -19.381  -7.937   7.859  1.00 97.02           C  
ATOM   1356  CB  ALA A  88     -21.652  -6.855   8.219  1.00 97.02           C  
ATOM   1357  HB1 ALA A  88     -22.136  -7.733   7.793  1.00 97.02           H  
ATOM   1358  HB2 ALA A  88     -22.313  -6.418   8.968  1.00 97.02           H  
ATOM   1359  HB3 ALA A  88     -21.478  -6.126   7.428  1.00 97.02           H  
ATOM   1360  O   ALA A  88     -19.265  -9.164   7.851  1.00 97.02           O  
ATOM   1361  N   ALA A  89     -18.654  -7.151   7.057  1.00 95.77           N  
ATOM   1362  H   ALA A  89     -18.801  -6.153   7.095  1.00 95.77           H  
ATOM   1363  CA  ALA A  89     -17.660  -7.678   6.124  1.00 95.77           C  
ATOM   1364  HA  ALA A  89     -18.144  -8.415   5.483  1.00 95.77           H  
ATOM   1365  C   ALA A  89     -16.499  -8.389   6.844  1.00 95.77           C  
ATOM   1366  CB  ALA A  89     -17.162  -6.529   5.240  1.00 95.77           C  
ATOM   1367  HB1 ALA A  89     -16.653  -5.780   5.847  1.00 95.77           H  
ATOM   1368  HB2 ALA A  89     -18.004  -6.063   4.728  1.00 95.77           H  
ATOM   1369  HB3 ALA A  89     -16.465  -6.917   4.497  1.00 95.77           H  
ATOM   1370  O   ALA A  89     -16.075  -9.462   6.419  1.00 95.77           O  
ATOM   1371  N   LEU A  90     -16.013  -7.837   7.961  1.00 97.16           N  
ATOM   1372  H   LEU A  90     -16.390  -6.949   8.258  1.00 97.16           H  
ATOM   1373  CA  LEU A  90     -14.964  -8.461   8.771  1.00 97.16           C  
ATOM   1374  HA  LEU A  90     -14.152  -8.773   8.114  1.00 97.16           H  
ATOM   1375  C   LEU A  90     -15.457  -9.737   9.467  1.00 97.16           C  
ATOM   1376  CB  LEU A  90     -14.421  -7.443   9.788  1.00 97.16           C  
ATOM   1377  HB2 LEU A  90     -15.264  -7.035  10.346  1.00 97.16           H  
ATOM   1378  HB3 LEU A  90     -13.777  -7.972  10.491  1.00 97.16           H  
ATOM   1379  O   LEU A  90     -14.723 -10.723   9.498  1.00 97.16           O  
ATOM   1380  CG  LEU A  90     -13.612  -6.275   9.198  1.00 97.16           C  
ATOM   1381  HG  LEU A  90     -14.234  -5.697   8.514  1.00 97.16           H  
ATOM   1382  CD1 LEU A  90     -13.161  -5.364  10.340  1.00 97.16           C  
ATOM   1383 HD11 LEU A  90     -14.038  -5.033  10.897  1.00 97.16           H  
ATOM   1384 HD12 LEU A  90     -12.487  -5.900  11.009  1.00 97.16           H  
ATOM   1385 HD13 LEU A  90     -12.656  -4.487   9.936  1.00 97.16           H  
ATOM   1386  CD2 LEU A  90     -12.364  -6.718   8.435  1.00 97.16           C  
ATOM   1387 HD21 LEU A  90     -11.724  -7.328   9.073  1.00 97.16           H  
ATOM   1388 HD22 LEU A  90     -11.808  -5.842   8.100  1.00 97.16           H  
ATOM   1389 HD23 LEU A  90     -12.645  -7.293   7.553  1.00 97.16           H  
ATOM   1390  N   ILE A  91     -16.702  -9.761   9.959  1.00 97.73           N  
ATOM   1391  H   ILE A  91     -17.239  -8.906   9.938  1.00 97.73           H  
ATOM   1392  CA  ILE A  91     -17.326 -10.986  10.488  1.00 97.73           C  
ATOM   1393  HA  ILE A  91     -16.696 -11.382  11.284  1.00 97.73           H  
ATOM   1394  C   ILE A  91     -17.389 -12.066   9.405  1.00 97.73           C  
ATOM   1395  CB  ILE A  91     -18.737 -10.693  11.055  1.00 97.73           C  
ATOM   1396  HB  ILE A  91     -19.296 -10.143  10.298  1.00 97.73           H  
ATOM   1397  O   ILE A  91     -16.983 -13.200   9.652  1.00 97.73           O  
ATOM   1398  CG1 ILE A  91     -18.706  -9.811  12.321  1.00 97.73           C  
ATOM   1399 HG12 ILE A  91     -19.727  -9.510  12.558  1.00 97.73           H  
ATOM   1400 HG13 ILE A  91     -18.151  -8.897  12.108  1.00 97.73           H  
ATOM   1401  CG2 ILE A  91     -19.527 -11.983  11.351  1.00 97.73           C  
ATOM   1402 HG21 ILE A  91     -20.461 -11.742  11.858  1.00 97.73           H  
ATOM   1403 HG22 ILE A  91     -19.778 -12.491  10.420  1.00 97.73           H  
ATOM   1404 HG23 ILE A  91     -18.931 -12.659  11.965  1.00 97.73           H  
ATOM   1405  CD1 ILE A  91     -18.094 -10.454  13.571  1.00 97.73           C  
ATOM   1406 HD11 ILE A  91     -18.710 -11.285  13.914  1.00 97.73           H  
ATOM   1407 HD12 ILE A  91     -17.085 -10.811  13.364  1.00 97.73           H  
ATOM   1408 HD13 ILE A  91     -18.041  -9.702  14.358  1.00 97.73           H  
ATOM   1409  N   PHE A  92     -17.852 -11.720   8.199  1.00 95.72           N  
ATOM   1410  H   PHE A  92     -18.185 -10.777   8.059  1.00 95.72           H  
ATOM   1411  CA  PHE A  92     -17.892 -12.646   7.064  1.00 95.72           C  
ATOM   1412  HA  PHE A  92     -18.506 -13.507   7.327  1.00 95.72           H  
ATOM   1413  C   PHE A  92     -16.496 -13.182   6.710  1.00 95.72           C  
ATOM   1414  CB  PHE A  92     -18.530 -11.936   5.863  1.00 95.72           C  
ATOM   1415  HB2 PHE A  92     -17.982 -11.018   5.649  1.00 95.72           H  
ATOM   1416  HB3 PHE A  92     -19.550 -11.652   6.123  1.00 95.72           H  
ATOM   1417  O   PHE A  92     -16.341 -14.356   6.385  1.00 95.72           O  
ATOM   1418  CG  PHE A  92     -18.562 -12.786   4.610  1.00 95.72           C  
ATOM   1419  CD1 PHE A  92     -17.555 -12.652   3.635  1.00 95.72           C  
ATOM   1420  HD1 PHE A  92     -16.766 -11.927   3.770  1.00 95.72           H  
ATOM   1421  CD2 PHE A  92     -19.576 -13.746   4.440  1.00 95.72           C  
ATOM   1422  HD2 PHE A  92     -20.343 -13.861   5.192  1.00 95.72           H  
ATOM   1423  CE1 PHE A  92     -17.564 -13.474   2.494  1.00 95.72           C  
ATOM   1424  HE1 PHE A  92     -16.787 -13.374   1.751  1.00 95.72           H  
ATOM   1425  CE2 PHE A  92     -19.587 -14.566   3.298  1.00 95.72           C  
ATOM   1426  HE2 PHE A  92     -20.364 -15.305   3.171  1.00 95.72           H  
ATOM   1427  CZ  PHE A  92     -18.581 -14.430   2.325  1.00 95.72           C  
ATOM   1428  HZ  PHE A  92     -18.586 -15.063   1.451  1.00 95.72           H  
ATOM   1429  N   ALA A  93     -15.470 -12.342   6.834  1.00 94.33           N  
ATOM   1430  H   ALA A  93     -15.670 -11.378   7.062  1.00 94.33           H  
ATOM   1431  CA  ALA A  93     -14.082 -12.701   6.580  1.00 94.33           C  
ATOM   1432  HA  ALA A  93     -14.059 -13.332   5.691  1.00 94.33           H  
ATOM   1433  C   ALA A  93     -13.413 -13.512   7.713  1.00 94.33           C  
ATOM   1434  CB  ALA A  93     -13.336 -11.407   6.254  1.00 94.33           C  
ATOM   1435  HB1 ALA A  93     -13.156 -10.832   7.162  1.00 94.33           H  
ATOM   1436  HB2 ALA A  93     -12.388 -11.668   5.784  1.00 94.33           H  
ATOM   1437  HB3 ALA A  93     -13.907 -10.807   5.546  1.00 94.33           H  
ATOM   1438  O   ALA A  93     -12.234 -13.857   7.605  1.00 94.33           O  
ATOM   1439  N   GLY A  94     -14.145 -13.822   8.790  1.00 96.49           N  
ATOM   1440  H   GLY A  94     -15.106 -13.514   8.814  1.00 96.49           H  
ATOM   1441  CA  GLY A  94     -13.677 -14.649   9.903  1.00 96.49           C  
ATOM   1442  HA2 GLY A  94     -14.536 -15.175  10.320  1.00 96.49           H  
ATOM   1443  HA3 GLY A  94     -12.970 -15.393   9.535  1.00 96.49           H  
ATOM   1444  C   GLY A  94     -13.006 -13.883  11.045  1.00 96.49           C  
ATOM   1445  O   GLY A  94     -12.394 -14.507  11.910  1.00 96.49           O  
ATOM   1446  N   VAL A  95     -13.108 -12.550  11.087  1.00 97.70           N  
ATOM   1447  H   VAL A  95     -13.659 -12.080  10.384  1.00 97.70           H  
ATOM   1448  CA  VAL A  95     -12.603 -11.769  12.225  1.00 97.70           C  
ATOM   1449  HA  VAL A  95     -11.596 -12.127  12.439  1.00 97.70           H  
ATOM   1450  C   VAL A  95     -13.508 -12.004  13.439  1.00 97.70           C  
ATOM   1451  CB  VAL A  95     -12.491 -10.269  11.913  1.00 97.70           C  
ATOM   1452  HB  VAL A  95     -13.484  -9.860  11.724  1.00 97.70           H  
ATOM   1453  O   VAL A  95     -14.717 -11.771  13.356  1.00 97.70           O  
ATOM   1454  CG1 VAL A  95     -11.866  -9.494  13.082  1.00 97.70           C  
ATOM   1455 HG11 VAL A  95     -11.792  -8.439  12.816  1.00 97.70           H  
ATOM   1456 HG12 VAL A  95     -12.492  -9.578  13.970  1.00 97.70           H  
ATOM   1457 HG13 VAL A  95     -10.872  -9.880  13.304  1.00 97.70           H  
ATOM   1458  CG2 VAL A  95     -11.603 -10.042  10.682  1.00 97.70           C  
ATOM   1459 HG21 VAL A  95     -11.395  -8.978  10.563  1.00 97.70           H  
ATOM   1460 HG22 VAL A  95     -12.109 -10.396   9.785  1.00 97.70           H  
ATOM   1461 HG23 VAL A  95     -10.664 -10.585  10.791  1.00 97.70           H  
ATOM   1462  N   PRO A  96     -12.966 -12.452  14.583  1.00 97.65           N  
ATOM   1463  CA  PRO A  96     -13.783 -12.774  15.742  1.00 97.65           C  
ATOM   1464  HA  PRO A  96     -14.629 -13.383  15.423  1.00 97.65           H  
ATOM   1465  C   PRO A  96     -14.324 -11.511  16.421  1.00 97.65           C  
ATOM   1466  CB  PRO A  96     -12.891 -13.619  16.654  1.00 97.65           C  
ATOM   1467  HB2 PRO A  96     -13.119 -13.479  17.711  1.00 97.65           H  
ATOM   1468  HB3 PRO A  96     -12.981 -14.670  16.380  1.00 97.65           H  
ATOM   1469  O   PRO A  96     -13.737 -10.429  16.381  1.00 97.65           O  
ATOM   1470  CG  PRO A  96     -11.492 -13.126  16.310  1.00 97.65           C  
ATOM   1471  HG2 PRO A  96     -10.738 -13.894  16.483  1.00 97.65           H  
ATOM   1472  HG3 PRO A  96     -11.300 -12.229  16.898  1.00 97.65           H  
ATOM   1473  CD  PRO A  96     -11.568 -12.761  14.834  1.00 97.65           C  
ATOM   1474  HD2 PRO A  96     -11.269 -13.617  14.229  1.00 97.65           H  
ATOM   1475  HD3 PRO A  96     -10.924 -11.905  14.629  1.00 97.65           H  
ATOM   1476  N   ARG A  97     -15.457 -11.658  17.110  1.00 98.33           N  
ATOM   1477  H   ARG A  97     -15.918 -12.556  17.080  1.00 98.33           H  
ATOM   1478  CA  ARG A  97     -16.004 -10.589  17.964  1.00 98.33           C  
ATOM   1479  HA  ARG A  97     -15.982  -9.644  17.421  1.00 98.33           H  
ATOM   1480  C   ARG A  97     -15.152 -10.394  19.213  1.00 98.33           C  
ATOM   1481  CB  ARG A  97     -17.459 -10.903  18.342  1.00 98.33           C  
ATOM   1482  HB2 ARG A  97     -17.816 -10.144  19.038  1.00 98.33           H  
ATOM   1483  HB3 ARG A  97     -17.512 -11.876  18.830  1.00 98.33           H  
ATOM   1484  O   ARG A  97     -14.982  -9.277  19.690  1.00 98.33           O  
ATOM   1485  CG  ARG A  97     -18.360 -10.894  17.102  1.00 98.33           C  
ATOM   1486  HG2 ARG A  97     -18.012 -11.642  16.390  1.00 98.33           H  
ATOM   1487  HG3 ARG A  97     -18.309  -9.910  16.636  1.00 98.33           H  
ATOM   1488  CD  ARG A  97     -19.815 -11.200  17.458  1.00 98.33           C  
ATOM   1489  HD2 ARG A  97     -19.868 -12.177  17.938  1.00 98.33           H  
ATOM   1490  HD3 ARG A  97     -20.168 -10.456  18.172  1.00 98.33           H  
ATOM   1491  NE  ARG A  97     -20.644 -11.214  16.236  1.00 98.33           N  
ATOM   1492  HE  ARG A  97     -20.516 -12.003  15.620  1.00 98.33           H  
ATOM   1493  NH1 ARG A  97     -21.753  -9.211  16.520  1.00 98.33           N  
ATOM   1494 HH11 ARG A  97     -21.520  -9.216  17.502  1.00 98.33           H  
ATOM   1495 HH12 ARG A  97     -22.477  -8.579  16.206  1.00 98.33           H  
ATOM   1496  NH2 ARG A  97     -21.996 -10.336  14.631  1.00 98.33           N  
ATOM   1497 HH21 ARG A  97     -22.566  -9.580  14.280  1.00 98.33           H  
ATOM   1498 HH22 ARG A  97     -21.777 -11.111  14.022  1.00 98.33           H  
ATOM   1499  CZ  ARG A  97     -21.452 -10.258  15.813  1.00 98.33           C  
ATOM   1500  N   GLU A  98     -14.608 -11.478  19.742  1.00 97.94           N  
ATOM   1501  H   GLU A  98     -14.728 -12.362  19.268  1.00 97.94           H  
ATOM   1502  CA  GLU A  98     -13.866 -11.472  20.995  1.00 97.94           C  
ATOM   1503  HA  GLU A  98     -14.324 -10.752  21.672  1.00 97.94           H  
ATOM   1504  C   GLU A  98     -12.412 -11.064  20.760  1.00 97.94           C  
ATOM   1505  CB  GLU A  98     -13.942 -12.854  21.645  1.00 97.94           C  
ATOM   1506  HB2 GLU A  98     -13.406 -12.830  22.594  1.00 97.94           H  
ATOM   1507  HB3 GLU A  98     -13.416 -13.540  20.980  1.00 97.94           H  
ATOM   1508  O   GLU A  98     -11.762 -11.561  19.847  1.00 97.94           O  
ATOM   1509  CG  GLU A  98     -15.389 -13.323  21.912  1.00 97.94           C  
ATOM   1510  HG2 GLU A  98     -15.647 -13.043  22.934  1.00 97.94           H  
ATOM   1511  HG3 GLU A  98     -16.095 -12.808  21.260  1.00 97.94           H  
ATOM   1512  CD  GLU A  98     -15.592 -14.832  21.711  1.00 97.94           C  
ATOM   1513  OE1 GLU A  98     -16.542 -15.370  22.307  1.00 97.94           O  
ATOM   1514  OE2 GLU A  98     -14.782 -15.478  21.005  1.00 97.94           O  
ATOM   1515  N   SER A  99     -11.891 -10.185  21.609  1.00 98.15           N  
ATOM   1516  H   SER A  99     -12.483  -9.831  22.347  1.00 98.15           H  
ATOM   1517  CA  SER A  99     -10.461  -9.895  21.694  1.00 98.15           C  
ATOM   1518  HA  SER A  99      -9.952 -10.223  20.788  1.00 98.15           H  
ATOM   1519  C   SER A  99      -9.877 -10.624  22.886  1.00 98.15           C  
ATOM   1520  CB  SER A  99     -10.225  -8.395  21.867  1.00 98.15           C  
ATOM   1521  HB2 SER A  99     -10.654  -7.862  21.019  1.00 98.15           H  
ATOM   1522  HB3 SER A  99     -10.714  -8.060  22.782  1.00 98.15           H  
ATOM   1523  O   SER A  99     -10.477 -10.611  23.965  1.00 98.15           O  
ATOM   1524  OG  SER A  99      -8.842  -8.098  21.973  1.00 98.15           O  
ATOM   1525  HG  SER A  99      -8.485  -8.547  22.743  1.00 98.15           H  
ATOM   1526  N   TYR A 100      -8.668 -11.156  22.729  1.00 97.93           N  
ATOM   1527  H   TYR A 100      -8.239 -11.159  21.815  1.00 97.93           H  
ATOM   1528  CA  TYR A 100      -7.867 -11.570  23.874  1.00 97.93           C  
ATOM   1529  HA  TYR A 100      -8.430 -12.316  24.435  1.00 97.93           H  
ATOM   1530  C   TYR A 100      -7.609 -10.389  24.812  1.00 97.93           C  
ATOM   1531  CB  TYR A 100      -6.561 -12.226  23.418  1.00 97.93           C  
ATOM   1532  HB2 TYR A 100      -6.216 -11.776  22.488  1.00 97.93           H  
ATOM   1533  HB3 TYR A 100      -5.793 -12.039  24.169  1.00 97.93           H  
ATOM   1534  O   TYR A 100      -7.444  -9.243  24.368  1.00 97.93           O  
ATOM   1535  CG  TYR A 100      -6.698 -13.724  23.242  1.00 97.93           C  
ATOM   1536  CD1 TYR A 100      -6.005 -14.594  24.107  1.00 97.93           C  
ATOM   1537  HD1 TYR A 100      -5.378 -14.194  24.890  1.00 97.93           H  
ATOM   1538  CD2 TYR A 100      -7.531 -14.251  22.235  1.00 97.93           C  
ATOM   1539  HD2 TYR A 100      -8.081 -13.601  21.571  1.00 97.93           H  
ATOM   1540  CE1 TYR A 100      -6.104 -15.989  23.941  1.00 97.93           C  
ATOM   1541  HE1 TYR A 100      -5.547 -16.654  24.585  1.00 97.93           H  
ATOM   1542  CE2 TYR A 100      -7.654 -15.646  22.096  1.00 97.93           C  
ATOM   1543  HE2 TYR A 100      -8.289 -16.084  21.340  1.00 97.93           H  
ATOM   1544  OH  TYR A 100      -7.038 -17.858  22.748  1.00 97.93           O  
ATOM   1545  HH  TYR A 100      -6.344 -18.337  23.206  1.00 97.93           H  
ATOM   1546  CZ  TYR A 100      -6.928 -16.517  22.927  1.00 97.93           C  
ATOM   1547  N   LEU A 101      -7.610 -10.697  26.106  1.00 96.15           N  
ATOM   1548  H   LEU A 101      -7.729 -11.670  26.351  1.00 96.15           H  
ATOM   1549  CA  LEU A 101      -7.187  -9.806  27.172  1.00 96.15           C  
ATOM   1550  HA  LEU A 101      -7.449  -8.781  26.908  1.00 96.15           H  
ATOM   1551  C   LEU A 101      -5.668  -9.892  27.316  1.00 96.15           C  
ATOM   1552  CB  LEU A 101      -7.884 -10.190  28.492  1.00 96.15           C  
ATOM   1553  HB2 LEU A 101      -7.515  -9.534  29.280  1.00 96.15           H  
ATOM   1554  HB3 LEU A 101      -7.594 -11.209  28.749  1.00 96.15           H  
ATOM   1555  O   LEU A 101      -5.099 -10.978  27.232  1.00 96.15           O  
ATOM   1556  CG  LEU A 101      -9.420 -10.108  28.465  1.00 96.15           C  
ATOM   1557  HG  LEU A 101      -9.814 -10.754  27.680  1.00 96.15           H  
ATOM   1558  CD1 LEU A 101      -9.997 -10.574  29.798  1.00 96.15           C  
ATOM   1559 HD11 LEU A 101      -9.626 -11.577  30.008  1.00 96.15           H  
ATOM   1560 HD12 LEU A 101      -9.672  -9.911  30.599  1.00 96.15           H  
ATOM   1561 HD13 LEU A 101     -11.085 -10.604  29.750  1.00 96.15           H  
ATOM   1562  CD2 LEU A 101      -9.918  -8.683  28.230  1.00 96.15           C  
ATOM   1563 HD21 LEU A 101     -11.006  -8.657  28.289  1.00 96.15           H  
ATOM   1564 HD22 LEU A 101      -9.486  -8.010  28.971  1.00 96.15           H  
ATOM   1565 HD23 LEU A 101      -9.609  -8.359  27.235  1.00 96.15           H  
ATOM   1566  N   SER A 102      -5.017  -8.762  27.580  1.00 93.88           N  
ATOM   1567  H   SER A 102      -5.522  -7.887  27.567  1.00 93.88           H  
ATOM   1568  CA  SER A 102      -3.566  -8.732  27.821  1.00 93.88           C  
ATOM   1569  HA  SER A 102      -3.049  -9.172  26.968  1.00 93.88           H  
ATOM   1570  C   SER A 102      -3.175  -9.521  29.070  1.00 93.88           C  
ATOM   1571  CB  SER A 102      -3.090  -7.293  27.995  1.00 93.88           C  
ATOM   1572  HB2 SER A 102      -2.002  -7.271  28.060  1.00 93.88           H  
ATOM   1573  HB3 SER A 102      -3.511  -6.877  28.911  1.00 93.88           H  
ATOM   1574  O   SER A 102      -2.091 -10.089  29.137  1.00 93.88           O  
ATOM   1575  OG  SER A 102      -3.517  -6.520  26.898  1.00 93.88           O  
ATOM   1576  HG  SER A 102      -3.354  -5.601  27.127  1.00 93.88           H  
ATOM   1577  N   VAL A 103      -4.074  -9.558  30.059  1.00 91.84           N  
ATOM   1578  H   VAL A 103      -4.964  -9.107  29.902  1.00 91.84           H  
ATOM   1579  CA  VAL A 103      -3.943 -10.361  31.275  1.00 91.84           C  
ATOM   1580  HA  VAL A 103      -3.132 -11.076  31.135  1.00 91.84           H  
ATOM   1581  C   VAL A 103      -5.267 -11.100  31.499  1.00 91.84           C  
ATOM   1582  CB  VAL A 103      -3.574  -9.497  32.496  1.00 91.84           C  
ATOM   1583  HB  VAL A 103      -4.390  -8.809  32.717  1.00 91.84           H  
ATOM   1584  O   VAL A 103      -6.310 -10.437  31.551  1.00 91.84           O  
ATOM   1585  CG1 VAL A 103      -3.316 -10.369  33.730  1.00 91.84           C  
ATOM   1586 HG11 VAL A 103      -2.520 -11.086  33.526  1.00 91.84           H  
ATOM   1587 HG12 VAL A 103      -3.027  -9.744  34.574  1.00 91.84           H  
ATOM   1588 HG13 VAL A 103      -4.221 -10.909  34.007  1.00 91.84           H  
ATOM   1589  CG2 VAL A 103      -2.303  -8.671  32.247  1.00 91.84           C  
ATOM   1590 HG21 VAL A 103      -1.484  -9.327  31.953  1.00 91.84           H  
ATOM   1591 HG22 VAL A 103      -2.475  -7.941  31.456  1.00 91.84           H  
ATOM   1592 HG23 VAL A 103      -2.024  -8.131  33.152  1.00 91.84           H  
ATOM   1593  N   PRO A 104      -5.257 -12.440  31.624  1.00 90.03           N  
ATOM   1594  CA  PRO A 104      -6.435 -13.214  32.000  1.00 90.03           C  
ATOM   1595  HA  PRO A 104      -7.175 -13.129  31.204  1.00 90.03           H  
ATOM   1596  C   PRO A 104      -7.042 -12.738  33.323  1.00 90.03           C  
ATOM   1597  CB  PRO A 104      -5.959 -14.664  32.102  1.00 90.03           C  
ATOM   1598  HB2 PRO A 104      -5.596 -14.864  33.111  1.00 90.03           H  
ATOM   1599  HB3 PRO A 104      -6.745 -15.369  31.836  1.00 90.03           H  
ATOM   1600  O   PRO A 104      -6.324 -12.344  34.243  1.00 90.03           O  
ATOM   1601  CG  PRO A 104      -4.776 -14.711  31.140  1.00 90.03           C  
ATOM   1602  HG2 PRO A 104      -4.083 -15.516  31.386  1.00 90.03           H  
ATOM   1603  HG3 PRO A 104      -5.134 -14.806  30.115  1.00 90.03           H  
ATOM   1604  CD  PRO A 104      -4.144 -13.336  31.338  1.00 90.03           C  
ATOM   1605  HD2 PRO A 104      -3.613 -13.045  30.432  1.00 90.03           H  
ATOM   1606  HD3 PRO A 104      -3.465 -13.358  32.190  1.00 90.03           H  
ATOM   1607  N   VAL A 105      -8.369 -12.777  33.426  1.00 88.63           N  
ATOM   1608  H   VAL A 105      -8.896 -13.160  32.654  1.00 88.63           H  
ATOM   1609  CA  VAL A 105      -9.097 -12.368  34.634  1.00 88.63           C  
ATOM   1610  HA  VAL A 105      -8.390 -12.005  35.381  1.00 88.63           H  
ATOM   1611  C   VAL A 105      -9.811 -13.574  35.222  1.00 88.63           C  
ATOM   1612  CB  VAL A 105     -10.082 -11.220  34.338  1.00 88.63           C  
ATOM   1613  HB  VAL A 105     -10.822 -11.554  33.609  1.00 88.63           H  
ATOM   1614  O   VAL A 105     -10.626 -14.194  34.545  1.00 88.63           O  
ATOM   1615  CG1 VAL A 105     -10.819 -10.763  35.606  1.00 88.63           C  
ATOM   1616 HG11 VAL A 105     -10.100 -10.453  36.364  1.00 88.63           H  
ATOM   1617 HG12 VAL A 105     -11.419 -11.580  36.006  1.00 88.63           H  
ATOM   1618 HG13 VAL A 105     -11.483  -9.931  35.372  1.00 88.63           H  
ATOM   1619  CG2 VAL A 105      -9.362  -9.992  33.763  1.00 88.63           C  
ATOM   1620 HG21 VAL A 105      -8.603  -9.645  34.464  1.00 88.63           H  
ATOM   1621 HG22 VAL A 105      -8.868 -10.254  32.827  1.00 88.63           H  
ATOM   1622 HG23 VAL A 105     -10.077  -9.194  33.566  1.00 88.63           H  
ATOM   1623  N   ASP A 106      -9.555 -13.871  36.494  1.00 87.35           N  
ATOM   1624  H   ASP A 106      -8.861 -13.341  37.001  1.00 87.35           H  
ATOM   1625  CA  ASP A 106     -10.328 -14.866  37.236  1.00 87.35           C  
ATOM   1626  HA  ASP A 106     -10.477 -15.742  36.603  1.00 87.35           H  
ATOM   1627  C   ASP A 106     -11.704 -14.291  37.598  1.00 87.35           C  
ATOM   1628  CB  ASP A 106      -9.540 -15.325  38.471  1.00 87.35           C  
ATOM   1629  HB2 ASP A 106      -8.542 -15.624  38.153  1.00 87.35           H  
ATOM   1630  HB3 ASP A 106      -9.436 -14.488  39.161  1.00 87.35           H  
ATOM   1631  O   ASP A 106     -11.818 -13.256  38.266  1.00 87.35           O  
ATOM   1632  CG  ASP A 106     -10.183 -16.508  39.210  1.00 87.35           C  
ATOM   1633  OD1 ASP A 106     -11.322 -16.903  38.864  1.00 87.35           O  
ATOM   1634  OD2 ASP A 106      -9.522 -17.005  40.143  1.00 87.35           O  
ATOM   1635  N   ARG A 107     -12.762 -14.949  37.127  1.00 80.58           N  
ATOM   1636  H   ARG A 107     -12.580 -15.786  36.592  1.00 80.58           H  
ATOM   1637  CA  ARG A 107     -14.143 -14.666  37.513  1.00 80.58           C  
ATOM   1638  HA  ARG A 107     -14.155 -13.910  38.298  1.00 80.58           H  
ATOM   1639  C   ARG A 107     -14.758 -15.916  38.123  1.00 80.58           C  
ATOM   1640  CB  ARG A 107     -14.951 -14.146  36.315  1.00 80.58           C  
ATOM   1641  HB2 ARG A 107     -16.005 -14.370  36.482  1.00 80.58           H  
ATOM   1642  HB3 ARG A 107     -14.637 -14.655  35.403  1.00 80.58           H  
ATOM   1643  O   ARG A 107     -15.410 -16.695  37.439  1.00 80.58           O  
ATOM   1644  CG  ARG A 107     -14.819 -12.630  36.156  1.00 80.58           C  
ATOM   1645  HG2 ARG A 107     -13.792 -12.376  35.895  1.00 80.58           H  
ATOM   1646  HG3 ARG A 107     -15.083 -12.146  37.096  1.00 80.58           H  
ATOM   1647  CD  ARG A 107     -15.773 -12.153  35.057  1.00 80.58           C  
ATOM   1648  HD2 ARG A 107     -16.770 -12.537  35.277  1.00 80.58           H  
ATOM   1649  HD3 ARG A 107     -15.442 -12.568  34.105  1.00 80.58           H  
ATOM   1650  NE  ARG A 107     -15.819 -10.681  34.980  1.00 80.58           N  
ATOM   1651  HE  ARG A 107     -15.146 -10.186  35.547  1.00 80.58           H  
ATOM   1652  NH1 ARG A 107     -17.597 -10.528  33.544  1.00 80.58           N  
ATOM   1653 HH11 ARG A 107     -17.577 -11.534  33.453  1.00 80.58           H  
ATOM   1654 HH12 ARG A 107     -18.308  -9.980  33.081  1.00 80.58           H  
ATOM   1655  NH2 ARG A 107     -16.756  -8.668  34.467  1.00 80.58           N  
ATOM   1656 HH21 ARG A 107     -16.180  -8.235  35.175  1.00 80.58           H  
ATOM   1657 HH22 ARG A 107     -17.571  -8.143  34.183  1.00 80.58           H  
ATOM   1658  CZ  ARG A 107     -16.716  -9.966  34.324  1.00 80.58           C  
ATOM   1659  N   GLY A 108     -14.594 -16.059  39.435  1.00 77.68           N  
ATOM   1660  H   GLY A 108     -13.911 -15.473  39.894  1.00 77.68           H  
ATOM   1661  CA  GLY A 108     -15.272 -17.103  40.203  1.00 77.68           C  
ATOM   1662  HA2 GLY A 108     -15.112 -16.920  41.266  1.00 77.68           H  
ATOM   1663  HA3 GLY A 108     -16.342 -17.068  39.999  1.00 77.68           H  
ATOM   1664  C   GLY A 108     -14.778 -18.518  39.895  1.00 77.68           C  
ATOM   1665  O   GLY A 108     -15.576 -19.447  39.958  1.00 77.68           O  
ATOM   1666  N   GLY A 109     -13.492 -18.682  39.565  1.00 80.76           N  
ATOM   1667  H   GLY A 109     -12.888 -17.877  39.479  1.00 80.76           H  
ATOM   1668  CA  GLY A 109     -12.866 -19.973  39.269  1.00 80.76           C  
ATOM   1669  HA2 GLY A 109     -11.878 -19.989  39.730  1.00 80.76           H  
ATOM   1670  HA3 GLY A 109     -13.460 -20.782  39.693  1.00 80.76           H  
ATOM   1671  C   GLY A 109     -12.684 -20.257  37.775  1.00 80.76           C  
ATOM   1672  O   GLY A 109     -11.966 -21.193  37.426  1.00 80.76           O  
ATOM   1673  N   GLU A 110     -13.274 -19.445  36.890  1.00 85.02           N  
ATOM   1674  H   GLU A 110     -13.855 -18.696  37.239  1.00 85.02           H  
ATOM   1675  CA  GLU A 110     -13.041 -19.504  35.445  1.00 85.02           C  
ATOM   1676  HA  GLU A 110     -12.568 -20.457  35.206  1.00 85.02           H  
ATOM   1677  C   GLU A 110     -12.088 -18.393  34.985  1.00 85.02           C  
ATOM   1678  CB  GLU A 110     -14.356 -19.458  34.655  1.00 85.02           C  
ATOM   1679  HB2 GLU A 110     -14.939 -18.592  34.967  1.00 85.02           H  
ATOM   1680  HB3 GLU A 110     -14.106 -19.348  33.600  1.00 85.02           H  
ATOM   1681  O   GLU A 110     -12.267 -17.210  35.288  1.00 85.02           O  
ATOM   1682  CG  GLU A 110     -15.187 -20.741  34.825  1.00 85.02           C  
ATOM   1683  HG2 GLU A 110     -15.524 -20.811  35.859  1.00 85.02           H  
ATOM   1684  HG3 GLU A 110     -14.543 -21.597  34.620  1.00 85.02           H  
ATOM   1685  CD  GLU A 110     -16.405 -20.802  33.886  1.00 85.02           C  
ATOM   1686  OE1 GLU A 110     -17.017 -21.892  33.815  1.00 85.02           O  
ATOM   1687  OE2 GLU A 110     -16.716 -19.779  33.230  1.00 85.02           O  
ATOM   1688  N   GLN A 111     -11.077 -18.781  34.206  1.00 89.35           N  
ATOM   1689  H   GLN A 111     -11.003 -19.762  33.977  1.00 89.35           H  
ATOM   1690  CA  GLN A 111     -10.123 -17.861  33.589  1.00 89.35           C  
ATOM   1691  HA  GLN A 111      -9.903 -17.049  34.283  1.00 89.35           H  
ATOM   1692  C   GLN A 111     -10.731 -17.244  32.328  1.00 89.35           C  
ATOM   1693  CB  GLN A 111      -8.813 -18.603  33.276  1.00 89.35           C  
ATOM   1694  HB2 GLN A 111      -8.218 -18.017  32.576  1.00 89.35           H  
ATOM   1695  HB3 GLN A 111      -9.049 -19.550  32.791  1.00 89.35           H  
ATOM   1696  O   GLN A 111     -10.785 -17.867  31.265  1.00 89.35           O  
ATOM   1697  CG  GLN A 111      -7.979 -18.883  34.537  1.00 89.35           C  
ATOM   1698  HG2 GLN A 111      -7.205 -19.611  34.291  1.00 89.35           H  
ATOM   1699  HG3 GLN A 111      -8.613 -19.323  35.307  1.00 89.35           H  
ATOM   1700  CD  GLN A 111      -7.284 -17.642  35.094  1.00 89.35           C  
ATOM   1701  NE2 GLN A 111      -7.013 -17.595  36.379  1.00 89.35           N  
ATOM   1702 HE21 GLN A 111      -6.600 -16.737  36.715  1.00 89.35           H  
ATOM   1703 HE22 GLN A 111      -7.354 -18.307  37.008  1.00 89.35           H  
ATOM   1704  OE1 GLN A 111      -6.957 -16.701  34.390  1.00 89.35           O  
ATOM   1705  N   LEU A 112     -11.157 -15.987  32.424  1.00 90.84           N  
ATOM   1706  H   LEU A 112     -11.102 -15.527  33.321  1.00 90.84           H  
ATOM   1707  CA  LEU A 112     -11.584 -15.214  31.269  1.00 90.84           C  
ATOM   1708  HA  LEU A 112     -12.152 -15.875  30.615  1.00 90.84           H  
ATOM   1709  C   LEU A 112     -10.347 -14.711  30.518  1.00 90.84           C  
ATOM   1710  CB  LEU A 112     -12.503 -14.072  31.732  1.00 90.84           C  
ATOM   1711  HB2 LEU A 112     -11.910 -13.362  32.308  1.00 90.84           H  
ATOM   1712  HB3 LEU A 112     -13.272 -14.476  32.391  1.00 90.84           H  
ATOM   1713  O   LEU A 112      -9.656 -13.806  30.979  1.00 90.84           O  
ATOM   1714  CG  LEU A 112     -13.177 -13.338  30.560  1.00 90.84           C  
ATOM   1715  HG  LEU A 112     -12.430 -13.071  29.812  1.00 90.84           H  
ATOM   1716  CD1 LEU A 112     -14.262 -14.197  29.907  1.00 90.84           C  
ATOM   1717 HD11 LEU A 112     -14.984 -14.531  30.652  1.00 90.84           H  
ATOM   1718 HD12 LEU A 112     -14.776 -13.624  29.134  1.00 90.84           H  
ATOM   1719 HD13 LEU A 112     -13.817 -15.071  29.432  1.00 90.84           H  
ATOM   1720  CD2 LEU A 112     -13.828 -12.047  31.060  1.00 90.84           C  
ATOM   1721 HD21 LEU A 112     -13.065 -11.413  31.512  1.00 90.84           H  
ATOM   1722 HD22 LEU A 112     -14.592 -12.286  31.800  1.00 90.84           H  
ATOM   1723 HD23 LEU A 112     -14.277 -11.521  30.218  1.00 90.84           H  
ATOM   1724  N   ILE A 113     -10.084 -15.286  29.345  1.00 93.95           N  
ATOM   1725  H   ILE A 113     -10.594 -16.130  29.129  1.00 93.95           H  
ATOM   1726  CA  ILE A 113      -8.938 -14.922  28.489  1.00 93.95           C  
ATOM   1727  HA  ILE A 113      -8.210 -14.376  29.088  1.00 93.95           H  
ATOM   1728  C   ILE A 113      -9.314 -13.984  27.335  1.00 93.95           C  
ATOM   1729  CB  ILE A 113      -8.228 -16.191  27.969  1.00 93.95           C  
ATOM   1730  HB  ILE A 113      -7.389 -15.869  27.353  1.00 93.95           H  
ATOM   1731  O   ILE A 113      -8.442 -13.355  26.742  1.00 93.95           O  
ATOM   1732  CG1 ILE A 113      -9.164 -17.056  27.092  1.00 93.95           C  
ATOM   1733 HG12 ILE A 113      -9.565 -16.443  26.285  1.00 93.95           H  
ATOM   1734 HG13 ILE A 113      -9.998 -17.426  27.688  1.00 93.95           H  
ATOM   1735  CG2 ILE A 113      -7.652 -16.988  29.153  1.00 93.95           C  
ATOM   1736 HG21 ILE A 113      -8.450 -17.428  29.751  1.00 93.95           H  
ATOM   1737 HG22 ILE A 113      -7.055 -16.331  29.784  1.00 93.95           H  
ATOM   1738 HG23 ILE A 113      -7.001 -17.784  28.791  1.00 93.95           H  
ATOM   1739  CD1 ILE A 113      -8.466 -18.255  26.442  1.00 93.95           C  
ATOM   1740 HD11 ILE A 113      -7.588 -17.919  25.889  1.00 93.95           H  
ATOM   1741 HD12 ILE A 113      -8.167 -18.980  27.199  1.00 93.95           H  
ATOM   1742 HD13 ILE A 113      -9.154 -18.741  25.750  1.00 93.95           H  
ATOM   1743  N   LYS A 114     -10.609 -13.874  27.012  1.00 95.33           N  
ATOM   1744  H   LYS A 114     -11.278 -14.368  27.584  1.00 95.33           H  
ATOM   1745  CA  LYS A 114     -11.129 -13.066  25.901  1.00 95.33           C  
ATOM   1746  HA  LYS A 114     -10.431 -12.246  25.734  1.00 95.33           H  
ATOM   1747  C   LYS A 114     -12.477 -12.434  26.240  1.00 95.33           C  
ATOM   1748  CB  LYS A 114     -11.181 -13.909  24.611  1.00 95.33           C  
ATOM   1749  HB2 LYS A 114     -10.180 -14.291  24.407  1.00 95.33           H  
ATOM   1750  HB3 LYS A 114     -11.454 -13.259  23.780  1.00 95.33           H  
ATOM   1751  O   LYS A 114     -13.224 -12.962  27.058  1.00 95.33           O  
ATOM   1752  CG  LYS A 114     -12.162 -15.096  24.671  1.00 95.33           C  
ATOM   1753  HG2 LYS A 114     -13.172 -14.726  24.850  1.00 95.33           H  
ATOM   1754  HG3 LYS A 114     -11.882 -15.763  25.486  1.00 95.33           H  
ATOM   1755  CD  LYS A 114     -12.156 -15.880  23.353  1.00 95.33           C  
ATOM   1756  HD2 LYS A 114     -12.435 -15.205  22.544  1.00 95.33           H  
ATOM   1757  HD3 LYS A 114     -11.155 -16.264  23.156  1.00 95.33           H  
ATOM   1758  CE  LYS A 114     -13.152 -17.043  23.409  1.00 95.33           C  
ATOM   1759  HE2 LYS A 114     -14.088 -16.680  23.835  1.00 95.33           H  
ATOM   1760  HE3 LYS A 114     -12.755 -17.825  24.057  1.00 95.33           H  
ATOM   1761  NZ  LYS A 114     -13.424 -17.574  22.054  1.00 95.33           N  
ATOM   1762  HZ1 LYS A 114     -13.894 -16.856  21.521  1.00 95.33           H  
ATOM   1763  HZ2 LYS A 114     -14.065 -18.353  22.083  1.00 95.33           H  
ATOM   1764  HZ3 LYS A 114     -12.576 -17.815  21.561  1.00 95.33           H  
ATOM   1765  N   ALA A 115     -12.799 -11.310  25.606  1.00 94.64           N  
ATOM   1766  H   ALA A 115     -12.129 -10.930  24.953  1.00 94.64           H  
ATOM   1767  CA  ALA A 115     -14.073 -10.612  25.785  1.00 94.64           C  
ATOM   1768  HA  ALA A 115     -14.831 -11.327  26.104  1.00 94.64           H  
ATOM   1769  C   ALA A 115     -14.549  -9.973  24.472  1.00 94.64           C  
ATOM   1770  CB  ALA A 115     -13.900  -9.556  26.886  1.00 94.64           C  
ATOM   1771  HB1 ALA A 115     -14.844  -9.037  27.057  1.00 94.64           H  
ATOM   1772  HB2 ALA A 115     -13.142  -8.833  26.584  1.00 94.64           H  
ATOM   1773  HB3 ALA A 115     -13.587 -10.039  27.811  1.00 94.64           H  
ATOM   1774  O   ALA A 115     -13.729  -9.512  23.689  1.00 94.64           O  
ATOM   1775  N   GLY A 116     -15.865  -9.905  24.240  1.00 93.22           N  
ATOM   1776  H   GLY A 116     -16.486 -10.402  24.862  1.00 93.22           H  
ATOM   1777  CA  GLY A 116     -16.470  -9.192  23.095  1.00 93.22           C  
ATOM   1778  HA2 GLY A 116     -15.769  -9.158  22.261  1.00 93.22           H  
ATOM   1779  HA3 GLY A 116     -17.352  -9.740  22.765  1.00 93.22           H  
ATOM   1780  C   GLY A 116     -16.899  -7.748  23.394  1.00 93.22           C  
ATOM   1781  O   GLY A 116     -17.350  -7.032  22.505  1.00 93.22           O  
ATOM   1782  N   ARG A 117     -16.768  -7.307  24.653  1.00 95.00           N  
ATOM   1783  H   ARG A 117     -16.334  -7.933  25.316  1.00 95.00           H  
ATOM   1784  CA  ARG A 117     -17.165  -5.972  25.117  1.00 95.00           C  
ATOM   1785  HA  ARG A 117     -17.618  -5.430  24.287  1.00 95.00           H  
ATOM   1786  C   ARG A 117     -15.947  -5.194  25.590  1.00 95.00           C  
ATOM   1787  CB  ARG A 117     -18.211  -6.111  26.230  1.00 95.00           C  
ATOM   1788  HB2 ARG A 117     -18.971  -6.827  25.919  1.00 95.00           H  
ATOM   1789  HB3 ARG A 117     -17.734  -6.488  27.135  1.00 95.00           H  
ATOM   1790  O   ARG A 117     -15.303  -5.584  26.565  1.00 95.00           O  
ATOM   1791  CG  ARG A 117     -18.901  -4.774  26.521  1.00 95.00           C  
ATOM   1792  HG2 ARG A 117     -19.525  -4.534  25.660  1.00 95.00           H  
ATOM   1793  HG3 ARG A 117     -18.172  -3.975  26.657  1.00 95.00           H  
ATOM   1794  CD  ARG A 117     -19.794  -4.888  27.761  1.00 95.00           C  
ATOM   1795  HD2 ARG A 117     -20.033  -5.936  27.939  1.00 95.00           H  
ATOM   1796  HD3 ARG A 117     -20.735  -4.373  27.563  1.00 95.00           H  
ATOM   1797  NE  ARG A 117     -19.167  -4.297  28.958  1.00 95.00           N  
ATOM   1798  HE  ARG A 117     -18.319  -3.766  28.818  1.00 95.00           H  
ATOM   1799  NH1 ARG A 117     -20.808  -4.893  30.454  1.00 95.00           N  
ATOM   1800 HH11 ARG A 117     -21.324  -5.331  29.704  1.00 95.00           H  
ATOM   1801 HH12 ARG A 117     -21.167  -4.906  31.398  1.00 95.00           H  
ATOM   1802  NH2 ARG A 117     -19.007  -3.776  31.153  1.00 95.00           N  
ATOM   1803 HH21 ARG A 117     -19.348  -3.838  32.102  1.00 95.00           H  
ATOM   1804 HH22 ARG A 117     -18.186  -3.236  30.921  1.00 95.00           H  
ATOM   1805  CZ  ARG A 117     -19.666  -4.327  30.179  1.00 95.00           C  
ATOM   1806  N   PHE A 118     -15.664  -4.063  24.951  1.00 96.03           N  
ATOM   1807  H   PHE A 118     -16.219  -3.794  24.151  1.00 96.03           H  
ATOM   1808  CA  PHE A 118     -14.433  -3.313  25.200  1.00 96.03           C  
ATOM   1809  HA  PHE A 118     -13.749  -3.954  25.756  1.00 96.03           H  
ATOM   1810  C   PHE A 118     -14.630  -2.088  26.084  1.00 96.03           C  
ATOM   1811  CB  PHE A 118     -13.720  -2.996  23.882  1.00 96.03           C  
ATOM   1812  HB2 PHE A 118     -14.252  -2.196  23.367  1.00 96.03           H  
ATOM   1813  HB3 PHE A 118     -12.718  -2.632  24.107  1.00 96.03           H  
ATOM   1814  O   PHE A 118     -13.647  -1.574  26.605  1.00 96.03           O  
ATOM   1815  CG  PHE A 118     -13.594  -4.197  22.963  1.00 96.03           C  
ATOM   1816  CD1 PHE A 118     -13.163  -5.434  23.475  1.00 96.03           C  
ATOM   1817  HD1 PHE A 118     -12.885  -5.534  24.514  1.00 96.03           H  
ATOM   1818  CD2 PHE A 118     -13.928  -4.097  21.601  1.00 96.03           C  
ATOM   1819  HD2 PHE A 118     -14.244  -3.154  21.179  1.00 96.03           H  
ATOM   1820  CE1 PHE A 118     -13.090  -6.558  22.645  1.00 96.03           C  
ATOM   1821  HE1 PHE A 118     -12.745  -7.497  23.052  1.00 96.03           H  
ATOM   1822  CE2 PHE A 118     -13.838  -5.228  20.770  1.00 96.03           C  
ATOM   1823  HE2 PHE A 118     -14.059  -5.162  19.715  1.00 96.03           H  
ATOM   1824  CZ  PHE A 118     -13.433  -6.463  21.291  1.00 96.03           C  
ATOM   1825  HZ  PHE A 118     -13.366  -7.329  20.649  1.00 96.03           H  
ATOM   1826  N   TYR A 119     -15.859  -1.678  26.391  1.00 94.60           N  
ATOM   1827  H   TYR A 119     -16.638  -2.095  25.902  1.00 94.60           H  
ATOM   1828  CA  TYR A 119     -16.144  -0.630  27.379  1.00 94.60           C  
ATOM   1829  HA  TYR A 119     -15.293   0.051  27.399  1.00 94.60           H  
ATOM   1830  C   TYR A 119     -16.307  -1.173  28.816  1.00 94.60           C  
ATOM   1831  CB  TYR A 119     -17.334   0.212  26.911  1.00 94.60           C  
ATOM   1832  HB2 TYR A 119     -17.509   1.012  27.630  1.00 94.60           H  
ATOM   1833  HB3 TYR A 119     -17.078   0.685  25.963  1.00 94.60           H  
ATOM   1834  O   TYR A 119     -16.705  -2.322  29.052  1.00 94.60           O  
ATOM   1835  CG  TYR A 119     -18.609  -0.577  26.728  1.00 94.60           C  
ATOM   1836  CD1 TYR A 119     -18.908  -1.138  25.474  1.00 94.60           C  
ATOM   1837  HD1 TYR A 119     -18.257  -0.966  24.630  1.00 94.60           H  
ATOM   1838  CD2 TYR A 119     -19.496  -0.745  27.808  1.00 94.60           C  
ATOM   1839  HD2 TYR A 119     -19.280  -0.290  28.763  1.00 94.60           H  
ATOM   1840  CE1 TYR A 119     -20.084  -1.887  25.303  1.00 94.60           C  
ATOM   1841  HE1 TYR A 119     -20.335  -2.323  24.348  1.00 94.60           H  
ATOM   1842  CE2 TYR A 119     -20.686  -1.474  27.632  1.00 94.60           C  
ATOM   1843  HE2 TYR A 119     -21.377  -1.583  28.455  1.00 94.60           H  
ATOM   1844  OH  TYR A 119     -22.111  -2.773  26.208  1.00 94.60           O  
ATOM   1845  HH  TYR A 119     -22.726  -2.710  26.942  1.00 94.60           H  
ATOM   1846  CZ  TYR A 119     -20.979  -2.047  26.377  1.00 94.60           C  
ATOM   1847  N   GLY A 120     -15.933  -0.347  29.800  1.00 89.31           N  
ATOM   1848  H   GLY A 120     -15.689   0.600  29.546  1.00 89.31           H  
ATOM   1849  CA  GLY A 120     -15.976  -0.683  31.230  1.00 89.31           C  
ATOM   1850  HA2 GLY A 120     -15.389   0.047  31.786  1.00 89.31           H  
ATOM   1851  HA3 GLY A 120     -15.533  -1.667  31.382  1.00 89.31           H  
ATOM   1852  C   GLY A 120     -17.393  -0.696  31.814  1.00 89.31           C  
ATOM   1853  O   GLY A 120     -18.336  -0.245  31.179  1.00 89.31           O  
ATOM   1854  N   GLU A 121     -17.559  -1.219  33.032  1.00 84.88           N  
ATOM   1855  H   GLU A 121     -16.772  -1.621  33.522  1.00 84.88           H  
ATOM   1856  CA  GLU A 121     -18.861  -1.210  33.730  1.00 84.88           C  
ATOM   1857  HA  GLU A 121     -19.641  -1.588  33.069  1.00 84.88           H  
ATOM   1858  C   GLU A 121     -19.303   0.202  34.132  1.00 84.88           C  
ATOM   1859  CB  GLU A 121     -18.793  -2.108  34.973  1.00 84.88           C  
ATOM   1860  HB2 GLU A 121     -17.917  -1.832  35.559  1.00 84.88           H  
ATOM   1861  HB3 GLU A 121     -19.687  -1.949  35.575  1.00 84.88           H  
ATOM   1862  O   GLU A 121     -20.479   0.525  34.033  1.00 84.88           O  
ATOM   1863  CG  GLU A 121     -18.722  -3.591  34.582  1.00 84.88           C  
ATOM   1864  HG2 GLU A 121     -17.883  -3.735  33.901  1.00 84.88           H  
ATOM   1865  HG3 GLU A 121     -19.630  -3.854  34.040  1.00 84.88           H  
ATOM   1866  CD  GLU A 121     -18.543  -4.538  35.777  1.00 84.88           C  
ATOM   1867  OE1 GLU A 121     -18.412  -5.751  35.485  1.00 84.88           O  
ATOM   1868  OE2 GLU A 121     -18.462  -4.037  36.918  1.00 84.88           O  
ATOM   1869  N   ARG A 122     -18.354   1.069  34.506  1.00 83.75           N  
ATOM   1870  H   ARG A 122     -17.405   0.725  34.552  1.00 83.75           H  
ATOM   1871  CA  ARG A 122     -18.591   2.492  34.808  1.00 83.75           C  
ATOM   1872  HA  ARG A 122     -19.628   2.612  35.121  1.00 83.75           H  
ATOM   1873  C   ARG A 122     -18.450   3.391  33.572  1.00 83.75           C  
ATOM   1874  CB  ARG A 122     -17.687   2.955  35.965  1.00 83.75           C  
ATOM   1875  HB2 ARG A 122     -17.898   4.005  36.171  1.00 83.75           H  
ATOM   1876  HB3 ARG A 122     -16.644   2.872  35.661  1.00 83.75           H  
ATOM   1877  O   ARG A 122     -17.975   4.515  33.684  1.00 83.75           O  
ATOM   1878  CG  ARG A 122     -17.904   2.170  37.264  1.00 83.75           C  
ATOM   1879  HG2 ARG A 122     -18.954   2.222  37.550  1.00 83.75           H  
ATOM   1880  HG3 ARG A 122     -17.622   1.127  37.120  1.00 83.75           H  
ATOM   1881  CD  ARG A 122     -17.042   2.781  38.374  1.00 83.75           C  
ATOM   1882  HD2 ARG A 122     -17.367   3.807  38.541  1.00 83.75           H  
ATOM   1883  HD3 ARG A 122     -16.002   2.789  38.047  1.00 83.75           H  
ATOM   1884  NE  ARG A 122     -17.154   2.018  39.629  1.00 83.75           N  
ATOM   1885  HE  ARG A 122     -17.765   1.214  39.623  1.00 83.75           H  
ATOM   1886  NH1 ARG A 122     -15.746   3.325  40.891  1.00 83.75           N  
ATOM   1887 HH11 ARG A 122     -15.296   3.526  41.773  1.00 83.75           H  
ATOM   1888 HH12 ARG A 122     -15.627   3.948  40.105  1.00 83.75           H  
ATOM   1889  NH2 ARG A 122     -16.715   1.537  41.811  1.00 83.75           N  
ATOM   1890 HH21 ARG A 122     -17.329   0.736  41.762  1.00 83.75           H  
ATOM   1891 HH22 ARG A 122     -16.253   1.753  42.683  1.00 83.75           H  
ATOM   1892  CZ  ARG A 122     -16.540   2.296  40.767  1.00 83.75           C  
ATOM   1893  N   PHE A 123     -18.751   2.872  32.382  1.00 85.93           N  
ATOM   1894  H   PHE A 123     -19.229   1.983  32.353  1.00 85.93           H  
ATOM   1895  CA  PHE A 123     -18.637   3.643  31.146  1.00 85.93           C  
ATOM   1896  HA  PHE A 123     -17.677   4.161  31.140  1.00 85.93           H  
ATOM   1897  C   PHE A 123     -19.738   4.703  31.070  1.00 85.93           C  
ATOM   1898  CB  PHE A 123     -18.673   2.704  29.935  1.00 85.93           C  
ATOM   1899  HB2 PHE A 123     -19.553   2.066  30.007  1.00 85.93           H  
ATOM   1900  HB3 PHE A 123     -17.792   2.063  29.964  1.00 85.93           H  
ATOM   1901  O   PHE A 123     -20.922   4.374  31.139  1.00 85.93           O  
ATOM   1902  CG  PHE A 123     -18.699   3.423  28.599  1.00 85.93           C  
ATOM   1903  CD1 PHE A 123     -19.907   3.538  27.885  1.00 85.93           C  
ATOM   1904  HD1 PHE A 123     -20.821   3.129  28.292  1.00 85.93           H  
ATOM   1905  CD2 PHE A 123     -17.525   4.004  28.083  1.00 85.93           C  
ATOM   1906  HD2 PHE A 123     -16.597   3.942  28.631  1.00 85.93           H  
ATOM   1907  CE1 PHE A 123     -19.939   4.221  26.658  1.00 85.93           C  
ATOM   1908  HE1 PHE A 123     -20.870   4.340  26.124  1.00 85.93           H  
ATOM   1909  CE2 PHE A 123     -17.559   4.689  26.855  1.00 85.93           C  
ATOM   1910  HE2 PHE A 123     -16.664   5.150  26.463  1.00 85.93           H  
ATOM   1911  CZ  PHE A 123     -18.767   4.799  26.145  1.00 85.93           C  
ATOM   1912  HZ  PHE A 123     -18.804   5.350  25.217  1.00 85.93           H  
ATOM   1913  N   THR A 124     -19.337   5.959  30.893  1.00 86.99           N  
ATOM   1914  H   THR A 124     -18.350   6.173  30.901  1.00 86.99           H  
ATOM   1915  CA  THR A 124     -20.259   7.059  30.613  1.00 86.99           C  
ATOM   1916  HA  THR A 124     -21.236   6.829  31.039  1.00 86.99           H  
ATOM   1917  C   THR A 124     -20.399   7.208  29.108  1.00 86.99           C  
ATOM   1918  CB  THR A 124     -19.786   8.376  31.236  1.00 86.99           C  
ATOM   1919  HB  THR A 124     -18.878   8.718  30.739  1.00 86.99           H  
ATOM   1920  O   THR A 124     -19.431   7.545  28.424  1.00 86.99           O  
ATOM   1921  CG2 THR A 124     -20.856   9.462  31.147  1.00 86.99           C  
ATOM   1922 HG21 THR A 124     -21.081   9.680  30.103  1.00 86.99           H  
ATOM   1923 HG22 THR A 124     -20.496  10.378  31.618  1.00 86.99           H  
ATOM   1924 HG23 THR A 124     -21.768   9.133  31.646  1.00 86.99           H  
ATOM   1925  OG1 THR A 124     -19.511   8.186  32.605  1.00 86.99           O  
ATOM   1926  HG1 THR A 124     -19.376   9.054  32.993  1.00 86.99           H  
ATOM   1927  N   ASP A 125     -21.603   6.955  28.605  1.00 89.42           N  
ATOM   1928  H   ASP A 125     -22.359   6.704  29.226  1.00 89.42           H  
ATOM   1929  CA  ASP A 125     -21.913   7.143  27.193  1.00 89.42           C  
ATOM   1930  HA  ASP A 125     -21.110   6.683  26.617  1.00 89.42           H  
ATOM   1931  C   ASP A 125     -21.940   8.637  26.852  1.00 89.42           C  
ATOM   1932  CB  ASP A 125     -23.231   6.431  26.849  1.00 89.42           C  
ATOM   1933  HB2 ASP A 125     -23.291   5.511  27.431  1.00 89.42           H  
ATOM   1934  HB3 ASP A 125     -24.075   7.061  27.130  1.00 89.42           H  
ATOM   1935  O   ASP A 125     -22.503   9.444  27.596  1.00 89.42           O  
ATOM   1936  CG  ASP A 125     -23.343   6.043  25.371  1.00 89.42           C  
ATOM   1937  OD1 ASP A 125     -22.424   6.382  24.593  1.00 89.42           O  
ATOM   1938  OD2 ASP A 125     -24.289   5.284  25.056  1.00 89.42           O  
ATOM   1939  N   ARG A 126     -21.289   9.012  25.751  1.00 94.15           N  
ATOM   1940  H   ARG A 126     -20.985   8.281  25.123  1.00 94.15           H  
ATOM   1941  CA  ARG A 126     -21.217  10.396  25.270  1.00 94.15           C  
ATOM   1942  HA  ARG A 126     -22.187  10.862  25.442  1.00 94.15           H  
ATOM   1943  C   ARG A 126     -20.958  10.440  23.773  1.00 94.15           C  
ATOM   1944  CB  ARG A 126     -20.150  11.201  26.037  1.00 94.15           C  
ATOM   1945  HB2 ARG A 126     -20.239  12.245  25.738  1.00 94.15           H  
ATOM   1946  HB3 ARG A 126     -20.358  11.150  27.106  1.00 94.15           H  
ATOM   1947  O   ARG A 126     -20.535   9.461  23.171  1.00 94.15           O  
ATOM   1948  CG  ARG A 126     -18.707  10.736  25.784  1.00 94.15           C  
ATOM   1949  HG2 ARG A 126     -18.528  10.604  24.717  1.00 94.15           H  
ATOM   1950  HG3 ARG A 126     -18.537   9.786  26.291  1.00 94.15           H  
ATOM   1951  CD  ARG A 126     -17.733  11.792  26.307  1.00 94.15           C  
ATOM   1952  HD2 ARG A 126     -17.924  11.952  27.368  1.00 94.15           H  
ATOM   1953  HD3 ARG A 126     -17.905  12.732  25.783  1.00 94.15           H  
ATOM   1954  NE  ARG A 126     -16.340  11.366  26.126  1.00 94.15           N  
ATOM   1955  HE  ARG A 126     -15.911  10.881  26.901  1.00 94.15           H  
ATOM   1956  NH1 ARG A 126     -15.977  12.130  23.964  1.00 94.15           N  
ATOM   1957 HH11 ARG A 126     -15.307  12.278  23.223  1.00 94.15           H  
ATOM   1958 HH12 ARG A 126     -16.952  12.314  23.773  1.00 94.15           H  
ATOM   1959  NH2 ARG A 126     -14.341  11.187  25.136  1.00 94.15           N  
ATOM   1960 HH21 ARG A 126     -13.730  11.430  24.369  1.00 94.15           H  
ATOM   1961 HH22 ARG A 126     -13.941  10.760  25.960  1.00 94.15           H  
ATOM   1962  CZ  ARG A 126     -15.575  11.569  25.070  1.00 94.15           C  
ATOM   1963  N   GLU A 127     -21.132  11.612  23.183  1.00 94.96           N  
ATOM   1964  H   GLU A 127     -21.480  12.390  23.724  1.00 94.96           H  
ATOM   1965  CA  GLU A 127     -20.723  11.847  21.802  1.00 94.96           C  
ATOM   1966  HA  GLU A 127     -20.992  10.971  21.212  1.00 94.96           H  
ATOM   1967  C   GLU A 127     -19.199  11.990  21.668  1.00 94.96           C  
ATOM   1968  CB  GLU A 127     -21.482  13.056  21.231  1.00 94.96           C  
ATOM   1969  HB2 GLU A 127     -21.344  13.912  21.892  1.00 94.96           H  
ATOM   1970  HB3 GLU A 127     -21.063  13.316  20.259  1.00 94.96           H  
ATOM   1971  O   GLU A 127     -18.502  12.427  22.595  1.00 94.96           O  
ATOM   1972  CG  GLU A 127     -22.990  12.783  21.067  1.00 94.96           C  
ATOM   1973  HG2 GLU A 127     -23.459  13.666  20.634  1.00 94.96           H  
ATOM   1974  HG3 GLU A 127     -23.433  12.617  22.049  1.00 94.96           H  
ATOM   1975  CD  GLU A 127     -23.253  11.575  20.162  1.00 94.96           C  
ATOM   1976  OE1 GLU A 127     -24.132  10.742  20.473  1.00 94.96           O  
ATOM   1977  OE2 GLU A 127     -22.476  11.353  19.203  1.00 94.96           O  
ATOM   1978  N   LEU A 128     -18.686  11.610  20.495  1.00 96.59           N  
ATOM   1979  H   LEU A 128     -19.335  11.354  19.765  1.00 96.59           H  
ATOM   1980  CA  LEU A 128     -17.312  11.901  20.095  1.00 96.59           C  
ATOM   1981  HA  LEU A 128     -16.635  11.678  20.920  1.00 96.59           H  
ATOM   1982  C   LEU A 128     -17.198  13.391  19.774  1.00 96.59           C  
ATOM   1983  CB  LEU A 128     -16.917  11.064  18.866  1.00 96.59           C  
ATOM   1984  HB2 LEU A 128     -16.011  11.490  18.435  1.00 96.59           H  
ATOM   1985  HB3 LEU A 128     -17.709  11.149  18.123  1.00 96.59           H  
ATOM   1986  O   LEU A 128     -18.026  13.953  19.061  1.00 96.59           O  
ATOM   1987  CG  LEU A 128     -16.646   9.583  19.168  1.00 96.59           C  
ATOM   1988  HG  LEU A 128     -17.403   9.200  19.852  1.00 96.59           H  
ATOM   1989  CD1 LEU A 128     -16.705   8.759  17.886  1.00 96.59           C  
ATOM   1990 HD11 LEU A 128     -16.521   7.711  18.123  1.00 96.59           H  
ATOM   1991 HD12 LEU A 128     -17.692   8.849  17.434  1.00 96.59           H  
ATOM   1992 HD13 LEU A 128     -15.955   9.112  17.178  1.00 96.59           H  
ATOM   1993  CD2 LEU A 128     -15.253   9.390  19.769  1.00 96.59           C  
ATOM   1994 HD21 LEU A 128     -14.492   9.669  19.041  1.00 96.59           H  
ATOM   1995 HD22 LEU A 128     -15.135  10.016  20.653  1.00 96.59           H  
ATOM   1996 HD23 LEU A 128     -15.115   8.345  20.048  1.00 96.59           H  
ATOM   1997  N   THR A 129     -16.145  14.025  20.270  1.00 97.52           N  
ATOM   1998  H   THR A 129     -15.491  13.498  20.830  1.00 97.52           H  
ATOM   1999  CA  THR A 129     -15.806  15.394  19.880  1.00 97.52           C  
ATOM   2000  HA  THR A 129     -16.716  15.993  19.892  1.00 97.52           H  
ATOM   2001  C   THR A 129     -15.247  15.418  18.456  1.00 97.52           C  
ATOM   2002  CB  THR A 129     -14.806  16.034  20.850  1.00 97.52           C  
ATOM   2003  HB  THR A 129     -14.642  17.069  20.551  1.00 97.52           H  
ATOM   2004  O   THR A 129     -14.687  14.435  17.965  1.00 97.52           O  
ATOM   2005  CG2 THR A 129     -15.277  16.015  22.305  1.00 97.52           C  
ATOM   2006 HG21 THR A 129     -16.230  16.538  22.385  1.00 97.52           H  
ATOM   2007 HG22 THR A 129     -14.541  16.524  22.928  1.00 97.52           H  
ATOM   2008 HG23 THR A 129     -15.399  14.993  22.663  1.00 97.52           H  
ATOM   2009  OG1 THR A 129     -13.583  15.352  20.794  1.00 97.52           O  
ATOM   2010  HG1 THR A 129     -13.748  14.496  21.196  1.00 97.52           H  
ATOM   2011  N   GLU A 130     -15.324  16.569  17.790  1.00 97.00           N  
ATOM   2012  H   GLU A 130     -15.855  17.334  18.181  1.00 97.00           H  
ATOM   2013  CA  GLU A 130     -14.777  16.728  16.435  1.00 97.00           C  
ATOM   2014  HA  GLU A 130     -15.292  16.047  15.757  1.00 97.00           H  
ATOM   2015  C   GLU A 130     -13.269  16.420  16.364  1.00 97.00           C  
ATOM   2016  CB  GLU A 130     -15.005  18.166  15.958  1.00 97.00           C  
ATOM   2017  HB2 GLU A 130     -14.624  18.243  14.939  1.00 97.00           H  
ATOM   2018  HB3 GLU A 130     -14.428  18.840  16.591  1.00 97.00           H  
ATOM   2019  O   GLU A 130     -12.777  15.874  15.370  1.00 97.00           O  
ATOM   2020  CG  GLU A 130     -16.477  18.609  15.963  1.00 97.00           C  
ATOM   2021  HG2 GLU A 130     -16.837  18.670  16.990  1.00 97.00           H  
ATOM   2022  HG3 GLU A 130     -17.067  17.864  15.431  1.00 97.00           H  
ATOM   2023  CD  GLU A 130     -16.634  19.975  15.284  1.00 97.00           C  
ATOM   2024  OE1 GLU A 130     -17.638  20.184  14.572  1.00 97.00           O  
ATOM   2025  OE2 GLU A 130     -15.675  20.776  15.312  1.00 97.00           O  
ATOM   2026  N   LEU A 131     -12.529  16.740  17.432  1.00 97.45           N  
ATOM   2027  H   LEU A 131     -12.997  17.159  18.223  1.00 97.45           H  
ATOM   2028  CA  LEU A 131     -11.094  16.481  17.530  1.00 97.45           C  
ATOM   2029  HA  LEU A 131     -10.640  16.801  16.592  1.00 97.45           H  
ATOM   2030  C   LEU A 131     -10.787  14.988  17.710  1.00 97.45           C  
ATOM   2031  CB  LEU A 131     -10.514  17.314  18.686  1.00 97.45           C  
ATOM   2032  HB2 LEU A 131     -10.892  18.334  18.618  1.00 97.45           H  
ATOM   2033  HB3 LEU A 131     -10.859  16.888  19.628  1.00 97.45           H  
ATOM   2034  O   LEU A 131      -9.801  14.495  17.161  1.00 97.45           O  
ATOM   2035  CG  LEU A 131      -8.974  17.362  18.686  1.00 97.45           C  
ATOM   2036  HG  LEU A 131      -8.568  16.350  18.691  1.00 97.45           H  
ATOM   2037  CD1 LEU A 131      -8.442  18.108  17.460  1.00 97.45           C  
ATOM   2038 HD11 LEU A 131      -8.942  19.072  17.357  1.00 97.45           H  
ATOM   2039 HD12 LEU A 131      -7.372  18.279  17.571  1.00 97.45           H  
ATOM   2040 HD13 LEU A 131      -8.600  17.521  16.555  1.00 97.45           H  
ATOM   2041  CD2 LEU A 131      -8.476  18.073  19.942  1.00 97.45           C  
ATOM   2042 HD21 LEU A 131      -7.386  18.071  19.955  1.00 97.45           H  
ATOM   2043 HD22 LEU A 131      -8.835  17.551  20.829  1.00 97.45           H  
ATOM   2044 HD23 LEU A 131      -8.835  19.102  19.959  1.00 97.45           H  
ATOM   2045  N   GLU A 132     -11.636  14.253  18.430  1.00 98.09           N  
ATOM   2046  H   GLU A 132     -12.429  14.710  18.857  1.00 98.09           H  
ATOM   2047  CA  GLU A 132     -11.549  12.791  18.544  1.00 98.09           C  
ATOM   2048  HA  GLU A 132     -10.540  12.494  18.830  1.00 98.09           H  
ATOM   2049  C   GLU A 132     -11.829  12.115  17.209  1.00 98.09           C  
ATOM   2050  CB  GLU A 132     -12.519  12.276  19.609  1.00 98.09           C  
ATOM   2051  HB2 GLU A 132     -13.503  12.712  19.436  1.00 98.09           H  
ATOM   2052  HB3 GLU A 132     -12.602  11.192  19.526  1.00 98.09           H  
ATOM   2053  O   GLU A 132     -11.039  11.273  16.789  1.00 98.09           O  
ATOM   2054  CG  GLU A 132     -12.011  12.614  21.012  1.00 98.09           C  
ATOM   2055  HG2 GLU A 132     -11.140  11.992  21.219  1.00 98.09           H  
ATOM   2056  HG3 GLU A 132     -11.683  13.653  21.055  1.00 98.09           H  
ATOM   2057  CD  GLU A 132     -13.078  12.395  22.081  1.00 98.09           C  
ATOM   2058  OE1 GLU A 132     -12.715  12.002  23.203  1.00 98.09           O  
ATOM   2059  OE2 GLU A 132     -14.275  12.670  21.835  1.00 98.09           O  
ATOM   2060  N   ILE A 133     -12.873  12.543  16.494  1.00 97.92           N  
ATOM   2061  H   ILE A 133     -13.489  13.227  16.910  1.00 97.92           H  
ATOM   2062  CA  ILE A 133     -13.174  12.047  15.143  1.00 97.92           C  
ATOM   2063  HA  ILE A 133     -13.325  10.968  15.189  1.00 97.92           H  
ATOM   2064  C   ILE A 133     -11.983  12.298  14.210  1.00 97.92           C  
ATOM   2065  CB  ILE A 133     -14.469  12.698  14.604  1.00 97.92           C  
ATOM   2066  HB  ILE A 133     -14.364  13.781  14.662  1.00 97.92           H  
ATOM   2067  O   ILE A 133     -11.532  11.394  13.510  1.00 97.92           O  
ATOM   2068  CG1 ILE A 133     -15.682  12.276  15.461  1.00 97.92           C  
ATOM   2069 HG12 ILE A 133     -15.870  11.210  15.331  1.00 97.92           H  
ATOM   2070 HG13 ILE A 133     -15.453  12.448  16.513  1.00 97.92           H  
ATOM   2071  CG2 ILE A 133     -14.699  12.316  13.130  1.00 97.92           C  
ATOM   2072 HG21 ILE A 133     -15.628  12.748  12.759  1.00 97.92           H  
ATOM   2073 HG22 ILE A 133     -13.895  12.706  12.506  1.00 97.92           H  
ATOM   2074 HG23 ILE A 133     -14.744  11.232  13.022  1.00 97.92           H  
ATOM   2075  CD1 ILE A 133     -16.969  13.053  15.159  1.00 97.92           C  
ATOM   2076 HD11 ILE A 133     -17.726  12.791  15.899  1.00 97.92           H  
ATOM   2077 HD12 ILE A 133     -17.352  12.800  14.171  1.00 97.92           H  
ATOM   2078 HD13 ILE A 133     -16.780  14.125  15.218  1.00 97.92           H  
ATOM   2079  N   SER A 134     -11.408  13.502  14.244  1.00 98.03           N  
ATOM   2080  H   SER A 134     -11.810  14.201  14.852  1.00 98.03           H  
ATOM   2081  CA  SER A 134     -10.250  13.849  13.407  1.00 98.03           C  
ATOM   2082  HA  SER A 134     -10.485  13.627  12.366  1.00 98.03           H  
ATOM   2083  C   SER A 134      -9.001  13.048  13.786  1.00 98.03           C  
ATOM   2084  CB  SER A 134      -9.965  15.345  13.500  1.00 98.03           C  
ATOM   2085  HB2 SER A 134      -9.679  15.605  14.519  1.00 98.03           H  
ATOM   2086  HB3 SER A 134      -9.152  15.602  12.822  1.00 98.03           H  
ATOM   2087  O   SER A 134      -8.219  12.664  12.920  1.00 98.03           O  
ATOM   2088  OG  SER A 134     -11.132  16.057  13.136  1.00 98.03           O  
ATOM   2089  HG  SER A 134     -11.804  15.890  13.801  1.00 98.03           H  
ATOM   2090  N   SER A 135      -8.826  12.740  15.073  1.00 97.93           N  
ATOM   2091  H   SER A 135      -9.511  13.069  15.738  1.00 97.93           H  
ATOM   2092  CA  SER A 135      -7.718  11.908  15.560  1.00 97.93           C  
ATOM   2093  HA  SER A 135      -6.786  12.267  15.123  1.00 97.93           H  
ATOM   2094  C   SER A 135      -7.894  10.440  15.146  1.00 97.93           C  
ATOM   2095  CB  SER A 135      -7.594  12.018  17.083  1.00 97.93           C  
ATOM   2096  HB2 SER A 135      -6.771  11.385  17.416  1.00 97.93           H  
ATOM   2097  HB3 SER A 135      -8.512  11.664  17.553  1.00 97.93           H  
ATOM   2098  O   SER A 135      -6.914   9.782  14.800  1.00 97.93           O  
ATOM   2099  OG  SER A 135      -7.333  13.352  17.491  1.00 97.93           O  
ATOM   2100  HG  SER A 135      -8.151  13.847  17.402  1.00 97.93           H  
ATOM   2101  N   ILE A 136      -9.135   9.938  15.108  1.00 98.32           N  
ATOM   2102  H   ILE A 136      -9.892  10.511  15.452  1.00 98.32           H  
ATOM   2103  CA  ILE A 136      -9.484   8.622  14.550  1.00 98.32           C  
ATOM   2104  HA  ILE A 136      -8.832   7.867  14.989  1.00 98.32           H  
ATOM   2105  C   ILE A 136      -9.224   8.594  13.038  1.00 98.32           C  
ATOM   2106  CB  ILE A 136     -10.944   8.249  14.910  1.00 98.32           C  
ATOM   2107  HB  ILE A 136     -11.593   9.091  14.668  1.00 98.32           H  
ATOM   2108  O   ILE A 136      -8.627   7.634  12.550  1.00 98.32           O  
ATOM   2109  CG1 ILE A 136     -11.051   7.958  16.426  1.00 98.32           C  
ATOM   2110 HG12 ILE A 136     -10.547   7.019  16.653  1.00 98.32           H  
ATOM   2111 HG13 ILE A 136     -10.545   8.743  16.988  1.00 98.32           H  
ATOM   2112  CG2 ILE A 136     -11.426   7.031  14.100  1.00 98.32           C  
ATOM   2113 HG21 ILE A 136     -10.736   6.200  14.243  1.00 98.32           H  
ATOM   2114 HG22 ILE A 136     -11.487   7.270  13.038  1.00 98.32           H  
ATOM   2115 HG23 ILE A 136     -12.426   6.726  14.410  1.00 98.32           H  
ATOM   2116  CD1 ILE A 136     -12.494   7.886  16.944  1.00 98.32           C  
ATOM   2117 HD11 ILE A 136     -13.045   8.778  16.648  1.00 98.32           H  
ATOM   2118 HD12 ILE A 136     -12.990   6.996  16.556  1.00 98.32           H  
ATOM   2119 HD13 ILE A 136     -12.488   7.819  18.031  1.00 98.32           H  
ATOM   2120  N   PHE A 137      -9.578   9.655  12.301  1.00 97.38           N  
ATOM   2121  H   PHE A 137     -10.141  10.376  12.728  1.00 97.38           H  
ATOM   2122  CA  PHE A 137      -9.206   9.794  10.889  1.00 97.38           C  
ATOM   2123  HA  PHE A 137      -9.613   8.945  10.339  1.00 97.38           H  
ATOM   2124  C   PHE A 137      -7.689   9.759  10.692  1.00 97.38           C  
ATOM   2125  CB  PHE A 137      -9.766  11.093  10.286  1.00 97.38           C  
ATOM   2126  HB2 PHE A 137      -9.675  11.907  11.005  1.00 97.38           H  
ATOM   2127  HB3 PHE A 137      -9.157  11.360   9.422  1.00 97.38           H  
ATOM   2128  O   PHE A 137      -7.217   9.073   9.790  1.00 97.38           O  
ATOM   2129  CG  PHE A 137     -11.187  11.016   9.779  1.00 97.38           C  
ATOM   2130  CD1 PHE A 137     -11.509  10.089   8.774  1.00 97.38           C  
ATOM   2131  HD1 PHE A 137     -10.765   9.390   8.421  1.00 97.38           H  
ATOM   2132  CD2 PHE A 137     -12.172  11.906  10.244  1.00 97.38           C  
ATOM   2133  HD2 PHE A 137     -11.933  12.635  11.005  1.00 97.38           H  
ATOM   2134  CE1 PHE A 137     -12.803  10.045   8.234  1.00 97.38           C  
ATOM   2135  HE1 PHE A 137     -13.047   9.329   7.464  1.00 97.38           H  
ATOM   2136  CE2 PHE A 137     -13.478  11.840   9.730  1.00 97.38           C  
ATOM   2137  HE2 PHE A 137     -14.244  12.507  10.097  1.00 97.38           H  
ATOM   2138  CZ  PHE A 137     -13.795  10.899   8.737  1.00 97.38           C  
ATOM   2139  HZ  PHE A 137     -14.806  10.822   8.364  1.00 97.38           H  
ATOM   2140  N   ASN A 138      -6.915  10.449  11.532  1.00 96.76           N  
ATOM   2141  H   ASN A 138      -7.361  11.048  12.212  1.00 96.76           H  
ATOM   2142  CA  ASN A 138      -5.451  10.449  11.457  1.00 96.76           C  
ATOM   2143  HA  ASN A 138      -5.147  10.808  10.473  1.00 96.76           H  
ATOM   2144  C   ASN A 138      -4.873   9.031  11.627  1.00 96.76           C  
ATOM   2145  CB  ASN A 138      -4.916  11.416  12.527  1.00 96.76           C  
ATOM   2146  HB2 ASN A 138      -5.046  10.983  13.519  1.00 96.76           H  
ATOM   2147  HB3 ASN A 138      -5.477  12.350  12.504  1.00 96.76           H  
ATOM   2148  O   ASN A 138      -4.070   8.562  10.811  1.00 96.76           O  
ATOM   2149  CG  ASN A 138      -3.448  11.753  12.353  1.00 96.76           C  
ATOM   2150  ND2 ASN A 138      -2.905  12.530  13.260  1.00 96.76           N  
ATOM   2151 HD21 ASN A 138      -3.473  12.944  13.985  1.00 96.76           H  
ATOM   2152 HD22 ASN A 138      -1.932  12.768  13.129  1.00 96.76           H  
ATOM   2153  OD1 ASN A 138      -2.772  11.333  11.428  1.00 96.76           O  
ATOM   2154  N   HIS A 139      -5.357   8.316  12.649  1.00 97.91           N  
ATOM   2155  H   HIS A 139      -6.007   8.767  13.277  1.00 97.91           H  
ATOM   2156  CA  HIS A 139      -4.994   6.924  12.916  1.00 97.91           C  
ATOM   2157  HA  HIS A 139      -3.919   6.854  13.083  1.00 97.91           H  
ATOM   2158  C   HIS A 139      -5.336   6.007  11.737  1.00 97.91           C  
ATOM   2159  CB  HIS A 139      -5.708   6.455  14.189  1.00 97.91           C  
ATOM   2160  HB2 HIS A 139      -5.453   7.129  15.007  1.00 97.91           H  
ATOM   2161  HB3 HIS A 139      -6.789   6.482  14.052  1.00 97.91           H  
ATOM   2162  O   HIS A 139      -4.471   5.298  11.218  1.00 97.91           O  
ATOM   2163  CG  HIS A 139      -5.295   5.064  14.581  1.00 97.91           C  
ATOM   2164  CD2 HIS A 139      -5.968   3.900  14.339  1.00 97.91           C  
ATOM   2165  HD2 HIS A 139      -6.918   3.802  13.834  1.00 97.91           H  
ATOM   2166  ND1 HIS A 139      -4.103   4.772  15.224  1.00 97.91           N  
ATOM   2167  CE1 HIS A 139      -4.080   3.447  15.393  1.00 97.91           C  
ATOM   2168  HE1 HIS A 139      -3.286   2.911  15.891  1.00 97.91           H  
ATOM   2169  NE2 HIS A 139      -5.185   2.893  14.865  1.00 97.91           N  
ATOM   2170  HE2 HIS A 139      -5.378   1.902  14.874  1.00 97.91           H  
ATOM   2171  N   CYS A 140      -6.584   6.062  11.266  1.00 98.03           N  
ATOM   2172  H   CYS A 140      -7.242   6.679  11.720  1.00 98.03           H  
ATOM   2173  CA  CYS A 140      -7.071   5.216  10.178  1.00 98.03           C  
ATOM   2174  HA  CYS A 140      -6.820   4.180  10.407  1.00 98.03           H  
ATOM   2175  C   CYS A 140      -6.419   5.557   8.831  1.00 98.03           C  
ATOM   2176  CB  CYS A 140      -8.597   5.309  10.087  1.00 98.03           C  
ATOM   2177  HB2 CYS A 140      -8.941   4.723   9.235  1.00 98.03           H  
ATOM   2178  HB3 CYS A 140      -8.908   6.344   9.949  1.00 98.03           H  
ATOM   2179  O   CYS A 140      -6.195   4.660   8.024  1.00 98.03           O  
ATOM   2180  SG  CYS A 140      -9.344   4.634  11.596  1.00 98.03           S  
ATOM   2181  HG  CYS A 140      -9.183   5.737  12.332  1.00 98.03           H  
ATOM   2182  N   CYS A 141      -6.064   6.823   8.593  1.00 96.77           N  
ATOM   2183  H   CYS A 141      -6.316   7.529   9.269  1.00 96.77           H  
ATOM   2184  CA  CYS A 141      -5.323   7.245   7.404  1.00 96.77           C  
ATOM   2185  HA  CYS A 141      -5.867   6.933   6.513  1.00 96.77           H  
ATOM   2186  C   CYS A 141      -3.947   6.570   7.368  1.00 96.77           C  
ATOM   2187  CB  CYS A 141      -5.221   8.778   7.408  1.00 96.77           C  
ATOM   2188  HB2 CYS A 141      -6.225   9.202   7.437  1.00 96.77           H  
ATOM   2189  HB3 CYS A 141      -4.677   9.115   8.291  1.00 96.77           H  
ATOM   2190  O   CYS A 141      -3.595   5.918   6.386  1.00 96.77           O  
ATOM   2191  SG  CYS A 141      -4.386   9.369   5.908  1.00 96.77           S  
ATOM   2192  HG  CYS A 141      -4.599  10.671   6.117  1.00 96.77           H  
ATOM   2193  N   SER A 142      -3.201   6.636   8.474  1.00 97.00           N  
ATOM   2194  H   SER A 142      -3.558   7.160   9.260  1.00 97.00           H  
ATOM   2195  CA  SER A 142      -1.894   5.980   8.599  1.00 97.00           C  
ATOM   2196  HA  SER A 142      -1.240   6.337   7.803  1.00 97.00           H  
ATOM   2197  C   SER A 142      -1.995   4.454   8.469  1.00 97.00           C  
ATOM   2198  CB  SER A 142      -1.261   6.350   9.942  1.00 97.00           C  
ATOM   2199  HB2 SER A 142      -0.306   5.835  10.041  1.00 97.00           H  
ATOM   2200  HB3 SER A 142      -1.916   6.048  10.759  1.00 97.00           H  
ATOM   2201  O   SER A 142      -1.186   3.834   7.775  1.00 97.00           O  
ATOM   2202  OG  SER A 142      -1.042   7.745  10.014  1.00 97.00           O  
ATOM   2203  HG  SER A 142      -1.845   8.175  10.316  1.00 97.00           H  
ATOM   2204  N   LEU A 143      -3.017   3.854   9.090  1.00 98.25           N  
ATOM   2205  H   LEU A 143      -3.621   4.426   9.663  1.00 98.25           H  
ATOM   2206  CA  LEU A 143      -3.328   2.426   8.998  1.00 98.25           C  
ATOM   2207  HA  LEU A 143      -2.476   1.854   9.364  1.00 98.25           H  
ATOM   2208  C   LEU A 143      -3.589   1.996   7.551  1.00 98.25           C  
ATOM   2209  CB  LEU A 143      -4.534   2.145   9.910  1.00 98.25           C  
ATOM   2210  HB2 LEU A 143      -5.338   2.826   9.629  1.00 98.25           H  
ATOM   2211  HB3 LEU A 143      -4.250   2.386  10.934  1.00 98.25           H  
ATOM   2212  O   LEU A 143      -2.904   1.112   7.039  1.00 98.25           O  
ATOM   2213  CG  LEU A 143      -5.122   0.722   9.872  1.00 98.25           C  
ATOM   2214  HG  LEU A 143      -5.576   0.537   8.898  1.00 98.25           H  
ATOM   2215  CD1 LEU A 143      -4.097  -0.371  10.150  1.00 98.25           C  
ATOM   2216 HD11 LEU A 143      -4.601  -1.326  10.297  1.00 98.25           H  
ATOM   2217 HD12 LEU A 143      -3.523  -0.141  11.047  1.00 98.25           H  
ATOM   2218 HD13 LEU A 143      -3.443  -0.472   9.283  1.00 98.25           H  
ATOM   2219  CD2 LEU A 143      -6.209   0.639  10.939  1.00 98.25           C  
ATOM   2220 HD21 LEU A 143      -7.012   1.336  10.699  1.00 98.25           H  
ATOM   2221 HD22 LEU A 143      -6.620  -0.370  10.987  1.00 98.25           H  
ATOM   2222 HD23 LEU A 143      -5.793   0.908  11.910  1.00 98.25           H  
ATOM   2223  N   LEU A 144      -4.536   2.636   6.863  1.00 98.16           N  
ATOM   2224  H   LEU A 144      -5.051   3.378   7.315  1.00 98.16           H  
ATOM   2225  CA  LEU A 144      -4.918   2.250   5.506  1.00 98.16           C  
ATOM   2226  HA  LEU A 144      -5.050   1.168   5.486  1.00 98.16           H  
ATOM   2227  C   LEU A 144      -3.820   2.545   4.485  1.00 98.16           C  
ATOM   2228  CB  LEU A 144      -6.250   2.908   5.127  1.00 98.16           C  
ATOM   2229  HB2 LEU A 144      -6.421   2.769   4.060  1.00 98.16           H  
ATOM   2230  HB3 LEU A 144      -6.182   3.979   5.320  1.00 98.16           H  
ATOM   2231  O   LEU A 144      -3.638   1.746   3.571  1.00 98.16           O  
ATOM   2232  CG  LEU A 144      -7.452   2.324   5.893  1.00 98.16           C  
ATOM   2233  HG  LEU A 144      -7.283   2.408   6.967  1.00 98.16           H  
ATOM   2234  CD1 LEU A 144      -8.693   3.128   5.542  1.00 98.16           C  
ATOM   2235 HD11 LEU A 144      -8.539   4.138   5.922  1.00 98.16           H  
ATOM   2236 HD12 LEU A 144      -9.570   2.707   6.034  1.00 98.16           H  
ATOM   2237 HD13 LEU A 144      -8.854   3.145   4.464  1.00 98.16           H  
ATOM   2238  CD2 LEU A 144      -7.717   0.855   5.561  1.00 98.16           C  
ATOM   2239 HD21 LEU A 144      -6.927   0.224   5.969  1.00 98.16           H  
ATOM   2240 HD22 LEU A 144      -7.771   0.720   4.481  1.00 98.16           H  
ATOM   2241 HD23 LEU A 144      -8.659   0.540   6.008  1.00 98.16           H  
ATOM   2242  N   ILE A 145      -3.019   3.601   4.673  1.00 97.41           N  
ATOM   2243  H   ILE A 145      -3.243   4.247   5.417  1.00 97.41           H  
ATOM   2244  CA  ILE A 145      -1.788   3.815   3.897  1.00 97.41           C  
ATOM   2245  HA  ILE A 145      -2.053   3.894   2.842  1.00 97.41           H  
ATOM   2246  C   ILE A 145      -0.860   2.603   4.032  1.00 97.41           C  
ATOM   2247  CB  ILE A 145      -1.102   5.137   4.313  1.00 97.41           C  
ATOM   2248  HB  ILE A 145      -1.137   5.219   5.399  1.00 97.41           H  
ATOM   2249  O   ILE A 145      -0.414   2.067   3.020  1.00 97.41           O  
ATOM   2250  CG1 ILE A 145      -1.898   6.309   3.695  1.00 97.41           C  
ATOM   2251 HG12 ILE A 145      -2.954   6.200   3.943  1.00 97.41           H  
ATOM   2252 HG13 ILE A 145      -1.824   6.258   2.609  1.00 97.41           H  
ATOM   2253  CG2 ILE A 145       0.384   5.206   3.892  1.00 97.41           C  
ATOM   2254 HG21 ILE A 145       0.951   4.388   4.337  1.00 97.41           H  
ATOM   2255 HG22 ILE A 145       0.491   5.141   2.809  1.00 97.41           H  
ATOM   2256 HG23 ILE A 145       0.832   6.135   4.247  1.00 97.41           H  
ATOM   2257  CD1 ILE A 145      -1.458   7.700   4.164  1.00 97.41           C  
ATOM   2258 HD11 ILE A 145      -1.528   7.753   5.251  1.00 97.41           H  
ATOM   2259 HD12 ILE A 145      -0.440   7.920   3.843  1.00 97.41           H  
ATOM   2260 HD13 ILE A 145      -2.124   8.448   3.735  1.00 97.41           H  
ATOM   2261  N   GLY A 146      -0.601   2.140   5.260  1.00 97.40           N  
ATOM   2262  H   GLY A 146      -1.020   2.609   6.050  1.00 97.40           H  
ATOM   2263  CA  GLY A 146       0.219   0.953   5.518  1.00 97.40           C  
ATOM   2264  HA2 GLY A 146       1.231   1.113   5.145  1.00 97.40           H  
ATOM   2265  HA3 GLY A 146       0.269   0.804   6.596  1.00 97.40           H  
ATOM   2266  C   GLY A 146      -0.350  -0.327   4.897  1.00 97.40           C  
ATOM   2267  O   GLY A 146       0.401  -1.152   4.367  1.00 97.40           O  
ATOM   2268  N   VAL A 147      -1.678  -0.476   4.910  1.00 98.21           N  
ATOM   2269  H   VAL A 147      -2.225   0.211   5.410  1.00 98.21           H  
ATOM   2270  CA  VAL A 147      -2.376  -1.609   4.289  1.00 98.21           C  
ATOM   2271  HA  VAL A 147      -1.886  -2.528   4.611  1.00 98.21           H  
ATOM   2272  C   VAL A 147      -2.261  -1.562   2.767  1.00 98.21           C  
ATOM   2273  CB  VAL A 147      -3.846  -1.700   4.748  1.00 98.21           C  
ATOM   2274  HB  VAL A 147      -4.338  -0.744   4.571  1.00 98.21           H  
ATOM   2275  O   VAL A 147      -1.905  -2.572   2.171  1.00 98.21           O  
ATOM   2276  CG1 VAL A 147      -4.625  -2.789   3.999  1.00 98.21           C  
ATOM   2277 HG11 VAL A 147      -4.715  -2.535   2.943  1.00 98.21           H  
ATOM   2278 HG12 VAL A 147      -4.120  -3.750   4.099  1.00 98.21           H  
ATOM   2279 HG13 VAL A 147      -5.632  -2.874   4.408  1.00 98.21           H  
ATOM   2280  CG2 VAL A 147      -3.930  -2.040   6.242  1.00 98.21           C  
ATOM   2281 HG21 VAL A 147      -4.971  -2.030   6.566  1.00 98.21           H  
ATOM   2282 HG22 VAL A 147      -3.508  -3.028   6.423  1.00 98.21           H  
ATOM   2283 HG23 VAL A 147      -3.378  -1.314   6.838  1.00 98.21           H  
ATOM   2284  N   VAL A 148      -2.488  -0.431   2.091  1.00 97.54           N  
ATOM   2285  H   VAL A 148      -2.792   0.390   2.594  1.00 97.54           H  
ATOM   2286  CA  VAL A 148      -2.414  -0.393   0.613  1.00 97.54           C  
ATOM   2287  HA  VAL A 148      -2.960  -1.257   0.235  1.00 97.54           H  
ATOM   2288  C   VAL A 148      -0.985  -0.549   0.084  1.00 97.54           C  
ATOM   2289  CB  VAL A 148      -3.104   0.837  -0.004  1.00 97.54           C  
ATOM   2290  HB  VAL A 148      -3.050   0.731  -1.088  1.00 97.54           H  
ATOM   2291  O   VAL A 148      -0.785  -1.183  -0.953  1.00 97.54           O  
ATOM   2292  CG1 VAL A 148      -4.589   0.879   0.372  1.00 97.54           C  
ATOM   2293 HG11 VAL A 148      -5.090   1.672  -0.183  1.00 97.54           H  
ATOM   2294 HG12 VAL A 148      -5.058  -0.072   0.121  1.00 97.54           H  
ATOM   2295 HG13 VAL A 148      -4.720   1.064   1.438  1.00 97.54           H  
ATOM   2296  CG2 VAL A 148      -2.446   2.169   0.358  1.00 97.54           C  
ATOM   2297 HG21 VAL A 148      -1.415   2.184   0.004  1.00 97.54           H  
ATOM   2298 HG22 VAL A 148      -2.989   2.987  -0.115  1.00 97.54           H  
ATOM   2299 HG23 VAL A 148      -2.467   2.310   1.438  1.00 97.54           H  
ATOM   2300  N   ILE A 149       0.028  -0.057   0.812  1.00 96.05           N  
ATOM   2301  H   ILE A 149      -0.189   0.483   1.637  1.00 96.05           H  
ATOM   2302  CA  ILE A 149       1.441  -0.254   0.437  1.00 96.05           C  
ATOM   2303  HA  ILE A 149       1.494  -0.264  -0.651  1.00 96.05           H  
ATOM   2304  C   ILE A 149       2.005  -1.611   0.876  1.00 96.05           C  
ATOM   2305  CB  ILE A 149       2.347   0.909   0.902  1.00 96.05           C  
ATOM   2306  HB  ILE A 149       3.315   0.768   0.423  1.00 96.05           H  
ATOM   2307  O   ILE A 149       3.109  -1.954   0.462  1.00 96.05           O  
ATOM   2308  CG1 ILE A 149       2.595   0.871   2.428  1.00 96.05           C  
ATOM   2309 HG12 ILE A 149       1.642   0.811   2.952  1.00 96.05           H  
ATOM   2310 HG13 ILE A 149       3.151  -0.036   2.670  1.00 96.05           H  
ATOM   2311  CG2 ILE A 149       1.799   2.254   0.388  1.00 96.05           C  
ATOM   2312 HG21 ILE A 149       2.545   3.039   0.510  1.00 96.05           H  
ATOM   2313 HG22 ILE A 149       1.553   2.176  -0.671  1.00 96.05           H  
ATOM   2314 HG23 ILE A 149       0.900   2.534   0.936  1.00 96.05           H  
ATOM   2315  CD1 ILE A 149       3.396   2.049   2.989  1.00 96.05           C  
ATOM   2316 HD11 ILE A 149       3.563   1.896   4.055  1.00 96.05           H  
ATOM   2317 HD12 ILE A 149       4.359   2.117   2.482  1.00 96.05           H  
ATOM   2318 HD13 ILE A 149       2.843   2.979   2.859  1.00 96.05           H  
ATOM   2319  N   GLY A 150       1.282  -2.364   1.710  1.00 96.60           N  
ATOM   2320  H   GLY A 150       0.383  -2.019   2.017  1.00 96.60           H  
ATOM   2321  CA  GLY A 150       1.707  -3.680   2.190  1.00 96.60           C  
ATOM   2322  HA2 GLY A 150       1.981  -4.304   1.339  1.00 96.60           H  
ATOM   2323  HA3 GLY A 150       0.873  -4.149   2.711  1.00 96.60           H  
ATOM   2324  C   GLY A 150       2.892  -3.645   3.159  1.00 96.60           C  
ATOM   2325  O   GLY A 150       3.677  -4.587   3.200  1.00 96.60           O  
ATOM   2326  N   SER A 151       3.077  -2.556   3.912  1.00 96.14           N  
ATOM   2327  H   SER A 151       2.379  -1.827   3.886  1.00 96.14           H  
ATOM   2328  CA  SER A 151       4.192  -2.432   4.855  1.00 96.14           C  
ATOM   2329  HA  SER A 151       4.374  -3.406   5.310  1.00 96.14           H  
ATOM   2330  C   SER A 151       3.908  -1.425   5.964  1.00 96.14           C  
ATOM   2331  CB  SER A 151       5.458  -1.999   4.108  1.00 96.14           C  
ATOM   2332  HB2 SER A 151       5.655  -2.690   3.288  1.00 96.14           H  
ATOM   2333  HB3 SER A 151       5.304  -1.003   3.694  1.00 96.14           H  
ATOM   2334  O   SER A 151       3.441  -0.315   5.711  1.00 96.14           O  
ATOM   2335  OG  SER A 151       6.573  -1.982   4.985  1.00 96.14           O  
ATOM   2336  HG  SER A 151       6.926  -2.874   5.002  1.00 96.14           H  
ATOM   2337  N   SER A 152       4.287  -1.773   7.194  1.00 96.40           N  
ATOM   2338  H   SER A 152       4.585  -2.722   7.371  1.00 96.40           H  
ATOM   2339  CA  SER A 152       4.259  -0.862   8.340  1.00 96.40           C  
ATOM   2340  HA  SER A 152       3.424  -0.171   8.222  1.00 96.40           H  
ATOM   2341  C   SER A 152       5.526  -0.013   8.497  1.00 96.40           C  
ATOM   2342  CB  SER A 152       4.001  -1.663   9.614  1.00 96.40           C  
ATOM   2343  HB2 SER A 152       3.921  -0.972  10.453  1.00 96.40           H  
ATOM   2344  HB3 SER A 152       3.061  -2.205   9.517  1.00 96.40           H  
ATOM   2345  O   SER A 152       5.528   0.931   9.284  1.00 96.40           O  
ATOM   2346  OG  SER A 152       5.055  -2.579   9.841  1.00 96.40           O  
ATOM   2347  HG  SER A 152       4.636  -3.443   9.850  1.00 96.40           H  
ATOM   2348  N   ALA A 153       6.602  -0.284   7.748  1.00 94.08           N  
ATOM   2349  H   ALA A 153       6.539  -1.048   7.091  1.00 94.08           H  
ATOM   2350  CA  ALA A 153       7.920   0.314   7.994  1.00 94.08           C  
ATOM   2351  HA  ALA A 153       8.235   0.042   9.002  1.00 94.08           H  
ATOM   2352  C   ALA A 153       7.921   1.853   7.920  1.00 94.08           C  
ATOM   2353  CB  ALA A 153       8.919  -0.291   7.000  1.00 94.08           C  
ATOM   2354  HB1 ALA A 153       9.912   0.116   7.188  1.00 94.08           H  
ATOM   2355  HB2 ALA A 153       8.956  -1.373   7.128  1.00 94.08           H  
ATOM   2356  HB3 ALA A 153       8.623  -0.063   5.976  1.00 94.08           H  
ATOM   2357  O   ALA A 153       8.455   2.523   8.804  1.00 94.08           O  
ATOM   2358  N   LYS A 154       7.264   2.428   6.902  1.00 90.71           N  
ATOM   2359  H   LYS A 154       6.815   1.818   6.233  1.00 90.71           H  
ATOM   2360  CA  LYS A 154       7.141   3.891   6.754  1.00 90.71           C  
ATOM   2361  HA  LYS A 154       8.126   4.342   6.866  1.00 90.71           H  
ATOM   2362  C   LYS A 154       6.277   4.525   7.850  1.00 90.71           C  
ATOM   2363  CB  LYS A 154       6.582   4.249   5.366  1.00 90.71           C  
ATOM   2364  HB2 LYS A 154       5.643   3.721   5.202  1.00 90.71           H  
ATOM   2365  HB3 LYS A 154       6.375   5.319   5.351  1.00 90.71           H  
ATOM   2366  O   LYS A 154       6.499   5.681   8.201  1.00 90.71           O  
ATOM   2367  CG  LYS A 154       7.565   3.929   4.227  1.00 90.71           C  
ATOM   2368  HG2 LYS A 154       8.530   4.382   4.452  1.00 90.71           H  
ATOM   2369  HG3 LYS A 154       7.691   2.849   4.147  1.00 90.71           H  
ATOM   2370  CD  LYS A 154       7.052   4.485   2.889  1.00 90.71           C  
ATOM   2371  HD2 LYS A 154       6.093   4.021   2.655  1.00 90.71           H  
ATOM   2372  HD3 LYS A 154       6.909   5.561   2.984  1.00 90.71           H  
ATOM   2373  CE  LYS A 154       8.054   4.202   1.761  1.00 90.71           C  
ATOM   2374  HE2 LYS A 154       9.019   4.624   2.040  1.00 90.71           H  
ATOM   2375  HE3 LYS A 154       8.179   3.123   1.671  1.00 90.71           H  
ATOM   2376  NZ  LYS A 154       7.606   4.775   0.464  1.00 90.71           N  
ATOM   2377  HZ1 LYS A 154       6.721   4.377   0.183  1.00 90.71           H  
ATOM   2378  HZ2 LYS A 154       8.279   4.581  -0.263  1.00 90.71           H  
ATOM   2379  HZ3 LYS A 154       7.498   5.777   0.530  1.00 90.71           H  
ATOM   2380  N   ILE A 155       5.317   3.772   8.388  1.00 93.03           N  
ATOM   2381  H   ILE A 155       5.248   2.806   8.101  1.00 93.03           H  
ATOM   2382  CA  ILE A 155       4.423   4.229   9.456  1.00 93.03           C  
ATOM   2383  HA  ILE A 155       4.151   5.266   9.260  1.00 93.03           H  
ATOM   2384  C   ILE A 155       5.142   4.195  10.812  1.00 93.03           C  
ATOM   2385  CB  ILE A 155       3.125   3.392   9.486  1.00 93.03           C  
ATOM   2386  HB  ILE A 155       3.354   2.410   9.899  1.00 93.03           H  
ATOM   2387  O   ILE A 155       5.048   5.153  11.576  1.00 93.03           O  
ATOM   2388  CG1 ILE A 155       2.475   3.148   8.103  1.00 93.03           C  
ATOM   2389 HG12 ILE A 155       3.111   2.490   7.511  1.00 93.03           H  
ATOM   2390 HG13 ILE A 155       1.531   2.625   8.252  1.00 93.03           H  
ATOM   2391  CG2 ILE A 155       2.115   4.058  10.430  1.00 93.03           C  
ATOM   2392 HG21 ILE A 155       2.447   3.974  11.464  1.00 93.03           H  
ATOM   2393 HG22 ILE A 155       1.990   5.112  10.183  1.00 93.03           H  
ATOM   2394 HG23 ILE A 155       1.149   3.561  10.335  1.00 93.03           H  
ATOM   2395  CD1 ILE A 155       2.127   4.373   7.268  1.00 93.03           C  
ATOM   2396 HD11 ILE A 155       1.569   5.097   7.861  1.00 93.03           H  
ATOM   2397 HD12 ILE A 155       3.044   4.795   6.856  1.00 93.03           H  
ATOM   2398 HD13 ILE A 155       1.494   4.052   6.440  1.00 93.03           H  
ATOM   2399  N   LYS A 156       5.935   3.145  11.083  1.00 89.93           N  
ATOM   2400  H   LYS A 156       5.928   2.372  10.433  1.00 89.93           H  
ATOM   2401  CA  LYS A 156       6.800   3.046  12.277  1.00 89.93           C  
ATOM   2402  HA  LYS A 156       6.192   3.153  13.175  1.00 89.93           H  
ATOM   2403  C   LYS A 156       7.827   4.179  12.327  1.00 89.93           C  
ATOM   2404  CB  LYS A 156       7.524   1.681  12.327  1.00 89.93           C  
ATOM   2405  HB2 LYS A 156       8.019   1.495  11.374  1.00 89.93           H  
ATOM   2406  HB3 LYS A 156       8.289   1.724  13.103  1.00 89.93           H  
ATOM   2407  O   LYS A 156       8.050   4.754  13.383  1.00 89.93           O  
ATOM   2408  CG  LYS A 156       6.587   0.507  12.656  1.00 89.93           C  
ATOM   2409  HG2 LYS A 156       6.108   0.705  13.615  1.00 89.93           H  
ATOM   2410  HG3 LYS A 156       5.815   0.461  11.888  1.00 89.93           H  
ATOM   2411  CD  LYS A 156       7.295  -0.868  12.728  1.00 89.93           C  
ATOM   2412  HD2 LYS A 156       7.856  -1.034  11.809  1.00 89.93           H  
ATOM   2413  HD3 LYS A 156       7.970  -0.894  13.584  1.00 89.93           H  
ATOM   2414  CE  LYS A 156       6.206  -1.946  12.872  1.00 89.93           C  
ATOM   2415  HE2 LYS A 156       5.679  -1.776  13.810  1.00 89.93           H  
ATOM   2416  HE3 LYS A 156       5.510  -1.786  12.048  1.00 89.93           H  
ATOM   2417  NZ  LYS A 156       6.620  -3.369  12.786  1.00 89.93           N  
ATOM   2418  HZ1 LYS A 156       7.071  -3.693  13.630  1.00 89.93           H  
ATOM   2419  HZ2 LYS A 156       7.200  -3.533  11.975  1.00 89.93           H  
ATOM   2420  HZ3 LYS A 156       5.804  -3.942  12.622  1.00 89.93           H  
ATOM   2421  N   ALA A 157       8.411   4.530  11.180  1.00 86.72           N  
ATOM   2422  H   ALA A 157       8.222   3.973  10.359  1.00 86.72           H  
ATOM   2423  CA  ALA A 157       9.404   5.599  11.077  1.00 86.72           C  
ATOM   2424  HA  ALA A 157      10.112   5.488  11.899  1.00 86.72           H  
ATOM   2425  C   ALA A 157       8.822   7.024  11.196  1.00 86.72           C  
ATOM   2426  CB  ALA A 157      10.169   5.405   9.762  1.00 86.72           C  
ATOM   2427  HB1 ALA A 157      10.606   4.407   9.731  1.00 86.72           H  
ATOM   2428  HB2 ALA A 157      10.969   6.142   9.693  1.00 86.72           H  
ATOM   2429  HB3 ALA A 157       9.493   5.532   8.917  1.00 86.72           H  
ATOM   2430  O   ALA A 157       9.585   7.985  11.156  1.00 86.72           O  
ATOM   2431  N   GLY A 158       7.495   7.181  11.302  1.00 75.06           N  
ATOM   2432  H   GLY A 158       6.912   6.362  11.396  1.00 75.06           H  
ATOM   2433  CA  GLY A 158       6.856   8.494  11.421  1.00 75.06           C  
ATOM   2434  HA2 GLY A 158       7.290   9.032  12.263  1.00 75.06           H  
ATOM   2435  HA3 GLY A 158       5.792   8.354  11.612  1.00 75.06           H  
ATOM   2436  C   GLY A 158       7.010   9.356  10.166  1.00 75.06           C  
ATOM   2437  O   GLY A 158       7.315  10.542  10.264  1.00 75.06           O  
ATOM   2438  N   ALA A 159       6.855   8.770   8.973  1.00 73.95           N  
ATOM   2439  H   ALA A 159       6.630   7.786   8.937  1.00 73.95           H  
ATOM   2440  CA  ALA A 159       7.153   9.476   7.730  1.00 73.95           C  
ATOM   2441  HA  ALA A 159       8.201   9.771   7.775  1.00 73.95           H  
ATOM   2442  C   ALA A 159       6.314  10.761   7.555  1.00 73.95           C  
ATOM   2443  CB  ALA A 159       6.994   8.518   6.541  1.00 73.95           C  
ATOM   2444  HB1 ALA A 159       5.959   8.186   6.458  1.00 73.95           H  
ATOM   2445  HB2 ALA A 159       7.640   7.651   6.682  1.00 73.95           H  
ATOM   2446  HB3 ALA A 159       7.280   9.027   5.621  1.00 73.95           H  
ATOM   2447  O   ALA A 159       5.092  10.709   7.414  1.00 73.95           O  
ATOM   2448  N   GLU A 160       6.991  11.910   7.437  1.00 87.22           N  
ATOM   2449  H   GLU A 160       7.956  11.897   7.737  1.00 87.22           H  
ATOM   2450  CA  GLU A 160       6.378  13.240   7.253  1.00 87.22           C  
ATOM   2451  HA  GLU A 160       5.796  13.477   8.144  1.00 87.22           H  
ATOM   2452  C   GLU A 160       5.436  13.305   6.038  1.00 87.22           C  
ATOM   2453  CB  GLU A 160       7.512  14.275   7.110  1.00 87.22           C  
ATOM   2454  HB2 GLU A 160       8.074  14.052   6.203  1.00 87.22           H  
ATOM   2455  HB3 GLU A 160       8.196  14.165   7.951  1.00 87.22           H  
ATOM   2456  O   GLU A 160       4.468  14.064   6.018  1.00 87.22           O  
ATOM   2457  CG  GLU A 160       7.054  15.745   7.041  1.00 87.22           C  
ATOM   2458  HG2 GLU A 160       6.482  15.891   6.125  1.00 87.22           H  
ATOM   2459  HG3 GLU A 160       7.941  16.375   6.961  1.00 87.22           H  
ATOM   2460  CD  GLU A 160       6.223  16.203   8.254  1.00 87.22           C  
ATOM   2461  OE1 GLU A 160       5.381  17.118   8.072  1.00 87.22           O  
ATOM   2462  OE2 GLU A 160       6.398  15.624   9.345  1.00 87.22           O  
ATOM   2463  N   GLN A 161       5.664  12.469   5.019  1.00 87.86           N  
ATOM   2464  H   GLN A 161       6.438  11.826   5.106  1.00 87.86           H  
ATOM   2465  CA  GLN A 161       4.755  12.360   3.875  1.00 87.86           C  
ATOM   2466  HA  GLN A 161       4.656  13.343   3.414  1.00 87.86           H  
ATOM   2467  C   GLN A 161       3.335  11.922   4.275  1.00 87.86           C  
ATOM   2468  CB  GLN A 161       5.316  11.386   2.832  1.00 87.86           C  
ATOM   2469  HB2 GLN A 161       4.537  11.224   2.086  1.00 87.86           H  
ATOM   2470  HB3 GLN A 161       5.541  10.428   3.301  1.00 87.86           H  
ATOM   2471  O   GLN A 161       2.374  12.376   3.659  1.00 87.86           O  
ATOM   2472  CG  GLN A 161       6.564  11.919   2.110  1.00 87.86           C  
ATOM   2473  HG2 GLN A 161       7.412  11.922   2.795  1.00 87.86           H  
ATOM   2474  HG3 GLN A 161       6.380  12.943   1.785  1.00 87.86           H  
ATOM   2475  CD  GLN A 161       6.924  11.091   0.875  1.00 87.86           C  
ATOM   2476  NE2 GLN A 161       7.960  11.456   0.153  1.00 87.86           N  
ATOM   2477 HE21 GLN A 161       8.132  10.923  -0.687  1.00 87.86           H  
ATOM   2478 HE22 GLN A 161       8.517  12.264   0.393  1.00 87.86           H  
ATOM   2479  OE1 GLN A 161       6.286  10.108   0.531  1.00 87.86           O  
ATOM   2480  N   ILE A 162       3.186  11.083   5.304  1.00 90.48           N  
ATOM   2481  H   ILE A 162       4.002  10.821   5.838  1.00 90.48           H  
ATOM   2482  CA  ILE A 162       1.877  10.653   5.822  1.00 90.48           C  
ATOM   2483  HA  ILE A 162       1.250  10.314   4.998  1.00 90.48           H  
ATOM   2484  C   ILE A 162       1.181  11.843   6.484  1.00 90.48           C  
ATOM   2485  CB  ILE A 162       2.045   9.494   6.827  1.00 90.48           C  
ATOM   2486  HB  ILE A 162       2.650   9.858   7.658  1.00 90.48           H  
ATOM   2487  O   ILE A 162       0.025  12.133   6.178  1.00 90.48           O  
ATOM   2488  CG1 ILE A 162       2.756   8.278   6.191  1.00 90.48           C  
ATOM   2489 HG12 ILE A 162       2.042   7.670   5.636  1.00 90.48           H  
ATOM   2490 HG13 ILE A 162       3.535   8.599   5.500  1.00 90.48           H  
ATOM   2491  CG2 ILE A 162       0.687   9.059   7.400  1.00 90.48           C  
ATOM   2492 HG21 ILE A 162       0.229   9.864   7.975  1.00 90.48           H  
ATOM   2493 HG22 ILE A 162       0.809   8.215   8.079  1.00 90.48           H  
ATOM   2494 HG23 ILE A 162       0.007   8.770   6.598  1.00 90.48           H  
ATOM   2495  CD1 ILE A 162       3.440   7.430   7.264  1.00 90.48           C  
ATOM   2496 HD11 ILE A 162       4.051   6.664   6.785  1.00 90.48           H  
ATOM   2497 HD12 ILE A 162       2.704   6.982   7.932  1.00 90.48           H  
ATOM   2498 HD13 ILE A 162       4.100   8.055   7.865  1.00 90.48           H  
ATOM   2499  N   LYS A 163       1.920  12.599   7.308  1.00 91.02           N  
ATOM   2500  H   LYS A 163       2.867  12.305   7.501  1.00 91.02           H  
ATOM   2501  CA  LYS A 163       1.418  13.813   7.961  1.00 91.02           C  
ATOM   2502  HA  LYS A 163       0.544  13.543   8.553  1.00 91.02           H  
ATOM   2503  C   LYS A 163       0.953  14.849   6.935  1.00 91.02           C  
ATOM   2504  CB  LYS A 163       2.498  14.376   8.901  1.00 91.02           C  
ATOM   2505  HB2 LYS A 163       2.903  13.568   9.511  1.00 91.02           H  
ATOM   2506  HB3 LYS A 163       3.311  14.813   8.322  1.00 91.02           H  
ATOM   2507  O   LYS A 163      -0.124  15.419   7.085  1.00 91.02           O  
ATOM   2508  CG  LYS A 163       1.900  15.438   9.831  1.00 91.02           C  
ATOM   2509  HG2 LYS A 163       1.465  16.237   9.229  1.00 91.02           H  
ATOM   2510  HG3 LYS A 163       1.107  14.981  10.423  1.00 91.02           H  
ATOM   2511  CD  LYS A 163       2.942  16.048  10.779  1.00 91.02           C  
ATOM   2512  HD2 LYS A 163       3.396  15.264  11.385  1.00 91.02           H  
ATOM   2513  HD3 LYS A 163       3.719  16.542  10.196  1.00 91.02           H  
ATOM   2514  CE  LYS A 163       2.221  17.060  11.678  1.00 91.02           C  
ATOM   2515  HE2 LYS A 163       1.677  17.768  11.052  1.00 91.02           H  
ATOM   2516  HE3 LYS A 163       1.473  16.543  12.279  1.00 91.02           H  
ATOM   2517  NZ  LYS A 163       3.128  17.824  12.563  1.00 91.02           N  
ATOM   2518  HZ1 LYS A 163       3.937  18.166  12.064  1.00 91.02           H  
ATOM   2519  HZ2 LYS A 163       2.607  18.627  12.884  1.00 91.02           H  
ATOM   2520  HZ3 LYS A 163       3.414  17.281  13.365  1.00 91.02           H  
ATOM   2521  N   LYS A 164       1.710  15.049   5.849  1.00 94.67           N  
ATOM   2522  H   LYS A 164       2.611  14.593   5.825  1.00 94.67           H  
ATOM   2523  CA  LYS A 164       1.310  15.937   4.741  1.00 94.67           C  
ATOM   2524  HA  LYS A 164       1.135  16.936   5.138  1.00 94.67           H  
ATOM   2525  C   LYS A 164      -0.020  15.520   4.109  1.00 94.67           C  
ATOM   2526  CB  LYS A 164       2.417  16.020   3.681  1.00 94.67           C  
ATOM   2527  HB2 LYS A 164       2.008  16.491   2.787  1.00 94.67           H  
ATOM   2528  HB3 LYS A 164       2.752  15.017   3.417  1.00 94.67           H  
ATOM   2529  O   LYS A 164      -0.865  16.382   3.902  1.00 94.67           O  
ATOM   2530  CG  LYS A 164       3.607  16.860   4.167  1.00 94.67           C  
ATOM   2531  HG2 LYS A 164       4.034  16.416   5.067  1.00 94.67           H  
ATOM   2532  HG3 LYS A 164       3.258  17.863   4.410  1.00 94.67           H  
ATOM   2533  CD  LYS A 164       4.690  16.955   3.085  1.00 94.67           C  
ATOM   2534  HD2 LYS A 164       5.040  15.953   2.838  1.00 94.67           H  
ATOM   2535  HD3 LYS A 164       4.265  17.420   2.196  1.00 94.67           H  
ATOM   2536  CE  LYS A 164       5.858  17.799   3.608  1.00 94.67           C  
ATOM   2537  HE2 LYS A 164       5.466  18.759   3.942  1.00 94.67           H  
ATOM   2538  HE3 LYS A 164       6.281  17.304   4.482  1.00 94.67           H  
ATOM   2539  NZ  LYS A 164       6.901  18.012   2.573  1.00 94.67           N  
ATOM   2540  HZ1 LYS A 164       6.516  18.498   1.776  1.00 94.67           H  
ATOM   2541  HZ2 LYS A 164       7.291  17.132   2.266  1.00 94.67           H  
ATOM   2542  HZ3 LYS A 164       7.649  18.577   2.948  1.00 94.67           H  
ATOM   2543  N   ARG A 165      -0.246  14.224   3.866  1.00 93.56           N  
ATOM   2544  H   ARG A 165       0.480  13.559   4.094  1.00 93.56           H  
ATOM   2545  CA  ARG A 165      -1.528  13.734   3.323  1.00 93.56           C  
ATOM   2546  HA  ARG A 165      -1.786  14.304   2.430  1.00 93.56           H  
ATOM   2547  C   ARG A 165      -2.688  13.959   4.281  1.00 93.56           C  
ATOM   2548  CB  ARG A 165      -1.438  12.251   2.958  1.00 93.56           C  
ATOM   2549  HB2 ARG A 165      -2.437  11.891   2.709  1.00 93.56           H  
ATOM   2550  HB3 ARG A 165      -1.061  11.673   3.801  1.00 93.56           H  
ATOM   2551  O   ARG A 165      -3.753  14.392   3.854  1.00 93.56           O  
ATOM   2552  CG  ARG A 165      -0.535  12.060   1.742  1.00 93.56           C  
ATOM   2553  HG2 ARG A 165      -0.895  12.690   0.928  1.00 93.56           H  
ATOM   2554  HG3 ARG A 165       0.487  12.353   1.984  1.00 93.56           H  
ATOM   2555  CD  ARG A 165      -0.557  10.602   1.297  1.00 93.56           C  
ATOM   2556  HD2 ARG A 165      -1.569  10.323   1.005  1.00 93.56           H  
ATOM   2557  HD3 ARG A 165      -0.265   9.972   2.137  1.00 93.56           H  
ATOM   2558  NE  ARG A 165       0.382  10.382   0.183  1.00 93.56           N  
ATOM   2559  HE  ARG A 165       1.267   9.956   0.417  1.00 93.56           H  
ATOM   2560  NH1 ARG A 165      -0.939  11.204  -1.515  1.00 93.56           N  
ATOM   2561 HH11 ARG A 165      -1.105  11.374  -2.496  1.00 93.56           H  
ATOM   2562 HH12 ARG A 165      -1.655  11.456  -0.848  1.00 93.56           H  
ATOM   2563  NH2 ARG A 165       1.037  10.282  -1.992  1.00 93.56           N  
ATOM   2564 HH21 ARG A 165       1.890   9.812  -1.725  1.00 93.56           H  
ATOM   2565 HH22 ARG A 165       0.828  10.416  -2.971  1.00 93.56           H  
ATOM   2566  CZ  ARG A 165       0.154  10.627  -1.097  1.00 93.56           C  
ATOM   2567  N   PHE A 166      -2.474  13.726   5.574  1.00 95.40           N  
ATOM   2568  H   PHE A 166      -1.594  13.326   5.865  1.00 95.40           H  
ATOM   2569  CA  PHE A 166      -3.495  14.011   6.577  1.00 95.40           C  
ATOM   2570  HA  PHE A 166      -4.416  13.510   6.276  1.00 95.40           H  
ATOM   2571  C   PHE A 166      -3.823  15.512   6.662  1.00 95.40           C  
ATOM   2572  CB  PHE A 166      -3.067  13.432   7.927  1.00 95.40           C  
ATOM   2573  HB2 PHE A 166      -2.134  13.895   8.246  1.00 95.40           H  
ATOM   2574  HB3 PHE A 166      -2.893  12.361   7.821  1.00 95.40           H  
ATOM   2575  O   PHE A 166      -4.993  15.879   6.713  1.00 95.40           O  
ATOM   2576  CG  PHE A 166      -4.129  13.646   8.981  1.00 95.40           C  
ATOM   2577  CD1 PHE A 166      -3.911  14.562  10.026  1.00 95.40           C  
ATOM   2578  HD1 PHE A 166      -2.964  15.074  10.120  1.00 95.40           H  
ATOM   2579  CD2 PHE A 166      -5.369  12.990   8.867  1.00 95.40           C  
ATOM   2580  HD2 PHE A 166      -5.542  12.283   8.069  1.00 95.40           H  
ATOM   2581  CE1 PHE A 166      -4.935  14.828  10.947  1.00 95.40           C  
ATOM   2582  HE1 PHE A 166      -4.767  15.536  11.745  1.00 95.40           H  
ATOM   2583  CE2 PHE A 166      -6.395  13.267   9.785  1.00 95.40           C  
ATOM   2584  HE2 PHE A 166      -7.353  12.776   9.698  1.00 95.40           H  
ATOM   2585  CZ  PHE A 166      -6.181  14.194  10.817  1.00 95.40           C  
ATOM   2586  HZ  PHE A 166      -6.974  14.420  11.515  1.00 95.40           H  
ATOM   2587  N   LYS A 167      -2.826  16.400   6.572  1.00 96.11           N  
ATOM   2588  H   LYS A 167      -1.876  16.055   6.581  1.00 96.11           H  
ATOM   2589  CA  LYS A 167      -3.064  17.851   6.467  1.00 96.11           C  
ATOM   2590  HA  LYS A 167      -3.642  18.184   7.328  1.00 96.11           H  
ATOM   2591  C   LYS A 167      -3.890  18.216   5.235  1.00 96.11           C  
ATOM   2592  CB  LYS A 167      -1.739  18.613   6.419  1.00 96.11           C  
ATOM   2593  HB2 LYS A 167      -1.941  19.650   6.151  1.00 96.11           H  
ATOM   2594  HB3 LYS A 167      -1.100  18.184   5.647  1.00 96.11           H  
ATOM   2595  O   LYS A 167      -4.820  19.007   5.351  1.00 96.11           O  
ATOM   2596  CG  LYS A 167      -1.009  18.607   7.761  1.00 96.11           C  
ATOM   2597  HG2 LYS A 167      -1.577  19.198   8.479  1.00 96.11           H  
ATOM   2598  HG3 LYS A 167      -0.905  17.592   8.144  1.00 96.11           H  
ATOM   2599  CD  LYS A 167       0.374  19.225   7.561  1.00 96.11           C  
ATOM   2600  HD2 LYS A 167       0.950  18.625   6.856  1.00 96.11           H  
ATOM   2601  HD3 LYS A 167       0.268  20.243   7.186  1.00 96.11           H  
ATOM   2602  CE  LYS A 167       1.072  19.246   8.906  1.00 96.11           C  
ATOM   2603  HE2 LYS A 167       1.144  18.231   9.297  1.00 96.11           H  
ATOM   2604  HE3 LYS A 167       0.439  19.811   9.590  1.00 96.11           H  
ATOM   2605  NZ  LYS A 167       2.408  19.883   8.836  1.00 96.11           N  
ATOM   2606  HZ1 LYS A 167       2.387  20.692   8.231  1.00 96.11           H  
ATOM   2607  HZ2 LYS A 167       3.150  19.244   8.588  1.00 96.11           H  
ATOM   2608  HZ3 LYS A 167       2.566  20.282   9.750  1.00 96.11           H  
ATOM   2609  N   THR A 168      -3.576  17.631   4.077  1.00 96.39           N  
ATOM   2610  H   THR A 168      -2.751  17.049   4.033  1.00 96.39           H  
ATOM   2611  CA  THR A 168      -4.345  17.838   2.841  1.00 96.39           C  
ATOM   2612  HA  THR A 168      -4.362  18.904   2.615  1.00 96.39           H  
ATOM   2613  C   THR A 168      -5.798  17.395   3.005  1.00 96.39           C  
ATOM   2614  CB  THR A 168      -3.693  17.104   1.661  1.00 96.39           C  
ATOM   2615  HB  THR A 168      -3.663  16.033   1.863  1.00 96.39           H  
ATOM   2616  O   THR A 168      -6.694  18.142   2.628  1.00 96.39           O  
ATOM   2617  CG2 THR A 168      -4.415  17.342   0.337  1.00 96.39           C  
ATOM   2618 HG21 THR A 168      -3.856  16.875  -0.473  1.00 96.39           H  
ATOM   2619 HG22 THR A 168      -5.407  16.892   0.369  1.00 96.39           H  
ATOM   2620 HG23 THR A 168      -4.518  18.410   0.145  1.00 96.39           H  
ATOM   2621  OG1 THR A 168      -2.376  17.573   1.478  1.00 96.39           O  
ATOM   2622  HG1 THR A 168      -2.442  18.434   1.058  1.00 96.39           H  
ATOM   2623  N   LEU A 169      -6.037  16.240   3.633  1.00 96.17           N  
ATOM   2624  H   LEU A 169      -5.254  15.657   3.892  1.00 96.17           H  
ATOM   2625  CA  LEU A 169      -7.384  15.772   3.969  1.00 96.17           C  
ATOM   2626  HA  LEU A 169      -7.965  15.677   3.051  1.00 96.17           H  
ATOM   2627  C   LEU A 169      -8.126  16.757   4.885  1.00 96.17           C  
ATOM   2628  CB  LEU A 169      -7.264  14.394   4.642  1.00 96.17           C  
ATOM   2629  HB2 LEU A 169      -6.871  13.679   3.920  1.00 96.17           H  
ATOM   2630  HB3 LEU A 169      -6.557  14.458   5.469  1.00 96.17           H  
ATOM   2631  O   LEU A 169      -9.271  17.119   4.637  1.00 96.17           O  
ATOM   2632  CG  LEU A 169      -8.587  13.854   5.198  1.00 96.17           C  
ATOM   2633  HG  LEU A 169      -9.005  14.564   5.912  1.00 96.17           H  
ATOM   2634  CD1 LEU A 169      -9.613  13.643   4.099  1.00 96.17           C  
ATOM   2635 HD11 LEU A 169      -9.937  14.605   3.700  1.00 96.17           H  
ATOM   2636 HD12 LEU A 169     -10.490  13.131   4.494  1.00 96.17           H  
ATOM   2637 HD13 LEU A 169      -9.166  13.061   3.293  1.00 96.17           H  
ATOM   2638  CD2 LEU A 169      -8.340  12.551   5.951  1.00 96.17           C  
ATOM   2639 HD21 LEU A 169      -7.555  12.692   6.694  1.00 96.17           H  
ATOM   2640 HD22 LEU A 169      -9.261  12.285   6.471  1.00 96.17           H  
ATOM   2641 HD23 LEU A 169      -8.059  11.761   5.255  1.00 96.17           H  
ATOM   2642  N   MET A 170      -7.487  17.202   5.964  1.00 97.63           N  
ATOM   2643  H   MET A 170      -6.560  16.855   6.162  1.00 97.63           H  
ATOM   2644  CA  MET A 170      -8.122  18.131   6.902  1.00 97.63           C  
ATOM   2645  HA  MET A 170      -9.087  17.729   7.209  1.00 97.63           H  
ATOM   2646  C   MET A 170      -8.426  19.483   6.245  1.00 97.63           C  
ATOM   2647  CB  MET A 170      -7.241  18.276   8.148  1.00 97.63           C  
ATOM   2648  HB2 MET A 170      -6.233  18.562   7.850  1.00 97.63           H  
ATOM   2649  HB3 MET A 170      -7.646  19.069   8.776  1.00 97.63           H  
ATOM   2650  O   MET A 170      -9.451  20.094   6.545  1.00 97.63           O  
ATOM   2651  CG  MET A 170      -7.171  17.002   9.001  1.00 97.63           C  
ATOM   2652  HG2 MET A 170      -6.483  17.192   9.825  1.00 97.63           H  
ATOM   2653  HG3 MET A 170      -6.744  16.189   8.415  1.00 97.63           H  
ATOM   2654  SD  MET A 170      -8.732  16.434   9.735  1.00 97.63           S  
ATOM   2655  CE  MET A 170      -9.199  15.172   8.530  1.00 97.63           C  
ATOM   2656  HE1 MET A 170      -9.445  15.667   7.590  1.00 97.63           H  
ATOM   2657  HE2 MET A 170      -8.373  14.478   8.373  1.00 97.63           H  
ATOM   2658  HE3 MET A 170     -10.071  14.626   8.890  1.00 97.63           H  
ATOM   2659  N   ALA A 171      -7.593  19.927   5.301  1.00 96.70           N  
ATOM   2660  H   ALA A 171      -6.757  19.397   5.104  1.00 96.70           H  
ATOM   2661  CA  ALA A 171      -7.870  21.107   4.491  1.00 96.70           C  
ATOM   2662  HA  ALA A 171      -8.112  21.932   5.161  1.00 96.70           H  
ATOM   2663  C   ALA A 171      -9.088  20.913   3.568  1.00 96.70           C  
ATOM   2664  CB  ALA A 171      -6.605  21.486   3.714  1.00 96.70           C  
ATOM   2665  HB1 ALA A 171      -6.784  22.407   3.159  1.00 96.70           H  
ATOM   2666  HB2 ALA A 171      -5.778  21.643   4.407  1.00 96.70           H  
ATOM   2667  HB3 ALA A 171      -6.342  20.696   3.012  1.00 96.70           H  
ATOM   2668  O   ALA A 171      -9.939  21.799   3.525  1.00 96.70           O  
ATOM   2669  N   SER A 172      -9.230  19.764   2.891  1.00 95.41           N  
ATOM   2670  H   SER A 172      -8.520  19.048   2.962  1.00 95.41           H  
ATOM   2671  CA  SER A 172     -10.398  19.492   2.032  1.00 95.41           C  
ATOM   2672  HA  SER A 172     -10.528  20.341   1.362  1.00 95.41           H  
ATOM   2673  C   SER A 172     -11.706  19.364   2.817  1.00 95.41           C  
ATOM   2674  CB  SER A 172     -10.178  18.252   1.156  1.00 95.41           C  
ATOM   2675  HB2 SER A 172      -9.296  18.415   0.537  1.00 95.41           H  
ATOM   2676  HB3 SER A 172     -11.037  18.119   0.499  1.00 95.41           H  
ATOM   2677  O   SER A 172     -12.770  19.658   2.287  1.00 95.41           O  
ATOM   2678  OG  SER A 172      -9.987  17.076   1.912  1.00 95.41           O  
ATOM   2679  HG  SER A 172     -10.826  16.808   2.294  1.00 95.41           H  
ATOM   2680  N   LEU A 173     -11.630  18.990   4.096  1.00 94.89           N  
ATOM   2681  H   LEU A 173     -10.730  18.686   4.439  1.00 94.89           H  
ATOM   2682  CA  LEU A 173     -12.774  18.956   5.013  1.00 94.89           C  
ATOM   2683  HA  LEU A 173     -13.671  18.737   4.435  1.00 94.89           H  
ATOM   2684  C   LEU A 173     -13.065  20.305   5.694  1.00 94.89           C  
ATOM   2685  CB  LEU A 173     -12.570  17.822   6.034  1.00 94.89           C  
ATOM   2686  HB2 LEU A 173     -11.644  18.005   6.579  1.00 94.89           H  
ATOM   2687  HB3 LEU A 173     -13.391  17.848   6.751  1.00 94.89           H  
ATOM   2688  O   LEU A 173     -13.841  20.349   6.647  1.00 94.89           O  
ATOM   2689  CG  LEU A 173     -12.526  16.407   5.429  1.00 94.89           C  
ATOM   2690  HG  LEU A 173     -11.664  16.306   4.769  1.00 94.89           H  
ATOM   2691  CD1 LEU A 173     -12.394  15.390   6.562  1.00 94.89           C  
ATOM   2692 HD11 LEU A 173     -12.229  14.398   6.141  1.00 94.89           H  
ATOM   2693 HD12 LEU A 173     -13.305  15.376   7.160  1.00 94.89           H  
ATOM   2694 HD13 LEU A 173     -11.552  15.658   7.199  1.00 94.89           H  
ATOM   2695  CD2 LEU A 173     -13.785  16.070   4.634  1.00 94.89           C  
ATOM   2696 HD21 LEU A 173     -14.677  16.277   5.226  1.00 94.89           H  
ATOM   2697 HD22 LEU A 173     -13.824  16.657   3.717  1.00 94.89           H  
ATOM   2698 HD23 LEU A 173     -13.779  15.018   4.348  1.00 94.89           H  
ATOM   2699  N   ASN A 174     -12.446  21.403   5.244  1.00 96.05           N  
ATOM   2700  H   ASN A 174     -11.846  21.309   4.437  1.00 96.05           H  
ATOM   2701  CA  ASN A 174     -12.572  22.743   5.835  1.00 96.05           C  
ATOM   2702  HA  ASN A 174     -11.855  23.377   5.312  1.00 96.05           H  
ATOM   2703  C   ASN A 174     -12.169  22.811   7.322  1.00 96.05           C  
ATOM   2704  CB  ASN A 174     -13.968  23.329   5.549  1.00 96.05           C  
ATOM   2705  HB2 ASN A 174     -14.730  22.743   6.063  1.00 96.05           H  
ATOM   2706  HB3 ASN A 174     -14.018  24.349   5.929  1.00 96.05           H  
ATOM   2707  O   ASN A 174     -12.661  23.648   8.078  1.00 96.05           O  
ATOM   2708  CG  ASN A 174     -14.267  23.385   4.067  1.00 96.05           C  
ATOM   2709  ND2 ASN A 174     -15.249  22.653   3.599  1.00 96.05           N  
ATOM   2710 HD21 ASN A 174     -15.357  22.649   2.595  1.00 96.05           H  
ATOM   2711 HD22 ASN A 174     -15.750  22.018   4.204  1.00 96.05           H  
ATOM   2712  OD1 ASN A 174     -13.605  24.077   3.315  1.00 96.05           O  
ATOM   2713  N   ARG A 175     -11.252  21.938   7.756  1.00 96.46           N  
ATOM   2714  H   ARG A 175     -10.896  21.271   7.087  1.00 96.46           H  
ATOM   2715  CA  ARG A 175     -10.730  21.863   9.132  1.00 96.46           C  
ATOM   2716  HA  ARG A 175     -11.038  22.753   9.682  1.00 96.46           H  
ATOM   2717  C   ARG A 175      -9.194  21.856   9.157  1.00 96.46           C  
ATOM   2718  CB  ARG A 175     -11.339  20.638   9.838  1.00 96.46           C  
ATOM   2719  HB2 ARG A 175     -10.893  20.527  10.826  1.00 96.46           H  
ATOM   2720  HB3 ARG A 175     -11.119  19.744   9.255  1.00 96.46           H  
ATOM   2721  O   ARG A 175      -8.601  21.009   9.819  1.00 96.46           O  
ATOM   2722  CG  ARG A 175     -12.856  20.774  10.021  1.00 96.46           C  
ATOM   2723  HG2 ARG A 175     -13.064  21.616  10.682  1.00 96.46           H  
ATOM   2724  HG3 ARG A 175     -13.343  20.958   9.064  1.00 96.46           H  
ATOM   2725  CD  ARG A 175     -13.436  19.490  10.615  1.00 96.46           C  
ATOM   2726  HD2 ARG A 175     -13.202  18.663   9.946  1.00 96.46           H  
ATOM   2727  HD3 ARG A 175     -12.967  19.288  11.578  1.00 96.46           H  
ATOM   2728  NE  ARG A 175     -14.903  19.578  10.767  1.00 96.46           N  
ATOM   2729  HE  ARG A 175     -15.463  19.170  10.031  1.00 96.46           H  
ATOM   2730  NH1 ARG A 175     -14.927  20.750  12.727  1.00 96.46           N  
ATOM   2731 HH11 ARG A 175     -15.404  20.983  13.586  1.00 96.46           H  
ATOM   2732 HH12 ARG A 175     -13.933  20.916  12.667  1.00 96.46           H  
ATOM   2733  NH2 ARG A 175     -16.839  19.963  11.920  1.00 96.46           N  
ATOM   2734 HH21 ARG A 175     -17.253  20.232  12.801  1.00 96.46           H  
ATOM   2735 HH22 ARG A 175     -17.399  19.467  11.242  1.00 96.46           H  
ATOM   2736  CZ  ARG A 175     -15.553  20.101  11.792  1.00 96.46           C  
ATOM   2737  N   PRO A 176      -8.502  22.784   8.468  1.00 96.04           N  
ATOM   2738  CA  PRO A 176      -7.049  22.715   8.279  1.00 96.04           C  
ATOM   2739  HA  PRO A 176      -6.798  21.815   7.718  1.00 96.04           H  
ATOM   2740  C   PRO A 176      -6.250  22.690   9.593  1.00 96.04           C  
ATOM   2741  CB  PRO A 176      -6.700  23.946   7.434  1.00 96.04           C  
ATOM   2742  HB2 PRO A 176      -5.728  24.367   7.693  1.00 96.04           H  
ATOM   2743  HB3 PRO A 176      -6.719  23.675   6.378  1.00 96.04           H  
ATOM   2744  O   PRO A 176      -5.209  22.039   9.658  1.00 96.04           O  
ATOM   2745  CG  PRO A 176      -7.836  24.928   7.723  1.00 96.04           C  
ATOM   2746  HG2 PRO A 176      -7.650  25.447   8.663  1.00 96.04           H  
ATOM   2747  HG3 PRO A 176      -7.976  25.640   6.910  1.00 96.04           H  
ATOM   2748  CD  PRO A 176      -9.036  24.000   7.872  1.00 96.04           C  
ATOM   2749  HD2 PRO A 176      -9.444  23.775   6.886  1.00 96.04           H  
ATOM   2750  HD3 PRO A 176      -9.798  24.461   8.501  1.00 96.04           H  
ATOM   2751  N   SER A 177      -6.750  23.330  10.657  1.00 96.74           N  
ATOM   2752  H   SER A 177      -7.645  23.790  10.575  1.00 96.74           H  
ATOM   2753  CA  SER A 177      -6.124  23.311  11.988  1.00 96.74           C  
ATOM   2754  HA  SER A 177      -5.117  23.721  11.909  1.00 96.74           H  
ATOM   2755  C   SER A 177      -5.993  21.895  12.562  1.00 96.74           C  
ATOM   2756  CB  SER A 177      -6.926  24.189  12.956  1.00 96.74           C  
ATOM   2757  HB2 SER A 177      -6.510  24.098  13.959  1.00 96.74           H  
ATOM   2758  HB3 SER A 177      -6.855  25.229  12.639  1.00 96.74           H  
ATOM   2759  O   SER A 177      -4.990  21.580  13.204  1.00 96.74           O  
ATOM   2760  OG  SER A 177      -8.287  23.797  12.963  1.00 96.74           O  
ATOM   2761  HG  SER A 177      -8.770  24.323  13.604  1.00 96.74           H  
ATOM   2762  N   HIS A 178      -6.947  21.007  12.261  1.00 97.58           N  
ATOM   2763  H   HIS A 178      -7.711  21.297  11.668  1.00 97.58           H  
ATOM   2764  CA  HIS A 178      -6.930  19.619  12.722  1.00 97.58           C  
ATOM   2765  HA  HIS A 178      -6.771  19.604  13.801  1.00 97.58           H  
ATOM   2766  C   HIS A 178      -5.777  18.816  12.111  1.00 97.58           C  
ATOM   2767  CB  HIS A 178      -8.285  18.954  12.451  1.00 97.58           C  
ATOM   2768  HB2 HIS A 178      -8.543  19.053  11.397  1.00 97.58           H  
ATOM   2769  HB3 HIS A 178      -8.183  17.887  12.652  1.00 97.58           H  
ATOM   2770  O   HIS A 178      -5.357  17.825  12.700  1.00 97.58           O  
ATOM   2771  CG  HIS A 178      -9.434  19.462  13.293  1.00 97.58           C  
ATOM   2772  CD2 HIS A 178      -9.546  20.654  13.960  1.00 97.58           C  
ATOM   2773  HD2 HIS A 178      -8.812  21.445  13.990  1.00 97.58           H  
ATOM   2774  ND1 HIS A 178     -10.584  18.761  13.555  1.00 97.58           N  
ATOM   2775  HD1 HIS A 178     -10.798  17.835  13.212  1.00 97.58           H  
ATOM   2776  CE1 HIS A 178     -11.362  19.492  14.366  1.00 97.58           C  
ATOM   2777  HE1 HIS A 178     -12.326  19.190  14.749  1.00 97.58           H  
ATOM   2778  NE2 HIS A 178     -10.772  20.664  14.631  1.00 97.58           N  
ATOM   2779  N   GLY A 179      -5.193  19.270  10.994  1.00 94.30           N  
ATOM   2780  H   GLY A 179      -5.541  20.123  10.579  1.00 94.30           H  
ATOM   2781  CA  GLY A 179      -3.995  18.659  10.413  1.00 94.30           C  
ATOM   2782  HA2 GLY A 179      -4.204  17.620  10.161  1.00 94.30           H  
ATOM   2783  HA3 GLY A 179      -3.744  19.199   9.500  1.00 94.30           H  
ATOM   2784  C   GLY A 179      -2.767  18.693  11.335  1.00 94.30           C  
ATOM   2785  O   GLY A 179      -1.836  17.914  11.134  1.00 94.30           O  
ATOM   2786  N   GLU A 180      -2.767  19.570  12.345  1.00 93.89           N  
ATOM   2787  H   GLU A 180      -3.553  20.199  12.423  1.00 93.89           H  
ATOM   2788  CA  GLU A 180      -1.730  19.649  13.381  1.00 93.89           C  
ATOM   2789  HA  GLU A 180      -0.924  18.947  13.164  1.00 93.89           H  
ATOM   2790  C   GLU A 180      -2.253  19.284  14.774  1.00 93.89           C  
ATOM   2791  CB  GLU A 180      -1.145  21.070  13.424  1.00 93.89           C  
ATOM   2792  HB2 GLU A 180      -1.960  21.771  13.602  1.00 93.89           H  
ATOM   2793  HB3 GLU A 180      -0.455  21.149  14.265  1.00 93.89           H  
ATOM   2794  O   GLU A 180      -1.511  18.712  15.568  1.00 93.89           O  
ATOM   2795  CG  GLU A 180      -0.410  21.500  12.147  1.00 93.89           C  
ATOM   2796  HG2 GLU A 180      -0.226  22.572  12.218  1.00 93.89           H  
ATOM   2797  HG3 GLU A 180      -1.054  21.342  11.282  1.00 93.89           H  
ATOM   2798  CD  GLU A 180       0.937  20.800  11.914  1.00 93.89           C  
ATOM   2799  OE1 GLU A 180       1.618  21.171  10.935  1.00 93.89           O  
ATOM   2800  OE2 GLU A 180       1.328  19.840  12.616  1.00 93.89           O  
ATOM   2801  N   THR A 181      -3.514  19.603  15.091  1.00 96.34           N  
ATOM   2802  H   THR A 181      -4.077  20.112  14.425  1.00 96.34           H  
ATOM   2803  CA  THR A 181      -4.057  19.443  16.452  1.00 96.34           C  
ATOM   2804  HA  THR A 181      -3.234  19.523  17.162  1.00 96.34           H  
ATOM   2805  C   THR A 181      -4.705  18.083  16.719  1.00 96.34           C  
ATOM   2806  CB  THR A 181      -5.051  20.560  16.800  1.00 96.34           C  
ATOM   2807  HB  THR A 181      -5.405  20.408  17.819  1.00 96.34           H  
ATOM   2808  O   THR A 181      -4.870  17.720  17.882  1.00 96.34           O  
ATOM   2809  CG2 THR A 181      -4.431  21.956  16.708  1.00 96.34           C  
ATOM   2810 HG21 THR A 181      -5.155  22.700  17.038  1.00 96.34           H  
ATOM   2811 HG22 THR A 181      -3.554  22.008  17.352  1.00 96.34           H  
ATOM   2812 HG23 THR A 181      -4.135  22.176  15.682  1.00 96.34           H  
ATOM   2813  OG1 THR A 181      -6.155  20.533  15.930  1.00 96.34           O  
ATOM   2814  HG1 THR A 181      -6.831  21.103  16.303  1.00 96.34           H  
ATOM   2815  N   ALA A 182      -5.066  17.306  15.688  1.00 96.19           N  
ATOM   2816  H   ALA A 182      -4.914  17.646  14.749  1.00 96.19           H  
ATOM   2817  CA  ALA A 182      -5.709  15.996  15.844  1.00 96.19           C  
ATOM   2818  HA  ALA A 182      -6.407  16.063  16.678  1.00 96.19           H  
ATOM   2819  C   ALA A 182      -4.699  14.889  16.209  1.00 96.19           C  
ATOM   2820  CB  ALA A 182      -6.538  15.681  14.598  1.00 96.19           C  
ATOM   2821  HB1 ALA A 182      -7.230  16.499  14.397  1.00 96.19           H  
ATOM   2822  HB2 ALA A 182      -7.100  14.764  14.773  1.00 96.19           H  
ATOM   2823  HB3 ALA A 182      -5.882  15.529  13.740  1.00 96.19           H  
ATOM   2824  O   ALA A 182      -4.401  13.979  15.428  1.00 96.19           O  
ATOM   2825  N   THR A 183      -4.145  14.998  17.416  1.00 95.27           N  
ATOM   2826  H   THR A 183      -4.374  15.825  17.949  1.00 95.27           H  
ATOM   2827  CA  THR A 183      -3.032  14.185  17.927  1.00 95.27           C  
ATOM   2828  HA  THR A 183      -2.727  13.476  17.158  1.00 95.27           H  
ATOM   2829  C   THR A 183      -3.411  13.341  19.145  1.00 95.27           C  
ATOM   2830  CB  THR A 183      -1.814  15.070  18.233  1.00 95.27           C  
ATOM   2831  HB  THR A 183      -1.030  14.471  18.695  1.00 95.27           H  
ATOM   2832  O   THR A 183      -2.537  12.765  19.788  1.00 95.27           O  
ATOM   2833  CG2 THR A 183      -1.243  15.705  16.967  1.00 95.27           C  
ATOM   2834 HG21 THR A 183      -0.943  14.923  16.269  1.00 95.27           H  
ATOM   2835 HG22 THR A 183      -0.367  16.303  17.219  1.00 95.27           H  
ATOM   2836 HG23 THR A 183      -1.988  16.343  16.492  1.00 95.27           H  
ATOM   2837  OG1 THR A 183      -2.179  16.106  19.111  1.00 95.27           O  
ATOM   2838  HG1 THR A 183      -1.482  16.765  19.077  1.00 95.27           H  
ATOM   2839  N   LEU A 184      -4.707  13.180  19.447  1.00 96.28           N  
ATOM   2840  H   LEU A 184      -5.396  13.634  18.864  1.00 96.28           H  
ATOM   2841  CA  LEU A 184      -5.166  12.422  20.624  1.00 96.28           C  
ATOM   2842  HA  LEU A 184      -4.705  12.852  21.514  1.00 96.28           H  
ATOM   2843  C   LEU A 184      -4.739  10.942  20.591  1.00 96.28           C  
ATOM   2844  CB  LEU A 184      -6.696  12.538  20.754  1.00 96.28           C  
ATOM   2845  HB2 LEU A 184      -7.156  12.075  19.880  1.00 96.28           H  
ATOM   2846  HB3 LEU A 184      -7.010  11.963  21.625  1.00 96.28           H  
ATOM   2847  O   LEU A 184      -4.578  10.315  21.634  1.00 96.28           O  
ATOM   2848  CG  LEU A 184      -7.231  13.976  20.900  1.00 96.28           C  
ATOM   2849  HG  LEU A 184      -6.909  14.582  20.053  1.00 96.28           H  
ATOM   2850  CD1 LEU A 184      -8.755  13.950  20.909  1.00 96.28           C  
ATOM   2851 HD11 LEU A 184      -9.118  13.328  21.727  1.00 96.28           H  
ATOM   2852 HD12 LEU A 184      -9.147  14.961  21.026  1.00 96.28           H  
ATOM   2853 HD13 LEU A 184      -9.104  13.551  19.957  1.00 96.28           H  
ATOM   2854  CD2 LEU A 184      -6.758  14.645  22.190  1.00 96.28           C  
ATOM   2855 HD21 LEU A 184      -7.208  15.633  22.277  1.00 96.28           H  
ATOM   2856 HD22 LEU A 184      -5.675  14.767  22.173  1.00 96.28           H  
ATOM   2857 HD23 LEU A 184      -7.045  14.043  23.052  1.00 96.28           H  
ATOM   2858  N   LEU A 185      -4.506  10.397  19.392  1.00 96.13           N  
ATOM   2859  H   LEU A 185      -4.668  10.982  18.585  1.00 96.13           H  
ATOM   2860  CA  LEU A 185      -4.011   9.036  19.165  1.00 96.13           C  
ATOM   2861  HA  LEU A 185      -4.015   8.498  20.113  1.00 96.13           H  
ATOM   2862  C   LEU A 185      -2.541   8.990  18.705  1.00 96.13           C  
ATOM   2863  CB  LEU A 185      -4.962   8.297  18.200  1.00 96.13           C  
ATOM   2864  HB2 LEU A 185      -5.034   8.869  17.275  1.00 96.13           H  
ATOM   2865  HB3 LEU A 185      -4.531   7.328  17.948  1.00 96.13           H  
ATOM   2866  O   LEU A 185      -2.081   7.940  18.277  1.00 96.13           O  
ATOM   2867  CG  LEU A 185      -6.381   8.050  18.749  1.00 96.13           C  
ATOM   2868  HG  LEU A 185      -6.853   9.003  18.990  1.00 96.13           H  
ATOM   2869  CD1 LEU A 185      -7.225   7.360  17.678  1.00 96.13           C  
ATOM   2870 HD11 LEU A 185      -8.243   7.217  18.038  1.00 96.13           H  
ATOM   2871 HD12 LEU A 185      -7.255   7.977  16.780  1.00 96.13           H  
ATOM   2872 HD13 LEU A 185      -6.794   6.391  17.426  1.00 96.13           H  
ATOM   2873  CD2 LEU A 185      -6.375   7.165  20.000  1.00 96.13           C  
ATOM   2874 HD21 LEU A 185      -5.932   7.706  20.836  1.00 96.13           H  
ATOM   2875 HD22 LEU A 185      -5.813   6.251  19.809  1.00 96.13           H  
ATOM   2876 HD23 LEU A 185      -7.398   6.905  20.273  1.00 96.13           H  
ATOM   2877  N   GLN A 186      -1.770  10.081  18.811  1.00 92.16           N  
ATOM   2878  H   GLN A 186      -2.165  10.921  19.209  1.00 92.16           H  
ATOM   2879  CA  GLN A 186      -0.392  10.138  18.283  1.00 92.16           C  
ATOM   2880  HA  GLN A 186      -0.437   9.946  17.211  1.00 92.16           H  
ATOM   2881  C   GLN A 186       0.553   9.079  18.880  1.00 92.16           C  
ATOM   2882  CB  GLN A 186       0.194  11.545  18.484  1.00 92.16           C  
ATOM   2883  HB2 GLN A 186       1.121  11.617  17.914  1.00 92.16           H  
ATOM   2884  HB3 GLN A 186      -0.502  12.276  18.072  1.00 92.16           H  
ATOM   2885  O   GLN A 186       1.470   8.617  18.208  1.00 92.16           O  
ATOM   2886  CG  GLN A 186       0.499  11.891  19.956  1.00 92.16           C  
ATOM   2887  HG2 GLN A 186       1.320  11.270  20.315  1.00 92.16           H  
ATOM   2888  HG3 GLN A 186      -0.374  11.689  20.576  1.00 92.16           H  
ATOM   2889  CD  GLN A 186       0.918  13.344  20.148  1.00 92.16           C  
ATOM   2890  NE2 GLN A 186       0.680  13.920  21.305  1.00 92.16           N  
ATOM   2891 HE21 GLN A 186       0.181  13.431  22.033  1.00 92.16           H  
ATOM   2892 HE22 GLN A 186       0.970  14.884  21.386  1.00 92.16           H  
ATOM   2893  OE1 GLN A 186       1.467  13.990  19.271  1.00 92.16           O  
ATOM   2894  N   MET A 187       0.311   8.679  20.133  1.00 93.65           N  
ATOM   2895  H   MET A 187      -0.464   9.105  20.620  1.00 93.65           H  
ATOM   2896  CA  MET A 187       1.097   7.650  20.824  1.00 93.65           C  
ATOM   2897  HA  MET A 187       2.140   7.741  20.522  1.00 93.65           H  
ATOM   2898  C   MET A 187       0.665   6.223  20.459  1.00 93.65           C  
ATOM   2899  CB  MET A 187       1.012   7.861  22.345  1.00 93.65           C  
ATOM   2900  HB2 MET A 187       1.575   7.073  22.845  1.00 93.65           H  
ATOM   2901  HB3 MET A 187      -0.028   7.779  22.662  1.00 93.65           H  
ATOM   2902  O   MET A 187       1.335   5.267  20.835  1.00 93.65           O  
ATOM   2903  CG  MET A 187       1.562   9.218  22.805  1.00 93.65           C  
ATOM   2904  HG2 MET A 187       1.509   9.258  23.893  1.00 93.65           H  
ATOM   2905  HG3 MET A 187       0.914  10.005  22.419  1.00 93.65           H  
ATOM   2906  SD  MET A 187       3.265   9.597  22.304  1.00 93.65           S  
ATOM   2907  CE  MET A 187       4.177   8.307  23.197  1.00 93.65           C  
ATOM   2908  HE1 MET A 187       3.898   7.324  22.817  1.00 93.65           H  
ATOM   2909  HE2 MET A 187       5.246   8.453  23.048  1.00 93.65           H  
ATOM   2910  HE3 MET A 187       3.952   8.365  24.262  1.00 93.65           H  
ATOM   2911  N   PHE A 188      -0.453   6.059  19.749  1.00 96.49           N  
ATOM   2912  H   PHE A 188      -0.909   6.874  19.363  1.00 96.49           H  
ATOM   2913  CA  PHE A 188      -0.979   4.766  19.333  1.00 96.49           C  
ATOM   2914  HA  PHE A 188      -0.461   3.980  19.884  1.00 96.49           H  
ATOM   2915  C   PHE A 188      -0.687   4.535  17.847  1.00 96.49           C  
ATOM   2916  CB  PHE A 188      -2.470   4.683  19.691  1.00 96.49           C  
ATOM   2917  HB2 PHE A 188      -2.999   5.487  19.179  1.00 96.49           H  
ATOM   2918  HB3 PHE A 188      -2.581   4.841  20.763  1.00 96.49           H  
ATOM   2919  O   PHE A 188      -1.517   4.786  16.981  1.00 96.49           O  
ATOM   2920  CG  PHE A 188      -3.117   3.356  19.338  1.00 96.49           C  
ATOM   2921  CD1 PHE A 188      -4.349   3.334  18.658  1.00 96.49           C  
ATOM   2922  HD1 PHE A 188      -4.825   4.260  18.372  1.00 96.49           H  
ATOM   2923  CD2 PHE A 188      -2.478   2.140  19.657  1.00 96.49           C  
ATOM   2924  HD2 PHE A 188      -1.530   2.128  20.175  1.00 96.49           H  
ATOM   2925  CE1 PHE A 188      -4.929   2.108  18.290  1.00 96.49           C  
ATOM   2926  HE1 PHE A 188      -5.854   2.099  17.731  1.00 96.49           H  
ATOM   2927  CE2 PHE A 188      -3.056   0.917  19.282  1.00 96.49           C  
ATOM   2928  HE2 PHE A 188      -2.553  -0.013  19.505  1.00 96.49           H  
ATOM   2929  CZ  PHE A 188      -4.281   0.900  18.600  1.00 96.49           C  
ATOM   2930  HZ  PHE A 188      -4.710  -0.046  18.303  1.00 96.49           H  
ATOM   2931  N   ASN A 189       0.525   4.075  17.538  1.00 95.99           N  
ATOM   2932  H   ASN A 189       1.175   3.870  18.284  1.00 95.99           H  
ATOM   2933  CA  ASN A 189       0.925   3.820  16.155  1.00 95.99           C  
ATOM   2934  HA  ASN A 189       0.625   4.691  15.573  1.00 95.99           H  
ATOM   2935  C   ASN A 189       0.212   2.564  15.595  1.00 95.99           C  
ATOM   2936  CB  ASN A 189       2.457   3.721  16.098  1.00 95.99           C  
ATOM   2937  HB2 ASN A 189       2.888   4.571  16.627  1.00 95.99           H  
ATOM   2938  HB3 ASN A 189       2.781   2.812  16.605  1.00 95.99           H  
ATOM   2939  O   ASN A 189       0.241   1.516  16.241  1.00 95.99           O  
ATOM   2940  CG  ASN A 189       2.980   3.709  14.671  1.00 95.99           C  
ATOM   2941  ND2 ASN A 189       3.738   4.708  14.282  1.00 95.99           N  
ATOM   2942 HD21 ASN A 189       4.076   4.728  13.331  1.00 95.99           H  
ATOM   2943 HD22 ASN A 189       3.969   5.449  14.929  1.00 95.99           H  
ATOM   2944  OD1 ASN A 189       2.701   2.813  13.889  1.00 95.99           O  
ATOM   2945  N   PRO A 190      -0.385   2.606  14.386  1.00 97.56           N  
ATOM   2946  CA  PRO A 190      -1.168   1.491  13.843  1.00 97.56           C  
ATOM   2947  HA  PRO A 190      -1.809   1.090  14.628  1.00 97.56           H  
ATOM   2948  C   PRO A 190      -0.334   0.319  13.294  1.00 97.56           C  
ATOM   2949  CB  PRO A 190      -2.054   2.117  12.761  1.00 97.56           C  
ATOM   2950  HB2 PRO A 190      -2.269   1.433  11.940  1.00 97.56           H  
ATOM   2951  HB3 PRO A 190      -2.986   2.474  13.198  1.00 97.56           H  
ATOM   2952  O   PRO A 190      -0.884  -0.556  12.627  1.00 97.56           O  
ATOM   2953  CG  PRO A 190      -1.238   3.303  12.272  1.00 97.56           C  
ATOM   2954  HG2 PRO A 190      -1.877   4.080  11.852  1.00 97.56           H  
ATOM   2955  HG3 PRO A 190      -0.515   2.948  11.537  1.00 97.56           H  
ATOM   2956  CD  PRO A 190      -0.519   3.779  13.531  1.00 97.56           C  
ATOM   2957  HD2 PRO A 190       0.452   4.203  13.273  1.00 97.56           H  
ATOM   2958  HD3 PRO A 190      -1.134   4.523  14.037  1.00 97.56           H  
ATOM   2959  N   HIS A 191       0.981   0.276  13.517  1.00 97.47           N  
ATOM   2960  H   HIS A 191       1.402   1.004  14.075  1.00 97.47           H  
ATOM   2961  CA  HIS A 191       1.858  -0.680  12.844  1.00 97.47           C  
ATOM   2962  HA  HIS A 191       1.776  -0.513  11.770  1.00 97.47           H  
ATOM   2963  C   HIS A 191       1.516  -2.158  13.067  1.00 97.47           C  
ATOM   2964  CB  HIS A 191       3.303  -0.410  13.226  1.00 97.47           C  
ATOM   2965  HB2 HIS A 191       3.559   0.620  12.978  1.00 97.47           H  
ATOM   2966  HB3 HIS A 191       3.889  -1.062  12.578  1.00 97.47           H  
ATOM   2967  O   HIS A 191       1.611  -2.934  12.122  1.00 97.47           O  
ATOM   2968  CG  HIS A 191       3.680  -0.702  14.660  1.00 97.47           C  
ATOM   2969  CD2 HIS A 191       3.994   0.228  15.609  1.00 97.47           C  
ATOM   2970  HD2 HIS A 191       4.011   1.299  15.468  1.00 97.47           H  
ATOM   2971  ND1 HIS A 191       3.850  -1.943  15.245  1.00 97.47           N  
ATOM   2972  HD1 HIS A 191       3.530  -2.829  14.881  1.00 97.47           H  
ATOM   2973  CE1 HIS A 191       4.218  -1.754  16.525  1.00 97.47           C  
ATOM   2974  HE1 HIS A 191       4.321  -2.528  17.272  1.00 97.47           H  
ATOM   2975  NE2 HIS A 191       4.341  -0.445  16.776  1.00 97.47           N  
ATOM   2976  N   GLU A 192       1.104  -2.552  14.274  1.00 97.75           N  
ATOM   2977  H   GLU A 192       1.070  -1.882  15.029  1.00 97.75           H  
ATOM   2978  CA  GLU A 192       0.714  -3.943  14.548  1.00 97.75           C  
ATOM   2979  HA  GLU A 192       1.501  -4.622  14.221  1.00 97.75           H  
ATOM   2980  C   GLU A 192      -0.552  -4.310  13.784  1.00 97.75           C  
ATOM   2981  CB  GLU A 192       0.455  -4.174  16.041  1.00 97.75           C  
ATOM   2982  HB2 GLU A 192       0.188  -5.222  16.178  1.00 97.75           H  
ATOM   2983  HB3 GLU A 192      -0.383  -3.555  16.364  1.00 97.75           H  
ATOM   2984  O   GLU A 192      -0.653  -5.403  13.240  1.00 97.75           O  
ATOM   2985  CG  GLU A 192       1.676  -3.855  16.902  1.00 97.75           C  
ATOM   2986  HG2 GLU A 192       2.547  -4.360  16.485  1.00 97.75           H  
ATOM   2987  HG3 GLU A 192       1.832  -2.778  16.855  1.00 97.75           H  
ATOM   2988  CD  GLU A 192       1.509  -4.240  18.375  1.00 97.75           C  
ATOM   2989  OE1 GLU A 192       2.514  -4.057  19.093  1.00 97.75           O  
ATOM   2990  OE2 GLU A 192       0.397  -4.678  18.760  1.00 97.75           O  
ATOM   2991  N   ALA A 193      -1.501  -3.375  13.690  1.00 98.49           N  
ATOM   2992  H   ALA A 193      -1.328  -2.469  14.100  1.00 98.49           H  
ATOM   2993  CA  ALA A 193      -2.728  -3.581  12.936  1.00 98.49           C  
ATOM   2994  HA  ALA A 193      -3.155  -4.543  13.220  1.00 98.49           H  
ATOM   2995  C   ALA A 193      -2.459  -3.650  11.430  1.00 98.49           C  
ATOM   2996  CB  ALA A 193      -3.722  -2.478  13.306  1.00 98.49           C  
ATOM   2997  HB1 ALA A 193      -3.911  -2.510  14.379  1.00 98.49           H  
ATOM   2998  HB2 ALA A 193      -3.324  -1.500  13.039  1.00 98.49           H  
ATOM   2999  HB3 ALA A 193      -4.658  -2.643  12.772  1.00 98.49           H  
ATOM   3000  O   ALA A 193      -3.080  -4.454  10.744  1.00 98.49           O  
ATOM   3001  N   ILE A 194      -1.503  -2.867  10.920  1.00 98.59           N  
ATOM   3002  H   ILE A 194      -1.052  -2.208  11.538  1.00 98.59           H  
ATOM   3003  CA  ILE A 194      -1.051  -2.963   9.526  1.00 98.59           C  
ATOM   3004  HA  ILE A 194      -1.910  -2.838   8.867  1.00 98.59           H  
ATOM   3005  C   ILE A 194      -0.465  -4.348   9.251  1.00 98.59           C  
ATOM   3006  CB  ILE A 194      -0.016  -1.864   9.203  1.00 98.59           C  
ATOM   3007  HB  ILE A 194       0.779  -1.897   9.948  1.00 98.59           H  
ATOM   3008  O   ILE A 194      -0.867  -4.994   8.286  1.00 98.59           O  
ATOM   3009  CG1 ILE A 194      -0.680  -0.479   9.253  1.00 98.59           C  
ATOM   3010 HG12 ILE A 194      -1.256  -0.334   8.339  1.00 98.59           H  
ATOM   3011 HG13 ILE A 194      -1.359  -0.418  10.103  1.00 98.59           H  
ATOM   3012  CG2 ILE A 194       0.606  -2.089   7.810  1.00 98.59           C  
ATOM   3013 HG21 ILE A 194       1.237  -2.978   7.823  1.00 98.59           H  
ATOM   3014 HG22 ILE A 194       1.233  -1.249   7.512  1.00 98.59           H  
ATOM   3015 HG23 ILE A 194      -0.188  -2.221   7.075  1.00 98.59           H  
ATOM   3016  CD1 ILE A 194       0.309   0.669   9.414  1.00 98.59           C  
ATOM   3017 HD11 ILE A 194       0.680   0.702  10.439  1.00 98.59           H  
ATOM   3018 HD12 ILE A 194       1.152   0.549   8.733  1.00 98.59           H  
ATOM   3019 HD13 ILE A 194      -0.207   1.607   9.209  1.00 98.59           H  
ATOM   3020  N   ASP A 195       0.474  -4.795  10.088  1.00 98.39           N  
ATOM   3021  H   ASP A 195       0.757  -4.208  10.860  1.00 98.39           H  
ATOM   3022  CA  ASP A 195       1.138  -6.092   9.937  1.00 98.39           C  
ATOM   3023  HA  ASP A 195       1.578  -6.152   8.942  1.00 98.39           H  
ATOM   3024  C   ASP A 195       0.104  -7.235  10.035  1.00 98.39           C  
ATOM   3025  CB  ASP A 195       2.287  -6.220  10.970  1.00 98.39           C  
ATOM   3026  HB2 ASP A 195       2.670  -7.240  10.927  1.00 98.39           H  
ATOM   3027  HB3 ASP A 195       1.887  -6.059  11.971  1.00 98.39           H  
ATOM   3028  O   ASP A 195       0.088  -8.131   9.191  1.00 98.39           O  
ATOM   3029  CG  ASP A 195       3.479  -5.256  10.740  1.00 98.39           C  
ATOM   3030  OD1 ASP A 195       3.653  -4.760   9.600  1.00 98.39           O  
ATOM   3031  OD2 ASP A 195       4.270  -4.969  11.681  1.00 98.39           O  
ATOM   3032  N   TRP A 196      -0.829  -7.148  10.991  1.00 98.56           N  
ATOM   3033  H   TRP A 196      -0.752  -6.401  11.666  1.00 98.56           H  
ATOM   3034  CA  TRP A 196      -1.891  -8.135  11.182  1.00 98.56           C  
ATOM   3035  HA  TRP A 196      -1.429  -9.120  11.253  1.00 98.56           H  
ATOM   3036  C   TRP A 196      -2.865  -8.191  10.003  1.00 98.56           C  
ATOM   3037  CB  TRP A 196      -2.623  -7.868  12.503  1.00 98.56           C  
ATOM   3038  HB2 TRP A 196      -1.879  -7.794  13.297  1.00 98.56           H  
ATOM   3039  HB3 TRP A 196      -3.143  -6.912  12.443  1.00 98.56           H  
ATOM   3040  O   TRP A 196      -3.101  -9.283   9.490  1.00 98.56           O  
ATOM   3041  CG  TRP A 196      -3.603  -8.932  12.890  1.00 98.56           C  
ATOM   3042  CD1 TRP A 196      -3.323 -10.008  13.660  1.00 98.56           C  
ATOM   3043  HD1 TRP A 196      -2.359 -10.221  14.099  1.00 98.56           H  
ATOM   3044  CD2 TRP A 196      -5.007  -9.072  12.509  1.00 98.56           C  
ATOM   3045  CE2 TRP A 196      -5.510 -10.281  13.076  1.00 98.56           C  
ATOM   3046  CE3 TRP A 196      -5.904  -8.300  11.739  1.00 98.56           C  
ATOM   3047  HE3 TRP A 196      -5.556  -7.377  11.300  1.00 98.56           H  
ATOM   3048  NE1 TRP A 196      -4.443 -10.806  13.773  1.00 98.56           N  
ATOM   3049  HE1 TRP A 196      -4.449 -11.680  14.279  1.00 98.56           H  
ATOM   3050  CH2 TRP A 196      -7.695  -9.917  12.106  1.00 98.56           C  
ATOM   3051  HH2 TRP A 196      -8.714 -10.237  11.946  1.00 98.56           H  
ATOM   3052  CZ2 TRP A 196      -6.830 -10.708  12.880  1.00 98.56           C  
ATOM   3053  HZ2 TRP A 196      -7.174 -11.638  13.310  1.00 98.56           H  
ATOM   3054  CZ3 TRP A 196      -7.234  -8.714  11.541  1.00 98.56           C  
ATOM   3055  HZ3 TRP A 196      -7.905  -8.105  10.954  1.00 98.56           H  
ATOM   3056  N   ILE A 197      -3.391  -7.046   9.536  1.00 98.54           N  
ATOM   3057  H   ILE A 197      -3.129  -6.183   9.989  1.00 98.54           H  
ATOM   3058  CA  ILE A 197      -4.308  -6.978   8.381  1.00 98.54           C  
ATOM   3059  HA  ILE A 197      -5.153  -7.641   8.564  1.00 98.54           H  
ATOM   3060  C   ILE A 197      -3.607  -7.486   7.121  1.00 98.54           C  
ATOM   3061  CB  ILE A 197      -4.869  -5.549   8.166  1.00 98.54           C  
ATOM   3062  HB  ILE A 197      -4.033  -4.849   8.166  1.00 98.54           H  
ATOM   3063  O   ILE A 197      -4.189  -8.272   6.383  1.00 98.54           O  
ATOM   3064  CG1 ILE A 197      -5.840  -5.170   9.309  1.00 98.54           C  
ATOM   3065 HG12 ILE A 197      -6.728  -5.800   9.262  1.00 98.54           H  
ATOM   3066 HG13 ILE A 197      -5.360  -5.355  10.270  1.00 98.54           H  
ATOM   3067  CG2 ILE A 197      -5.601  -5.424   6.811  1.00 98.54           C  
ATOM   3068 HG21 ILE A 197      -4.907  -5.570   5.983  1.00 98.54           H  
ATOM   3069 HG22 ILE A 197      -6.034  -4.431   6.690  1.00 98.54           H  
ATOM   3070 HG23 ILE A 197      -6.392  -6.171   6.746  1.00 98.54           H  
ATOM   3071  CD1 ILE A 197      -6.267  -3.696   9.288  1.00 98.54           C  
ATOM   3072 HD11 ILE A 197      -6.998  -3.521   8.499  1.00 98.54           H  
ATOM   3073 HD12 ILE A 197      -6.722  -3.436  10.244  1.00 98.54           H  
ATOM   3074 HD13 ILE A 197      -5.395  -3.064   9.123  1.00 98.54           H  
ATOM   3075  N   ASN A 198      -2.355  -7.086   6.878  1.00 98.13           N  
ATOM   3076  H   ASN A 198      -1.908  -6.463   7.534  1.00 98.13           H  
ATOM   3077  CA  ASN A 198      -1.604  -7.523   5.699  1.00 98.13           C  
ATOM   3078  HA  ASN A 198      -2.195  -7.306   4.809  1.00 98.13           H  
ATOM   3079  C   ASN A 198      -1.345  -9.038   5.672  1.00 98.13           C  
ATOM   3080  CB  ASN A 198      -0.278  -6.748   5.627  1.00 98.13           C  
ATOM   3081  HB2 ASN A 198       0.394  -7.257   4.937  1.00 98.13           H  
ATOM   3082  HB3 ASN A 198       0.196  -6.753   6.609  1.00 98.13           H  
ATOM   3083  O   ASN A 198      -1.151  -9.586   4.589  1.00 98.13           O  
ATOM   3084  CG  ASN A 198      -0.426  -5.322   5.128  1.00 98.13           C  
ATOM   3085  ND2 ASN A 198       0.501  -4.459   5.467  1.00 98.13           N  
ATOM   3086 HD21 ASN A 198       0.351  -3.497   5.197  1.00 98.13           H  
ATOM   3087 HD22 ASN A 198       1.158  -4.730   6.185  1.00 98.13           H  
ATOM   3088  OD1 ASN A 198      -1.310  -4.970   4.362  1.00 98.13           O  
ATOM   3089  N   GLY A 199      -1.348  -9.704   6.830  1.00 97.37           N  
ATOM   3090  H   GLY A 199      -1.448  -9.180   7.688  1.00 97.37           H  
ATOM   3091  CA  GLY A 199      -1.258 -11.161   6.936  1.00 97.37           C  
ATOM   3092  HA2 GLY A 199      -0.526 -11.534   6.220  1.00 97.37           H  
ATOM   3093  HA3 GLY A 199      -0.918 -11.415   7.940  1.00 97.37           H  
ATOM   3094  C   GLY A 199      -2.579 -11.900   6.692  1.00 97.37           C  
ATOM   3095  O   GLY A 199      -2.571 -13.126   6.607  1.00 97.37           O  
ATOM   3096  N   GLN A 200      -3.709 -11.194   6.582  1.00 97.69           N  
ATOM   3097  H   GLN A 200      -3.667 -10.185   6.601  1.00 97.69           H  
ATOM   3098  CA  GLN A 200      -5.015 -11.827   6.408  1.00 97.69           C  
ATOM   3099  HA  GLN A 200      -4.999 -12.755   6.980  1.00 97.69           H  
ATOM   3100  C   GLN A 200      -5.303 -12.173   4.940  1.00 97.69           C  
ATOM   3101  CB  GLN A 200      -6.147 -10.955   6.971  1.00 97.69           C  
ATOM   3102  HB2 GLN A 200      -6.234 -10.041   6.384  1.00 97.69           H  
ATOM   3103  HB3 GLN A 200      -7.078 -11.510   6.863  1.00 97.69           H  
ATOM   3104  O   GLN A 200      -5.007 -11.374   4.045  1.00 97.69           O  
ATOM   3105  CG  GLN A 200      -5.982 -10.581   8.448  1.00 97.69           C  
ATOM   3106  HG2 GLN A 200      -5.177  -9.850   8.524  1.00 97.69           H  
ATOM   3107  HG3 GLN A 200      -6.889 -10.096   8.810  1.00 97.69           H  
ATOM   3108  CD  GLN A 200      -5.692 -11.774   9.346  1.00 97.69           C  
ATOM   3109  NE2 GLN A 200      -4.605 -11.752  10.083  1.00 97.69           N  
ATOM   3110 HE21 GLN A 200      -3.991 -10.951  10.036  1.00 97.69           H  
ATOM   3111 HE22 GLN A 200      -4.425 -12.561  10.660  1.00 97.69           H  
ATOM   3112  OE1 GLN A 200      -6.425 -12.749   9.368  1.00 97.69           O  
ATOM   3113  N   PRO A 201      -5.979 -13.305   4.663  1.00 96.74           N  
ATOM   3114  CA  PRO A 201      -6.300 -13.720   3.294  1.00 96.74           C  
ATOM   3115  HA  PRO A 201      -5.386 -13.784   2.703  1.00 96.74           H  
ATOM   3116  C   PRO A 201      -7.262 -12.756   2.583  1.00 96.74           C  
ATOM   3117  CB  PRO A 201      -6.910 -15.119   3.443  1.00 96.74           C  
ATOM   3118  HB2 PRO A 201      -7.665 -15.325   2.684  1.00 96.74           H  
ATOM   3119  HB3 PRO A 201      -6.117 -15.864   3.394  1.00 96.74           H  
ATOM   3120  O   PRO A 201      -7.281 -12.678   1.358  1.00 96.74           O  
ATOM   3121  CG  PRO A 201      -7.510 -15.111   4.850  1.00 96.74           C  
ATOM   3122  HG2 PRO A 201      -8.483 -14.621   4.835  1.00 96.74           H  
ATOM   3123  HG3 PRO A 201      -7.592 -16.116   5.264  1.00 96.74           H  
ATOM   3124  CD  PRO A 201      -6.514 -14.258   5.630  1.00 96.74           C  
ATOM   3125  HD2 PRO A 201      -5.705 -14.885   6.005  1.00 96.74           H  
ATOM   3126  HD3 PRO A 201      -7.020 -13.764   6.460  1.00 96.74           H  
ATOM   3127  N   TRP A 202      -8.051 -11.996   3.343  1.00 97.19           N  
ATOM   3128  H   TRP A 202      -7.994 -12.105   4.346  1.00 97.19           H  
ATOM   3129  CA  TRP A 202      -9.055 -11.063   2.833  1.00 97.19           C  
ATOM   3130  HA  TRP A 202      -9.392 -11.409   1.856  1.00 97.19           H  
ATOM   3131  C   TRP A 202      -8.530  -9.635   2.618  1.00 97.19           C  
ATOM   3132  CB  TRP A 202     -10.259 -11.111   3.778  1.00 97.19           C  
ATOM   3133  HB2 TRP A 202     -10.988 -10.360   3.473  1.00 97.19           H  
ATOM   3134  HB3 TRP A 202     -10.740 -12.083   3.666  1.00 97.19           H  
ATOM   3135  O   TRP A 202      -9.287  -8.775   2.166  1.00 97.19           O  
ATOM   3136  CG  TRP A 202      -9.941 -10.911   5.230  1.00 97.19           C  
ATOM   3137  CD1 TRP A 202      -9.894 -11.885   6.169  1.00 97.19           C  
ATOM   3138  HD1 TRP A 202     -10.105 -12.930   5.998  1.00 97.19           H  
ATOM   3139  CD2 TRP A 202      -9.663  -9.667   5.938  1.00 97.19           C  
ATOM   3140  CE2 TRP A 202      -9.494  -9.963   7.323  1.00 97.19           C  
ATOM   3141  CE3 TRP A 202      -9.538  -8.316   5.554  1.00 97.19           C  
ATOM   3142  HE3 TRP A 202      -9.683  -8.042   4.520  1.00 97.19           H  
ATOM   3143  NE1 TRP A 202      -9.654 -11.328   7.407  1.00 97.19           N  
ATOM   3144  HE1 TRP A 202      -9.632 -11.872   8.258  1.00 97.19           H  
ATOM   3145  CH2 TRP A 202      -9.066  -7.645   7.857  1.00 97.19           C  
ATOM   3146  HH2 TRP A 202      -8.837  -6.870   8.574  1.00 97.19           H  
ATOM   3147  CZ2 TRP A 202      -9.221  -8.974   8.277  1.00 97.19           C  
ATOM   3148  HZ2 TRP A 202      -9.111  -9.245   9.316  1.00 97.19           H  
ATOM   3149  CZ3 TRP A 202      -9.214  -7.328   6.498  1.00 97.19           C  
ATOM   3150  HZ3 TRP A 202      -9.065  -6.309   6.172  1.00 97.19           H  
ATOM   3151  N   ALA A 203      -7.253  -9.352   2.905  1.00 97.61           N  
ATOM   3152  H   ALA A 203      -6.661 -10.085   3.269  1.00 97.61           H  
ATOM   3153  CA  ALA A 203      -6.690  -8.001   2.810  1.00 97.61           C  
ATOM   3154  HA  ALA A 203      -7.207  -7.358   3.522  1.00 97.61           H  
ATOM   3155  C   ALA A 203      -6.843  -7.381   1.409  1.00 97.61           C  
ATOM   3156  CB  ALA A 203      -5.212  -8.073   3.201  1.00 97.61           C  
ATOM   3157  HB1 ALA A 203      -5.120  -8.582   4.160  1.00 97.61           H  
ATOM   3158  HB2 ALA A 203      -4.799  -7.068   3.286  1.00 97.61           H  
ATOM   3159  HB3 ALA A 203      -4.648  -8.640   2.459  1.00 97.61           H  
ATOM   3160  O   ALA A 203      -7.158  -6.198   1.284  1.00 97.61           O  
ATOM   3161  N   GLY A 204      -6.663  -8.185   0.355  1.00 97.12           N  
ATOM   3162  H   GLY A 204      -6.438  -9.154   0.532  1.00 97.12           H  
ATOM   3163  CA  GLY A 204      -6.868  -7.753  -1.030  1.00 97.12           C  
ATOM   3164  HA2 GLY A 204      -6.632  -8.582  -1.698  1.00 97.12           H  
ATOM   3165  HA3 GLY A 204      -6.208  -6.916  -1.257  1.00 97.12           H  
ATOM   3166  C   GLY A 204      -8.309  -7.324  -1.307  1.00 97.12           C  
ATOM   3167  O   GLY A 204      -8.541  -6.230  -1.821  1.00 97.12           O  
ATOM   3168  N   SER A 205      -9.276  -8.140  -0.876  1.00 97.08           N  
ATOM   3169  H   SER A 205      -9.021  -9.031  -0.475  1.00 97.08           H  
ATOM   3170  CA  SER A 205     -10.709  -7.856  -1.006  1.00 97.08           C  
ATOM   3171  HA  SER A 205     -10.935  -7.659  -2.054  1.00 97.08           H  
ATOM   3172  C   SER A 205     -11.143  -6.634  -0.198  1.00 97.08           C  
ATOM   3173  CB  SER A 205     -11.539  -9.064  -0.563  1.00 97.08           C  
ATOM   3174  HB2 SER A 205     -12.594  -8.853  -0.742  1.00 97.08           H  
ATOM   3175  HB3 SER A 205     -11.390  -9.248   0.501  1.00 97.08           H  
ATOM   3176  O   SER A 205     -11.952  -5.850  -0.689  1.00 97.08           O  
ATOM   3177  OG  SER A 205     -11.157 -10.210  -1.296  1.00 97.08           O  
ATOM   3178  HG  SER A 205     -11.849 -10.871  -1.227  1.00 97.08           H  
ATOM   3179  N   LEU A 206     -10.580  -6.425   1.002  1.00 96.77           N  
ATOM   3180  H   LEU A 206      -9.957  -7.128   1.372  1.00 96.77           H  
ATOM   3181  CA  LEU A 206     -10.809  -5.197   1.768  1.00 96.77           C  
ATOM   3182  HA  LEU A 206     -11.881  -5.098   1.942  1.00 96.77           H  
ATOM   3183  C   LEU A 206     -10.369  -3.976   0.958  1.00 96.77           C  
ATOM   3184  CB  LEU A 206     -10.088  -5.246   3.133  1.00 96.77           C  
ATOM   3185  HB2 LEU A 206     -10.550  -6.017   3.750  1.00 96.77           H  
ATOM   3186  HB3 LEU A 206      -9.043  -5.515   2.976  1.00 96.77           H  
ATOM   3187  O   LEU A 206     -11.146  -3.043   0.786  1.00 96.77           O  
ATOM   3188  CG  LEU A 206     -10.135  -3.896   3.887  1.00 96.77           C  
ATOM   3189  HG  LEU A 206      -9.703  -3.113   3.264  1.00 96.77           H  
ATOM   3190  CD1 LEU A 206     -11.568  -3.506   4.249  1.00 96.77           C  
ATOM   3191 HD11 LEU A 206     -11.567  -2.609   4.869  1.00 96.77           H  
ATOM   3192 HD12 LEU A 206     -12.139  -3.289   3.347  1.00 96.77           H  
ATOM   3193 HD13 LEU A 206     -12.049  -4.323   4.787  1.00 96.77           H  
ATOM   3194  CD2 LEU A 206      -9.319  -3.906   5.178  1.00 96.77           C  
ATOM   3195 HD21 LEU A 206      -9.882  -4.408   5.965  1.00 96.77           H  
ATOM   3196 HD22 LEU A 206      -8.357  -4.391   5.012  1.00 96.77           H  
ATOM   3197 HD23 LEU A 206      -9.145  -2.878   5.494  1.00 96.77           H  
ATOM   3198  N   VAL A 207      -9.132  -3.974   0.449  1.00 97.78           N  
ATOM   3199  H   VAL A 207      -8.540  -4.779   0.599  1.00 97.78           H  
ATOM   3200  CA  VAL A 207      -8.623  -2.832  -0.321  1.00 97.78           C  
ATOM   3201  HA  VAL A 207      -8.737  -1.935   0.287  1.00 97.78           H  
ATOM   3202  C   VAL A 207      -9.458  -2.602  -1.575  1.00 97.78           C  
ATOM   3203  CB  VAL A 207      -7.132  -2.982  -0.663  1.00 97.78           C  
ATOM   3204  HB  VAL A 207      -6.958  -3.927  -1.178  1.00 97.78           H  
ATOM   3205  O   VAL A 207      -9.773  -1.450  -1.860  1.00 97.78           O  
ATOM   3206  CG1 VAL A 207      -6.635  -1.828  -1.546  1.00 97.78           C  
ATOM   3207 HG11 VAL A 207      -6.910  -0.872  -1.099  1.00 97.78           H  
ATOM   3208 HG12 VAL A 207      -5.552  -1.880  -1.658  1.00 97.78           H  
ATOM   3209 HG13 VAL A 207      -7.082  -1.886  -2.538  1.00 97.78           H  
ATOM   3210  CG2 VAL A 207      -6.297  -2.942   0.622  1.00 97.78           C  
ATOM   3211 HG21 VAL A 207      -5.239  -3.023   0.375  1.00 97.78           H  
ATOM   3212 HG22 VAL A 207      -6.566  -3.769   1.279  1.00 97.78           H  
ATOM   3213 HG23 VAL A 207      -6.473  -2.005   1.150  1.00 97.78           H  
ATOM   3214  N   LEU A 208      -9.859  -3.667  -2.280  1.00 97.49           N  
ATOM   3215  H   LEU A 208      -9.553  -4.584  -1.989  1.00 97.49           H  
ATOM   3216  CA  LEU A 208     -10.747  -3.568  -3.437  1.00 97.49           C  
ATOM   3217  HA  LEU A 208     -10.247  -2.958  -4.190  1.00 97.49           H  
ATOM   3218  C   LEU A 208     -12.064  -2.873  -3.069  1.00 97.49           C  
ATOM   3219  CB  LEU A 208     -10.982  -4.964  -4.036  1.00 97.49           C  
ATOM   3220  HB2 LEU A 208     -10.021  -5.397  -4.312  1.00 97.49           H  
ATOM   3221  HB3 LEU A 208     -11.433  -5.601  -3.275  1.00 97.49           H  
ATOM   3222  O   LEU A 208     -12.414  -1.880  -3.698  1.00 97.49           O  
ATOM   3223  CG  LEU A 208     -11.905  -4.958  -5.272  1.00 97.49           C  
ATOM   3224  HG  LEU A 208     -12.872  -4.530  -5.009  1.00 97.49           H  
ATOM   3225  CD1 LEU A 208     -11.311  -4.169  -6.442  1.00 97.49           C  
ATOM   3226 HD11 LEU A 208     -10.348  -4.588  -6.730  1.00 97.49           H  
ATOM   3227 HD12 LEU A 208     -11.190  -3.121  -6.169  1.00 97.49           H  
ATOM   3228 HD13 LEU A 208     -11.991  -4.218  -7.292  1.00 97.49           H  
ATOM   3229  CD2 LEU A 208     -12.132  -6.396  -5.735  1.00 97.49           C  
ATOM   3230 HD21 LEU A 208     -11.186  -6.858  -6.015  1.00 97.49           H  
ATOM   3231 HD22 LEU A 208     -12.802  -6.400  -6.596  1.00 97.49           H  
ATOM   3232 HD23 LEU A 208     -12.595  -6.971  -4.934  1.00 97.49           H  
ATOM   3233  N   ALA A 209     -12.741  -3.333  -2.014  1.00 96.10           N  
ATOM   3234  H   ALA A 209     -12.392  -4.143  -1.521  1.00 96.10           H  
ATOM   3235  CA  ALA A 209     -13.993  -2.734  -1.559  1.00 96.10           C  
ATOM   3236  HA  ALA A 209     -14.724  -2.804  -2.364  1.00 96.10           H  
ATOM   3237  C   ALA A 209     -13.825  -1.243  -1.223  1.00 96.10           C  
ATOM   3238  CB  ALA A 209     -14.510  -3.530  -0.355  1.00 96.10           C  
ATOM   3239  HB1 ALA A 209     -13.798  -3.476   0.469  1.00 96.10           H  
ATOM   3240  HB2 ALA A 209     -15.465  -3.117  -0.030  1.00 96.10           H  
ATOM   3241  HB3 ALA A 209     -14.654  -4.573  -0.638  1.00 96.10           H  
ATOM   3242  O   ALA A 209     -14.655  -0.426  -1.612  1.00 96.10           O  
ATOM   3243  N   LEU A 210     -12.727  -0.862  -0.563  1.00 95.22           N  
ATOM   3244  H   LEU A 210     -12.080  -1.578  -0.264  1.00 95.22           H  
ATOM   3245  CA  LEU A 210     -12.443   0.539  -0.246  1.00 95.22           C  
ATOM   3246  HA  LEU A 210     -13.297   0.961   0.283  1.00 95.22           H  
ATOM   3247  C   LEU A 210     -12.246   1.395  -1.507  1.00 95.22           C  
ATOM   3248  CB  LEU A 210     -11.196   0.618   0.653  1.00 95.22           C  
ATOM   3249  HB2 LEU A 210     -10.938   1.669   0.785  1.00 95.22           H  
ATOM   3250  HB3 LEU A 210     -10.366   0.133   0.139  1.00 95.22           H  
ATOM   3251  O   LEU A 210     -12.759   2.508  -1.582  1.00 95.22           O  
ATOM   3252  CG  LEU A 210     -11.344   0.001   2.051  1.00 95.22           C  
ATOM   3253  HG  LEU A 210     -11.674  -1.036   1.981  1.00 95.22           H  
ATOM   3254  CD1 LEU A 210      -9.994   0.039   2.769  1.00 95.22           C  
ATOM   3255 HD11 LEU A 210      -9.260  -0.525   2.193  1.00 95.22           H  
ATOM   3256 HD12 LEU A 210      -9.663   1.071   2.880  1.00 95.22           H  
ATOM   3257 HD13 LEU A 210     -10.094  -0.420   3.752  1.00 95.22           H  
ATOM   3258  CD2 LEU A 210     -12.357   0.742   2.909  1.00 95.22           C  
ATOM   3259 HD21 LEU A 210     -13.353   0.655   2.474  1.00 95.22           H  
ATOM   3260 HD22 LEU A 210     -12.089   1.795   2.996  1.00 95.22           H  
ATOM   3261 HD23 LEU A 210     -12.378   0.279   3.896  1.00 95.22           H  
ATOM   3262  N   ILE A 211     -11.503   0.917  -2.508  1.00 96.10           N  
ATOM   3263  H   ILE A 211     -11.120  -0.015  -2.430  1.00 96.10           H  
ATOM   3264  CA  ILE A 211     -11.209   1.728  -3.701  1.00 96.10           C  
ATOM   3265  HA  ILE A 211     -11.043   2.751  -3.363  1.00 96.10           H  
ATOM   3266  C   ILE A 211     -12.387   1.812  -4.680  1.00 96.10           C  
ATOM   3267  CB  ILE A 211      -9.912   1.289  -4.411  1.00 96.10           C  
ATOM   3268  HB  ILE A 211      -9.762   1.960  -5.257  1.00 96.10           H  
ATOM   3269  O   ILE A 211     -12.479   2.809  -5.398  1.00 96.10           O  
ATOM   3270  CG1 ILE A 211     -10.036  -0.138  -4.975  1.00 96.10           C  
ATOM   3271 HG12 ILE A 211     -10.236  -0.829  -4.155  1.00 96.10           H  
ATOM   3272 HG13 ILE A 211     -10.874  -0.171  -5.672  1.00 96.10           H  
ATOM   3273  CG2 ILE A 211      -8.700   1.470  -3.477  1.00 96.10           C  
ATOM   3274 HG21 ILE A 211      -8.741   0.750  -2.660  1.00 96.10           H  
ATOM   3275 HG22 ILE A 211      -8.701   2.478  -3.063  1.00 96.10           H  
ATOM   3276 HG23 ILE A 211      -7.775   1.325  -4.034  1.00 96.10           H  
ATOM   3277  CD1 ILE A 211      -8.811  -0.647  -5.726  1.00 96.10           C  
ATOM   3278 HD11 ILE A 211      -7.979  -0.799  -5.038  1.00 96.10           H  
ATOM   3279 HD12 ILE A 211      -9.058  -1.591  -6.212  1.00 96.10           H  
ATOM   3280 HD13 ILE A 211      -8.534   0.076  -6.493  1.00 96.10           H  
ATOM   3281  N   THR A 212     -13.275   0.813  -4.714  1.00 95.80           N  
ATOM   3282  H   THR A 212     -13.115  -0.009  -4.150  1.00 95.80           H  
ATOM   3283  CA  THR A 212     -14.426   0.777  -5.635  1.00 95.80           C  
ATOM   3284  HA  THR A 212     -14.206   1.393  -6.507  1.00 95.80           H  
ATOM   3285  C   THR A 212     -15.712   1.339  -5.042  1.00 95.80           C  
ATOM   3286  CB  THR A 212     -14.714  -0.642  -6.146  1.00 95.80           C  
ATOM   3287  HB  THR A 212     -15.572  -0.610  -6.818  1.00 95.80           H  
ATOM   3288  O   THR A 212     -16.672   1.524  -5.781  1.00 95.80           O  
ATOM   3289  CG2 THR A 212     -13.536  -1.222  -6.925  1.00 95.80           C  
ATOM   3290 HG21 THR A 212     -12.681  -1.362  -6.263  1.00 95.80           H  
ATOM   3291 HG22 THR A 212     -13.823  -2.188  -7.340  1.00 95.80           H  
ATOM   3292 HG23 THR A 212     -13.271  -0.547  -7.738  1.00 95.80           H  
ATOM   3293  OG1 THR A 212     -15.010  -1.514  -5.079  1.00 95.80           O  
ATOM   3294  HG1 THR A 212     -15.889  -1.297  -4.759  1.00 95.80           H  
ATOM   3295  N   THR A 213     -15.767   1.580  -3.731  1.00 96.15           N  
ATOM   3296  H   THR A 213     -14.959   1.384  -3.157  1.00 96.15           H  
ATOM   3297  CA  THR A 213     -16.959   2.152  -3.094  1.00 96.15           C  
ATOM   3298  HA  THR A 213     -17.842   1.743  -3.584  1.00 96.15           H  
ATOM   3299  C   THR A 213     -16.989   3.668  -3.271  1.00 96.15           C  
ATOM   3300  CB  THR A 213     -17.060   1.761  -1.615  1.00 96.15           C  
ATOM   3301  HB  THR A 213     -16.167   2.095  -1.087  1.00 96.15           H  
ATOM   3302  O   THR A 213     -16.003   4.366  -3.006  1.00 96.15           O  
ATOM   3303  CG2 THR A 213     -18.303   2.318  -0.922  1.00 96.15           C  
ATOM   3304 HG21 THR A 213     -18.372   1.904   0.083  1.00 96.15           H  
ATOM   3305 HG22 THR A 213     -19.197   2.051  -1.484  1.00 96.15           H  
ATOM   3306 HG23 THR A 213     -18.233   3.403  -0.840  1.00 96.15           H  
ATOM   3307  OG1 THR A 213     -17.151   0.360  -1.508  1.00 96.15           O  
ATOM   3308  HG1 THR A 213     -16.255   0.025  -1.590  1.00 96.15           H  
ATOM   3309  N   ASP A 214     -18.151   4.174  -3.677  1.00 95.88           N  
ATOM   3310  H   ASP A 214     -18.895   3.545  -3.943  1.00 95.88           H  
ATOM   3311  CA  ASP A 214     -18.453   5.600  -3.714  1.00 95.88           C  
ATOM   3312  HA  ASP A 214     -17.543   6.160  -3.927  1.00 95.88           H  
ATOM   3313  C   ASP A 214     -18.963   6.048  -2.342  1.00 95.88           C  
ATOM   3314  CB  ASP A 214     -19.452   5.900  -4.840  1.00 95.88           C  
ATOM   3315  HB2 ASP A 214     -19.802   6.926  -4.730  1.00 95.88           H  
ATOM   3316  HB3 ASP A 214     -20.312   5.236  -4.749  1.00 95.88           H  
ATOM   3317  O   ASP A 214     -20.135   5.896  -2.001  1.00 95.88           O  
ATOM   3318  CG  ASP A 214     -18.834   5.761  -6.235  1.00 95.88           C  
ATOM   3319  OD1 ASP A 214     -17.604   5.986  -6.363  1.00 95.88           O  
ATOM   3320  OD2 ASP A 214     -19.610   5.476  -7.172  1.00 95.88           O  
ATOM   3321  N   PHE A 215     -18.049   6.567  -1.525  1.00 95.15           N  
ATOM   3322  H   PHE A 215     -17.094   6.617  -1.848  1.00 95.15           H  
ATOM   3323  CA  PHE A 215     -18.369   7.066  -0.191  1.00 95.15           C  
ATOM   3324  HA  PHE A 215     -19.115   6.406   0.253  1.00 95.15           H  
ATOM   3325  C   PHE A 215     -18.971   8.472  -0.236  1.00 95.15           C  
ATOM   3326  CB  PHE A 215     -17.120   7.031   0.693  1.00 95.15           C  
ATOM   3327  HB2 PHE A 215     -17.350   7.531   1.634  1.00 95.15           H  
ATOM   3328  HB3 PHE A 215     -16.320   7.590   0.209  1.00 95.15           H  
ATOM   3329  O   PHE A 215     -18.530   9.328  -1.005  1.00 95.15           O  
ATOM   3330  CG  PHE A 215     -16.646   5.630   1.009  1.00 95.15           C  
ATOM   3331  CD1 PHE A 215     -17.292   4.882   2.009  1.00 95.15           C  
ATOM   3332  HD1 PHE A 215     -18.126   5.305   2.548  1.00 95.15           H  
ATOM   3333  CD2 PHE A 215     -15.591   5.054   0.282  1.00 95.15           C  
ATOM   3334  HD2 PHE A 215     -15.125   5.603  -0.523  1.00 95.15           H  
ATOM   3335  CE1 PHE A 215     -16.878   3.568   2.284  1.00 95.15           C  
ATOM   3336  HE1 PHE A 215     -17.419   2.982   3.012  1.00 95.15           H  
ATOM   3337  CE2 PHE A 215     -15.149   3.756   0.592  1.00 95.15           C  
ATOM   3338  HE2 PHE A 215     -14.336   3.319   0.032  1.00 95.15           H  
ATOM   3339  CZ  PHE A 215     -15.794   3.008   1.590  1.00 95.15           C  
ATOM   3340  HZ  PHE A 215     -15.482   1.995   1.797  1.00 95.15           H  
ATOM   3341  N   GLU A 216     -19.925   8.737   0.653  1.00 95.57           N  
ATOM   3342  H   GLU A 216     -20.260   7.997   1.253  1.00 95.57           H  
ATOM   3343  CA  GLU A 216     -20.388  10.095   0.941  1.00 95.57           C  
ATOM   3344  HA  GLU A 216     -20.588  10.580  -0.014  1.00 95.57           H  
ATOM   3345  C   GLU A 216     -19.308  10.912   1.683  1.00 95.57           C  
ATOM   3346  CB  GLU A 216     -21.716  10.051   1.716  1.00 95.57           C  
ATOM   3347  HB2 GLU A 216     -22.075  11.073   1.842  1.00 95.57           H  
ATOM   3348  HB3 GLU A 216     -22.441   9.511   1.107  1.00 95.57           H  
ATOM   3349  O   GLU A 216     -18.438  10.328   2.341  1.00 95.57           O  
ATOM   3350  CG  GLU A 216     -21.621   9.380   3.100  1.00 95.57           C  
ATOM   3351  HG2 GLU A 216     -20.920   9.941   3.717  1.00 95.57           H  
ATOM   3352  HG3 GLU A 216     -21.227   8.371   2.977  1.00 95.57           H  
ATOM   3353  CD  GLU A 216     -22.973   9.296   3.831  1.00 95.57           C  
ATOM   3354  OE1 GLU A 216     -22.968   8.776   4.970  1.00 95.57           O  
ATOM   3355  OE2 GLU A 216     -23.997   9.731   3.256  1.00 95.57           O  
ATOM   3356  N   PRO A 217     -19.316  12.256   1.604  1.00 94.37           N  
ATOM   3357  CA  PRO A 217     -18.458  13.092   2.444  1.00 94.37           C  
ATOM   3358  HA  PRO A 217     -17.420  12.872   2.198  1.00 94.37           H  
ATOM   3359  C   PRO A 217     -18.735  12.849   3.938  1.00 94.37           C  
ATOM   3360  CB  PRO A 217     -18.768  14.541   2.051  1.00 94.37           C  
ATOM   3361  HB2 PRO A 217     -19.529  14.960   2.710  1.00 94.37           H  
ATOM   3362  HB3 PRO A 217     -17.870  15.159   2.063  1.00 94.37           H  
ATOM   3363  O   PRO A 217     -19.900  12.761   4.326  1.00 94.37           O  
ATOM   3364  CG  PRO A 217     -19.342  14.412   0.642  1.00 94.37           C  
ATOM   3365  HG2 PRO A 217     -20.003  15.243   0.395  1.00 94.37           H  
ATOM   3366  HG3 PRO A 217     -18.526  14.339  -0.077  1.00 94.37           H  
ATOM   3367  CD  PRO A 217     -20.096  13.085   0.700  1.00 94.37           C  
ATOM   3368  HD2 PRO A 217     -20.158  12.652  -0.299  1.00 94.37           H  
ATOM   3369  HD3 PRO A 217     -21.091  13.238   1.115  1.00 94.37           H  
ATOM   3370  N   PRO A 218     -17.710  12.772   4.809  1.00 94.28           N  
ATOM   3371  CA  PRO A 218     -16.281  13.027   4.561  1.00 94.28           C  
ATOM   3372  HA  PRO A 218     -16.159  13.845   3.851  1.00 94.28           H  
ATOM   3373  C   PRO A 218     -15.479  11.812   4.044  1.00 94.28           C  
ATOM   3374  CB  PRO A 218     -15.761  13.474   5.931  1.00 94.28           C  
ATOM   3375  HB2 PRO A 218     -14.690  13.313   6.052  1.00 94.28           H  
ATOM   3376  HB3 PRO A 218     -16.009  14.523   6.091  1.00 94.28           H  
ATOM   3377  O   PRO A 218     -14.256  11.883   3.892  1.00 94.28           O  
ATOM   3378  CG  PRO A 218     -16.577  12.610   6.890  1.00 94.28           C  
ATOM   3379  HG2 PRO A 218     -16.608  13.028   7.897  1.00 94.28           H  
ATOM   3380  HG3 PRO A 218     -16.180  11.595   6.895  1.00 94.28           H  
ATOM   3381  CD  PRO A 218     -17.950  12.591   6.235  1.00 94.28           C  
ATOM   3382  HD2 PRO A 218     -18.457  11.646   6.431  1.00 94.28           H  
ATOM   3383  HD3 PRO A 218     -18.552  13.420   6.608  1.00 94.28           H  
ATOM   3384  N   GLY A 219     -16.129  10.664   3.832  1.00 95.97           N  
ATOM   3385  H   GLY A 219     -17.138  10.662   3.883  1.00 95.97           H  
ATOM   3386  CA  GLY A 219     -15.487   9.428   3.381  1.00 95.97           C  
ATOM   3387  HA2 GLY A 219     -16.235   8.635   3.366  1.00 95.97           H  
ATOM   3388  HA3 GLY A 219     -14.698   9.151   4.081  1.00 95.97           H  
ATOM   3389  C   GLY A 219     -14.885   9.540   1.980  1.00 95.97           C  
ATOM   3390  O   GLY A 219     -13.827   8.964   1.726  1.00 95.97           O  
ATOM   3391  N   LYS A 220     -15.498  10.338   1.098  1.00 96.11           N  
ATOM   3392  H   LYS A 220     -16.384  10.739   1.371  1.00 96.11           H  
ATOM   3393  CA  LYS A 220     -14.959  10.647  -0.234  1.00 96.11           C  
ATOM   3394  HA  LYS A 220     -14.886   9.722  -0.805  1.00 96.11           H  
ATOM   3395  C   LYS A 220     -13.549  11.240  -0.154  1.00 96.11           C  
ATOM   3396  CB  LYS A 220     -15.914  11.605  -0.958  1.00 96.11           C  
ATOM   3397  HB2 LYS A 220     -16.919  11.183  -0.977  1.00 96.11           H  
ATOM   3398  HB3 LYS A 220     -15.959  12.549  -0.416  1.00 96.11           H  
ATOM   3399  O   LYS A 220     -12.608  10.663  -0.693  1.00 96.11           O  
ATOM   3400  CG  LYS A 220     -15.449  11.856  -2.397  1.00 96.11           C  
ATOM   3401  HG2 LYS A 220     -14.413  12.196  -2.401  1.00 96.11           H  
ATOM   3402  HG3 LYS A 220     -15.521  10.934  -2.974  1.00 96.11           H  
ATOM   3403  CD  LYS A 220     -16.307  12.940  -3.041  1.00 96.11           C  
ATOM   3404  HD2 LYS A 220     -16.300  13.821  -2.398  1.00 96.11           H  
ATOM   3405  HD3 LYS A 220     -17.330  12.580  -3.155  1.00 96.11           H  
ATOM   3406  CE  LYS A 220     -15.702  13.291  -4.398  1.00 96.11           C  
ATOM   3407  HE2 LYS A 220     -14.639  13.486  -4.256  1.00 96.11           H  
ATOM   3408  HE3 LYS A 220     -15.797  12.430  -5.060  1.00 96.11           H  
ATOM   3409  NZ  LYS A 220     -16.370  14.481  -4.967  1.00 96.11           N  
ATOM   3410  HZ1 LYS A 220     -15.945  14.731  -5.849  1.00 96.11           H  
ATOM   3411  HZ2 LYS A 220     -17.353  14.295  -5.100  1.00 96.11           H  
ATOM   3412  HZ3 LYS A 220     -16.269  15.252  -4.322  1.00 96.11           H  
ATOM   3413  N   GLU A 221     -13.389  12.353   0.560  1.00 97.05           N  
ATOM   3414  H   GLU A 221     -14.202  12.767   0.992  1.00 97.05           H  
ATOM   3415  CA  GLU A 221     -12.118  13.072   0.683  1.00 97.05           C  
ATOM   3416  HA  GLU A 221     -11.748  13.327  -0.311  1.00 97.05           H  
ATOM   3417  C   GLU A 221     -11.057  12.211   1.377  1.00 97.05           C  
ATOM   3418  CB  GLU A 221     -12.310  14.362   1.501  1.00 97.05           C  
ATOM   3419  HB2 GLU A 221     -11.324  14.806   1.632  1.00 97.05           H  
ATOM   3420  HB3 GLU A 221     -12.681  14.114   2.495  1.00 97.05           H  
ATOM   3421  O   GLU A 221      -9.877  12.231   1.010  1.00 97.05           O  
ATOM   3422  CG  GLU A 221     -13.207  15.437   0.860  1.00 97.05           C  
ATOM   3423  HG2 GLU A 221     -13.033  16.371   1.394  1.00 97.05           H  
ATOM   3424  HG3 GLU A 221     -12.881  15.587  -0.169  1.00 97.05           H  
ATOM   3425  CD  GLU A 221     -14.720  15.138   0.888  1.00 97.05           C  
ATOM   3426  OE1 GLU A 221     -15.455  15.829   0.149  1.00 97.05           O  
ATOM   3427  OE2 GLU A 221     -15.147  14.209   1.614  1.00 97.05           O  
ATOM   3428  N   PHE A 222     -11.481  11.420   2.370  1.00 96.61           N  
ATOM   3429  H   PHE A 222     -12.453  11.474   2.638  1.00 96.61           H  
ATOM   3430  CA  PHE A 222     -10.620  10.449   3.036  1.00 96.61           C  
ATOM   3431  HA  PHE A 222      -9.752  10.960   3.454  1.00 96.61           H  
ATOM   3432  C   PHE A 222     -10.084   9.417   2.039  1.00 96.61           C  
ATOM   3433  CB  PHE A 222     -11.394   9.802   4.189  1.00 96.61           C  
ATOM   3434  HB2 PHE A 222     -12.285   9.308   3.802  1.00 96.61           H  
ATOM   3435  HB3 PHE A 222     -11.725  10.581   4.876  1.00 96.61           H  
ATOM   3436  O   PHE A 222      -8.870   9.201   1.948  1.00 96.61           O  
ATOM   3437  CG  PHE A 222     -10.567   8.793   4.950  1.00 96.61           C  
ATOM   3438  CD1 PHE A 222     -10.549   7.452   4.539  1.00 96.61           C  
ATOM   3439  HD1 PHE A 222     -11.151   7.134   3.701  1.00 96.61           H  
ATOM   3440  CD2 PHE A 222      -9.788   9.195   6.046  1.00 96.61           C  
ATOM   3441  HD2 PHE A 222      -9.822  10.224   6.373  1.00 96.61           H  
ATOM   3442  CE1 PHE A 222      -9.752   6.523   5.219  1.00 96.61           C  
ATOM   3443  HE1 PHE A 222      -9.770   5.498   4.879  1.00 96.61           H  
ATOM   3444  CE2 PHE A 222      -8.996   8.264   6.739  1.00 96.61           C  
ATOM   3445  HE2 PHE A 222      -8.417   8.575   7.595  1.00 96.61           H  
ATOM   3446  CZ  PHE A 222      -8.975   6.923   6.322  1.00 96.61           C  
ATOM   3447  HZ  PHE A 222      -8.374   6.200   6.853  1.00 96.61           H  
ATOM   3448  N   MET A 223     -10.971   8.820   1.243  1.00 97.19           N  
ATOM   3449  H   MET A 223     -11.947   9.064   1.330  1.00 97.19           H  
ATOM   3450  CA  MET A 223     -10.593   7.814   0.260  1.00 97.19           C  
ATOM   3451  HA  MET A 223      -9.903   7.126   0.749  1.00 97.19           H  
ATOM   3452  C   MET A 223      -9.811   8.380  -0.921  1.00 97.19           C  
ATOM   3453  CB  MET A 223     -11.823   7.024  -0.202  1.00 97.19           C  
ATOM   3454  HB2 MET A 223     -12.623   7.710  -0.482  1.00 97.19           H  
ATOM   3455  HB3 MET A 223     -11.564   6.439  -1.084  1.00 97.19           H  
ATOM   3456  O   MET A 223      -8.988   7.648  -1.467  1.00 97.19           O  
ATOM   3457  CG  MET A 223     -12.321   6.061   0.886  1.00 97.19           C  
ATOM   3458  HG2 MET A 223     -13.070   5.415   0.429  1.00 97.19           H  
ATOM   3459  HG3 MET A 223     -12.807   6.635   1.674  1.00 97.19           H  
ATOM   3460  SD  MET A 223     -11.084   4.973   1.662  1.00 97.19           S  
ATOM   3461  CE  MET A 223     -10.360   4.221   0.184  1.00 97.19           C  
ATOM   3462  HE1 MET A 223      -9.616   3.481   0.481  1.00 97.19           H  
ATOM   3463  HE2 MET A 223     -11.146   3.740  -0.398  1.00 97.19           H  
ATOM   3464  HE3 MET A 223      -9.885   4.983  -0.433  1.00 97.19           H  
ATOM   3465  N   ASP A 224      -9.953   9.658  -1.272  1.00 95.68           N  
ATOM   3466  H   ASP A 224     -10.725  10.183  -0.887  1.00 95.68           H  
ATOM   3467  CA  ASP A 224      -9.107  10.303  -2.284  1.00 95.68           C  
ATOM   3468  HA  ASP A 224      -9.208   9.764  -3.226  1.00 95.68           H  
ATOM   3469  C   ASP A 224      -7.622  10.248  -1.890  1.00 95.68           C  
ATOM   3470  CB  ASP A 224      -9.553  11.758  -2.514  1.00 95.68           C  
ATOM   3471  HB2 ASP A 224      -9.631  12.274  -1.557  1.00 95.68           H  
ATOM   3472  HB3 ASP A 224      -8.783  12.263  -3.097  1.00 95.68           H  
ATOM   3473  O   ASP A 224      -6.764   9.902  -2.709  1.00 95.68           O  
ATOM   3474  CG  ASP A 224     -10.875  11.887  -3.283  1.00 95.68           C  
ATOM   3475  OD1 ASP A 224     -11.232  10.925  -4.004  1.00 95.68           O  
ATOM   3476  OD2 ASP A 224     -11.477  12.981  -3.204  1.00 95.68           O  
ATOM   3477  N   GLN A 225      -7.298  10.480  -0.610  1.00 95.43           N  
ATOM   3478  H   GLN A 225      -8.040  10.706   0.037  1.00 95.43           H  
ATOM   3479  CA  GLN A 225      -5.918  10.342  -0.130  1.00 95.43           C  
ATOM   3480  HA  GLN A 225      -5.270  10.926  -0.784  1.00 95.43           H  
ATOM   3481  C   GLN A 225      -5.418   8.896  -0.205  1.00 95.43           C  
ATOM   3482  CB  GLN A 225      -5.767  10.862   1.307  1.00 95.43           C  
ATOM   3483  HB2 GLN A 225      -4.731  10.717   1.613  1.00 95.43           H  
ATOM   3484  HB3 GLN A 225      -6.397  10.279   1.978  1.00 95.43           H  
ATOM   3485  O   GLN A 225      -4.272   8.660  -0.602  1.00 95.43           O  
ATOM   3486  CG  GLN A 225      -6.105  12.347   1.476  1.00 95.43           C  
ATOM   3487  HG2 GLN A 225      -5.745  12.659   2.456  1.00 95.43           H  
ATOM   3488  HG3 GLN A 225      -7.186  12.479   1.440  1.00 95.43           H  
ATOM   3489  CD  GLN A 225      -5.437  13.237   0.437  1.00 95.43           C  
ATOM   3490  NE2 GLN A 225      -6.203  14.022  -0.289  1.00 95.43           N  
ATOM   3491 HE21 GLN A 225      -7.204  14.012  -0.158  1.00 95.43           H  
ATOM   3492 HE22 GLN A 225      -5.767  14.586  -1.005  1.00 95.43           H  
ATOM   3493  OE1 GLN A 225      -4.225  13.212   0.246  1.00 95.43           O  
ATOM   3494  N   ILE A 226      -6.269   7.926   0.140  1.00 97.11           N  
ATOM   3495  H   ILE A 226      -7.193   8.192   0.451  1.00 97.11           H  
ATOM   3496  CA  ILE A 226      -5.920   6.501   0.082  1.00 97.11           C  
ATOM   3497  HA  ILE A 226      -4.956   6.365   0.573  1.00 97.11           H  
ATOM   3498  C   ILE A 226      -5.733   6.045  -1.371  1.00 97.11           C  
ATOM   3499  CB  ILE A 226      -6.964   5.648   0.835  1.00 97.11           C  
ATOM   3500  HB  ILE A 226      -7.923   5.770   0.333  1.00 97.11           H  
ATOM   3501  O   ILE A 226      -4.740   5.386  -1.673  1.00 97.11           O  
ATOM   3502  CG1 ILE A 226      -7.162   6.078   2.308  1.00 97.11           C  
ATOM   3503 HG12 ILE A 226      -7.861   5.390   2.785  1.00 97.11           H  
ATOM   3504 HG13 ILE A 226      -7.631   7.062   2.331  1.00 97.11           H  
ATOM   3505  CG2 ILE A 226      -6.596   4.153   0.779  1.00 97.11           C  
ATOM   3506 HG21 ILE A 226      -5.584   3.993   1.151  1.00 97.11           H  
ATOM   3507 HG22 ILE A 226      -6.662   3.786  -0.245  1.00 97.11           H  
ATOM   3508 HG23 ILE A 226      -7.293   3.576   1.386  1.00 97.11           H  
ATOM   3509  CD1 ILE A 226      -5.887   6.146   3.161  1.00 97.11           C  
ATOM   3510 HD11 ILE A 226      -5.372   5.185   3.159  1.00 97.11           H  
ATOM   3511 HD12 ILE A 226      -5.218   6.920   2.784  1.00 97.11           H  
ATOM   3512 HD13 ILE A 226      -6.158   6.396   4.186  1.00 97.11           H  
ATOM   3513  N   LYS A 227      -6.612   6.452  -2.295  1.00 97.09           N  
ATOM   3514  H   LYS A 227      -7.394   7.006  -1.976  1.00 97.09           H  
ATOM   3515  CA  LYS A 227      -6.534   6.148  -3.735  1.00 97.09           C  
ATOM   3516  HA  LYS A 227      -6.492   5.067  -3.870  1.00 97.09           H  
ATOM   3517  C   LYS A 227      -5.266   6.717  -4.373  1.00 97.09           C  
ATOM   3518  CB  LYS A 227      -7.791   6.687  -4.448  1.00 97.09           C  
ATOM   3519  HB2 LYS A 227      -7.613   6.710  -5.523  1.00 97.09           H  
ATOM   3520  HB3 LYS A 227      -7.979   7.710  -4.122  1.00 97.09           H  
ATOM   3521  O   LYS A 227      -4.664   6.046  -5.211  1.00 97.09           O  
ATOM   3522  CG  LYS A 227      -9.043   5.826  -4.193  1.00 97.09           C  
ATOM   3523  HG2 LYS A 227      -9.191   5.703  -3.120  1.00 97.09           H  
ATOM   3524  HG3 LYS A 227      -8.886   4.838  -4.626  1.00 97.09           H  
ATOM   3525  CD  LYS A 227     -10.315   6.447  -4.805  1.00 97.09           C  
ATOM   3526  HD2 LYS A 227     -10.211   6.490  -5.889  1.00 97.09           H  
ATOM   3527  HD3 LYS A 227     -10.448   7.457  -4.417  1.00 97.09           H  
ATOM   3528  CE  LYS A 227     -11.539   5.594  -4.429  1.00 97.09           C  
ATOM   3529  HE2 LYS A 227     -11.645   5.597  -3.345  1.00 97.09           H  
ATOM   3530  HE3 LYS A 227     -11.342   4.566  -4.733  1.00 97.09           H  
ATOM   3531  NZ  LYS A 227     -12.816   6.047  -5.048  1.00 97.09           N  
ATOM   3532  HZ1 LYS A 227     -13.578   5.463  -4.733  1.00 97.09           H  
ATOM   3533  HZ2 LYS A 227     -13.041   7.000  -4.799  1.00 97.09           H  
ATOM   3534  HZ3 LYS A 227     -12.801   5.954  -6.053  1.00 97.09           H  
ATOM   3535  N   LEU A 228      -4.823   7.908  -3.960  1.00 96.19           N  
ATOM   3536  H   LEU A 228      -5.412   8.443  -3.337  1.00 96.19           H  
ATOM   3537  CA  LEU A 228      -3.554   8.488  -4.416  1.00 96.19           C  
ATOM   3538  HA  LEU A 228      -3.542   8.503  -5.505  1.00 96.19           H  
ATOM   3539  C   LEU A 228      -2.342   7.656  -3.981  1.00 96.19           C  
ATOM   3540  CB  LEU A 228      -3.414   9.923  -3.877  1.00 96.19           C  
ATOM   3541  HB2 LEU A 228      -3.667   9.923  -2.817  1.00 96.19           H  
ATOM   3542  HB3 LEU A 228      -2.372  10.229  -3.971  1.00 96.19           H  
ATOM   3543  O   LEU A 228      -1.400   7.506  -4.752  1.00 96.19           O  
ATOM   3544  CG  LEU A 228      -4.280  10.970  -4.598  1.00 96.19           C  
ATOM   3545  HG  LEU A 228      -5.316  10.636  -4.647  1.00 96.19           H  
ATOM   3546  CD1 LEU A 228      -4.211  12.287  -3.822  1.00 96.19           C  
ATOM   3547 HD11 LEU A 228      -4.591  12.137  -2.812  1.00 96.19           H  
ATOM   3548 HD12 LEU A 228      -3.189  12.665  -3.787  1.00 96.19           H  
ATOM   3549 HD13 LEU A 228      -4.849  13.022  -4.311  1.00 96.19           H  
ATOM   3550  CD2 LEU A 228      -3.785  11.228  -6.024  1.00 96.19           C  
ATOM   3551 HD21 LEU A 228      -2.740  11.536  -6.020  1.00 96.19           H  
ATOM   3552 HD22 LEU A 228      -3.901  10.332  -6.634  1.00 96.19           H  
ATOM   3553 HD23 LEU A 228      -4.387  12.017  -6.475  1.00 96.19           H  
ATOM   3554  N   VAL A 229      -2.352   7.119  -2.759  1.00 96.00           N  
ATOM   3555  H   VAL A 229      -3.156   7.284  -2.170  1.00 96.00           H  
ATOM   3556  CA  VAL A 229      -1.263   6.266  -2.254  1.00 96.00           C  
ATOM   3557  HA  VAL A 229      -0.306   6.692  -2.555  1.00 96.00           H  
ATOM   3558  C   VAL A 229      -1.317   4.864  -2.851  1.00 96.00           C  
ATOM   3559  CB  VAL A 229      -1.304   6.187  -0.721  1.00 96.00           C  
ATOM   3560  HB  VAL A 229      -2.294   5.868  -0.393  1.00 96.00           H  
ATOM   3561  O   VAL A 229      -0.274   4.291  -3.146  1.00 96.00           O  
ATOM   3562  CG1 VAL A 229      -0.259   5.223  -0.152  1.00 96.00           C  
ATOM   3563 HG11 VAL A 229       0.749   5.541  -0.417  1.00 96.00           H  
ATOM   3564 HG12 VAL A 229      -0.378   5.185   0.931  1.00 96.00           H  
ATOM   3565 HG13 VAL A 229      -0.425   4.212  -0.522  1.00 96.00           H  
ATOM   3566  CG2 VAL A 229      -0.993   7.561  -0.128  1.00 96.00           C  
ATOM   3567 HG21 VAL A 229      -1.719   8.294  -0.478  1.00 96.00           H  
ATOM   3568 HG22 VAL A 229      -1.047   7.522   0.960  1.00 96.00           H  
ATOM   3569 HG23 VAL A 229       0.011   7.852  -0.433  1.00 96.00           H  
ATOM   3570  N   ALA A 230      -2.517   4.312  -3.020  1.00 97.59           N  
ATOM   3571  H   ALA A 230      -3.329   4.817  -2.696  1.00 97.59           H  
ATOM   3572  CA  ALA A 230      -2.725   2.978  -3.566  1.00 97.59           C  
ATOM   3573  HA  ALA A 230      -2.098   2.272  -3.022  1.00 97.59           H  
ATOM   3574  C   ALA A 230      -2.344   2.888  -5.052  1.00 97.59           C  
ATOM   3575  CB  ALA A 230      -4.192   2.598  -3.339  1.00 97.59           C  
ATOM   3576  HB1 ALA A 230      -4.427   2.640  -2.275  1.00 97.59           H  
ATOM   3577  HB2 ALA A 230      -4.848   3.287  -3.871  1.00 97.59           H  
ATOM   3578  HB3 ALA A 230      -4.371   1.585  -3.699  1.00 97.59           H  
ATOM   3579  O   ALA A 230      -2.022   1.800  -5.529  1.00 97.59           O  
ATOM   3580  N   SER A 231      -2.365   4.009  -5.782  1.00 97.87           N  
ATOM   3581  H   SER A 231      -2.636   4.872  -5.331  1.00 97.87           H  
ATOM   3582  CA  SER A 231      -1.998   4.045  -7.197  1.00 97.87           C  
ATOM   3583  HA  SER A 231      -2.657   3.364  -7.735  1.00 97.87           H  
ATOM   3584  C   SER A 231      -0.552   3.585  -7.389  1.00 97.87           C  
ATOM   3585  CB  SER A 231      -2.202   5.446  -7.775  1.00 97.87           C  
ATOM   3586  HB2 SER A 231      -1.496   6.143  -7.324  1.00 97.87           H  
ATOM   3587  HB3 SER A 231      -3.216   5.779  -7.555  1.00 97.87           H  
ATOM   3588  O   SER A 231       0.391   4.208  -6.910  1.00 97.87           O  
ATOM   3589  OG  SER A 231      -2.027   5.412  -9.180  1.00 97.87           O  
ATOM   3590  HG  SER A 231      -1.093   5.286  -9.364  1.00 97.87           H  
ATOM   3591  N   TYR A 232      -0.399   2.484  -8.115  1.00 97.83           N  
ATOM   3592  H   TYR A 232      -1.246   2.035  -8.431  1.00 97.83           H  
ATOM   3593  CA  TYR A 232       0.832   1.738  -8.363  1.00 97.83           C  
ATOM   3594  HA  TYR A 232       0.524   0.824  -8.872  1.00 97.83           H  
ATOM   3595  C   TYR A 232       1.558   1.247  -7.097  1.00 97.83           C  
ATOM   3596  CB  TYR A 232       1.726   2.503  -9.343  1.00 97.83           C  
ATOM   3597  HB2 TYR A 232       2.135   3.382  -8.847  1.00 97.83           H  
ATOM   3598  HB3 TYR A 232       2.560   1.852  -9.605  1.00 97.83           H  
ATOM   3599  O   TYR A 232       2.733   0.866  -7.151  1.00 97.83           O  
ATOM   3600  CG  TYR A 232       1.035   2.916 -10.631  1.00 97.83           C  
ATOM   3601  CD1 TYR A 232       0.687   1.935 -11.578  1.00 97.83           C  
ATOM   3602  HD1 TYR A 232       0.891   0.894 -11.376  1.00 97.83           H  
ATOM   3603  CD2 TYR A 232       0.740   4.271 -10.881  1.00 97.83           C  
ATOM   3604  HD2 TYR A 232       1.029   5.022 -10.159  1.00 97.83           H  
ATOM   3605  CE1 TYR A 232       0.060   2.308 -12.781  1.00 97.83           C  
ATOM   3606  HE1 TYR A 232      -0.228   1.554 -13.499  1.00 97.83           H  
ATOM   3607  CE2 TYR A 232       0.109   4.649 -12.083  1.00 97.83           C  
ATOM   3608  HE2 TYR A 232      -0.097   5.691 -12.279  1.00 97.83           H  
ATOM   3609  OH  TYR A 232      -0.786   4.016 -14.226  1.00 97.83           O  
ATOM   3610  HH  TYR A 232      -0.967   4.958 -14.263  1.00 97.83           H  
ATOM   3611  CZ  TYR A 232      -0.218   3.665 -13.042  1.00 97.83           C  
ATOM   3612  N   ALA A 233       0.870   1.195  -5.951  1.00 96.74           N  
ATOM   3613  H   ALA A 233      -0.100   1.476  -5.951  1.00 96.74           H  
ATOM   3614  CA  ALA A 233       1.423   0.613  -4.736  1.00 96.74           C  
ATOM   3615  HA  ALA A 233       2.345   1.145  -4.500  1.00 96.74           H  
ATOM   3616  C   ALA A 233       1.754  -0.869  -4.953  1.00 96.74           C  
ATOM   3617  CB  ALA A 233       0.454   0.805  -3.570  1.00 96.74           C  
ATOM   3618  HB1 ALA A 233      -0.486   0.294  -3.779  1.00 96.74           H  
ATOM   3619  HB2 ALA A 233       0.885   0.391  -2.658  1.00 96.74           H  
ATOM   3620  HB3 ALA A 233       0.263   1.869  -3.423  1.00 96.74           H  
ATOM   3621  O   ALA A 233       1.006  -1.600  -5.600  1.00 96.74           O  
ATOM   3622  N   GLN A 234       2.899  -1.304  -4.415  1.00 95.55           N  
ATOM   3623  H   GLN A 234       3.442  -0.646  -3.874  1.00 95.55           H  
ATOM   3624  CA  GLN A 234       3.441  -2.661  -4.594  1.00 95.55           C  
ATOM   3625  HA  GLN A 234       4.415  -2.677  -4.106  1.00 95.55           H  
ATOM   3626  C   GLN A 234       3.723  -3.046  -6.064  1.00 95.55           C  
ATOM   3627  CB  GLN A 234       2.569  -3.695  -3.856  1.00 95.55           C  
ATOM   3628  HB2 GLN A 234       3.037  -4.676  -3.936  1.00 95.55           H  
ATOM   3629  HB3 GLN A 234       1.589  -3.757  -4.329  1.00 95.55           H  
ATOM   3630  O   GLN A 234       4.001  -4.203  -6.359  1.00 95.55           O  
ATOM   3631  CG  GLN A 234       2.384  -3.372  -2.366  1.00 95.55           C  
ATOM   3632  HG2 GLN A 234       3.346  -3.429  -1.857  1.00 95.55           H  
ATOM   3633  HG3 GLN A 234       1.985  -2.365  -2.243  1.00 95.55           H  
ATOM   3634  CD  GLN A 234       1.424  -4.350  -1.706  1.00 95.55           C  
ATOM   3635  NE2 GLN A 234       0.275  -3.901  -1.255  1.00 95.55           N  
ATOM   3636 HE21 GLN A 234       0.007  -2.931  -1.347  1.00 95.55           H  
ATOM   3637 HE22 GLN A 234      -0.374  -4.609  -0.944  1.00 95.55           H  
ATOM   3638  OE1 GLN A 234       1.681  -5.536  -1.593  1.00 95.55           O  
ATOM   3639  N   MET A 235       3.726  -2.076  -6.987  1.00 97.36           N  
ATOM   3640  H   MET A 235       3.412  -1.156  -6.713  1.00 97.36           H  
ATOM   3641  CA  MET A 235       4.065  -2.255  -8.405  1.00 97.36           C  
ATOM   3642  HA  MET A 235       4.286  -3.307  -8.588  1.00 97.36           H  
ATOM   3643  C   MET A 235       5.335  -1.478  -8.780  1.00 97.36           C  
ATOM   3644  CB  MET A 235       2.871  -1.880  -9.295  1.00 97.36           C  
ATOM   3645  HB2 MET A 235       2.627  -0.827  -9.158  1.00 97.36           H  
ATOM   3646  HB3 MET A 235       3.151  -2.032 -10.338  1.00 97.36           H  
ATOM   3647  O   MET A 235       5.486  -1.019  -9.910  1.00 97.36           O  
ATOM   3648  CG  MET A 235       1.627  -2.726  -9.016  1.00 97.36           C  
ATOM   3649  HG2 MET A 235       1.861  -3.779  -9.176  1.00 97.36           H  
ATOM   3650  HG3 MET A 235       1.342  -2.595  -7.972  1.00 97.36           H  
ATOM   3651  SD  MET A 235       0.198  -2.273 -10.033  1.00 97.36           S  
ATOM   3652  CE  MET A 235       0.745  -2.830 -11.670  1.00 97.36           C  
ATOM   3653  HE1 MET A 235      -0.074  -2.712 -12.380  1.00 97.36           H  
ATOM   3654  HE2 MET A 235       1.022  -3.883 -11.614  1.00 97.36           H  
ATOM   3655  HE3 MET A 235       1.597  -2.240 -12.008  1.00 97.36           H  
ATOM   3656  N   THR A 236       6.271  -1.336  -7.837  1.00 93.72           N  
ATOM   3657  H   THR A 236       6.121  -1.781  -6.943  1.00 93.72           H  
ATOM   3658  CA  THR A 236       7.496  -0.534  -8.007  1.00 93.72           C  
ATOM   3659  HA  THR A 236       7.216   0.504  -8.189  1.00 93.72           H  
ATOM   3660  C   THR A 236       8.340  -0.984  -9.195  1.00 93.72           C  
ATOM   3661  CB  THR A 236       8.372  -0.585  -6.750  1.00 93.72           C  
ATOM   3662  HB  THR A 236       9.330  -0.109  -6.959  1.00 93.72           H  
ATOM   3663  O   THR A 236       8.915  -0.159  -9.889  1.00 93.72           O  
ATOM   3664  CG2 THR A 236       7.717   0.125  -5.566  1.00 93.72           C  
ATOM   3665 HG21 THR A 236       7.512   1.161  -5.837  1.00 93.72           H  
ATOM   3666 HG22 THR A 236       8.393   0.112  -4.712  1.00 93.72           H  
ATOM   3667 HG23 THR A 236       6.782  -0.365  -5.297  1.00 93.72           H  
ATOM   3668  OG1 THR A 236       8.587  -1.927  -6.364  1.00 93.72           O  
ATOM   3669  HG1 THR A 236       9.254  -1.927  -5.673  1.00 93.72           H  
ATOM   3670  N   THR A 237       8.379  -2.286  -9.492  1.00 95.31           N  
ATOM   3671  H   THR A 237       7.864  -2.920  -8.898  1.00 95.31           H  
ATOM   3672  CA  THR A 237       9.072  -2.793 -10.689  1.00 95.31           C  
ATOM   3673  HA  THR A 237      10.115  -2.475 -10.664  1.00 95.31           H  
ATOM   3674  C   THR A 237       8.461  -2.232 -11.968  1.00 95.31           C  
ATOM   3675  CB  THR A 237       9.026  -4.320 -10.736  1.00 95.31           C  
ATOM   3676  HB  THR A 237       7.989  -4.651 -10.800  1.00 95.31           H  
ATOM   3677  O   THR A 237       9.184  -1.748 -12.834  1.00 95.31           O  
ATOM   3678  CG2 THR A 237       9.809  -4.894 -11.916  1.00 95.31           C  
ATOM   3679 HG21 THR A 237       9.359  -4.575 -12.856  1.00 95.31           H  
ATOM   3680 HG22 THR A 237       9.764  -5.982 -11.889  1.00 95.31           H  
ATOM   3681 HG23 THR A 237      10.848  -4.566 -11.881  1.00 95.31           H  
ATOM   3682  OG1 THR A 237       9.583  -4.805  -9.537  1.00 95.31           O  
ATOM   3683  HG1 THR A 237       9.537  -4.102  -8.886  1.00 95.31           H  
ATOM   3684  N   TYR A 238       7.130  -2.250 -12.071  1.00 97.95           N  
ATOM   3685  H   TYR A 238       6.582  -2.551 -11.279  1.00 97.95           H  
ATOM   3686  CA  TYR A 238       6.421  -1.702 -13.221  1.00 97.95           C  
ATOM   3687  HA  TYR A 238       6.788  -2.186 -14.126  1.00 97.95           H  
ATOM   3688  C   TYR A 238       6.691  -0.201 -13.375  1.00 97.95           C  
ATOM   3689  CB  TYR A 238       4.920  -1.998 -13.088  1.00 97.95           C  
ATOM   3690  HB2 TYR A 238       4.753  -3.063 -13.253  1.00 97.95           H  
ATOM   3691  HB3 TYR A 238       4.589  -1.772 -12.074  1.00 97.95           H  
ATOM   3692  O   TYR A 238       7.037   0.235 -14.472  1.00 97.95           O  
ATOM   3693  CG  TYR A 238       4.061  -1.200 -14.044  1.00 97.95           C  
ATOM   3694  CD1 TYR A 238       3.480   0.012 -13.624  1.00 97.95           C  
ATOM   3695  HD1 TYR A 238       3.603   0.345 -12.604  1.00 97.95           H  
ATOM   3696  CD2 TYR A 238       3.908  -1.629 -15.372  1.00 97.95           C  
ATOM   3697  HD2 TYR A 238       4.344  -2.564 -15.691  1.00 97.95           H  
ATOM   3698  CE1 TYR A 238       2.769   0.810 -14.538  1.00 97.95           C  
ATOM   3699  HE1 TYR A 238       2.352   1.750 -14.207  1.00 97.95           H  
ATOM   3700  CE2 TYR A 238       3.202  -0.831 -16.288  1.00 97.95           C  
ATOM   3701  HE2 TYR A 238       3.102  -1.163 -17.311  1.00 97.95           H  
ATOM   3702  OH  TYR A 238       1.967   1.196 -16.756  1.00 97.95           O  
ATOM   3703  HH  TYR A 238       1.649   1.954 -16.261  1.00 97.95           H  
ATOM   3704  CZ  TYR A 238       2.632   0.392 -15.878  1.00 97.95           C  
ATOM   3705  N   THR A 239       6.576   0.586 -12.298  1.00 97.03           N  
ATOM   3706  H   THR A 239       6.335   0.183 -11.403  1.00 97.03           H  
ATOM   3707  CA  THR A 239       6.797   2.039 -12.372  1.00 97.03           C  
ATOM   3708  HA  THR A 239       6.197   2.435 -13.192  1.00 97.03           H  
ATOM   3709  C   THR A 239       8.245   2.372 -12.705  1.00 97.03           C  
ATOM   3710  CB  THR A 239       6.364   2.781 -11.102  1.00 97.03           C  
ATOM   3711  HB  THR A 239       6.607   3.838 -11.203  1.00 97.03           H  
ATOM   3712  O   THR A 239       8.472   3.172 -13.602  1.00 97.03           O  
ATOM   3713  CG2 THR A 239       4.861   2.647 -10.875  1.00 97.03           C  
ATOM   3714 HG21 THR A 239       4.318   3.014 -11.746  1.00 97.03           H  
ATOM   3715 HG22 THR A 239       4.583   3.245 -10.007  1.00 97.03           H  
ATOM   3716 HG23 THR A 239       4.604   1.604 -10.689  1.00 97.03           H  
ATOM   3717  OG1 THR A 239       7.006   2.265  -9.961  1.00 97.03           O  
ATOM   3718  HG1 THR A 239       7.801   2.789  -9.837  1.00 97.03           H  
ATOM   3719  N   THR A 240       9.223   1.695 -12.098  1.00 96.27           N  
ATOM   3720  H   THR A 240       8.990   1.065 -11.344  1.00 96.27           H  
ATOM   3721  CA  THR A 240      10.645   1.933 -12.386  1.00 96.27           C  
ATOM   3722  HA  THR A 240      10.839   3.002 -12.301  1.00 96.27           H  
ATOM   3723  C   THR A 240      11.032   1.527 -13.807  1.00 96.27           C  
ATOM   3724  CB  THR A 240      11.529   1.205 -11.367  1.00 96.27           C  
ATOM   3725  HB  THR A 240      11.329   0.135 -11.398  1.00 96.27           H  
ATOM   3726  O   THR A 240      11.814   2.224 -14.447  1.00 96.27           O  
ATOM   3727  CG2 THR A 240      13.019   1.443 -11.599  1.00 96.27           C  
ATOM   3728 HG21 THR A 240      13.189   2.494 -11.832  1.00 96.27           H  
ATOM   3729 HG22 THR A 240      13.580   1.188 -10.700  1.00 96.27           H  
ATOM   3730 HG23 THR A 240      13.371   0.832 -12.430  1.00 96.27           H  
ATOM   3731  OG1 THR A 240      11.250   1.688 -10.074  1.00 96.27           O  
ATOM   3732  HG1 THR A 240      11.234   2.645 -10.137  1.00 96.27           H  
ATOM   3733  N   ILE A 241      10.469   0.441 -14.351  1.00 98.03           N  
ATOM   3734  H   ILE A 241       9.858  -0.135 -13.789  1.00 98.03           H  
ATOM   3735  CA  ILE A 241      10.649   0.116 -15.774  1.00 98.03           C  
ATOM   3736  HA  ILE A 241      11.715   0.130 -16.003  1.00 98.03           H  
ATOM   3737  C   ILE A 241      10.006   1.202 -16.644  1.00 98.03           C  
ATOM   3738  CB  ILE A 241      10.115  -1.296 -16.105  1.00 98.03           C  
ATOM   3739  HB  ILE A 241       9.106  -1.390 -15.704  1.00 98.03           H  
ATOM   3740  O   ILE A 241      10.605   1.626 -17.625  1.00 98.03           O  
ATOM   3741  CG1 ILE A 241      11.020  -2.374 -15.463  1.00 98.03           C  
ATOM   3742 HG12 ILE A 241      11.181  -2.136 -14.411  1.00 98.03           H  
ATOM   3743 HG13 ILE A 241      11.995  -2.369 -15.949  1.00 98.03           H  
ATOM   3744  CG2 ILE A 241      10.054  -1.523 -17.628  1.00 98.03           C  
ATOM   3745 HG21 ILE A 241       9.669  -2.519 -17.847  1.00 98.03           H  
ATOM   3746 HG22 ILE A 241       9.376  -0.814 -18.102  1.00 98.03           H  
ATOM   3747 HG23 ILE A 241      11.048  -1.413 -18.064  1.00 98.03           H  
ATOM   3748  CD1 ILE A 241      10.438  -3.793 -15.533  1.00 98.03           C  
ATOM   3749 HD11 ILE A 241      10.431  -4.161 -16.559  1.00 98.03           H  
ATOM   3750 HD12 ILE A 241      11.054  -4.463 -14.934  1.00 98.03           H  
ATOM   3751 HD13 ILE A 241       9.421  -3.797 -15.140  1.00 98.03           H  
ATOM   3752  N   LYS A 242       8.805   1.687 -16.307  1.00 97.98           N  
ATOM   3753  H   LYS A 242       8.359   1.330 -15.474  1.00 97.98           H  
ATOM   3754  CA  LYS A 242       8.146   2.757 -17.070  1.00 97.98           C  
ATOM   3755  HA  LYS A 242       8.141   2.468 -18.120  1.00 97.98           H  
ATOM   3756  C   LYS A 242       8.931   4.071 -17.058  1.00 97.98           C  
ATOM   3757  CB  LYS A 242       6.708   2.962 -16.565  1.00 97.98           C  
ATOM   3758  HB2 LYS A 242       6.705   2.958 -15.475  1.00 97.98           H  
ATOM   3759  HB3 LYS A 242       6.358   3.949 -16.868  1.00 97.98           H  
ATOM   3760  O   LYS A 242       9.035   4.667 -18.125  1.00 97.98           O  
ATOM   3761  CG  LYS A 242       5.714   1.897 -17.063  1.00 97.98           C  
ATOM   3762  HG2 LYS A 242       4.741   2.119 -16.623  1.00 97.98           H  
ATOM   3763  HG3 LYS A 242       6.025   0.915 -16.706  1.00 97.98           H  
ATOM   3764  CD  LYS A 242       5.552   1.820 -18.591  1.00 97.98           C  
ATOM   3765  HD2 LYS A 242       6.490   1.485 -19.033  1.00 97.98           H  
ATOM   3766  HD3 LYS A 242       4.789   1.075 -18.819  1.00 97.98           H  
ATOM   3767  CE  LYS A 242       5.146   3.173 -19.193  1.00 97.98           C  
ATOM   3768  HE2 LYS A 242       5.827   3.936 -18.816  1.00 97.98           H  
ATOM   3769  HE3 LYS A 242       4.145   3.431 -18.849  1.00 97.98           H  
ATOM   3770  NZ  LYS A 242       5.217   3.171 -20.676  1.00 97.98           N  
ATOM   3771  HZ1 LYS A 242       4.635   2.457 -21.089  1.00 97.98           H  
ATOM   3772  HZ2 LYS A 242       4.953   4.074 -21.042  1.00 97.98           H  
ATOM   3773  HZ3 LYS A 242       6.171   3.017 -20.970  1.00 97.98           H  
ATOM   3774  N   GLU A 243       9.485   4.469 -15.915  1.00 96.90           N  
ATOM   3775  H   GLU A 243       9.280   3.945 -15.076  1.00 96.90           H  
ATOM   3776  CA  GLU A 243      10.400   5.613 -15.773  1.00 96.90           C  
ATOM   3777  HA  GLU A 243       9.918   6.539 -16.088  1.00 96.90           H  
ATOM   3778  C   GLU A 243      11.636   5.414 -16.652  1.00 96.90           C  
ATOM   3779  CB  GLU A 243      10.822   5.759 -14.301  1.00 96.90           C  
ATOM   3780  HB2 GLU A 243      11.671   6.440 -14.237  1.00 96.90           H  
ATOM   3781  HB3 GLU A 243      11.144   4.780 -13.944  1.00 96.90           H  
ATOM   3782  O   GLU A 243      11.902   6.219 -17.536  1.00 96.90           O  
ATOM   3783  CG  GLU A 243       9.699   6.297 -13.398  1.00 96.90           C  
ATOM   3784  HG2 GLU A 243       9.562   7.358 -13.605  1.00 96.90           H  
ATOM   3785  HG3 GLU A 243       8.765   5.795 -13.652  1.00 96.90           H  
ATOM   3786  CD  GLU A 243       9.966   6.093 -11.894  1.00 96.90           C  
ATOM   3787  OE1 GLU A 243       9.032   6.371 -11.104  1.00 96.90           O  
ATOM   3788  OE2 GLU A 243      11.030   5.537 -11.517  1.00 96.90           O  
ATOM   3789  N   TYR A 244      12.313   4.269 -16.524  1.00 97.45           N  
ATOM   3790  H   TYR A 244      12.056   3.643 -15.774  1.00 97.45           H  
ATOM   3791  CA  TYR A 244      13.471   3.923 -17.351  1.00 97.45           C  
ATOM   3792  HA  TYR A 244      14.269   4.637 -17.148  1.00 97.45           H  
ATOM   3793  C   TYR A 244      13.166   3.999 -18.857  1.00 97.45           C  
ATOM   3794  CB  TYR A 244      13.943   2.523 -16.941  1.00 97.45           C  
ATOM   3795  HB2 TYR A 244      14.361   2.577 -15.936  1.00 97.45           H  
ATOM   3796  HB3 TYR A 244      13.083   1.855 -16.898  1.00 97.45           H  
ATOM   3797  O   TYR A 244      13.921   4.597 -19.619  1.00 97.45           O  
ATOM   3798  CG  TYR A 244      14.974   1.910 -17.862  1.00 97.45           C  
ATOM   3799  CD1 TYR A 244      14.637   0.796 -18.654  1.00 97.45           C  
ATOM   3800  HD1 TYR A 244      13.638   0.388 -18.612  1.00 97.45           H  
ATOM   3801  CD2 TYR A 244      16.265   2.457 -17.930  1.00 97.45           C  
ATOM   3802  HD2 TYR A 244      16.504   3.333 -17.346  1.00 97.45           H  
ATOM   3803  CE1 TYR A 244      15.597   0.225 -19.506  1.00 97.45           C  
ATOM   3804  HE1 TYR A 244      15.337  -0.625 -20.118  1.00 97.45           H  
ATOM   3805  CE2 TYR A 244      17.235   1.884 -18.773  1.00 97.45           C  
ATOM   3806  HE2 TYR A 244      18.233   2.291 -18.837  1.00 97.45           H  
ATOM   3807  OH  TYR A 244      17.803   0.204 -20.395  1.00 97.45           O  
ATOM   3808  HH  TYR A 244      17.427  -0.511 -20.914  1.00 97.45           H  
ATOM   3809  CZ  TYR A 244      16.895   0.773 -19.569  1.00 97.45           C  
ATOM   3810  N   LEU A 245      12.035   3.456 -19.314  1.00 97.35           N  
ATOM   3811  H   LEU A 245      11.440   2.981 -18.651  1.00 97.35           H  
ATOM   3812  CA  LEU A 245      11.644   3.525 -20.726  1.00 97.35           C  
ATOM   3813  HA  LEU A 245      12.502   3.247 -21.338  1.00 97.35           H  
ATOM   3814  C   LEU A 245      11.257   4.939 -21.180  1.00 97.35           C  
ATOM   3815  CB  LEU A 245      10.487   2.547 -20.990  1.00 97.35           C  
ATOM   3816  HB2 LEU A 245      10.149   2.690 -22.016  1.00 97.35           H  
ATOM   3817  HB3 LEU A 245       9.663   2.802 -20.323  1.00 97.35           H  
ATOM   3818  O   LEU A 245      11.424   5.261 -22.359  1.00 97.35           O  
ATOM   3819  CG  LEU A 245      10.837   1.061 -20.802  1.00 97.35           C  
ATOM   3820  HG  LEU A 245      11.159   0.866 -19.780  1.00 97.35           H  
ATOM   3821  CD1 LEU A 245       9.599   0.204 -21.086  1.00 97.35           C  
ATOM   3822 HD11 LEU A 245       8.801   0.481 -20.397  1.00 97.35           H  
ATOM   3823 HD12 LEU A 245       9.845  -0.846 -20.929  1.00 97.35           H  
ATOM   3824 HD13 LEU A 245       9.275   0.346 -22.117  1.00 97.35           H  
ATOM   3825  CD2 LEU A 245      11.975   0.607 -21.703  1.00 97.35           C  
ATOM   3826 HD21 LEU A 245      12.884   1.161 -21.468  1.00 97.35           H  
ATOM   3827 HD22 LEU A 245      11.716   0.743 -22.753  1.00 97.35           H  
ATOM   3828 HD23 LEU A 245      12.183  -0.442 -21.491  1.00 97.35           H  
ATOM   3829  N   GLY A 246      10.734   5.768 -20.276  1.00 96.10           N  
ATOM   3830  H   GLY A 246      10.659   5.455 -19.319  1.00 96.10           H  
ATOM   3831  CA  GLY A 246      10.369   7.157 -20.550  1.00 96.10           C  
ATOM   3832  HA2 GLY A 246       9.716   7.507 -19.750  1.00 96.10           H  
ATOM   3833  HA3 GLY A 246       9.834   7.227 -21.497  1.00 96.10           H  
ATOM   3834  C   GLY A 246      11.571   8.098 -20.598  1.00 96.10           C  
ATOM   3835  O   GLY A 246      11.603   8.981 -21.448  1.00 96.10           O  
ATOM   3836  N   GLU A 247      12.566   7.871 -19.740  1.00 95.65           N  
ATOM   3837  H   GLU A 247      12.412   7.156 -19.044  1.00 95.65           H  
ATOM   3838  CA  GLU A 247      13.576   8.880 -19.393  1.00 95.65           C  
ATOM   3839  HA  GLU A 247      13.397   9.801 -19.947  1.00 95.65           H  
ATOM   3840  C   GLU A 247      15.019   8.456 -19.702  1.00 95.65           C  
ATOM   3841  CB  GLU A 247      13.446   9.201 -17.895  1.00 95.65           C  
ATOM   3842  HB2 GLU A 247      13.588   8.280 -17.331  1.00 95.65           H  
ATOM   3843  HB3 GLU A 247      14.235   9.900 -17.618  1.00 95.65           H  
ATOM   3844  O   GLU A 247      15.898   9.307 -19.801  1.00 95.65           O  
ATOM   3845  CG  GLU A 247      12.087   9.820 -17.520  1.00 95.65           C  
ATOM   3846  HG2 GLU A 247      11.994  10.787 -18.015  1.00 95.65           H  
ATOM   3847  HG3 GLU A 247      11.284   9.181 -17.885  1.00 95.65           H  
ATOM   3848  CD  GLU A 247      11.912  10.000 -16.005  1.00 95.65           C  
ATOM   3849  OE1 GLU A 247      10.736  10.016 -15.572  1.00 95.65           O  
ATOM   3850  OE2 GLU A 247      12.934  10.094 -15.289  1.00 95.65           O  
ATOM   3851  N   CYS A 248      15.308   7.162 -19.883  1.00 95.80           N  
ATOM   3852  H   CYS A 248      14.582   6.469 -19.772  1.00 95.80           H  
ATOM   3853  CA  CYS A 248      16.676   6.728 -20.166  1.00 95.80           C  
ATOM   3854  HA  CYS A 248      17.320   7.155 -19.397  1.00 95.80           H  
ATOM   3855  C   CYS A 248      17.160   7.249 -21.530  1.00 95.80           C  
ATOM   3856  CB  CYS A 248      16.772   5.205 -20.069  1.00 95.80           C  
ATOM   3857  HB2 CYS A 248      16.109   4.754 -20.807  1.00 95.80           H  
ATOM   3858  HB3 CYS A 248      16.457   4.890 -19.074  1.00 95.80           H  
ATOM   3859  O   CYS A 248      16.495   7.047 -22.551  1.00 95.80           O  
ATOM   3860  SG  CYS A 248      18.467   4.646 -20.381  1.00 95.80           S  
ATOM   3861  HG  CYS A 248      19.008   5.036 -19.224  1.00 95.80           H  
ATOM   3862  N   MET A 249      18.343   7.870 -21.532  1.00 95.20           N  
ATOM   3863  H   MET A 249      18.764   8.066 -20.635  1.00 95.20           H  
ATOM   3864  CA  MET A 249      19.041   8.399 -22.714  1.00 95.20           C  
ATOM   3865  HA  MET A 249      18.392   8.313 -23.585  1.00 95.20           H  
ATOM   3866  C   MET A 249      20.307   7.606 -23.061  1.00 95.20           C  
ATOM   3867  CB  MET A 249      19.361   9.889 -22.499  1.00 95.20           C  
ATOM   3868  HB2 MET A 249      19.964  10.007 -21.598  1.00 95.20           H  
ATOM   3869  HB3 MET A 249      19.943  10.265 -23.341  1.00 95.20           H  
ATOM   3870  O   MET A 249      21.107   8.030 -23.892  1.00 95.20           O  
ATOM   3871  CG  MET A 249      18.094  10.742 -22.369  1.00 95.20           C  
ATOM   3872  HG2 MET A 249      17.561  10.446 -21.466  1.00 95.20           H  
ATOM   3873  HG3 MET A 249      18.388  11.785 -22.249  1.00 95.20           H  
ATOM   3874  SD  MET A 249      16.946  10.624 -23.770  1.00 95.20           S  
ATOM   3875  CE  MET A 249      17.929  11.432 -25.064  1.00 95.20           C  
ATOM   3876  HE1 MET A 249      18.185  12.444 -24.753  1.00 95.20           H  
ATOM   3877  HE2 MET A 249      17.351  11.479 -25.988  1.00 95.20           H  
ATOM   3878  HE3 MET A 249      18.844  10.869 -25.247  1.00 95.20           H  
ATOM   3879  N   ASP A 250      20.500   6.442 -22.437  1.00 95.86           N  
ATOM   3880  H   ASP A 250      19.759   6.077 -21.857  1.00 95.86           H  
ATOM   3881  CA  ASP A 250      21.687   5.619 -22.627  1.00 95.86           C  
ATOM   3882  HA  ASP A 250      22.367   6.164 -23.282  1.00 95.86           H  
ATOM   3883  C   ASP A 250      21.395   4.302 -23.373  1.00 95.86           C  
ATOM   3884  CB  ASP A 250      22.454   5.494 -21.298  1.00 95.86           C  
ATOM   3885  HB2 ASP A 250      22.531   6.478 -20.837  1.00 95.86           H  
ATOM   3886  HB3 ASP A 250      23.467   5.187 -21.560  1.00 95.86           H  
ATOM   3887  O   ASP A 250      20.262   3.825 -23.475  1.00 95.86           O  
ATOM   3888  CG  ASP A 250      21.896   4.495 -20.278  1.00 95.86           C  
ATOM   3889  OD1 ASP A 250      21.705   3.332 -20.691  1.00 95.86           O  
ATOM   3890  OD2 ASP A 250      21.826   4.808 -19.059  1.00 95.86           O  
ATOM   3891  N   ALA A 251      22.439   3.695 -23.940  1.00 96.76           N  
ATOM   3892  H   ALA A 251      23.330   4.168 -23.892  1.00 96.76           H  
ATOM   3893  CA  ALA A 251      22.310   2.538 -24.817  1.00 96.76           C  
ATOM   3894  HA  ALA A 251      21.449   2.715 -25.463  1.00 96.76           H  
ATOM   3895  C   ALA A 251      22.016   1.223 -24.075  1.00 96.76           C  
ATOM   3896  CB  ALA A 251      23.549   2.451 -25.713  1.00 96.76           C  
ATOM   3897  HB1 ALA A 251      23.748   3.426 -26.157  1.00 96.76           H  
ATOM   3898  HB2 ALA A 251      24.400   2.121 -25.117  1.00 96.76           H  
ATOM   3899  HB3 ALA A 251      23.383   1.732 -26.515  1.00 96.76           H  
ATOM   3900  O   ALA A 251      22.018   0.157 -24.696  1.00 96.76           O  
ATOM   3901  N   THR A 252      21.762   1.228 -22.762  1.00 97.58           N  
ATOM   3902  H   THR A 252      21.707   2.107 -22.269  1.00 97.58           H  
ATOM   3903  CA  THR A 252      21.335  -0.002 -22.072  1.00 97.58           C  
ATOM   3904  HA  THR A 252      22.064  -0.780 -22.296  1.00 97.58           H  
ATOM   3905  C   THR A 252      19.994  -0.526 -22.605  1.00 97.58           C  
ATOM   3906  CB  THR A 252      21.306   0.150 -20.547  1.00 97.58           C  
ATOM   3907  HB  THR A 252      20.927  -0.779 -20.122  1.00 97.58           H  
ATOM   3908  O   THR A 252      19.777  -1.739 -22.601  1.00 97.58           O  
ATOM   3909  CG2 THR A 252      22.699   0.388 -19.967  1.00 97.58           C  
ATOM   3910 HG21 THR A 252      23.340  -0.462 -20.202  1.00 97.58           H  
ATOM   3911 HG22 THR A 252      22.624   0.496 -18.885  1.00 97.58           H  
ATOM   3912 HG23 THR A 252      23.137   1.294 -20.386  1.00 97.58           H  
ATOM   3913  OG1 THR A 252      20.478   1.188 -20.118  1.00 97.58           O  
ATOM   3914  HG1 THR A 252      20.894   2.030 -20.320  1.00 97.58           H  
ATOM   3915  N   LEU A 253      19.164   0.348 -23.193  1.00 96.39           N  
ATOM   3916  H   LEU A 253      19.388   1.327 -23.089  1.00 96.39           H  
ATOM   3917  CA  LEU A 253      17.918   0.008 -23.893  1.00 96.39           C  
ATOM   3918  HA  LEU A 253      17.247  -0.509 -23.207  1.00 96.39           H  
ATOM   3919  C   LEU A 253      18.122  -0.923 -25.099  1.00 96.39           C  
ATOM   3920  CB  LEU A 253      17.261   1.319 -24.371  1.00 96.39           C  
ATOM   3921  HB2 LEU A 253      18.000   1.885 -24.938  1.00 96.39           H  
ATOM   3922  HB3 LEU A 253      16.442   1.081 -25.049  1.00 96.39           H  
ATOM   3923  O   LEU A 253      17.254  -1.742 -25.393  1.00 96.39           O  
ATOM   3924  CG  LEU A 253      16.712   2.216 -23.246  1.00 96.39           C  
ATOM   3925  HG  LEU A 253      17.457   2.326 -22.458  1.00 96.39           H  
ATOM   3926  CD1 LEU A 253      16.385   3.599 -23.805  1.00 96.39           C  
ATOM   3927 HD11 LEU A 253      15.947   4.221 -23.025  1.00 96.39           H  
ATOM   3928 HD12 LEU A 253      15.692   3.527 -24.643  1.00 96.39           H  
ATOM   3929 HD13 LEU A 253      17.307   4.081 -24.131  1.00 96.39           H  
ATOM   3930  CD2 LEU A 253      15.427   1.639 -22.649  1.00 96.39           C  
ATOM   3931 HD21 LEU A 253      15.110   2.269 -21.818  1.00 96.39           H  
ATOM   3932 HD22 LEU A 253      15.605   0.631 -22.273  1.00 96.39           H  
ATOM   3933 HD23 LEU A 253      14.642   1.612 -23.404  1.00 96.39           H  
ATOM   3934  N   ILE A 254      19.265  -0.823 -25.787  1.00 96.06           N  
ATOM   3935  H   ILE A 254      19.955  -0.160 -25.463  1.00 96.06           H  
ATOM   3936  CA  ILE A 254      19.540  -1.574 -27.024  1.00 96.06           C  
ATOM   3937  HA  ILE A 254      18.583  -1.896 -27.435  1.00 96.06           H  
ATOM   3938  C   ILE A 254      20.324  -2.871 -26.784  1.00 96.06           C  
ATOM   3939  CB  ILE A 254      20.192  -0.688 -28.107  1.00 96.06           C  
ATOM   3940  HB  ILE A 254      20.291  -1.293 -29.008  1.00 96.06           H  
ATOM   3941  O   ILE A 254      20.735  -3.540 -27.734  1.00 96.06           O  
ATOM   3942  CG1 ILE A 254      21.593  -0.199 -27.694  1.00 96.06           C  
ATOM   3943 HG12 ILE A 254      22.130  -0.991 -27.172  1.00 96.06           H  
ATOM   3944 HG13 ILE A 254      21.469   0.652 -27.023  1.00 96.06           H  
ATOM   3945  CG2 ILE A 254      19.282   0.505 -28.449  1.00 96.06           C  
ATOM   3946 HG21 ILE A 254      19.679   1.051 -29.305  1.00 96.06           H  
ATOM   3947 HG22 ILE A 254      18.285   0.148 -28.705  1.00 96.06           H  
ATOM   3948 HG23 ILE A 254      19.204   1.190 -27.604  1.00 96.06           H  
ATOM   3949  CD1 ILE A 254      22.462   0.252 -28.871  1.00 96.06           C  
ATOM   3950 HD11 ILE A 254      22.023   1.126 -29.352  1.00 96.06           H  
ATOM   3951 HD12 ILE A 254      22.550  -0.556 -29.597  1.00 96.06           H  
ATOM   3952 HD13 ILE A 254      23.458   0.512 -28.512  1.00 96.06           H  
ATOM   3953  N   ILE A 255      20.560  -3.251 -25.524  1.00 97.75           N  
ATOM   3954  H   ILE A 255      20.176  -2.689 -24.778  1.00 97.75           H  
ATOM   3955  CA  ILE A 255      21.097  -4.579 -25.212  1.00 97.75           C  
ATOM   3956  HA  ILE A 255      22.027  -4.703 -25.767  1.00 97.75           H  
ATOM   3957  C   ILE A 255      20.060  -5.616 -25.675  1.00 97.75           C  
ATOM   3958  CB  ILE A 255      21.424  -4.708 -23.710  1.00 97.75           C  
ATOM   3959  HB  ILE A 255      20.547  -4.410 -23.135  1.00 97.75           H  
ATOM   3960  O   ILE A 255      18.926  -5.546 -25.208  1.00 97.75           O  
ATOM   3961  CG1 ILE A 255      22.596  -3.768 -23.347  1.00 97.75           C  
ATOM   3962 HG12 ILE A 255      23.507  -4.111 -23.838  1.00 97.75           H  
ATOM   3963 HG13 ILE A 255      22.379  -2.763 -23.711  1.00 97.75           H  
ATOM   3964  CG2 ILE A 255      21.767  -6.170 -23.359  1.00 97.75           C  
ATOM   3965 HG21 ILE A 255      20.893  -6.807 -23.496  1.00 97.75           H  
ATOM   3966 HG22 ILE A 255      22.050  -6.250 -22.310  1.00 97.75           H  
ATOM   3967 HG23 ILE A 255      22.583  -6.528 -23.987  1.00 97.75           H  
ATOM   3968  CD1 ILE A 255      22.848  -3.655 -21.840  1.00 97.75           C  
ATOM   3969 HD11 ILE A 255      23.599  -2.886 -21.656  1.00 97.75           H  
ATOM   3970 HD12 ILE A 255      21.923  -3.372 -21.338  1.00 97.75           H  
ATOM   3971 HD13 ILE A 255      23.214  -4.597 -21.432  1.00 97.75           H  
ATOM   3972  N   PRO A 256      20.407  -6.604 -26.528  1.00 97.74           N  
ATOM   3973  CA  PRO A 256      19.407  -7.465 -27.169  1.00 97.74           C  
ATOM   3974  HA  PRO A 256      18.830  -6.853 -27.862  1.00 97.74           H  
ATOM   3975  C   PRO A 256      18.425  -8.133 -26.197  1.00 97.74           C  
ATOM   3976  CB  PRO A 256      20.213  -8.490 -27.972  1.00 97.74           C  
ATOM   3977  HB2 PRO A 256      19.663  -8.836 -28.847  1.00 97.74           H  
ATOM   3978  HB3 PRO A 256      20.498  -9.332 -27.342  1.00 97.74           H  
ATOM   3979  O   PRO A 256      17.218  -8.046 -26.391  1.00 97.74           O  
ATOM   3980  CG  PRO A 256      21.462  -7.702 -28.363  1.00 97.74           C  
ATOM   3981  HG2 PRO A 256      21.242  -7.080 -29.230  1.00 97.74           H  
ATOM   3982  HG3 PRO A 256      22.308  -8.358 -28.566  1.00 97.74           H  
ATOM   3983  CD  PRO A 256      21.712  -6.812 -27.147  1.00 97.74           C  
ATOM   3984  HD2 PRO A 256      22.372  -7.320 -26.444  1.00 97.74           H  
ATOM   3985  HD3 PRO A 256      22.156  -5.874 -27.480  1.00 97.74           H  
ATOM   3986  N   ALA A 257      18.926  -8.727 -25.108  1.00 97.67           N  
ATOM   3987  H   ALA A 257      19.928  -8.765 -24.990  1.00 97.67           H  
ATOM   3988  CA  ALA A 257      18.082  -9.362 -24.091  1.00 97.67           C  
ATOM   3989  HA  ALA A 257      17.462 -10.120 -24.569  1.00 97.67           H  
ATOM   3990  C   ALA A 257      17.126  -8.371 -23.396  1.00 97.67           C  
ATOM   3991  CB  ALA A 257      18.996 -10.054 -23.072  1.00 97.67           C  
ATOM   3992  HB1 ALA A 257      19.630 -10.786 -23.572  1.00 97.67           H  
ATOM   3993  HB2 ALA A 257      19.616  -9.322 -22.556  1.00 97.67           H  
ATOM   3994  HB3 ALA A 257      18.382 -10.576 -22.338  1.00 97.67           H  
ATOM   3995  O   ALA A 257      15.991  -8.725 -23.095  1.00 97.67           O  
ATOM   3996  N   VAL A 258      17.565  -7.125 -23.183  1.00 98.22           N  
ATOM   3997  H   VAL A 258      18.449  -6.855 -23.590  1.00 98.22           H  
ATOM   3998  CA  VAL A 258      16.725  -6.054 -22.628  1.00 98.22           C  
ATOM   3999  HA  VAL A 258      16.197  -6.433 -21.753  1.00 98.22           H  
ATOM   4000  C   VAL A 258      15.667  -5.652 -23.651  1.00 98.22           C  
ATOM   4001  CB  VAL A 258      17.573  -4.837 -22.195  1.00 98.22           C  
ATOM   4002  HB  VAL A 258      18.136  -4.463 -23.050  1.00 98.22           H  
ATOM   4003  O   VAL A 258      14.489  -5.652 -23.326  1.00 98.22           O  
ATOM   4004  CG1 VAL A 258      16.719  -3.684 -21.664  1.00 98.22           C  
ATOM   4005 HG11 VAL A 258      17.364  -2.878 -21.313  1.00 98.22           H  
ATOM   4006 HG12 VAL A 258      16.093  -3.292 -22.465  1.00 98.22           H  
ATOM   4007 HG13 VAL A 258      16.088  -4.031 -20.846  1.00 98.22           H  
ATOM   4008  CG2 VAL A 258      18.571  -5.228 -21.098  1.00 98.22           C  
ATOM   4009 HG21 VAL A 258      19.158  -4.355 -20.813  1.00 98.22           H  
ATOM   4010 HG22 VAL A 258      19.251  -5.993 -21.474  1.00 98.22           H  
ATOM   4011 HG23 VAL A 258      18.038  -5.605 -20.225  1.00 98.22           H  
ATOM   4012  N   ALA A 259      16.058  -5.379 -24.898  1.00 97.42           N  
ATOM   4013  H   ALA A 259      17.046  -5.410 -25.107  1.00 97.42           H  
ATOM   4014  CA  ALA A 259      15.154  -4.931 -25.956  1.00 97.42           C  
ATOM   4015  HA  ALA A 259      14.688  -3.997 -25.641  1.00 97.42           H  
ATOM   4016  C   ALA A 259      14.020  -5.931 -26.252  1.00 97.42           C  
ATOM   4017  CB  ALA A 259      15.991  -4.646 -27.208  1.00 97.42           C  
ATOM   4018  HB1 ALA A 259      15.347  -4.257 -27.996  1.00 97.42           H  
ATOM   4019  HB2 ALA A 259      16.755  -3.903 -26.980  1.00 97.42           H  
ATOM   4020  HB3 ALA A 259      16.471  -5.561 -27.555  1.00 97.42           H  
ATOM   4021  O   ALA A 259      12.871  -5.524 -26.432  1.00 97.42           O  
ATOM   4022  N   TYR A 260      14.311  -7.237 -26.251  1.00 97.85           N  
ATOM   4023  H   TYR A 260      15.273  -7.526 -26.142  1.00 97.85           H  
ATOM   4024  CA  TYR A 260      13.271  -8.260 -26.394  1.00 97.85           C  
ATOM   4025  HA  TYR A 260      12.689  -8.038 -27.288  1.00 97.85           H  
ATOM   4026  C   TYR A 260      12.280  -8.236 -25.225  1.00 97.85           C  
ATOM   4027  CB  TYR A 260      13.903  -9.650 -26.553  1.00 97.85           C  
ATOM   4028  HB2 TYR A 260      14.589  -9.824 -25.723  1.00 97.85           H  
ATOM   4029  HB3 TYR A 260      13.113 -10.397 -26.484  1.00 97.85           H  
ATOM   4030  O   TYR A 260      11.071  -8.260 -25.449  1.00 97.85           O  
ATOM   4031  CG  TYR A 260      14.622  -9.871 -27.873  1.00 97.85           C  
ATOM   4032  CD1 TYR A 260      13.939  -9.670 -29.089  1.00 97.85           C  
ATOM   4033  HD1 TYR A 260      12.903  -9.365 -29.082  1.00 97.85           H  
ATOM   4034  CD2 TYR A 260      15.961 -10.308 -27.890  1.00 97.85           C  
ATOM   4035  HD2 TYR A 260      16.475 -10.483 -26.956  1.00 97.85           H  
ATOM   4036  CE1 TYR A 260      14.600  -9.872 -30.314  1.00 97.85           C  
ATOM   4037  HE1 TYR A 260      14.088  -9.716 -31.252  1.00 97.85           H  
ATOM   4038  CE2 TYR A 260      16.629 -10.510 -29.113  1.00 97.85           C  
ATOM   4039  HE2 TYR A 260      17.657 -10.843 -29.120  1.00 97.85           H  
ATOM   4040  OH  TYR A 260      16.574 -10.485 -31.516  1.00 97.85           O  
ATOM   4041  HH  TYR A 260      17.474 -10.801 -31.403  1.00 97.85           H  
ATOM   4042  CZ  TYR A 260      15.946 -10.287 -30.328  1.00 97.85           C  
ATOM   4043  N   GLU A 261      12.766  -8.103 -23.989  1.00 98.54           N  
ATOM   4044  H   GLU A 261      13.765  -8.068 -23.845  1.00 98.54           H  
ATOM   4045  CA  GLU A 261      11.895  -7.976 -22.818  1.00 98.54           C  
ATOM   4046  HA  GLU A 261      11.145  -8.767 -22.849  1.00 98.54           H  
ATOM   4047  C   GLU A 261      11.118  -6.653 -22.790  1.00 98.54           C  
ATOM   4048  CB  GLU A 261      12.702  -8.143 -21.528  1.00 98.54           C  
ATOM   4049  HB2 GLU A 261      13.603  -7.532 -21.579  1.00 98.54           H  
ATOM   4050  HB3 GLU A 261      12.092  -7.795 -20.695  1.00 98.54           H  
ATOM   4051  O   GLU A 261      10.000  -6.639 -22.289  1.00 98.54           O  
ATOM   4052  CG  GLU A 261      13.084  -9.608 -21.269  1.00 98.54           C  
ATOM   4053  HG2 GLU A 261      12.172 -10.203 -21.211  1.00 98.54           H  
ATOM   4054  HG3 GLU A 261      13.682  -9.978 -22.101  1.00 98.54           H  
ATOM   4055  CD  GLU A 261      13.870  -9.773 -19.964  1.00 98.54           C  
ATOM   4056  OE1 GLU A 261      14.470 -10.844 -19.739  1.00 98.54           O  
ATOM   4057  OE2 GLU A 261      13.939  -8.823 -19.155  1.00 98.54           O  
ATOM   4058  N   ILE A 262      11.636  -5.559 -23.366  1.00 98.46           N  
ATOM   4059  H   ILE A 262      12.588  -5.609 -23.701  1.00 98.46           H  
ATOM   4060  CA  ILE A 262      10.881  -4.300 -23.521  1.00 98.46           C  
ATOM   4061  HA  ILE A 262      10.548  -3.968 -22.537  1.00 98.46           H  
ATOM   4062  C   ILE A 262       9.620  -4.540 -24.348  1.00 98.46           C  
ATOM   4063  CB  ILE A 262      11.745  -3.174 -24.147  1.00 98.46           C  
ATOM   4064  HB  ILE A 262      12.221  -3.545 -25.055  1.00 98.46           H  
ATOM   4065  O   ILE A 262       8.531  -4.126 -23.945  1.00 98.46           O  
ATOM   4066  CG1 ILE A 262      12.841  -2.751 -23.152  1.00 98.46           C  
ATOM   4067 HG12 ILE A 262      13.402  -3.631 -22.834  1.00 98.46           H  
ATOM   4068 HG13 ILE A 262      12.357  -2.365 -22.256  1.00 98.46           H  
ATOM   4069  CG2 ILE A 262      10.885  -1.950 -24.527  1.00 98.46           C  
ATOM   4070 HG21 ILE A 262      10.150  -2.212 -25.288  1.00 98.46           H  
ATOM   4071 HG22 ILE A 262      11.505  -1.163 -24.956  1.00 98.46           H  
ATOM   4072 HG23 ILE A 262      10.371  -1.565 -23.646  1.00 98.46           H  
ATOM   4073  CD1 ILE A 262      13.862  -1.730 -23.678  1.00 98.46           C  
ATOM   4074 HD11 ILE A 262      14.625  -1.564 -22.918  1.00 98.46           H  
ATOM   4075 HD12 ILE A 262      14.338  -2.102 -24.585  1.00 98.46           H  
ATOM   4076 HD13 ILE A 262      13.385  -0.772 -23.887  1.00 98.46           H  
ATOM   4077  N   LYS A 263       9.753  -5.220 -25.493  1.00 97.76           N  
ATOM   4078  H   LYS A 263      10.674  -5.555 -25.738  1.00 97.76           H  
ATOM   4079  CA  LYS A 263       8.617  -5.538 -26.366  1.00 97.76           C  
ATOM   4080  HA  LYS A 263       8.134  -4.609 -26.669  1.00 97.76           H  
ATOM   4081  C   LYS A 263       7.561  -6.357 -25.618  1.00 97.76           C  
ATOM   4082  CB  LYS A 263       9.133  -6.269 -27.612  1.00 97.76           C  
ATOM   4083  HB2 LYS A 263       9.619  -7.196 -27.308  1.00 97.76           H  
ATOM   4084  HB3 LYS A 263       9.871  -5.643 -28.115  1.00 97.76           H  
ATOM   4085  O   LYS A 263       6.386  -5.991 -25.635  1.00 97.76           O  
ATOM   4086  CG  LYS A 263       7.999  -6.599 -28.591  1.00 97.76           C  
ATOM   4087  HG2 LYS A 263       7.221  -7.166 -28.079  1.00 97.76           H  
ATOM   4088  HG3 LYS A 263       7.569  -5.675 -28.978  1.00 97.76           H  
ATOM   4089  CD  LYS A 263       8.524  -7.452 -29.747  1.00 97.76           C  
ATOM   4090  HD2 LYS A 263       9.005  -8.339 -29.335  1.00 97.76           H  
ATOM   4091  HD3 LYS A 263       9.249  -6.880 -30.326  1.00 97.76           H  
ATOM   4092  CE  LYS A 263       7.349  -7.875 -30.629  1.00 97.76           C  
ATOM   4093  HE2 LYS A 263       6.906  -6.987 -31.078  1.00 97.76           H  
ATOM   4094  HE3 LYS A 263       6.599  -8.341 -29.989  1.00 97.76           H  
ATOM   4095  NZ  LYS A 263       7.783  -8.834 -31.671  1.00 97.76           N  
ATOM   4096  HZ1 LYS A 263       8.154  -9.661 -31.227  1.00 97.76           H  
ATOM   4097  HZ2 LYS A 263       7.000  -9.109 -32.247  1.00 97.76           H  
ATOM   4098  HZ3 LYS A 263       8.499  -8.426 -32.255  1.00 97.76           H  
ATOM   4099  N   GLU A 264       7.980  -7.425 -24.942  1.00 97.98           N  
ATOM   4100  H   GLU A 264       8.958  -7.674 -24.988  1.00 97.98           H  
ATOM   4101  CA  GLU A 264       7.069  -8.289 -24.184  1.00 97.98           C  
ATOM   4102  HA  GLU A 264       6.243  -8.592 -24.829  1.00 97.98           H  
ATOM   4103  C   GLU A 264       6.433  -7.552 -22.995  1.00 97.98           C  
ATOM   4104  CB  GLU A 264       7.803  -9.559 -23.720  1.00 97.98           C  
ATOM   4105  HB2 GLU A 264       7.141 -10.123 -23.063  1.00 97.98           H  
ATOM   4106  HB3 GLU A 264       8.683  -9.276 -23.143  1.00 97.98           H  
ATOM   4107  O   GLU A 264       5.225  -7.641 -22.790  1.00 97.98           O  
ATOM   4108  CG  GLU A 264       8.237 -10.475 -24.879  1.00 97.98           C  
ATOM   4109  HG2 GLU A 264       8.999  -9.965 -25.467  1.00 97.98           H  
ATOM   4110  HG3 GLU A 264       8.694 -11.372 -24.460  1.00 97.98           H  
ATOM   4111  CD  GLU A 264       7.066 -10.881 -25.792  1.00 97.98           C  
ATOM   4112  OE1 GLU A 264       7.164 -10.640 -27.021  1.00 97.98           O  
ATOM   4113  OE2 GLU A 264       6.044 -11.377 -25.268  1.00 97.98           O  
ATOM   4114  N   PHE A 265       7.200  -6.745 -22.258  1.00 98.49           N  
ATOM   4115  H   PHE A 265       8.191  -6.711 -22.449  1.00 98.49           H  
ATOM   4116  CA  PHE A 265       6.693  -5.942 -21.144  1.00 98.49           C  
ATOM   4117  HA  PHE A 265       6.240  -6.605 -20.407  1.00 98.49           H  
ATOM   4118  C   PHE A 265       5.611  -4.954 -21.590  1.00 98.49           C  
ATOM   4119  CB  PHE A 265       7.857  -5.195 -20.481  1.00 98.49           C  
ATOM   4120  HB2 PHE A 265       8.420  -4.658 -21.243  1.00 98.49           H  
ATOM   4121  HB3 PHE A 265       8.529  -5.924 -20.028  1.00 98.49           H  
ATOM   4122  O   PHE A 265       4.574  -4.836 -20.936  1.00 98.49           O  
ATOM   4123  CG  PHE A 265       7.418  -4.205 -19.419  1.00 98.49           C  
ATOM   4124  CD1 PHE A 265       7.247  -2.846 -19.747  1.00 98.49           C  
ATOM   4125  HD1 PHE A 265       7.449  -2.508 -20.752  1.00 98.49           H  
ATOM   4126  CD2 PHE A 265       7.162  -4.644 -18.109  1.00 98.49           C  
ATOM   4127  HD2 PHE A 265       7.292  -5.687 -17.860  1.00 98.49           H  
ATOM   4128  CE1 PHE A 265       6.835  -1.931 -18.762  1.00 98.49           C  
ATOM   4129  HE1 PHE A 265       6.740  -0.884 -19.008  1.00 98.49           H  
ATOM   4130  CE2 PHE A 265       6.760  -3.728 -17.121  1.00 98.49           C  
ATOM   4131  HE2 PHE A 265       6.597  -4.070 -16.109  1.00 98.49           H  
ATOM   4132  CZ  PHE A 265       6.605  -2.368 -17.446  1.00 98.49           C  
ATOM   4133  HZ  PHE A 265       6.343  -1.654 -16.679  1.00 98.49           H  
ATOM   4134  N   LEU A 266       5.825  -4.245 -22.704  1.00 98.03           N  
ATOM   4135  H   LEU A 266       6.691  -4.388 -23.203  1.00 98.03           H  
ATOM   4136  CA  LEU A 266       4.837  -3.307 -23.241  1.00 98.03           C  
ATOM   4137  HA  LEU A 266       4.537  -2.621 -22.449  1.00 98.03           H  
ATOM   4138  C   LEU A 266       3.559  -4.023 -23.685  1.00 98.03           C  
ATOM   4139  CB  LEU A 266       5.448  -2.509 -24.405  1.00 98.03           C  
ATOM   4140  HB2 LEU A 266       5.883  -3.212 -25.115  1.00 98.03           H  
ATOM   4141  HB3 LEU A 266       4.647  -1.976 -24.918  1.00 98.03           H  
ATOM   4142  O   LEU A 266       2.468  -3.523 -23.410  1.00 98.03           O  
ATOM   4143  CG  LEU A 266       6.521  -1.486 -23.991  1.00 98.03           C  
ATOM   4144  HG  LEU A 266       7.321  -1.980 -23.439  1.00 98.03           H  
ATOM   4145  CD1 LEU A 266       7.114  -0.849 -25.247  1.00 98.03           C  
ATOM   4146 HD11 LEU A 266       7.903  -0.148 -24.973  1.00 98.03           H  
ATOM   4147 HD12 LEU A 266       7.552  -1.627 -25.873  1.00 98.03           H  
ATOM   4148 HD13 LEU A 266       6.342  -0.327 -25.813  1.00 98.03           H  
ATOM   4149  CD2 LEU A 266       5.961  -0.367 -23.104  1.00 98.03           C  
ATOM   4150 HD21 LEU A 266       5.650  -0.781 -22.145  1.00 98.03           H  
ATOM   4151 HD22 LEU A 266       6.744   0.371 -22.929  1.00 98.03           H  
ATOM   4152 HD23 LEU A 266       5.115   0.104 -23.603  1.00 98.03           H  
ATOM   4153  N   LYS A 267       3.689  -5.201 -24.307  1.00 98.10           N  
ATOM   4154  H   LYS A 267       4.621  -5.543 -24.491  1.00 98.10           H  
ATOM   4155  CA  LYS A 267       2.553  -6.040 -24.697  1.00 98.10           C  
ATOM   4156  HA  LYS A 267       1.870  -5.451 -25.310  1.00 98.10           H  
ATOM   4157  C   LYS A 267       1.747  -6.495 -23.476  1.00 98.10           C  
ATOM   4158  CB  LYS A 267       3.072  -7.213 -25.538  1.00 98.10           C  
ATOM   4159  HB2 LYS A 267       3.590  -6.826 -26.416  1.00 98.10           H  
ATOM   4160  HB3 LYS A 267       3.780  -7.797 -24.950  1.00 98.10           H  
ATOM   4161  O   LYS A 267       0.568  -6.170 -23.387  1.00 98.10           O  
ATOM   4162  CG  LYS A 267       1.928  -8.125 -25.991  1.00 98.10           C  
ATOM   4163  HG2 LYS A 267       1.383  -8.478 -25.116  1.00 98.10           H  
ATOM   4164  HG3 LYS A 267       1.245  -7.573 -26.636  1.00 98.10           H  
ATOM   4165  CD  LYS A 267       2.476  -9.343 -26.737  1.00 98.10           C  
ATOM   4166  HD2 LYS A 267       2.882  -9.042 -27.702  1.00 98.10           H  
ATOM   4167  HD3 LYS A 267       3.260  -9.805 -26.138  1.00 98.10           H  
ATOM   4168  CE  LYS A 267       1.325 -10.330 -26.914  1.00 98.10           C  
ATOM   4169  HE2 LYS A 267       0.854 -10.466 -25.940  1.00 98.10           H  
ATOM   4170  HE3 LYS A 267       0.564  -9.908 -27.571  1.00 98.10           H  
ATOM   4171  NZ  LYS A 267       1.806 -11.640 -27.394  1.00 98.10           N  
ATOM   4172  HZ1 LYS A 267       2.515 -11.976 -26.758  1.00 98.10           H  
ATOM   4173  HZ2 LYS A 267       2.198 -11.567 -28.322  1.00 98.10           H  
ATOM   4174  HZ3 LYS A 267       1.034 -12.292 -27.382  1.00 98.10           H  
ATOM   4175  N   VAL A 268       2.391  -7.147 -22.504  1.00 98.05           N  
ATOM   4176  H   VAL A 268       3.367  -7.365 -22.649  1.00 98.05           H  
ATOM   4177  CA  VAL A 268       1.741  -7.633 -21.271  1.00 98.05           C  
ATOM   4178  HA  VAL A 268       0.942  -8.323 -21.540  1.00 98.05           H  
ATOM   4179  C   VAL A 268       1.100  -6.481 -20.492  1.00 98.05           C  
ATOM   4180  CB  VAL A 268       2.762  -8.385 -20.388  1.00 98.05           C  
ATOM   4181  HB  VAL A 268       3.639  -7.755 -20.244  1.00 98.05           H  
ATOM   4182  O   VAL A 268      -0.025  -6.591 -20.017  1.00 98.05           O  
ATOM   4183  CG1 VAL A 268       2.206  -8.747 -19.002  1.00 98.05           C  
ATOM   4184 HG11 VAL A 268       2.935  -9.344 -18.455  1.00 98.05           H  
ATOM   4185 HG12 VAL A 268       2.005  -7.844 -18.424  1.00 98.05           H  
ATOM   4186 HG13 VAL A 268       1.282  -9.314 -19.113  1.00 98.05           H  
ATOM   4187  CG2 VAL A 268       3.202  -9.694 -21.057  1.00 98.05           C  
ATOM   4188 HG21 VAL A 268       2.341 -10.349 -21.190  1.00 98.05           H  
ATOM   4189 HG22 VAL A 268       3.640  -9.500 -22.036  1.00 98.05           H  
ATOM   4190 HG23 VAL A 268       3.948 -10.199 -20.443  1.00 98.05           H  
ATOM   4191  N   SER A 269       1.785  -5.340 -20.390  1.00 97.50           N  
ATOM   4192  H   SER A 269       2.717  -5.310 -20.778  1.00 97.50           H  
ATOM   4193  CA  SER A 269       1.244  -4.129 -19.763  1.00 97.50           C  
ATOM   4194  HA  SER A 269       0.972  -4.349 -18.731  1.00 97.50           H  
ATOM   4195  C   SER A 269      -0.009  -3.615 -20.477  1.00 97.50           C  
ATOM   4196  CB  SER A 269       2.337  -3.062 -19.772  1.00 97.50           C  
ATOM   4197  HB2 SER A 269       3.165  -3.407 -19.152  1.00 97.50           H  
ATOM   4198  HB3 SER A 269       2.700  -2.936 -20.792  1.00 97.50           H  
ATOM   4199  O   SER A 269      -0.974  -3.232 -19.818  1.00 97.50           O  
ATOM   4200  OG  SER A 269       1.897  -1.803 -19.297  1.00 97.50           O  
ATOM   4201  HG  SER A 269       2.691  -1.268 -19.233  1.00 97.50           H  
ATOM   4202  N   SER A 270      -0.021  -3.615 -21.813  1.00 97.99           N  
ATOM   4203  H   SER A 270       0.784  -3.970 -22.309  1.00 97.99           H  
ATOM   4204  CA  SER A 270      -1.184  -3.197 -22.600  1.00 97.99           C  
ATOM   4205  HA  SER A 270      -1.501  -2.210 -22.264  1.00 97.99           H  
ATOM   4206  C   SER A 270      -2.366  -4.150 -22.431  1.00 97.99           C  
ATOM   4207  CB  SER A 270      -0.811  -3.102 -24.080  1.00 97.99           C  
ATOM   4208  HB2 SER A 270       0.098  -2.510 -24.185  1.00 97.99           H  
ATOM   4209  HB3 SER A 270      -0.634  -4.097 -24.489  1.00 97.99           H  
ATOM   4210  O   SER A 270      -3.493  -3.688 -22.270  1.00 97.99           O  
ATOM   4211  OG  SER A 270      -1.850  -2.465 -24.795  1.00 97.99           O  
ATOM   4212  HG  SER A 270      -2.656  -2.979 -24.711  1.00 97.99           H  
ATOM   4213  N   GLU A 271      -2.117  -5.460 -22.438  1.00 98.15           N  
ATOM   4214  H   GLU A 271      -1.174  -5.777 -22.608  1.00 98.15           H  
ATOM   4215  CA  GLU A 271      -3.144  -6.486 -22.222  1.00 98.15           C  
ATOM   4216  HA  GLU A 271      -3.943  -6.370 -22.955  1.00 98.15           H  
ATOM   4217  C   GLU A 271      -3.783  -6.329 -20.838  1.00 98.15           C  
ATOM   4218  CB  GLU A 271      -2.521  -7.882 -22.394  1.00 98.15           C  
ATOM   4219  HB2 GLU A 271      -1.610  -7.934 -21.799  1.00 98.15           H  
ATOM   4220  HB3 GLU A 271      -3.220  -8.634 -22.026  1.00 98.15           H  
ATOM   4221  O   GLU A 271      -5.000  -6.203 -20.734  1.00 98.15           O  
ATOM   4222  CG  GLU A 271      -2.202  -8.192 -23.869  1.00 98.15           C  
ATOM   4223  HG2 GLU A 271      -1.660  -7.352 -24.303  1.00 98.15           H  
ATOM   4224  HG3 GLU A 271      -3.143  -8.287 -24.411  1.00 98.15           H  
ATOM   4225  CD  GLU A 271      -1.362  -9.466 -24.078  1.00 98.15           C  
ATOM   4226  OE1 GLU A 271      -1.071  -9.777 -25.260  1.00 98.15           O  
ATOM   4227  OE2 GLU A 271      -0.945 -10.103 -23.085  1.00 98.15           O  
ATOM   4228  N   LEU A 272      -2.968  -6.195 -19.788  1.00 98.02           N  
ATOM   4229  H   LEU A 272      -1.976  -6.313 -19.937  1.00 98.02           H  
ATOM   4230  CA  LEU A 272      -3.462  -5.989 -18.426  1.00 98.02           C  
ATOM   4231  HA  LEU A 272      -4.175  -6.780 -18.191  1.00 98.02           H  
ATOM   4232  C   LEU A 272      -4.219  -4.667 -18.257  1.00 98.02           C  
ATOM   4233  CB  LEU A 272      -2.280  -6.042 -17.449  1.00 98.02           C  
ATOM   4234  HB2 LEU A 272      -2.628  -5.700 -16.473  1.00 98.02           H  
ATOM   4235  HB3 LEU A 272      -1.513  -5.353 -17.802  1.00 98.02           H  
ATOM   4236  O   LEU A 272      -5.192  -4.607 -17.512  1.00 98.02           O  
ATOM   4237  CG  LEU A 272      -1.655  -7.432 -17.263  1.00 98.02           C  
ATOM   4238  HG  LEU A 272      -1.328  -7.836 -18.220  1.00 98.02           H  
ATOM   4239  CD1 LEU A 272      -0.434  -7.295 -16.350  1.00 98.02           C  
ATOM   4240 HD11 LEU A 272      -0.027  -8.283 -16.136  1.00 98.02           H  
ATOM   4241 HD12 LEU A 272       0.326  -6.704 -16.862  1.00 98.02           H  
ATOM   4242 HD13 LEU A 272      -0.715  -6.812 -15.414  1.00 98.02           H  
ATOM   4243  CD2 LEU A 272      -2.639  -8.420 -16.639  1.00 98.02           C  
ATOM   4244 HD21 LEU A 272      -3.054  -8.020 -15.713  1.00 98.02           H  
ATOM   4245 HD22 LEU A 272      -3.459  -8.621 -17.328  1.00 98.02           H  
ATOM   4246 HD23 LEU A 272      -2.140  -9.369 -16.445  1.00 98.02           H  
ATOM   4247  N   LYS A 273      -3.806  -3.593 -18.938  1.00 98.04           N  
ATOM   4248  H   LYS A 273      -2.978  -3.678 -19.510  1.00 98.04           H  
ATOM   4249  CA  LYS A 273      -4.567  -2.333 -18.938  1.00 98.04           C  
ATOM   4250  HA  LYS A 273      -4.783  -2.034 -17.912  1.00 98.04           H  
ATOM   4251  C   LYS A 273      -5.922  -2.485 -19.613  1.00 98.04           C  
ATOM   4252  CB  LYS A 273      -3.776  -1.232 -19.638  1.00 98.04           C  
ATOM   4253  HB2 LYS A 273      -3.343  -1.624 -20.558  1.00 98.04           H  
ATOM   4254  HB3 LYS A 273      -4.448  -0.413 -19.894  1.00 98.04           H  
ATOM   4255  O   LYS A 273      -6.896  -1.925 -19.125  1.00 98.04           O  
ATOM   4256  CG  LYS A 273      -2.684  -0.689 -18.723  1.00 98.04           C  
ATOM   4257  HG2 LYS A 273      -3.147  -0.175 -17.880  1.00 98.04           H  
ATOM   4258  HG3 LYS A 273      -2.064  -1.503 -18.346  1.00 98.04           H  
ATOM   4259  CD  LYS A 273      -1.827   0.293 -19.509  1.00 98.04           C  
ATOM   4260  HD2 LYS A 273      -1.433  -0.202 -20.397  1.00 98.04           H  
ATOM   4261  HD3 LYS A 273      -2.436   1.148 -19.802  1.00 98.04           H  
ATOM   4262  CE  LYS A 273      -0.680   0.729 -18.613  1.00 98.04           C  
ATOM   4263  HE2 LYS A 273      -0.079  -0.151 -18.381  1.00 98.04           H  
ATOM   4264  HE3 LYS A 273      -1.090   1.110 -17.678  1.00 98.04           H  
ATOM   4265  NZ  LYS A 273       0.133   1.755 -19.291  1.00 98.04           N  
ATOM   4266  HZ1 LYS A 273      -0.426   2.583 -19.443  1.00 98.04           H  
ATOM   4267  HZ2 LYS A 273       0.935   1.966 -18.715  1.00 98.04           H  
ATOM   4268  HZ3 LYS A 273       0.429   1.389 -20.185  1.00 98.04           H  
ATOM   4269  N   SER A 274      -5.980  -3.226 -20.718  1.00 98.02           N  
ATOM   4270  H   SER A 274      -5.132  -3.656 -21.059  1.00 98.02           H  
ATOM   4271  CA  SER A 274      -7.235  -3.501 -21.418  1.00 98.02           C  
ATOM   4272  HA  SER A 274      -7.747  -2.560 -21.615  1.00 98.02           H  
ATOM   4273  C   SER A 274      -8.169  -4.381 -20.589  1.00 98.02           C  
ATOM   4274  CB  SER A 274      -6.949  -4.191 -22.751  1.00 98.02           C  
ATOM   4275  HB2 SER A 274      -6.550  -5.190 -22.574  1.00 98.02           H  
ATOM   4276  HB3 SER A 274      -6.216  -3.613 -23.313  1.00 98.02           H  
ATOM   4277  O   SER A 274      -9.376  -4.182 -20.635  1.00 98.02           O  
ATOM   4278  OG  SER A 274      -8.140  -4.283 -23.504  1.00 98.02           O  
ATOM   4279  HG  SER A 274      -8.854  -4.551 -22.921  1.00 98.02           H  
ATOM   4280  N   GLU A 275      -7.621  -5.348 -19.855  1.00 97.90           N  
ATOM   4281  H   GLU A 275      -6.632  -5.528 -19.958  1.00 97.90           H  
ATOM   4282  CA  GLU A 275      -8.381  -6.285 -19.025  1.00 97.90           C  
ATOM   4283  HA  GLU A 275      -9.238  -6.658 -19.587  1.00 97.90           H  
ATOM   4284  C   GLU A 275      -8.927  -5.619 -17.754  1.00 97.90           C  
ATOM   4285  CB  GLU A 275      -7.456  -7.469 -18.702  1.00 97.90           C  
ATOM   4286  HB2 GLU A 275      -7.090  -7.880 -19.644  1.00 97.90           H  
ATOM   4287  HB3 GLU A 275      -6.601  -7.104 -18.132  1.00 97.90           H  
ATOM   4288  O   GLU A 275     -10.096  -5.787 -17.417  1.00 97.90           O  
ATOM   4289  CG  GLU A 275      -8.139  -8.597 -17.918  1.00 97.90           C  
ATOM   4290  HG2 GLU A 275      -8.476  -8.207 -16.957  1.00 97.90           H  
ATOM   4291  HG3 GLU A 275      -9.014  -8.926 -18.478  1.00 97.90           H  
ATOM   4292  CD  GLU A 275      -7.214  -9.804 -17.667  1.00 97.90           C  
ATOM   4293  OE1 GLU A 275      -7.721 -10.812 -17.128  1.00 97.90           O  
ATOM   4294  OE2 GLU A 275      -6.004  -9.738 -18.004  1.00 97.90           O  
ATOM   4295  N   HIS A 276      -8.096  -4.831 -17.065  1.00 97.36           N  
ATOM   4296  H   HIS A 276      -7.142  -4.763 -17.389  1.00 97.36           H  
ATOM   4297  CA  HIS A 276      -8.416  -4.295 -15.735  1.00 97.36           C  
ATOM   4298  HA  HIS A 276      -9.230  -4.881 -15.309  1.00 97.36           H  
ATOM   4299  C   HIS A 276      -8.910  -2.843 -15.742  1.00 97.36           C  
ATOM   4300  CB  HIS A 276      -7.196  -4.490 -14.822  1.00 97.36           C  
ATOM   4301  HB2 HIS A 276      -7.397  -4.021 -13.859  1.00 97.36           H  
ATOM   4302  HB3 HIS A 276      -6.321  -4.008 -15.257  1.00 97.36           H  
ATOM   4303  O   HIS A 276      -9.361  -2.345 -14.709  1.00 97.36           O  
ATOM   4304  CG  HIS A 276      -6.905  -5.949 -14.566  1.00 97.36           C  
ATOM   4305  CD2 HIS A 276      -5.963  -6.730 -15.176  1.00 97.36           C  
ATOM   4306  HD2 HIS A 276      -5.278  -6.429 -15.955  1.00 97.36           H  
ATOM   4307  ND1 HIS A 276      -7.653  -6.740 -13.701  1.00 97.36           N  
ATOM   4308  CE1 HIS A 276      -7.182  -7.987 -13.843  1.00 97.36           C  
ATOM   4309  HE1 HIS A 276      -7.608  -8.859 -13.369  1.00 97.36           H  
ATOM   4310  NE2 HIS A 276      -6.154  -8.012 -14.703  1.00 97.36           N  
ATOM   4311  HE2 HIS A 276      -5.719  -8.867 -15.018  1.00 97.36           H  
ATOM   4312  N   GLY A 277      -8.808  -2.138 -16.872  1.00 97.41           N  
ATOM   4313  H   GLY A 277      -8.408  -2.588 -17.684  1.00 97.41           H  
ATOM   4314  CA  GLY A 277      -9.222  -0.740 -17.002  1.00 97.41           C  
ATOM   4315  HA2 GLY A 277     -10.309  -0.689 -16.945  1.00 97.41           H  
ATOM   4316  HA3 GLY A 277      -8.911  -0.359 -17.975  1.00 97.41           H  
ATOM   4317  C   GLY A 277      -8.612   0.152 -15.915  1.00 97.41           C  
ATOM   4318  O   GLY A 277      -7.405   0.120 -15.655  1.00 97.41           O  
ATOM   4319  N   ASP A 278      -9.459   0.919 -15.226  1.00 95.73           N  
ATOM   4320  H   ASP A 278     -10.434   0.923 -15.492  1.00 95.73           H  
ATOM   4321  CA  ASP A 278      -9.041   1.826 -14.150  1.00 95.73           C  
ATOM   4322  HA  ASP A 278      -8.268   2.489 -14.540  1.00 95.73           H  
ATOM   4323  C   ASP A 278      -8.433   1.116 -12.932  1.00 95.73           C  
ATOM   4324  CB  ASP A 278     -10.239   2.677 -13.703  1.00 95.73           C  
ATOM   4325  HB2 ASP A 278      -9.982   3.186 -12.774  1.00 95.73           H  
ATOM   4326  HB3 ASP A 278     -11.091   2.027 -13.505  1.00 95.73           H  
ATOM   4327  O   ASP A 278      -7.670   1.733 -12.179  1.00 95.73           O  
ATOM   4328  CG  ASP A 278     -10.620   3.750 -14.723  1.00 95.73           C  
ATOM   4329  OD1 ASP A 278      -9.701   4.230 -15.426  1.00 95.73           O  
ATOM   4330  OD2 ASP A 278     -11.808   4.127 -14.732  1.00 95.73           O  
ATOM   4331  N   LEU A 279      -8.716  -0.179 -12.742  1.00 97.61           N  
ATOM   4332  H   LEU A 279      -9.286  -0.652 -13.429  1.00 97.61           H  
ATOM   4333  CA  LEU A 279      -8.155  -0.977 -11.650  1.00 97.61           C  
ATOM   4334  HA  LEU A 279      -8.101  -0.346 -10.763  1.00 97.61           H  
ATOM   4335  C   LEU A 279      -6.719  -1.431 -11.913  1.00 97.61           C  
ATOM   4336  CB  LEU A 279      -9.059  -2.179 -11.326  1.00 97.61           C  
ATOM   4337  HB2 LEU A 279      -9.178  -2.789 -12.221  1.00 97.61           H  
ATOM   4338  HB3 LEU A 279      -8.557  -2.797 -10.582  1.00 97.61           H  
ATOM   4339  O   LEU A 279      -6.043  -1.848 -10.971  1.00 97.61           O  
ATOM   4340  CG  LEU A 279     -10.449  -1.813 -10.779  1.00 97.61           C  
ATOM   4341  HG  LEU A 279     -10.989  -1.215 -11.513  1.00 97.61           H  
ATOM   4342  CD1 LEU A 279     -11.237  -3.096 -10.520  1.00 97.61           C  
ATOM   4343 HD11 LEU A 279     -11.326  -3.663 -11.447  1.00 97.61           H  
ATOM   4344 HD12 LEU A 279     -12.239  -2.850 -10.169  1.00 97.61           H  
ATOM   4345 HD13 LEU A 279     -10.733  -3.710  -9.773  1.00 97.61           H  
ATOM   4346  CD2 LEU A 279     -10.363  -1.033  -9.463  1.00 97.61           C  
ATOM   4347 HD21 LEU A 279      -9.957  -0.038  -9.644  1.00 97.61           H  
ATOM   4348 HD22 LEU A 279     -11.365  -0.913  -9.051  1.00 97.61           H  
ATOM   4349 HD23 LEU A 279      -9.744  -1.571  -8.744  1.00 97.61           H  
ATOM   4350  N   PHE A 280      -6.202  -1.286 -13.139  1.00 98.34           N  
ATOM   4351  H   PHE A 280      -6.805  -0.948 -13.875  1.00 98.34           H  
ATOM   4352  CA  PHE A 280      -4.827  -1.664 -13.473  1.00 98.34           C  
ATOM   4353  HA  PHE A 280      -4.733  -2.748 -13.405  1.00 98.34           H  
ATOM   4354  C   PHE A 280      -3.797  -1.036 -12.519  1.00 98.34           C  
ATOM   4355  CB  PHE A 280      -4.522  -1.244 -14.914  1.00 98.34           C  
ATOM   4356  HB2 PHE A 280      -5.151  -1.819 -15.594  1.00 98.34           H  
ATOM   4357  HB3 PHE A 280      -4.769  -0.190 -15.045  1.00 98.34           H  
ATOM   4358  O   PHE A 280      -2.876  -1.702 -12.044  1.00 98.34           O  
ATOM   4359  CG  PHE A 280      -3.066  -1.456 -15.275  1.00 98.34           C  
ATOM   4360  CD1 PHE A 280      -2.155  -0.384 -15.210  1.00 98.34           C  
ATOM   4361  HD1 PHE A 280      -2.505   0.601 -14.940  1.00 98.34           H  
ATOM   4362  CD2 PHE A 280      -2.607  -2.746 -15.588  1.00 98.34           C  
ATOM   4363  HD2 PHE A 280      -3.306  -3.569 -15.621  1.00 98.34           H  
ATOM   4364  CE1 PHE A 280      -0.791  -0.606 -15.463  1.00 98.34           C  
ATOM   4365  HE1 PHE A 280      -0.089   0.211 -15.385  1.00 98.34           H  
ATOM   4366  CE2 PHE A 280      -1.243  -2.964 -15.844  1.00 98.34           C  
ATOM   4367  HE2 PHE A 280      -0.893  -3.958 -16.079  1.00 98.34           H  
ATOM   4368  CZ  PHE A 280      -0.334  -1.896 -15.784  1.00 98.34           C  
ATOM   4369  HZ  PHE A 280       0.714  -2.076 -15.970  1.00 98.34           H  
ATOM   4370  N   LYS A 281      -3.972   0.247 -12.179  1.00 97.96           N  
ATOM   4371  H   LYS A 281      -4.786   0.718 -12.547  1.00 97.96           H  
ATOM   4372  CA  LYS A 281      -3.073   0.956 -11.253  1.00 97.96           C  
ATOM   4373  HA  LYS A 281      -2.050   0.742 -11.560  1.00 97.96           H  
ATOM   4374  C   LYS A 281      -3.168   0.449  -9.812  1.00 97.96           C  
ATOM   4375  CB  LYS A 281      -3.280   2.478 -11.360  1.00 97.96           C  
ATOM   4376  HB2 LYS A 281      -2.492   2.987 -10.805  1.00 97.96           H  
ATOM   4377  HB3 LYS A 281      -3.190   2.761 -12.409  1.00 97.96           H  
ATOM   4378  O   LYS A 281      -2.326   0.810  -9.004  1.00 97.96           O  
ATOM   4379  CG  LYS A 281      -4.643   2.936 -10.821  1.00 97.96           C  
ATOM   4380  HG2 LYS A 281      -4.650   2.852  -9.734  1.00 97.96           H  
ATOM   4381  HG3 LYS A 281      -5.418   2.282 -11.222  1.00 97.96           H  
ATOM   4382  CD  LYS A 281      -4.965   4.383 -11.220  1.00 97.96           C  
ATOM   4383  HD2 LYS A 281      -4.826   4.496 -12.296  1.00 97.96           H  
ATOM   4384  HD3 LYS A 281      -4.303   5.068 -10.691  1.00 97.96           H  
ATOM   4385  CE  LYS A 281      -6.427   4.676 -10.871  1.00 97.96           C  
ATOM   4386  HE2 LYS A 281      -7.048   3.899 -11.316  1.00 97.96           H  
ATOM   4387  HE3 LYS A 281      -6.541   4.607  -9.789  1.00 97.96           H  
ATOM   4388  NZ  LYS A 281      -6.884   6.007 -11.336  1.00 97.96           N  
ATOM   4389  HZ1 LYS A 281      -7.852   6.140 -11.077  1.00 97.96           H  
ATOM   4390  HZ2 LYS A 281      -6.330   6.749 -10.933  1.00 97.96           H  
ATOM   4391  HZ3 LYS A 281      -6.848   6.053 -12.344  1.00 97.96           H  
ATOM   4392  N   TYR A 282      -4.150  -0.378  -9.471  1.00 98.38           N  
ATOM   4393  H   TYR A 282      -4.804  -0.670 -10.183  1.00 98.38           H  
ATOM   4394  CA  TYR A 282      -4.362  -0.891  -8.120  1.00 98.38           C  
ATOM   4395  HA  TYR A 282      -3.679  -0.388  -7.435  1.00 98.38           H  
ATOM   4396  C   TYR A 282      -4.056  -2.382  -7.968  1.00 98.38           C  
ATOM   4397  CB  TYR A 282      -5.787  -0.551  -7.668  1.00 98.38           C  
ATOM   4398  HB2 TYR A 282      -6.498  -1.066  -8.314  1.00 98.38           H  
ATOM   4399  HB3 TYR A 282      -5.933  -0.924  -6.654  1.00 98.38           H  
ATOM   4400  O   TYR A 282      -4.190  -2.891  -6.858  1.00 98.38           O  
ATOM   4401  CG  TYR A 282      -6.089   0.935  -7.655  1.00 98.38           C  
ATOM   4402  CD1 TYR A 282      -5.318   1.795  -6.853  1.00 98.38           C  
ATOM   4403  HD1 TYR A 282      -4.510   1.393  -6.260  1.00 98.38           H  
ATOM   4404  CD2 TYR A 282      -7.147   1.456  -8.423  1.00 98.38           C  
ATOM   4405  HD2 TYR A 282      -7.758   0.797  -9.021  1.00 98.38           H  
ATOM   4406  CE1 TYR A 282      -5.598   3.172  -6.825  1.00 98.38           C  
ATOM   4407  HE1 TYR A 282      -4.998   3.831  -6.214  1.00 98.38           H  
ATOM   4408  CE2 TYR A 282      -7.442   2.831  -8.384  1.00 98.38           C  
ATOM   4409  HE2 TYR A 282      -8.273   3.221  -8.952  1.00 98.38           H  
ATOM   4410  OH  TYR A 282      -6.886   5.033  -7.579  1.00 98.38           O  
ATOM   4411  HH  TYR A 282      -6.293   5.468  -6.962  1.00 98.38           H  
ATOM   4412  CZ  TYR A 282      -6.659   3.693  -7.587  1.00 98.38           C  
ATOM   4413  N   LEU A 283      -3.599  -3.078  -9.019  1.00 98.29           N  
ATOM   4414  H   LEU A 283      -3.534  -2.608  -9.910  1.00 98.29           H  
ATOM   4415  CA  LEU A 283      -3.366  -4.532  -8.989  1.00 98.29           C  
ATOM   4416  HA  LEU A 283      -4.327  -5.033  -8.868  1.00 98.29           H  
ATOM   4417  C   LEU A 283      -2.496  -4.980  -7.806  1.00 98.29           C  
ATOM   4418  CB  LEU A 283      -2.728  -4.987 -10.316  1.00 98.29           C  
ATOM   4419  HB2 LEU A 283      -1.842  -4.380 -10.506  1.00 98.29           H  
ATOM   4420  HB3 LEU A 283      -2.405  -6.023 -10.209  1.00 98.29           H  
ATOM   4421  O   LEU A 283      -2.834  -5.950  -7.128  1.00 98.29           O  
ATOM   4422  CG  LEU A 283      -3.655  -4.908 -11.539  1.00 98.29           C  
ATOM   4423  HG  LEU A 283      -4.045  -3.895 -11.635  1.00 98.29           H  
ATOM   4424  CD1 LEU A 283      -2.866  -5.266 -12.801  1.00 98.29           C  
ATOM   4425 HD11 LEU A 283      -2.451  -6.270 -12.718  1.00 98.29           H  
ATOM   4426 HD12 LEU A 283      -2.064  -4.542 -12.950  1.00 98.29           H  
ATOM   4427 HD13 LEU A 283      -3.531  -5.232 -13.664  1.00 98.29           H  
ATOM   4428  CD2 LEU A 283      -4.840  -5.860 -11.431  1.00 98.29           C  
ATOM   4429 HD21 LEU A 283      -5.477  -5.603 -10.584  1.00 98.29           H  
ATOM   4430 HD22 LEU A 283      -5.454  -5.773 -12.327  1.00 98.29           H  
ATOM   4431 HD23 LEU A 283      -4.500  -6.892 -11.349  1.00 98.29           H  
ATOM   4432  N   GLY A 284      -1.411  -4.254  -7.514  1.00 97.93           N  
ATOM   4433  H   GLY A 284      -1.185  -3.472  -8.110  1.00 97.93           H  
ATOM   4434  CA  GLY A 284      -0.573  -4.532  -6.343  1.00 97.93           C  
ATOM   4435  HA2 GLY A 284       0.316  -3.903  -6.383  1.00 97.93           H  
ATOM   4436  HA3 GLY A 284      -0.258  -5.575  -6.361  1.00 97.93           H  
ATOM   4437  C   GLY A 284      -1.295  -4.268  -5.016  1.00 97.93           C  
ATOM   4438  O   GLY A 284      -1.275  -5.110  -4.120  1.00 97.93           O  
ATOM   4439  N   ALA A 285      -2.002  -3.140  -4.904  1.00 97.72           N  
ATOM   4440  H   ALA A 285      -2.048  -2.523  -5.702  1.00 97.72           H  
ATOM   4441  CA  ALA A 285      -2.748  -2.766  -3.702  1.00 97.72           C  
ATOM   4442  HA  ALA A 285      -2.058  -2.763  -2.859  1.00 97.72           H  
ATOM   4443  C   ALA A 285      -3.882  -3.752  -3.369  1.00 97.72           C  
ATOM   4444  CB  ALA A 285      -3.294  -1.344  -3.883  1.00 97.72           C  
ATOM   4445  HB1 ALA A 285      -2.489  -0.666  -4.169  1.00 97.72           H  
ATOM   4446  HB2 ALA A 285      -4.061  -1.330  -4.656  1.00 97.72           H  
ATOM   4447  HB3 ALA A 285      -3.729  -0.998  -2.945  1.00 97.72           H  
ATOM   4448  O   ALA A 285      -4.105  -4.045  -2.198  1.00 97.72           O  
ATOM   4449  N   ILE A 286      -4.570  -4.313  -4.364  1.00 97.98           N  
ATOM   4450  H   ILE A 286      -4.392  -4.000  -5.307  1.00 97.98           H  
ATOM   4451  CA  ILE A 286      -5.640  -5.305  -4.146  1.00 97.98           C  
ATOM   4452  HA  ILE A 286      -6.082  -5.121  -3.167  1.00 97.98           H  
ATOM   4453  C   ILE A 286      -5.125  -6.749  -4.093  1.00 97.98           C  
ATOM   4454  CB  ILE A 286      -6.788  -5.144  -5.162  1.00 97.98           C  
ATOM   4455  HB  ILE A 286      -7.596  -5.808  -4.854  1.00 97.98           H  
ATOM   4456  O   ILE A 286      -5.922  -7.673  -3.970  1.00 97.98           O  
ATOM   4457  CG1 ILE A 286      -6.349  -5.574  -6.574  1.00 97.98           C  
ATOM   4458 HG12 ILE A 286      -6.094  -6.633  -6.531  1.00 97.98           H  
ATOM   4459 HG13 ILE A 286      -5.461  -5.020  -6.876  1.00 97.98           H  
ATOM   4460  CG2 ILE A 286      -7.344  -3.715  -5.110  1.00 97.98           C  
ATOM   4461 HG21 ILE A 286      -7.580  -3.453  -4.079  1.00 97.98           H  
ATOM   4462 HG22 ILE A 286      -6.628  -3.004  -5.522  1.00 97.98           H  
ATOM   4463 HG23 ILE A 286      -8.270  -3.667  -5.684  1.00 97.98           H  
ATOM   4464  CD1 ILE A 286      -7.419  -5.410  -7.659  1.00 97.98           C  
ATOM   4465 HD11 ILE A 286      -7.640  -4.355  -7.818  1.00 97.98           H  
ATOM   4466 HD12 ILE A 286      -8.327  -5.938  -7.367  1.00 97.98           H  
ATOM   4467 HD13 ILE A 286      -7.054  -5.828  -8.597  1.00 97.98           H  
ATOM   4468  N   ARG A 287      -3.802  -6.959  -4.177  1.00 97.58           N  
ATOM   4469  H   ARG A 287      -3.210  -6.151  -4.306  1.00 97.58           H  
ATOM   4470  CA  ARG A 287      -3.161  -8.287  -4.174  1.00 97.58           C  
ATOM   4471  HA  ARG A 287      -2.104  -8.147  -4.401  1.00 97.58           H  
ATOM   4472  C   ARG A 287      -3.686  -9.174  -5.307  1.00 97.58           C  
ATOM   4473  CB  ARG A 287      -3.261  -8.961  -2.787  1.00 97.58           C  
ATOM   4474  HB2 ARG A 287      -2.903  -9.987  -2.871  1.00 97.58           H  
ATOM   4475  HB3 ARG A 287      -4.301  -9.010  -2.465  1.00 97.58           H  
ATOM   4476  O   ARG A 287      -3.842 -10.383  -5.147  1.00 97.58           O  
ATOM   4477  CG  ARG A 287      -2.419  -8.304  -1.692  1.00 97.58           C  
ATOM   4478  HG2 ARG A 287      -2.493  -8.927  -0.801  1.00 97.58           H  
ATOM   4479  HG3 ARG A 287      -1.377  -8.296  -2.012  1.00 97.58           H  
ATOM   4480  CD  ARG A 287      -2.834  -6.878  -1.318  1.00 97.58           C  
ATOM   4481  HD2 ARG A 287      -2.649  -6.209  -2.159  1.00 97.58           H  
ATOM   4482  HD3 ARG A 287      -3.890  -6.859  -1.051  1.00 97.58           H  
ATOM   4483  NE  ARG A 287      -2.015  -6.425  -0.198  1.00 97.58           N  
ATOM   4484  HE  ARG A 287      -1.290  -7.060   0.104  1.00 97.58           H  
ATOM   4485  NH1 ARG A 287      -2.956  -4.354   0.207  1.00 97.58           N  
ATOM   4486 HH11 ARG A 287      -2.932  -3.531   0.791  1.00 97.58           H  
ATOM   4487 HH12 ARG A 287      -3.558  -4.419  -0.602  1.00 97.58           H  
ATOM   4488  NH2 ARG A 287      -1.314  -5.109   1.458  1.00 97.58           N  
ATOM   4489 HH21 ARG A 287      -0.750  -5.865   1.819  1.00 97.58           H  
ATOM   4490 HH22 ARG A 287      -1.467  -4.305   2.050  1.00 97.58           H  
ATOM   4491  CZ  ARG A 287      -2.120  -5.304   0.471  1.00 97.58           C  
ATOM   4492  N   HIS A 288      -3.956  -8.567  -6.462  1.00 97.89           N  
ATOM   4493  H   HIS A 288      -3.737  -7.586  -6.559  1.00 97.89           H  
ATOM   4494  CA  HIS A 288      -4.404  -9.308  -7.631  1.00 97.89           C  
ATOM   4495  HA  HIS A 288      -5.267  -9.906  -7.338  1.00 97.89           H  
ATOM   4496  C   HIS A 288      -3.295 -10.243  -8.111  1.00 97.89           C  
ATOM   4497  CB  HIS A 288      -4.830  -8.363  -8.759  1.00 97.89           C  
ATOM   4498  HB2 HIS A 288      -5.396  -7.523  -8.356  1.00 97.89           H  
ATOM   4499  HB3 HIS A 288      -3.948  -7.963  -9.258  1.00 97.89           H  
ATOM   4500  O   HIS A 288      -2.127  -9.847  -8.177  1.00 97.89           O  
ATOM   4501  CG  HIS A 288      -5.710  -9.074  -9.750  1.00 97.89           C  
ATOM   4502  CD2 HIS A 288      -7.051  -9.306  -9.611  1.00 97.89           C  
ATOM   4503  HD2 HIS A 288      -7.676  -8.975  -8.794  1.00 97.89           H  
ATOM   4504  ND1 HIS A 288      -5.314  -9.693 -10.914  1.00 97.89           N  
ATOM   4505  HD1 HIS A 288      -4.481  -9.487 -11.447  1.00 97.89           H  
ATOM   4506  CE1 HIS A 288      -6.385 -10.298 -11.453  1.00 97.89           C  
ATOM   4507  HE1 HIS A 288      -6.413 -10.800 -12.409  1.00 97.89           H  
ATOM   4508  NE2 HIS A 288      -7.460 -10.096 -10.682  1.00 97.89           N  
ATOM   4509  N   GLN A 289      -3.654 -11.463  -8.508  1.00 96.52           N  
ATOM   4510  H   GLN A 289      -4.631 -11.719  -8.474  1.00 96.52           H  
ATOM   4511  CA  GLN A 289      -2.680 -12.451  -8.977  1.00 96.52           C  
ATOM   4512  HA  GLN A 289      -1.960 -12.637  -8.180  1.00 96.52           H  
ATOM   4513  C   GLN A 289      -1.890 -11.930 -10.183  1.00 96.52           C  
ATOM   4514  CB  GLN A 289      -3.392 -13.766  -9.308  1.00 96.52           C  
ATOM   4515  HB2 GLN A 289      -2.671 -14.449  -9.758  1.00 96.52           H  
ATOM   4516  HB3 GLN A 289      -4.188 -13.579 -10.029  1.00 96.52           H  
ATOM   4517  O   GLN A 289      -0.681 -12.126 -10.248  1.00 96.52           O  
ATOM   4518  CG  GLN A 289      -3.977 -14.431  -8.051  1.00 96.52           C  
ATOM   4519  HG2 GLN A 289      -4.720 -13.776  -7.596  1.00 96.52           H  
ATOM   4520  HG3 GLN A 289      -3.177 -14.596  -7.328  1.00 96.52           H  
ATOM   4521  CD  GLN A 289      -4.646 -15.769  -8.348  1.00 96.52           C  
ATOM   4522  NE2 GLN A 289      -5.054 -16.502  -7.337  1.00 96.52           N  
ATOM   4523 HE21 GLN A 289      -5.537 -17.353  -7.591  1.00 96.52           H  
ATOM   4524 HE22 GLN A 289      -4.985 -16.170  -6.386  1.00 96.52           H  
ATOM   4525  OE1 GLN A 289      -4.809 -16.189  -9.477  1.00 96.52           O  
ATOM   4526  N   ASP A 290      -2.527 -11.170 -11.076  1.00 97.48           N  
ATOM   4527  H   ASP A 290      -3.534 -11.131 -11.016  1.00 97.48           H  
ATOM   4528  CA  ASP A 290      -1.862 -10.595 -12.252  1.00 97.48           C  
ATOM   4529  HA  ASP A 290      -1.375 -11.405 -12.794  1.00 97.48           H  
ATOM   4530  C   ASP A 290      -0.774  -9.570 -11.942  1.00 97.48           C  
ATOM   4531  CB  ASP A 290      -2.867  -9.933 -13.191  1.00 97.48           C  
ATOM   4532  HB2 ASP A 290      -2.314  -9.436 -13.988  1.00 97.48           H  
ATOM   4533  HB3 ASP A 290      -3.426  -9.161 -12.662  1.00 97.48           H  
ATOM   4534  O   ASP A 290       0.082  -9.338 -12.794  1.00 97.48           O  
ATOM   4535  CG  ASP A 290      -3.798 -10.938 -13.845  1.00 97.48           C  
ATOM   4536  OD1 ASP A 290      -3.385 -12.108 -14.007  1.00 97.48           O  
ATOM   4537  OD2 ASP A 290      -4.889 -10.504 -14.232  1.00 97.48           O  
ATOM   4538  N   ALA A 291      -0.724  -9.000 -10.733  1.00 96.24           N  
ATOM   4539  H   ALA A 291      -1.396  -9.267 -10.027  1.00 96.24           H  
ATOM   4540  CA  ALA A 291       0.399  -8.148 -10.347  1.00 96.24           C  
ATOM   4541  HA  ALA A 291       0.427  -7.283 -11.009  1.00 96.24           H  
ATOM   4542  C   ALA A 291       1.736  -8.899 -10.493  1.00 96.24           C  
ATOM   4543  CB  ALA A 291       0.184  -7.661  -8.910  1.00 96.24           C  
ATOM   4544  HB1 ALA A 291       0.208  -8.504  -8.220  1.00 96.24           H  
ATOM   4545  HB2 ALA A 291       0.970  -6.956  -8.639  1.00 96.24           H  
ATOM   4546  HB3 ALA A 291      -0.783  -7.164  -8.824  1.00 96.24           H  
ATOM   4547  O   ALA A 291       2.751  -8.310 -10.872  1.00 96.24           O  
ATOM   4548  N   ILE A 292       1.728 -10.225 -10.292  1.00 96.44           N  
ATOM   4549  H   ILE A 292       0.853 -10.669 -10.051  1.00 96.44           H  
ATOM   4550  CA  ILE A 292       2.916 -11.062 -10.450  1.00 96.44           C  
ATOM   4551  HA  ILE A 292       3.704 -10.579  -9.872  1.00 96.44           H  
ATOM   4552  C   ILE A 292       3.408 -11.134 -11.895  1.00 96.44           C  
ATOM   4553  CB  ILE A 292       2.665 -12.474  -9.881  1.00 96.44           C  
ATOM   4554  HB  ILE A 292       2.020 -12.386  -9.007  1.00 96.44           H  
ATOM   4555  O   ILE A 292       4.590 -11.400 -12.095  1.00 96.44           O  
ATOM   4556  CG1 ILE A 292       3.966 -13.170  -9.443  1.00 96.44           C  
ATOM   4557 HG12 ILE A 292       4.631 -13.262 -10.302  1.00 96.44           H  
ATOM   4558 HG13 ILE A 292       3.698 -14.165  -9.088  1.00 96.44           H  
ATOM   4559  CG2 ILE A 292       1.985 -13.416 -10.899  1.00 96.44           C  
ATOM   4560 HG21 ILE A 292       1.523 -14.252 -10.373  1.00 96.44           H  
ATOM   4561 HG22 ILE A 292       2.702 -13.799 -11.625  1.00 96.44           H  
ATOM   4562 HG23 ILE A 292       1.206 -12.895 -11.457  1.00 96.44           H  
ATOM   4563  CD1 ILE A 292       4.751 -12.504  -8.310  1.00 96.44           C  
ATOM   4564 HD11 ILE A 292       4.109 -12.392  -7.437  1.00 96.44           H  
ATOM   4565 HD12 ILE A 292       5.601 -13.132  -8.047  1.00 96.44           H  
ATOM   4566 HD13 ILE A 292       5.126 -11.525  -8.611  1.00 96.44           H  
ATOM   4567  N   LYS A 293       2.546 -10.895 -12.897  1.00 97.56           N  
ATOM   4568  H   LYS A 293       1.603 -10.620 -12.659  1.00 97.56           H  
ATOM   4569  CA  LYS A 293       2.927 -10.867 -14.320  1.00 97.56           C  
ATOM   4570  HA  LYS A 293       3.447 -11.790 -14.574  1.00 97.56           H  
ATOM   4571  C   LYS A 293       3.891  -9.712 -14.611  1.00 97.56           C  
ATOM   4572  CB  LYS A 293       1.686 -10.787 -15.229  1.00 97.56           C  
ATOM   4573  HB2 LYS A 293       1.097  -9.913 -14.952  1.00 97.56           H  
ATOM   4574  HB3 LYS A 293       2.021 -10.635 -16.255  1.00 97.56           H  
ATOM   4575  O   LYS A 293       4.710  -9.833 -15.512  1.00 97.56           O  
ATOM   4576  CG  LYS A 293       0.797 -12.049 -15.210  1.00 97.56           C  
ATOM   4577  HG2 LYS A 293       0.560 -12.323 -14.182  1.00 97.56           H  
ATOM   4578  HG3 LYS A 293       1.336 -12.871 -15.681  1.00 97.56           H  
ATOM   4579  CD  LYS A 293      -0.518 -11.789 -15.968  1.00 97.56           C  
ATOM   4580  HD2 LYS A 293      -0.300 -11.358 -16.945  1.00 97.56           H  
ATOM   4581  HD3 LYS A 293      -1.084 -11.059 -15.389  1.00 97.56           H  
ATOM   4582  CE  LYS A 293      -1.392 -13.041 -16.163  1.00 97.56           C  
ATOM   4583  HE2 LYS A 293      -1.433 -13.587 -15.220  1.00 97.56           H  
ATOM   4584  HE3 LYS A 293      -0.932 -13.679 -16.917  1.00 97.56           H  
ATOM   4585  NZ  LYS A 293      -2.787 -12.692 -16.560  1.00 97.56           N  
ATOM   4586  HZ1 LYS A 293      -3.267 -12.313 -15.756  1.00 97.56           H  
ATOM   4587  HZ2 LYS A 293      -3.341 -13.497 -16.816  1.00 97.56           H  
ATOM   4588  HZ3 LYS A 293      -2.854 -11.998 -17.291  1.00 97.56           H  
ATOM   4589  N   LEU A 294       3.882  -8.656 -13.793  1.00 97.56           N  
ATOM   4590  H   LEU A 294       3.194  -8.648 -13.054  1.00 97.56           H  
ATOM   4591  CA  LEU A 294       4.769  -7.489 -13.899  1.00 97.56           C  
ATOM   4592  HA  LEU A 294       5.209  -7.466 -14.896  1.00 97.56           H  
ATOM   4593  C   LEU A 294       5.965  -7.529 -12.927  1.00 97.56           C  
ATOM   4594  CB  LEU A 294       3.920  -6.217 -13.723  1.00 97.56           C  
ATOM   4595  HB2 LEU A 294       3.471  -6.239 -12.731  1.00 97.56           H  
ATOM   4596  HB3 LEU A 294       4.577  -5.348 -13.773  1.00 97.56           H  
ATOM   4597  O   LEU A 294       6.687  -6.540 -12.787  1.00 97.56           O  
ATOM   4598  CG  LEU A 294       2.806  -6.043 -14.773  1.00 97.56           C  
ATOM   4599  HG  LEU A 294       2.165  -6.924 -14.787  1.00 97.56           H  
ATOM   4600  CD1 LEU A 294       1.940  -4.844 -14.394  1.00 97.56           C  
ATOM   4601 HD11 LEU A 294       1.443  -5.055 -13.447  1.00 97.56           H  
ATOM   4602 HD12 LEU A 294       1.172  -4.695 -15.153  1.00 97.56           H  
ATOM   4603 HD13 LEU A 294       2.546  -3.942 -14.306  1.00 97.56           H  
ATOM   4604  CD2 LEU A 294       3.364  -5.818 -16.181  1.00 97.56           C  
ATOM   4605 HD21 LEU A 294       3.881  -6.713 -16.526  1.00 97.56           H  
ATOM   4606 HD22 LEU A 294       4.056  -4.975 -16.187  1.00 97.56           H  
ATOM   4607 HD23 LEU A 294       2.548  -5.617 -16.875  1.00 97.56           H  
ATOM   4608  N   ALA A 295       6.179  -8.652 -12.235  1.00 95.52           N  
ATOM   4609  H   ALA A 295       5.565  -9.440 -12.387  1.00 95.52           H  
ATOM   4610  CA  ALA A 295       7.278  -8.809 -11.289  1.00 95.52           C  
ATOM   4611  HA  ALA A 295       7.309  -7.904 -10.681  1.00 95.52           H  
ATOM   4612  C   ALA A 295       8.642  -8.972 -11.997  1.00 95.52           C  
ATOM   4613  CB  ALA A 295       6.962  -9.991 -10.368  1.00 95.52           C  
ATOM   4614  HB1 ALA A 295       6.000  -9.817  -9.887  1.00 95.52           H  
ATOM   4615  HB2 ALA A 295       6.916 -10.913 -10.948  1.00 95.52           H  
ATOM   4616  HB3 ALA A 295       7.726 -10.088  -9.596  1.00 95.52           H  
ATOM   4617  O   ALA A 295       8.689  -9.480 -13.122  1.00 95.52           O  
ATOM   4618  N   PRO A 296       9.768  -8.651 -11.321  1.00 95.82           N  
ATOM   4619  CA  PRO A 296      11.106  -8.704 -11.921  1.00 95.82           C  
ATOM   4620  HA  PRO A 296      11.185  -7.925 -12.679  1.00 95.82           H  
ATOM   4621  C   PRO A 296      11.453 -10.049 -12.556  1.00 95.82           C  
ATOM   4622  CB  PRO A 296      12.082  -8.408 -10.778  1.00 95.82           C  
ATOM   4623  HB2 PRO A 296      12.389  -9.330 -10.285  1.00 95.82           H  
ATOM   4624  HB3 PRO A 296      12.954  -7.859 -11.134  1.00 95.82           H  
ATOM   4625  O   PRO A 296      12.130 -10.096 -13.573  1.00 95.82           O  
ATOM   4626  CG  PRO A 296      11.268  -7.570  -9.806  1.00 95.82           C  
ATOM   4627  HG2 PRO A 296      11.632  -7.668  -8.783  1.00 95.82           H  
ATOM   4628  HG3 PRO A 296      11.316  -6.530 -10.128  1.00 95.82           H  
ATOM   4629  CD  PRO A 296       9.851  -8.123  -9.963  1.00 95.82           C  
ATOM   4630  HD2 PRO A 296       9.125  -7.329  -9.788  1.00 95.82           H  
ATOM   4631  HD3 PRO A 296       9.700  -8.931  -9.248  1.00 95.82           H  
ATOM   4632  N   ARG A 297      10.953 -11.150 -11.984  1.00 96.28           N  
ATOM   4633  H   ARG A 297      10.391 -11.024 -11.155  1.00 96.28           H  
ATOM   4634  CA  ARG A 297      11.228 -12.515 -12.453  1.00 96.28           C  
ATOM   4635  HA  ARG A 297      12.308 -12.658 -12.475  1.00 96.28           H  
ATOM   4636  C   ARG A 297      10.760 -12.802 -13.885  1.00 96.28           C  
ATOM   4637  CB  ARG A 297      10.626 -13.525 -11.464  1.00 96.28           C  
ATOM   4638  HB2 ARG A 297      10.936 -13.265 -10.452  1.00 96.28           H  
ATOM   4639  HB3 ARG A 297      11.024 -14.513 -11.697  1.00 96.28           H  
ATOM   4640  O   ARG A 297      11.308 -13.702 -14.505  1.00 96.28           O  
ATOM   4641  CG  ARG A 297       9.091 -13.586 -11.538  1.00 96.28           C  
ATOM   4642  HG2 ARG A 297       8.665 -12.595 -11.379  1.00 96.28           H  
ATOM   4643  HG3 ARG A 297       8.798 -13.948 -12.523  1.00 96.28           H  
ATOM   4644  CD  ARG A 297       8.529 -14.550 -10.496  1.00 96.28           C  
ATOM   4645  HD2 ARG A 297       8.687 -14.132  -9.502  1.00 96.28           H  
ATOM   4646  HD3 ARG A 297       9.064 -15.497 -10.576  1.00 96.28           H  
ATOM   4647  NE  ARG A 297       7.094 -14.788 -10.725  1.00 96.28           N  
ATOM   4648  HE  ARG A 297       6.697 -14.367 -11.553  1.00 96.28           H  
ATOM   4649  NH1 ARG A 297       6.776 -16.292  -9.019  1.00 96.28           N  
ATOM   4650 HH11 ARG A 297       6.183 -16.953  -8.537  1.00 96.28           H  
ATOM   4651 HH12 ARG A 297       7.729 -16.146  -8.720  1.00 96.28           H  
ATOM   4652  NH2 ARG A 297       5.114 -15.874 -10.435  1.00 96.28           N  
ATOM   4653 HH21 ARG A 297       4.541 -16.541  -9.938  1.00 96.28           H  
ATOM   4654 HH22 ARG A 297       4.751 -15.428 -11.266  1.00 96.28           H  
ATOM   4655  CZ  ARG A 297       6.336 -15.639 -10.057  1.00 96.28           C  
ATOM   4656  N   ASN A 298       9.755 -12.081 -14.391  1.00 97.17           N  
ATOM   4657  H   ASN A 298       9.372 -11.319 -13.850  1.00 97.17           H  
ATOM   4658  CA  ASN A 298       9.260 -12.284 -15.760  1.00 97.17           C  
ATOM   4659  HA  ASN A 298       9.411 -13.322 -16.054  1.00 97.17           H  
ATOM   4660  C   ASN A 298      10.006 -11.421 -16.782  1.00 97.17           C  
ATOM   4661  CB  ASN A 298       7.762 -11.985 -15.835  1.00 97.17           C  
ATOM   4662  HB2 ASN A 298       7.406 -12.188 -16.845  1.00 97.17           H  
ATOM   4663  HB3 ASN A 298       7.609 -10.923 -15.642  1.00 97.17           H  
ATOM   4664  O   ASN A 298       9.942 -11.700 -17.972  1.00 97.17           O  
ATOM   4665  CG  ASN A 298       6.922 -12.798 -14.877  1.00 97.17           C  
ATOM   4666  ND2 ASN A 298       5.927 -12.150 -14.352  1.00 97.17           N  
ATOM   4667 HD21 ASN A 298       5.390 -12.543 -13.592  1.00 97.17           H  
ATOM   4668 HD22 ASN A 298       5.723 -11.235 -14.728  1.00 97.17           H  
ATOM   4669  OD1 ASN A 298       7.153 -13.949 -14.543  1.00 97.17           O  
ATOM   4670  N   PHE A 299      10.710 -10.389 -16.312  1.00 97.91           N  
ATOM   4671  H   PHE A 299      10.760 -10.257 -15.312  1.00 97.91           H  
ATOM   4672  CA  PHE A 299      11.514  -9.488 -17.135  1.00 97.91           C  
ATOM   4673  HA  PHE A 299      11.698  -9.947 -18.106  1.00 97.91           H  
ATOM   4674  C   PHE A 299      12.881  -9.262 -16.471  1.00 97.91           C  
ATOM   4675  CB  PHE A 299      10.739  -8.182 -17.368  1.00 97.91           C  
ATOM   4676  HB2 PHE A 299      11.277  -7.590 -18.108  1.00 97.91           H  
ATOM   4677  HB3 PHE A 299      10.705  -7.611 -16.440  1.00 97.91           H  
ATOM   4678  O   PHE A 299      13.208  -8.133 -16.090  1.00 97.91           O  
ATOM   4679  CG  PHE A 299       9.324  -8.372 -17.869  1.00 97.91           C  
ATOM   4680  CD1 PHE A 299       9.097  -8.754 -19.204  1.00 97.91           C  
ATOM   4681  HD1 PHE A 299       9.930  -8.907 -19.874  1.00 97.91           H  
ATOM   4682  CD2 PHE A 299       8.237  -8.199 -16.992  1.00 97.91           C  
ATOM   4683  HD2 PHE A 299       8.408  -7.921 -15.963  1.00 97.91           H  
ATOM   4684  CE1 PHE A 299       7.785  -8.965 -19.660  1.00 97.91           C  
ATOM   4685  HE1 PHE A 299       7.614  -9.279 -20.679  1.00 97.91           H  
ATOM   4686  CE2 PHE A 299       6.926  -8.395 -17.458  1.00 97.91           C  
ATOM   4687  HE2 PHE A 299       6.086  -8.254 -16.794  1.00 97.91           H  
ATOM   4688  CZ  PHE A 299       6.700  -8.783 -18.788  1.00 97.91           C  
ATOM   4689  HZ  PHE A 299       5.692  -8.949 -19.141  1.00 97.91           H  
ATOM   4690  N   PRO A 300      13.663 -10.330 -16.218  1.00 98.02           N  
ATOM   4691  CA  PRO A 300      14.838 -10.238 -15.362  1.00 98.02           C  
ATOM   4692  HA  PRO A 300      14.555  -9.813 -14.399  1.00 98.02           H  
ATOM   4693  C   PRO A 300      15.938  -9.357 -15.960  1.00 98.02           C  
ATOM   4694  CB  PRO A 300      15.289 -11.685 -15.152  1.00 98.02           C  
ATOM   4695  HB2 PRO A 300      14.786 -12.094 -14.276  1.00 98.02           H  
ATOM   4696  HB3 PRO A 300      16.370 -11.763 -15.036  1.00 98.02           H  
ATOM   4697  O   PRO A 300      16.619  -8.657 -15.207  1.00 98.02           O  
ATOM   4698  CG  PRO A 300      14.788 -12.409 -16.402  1.00 98.02           C  
ATOM   4699  HG2 PRO A 300      15.475 -12.240 -17.232  1.00 98.02           H  
ATOM   4700  HG3 PRO A 300      14.649 -13.476 -16.226  1.00 98.02           H  
ATOM   4701  CD  PRO A 300      13.464 -11.702 -16.669  1.00 98.02           C  
ATOM   4702  HD2 PRO A 300      13.209 -11.749 -17.728  1.00 98.02           H  
ATOM   4703  HD3 PRO A 300      12.682 -12.173 -16.074  1.00 98.02           H  
ATOM   4704  N   ASN A 301      16.114  -9.329 -17.285  1.00 98.46           N  
ATOM   4705  H   ASN A 301      15.430  -9.781 -17.875  1.00 98.46           H  
ATOM   4706  CA  ASN A 301      17.129  -8.492 -17.928  1.00 98.46           C  
ATOM   4707  HA  ASN A 301      18.057  -8.568 -17.360  1.00 98.46           H  
ATOM   4708  C   ASN A 301      16.714  -7.011 -17.916  1.00 98.46           C  
ATOM   4709  CB  ASN A 301      17.406  -9.004 -19.353  1.00 98.46           C  
ATOM   4710  HB2 ASN A 301      16.499  -8.940 -19.953  1.00 98.46           H  
ATOM   4711  HB3 ASN A 301      18.154  -8.365 -19.822  1.00 98.46           H  
ATOM   4712  O   ASN A 301      17.517  -6.145 -17.561  1.00 98.46           O  
ATOM   4713  CG  ASN A 301      17.928 -10.431 -19.387  1.00 98.46           C  
ATOM   4714  ND2 ASN A 301      17.120 -11.398 -19.735  1.00 98.46           N  
ATOM   4715 HD21 ASN A 301      17.426 -12.360 -19.704  1.00 98.46           H  
ATOM   4716 HD22 ASN A 301      16.137 -11.197 -19.858  1.00 98.46           H  
ATOM   4717  OD1 ASN A 301      19.088 -10.706 -19.119  1.00 98.46           O  
ATOM   4718  N   LEU A 302      15.453  -6.719 -18.238  1.00 98.52           N  
ATOM   4719  H   LEU A 302      14.851  -7.485 -18.504  1.00 98.52           H  
ATOM   4720  CA  LEU A 302      14.877  -5.377 -18.248  1.00 98.52           C  
ATOM   4721  HA  LEU A 302      15.526  -4.725 -18.832  1.00 98.52           H  
ATOM   4722  C   LEU A 302      14.786  -4.784 -16.842  1.00 98.52           C  
ATOM   4723  CB  LEU A 302      13.500  -5.448 -18.926  1.00 98.52           C  
ATOM   4724  HB2 LEU A 302      13.644  -5.766 -19.958  1.00 98.52           H  
ATOM   4725  HB3 LEU A 302      12.911  -6.212 -18.418  1.00 98.52           H  
ATOM   4726  O   LEU A 302      15.214  -3.651 -16.638  1.00 98.52           O  
ATOM   4727  CG  LEU A 302      12.697  -4.136 -18.915  1.00 98.52           C  
ATOM   4728  HG  LEU A 302      12.479  -3.845 -17.887  1.00 98.52           H  
ATOM   4729  CD1 LEU A 302      13.458  -2.997 -19.593  1.00 98.52           C  
ATOM   4730 HD11 LEU A 302      12.810  -2.126 -19.696  1.00 98.52           H  
ATOM   4731 HD12 LEU A 302      14.318  -2.710 -18.988  1.00 98.52           H  
ATOM   4732 HD13 LEU A 302      13.800  -3.318 -20.577  1.00 98.52           H  
ATOM   4733  CD2 LEU A 302      11.371  -4.358 -19.639  1.00 98.52           C  
ATOM   4734 HD21 LEU A 302      11.561  -4.733 -20.644  1.00 98.52           H  
ATOM   4735 HD22 LEU A 302      10.778  -5.096 -19.099  1.00 98.52           H  
ATOM   4736 HD23 LEU A 302      10.808  -3.427 -19.704  1.00 98.52           H  
ATOM   4737  N   ALA A 303      14.303  -5.547 -15.860  1.00 97.84           N  
ATOM   4738  H   ALA A 303      13.949  -6.465 -16.085  1.00 97.84           H  
ATOM   4739  CA  ALA A 303      14.278  -5.109 -14.468  1.00 97.84           C  
ATOM   4740  HA  ALA A 303      13.715  -4.178 -14.402  1.00 97.84           H  
ATOM   4741  C   ALA A 303      15.699  -4.828 -13.954  1.00 97.84           C  
ATOM   4742  CB  ALA A 303      13.561  -6.168 -13.625  1.00 97.84           C  
ATOM   4743  HB1 ALA A 303      14.068  -7.128 -13.721  1.00 97.84           H  
ATOM   4744  HB2 ALA A 303      13.550  -5.858 -12.581  1.00 97.84           H  
ATOM   4745  HB3 ALA A 303      12.534  -6.279 -13.974  1.00 97.84           H  
ATOM   4746  O   ALA A 303      15.922  -3.814 -13.296  1.00 97.84           O  
ATOM   4747  N   SER A 304      16.683  -5.660 -14.323  1.00 97.75           N  
ATOM   4748  H   SER A 304      16.447  -6.471 -14.876  1.00 97.75           H  
ATOM   4749  CA  SER A 304      18.089  -5.411 -13.975  1.00 97.75           C  
ATOM   4750  HA  SER A 304      18.165  -5.342 -12.889  1.00 97.75           H  
ATOM   4751  C   SER A 304      18.614  -4.093 -14.551  1.00 97.75           C  
ATOM   4752  CB  SER A 304      19.007  -6.537 -14.460  1.00 97.75           C  
ATOM   4753  HB2 SER A 304      18.959  -6.613 -15.546  1.00 97.75           H  
ATOM   4754  HB3 SER A 304      20.031  -6.293 -14.182  1.00 97.75           H  
ATOM   4755  O   SER A 304      19.284  -3.341 -13.841  1.00 97.75           O  
ATOM   4756  OG  SER A 304      18.672  -7.786 -13.894  1.00 97.75           O  
ATOM   4757  HG  SER A 304      17.878  -8.097 -14.335  1.00 97.75           H  
ATOM   4758  N   ALA A 305      18.311  -3.807 -15.823  1.00 97.85           N  
ATOM   4759  H   ALA A 305      17.762  -4.468 -16.353  1.00 97.85           H  
ATOM   4760  CA  ALA A 305      18.711  -2.568 -16.487  1.00 97.85           C  
ATOM   4761  HA  ALA A 305      19.784  -2.431 -16.357  1.00 97.85           H  
ATOM   4762  C   ALA A 305      18.018  -1.340 -15.873  1.00 97.85           C  
ATOM   4763  CB  ALA A 305      18.425  -2.698 -17.989  1.00 97.85           C  
ATOM   4764  HB1 ALA A 305      18.944  -3.567 -18.393  1.00 97.85           H  
ATOM   4765  HB2 ALA A 305      18.773  -1.803 -18.504  1.00 97.85           H  
ATOM   4766  HB3 ALA A 305      17.355  -2.810 -18.162  1.00 97.85           H  
ATOM   4767  O   ALA A 305      18.693  -0.379 -15.509  1.00 97.85           O  
ATOM   4768  N   ALA A 306      16.701  -1.407 -15.661  1.00 97.20           N  
ATOM   4769  H   ALA A 306      16.201  -2.222 -15.985  1.00 97.20           H  
ATOM   4770  CA  ALA A 306      15.919  -0.324 -15.070  1.00 97.20           C  
ATOM   4771  HA  ALA A 306      16.073   0.579 -15.662  1.00 97.20           H  
ATOM   4772  C   ALA A 306      16.355  -0.011 -13.630  1.00 97.20           C  
ATOM   4773  CB  ALA A 306      14.436  -0.704 -15.139  1.00 97.20           C  
ATOM   4774  HB1 ALA A 306      14.155  -0.894 -16.175  1.00 97.20           H  
ATOM   4775  HB2 ALA A 306      13.832   0.119 -14.757  1.00 97.20           H  
ATOM   4776  HB3 ALA A 306      14.246  -1.598 -14.545  1.00 97.20           H  
ATOM   4777  O   ALA A 306      16.529   1.152 -13.273  1.00 97.20           O  
ATOM   4778  N   PHE A 307      16.603  -1.032 -12.803  1.00 95.29           N  
ATOM   4779  H   PHE A 307      16.405  -1.973 -13.113  1.00 95.29           H  
ATOM   4780  CA  PHE A 307      17.109  -0.833 -11.442  1.00 95.29           C  
ATOM   4781  HA  PHE A 307      16.508  -0.073 -10.943  1.00 95.29           H  
ATOM   4782  C   PHE A 307      18.543  -0.306 -11.425  1.00 95.29           C  
ATOM   4783  CB  PHE A 307      17.019  -2.144 -10.652  1.00 95.29           C  
ATOM   4784  HB2 PHE A 307      17.594  -2.903 -11.183  1.00 95.29           H  
ATOM   4785  HB3 PHE A 307      17.489  -1.990  -9.681  1.00 95.29           H  
ATOM   4786  O   PHE A 307      18.876   0.519 -10.574  1.00 95.29           O  
ATOM   4787  CG  PHE A 307      15.627  -2.694 -10.397  1.00 95.29           C  
ATOM   4788  CD1 PHE A 307      14.485  -1.868 -10.402  1.00 95.29           C  
ATOM   4789  HD1 PHE A 307      14.567  -0.810 -10.604  1.00 95.29           H  
ATOM   4790  CD2 PHE A 307      15.483  -4.065 -10.122  1.00 95.29           C  
ATOM   4791  HD2 PHE A 307      16.356  -4.700 -10.130  1.00 95.29           H  
ATOM   4792  CE1 PHE A 307      13.216  -2.409 -10.142  1.00 95.29           C  
ATOM   4793  HE1 PHE A 307      12.349  -1.765 -10.148  1.00 95.29           H  
ATOM   4794  CE2 PHE A 307      14.216  -4.608  -9.853  1.00 95.29           C  
ATOM   4795  HE2 PHE A 307      14.111  -5.662  -9.640  1.00 95.29           H  
ATOM   4796  CZ  PHE A 307      13.082  -3.779  -9.865  1.00 95.29           C  
ATOM   4797  HZ  PHE A 307      12.108  -4.198  -9.659  1.00 95.29           H  
ATOM   4798  N   TYR A 308      19.389  -0.746 -12.360  1.00 94.72           N  
ATOM   4799  H   TYR A 308      19.064  -1.425 -13.034  1.00 94.72           H  
ATOM   4800  CA  TYR A 308      20.734  -0.196 -12.518  1.00 94.72           C  
ATOM   4801  HA  TYR A 308      21.273  -0.282 -11.574  1.00 94.72           H  
ATOM   4802  C   TYR A 308      20.688   1.293 -12.863  1.00 94.72           C  
ATOM   4803  CB  TYR A 308      21.506  -0.992 -13.572  1.00 94.72           C  
ATOM   4804  HB2 TYR A 308      21.540  -2.038 -13.267  1.00 94.72           H  
ATOM   4805  HB3 TYR A 308      20.983  -0.944 -14.527  1.00 94.72           H  
ATOM   4806  O   TYR A 308      21.342   2.089 -12.191  1.00 94.72           O  
ATOM   4807  CG  TYR A 308      22.922  -0.497 -13.763  1.00 94.72           C  
ATOM   4808  CD1 TYR A 308      23.203   0.474 -14.744  1.00 94.72           C  
ATOM   4809  HD1 TYR A 308      22.411   0.852 -15.374  1.00 94.72           H  
ATOM   4810  CD2 TYR A 308      23.953  -0.995 -12.944  1.00 94.72           C  
ATOM   4811  HD2 TYR A 308      23.729  -1.745 -12.199  1.00 94.72           H  
ATOM   4812  CE1 TYR A 308      24.516   0.954 -14.898  1.00 94.72           C  
ATOM   4813  HE1 TYR A 308      24.739   1.683 -15.663  1.00 94.72           H  
ATOM   4814  CE2 TYR A 308      25.268  -0.522 -13.101  1.00 94.72           C  
ATOM   4815  HE2 TYR A 308      26.057  -0.922 -12.481  1.00 94.72           H  
ATOM   4816  OH  TYR A 308      26.815   0.931 -14.209  1.00 94.72           O  
ATOM   4817  HH  TYR A 308      27.430   0.378 -13.721  1.00 94.72           H  
ATOM   4818  CZ  TYR A 308      25.546   0.463 -14.073  1.00 94.72           C  
ATOM   4819  N   TRP A 309      19.886   1.663 -13.862  1.00 95.25           N  
ATOM   4820  H   TRP A 309      19.386   0.950 -14.373  1.00 95.25           H  
ATOM   4821  CA  TRP A 309      19.680   3.049 -14.271  1.00 95.25           C  
ATOM   4822  HA  TRP A 309      20.636   3.498 -14.540  1.00 95.25           H  
ATOM   4823  C   TRP A 309      19.109   3.891 -13.123  1.00 95.25           C  
ATOM   4824  CB  TRP A 309      18.787   3.062 -15.515  1.00 95.25           C  
ATOM   4825  HB2 TRP A 309      17.871   2.507 -15.311  1.00 95.25           H  
ATOM   4826  HB3 TRP A 309      19.305   2.551 -16.327  1.00 95.25           H  
ATOM   4827  O   TRP A 309      19.739   4.858 -12.704  1.00 95.25           O  
ATOM   4828  CG  TRP A 309      18.407   4.430 -15.974  1.00 95.25           C  
ATOM   4829  CD1 TRP A 309      19.110   5.204 -16.830  1.00 95.25           C  
ATOM   4830  HD1 TRP A 309      20.030   4.914 -17.317  1.00 95.25           H  
ATOM   4831  CD2 TRP A 309      17.224   5.205 -15.608  1.00 95.25           C  
ATOM   4832  CE2 TRP A 309      17.295   6.466 -16.269  1.00 95.25           C  
ATOM   4833  CE3 TRP A 309      16.088   4.953 -14.806  1.00 95.25           C  
ATOM   4834  HE3 TRP A 309      15.978   3.995 -14.320  1.00 95.25           H  
ATOM   4835  NE1 TRP A 309      18.489   6.431 -16.955  1.00 95.25           N  
ATOM   4836  HE1 TRP A 309      18.910   7.238 -17.394  1.00 95.25           H  
ATOM   4837  CH2 TRP A 309      15.202   7.177 -15.289  1.00 95.25           C  
ATOM   4838  HH2 TRP A 309      14.442   7.931 -15.147  1.00 95.25           H  
ATOM   4839  CZ2 TRP A 309      16.302   7.442 -16.121  1.00 95.25           C  
ATOM   4840  HZ2 TRP A 309      16.389   8.400 -16.612  1.00 95.25           H  
ATOM   4841  CZ3 TRP A 309      15.091   5.933 -14.642  1.00 95.25           C  
ATOM   4842  HZ3 TRP A 309      14.228   5.743 -14.022  1.00 95.25           H  
ATOM   4843  N   SER A 310      18.007   3.455 -12.506  1.00 93.34           N  
ATOM   4844  H   SER A 310      17.543   2.644 -12.890  1.00 93.34           H  
ATOM   4845  CA  SER A 310      17.340   4.178 -11.415  1.00 93.34           C  
ATOM   4846  HA  SER A 310      17.031   5.157 -11.782  1.00 93.34           H  
ATOM   4847  C   SER A 310      18.258   4.397 -10.208  1.00 93.34           C  
ATOM   4848  CB  SER A 310      16.089   3.397 -11.005  1.00 93.34           C  
ATOM   4849  HB2 SER A 310      16.378   2.392 -10.699  1.00 93.34           H  
ATOM   4850  HB3 SER A 310      15.421   3.323 -11.863  1.00 93.34           H  
ATOM   4851  O   SER A 310      18.270   5.472  -9.613  1.00 93.34           O  
ATOM   4852  OG  SER A 310      15.409   4.027  -9.940  1.00 93.34           O  
ATOM   4853  HG  SER A 310      14.674   4.520 -10.310  1.00 93.34           H  
ATOM   4854  N   LYS A 311      19.103   3.416  -9.864  1.00 90.96           N  
ATOM   4855  H   LYS A 311      19.051   2.545 -10.373  1.00 90.96           H  
ATOM   4856  CA  LYS A 311      20.106   3.558  -8.797  1.00 90.96           C  
ATOM   4857  HA  LYS A 311      19.606   3.898  -7.890  1.00 90.96           H  
ATOM   4858  C   LYS A 311      21.177   4.605  -9.123  1.00 90.96           C  
ATOM   4859  CB  LYS A 311      20.731   2.181  -8.548  1.00 90.96           C  
ATOM   4860  HB2 LYS A 311      19.933   1.483  -8.294  1.00 90.96           H  
ATOM   4861  HB3 LYS A 311      21.208   1.835  -9.465  1.00 90.96           H  
ATOM   4862  O   LYS A 311      21.747   5.187  -8.202  1.00 90.96           O  
ATOM   4863  CG  LYS A 311      21.761   2.178  -7.411  1.00 90.96           C  
ATOM   4864  HG2 LYS A 311      21.283   2.508  -6.489  1.00 90.96           H  
ATOM   4865  HG3 LYS A 311      22.592   2.843  -7.649  1.00 90.96           H  
ATOM   4866  CD  LYS A 311      22.313   0.764  -7.236  1.00 90.96           C  
ATOM   4867  HD2 LYS A 311      22.800   0.447  -8.158  1.00 90.96           H  
ATOM   4868  HD3 LYS A 311      21.487   0.088  -7.018  1.00 90.96           H  
ATOM   4869  CE  LYS A 311      23.311   0.729  -6.084  1.00 90.96           C  
ATOM   4870  HE2 LYS A 311      22.810   1.107  -5.193  1.00 90.96           H  
ATOM   4871  HE3 LYS A 311      24.146   1.398  -6.292  1.00 90.96           H  
ATOM   4872  NZ  LYS A 311      23.788  -0.655  -5.833  1.00 90.96           N  
ATOM   4873  HZ1 LYS A 311      23.022  -1.311  -5.781  1.00 90.96           H  
ATOM   4874  HZ2 LYS A 311      24.208  -0.678  -4.915  1.00 90.96           H  
ATOM   4875  HZ3 LYS A 311      24.438  -0.984  -6.534  1.00 90.96           H  
ATOM   4876  N   LYS A 312      21.504   4.796 -10.404  1.00 89.05           N  
ATOM   4877  H   LYS A 312      20.954   4.323 -11.106  1.00 89.05           H  
ATOM   4878  CA  LYS A 312      22.517   5.758 -10.858  1.00 89.05           C  
ATOM   4879  HA  LYS A 312      23.271   5.878 -10.080  1.00 89.05           H  
ATOM   4880  C   LYS A 312      21.961   7.167 -11.030  1.00 89.05           C  
ATOM   4881  CB  LYS A 312      23.174   5.267 -12.157  1.00 89.05           C  
ATOM   4882  HB2 LYS A 312      23.799   6.068 -12.551  1.00 89.05           H  
ATOM   4883  HB3 LYS A 312      22.398   5.058 -12.894  1.00 89.05           H  
ATOM   4884  O   LYS A 312      22.700   8.100 -10.745  1.00 89.05           O  
ATOM   4885  CG  LYS A 312      24.049   4.017 -11.989  1.00 89.05           C  
ATOM   4886  HG2 LYS A 312      24.391   3.699 -12.974  1.00 89.05           H  
ATOM   4887  HG3 LYS A 312      23.467   3.209 -11.547  1.00 89.05           H  
ATOM   4888  CD  LYS A 312      25.265   4.288 -11.099  1.00 89.05           C  
ATOM   4889  HD2 LYS A 312      25.838   5.116 -11.518  1.00 89.05           H  
ATOM   4890  HD3 LYS A 312      24.930   4.556 -10.098  1.00 89.05           H  
ATOM   4891  CE  LYS A 312      26.138   3.038 -11.011  1.00 89.05           C  
ATOM   4892  HE2 LYS A 312      26.489   2.788 -12.012  1.00 89.05           H  
ATOM   4893  HE3 LYS A 312      25.519   2.214 -10.657  1.00 89.05           H  
ATOM   4894  NZ  LYS A 312      27.276   3.274 -10.090  1.00 89.05           N  
ATOM   4895  HZ1 LYS A 312      26.931   3.530  -9.176  1.00 89.05           H  
ATOM   4896  HZ2 LYS A 312      27.854   2.450 -10.007  1.00 89.05           H  
ATOM   4897  HZ3 LYS A 312      27.839   4.042 -10.427  1.00 89.05           H  
ATOM   4898  N   GLU A 313      20.702   7.304 -11.437  1.00 89.03           N  
ATOM   4899  H   GLU A 313      20.199   6.491 -11.765  1.00 89.03           H  
ATOM   4900  CA  GLU A 313      20.040   8.609 -11.543  1.00 89.03           C  
ATOM   4901  HA  GLU A 313      20.727   9.339 -11.973  1.00 89.03           H  
ATOM   4902  C   GLU A 313      19.620   9.168 -10.183  1.00 89.03           C  
ATOM   4903  CB  GLU A 313      18.798   8.522 -12.440  1.00 89.03           C  
ATOM   4904  HB2 GLU A 313      18.091   7.818 -12.002  1.00 89.03           H  
ATOM   4905  HB3 GLU A 313      18.319   9.501 -12.452  1.00 89.03           H  
ATOM   4906  O   GLU A 313      19.660  10.375  -9.983  1.00 89.03           O  
ATOM   4907  CG  GLU A 313      19.055   8.107 -13.892  1.00 89.03           C  
ATOM   4908  HG2 GLU A 313      19.267   7.039 -13.921  1.00 89.03           H  
ATOM   4909  HG3 GLU A 313      18.130   8.281 -14.442  1.00 89.03           H  
ATOM   4910  CD  GLU A 313      20.182   8.865 -14.594  1.00 89.03           C  
ATOM   4911  OE1 GLU A 313      20.890   8.196 -15.388  1.00 89.03           O  
ATOM   4912  OE2 GLU A 313      20.420  10.048 -14.289  1.00 89.03           O  
ATOM   4913  N   ASN A 314      19.248   8.313  -9.223  1.00 84.16           N  
ATOM   4914  H   ASN A 314      19.180   7.333  -9.456  1.00 84.16           H  
ATOM   4915  CA  ASN A 314      18.758   8.764  -7.922  1.00 84.16           C  
ATOM   4916  HA  ASN A 314      18.243   9.713  -8.066  1.00 84.16           H  
ATOM   4917  C   ASN A 314      19.905   8.976  -6.916  1.00 84.16           C  
ATOM   4918  CB  ASN A 314      17.703   7.775  -7.406  1.00 84.16           C  
ATOM   4919  HB2 ASN A 314      18.085   6.756  -7.453  1.00 84.16           H  
ATOM   4920  HB3 ASN A 314      17.468   8.007  -6.367  1.00 84.16           H  
ATOM   4921  O   ASN A 314      20.446   7.992  -6.392  1.00 84.16           O  
ATOM   4922  CG  ASN A 314      16.411   7.898  -8.188  1.00 84.16           C  
ATOM   4923  ND2 ASN A 314      15.842   6.820  -8.664  1.00 84.16           N  
ATOM   4924 HD21 ASN A 314      15.029   7.004  -9.235  1.00 84.16           H  
ATOM   4925 HD22 ASN A 314      16.383   5.975  -8.772  1.00 84.16           H  
ATOM   4926  OD1 ASN A 314      15.872   8.974  -8.341  1.00 84.16           O  
ATOM   4927  N   PRO A 315      20.230  10.229  -6.523  1.00 73.71           N  
ATOM   4928  CA  PRO A 315      21.324  10.500  -5.585  1.00 73.71           C  
ATOM   4929  HA  PRO A 315      22.252  10.121  -6.013  1.00 73.71           H  
ATOM   4930  C   PRO A 315      21.095   9.848  -4.216  1.00 73.71           C  
ATOM   4931  CB  PRO A 315      21.405  12.029  -5.472  1.00 73.71           C  
ATOM   4932  HB2 PRO A 315      20.826  12.378  -4.617  1.00 73.71           H  
ATOM   4933  HB3 PRO A 315      22.437  12.370  -5.394  1.00 73.71           H  
ATOM   4934  O   PRO A 315      22.041   9.417  -3.557  1.00 73.71           O  
ATOM   4935  CG  PRO A 315      20.747  12.528  -6.757  1.00 73.71           C  
ATOM   4936  HG2 PRO A 315      21.458  12.484  -7.582  1.00 73.71           H  
ATOM   4937  HG3 PRO A 315      20.340  13.533  -6.646  1.00 73.71           H  
ATOM   4938  CD  PRO A 315      19.652  11.492  -6.968  1.00 73.71           C
[truncated: 70,155 more chars]
