# Supplementary material for: Using structure prediction of negative sense RNA virus nucleoproteins to assess evolutionary relationships
Source: bioRxiv. 2024 May 22:2024.02.16.580771. Originally published 2024 Feb 17. Preprint. [Version 2] doi: 10.1101/2024.02.16.580771 (PMC10888975; doi:10.1101/2024.02.16.580771)
Supplement: Supplement 2 — Supplementary File 2: Full NSV Dataset NP AlphaFold PDBs (.pdb files) [file media-2.zip › Full NSV Dataset NP AlphaFold PDBs/OrV.pdb]

ATOM      1  N   MET A   1     -18.823 -17.148 -23.600  1.00 38.89           N  
ATOM      2  H   MET A   1     -19.807 -17.365 -23.528  1.00 38.89           H  
ATOM      3  H2  MET A   1     -18.452 -17.553 -24.448  1.00 38.89           H  
ATOM      4  H3  MET A   1     -18.719 -16.144 -23.644  1.00 38.89           H  
ATOM      5  CA  MET A   1     -18.091 -17.655 -22.420  1.00 38.89           C  
ATOM      6  HA  MET A   1     -18.238 -18.731 -22.324  1.00 38.89           H  
ATOM      7  C   MET A   1     -18.674 -16.992 -21.185  1.00 38.89           C  
ATOM      8  CB  MET A   1     -16.583 -17.380 -22.532  1.00 38.89           C  
ATOM      9  HB2 MET A   1     -16.417 -16.362 -22.885  1.00 38.89           H  
ATOM     10  HB3 MET A   1     -16.128 -17.479 -21.547  1.00 38.89           H  
ATOM     11  O   MET A   1     -18.464 -15.808 -20.974  1.00 38.89           O  
ATOM     12  CG  MET A   1     -15.888 -18.371 -23.472  1.00 38.89           C  
ATOM     13  HG2 MET A   1     -15.966 -19.373 -23.050  1.00 38.89           H  
ATOM     14  HG3 MET A   1     -16.382 -18.362 -24.443  1.00 38.89           H  
ATOM     15  SD  MET A   1     -14.141 -17.980 -23.724  1.00 38.89           S  
ATOM     16  CE  MET A   1     -13.602 -19.437 -24.661  1.00 38.89           C  
ATOM     17  HE1 MET A   1     -14.167 -19.512 -25.590  1.00 38.89           H  
ATOM     18  HE2 MET A   1     -12.542 -19.343 -24.896  1.00 38.89           H  
ATOM     19  HE3 MET A   1     -13.755 -20.338 -24.067  1.00 38.89           H  
ATOM     20  N   THR A   2     -19.498 -17.723 -20.443  1.00 25.78           N  
ATOM     21  H   THR A   2     -19.679 -18.689 -20.675  1.00 25.78           H  
ATOM     22  CA  THR A   2     -20.095 -17.295 -19.172  1.00 25.78           C  
ATOM     23  HA  THR A   2     -20.456 -16.269 -19.243  1.00 25.78           H  
ATOM     24  C   THR A   2     -19.044 -17.374 -18.071  1.00 25.78           C  
ATOM     25  CB  THR A   2     -21.274 -18.221 -18.815  1.00 25.78           C  
ATOM     26  HB  THR A   2     -21.454 -18.191 -17.740  1.00 25.78           H  
ATOM     27  O   THR A   2     -18.683 -18.472 -17.646  1.00 25.78           O  
ATOM     28  CG2 THR A   2     -22.558 -17.812 -19.528  1.00 25.78           C  
ATOM     29 HG21 THR A   2     -23.359 -18.498 -19.251  1.00 25.78           H  
ATOM     30 HG22 THR A   2     -22.843 -16.804 -19.229  1.00 25.78           H  
ATOM     31 HG23 THR A   2     -22.420 -17.846 -20.609  1.00 25.78           H  
ATOM     32  OG1 THR A   2     -20.962 -19.544 -19.209  1.00 25.78           O  
ATOM     33  HG1 THR A   2     -20.281 -19.845 -18.604  1.00 25.78           H  
ATOM     34  N   THR A   3     -18.544 -16.228 -17.617  1.00 29.65           N  
ATOM     35  H   THR A   3     -18.758 -15.363 -18.091  1.00 29.65           H  
ATOM     36  CA  THR A   3     -17.665 -16.141 -16.447  1.00 29.65           C  
ATOM     37  HA  THR A   3     -16.902 -16.916 -16.523  1.00 29.65           H  
ATOM     38  C   THR A   3     -18.510 -16.403 -15.203  1.00 29.65           C  
ATOM     39  CB  THR A   3     -16.943 -14.781 -16.374  1.00 29.65           C  
ATOM     40  HB  THR A   3     -17.591 -14.030 -15.923  1.00 29.65           H  
ATOM     41  O   THR A   3     -19.164 -15.508 -14.674  1.00 29.65           O  
ATOM     42  CG2 THR A   3     -15.639 -14.880 -15.584  1.00 29.65           C  
ATOM     43 HG21 THR A   3     -14.960 -15.586 -16.061  1.00 29.65           H  
ATOM     44 HG22 THR A   3     -15.163 -13.901 -15.531  1.00 29.65           H  
ATOM     45 HG23 THR A   3     -15.850 -15.213 -14.568  1.00 29.65           H  
ATOM     46  OG1 THR A   3     -16.602 -14.346 -17.671  1.00 29.65           O  
ATOM     47  HG1 THR A   3     -16.104 -13.531 -17.579  1.00 29.65           H  
ATOM     48  N   LYS A   4     -18.568 -17.670 -14.783  1.00 25.95           N  
ATOM     49  H   LYS A   4     -18.072 -18.363 -15.326  1.00 25.95           H  
ATOM     50  CA  LYS A   4     -19.174 -18.084 -13.517  1.00 25.95           C  
ATOM     51  HA  LYS A   4     -20.189 -17.694 -13.440  1.00 25.95           H  
ATOM     52  C   LYS A   4     -18.349 -17.478 -12.378  1.00 25.95           C  
ATOM     53  CB  LYS A   4     -19.204 -19.624 -13.412  1.00 25.95           C  
ATOM     54  HB2 LYS A   4     -19.409 -19.885 -12.374  1.00 25.95           H  
ATOM     55  HB3 LYS A   4     -18.221 -20.022 -13.664  1.00 25.95           H  
ATOM     56  O   LYS A   4     -17.295 -18.006 -12.040  1.00 25.95           O  
ATOM     57  CG  LYS A   4     -20.272 -20.301 -14.288  1.00 25.95           C  
ATOM     58  HG2 LYS A   4     -21.254 -19.916 -14.014  1.00 25.95           H  
ATOM     59  HG3 LYS A   4     -20.082 -20.076 -15.338  1.00 25.95           H  
ATOM     60  CD  LYS A   4     -20.245 -21.826 -14.080  1.00 25.95           C  
ATOM     61  HD2 LYS A   4     -19.280 -22.212 -14.409  1.00 25.95           H  
ATOM     62  HD3 LYS A   4     -20.361 -22.038 -13.017  1.00 25.95           H  
ATOM     63  CE  LYS A   4     -21.374 -22.521 -14.855  1.00 25.95           C  
ATOM     64  HE2 LYS A   4     -21.259 -22.296 -15.915  1.00 25.95           H  
ATOM     65  HE3 LYS A   4     -22.325 -22.103 -14.527  1.00 25.95           H  
ATOM     66  NZ  LYS A   4     -21.367 -23.993 -14.640  1.00 25.95           N  
ATOM     67  HZ1 LYS A   4     -20.494 -24.401 -14.942  1.00 25.95           H  
ATOM     68  HZ2 LYS A   4     -22.121 -24.432 -15.151  1.00 25.95           H  
ATOM     69  HZ3 LYS A   4     -21.495 -24.207 -13.661  1.00 25.95           H  
ATOM     70  N   PHE A   5     -18.824 -16.387 -11.783  1.00 31.09           N  
ATOM     71  H   PHE A   5     -19.635 -15.934 -12.179  1.00 31.09           H  
ATOM     72  CA  PHE A   5     -18.428 -16.020 -10.425  1.00 31.09           C  
ATOM     73  HA  PHE A   5     -17.349 -16.122 -10.310  1.00 31.09           H  
ATOM     74  C   PHE A   5     -19.099 -17.020  -9.484  1.00 31.09           C  
ATOM     75  CB  PHE A   5     -18.803 -14.563 -10.120  1.00 31.09           C  
ATOM     76  HB2 PHE A   5     -19.795 -14.345 -10.514  1.00 31.09           H  
ATOM     77  HB3 PHE A   5     -18.854 -14.439  -9.038  1.00 31.09           H  
ATOM     78  O   PHE A   5     -20.243 -16.851  -9.077  1.00 31.09           O  
ATOM     79  CG  PHE A   5     -17.801 -13.557 -10.652  1.00 31.09           C  
ATOM     80  CD1 PHE A   5     -16.680 -13.212  -9.873  1.00 31.09           C  
ATOM     81  HD1 PHE A   5     -16.538 -13.661  -8.901  1.00 31.09           H  
ATOM     82  CD2 PHE A   5     -17.982 -12.964 -11.915  1.00 31.09           C  
ATOM     83  HD2 PHE A   5     -18.840 -13.226 -12.517  1.00 31.09           H  
ATOM     84  CE1 PHE A   5     -15.748 -12.273 -10.350  1.00 31.09           C  
ATOM     85  HE1 PHE A   5     -14.895 -12.003  -9.746  1.00 31.09           H  
ATOM     86  CE2 PHE A   5     -17.051 -12.023 -12.392  1.00 31.09           C  
ATOM     87  HE2 PHE A   5     -17.200 -11.559 -13.355  1.00 31.09           H  
ATOM     88  CZ  PHE A   5     -15.936 -11.676 -11.609  1.00 31.09           C  
ATOM     89  HZ  PHE A   5     -15.226 -10.947 -11.971  1.00 31.09           H  
ATOM     90  N   SER A   6     -18.424 -18.137  -9.238  1.00 32.19           N  
ATOM     91  H   SER A   6     -17.520 -18.273  -9.667  1.00 32.19           H  
ATOM     92  CA  SER A   6     -18.878 -19.171  -8.316  1.00 32.19           C  
ATOM     93  HA  SER A   6     -19.900 -19.447  -8.574  1.00 32.19           H  
ATOM     94  C   SER A   6     -18.879 -18.643  -6.878  1.00 32.19           C  
ATOM     95  CB  SER A   6     -18.009 -20.428  -8.469  1.00 32.19           C  
ATOM     96  HB2 SER A   6     -18.386 -21.008  -9.311  1.00 32.19           H  
ATOM     97  HB3 SER A   6     -18.074 -21.039  -7.569  1.00 32.19           H  
ATOM     98  O   SER A   6     -17.820 -18.362  -6.325  1.00 32.19           O  
ATOM     99  OG  SER A   6     -16.660 -20.094  -8.738  1.00 32.19           O  
ATOM    100  HG  SER A   6     -16.308 -19.683  -7.946  1.00 32.19           H  
ATOM    101  N   ASN A   7     -20.091 -18.525  -6.328  1.00 28.62           N  
ATOM    102  H   ASN A   7     -20.868 -18.563  -6.971  1.00 28.62           H  
ATOM    103  CA  ASN A   7     -20.495 -18.681  -4.927  1.00 28.62           C  
ATOM    104  HA  ASN A   7     -21.386 -18.070  -4.780  1.00 28.62           H  
ATOM    105  C   ASN A   7     -19.504 -18.220  -3.848  1.00 28.62           C  
ATOM    106  CB  ASN A   7     -20.922 -20.149  -4.709  1.00 28.62           C  
ATOM    107  HB2 ASN A   7     -20.154 -20.825  -5.087  1.00 28.62           H  
ATOM    108  HB3 ASN A   7     -21.022 -20.327  -3.638  1.00 28.62           H  
ATOM    109  O   ASN A   7     -18.744 -19.021  -3.305  1.00 28.62           O  
ATOM    110  CG  ASN A   7     -22.261 -20.495  -5.329  1.00 28.62           C  
ATOM    111  ND2 ASN A   7     -22.714 -21.716  -5.180  1.00 28.62           N  
ATOM    112 HD21 ASN A   7     -23.664 -21.862  -5.491  1.00 28.62           H  
ATOM    113 HD22 ASN A   7     -22.244 -22.365  -4.564  1.00 28.62           H  
ATOM    114  OD1 ASN A   7     -22.910 -19.687  -5.965  1.00 28.62           O  
ATOM    115  N   TRP A   8     -19.625 -16.961  -3.429  1.00 38.28           N  
ATOM    116  H   TRP A   8     -20.279 -16.361  -3.911  1.00 38.28           H  
ATOM    117  CA  TRP A   8     -19.273 -16.562  -2.064  1.00 38.28           C  
ATOM    118  HA  TRP A   8     -18.528 -17.246  -1.656  1.00 38.28           H  
ATOM    119  C   TRP A   8     -20.549 -16.681  -1.230  1.00 38.28           C  
ATOM    120  CB  TRP A   8     -18.653 -15.163  -2.066  1.00 38.28           C  
ATOM    121  HB2 TRP A   8     -18.495 -14.850  -1.034  1.00 38.28           H  
ATOM    122  HB3 TRP A   8     -19.347 -14.458  -2.524  1.00 38.28           H  
ATOM    123  O   TRP A   8     -21.478 -15.904  -1.422  1.00 38.28           O  
ATOM    124  CG  TRP A   8     -17.339 -15.102  -2.784  1.00 38.28           C  
ATOM    125  CD1 TRP A   8     -17.169 -14.768  -4.083  1.00 38.28           C  
ATOM    126  HD1 TRP A   8     -17.970 -14.489  -4.751  1.00 38.28           H  
ATOM    127  CD2 TRP A   8     -16.014 -15.464  -2.288  1.00 38.28           C  
ATOM    128  CE2 TRP A   8     -15.077 -15.313  -3.354  1.00 38.28           C  
ATOM    129  CE3 TRP A   8     -15.510 -15.928  -1.052  1.00 38.28           C  
ATOM    130  HE3 TRP A   8     -16.198 -16.077  -0.233  1.00 38.28           H  
ATOM    131  NE1 TRP A   8     -15.835 -14.885  -4.423  1.00 38.28           N  
ATOM    132  HE1 TRP A   8     -15.488 -14.734  -5.359  1.00 38.28           H  
ATOM    133  CH2 TRP A   8     -13.246 -16.063  -1.962  1.00 38.28           C  
ATOM    134  HH2 TRP A   8     -12.203 -16.321  -1.845  1.00 38.28           H  
ATOM    135  CZ2 TRP A   8     -13.713 -15.598  -3.203  1.00 38.28           C  
ATOM    136  HZ2 TRP A   8     -13.039 -15.486  -4.040  1.00 38.28           H  
ATOM    137  CZ3 TRP A   8     -14.144 -16.230  -0.891  1.00 38.28           C  
ATOM    138  HZ3 TRP A   8     -13.797 -16.626   0.052  1.00 38.28           H  
ATOM    139  N   GLY A   9     -20.616 -17.742  -0.423  1.00 31.26           N  
ATOM    140  H   GLY A   9     -19.793 -18.322  -0.346  1.00 31.26           H  
ATOM    141  CA  GLY A   9     -21.830 -18.241   0.222  1.00 31.26           C  
ATOM    142  HA2 GLY A   9     -21.578 -19.078   0.873  1.00 31.26           H  
ATOM    143  HA3 GLY A   9     -22.497 -18.615  -0.555  1.00 31.26           H  
ATOM    144  C   GLY A   9     -22.597 -17.220   1.063  1.00 31.26           C  
ATOM    145  O   GLY A   9     -22.018 -16.363   1.730  1.00 31.26           O  
ATOM    146  N   GLU A  10     -23.917 -17.377   1.018  1.00 29.80           N  
ATOM    147  H   GLU A  10     -24.287 -18.102   0.420  1.00 29.80           H  
ATOM    148  CA  GLU A  10     -24.909 -16.756   1.889  1.00 29.80           C  
ATOM    149  HA  GLU A  10     -24.926 -15.677   1.732  1.00 29.80           H  
ATOM    150  C   GLU A  10     -24.564 -17.055   3.354  1.00 29.80           C  
ATOM    151  CB  GLU A  10     -26.291 -17.340   1.528  1.00 29.80           C  
ATOM    152  HB2 GLU A  10     -26.221 -18.427   1.573  1.00 29.80           H  
ATOM    153  HB3 GLU A  10     -27.022 -17.010   2.266  1.00 29.80           H  
ATOM    154  O   GLU A  10     -24.578 -18.204   3.792  1.00 29.80           O  
ATOM    155  CG  GLU A  10     -26.768 -16.898   0.130  1.00 29.80           C  
ATOM    156  HG2 GLU A  10     -25.943 -16.989  -0.575  1.00 29.80           H  
ATOM    157  HG3 GLU A  10     -27.037 -15.843   0.178  1.00 29.80           H  
ATOM    158  CD  GLU A  10     -27.944 -17.717  -0.431  1.00 29.80           C  
ATOM    159  OE1 GLU A  10     -28.616 -17.181  -1.342  1.00 29.80           O  
ATOM    160  OE2 GLU A  10     -28.073 -18.904  -0.057  1.00 29.80           O  
ATOM    161  N   ILE A  11     -24.225 -16.019   4.122  1.00 33.06           N  
ATOM    162  H   ILE A  11     -24.187 -15.103   3.699  1.00 33.06           H  
ATOM    163  CA  ILE A  11     -24.216 -16.100   5.583  1.00 33.06           C  
ATOM    164  HA  ILE A  11     -24.175 -17.144   5.893  1.00 33.06           H  
ATOM    165  C   ILE A  11     -25.565 -15.550   6.036  1.00 33.06           C  
ATOM    166  CB  ILE A  11     -22.986 -15.401   6.208  1.00 33.06           C  
ATOM    167  HB  ILE A  11     -22.996 -14.349   5.920  1.00 33.06           H  
ATOM    168  O   ILE A  11     -25.715 -14.353   6.278  1.00 33.06           O  
ATOM    169  CG1 ILE A  11     -21.678 -16.046   5.684  1.00 33.06           C  
ATOM    170 HG12 ILE A  11     -21.658 -17.100   5.960  1.00 33.06           H  
ATOM    171 HG13 ILE A  11     -21.662 -15.988   4.596  1.00 33.06           H  
ATOM    172  CG2 ILE A  11     -23.048 -15.495   7.747  1.00 33.06           C  
ATOM    173 HG21 ILE A  11     -23.976 -15.061   8.117  1.00 33.06           H  
ATOM    174 HG22 ILE A  11     -22.227 -14.937   8.198  1.00 33.06           H  
ATOM    175 HG23 ILE A  11     -23.001 -16.539   8.060  1.00 33.06           H  
ATOM    176  CD1 ILE A  11     -20.391 -15.378   6.188  1.00 33.06           C  
ATOM    177 HD11 ILE A  11     -19.537 -15.794   5.653  1.00 33.06           H  
ATOM    178 HD12 ILE A  11     -20.433 -14.304   6.006  1.00 33.06           H  
ATOM    179 HD13 ILE A  11     -20.255 -15.565   7.253  1.00 33.06           H  
ATOM    180  N   GLU A  12     -26.558 -16.432   6.102  1.00 29.25           N  
ATOM    181  H   GLU A  12     -26.391 -17.375   5.783  1.00 29.25           H  
ATOM    182  CA  GLU A  12     -27.799 -16.185   6.829  1.00 29.25           C  
ATOM    183  HA  GLU A  12     -28.158 -15.180   6.607  1.00 29.25           H  
ATOM    184  C   GLU A  12     -27.515 -16.292   8.334  1.00 29.25           C  
ATOM    185  CB  GLU A  12     -28.891 -17.183   6.416  1.00 29.25           C  
ATOM    186  HB2 GLU A  12     -29.723 -17.075   7.112  1.00 29.25           H  
ATOM    187  HB3 GLU A  12     -28.499 -18.197   6.499  1.00 29.25           H  
ATOM    188  O   GLU A  12     -27.114 -17.337   8.845  1.00 29.25           O  
ATOM    189  CG  GLU A  12     -29.419 -16.944   4.994  1.00 29.25           C  
ATOM    190  HG2 GLU A  12     -29.717 -15.899   4.909  1.00 29.25           H  
ATOM    191  HG3 GLU A  12     -28.614 -17.125   4.281  1.00 29.25           H  
ATOM    192  CD  GLU A  12     -30.617 -17.850   4.656  1.00 29.25           C  
ATOM    193  OE1 GLU A  12     -31.431 -17.427   3.806  1.00 29.25           O  
ATOM    194  OE2 GLU A  12     -30.735 -18.931   5.279  1.00 29.25           O  
ATOM    195  N   SER A  13     -27.701 -15.194   9.061  1.00 34.18           N  
ATOM    196  H   SER A  13     -27.951 -14.341   8.582  1.00 34.18           H  
ATOM    197  CA  SER A  13     -27.689 -15.182  10.524  1.00 34.18           C  
ATOM    198  HA  SER A  13     -27.939 -16.174  10.900  1.00 34.18           H  
ATOM    199  C   SER A  13     -28.758 -14.211  11.008  1.00 34.18           C  
ATOM    200  CB  SER A  13     -26.288 -14.832  11.044  1.00 34.18           C  
ATOM    201  HB2 SER A  13     -25.650 -15.712  10.973  1.00 34.18           H  
ATOM    202  HB3 SER A  13     -25.865 -14.045  10.420  1.00 34.18           H  
ATOM    203  O   SER A  13     -28.524 -13.013  11.112  1.00 34.18           O  
ATOM    204  OG  SER A  13     -26.318 -14.365  12.382  1.00 34.18           O  
ATOM    205  HG  SER A  13     -26.771 -13.519  12.364  1.00 34.18           H  
ATOM    206  N   THR A  14     -29.940 -14.747  11.300  1.00 28.12           N  
ATOM    207  H   THR A  14     -30.086 -15.722  11.081  1.00 28.12           H  
ATOM    208  CA  THR A  14     -31.049 -14.076  11.990  1.00 28.12           C  
ATOM    209  HA  THR A  14     -31.049 -13.011  11.759  1.00 28.12           H  
ATOM    210  C   THR A  14     -30.912 -14.263  13.506  1.00 28.12           C  
ATOM    211  CB  THR A  14     -32.383 -14.696  11.527  1.00 28.12           C  
ATOM    212  HB  THR A  14     -33.179 -14.369  12.197  1.00 28.12           H  
ATOM    213  O   THR A  14     -31.132 -15.372  13.993  1.00 28.12           O  
ATOM    214  CG2 THR A  14     -32.763 -14.300  10.103  1.00 28.12           C  
ATOM    215 HG21 THR A  14     -33.722 -14.750   9.846  1.00 28.12           H  
ATOM    216 HG22 THR A  14     -32.846 -13.216  10.028  1.00 28.12           H  
ATOM    217 HG23 THR A  14     -32.010 -14.654   9.399  1.00 28.12           H  
ATOM    218  OG1 THR A  14     -32.296 -16.106  11.562  1.00 28.12           O  
ATOM    219  HG1 THR A  14     -32.044 -16.340  12.458  1.00 28.12           H  
ATOM    220  N   VAL A  15     -30.565 -13.220  14.276  1.00 34.15           N  
ATOM    221  H   VAL A  15     -30.333 -12.344  13.830  1.00 34.15           H  
ATOM    222  CA  VAL A  15     -30.511 -13.243  15.762  1.00 34.15           C  
ATOM    223  HA  VAL A  15     -31.248 -13.968  16.108  1.00 34.15           H  
ATOM    224  C   VAL A  15     -30.906 -11.849  16.329  1.00 34.15           C  
ATOM    225  CB  VAL A  15     -29.109 -13.716  16.235  1.00 34.15           C  
ATOM    226  HB  VAL A  15     -28.365 -13.013  15.861  1.00 34.15           H  
ATOM    227  O   VAL A  15     -30.706 -10.858  15.638  1.00 34.15           O  
ATOM    228  CG1 VAL A  15     -28.932 -13.807  17.756  1.00 34.15           C  
ATOM    229 HG11 VAL A  15     -27.931 -14.174  17.983  1.00 34.15           H  
ATOM    230 HG12 VAL A  15     -29.655 -14.502  18.184  1.00 34.15           H  
ATOM    231 HG13 VAL A  15     -29.014 -12.804  18.174  1.00 34.15           H  
ATOM    232  CG2 VAL A  15     -28.731 -15.119  15.733  1.00 34.15           C  
ATOM    233 HG21 VAL A  15     -28.616 -15.106  14.649  1.00 34.15           H  
ATOM    234 HG22 VAL A  15     -29.498 -15.843  16.008  1.00 34.15           H  
ATOM    235 HG23 VAL A  15     -27.770 -15.434  16.141  1.00 34.15           H  
ATOM    236  N   PRO A  16     -31.497 -11.715  17.545  1.00 27.59           N  
ATOM    237  CA  PRO A  16     -32.288 -10.539  17.931  1.00 27.59           C  
ATOM    238  HA  PRO A  16     -32.873 -10.242  17.061  1.00 27.59           H  
ATOM    239  C   PRO A  16     -31.498  -9.304  18.401  1.00 27.59           C  
ATOM    240  CB  PRO A  16     -33.267 -10.998  19.022  1.00 27.59           C  
ATOM    241  HB2 PRO A  16     -34.290 -10.945  18.649  1.00 27.59           H  
ATOM    242  HB3 PRO A  16     -33.176 -10.381  19.916  1.00 27.59           H  
ATOM    243  O   PRO A  16     -30.432  -9.412  19.019  1.00 27.59           O  
ATOM    244  CG  PRO A  16     -32.909 -12.444  19.345  1.00 27.59           C  
ATOM    245  HG2 PRO A  16     -32.755 -12.580  20.415  1.00 27.59           H  
ATOM    246  HG3 PRO A  16     -33.704 -13.102  18.994  1.00 27.59           H  
ATOM    247  CD  PRO A  16     -31.635 -12.729  18.575  1.00 27.59           C  
ATOM    248  HD2 PRO A  16     -30.806 -12.651  19.279  1.00 27.59           H  
ATOM    249  HD3 PRO A  16     -31.699 -13.735  18.160  1.00 27.59           H  
ATOM    250  N   VAL A  17     -32.135  -8.147  18.173  1.00 25.46           N  
ATOM    251  H   VAL A  17     -33.011  -8.230  17.677  1.00 25.46           H  
ATOM    252  CA  VAL A  17     -31.709  -6.760  18.431  1.00 25.46           C  
ATOM    253  HA  VAL A  17     -30.719  -6.613  18.000  1.00 25.46           H  
ATOM    254  C   VAL A  17     -31.648  -6.455  19.937  1.00 25.46           C  
ATOM    255  CB  VAL A  17     -32.696  -5.795  17.716  1.00 25.46           C  
ATOM    256  HB  VAL A  17     -33.683  -5.901  18.165  1.00 25.46           H  
ATOM    257  O   VAL A  17     -32.673  -6.272  20.589  1.00 25.46           O  
ATOM    258  CG1 VAL A  17     -32.277  -4.324  17.830  1.00 25.46           C  
ATOM    259 HG11 VAL A  17     -32.999  -3.691  17.314  1.00 25.46           H  
ATOM    260 HG12 VAL A  17     -31.293  -4.182  17.383  1.00 25.46           H  
ATOM    261 HG13 VAL A  17     -32.241  -4.022  18.876  1.00 25.46           H  
ATOM    262  CG2 VAL A  17     -32.838  -6.115  16.218  1.00 25.46           C  
ATOM    263 HG21 VAL A  17     -33.487  -5.382  15.739  1.00 25.46           H  
ATOM    264 HG22 VAL A  17     -31.860  -6.085  15.737  1.00 25.46           H  
ATOM    265 HG23 VAL A  17     -33.279  -7.101  16.066  1.00 25.46           H  
ATOM    266  N   SER A  18     -30.439  -6.382  20.499  1.00 28.19           N  
ATOM    267  H   SER A  18     -29.651  -6.531  19.886  1.00 28.19           H  
ATOM    268  CA  SER A  18     -30.166  -5.713  21.785  1.00 28.19           C  
ATOM    269  HA  SER A  18     -31.038  -5.795  22.434  1.00 28.19           H  
ATOM    270  C   SER A  18     -29.876  -4.234  21.521  1.00 28.19           C  
ATOM    271  CB  SER A  18     -28.974  -6.372  22.486  1.00 28.19           C  
ATOM    272  HB2 SER A  18     -28.100  -6.298  21.840  1.00 28.19           H  
ATOM    273  HB3 SER A  18     -29.202  -7.425  22.652  1.00 28.19           H  
ATOM    274  O   SER A  18     -29.336  -3.907  20.467  1.00 28.19           O  
ATOM    275  OG  SER A  18     -28.679  -5.771  23.734  1.00 28.19           O  
ATOM    276  HG  SER A  18     -28.076  -5.032  23.624  1.00 28.19           H  
ATOM    277  N   ILE A  19     -30.222  -3.357  22.469  1.00 34.64           N  
ATOM    278  H   ILE A  19     -30.603  -3.744  23.321  1.00 34.64           H  
ATOM    279  CA  ILE A  19     -30.132  -1.884  22.399  1.00 34.64           C  
ATOM    280  HA  ILE A  19     -30.599  -1.563  21.468  1.00 34.64           H  
ATOM    281  C   ILE A  19     -28.662  -1.427  22.343  1.00 34.64           C  
ATOM    282  CB  ILE A  19     -30.923  -1.237  23.574  1.00 34.64           C  
ATOM    283  HB  ILE A  19     -30.451  -1.524  24.513  1.00 34.64           H  
ATOM    284  O   ILE A  19     -28.087  -0.923  23.297  1.00 34.64           O  
ATOM    285  CG1 ILE A  19     -32.388  -1.739  23.612  1.00 34.64           C  
ATOM    286 HG12 ILE A  19     -32.409  -2.828  23.574  1.00 34.64           H  
ATOM    287 HG13 ILE A  19     -32.927  -1.366  22.741  1.00 34.64           H  
ATOM    288  CG2 ILE A  19     -30.919   0.305  23.493  1.00 34.64           C  
ATOM    289 HG21 ILE A  19     -31.441   0.637  22.596  1.00 34.64           H  
ATOM    290 HG22 ILE A  19     -31.403   0.732  24.371  1.00 34.64           H  
ATOM    291 HG23 ILE A  19     -29.904   0.702  23.478  1.00 34.64           H  
ATOM    292  CD1 ILE A  19     -33.147  -1.349  24.887  1.00 34.64           C  
ATOM    293 HD11 ILE A  19     -33.329  -0.274  24.919  1.00 34.64           H  
ATOM    294 HD12 ILE A  19     -34.110  -1.859  24.901  1.00 34.64           H  
ATOM    295 HD13 ILE A  19     -32.577  -1.649  25.766  1.00 34.64           H  
ATOM    296  N   SER A  20     -28.015  -1.619  21.206  1.00 41.33           N  
ATOM    297  H   SER A  20     -28.470  -2.140  20.471  1.00 41.33           H  
ATOM    298  CA  SER A  20     -26.645  -1.191  20.994  1.00 41.33           C  
ATOM    299  HA  SER A  20     -26.008  -1.589  21.783  1.00 41.33           H  
ATOM    300  C   SER A  20     -26.539   0.322  20.973  1.00 41.33           C  
ATOM    301  CB  SER A  20     -26.194  -1.737  19.652  1.00 41.33           C  
ATOM    302  HB2 SER A  20     -26.336  -2.816  19.713  1.00 41.33           H  
ATOM    303  HB3 SER A  20     -25.151  -1.460  19.499  1.00 41.33           H  
ATOM    304  O   SER A  20     -27.163   0.940  20.100  1.00 41.33           O  
ATOM    305  OG  SER A  20     -26.964  -1.278  18.562  1.00 41.33           O  
ATOM    306  HG  SER A  20     -27.190  -0.368  18.766  1.00 41.33           H  
ATOM    307  N   LEU A  21     -25.695   0.936  21.815  1.00 53.08           N  
ATOM    308  H   LEU A  21     -25.213   0.412  22.531  1.00 53.08           H  
ATOM    309  CA  LEU A  21     -25.151   2.216  21.354  1.00 53.08           C  
ATOM    310  HA  LEU A  21     -25.998   2.838  21.064  1.00 53.08           H  
ATOM    311  C   LEU A  21     -24.353   1.896  20.096  1.00 53.08           C  
ATOM    312  CB  LEU A  21     -24.359   3.081  22.357  1.00 53.08           C  
ATOM    313  HB2 LEU A  21     -23.293   2.857  22.376  1.00 53.08           H  
ATOM    314  HB3 LEU A  21     -24.347   4.083  21.929  1.00 53.08           H  
ATOM    315  O   LEU A  21     -23.614   0.909  20.018  1.00 53.08           O  
ATOM    316  CG  LEU A  21     -24.932   3.176  23.777  1.00 53.08           C  
ATOM    317  HG  LEU A  21     -25.622   2.355  23.970  1.00 53.08           H  
ATOM    318  CD1 LEU A  21     -23.851   3.145  24.857  1.00 53.08           C  
ATOM    319 HD11 LEU A  21     -24.342   3.036  25.823  1.00 53.08           H  
ATOM    320 HD12 LEU A  21     -23.247   4.051  24.812  1.00 53.08           H  
ATOM    321 HD13 LEU A  21     -23.195   2.281  24.753  1.00 53.08           H  
ATOM    322  CD2 LEU A  21     -25.682   4.499  23.886  1.00 53.08           C  
ATOM    323 HD21 LEU A  21     -26.456   4.543  23.120  1.00 53.08           H  
ATOM    324 HD22 LEU A  21     -25.013   5.349  23.757  1.00 53.08           H  
ATOM    325 HD23 LEU A  21     -26.178   4.571  24.854  1.00 53.08           H  
ATOM    326  N   ASN A  22     -24.574   2.700  19.070  1.00 74.54           N  
ATOM    327  H   ASN A  22     -25.189   3.492  19.196  1.00 74.54           H  
ATOM    328  CA  ASN A  22     -23.804   2.580  17.853  1.00 74.54           C  
ATOM    329  HA  ASN A  22     -23.923   1.571  17.456  1.00 74.54           H  
ATOM    330  C   ASN A  22     -22.325   2.797  18.222  1.00 74.54           C  
ATOM    331  CB  ASN A  22     -24.393   3.596  16.863  1.00 74.54           C  
ATOM    332  HB2 ASN A  22     -25.468   3.431  16.798  1.00 74.54           H  
ATOM    333  HB3 ASN A  22     -24.238   4.609  17.233  1.00 74.54           H  
ATOM    334  O   ASN A  22     -22.023   3.661  19.043  1.00 74.54           O  
ATOM    335  CG  ASN A  22     -23.802   3.504  15.476  1.00 74.54           C  
ATOM    336  ND2 ASN A  22     -24.609   3.662  14.456  1.00 74.54           N  
ATOM    337 HD21 ASN A  22     -25.605   3.714  14.619  1.00 74.54           H  
ATOM    338 HD22 ASN A  22     -24.239   3.388  13.557  1.00 74.54           H  
ATOM    339  OD1 ASN A  22     -22.616   3.300  15.284  1.00 74.54           O  
ATOM    340  N   ILE A  23     -21.391   2.050  17.630  1.00 81.67           N  
ATOM    341  H   ILE A  23     -21.682   1.348  16.964  1.00 81.67           H  
ATOM    342  CA  ILE A  23     -19.950   2.265  17.848  1.00 81.67           C  
ATOM    343  HA  ILE A  23     -19.738   1.990  18.881  1.00 81.67           H  
ATOM    344  C   ILE A  23     -19.557   3.743  17.690  1.00 81.67           C  
ATOM    345  CB  ILE A  23     -19.132   1.349  16.911  1.00 81.67           C  
ATOM    346  HB  ILE A  23     -19.389   0.317  17.151  1.00 81.67           H  
ATOM    347  O   ILE A  23     -18.711   4.251  18.425  1.00 81.67           O  
ATOM    348  CG1 ILE A  23     -17.613   1.510  17.103  1.00 81.67           C  
ATOM    349 HG12 ILE A  23     -17.099   0.811  16.444  1.00 81.67           H  
ATOM    350 HG13 ILE A  23     -17.302   2.516  16.821  1.00 81.67           H  
ATOM    351  CG2 ILE A  23     -19.448   1.573  15.422  1.00 81.67           C  
ATOM    352 HG21 ILE A  23     -20.504   1.400  15.214  1.00 81.67           H  
ATOM    353 HG22 ILE A  23     -18.868   0.866  14.829  1.00 81.67           H  
ATOM    354 HG23 ILE A  23     -19.180   2.583  15.114  1.00 81.67           H  
ATOM    355  CD1 ILE A  23     -17.150   1.230  18.534  1.00 81.67           C  
ATOM    356 HD11 ILE A  23     -16.073   1.392  18.580  1.00 81.67           H  
ATOM    357 HD12 ILE A  23     -17.609   1.921  19.242  1.00 81.67           H  
ATOM    358 HD13 ILE A  23     -17.394   0.205  18.814  1.00 81.67           H  
ATOM    359  N   VAL A  24     -20.252   4.466  16.808  1.00 81.22           N  
ATOM    360  H   VAL A  24     -20.949   3.986  16.256  1.00 81.22           H  
ATOM    361  CA  VAL A  24     -20.096   5.909  16.640  1.00 81.22           C  
ATOM    362  HA  VAL A  24     -19.059   6.094  16.362  1.00 81.22           H  
ATOM    363  C   VAL A  24     -20.331   6.684  17.937  1.00 81.22           C  
ATOM    364  CB  VAL A  24     -21.019   6.420  15.518  1.00 81.22           C  
ATOM    365  HB  VAL A  24     -22.054   6.180  15.762  1.00 81.22           H  
ATOM    366  O   VAL A  24     -19.581   7.609  18.239  1.00 81.22           O  
ATOM    367  CG1 VAL A  24     -20.886   7.937  15.355  1.00 81.22           C  
ATOM    368 HG11 VAL A  24     -21.360   8.449  16.193  1.00 81.22           H  
ATOM    369 HG12 VAL A  24     -19.824   8.185  15.344  1.00 81.22           H  
ATOM    370 HG13 VAL A  24     -21.348   8.269  14.426  1.00 81.22           H  
ATOM    371  CG2 VAL A  24     -20.678   5.790  14.160  1.00 81.22           C  
ATOM    372 HG21 VAL A  24     -20.718   4.702  14.217  1.00 81.22           H  
ATOM    373 HG22 VAL A  24     -19.676   6.083  13.849  1.00 81.22           H  
ATOM    374 HG23 VAL A  24     -21.401   6.113  13.410  1.00 81.22           H  
ATOM    375  N   GLU A  25     -21.336   6.316  18.722  1.00 80.57           N  
ATOM    376  H   GLU A  25     -21.823   5.457  18.507  1.00 80.57           H  
ATOM    377  CA  GLU A  25     -21.683   6.967  19.988  1.00 80.57           C  
ATOM    378  HA  GLU A  25     -21.768   8.043  19.834  1.00 80.57           H  
ATOM    379  C   GLU A  25     -20.598   6.740  21.039  1.00 80.57           C  
ATOM    380  CB  GLU A  25     -23.036   6.447  20.499  1.00 80.57           C  
ATOM    381  HB2 GLU A  25     -22.981   5.369  20.650  1.00 80.57           H  
ATOM    382  HB3 GLU A  25     -23.252   6.922  21.455  1.00 80.57           H  
ATOM    383  O   GLU A  25     -20.169   7.695  21.684  1.00 80.57           O  
ATOM    384  CG  GLU A  25     -24.159   6.777  19.510  1.00 80.57           C  
ATOM    385  HG2 GLU A  25     -24.181   7.861  19.405  1.00 80.57           H  
ATOM    386  HG3 GLU A  25     -23.906   6.374  18.529  1.00 80.57           H  
ATOM    387  CD  GLU A  25     -25.537   6.221  19.923  1.00 80.57           C  
ATOM    388  OE1 GLU A  25     -26.323   5.863  19.012  1.00 80.57           O  
ATOM    389  OE2 GLU A  25     -25.798   6.085  21.135  1.00 80.57           O  
ATOM    390  N   VAL A  26     -20.086   5.511  21.150  1.00 82.62           N  
ATOM    391  H   VAL A  26     -20.475   4.782  20.568  1.00 82.62           H  
ATOM    392  CA  VAL A  26     -19.011   5.168  22.097  1.00 82.62           C  
ATOM    393  HA  VAL A  26     -19.327   5.446  23.102  1.00 82.62           H  
ATOM    394  C   VAL A  26     -17.742   5.945  21.787  1.00 82.62           C  
ATOM    395  CB  VAL A  26     -18.705   3.662  22.081  1.00 82.62           C  
ATOM    396  HB  VAL A  26     -18.436   3.351  21.072  1.00 82.62           H  
ATOM    397  O   VAL A  26     -17.178   6.585  22.675  1.00 82.62           O  
ATOM    398  CG1 VAL A  26     -17.560   3.289  23.031  1.00 82.62           C  
ATOM    399 HG11 VAL A  26     -16.615   3.699  22.674  1.00 82.62           H  
ATOM    400 HG12 VAL A  26     -17.460   2.205  23.079  1.00 82.62           H  
ATOM    401 HG13 VAL A  26     -17.764   3.666  24.033  1.00 82.62           H  
ATOM    402  CG2 VAL A  26     -19.940   2.888  22.516  1.00 82.62           C  
ATOM    403 HG21 VAL A  26     -20.747   3.046  21.801  1.00 82.62           H  
ATOM    404 HG22 VAL A  26     -19.698   1.826  22.548  1.00 82.62           H  
ATOM    405 HG23 VAL A  26     -20.264   3.211  23.506  1.00 82.62           H  
ATOM    406  N   ILE A  27     -17.317   5.942  20.520  1.00 84.67           N  
ATOM    407  H   ILE A  27     -17.833   5.400  19.841  1.00 84.67           H  
ATOM    408  CA  ILE A  27     -16.126   6.674  20.081  1.00 84.67           C  
ATOM    409  HA  ILE A  27     -15.280   6.366  20.696  1.00 84.67           H  
ATOM    410  C   ILE A  27     -16.312   8.179  20.311  1.00 84.67           C  
ATOM    411  CB  ILE A  27     -15.815   6.338  18.604  1.00 84.67           C  
ATOM    412  HB  ILE A  27     -16.710   6.545  18.017  1.00 84.67           H  
ATOM    413  O   ILE A  27     -15.416   8.835  20.840  1.00 84.67           O  
ATOM    414  CG1 ILE A  27     -15.460   4.848  18.381  1.00 84.67           C  
ATOM    415 HG12 ILE A  27     -15.376   4.670  17.309  1.00 84.67           H  
ATOM    416 HG13 ILE A  27     -16.274   4.221  18.745  1.00 84.67           H  
ATOM    417  CG2 ILE A  27     -14.693   7.233  18.054  1.00 84.67           C  
ATOM    418 HG21 ILE A  27     -14.413   6.900  17.054  1.00 84.67           H  
ATOM    419 HG22 ILE A  27     -15.047   8.261  17.982  1.00 84.67           H  
ATOM    420 HG23 ILE A  27     -13.820   7.200  18.706  1.00 84.67           H  
ATOM    421  CD1 ILE A  27     -14.177   4.346  19.050  1.00 84.67           C  
ATOM    422 HD11 ILE A  27     -13.311   4.894  18.677  1.00 84.67           H  
ATOM    423 HD12 ILE A  27     -14.044   3.291  18.813  1.00 84.67           H  
ATOM    424 HD13 ILE A  27     -14.256   4.453  20.132  1.00 84.67           H  
ATOM    425  N   THR A  28     -17.487   8.725  19.980  1.00 85.21           N  
ATOM    426  H   THR A  28     -18.192   8.125  19.577  1.00 85.21           H  
ATOM    427  CA  THR A  28     -17.799  10.149  20.191  1.00 85.21           C  
ATOM    428  HA  THR A  28     -17.056  10.756  19.673  1.00 85.21           H  
ATOM    429  C   THR A  28     -17.752  10.522  21.667  1.00 85.21           C  
ATOM    430  CB  THR A  28     -19.187  10.506  19.642  1.00 85.21           C  
ATOM    431  HB  THR A  28     -19.955   9.947  20.177  1.00 85.21           H  
ATOM    432  O   THR A  28     -17.130  11.517  22.030  1.00 85.21           O  
ATOM    433  CG2 THR A  28     -19.503  11.997  19.727  1.00 85.21           C  
ATOM    434 HG21 THR A  28     -20.436  12.201  19.202  1.00 85.21           H  
ATOM    435 HG22 THR A  28     -19.622  12.287  20.771  1.00 85.21           H  
ATOM    436 HG23 THR A  28     -18.697  12.576  19.275  1.00 85.21           H  
ATOM    437  OG1 THR A  28     -19.256  10.179  18.284  1.00 85.21           O  
ATOM    438  HG1 THR A  28     -19.340   9.224  18.240  1.00 85.21           H  
ATOM    439  N   LEU A  29     -18.382   9.724  22.532  1.00 85.26           N  
ATOM    440  H   LEU A  29     -18.870   8.913  22.180  1.00 85.26           H  
ATOM    441  CA  LEU A  29     -18.436   9.975  23.968  1.00 85.26           C  
ATOM    442  HA  LEU A  29     -18.822  10.983  24.125  1.00 85.26           H  
ATOM    443  C   LEU A  29     -17.043   9.898  24.597  1.00 85.26           C  
ATOM    444  CB  LEU A  29     -19.391   8.952  24.603  1.00 85.26           C  
ATOM    445  HB2 LEU A  29     -20.336   8.957  24.058  1.00 85.26           H  
ATOM    446  HB3 LEU A  29     -18.958   7.957  24.496  1.00 85.26           H  
ATOM    447  O   LEU A  29     -16.675  10.778  25.374  1.00 85.26           O  
ATOM    448  CG  LEU A  29     -19.680   9.216  26.089  1.00 85.26           C  
ATOM    449  HG  LEU A  29     -18.748   9.320  26.644  1.00 85.26           H  
ATOM    450  CD1 LEU A  29     -20.520  10.484  26.271  1.00 85.26           C  
ATOM    451 HD11 LEU A  29     -20.919  10.533  27.284  1.00 85.26           H  
ATOM    452 HD12 LEU A  29     -19.914  11.366  26.066  1.00 85.26           H  
ATOM    453 HD13 LEU A  29     -21.365  10.464  25.583  1.00 85.26           H  
ATOM    454  CD2 LEU A  29     -20.451   8.042  26.685  1.00 85.26           C  
ATOM    455 HD21 LEU A  29     -21.401   7.925  26.165  1.00 85.26           H  
ATOM    456 HD22 LEU A  29     -20.640   8.200  27.747  1.00 85.26           H  
ATOM    457 HD23 LEU A  29     -19.874   7.125  26.567  1.00 85.26           H  
ATOM    458  N   ALA A  30     -16.265   8.873  24.240  1.00 86.33           N  
ATOM    459  H   ALA A  30     -16.636   8.180  23.606  1.00 86.33           H  
ATOM    460  CA  ALA A  30     -14.906   8.690  24.732  1.00 86.33           C  
ATOM    461  HA  ALA A  30     -14.924   8.656  25.821  1.00 86.33           H  
ATOM    462  C   ALA A  30     -13.997   9.854  24.317  1.00 86.33           C  
ATOM    463  CB  ALA A  30     -14.380   7.351  24.213  1.00 86.33           C  
ATOM    464  HB1 ALA A  30     -14.403   7.335  23.124  1.00 86.33           H  
ATOM    465  HB2 ALA A  30     -14.999   6.537  24.592  1.00 86.33           H  
ATOM    466  HB3 ALA A  30     -13.356   7.206  24.557  1.00 86.33           H  
ATOM    467  O   ALA A  30     -13.257  10.375  25.149  1.00 86.33           O  
ATOM    468  N   VAL A  31     -14.086  10.308  23.064  1.00 86.91           N  
ATOM    469  H   VAL A  31     -14.701   9.831  22.420  1.00 86.91           H  
ATOM    470  CA  VAL A  31     -13.312  11.456  22.572  1.00 86.91           C  
ATOM    471  HA  VAL A  31     -12.265  11.310  22.837  1.00 86.91           H  
ATOM    472  C   VAL A  31     -13.743  12.753  23.254  1.00 86.91           C  
ATOM    473  CB  VAL A  31     -13.403  11.548  21.039  1.00 86.91           C  
ATOM    474  HB  VAL A  31     -14.441  11.440  20.725  1.00 86.91           H  
ATOM    475  O   VAL A  31     -12.894  13.453  23.800  1.00 86.91           O  
ATOM    476  CG1 VAL A  31     -12.868  12.871  20.485  1.00 86.91           C  
ATOM    477 HG11 VAL A  31     -11.858  13.055  20.852  1.00 86.91           H  
ATOM    478 HG12 VAL A  31     -13.513  13.696  20.787  1.00 86.91           H  
ATOM    479 HG13 VAL A  31     -12.869  12.835  19.396  1.00 86.91           H  
ATOM    480  CG2 VAL A  31     -12.566  10.420  20.426  1.00 86.91           C  
ATOM    481 HG21 VAL A  31     -12.644  10.441  19.339  1.00 86.91           H  
ATOM    482 HG22 VAL A  31     -11.517  10.560  20.688  1.00 86.91           H  
ATOM    483 HG23 VAL A  31     -12.903   9.448  20.784  1.00 86.91           H  
ATOM    484  N   ASN A  32     -15.045  13.049  23.297  1.00 86.08           N  
ATOM    485  H   ASN A  32     -15.696  12.439  22.823  1.00 86.08           H  
ATOM    486  CA  ASN A  32     -15.559  14.294  23.876  1.00 86.08           C  
ATOM    487  HA  ASN A  32     -15.067  15.139  23.395  1.00 86.08           H  
ATOM    488  C   ASN A  32     -15.267  14.413  25.378  1.00 86.08           C  
ATOM    489  CB  ASN A  32     -17.073  14.385  23.623  1.00 86.08           C  
ATOM    490  HB2 ASN A  32     -17.479  15.195  24.228  1.00 86.08           H  
ATOM    491  HB3 ASN A  32     -17.553  13.456  23.930  1.00 86.08           H  
ATOM    492  O   ASN A  32     -15.062  15.516  25.875  1.00 86.08           O  
ATOM    493  CG  ASN A  32     -17.436  14.684  22.181  1.00 86.08           C  
ATOM    494  ND2 ASN A  32     -18.708  14.659  21.861  1.00 86.08           N  
ATOM    495 HD21 ASN A  32     -18.918  14.909  20.906  1.00 86.08           H  
ATOM    496 HD22 ASN A  32     -19.409  14.452  22.558  1.00 86.08           H  
ATOM    497  OD1 ASN A  32     -16.617  14.973  21.328  1.00 86.08           O  
ATOM    498  N   LYS A  33     -15.237  13.290  26.105  1.00 87.60           N  
ATOM    499  H   LYS A  33     -15.467  12.421  25.645  1.00 87.60           H  
ATOM    500  CA  LYS A  33     -14.896  13.259  27.535  1.00 87.60           C  
ATOM    501  HA  LYS A  33     -15.169  14.216  27.980  1.00 87.60           H  
ATOM    502  C   LYS A  33     -13.393  13.126  27.806  1.00 87.60           C  
ATOM    503  CB  LYS A  33     -15.708  12.161  28.245  1.00 87.60           C  
ATOM    504  HB2 LYS A  33     -15.364  12.088  29.277  1.00 87.60           H  
ATOM    505  HB3 LYS A  33     -15.534  11.201  27.760  1.00 87.60           H  
ATOM    506  O   LYS A  33     -13.003  13.065  28.966  1.00 87.60           O  
ATOM    507  CG  LYS A  33     -17.211  12.479  28.273  1.00 87.60           C  
ATOM    508  HG2 LYS A  33     -17.612  12.493  27.259  1.00 87.60           H  
ATOM    509  HG3 LYS A  33     -17.352  13.463  28.719  1.00 87.60           H  
ATOM    510  CD  LYS A  33     -17.970  11.440  29.107  1.00 87.60           C  
ATOM    511  HD2 LYS A  33     -17.923  10.476  28.602  1.00 87.60           H  
ATOM    512  HD3 LYS A  33     -17.498  11.350  30.086  1.00 87.60           H  
ATOM    513  CE  LYS A  33     -19.428  11.880  29.285  1.00 87.60           C  
ATOM    514  HE2 LYS A  33     -19.869  12.028  28.300  1.00 87.60           H  
ATOM    515  HE3 LYS A  33     -19.436  12.844  29.795  1.00 87.60           H  
ATOM    516  NZ  LYS A  33     -20.213  10.888  30.063  1.00 87.60           N  
ATOM    517  HZ1 LYS A  33     -20.217   9.992  29.597  1.00 87.60           H  
ATOM    518  HZ2 LYS A  33     -21.169  11.195  30.169  1.00 87.60           H  
ATOM    519  HZ3 LYS A  33     -19.815  10.766  30.984  1.00 87.60           H  
ATOM    520  N   GLY A  34     -12.548  13.025  26.774  1.00 86.45           N  
ATOM    521  H   GLY A  34     -12.909  13.131  25.836  1.00 86.45           H  
ATOM    522  CA  GLY A  34     -11.114  12.754  26.937  1.00 86.45           C  
ATOM    523  HA2 GLY A  34     -10.674  13.517  27.580  1.00 86.45           H  
ATOM    524  HA3 GLY A  34     -10.636  12.806  25.959  1.00 86.45           H  
ATOM    525  C   GLY A  34     -10.810  11.377  27.547  1.00 86.45           C  
ATOM    526  O   GLY A  34      -9.718  11.144  28.057  1.00 86.45           O  
ATOM    527  N   MET A  35     -11.765  10.447  27.500  1.00 90.43           N  
ATOM    528  H   MET A  35     -12.579  10.664  26.944  1.00 90.43           H  
ATOM    529  CA  MET A  35     -11.696   9.115  28.103  1.00 90.43           C  
ATOM    530  HA  MET A  35     -10.895   9.105  28.841  1.00 90.43           H  
ATOM    531  C   MET A  35     -11.354   8.047  27.057  1.00 90.43           C  
ATOM    532  CB  MET A  35     -13.004   8.790  28.841  1.00 90.43           C  
ATOM    533  HB2 MET A  35     -12.927   7.778  29.238  1.00 90.43           H  
ATOM    534  HB3 MET A  35     -13.837   8.825  28.138  1.00 90.43           H  
ATOM    535  O   MET A  35     -12.053   7.042  26.932  1.00 90.43           O  
ATOM    536  CG  MET A  35     -13.302   9.724  30.014  1.00 90.43           C  
ATOM    537  HG2 MET A  35     -12.446   9.748  30.688  1.00 90.43           H  
ATOM    538  HG3 MET A  35     -13.457  10.730  29.626  1.00 90.43           H  
ATOM    539  SD  MET A  35     -14.782   9.248  30.951  1.00 90.43           S  
ATOM    540  CE  MET A  35     -14.112   7.870  31.926  1.00 90.43           C  
ATOM    541  HE1 MET A  35     -13.746   7.083  31.266  1.00 90.43           H  
ATOM    542  HE2 MET A  35     -14.895   7.464  32.566  1.00 90.43           H  
ATOM    543  HE3 MET A  35     -13.293   8.227  32.550  1.00 90.43           H  
ATOM    544  N   LEU A  36     -10.270   8.239  26.297  1.00 88.85           N  
ATOM    545  H   LEU A  36      -9.742   9.091  26.427  1.00 88.85           H  
ATOM    546  CA  LEU A  36      -9.865   7.285  25.250  1.00 88.85           C  
ATOM    547  HA  LEU A  36     -10.683   7.189  24.536  1.00 88.85           H  
ATOM    548  C   LEU A  36      -9.627   5.868  25.790  1.00 88.85           C  
ATOM    549  CB  LEU A  36      -8.614   7.784  24.510  1.00 88.85           C  
ATOM    550  HB2 LEU A  36      -8.309   7.008  23.808  1.00 88.85           H  
ATOM    551  HB3 LEU A  36      -7.803   7.917  25.226  1.00 88.85           H  
ATOM    552  O   LEU A  36      -9.872   4.904  25.077  1.00 88.85           O  
ATOM    553  CG  LEU A  36      -8.809   9.091  23.726  1.00 88.85           C  
ATOM    554  HG  LEU A  36      -8.999   9.909  24.421  1.00 88.85           H  
ATOM    555  CD1 LEU A  36      -7.538   9.403  22.941  1.00 88.85           C  
ATOM    556 HD11 LEU A  36      -7.683  10.327  22.382  1.00 88.85           H  
ATOM    557 HD12 LEU A  36      -7.318   8.595  22.244  1.00 88.85           H  
ATOM    558 HD13 LEU A  36      -6.700   9.522  23.628  1.00 88.85           H  
ATOM    559  CD2 LEU A  36      -9.959   9.021  22.723  1.00 88.85           C  
ATOM    560 HD21 LEU A  36      -9.842   8.147  22.082  1.00 88.85           H  
ATOM    561 HD22 LEU A  36      -9.955   9.924  22.112  1.00 88.85           H  
ATOM    562 HD23 LEU A  36     -10.914   8.970  23.245  1.00 88.85           H  
ATOM    563  N   GLY A  37      -9.261   5.730  27.069  1.00 86.90           N  
ATOM    564  H   GLY A  37      -9.082   6.570  27.601  1.00 86.90           H  
ATOM    565  CA  GLY A  37      -9.141   4.435  27.746  1.00 86.90           C  
ATOM    566  HA2 GLY A  37      -8.375   3.844  27.245  1.00 86.90           H  
ATOM    567  HA3 GLY A  37      -8.823   4.604  28.775  1.00 86.90           H  
ATOM    568  C   GLY A  37     -10.429   3.596  27.783  1.00 86.90           C  
ATOM    569  O   GLY A  37     -10.347   2.401  28.044  1.00 86.90           O  
ATOM    570  N   LEU A  38     -11.603   4.175  27.498  1.00 86.55           N  
ATOM    571  H   LEU A  38     -11.620   5.162  27.285  1.00 86.55           H  
ATOM    572  CA  LEU A  38     -12.854   3.422  27.330  1.00 86.55           C  
ATOM    573  HA  LEU A  38     -12.912   2.641  28.088  1.00 86.55           H  
ATOM    574  C   LEU A  38     -12.943   2.705  25.977  1.00 86.55           C  
ATOM    575  CB  LEU A  38     -14.058   4.366  27.486  1.00 86.55           C  
ATOM    576  HB2 LEU A  38     -13.966   5.171  26.757  1.00 86.55           H  
ATOM    577  HB3 LEU A  38     -14.962   3.809  27.243  1.00 86.55           H  
ATOM    578  O   LEU A  38     -13.694   1.744  25.851  1.00 86.55           O  
ATOM    579  CG  LEU A  38     -14.233   4.974  28.886  1.00 86.55           C  
ATOM    580  HG  LEU A  38     -13.343   5.544  29.153  1.00 86.55           H  
ATOM    581  CD1 LEU A  38     -15.436   5.918  28.868  1.00 86.55           C  
ATOM    582 HD11 LEU A  38     -15.571   6.372  29.850  1.00 86.55           H  
ATOM    583 HD12 LEU A  38     -16.338   5.366  28.604  1.00 86.55           H  
ATOM    584 HD13 LEU A  38     -15.270   6.707  28.134  1.00 86.55           H  
ATOM    585  CD2 LEU A  38     -14.469   3.912  29.962  1.00 86.55           C  
ATOM    586 HD21 LEU A  38     -15.310   3.277  29.682  1.00 86.55           H  
ATOM    587 HD22 LEU A  38     -14.685   4.393  30.916  1.00 86.55           H  
ATOM    588 HD23 LEU A  38     -13.578   3.297  30.085  1.00 86.55           H  
ATOM    589  N   ILE A  39     -12.183   3.150  24.976  1.00 87.99           N  
ATOM    590  H   ILE A  39     -11.524   3.893  25.162  1.00 87.99           H  
ATOM    591  CA  ILE A  39     -12.122   2.511  23.663  1.00 87.99           C  
ATOM    592  HA  ILE A  39     -13.115   2.155  23.388  1.00 87.99           H  
ATOM    593  C   ILE A  39     -11.189   1.306  23.793  1.00 87.99           C  
ATOM    594  CB  ILE A  39     -11.640   3.515  22.587  1.00 87.99           C  
ATOM    595  HB  ILE A  39     -10.609   3.792  22.807  1.00 87.99           H  
ATOM    596  O   ILE A  39      -9.971   1.473  23.846  1.00 87.99           O  
ATOM    597  CG1 ILE A  39     -12.484   4.812  22.580  1.00 87.99           C  
ATOM    598 HG12 ILE A  39     -13.520   4.579  22.337  1.00 87.99           H  
ATOM    599 HG13 ILE A  39     -12.464   5.251  23.578  1.00 87.99           H  
ATOM    600  CG2 ILE A  39     -11.664   2.840  21.207  1.00 87.99           C  
ATOM    601 HG21 ILE A  39     -11.220   3.497  20.458  1.00 87.99           H  
ATOM    602 HG22 ILE A  39     -12.690   2.610  20.922  1.00 87.99           H  
ATOM    603 HG23 ILE A  39     -11.088   1.915  21.227  1.00 87.99           H  
ATOM    604  CD1 ILE A  39     -11.959   5.891  21.621  1.00 87.99           C  
ATOM    605 HD11 ILE A  39     -12.072   5.579  20.583  1.00 87.99           H  
ATOM    606 HD12 ILE A  39     -12.518   6.815  21.766  1.00 87.99           H  
ATOM    607 HD13 ILE A  39     -10.905   6.077  21.827  1.00 87.99           H  
ATOM    608  N   GLN A  40     -11.734   0.096  23.870  1.00 92.01           N  
ATOM    609  H   GLN A  40     -12.733  -0.020  23.783  1.00 92.01           H  
ATOM    610  CA  GLN A  40     -10.938  -1.129  23.885  1.00 92.01           C  
ATOM    611  HA  GLN A  40      -9.950  -0.906  24.287  1.00 92.01           H  
ATOM    612  C   GLN A  40     -10.721  -1.636  22.450  1.00 92.01           C  
ATOM    613  CB  GLN A  40     -11.568  -2.186  24.822  1.00 92.01           C  
ATOM    614  HB2 GLN A  40     -12.523  -2.540  24.433  1.00 92.01           H  
ATOM    615  HB3 GLN A  40     -10.918  -3.059  24.858  1.00 92.01           H  
ATOM    616  O   GLN A  40     -11.136  -1.032  21.458  1.00 92.01           O  
ATOM    617  CG  GLN A  40     -11.787  -1.685  26.258  1.00 92.01           C  
ATOM    618  HG2 GLN A  40     -12.353  -2.438  26.807  1.00 92.01           H  
ATOM    619  HG3 GLN A  40     -12.380  -0.771  26.254  1.00 92.01           H  
ATOM    620  CD  GLN A  40     -10.473  -1.459  26.997  1.00 92.01           C  
ATOM    621  NE2 GLN A  40     -10.360  -0.424  27.794  1.00 92.01           N  
ATOM    622 HE21 GLN A  40     -11.059   0.305  27.806  1.00 92.01           H  
ATOM    623 HE22 GLN A  40      -9.461  -0.263  28.224  1.00 92.01           H  
ATOM    624  OE1 GLN A  40      -9.513  -2.210  26.876  1.00 92.01           O  
ATOM    625  N   GLU A  41     -10.015  -2.759  22.317  1.00 90.91           N  
ATOM    626  H   GLU A  41      -9.698  -3.231  23.151  1.00 90.91           H  
ATOM    627  CA  GLU A  41      -9.729  -3.377  21.016  1.00 90.91           C  
ATOM    628  HA  GLU A  41      -9.142  -2.678  20.420  1.00 90.91           H  
ATOM    629  C   GLU A  41     -10.999  -3.701  20.211  1.00 90.91           C  
ATOM    630  CB  GLU A  41      -8.890  -4.646  21.245  1.00 90.91           C  
ATOM    631  HB2 GLU A  41      -8.030  -4.374  21.857  1.00 90.91           H  
ATOM    632  HB3 GLU A  41      -8.519  -5.007  20.285  1.00 90.91           H  
ATOM    633  O   GLU A  41     -11.003  -3.579  18.985  1.00 90.91           O  
ATOM    634  CG  GLU A  41      -9.690  -5.781  21.923  1.00 90.91           C  
ATOM    635  HG2 GLU A  41     -10.246  -5.381  22.770  1.00 90.91           H  
ATOM    636  HG3 GLU A  41     -10.407  -6.182  21.206  1.00 90.91           H  
ATOM    637  CD  GLU A  41      -8.808  -6.921  22.429  1.00 90.91           C  
ATOM    638  OE1 GLU A  41      -9.143  -8.104  22.187  1.00 90.91           O  
ATOM    639  OE2 GLU A  41      -7.808  -6.593  23.100  1.00 90.91           O  
ATOM    640  N   ASN A  42     -12.082  -4.082  20.898  1.00 88.86           N  
ATOM    641  H   ASN A  42     -12.032  -4.085  21.907  1.00 88.86           H  
ATOM    642  CA  ASN A  42     -13.337  -4.466  20.264  1.00 88.86           C  
ATOM    643  HA  ASN A  42     -13.128  -5.174  19.463  1.00 88.86           H  
ATOM    644  C   ASN A  42     -14.012  -3.255  19.620  1.00 88.86           C  
ATOM    645  CB  ASN A  42     -14.253  -5.142  21.295  1.00 88.86           C  
ATOM    646  HB2 ASN A  42     -15.254  -5.239  20.875  1.00 88.86           H  
ATOM    647  HB3 ASN A  42     -14.329  -4.511  22.180  1.00 88.86           H  
ATOM    648  O   ASN A  42     -14.516  -3.375  18.508  1.00 88.86           O  
ATOM    649  CG  ASN A  42     -13.793  -6.536  21.687  1.00 88.86           C  
ATOM    650  ND2 ASN A  42     -14.102  -6.953  22.891  1.00 88.86           N  
ATOM    651 HD21 ASN A  42     -13.755  -7.860  23.168  1.00 88.86           H  
ATOM    652 HD22 ASN A  42     -14.626  -6.353  23.512  1.00 88.86           H  
ATOM    653  OD1 ASN A  42     -13.188  -7.275  20.925  1.00 88.86           O  
ATOM    654  N   GLU A  43     -13.974  -2.083  20.252  1.00 90.10           N  
ATOM    655  H   GLU A  43     -13.613  -2.049  21.195  1.00 90.10           H  
ATOM    656  CA  GLU A  43     -14.504  -0.830  19.710  1.00 90.10           C  
ATOM    657  HA  GLU A  43     -15.531  -0.993  19.384  1.00 90.10           H  
ATOM    658  C   GLU A  43     -13.689  -0.360  18.492  1.00 90.10           C  
ATOM    659  CB  GLU A  43     -14.509   0.257  20.803  1.00 90.10           C  
ATOM    660  HB2 GLU A  43     -14.753   1.212  20.337  1.00 90.10           H  
ATOM    661  HB3 GLU A  43     -13.508   0.366  21.219  1.00 90.10           H  
ATOM    662  O   GLU A  43     -14.251   0.086  17.485  1.00 90.10           O  
ATOM    663  CG  GLU A  43     -15.529   0.030  21.937  1.00 90.10           C  
ATOM    664  HG2 GLU A  43     -16.511  -0.142  21.497  1.00 90.10           H  
ATOM    665  HG3 GLU A  43     -15.578   0.949  22.521  1.00 90.10           H  
ATOM    666  CD  GLU A  43     -15.161  -1.121  22.885  1.00 90.10           C  
ATOM    667  OE1 GLU A  43     -16.069  -1.696  23.517  1.00 90.10           O  
ATOM    668  OE2 GLU A  43     -13.957  -1.455  22.942  1.00 90.10           O  
ATOM    669  N   LEU A  44     -12.363  -0.530  18.528  1.00 91.55           N  
ATOM    670  H   LEU A  44     -11.956  -0.889  19.380  1.00 91.55           H  
ATOM    671  CA  LEU A  44     -11.501  -0.233  17.380  1.00 91.55           C  
ATOM    672  HA  LEU A  44     -11.687   0.791  17.056  1.00 91.55           H  
ATOM    673  C   LEU A  44     -11.830  -1.130  16.177  1.00 91.55           C  
ATOM    674  CB  LEU A  44     -10.021  -0.378  17.775  1.00 91.55           C  
ATOM    675  HB2 LEU A  44      -9.424  -0.253  16.871  1.00 91.55           H  
ATOM    676  HB3 LEU A  44      -9.849  -1.390  18.143  1.00 91.55           H  
ATOM    677  O   LEU A  44     -12.043  -0.629  15.071  1.00 91.55           O  
ATOM    678  CG  LEU A  44      -9.510   0.617  18.830  1.00 91.55           C  
ATOM    679  HG  LEU A  44     -10.044   0.468  19.769  1.00 91.55           H  
ATOM    680  CD1 LEU A  44      -8.020   0.374  19.077  1.00 91.55           C  
ATOM    681 HD11 LEU A  44      -7.885  -0.616  19.513  1.00 91.55           H  
ATOM    682 HD12 LEU A  44      -7.458   0.440  18.145  1.00 91.55           H  
ATOM    683 HD13 LEU A  44      -7.639   1.119  19.774  1.00 91.55           H  
ATOM    684  CD2 LEU A  44      -9.684   2.071  18.399  1.00 91.55           C  
ATOM    685 HD21 LEU A  44     -10.745   2.313  18.337  1.00 91.55           H  
ATOM    686 HD22 LEU A  44      -9.209   2.221  17.430  1.00 91.55           H  
ATOM    687 HD23 LEU A  44      -9.227   2.732  19.135  1.00 91.55           H  
ATOM    688  N   LEU A  45     -11.930  -2.447  16.387  1.00 90.58           N  
ATOM    689  H   LEU A  45     -11.741  -2.797  17.315  1.00 90.58           H  
ATOM    690  CA  LEU A  45     -12.320  -3.398  15.338  1.00 90.58           C  
ATOM    691  HA  LEU A  45     -11.657  -3.278  14.481  1.00 90.58           H  
ATOM    692  C   LEU A  45     -13.739  -3.123  14.833  1.00 90.58           C  
ATOM    693  CB  LEU A  45     -12.212  -4.832  15.884  1.00 90.58           C  
ATOM    694  HB2 LEU A  45     -12.715  -4.875  16.850  1.00 90.58           H  
ATOM    695  HB3 LEU A  45     -12.740  -5.505  15.209  1.00 90.58           H  
ATOM    696  O   LEU A  45     -13.988  -3.142  13.631  1.00 90.58           O  
ATOM    697  CG  LEU A  45     -10.768  -5.341  16.044  1.00 90.58           C  
ATOM    698  HG  LEU A  45     -10.179  -4.629  16.622  1.00 90.58           H  
ATOM    699  CD1 LEU A  45     -10.782  -6.679  16.782  1.00 90.58           C  
ATOM    700 HD11 LEU A  45     -11.209  -6.538  17.775  1.00 90.58           H  
ATOM    701 HD12 LEU A  45      -9.762  -7.046  16.899  1.00 90.58           H  
ATOM    702 HD13 LEU A  45     -11.376  -7.408  16.231  1.00 90.58           H  
ATOM    703  CD2 LEU A  45     -10.092  -5.561  14.686  1.00 90.58           C  
ATOM    704 HD21 LEU A  45     -10.712  -6.195  14.053  1.00 90.58           H  
ATOM    705 HD22 LEU A  45      -9.126  -6.044  14.829  1.00 90.58           H  
ATOM    706 HD23 LEU A  45      -9.927  -4.606  14.187  1.00 90.58           H  
ATOM    707  N   SER A  46     -14.657  -2.803  15.739  1.00 89.84           N  
ATOM    708  H   SER A  46     -14.389  -2.829  16.712  1.00 89.84           H  
ATOM    709  CA  SER A  46     -16.041  -2.452  15.418  1.00 89.84           C  
ATOM    710  HA  SER A  46     -16.524  -3.281  14.901  1.00 89.84           H  
ATOM    711  C   SER A  46     -16.147  -1.215  14.537  1.00 89.84           C  
ATOM    712  CB  SER A  46     -16.796  -2.183  16.706  1.00 89.84           C  
ATOM    713  HB2 SER A  46     -16.266  -1.444  17.306  1.00 89.84           H  
ATOM    714  HB3 SER A  46     -17.777  -1.777  16.456  1.00 89.84           H  
ATOM    715  O   SER A  46     -17.003  -1.160  13.659  1.00 89.84           O  
ATOM    716  OG  SER A  46     -16.906  -3.394  17.422  1.00 89.84           O  
ATOM    717  HG  SER A  46     -16.072  -3.523  17.880  1.00 89.84           H  
ATOM    718  N   SER A  47     -15.248  -0.244  14.712  1.00 91.69           N  
ATOM    719  H   SER A  47     -14.586  -0.330  15.471  1.00 91.69           H  
ATOM    720  CA  SER A  47     -15.169   0.922  13.829  1.00 91.69           C  
ATOM    721  HA  SER A  47     -16.139   1.420  13.811  1.00 91.69           H  
ATOM    722  C   SER A  47     -14.831   0.498  12.392  1.00 91.69           C  
ATOM    723  CB  SER A  47     -14.132   1.920  14.354  1.00 91.69           C  
ATOM    724  HB2 SER A  47     -13.139   1.471  14.327  1.00 91.69           H  
ATOM    725  HB3 SER A  47     -14.129   2.798  13.709  1.00 91.69           H  
ATOM    726  O   SER A  47     -15.417   1.017  11.441  1.00 91.69           O  
ATOM    727  OG  SER A  47     -14.433   2.326  15.678  1.00 91.69           O  
ATOM    728  HG  SER A  47     -14.391   1.570  16.268  1.00 91.69           H  
ATOM    729  N   ALA A  48     -13.942  -0.490  12.222  1.00 92.35           N  
ATOM    730  H   ALA A  48     -13.532  -0.917  13.040  1.00 92.35           H  
ATOM    731  CA  ALA A  48     -13.621  -1.068  10.916  1.00 92.35           C  
ATOM    732  HA  ALA A  48     -13.421  -0.254  10.219  1.00 92.35           H  
ATOM    733  C   ALA A  48     -14.791  -1.870  10.317  1.00 92.35           C  
ATOM    734  CB  ALA A  48     -12.338  -1.900  11.025  1.00 92.35           C  
ATOM    735  HB1 ALA A  48     -12.493  -2.770  11.664  1.00 92.35           H  
ATOM    736  HB2 ALA A  48     -12.052  -2.248  10.033  1.00 92.35           H  
ATOM    737  HB3 ALA A  48     -11.531  -1.290  11.434  1.00 92.35           H  
ATOM    738  O   ALA A  48     -15.064  -1.732   9.128  1.00 92.35           O  
ATOM    739  N   TYR A  49     -15.528  -2.643  11.121  1.00 90.24           N  
ATOM    740  H   TYR A  49     -15.236  -2.758  12.081  1.00 90.24           H  
ATOM    741  CA  TYR A  49     -16.755  -3.316  10.667  1.00 90.24           C  
ATOM    742  HA  TYR A  49     -16.515  -3.936   9.803  1.00 90.24           H  
ATOM    743  C   TYR A  49     -17.814  -2.309  10.202  1.00 90.24           C  
ATOM    744  CB  TYR A  49     -17.303  -4.230  11.776  1.00 90.24           C  
ATOM    745  HB2 TYR A  49     -17.258  -3.718  12.738  1.00 90.24           H  
ATOM    746  HB3 TYR A  49     -18.353  -4.438  11.575  1.00 90.24           H  
ATOM    747  O   TYR A  49     -18.322  -2.421   9.085  1.00 90.24           O  
ATOM    748  CG  TYR A  49     -16.578  -5.558  11.858  1.00 90.24           C  
ATOM    749  CD1 TYR A  49     -16.866  -6.549  10.908  1.00 90.24           C  
ATOM    750  HD1 TYR A  49     -17.661  -6.362  10.201  1.00 90.24           H  
ATOM    751  CD2 TYR A  49     -15.616  -5.810  12.851  1.00 90.24           C  
ATOM    752  HD2 TYR A  49     -15.437  -5.074  13.620  1.00 90.24           H  
ATOM    753  CE1 TYR A  49     -16.166  -7.769  10.901  1.00 90.24           C  
ATOM    754  HE1 TYR A  49     -16.388  -8.530  10.167  1.00 90.24           H  
ATOM    755  CE2 TYR A  49     -14.892  -7.018  12.845  1.00 90.24           C  
ATOM    756  HE2 TYR A  49     -14.138  -7.191  13.599  1.00 90.24           H  
ATOM    757  OH  TYR A  49     -14.443  -9.148  11.836  1.00 90.24           O  
ATOM    758  HH  TYR A  49     -13.632  -9.045  12.341  1.00 90.24           H  
ATOM    759  CZ  TYR A  49     -15.163  -7.997  11.863  1.00 90.24           C  
ATOM    760  N   TRP A  50     -18.063  -1.272  11.004  1.00 90.34           N  
ATOM    761  H   TRP A  50     -17.630  -1.259  11.916  1.00 90.34           H  
ATOM    762  CA  TRP A  50     -19.007  -0.204  10.681  1.00 90.34           C  
ATOM    763  HA  TRP A  50     -20.001  -0.636  10.567  1.00 90.34           H  
ATOM    764  C   TRP A  50     -18.659   0.492   9.361  1.00 90.34           C  
ATOM    765  CB  TRP A  50     -19.038   0.790  11.845  1.00 90.34           C  
ATOM    766  HB2 TRP A  50     -18.023   1.110  12.078  1.00 90.34           H  
ATOM    767  HB3 TRP A  50     -19.433   0.268  12.717  1.00 90.34           H  
ATOM    768  O   TRP A  50     -19.529   0.650   8.506  1.00 90.34           O  
ATOM    769  CG  TRP A  50     -19.870   2.010  11.607  1.00 90.34           C  
ATOM    770  CD1 TRP A  50     -21.212   2.076  11.740  1.00 90.34           C  
ATOM    771  HD1 TRP A  50     -21.840   1.252  12.045  1.00 90.34           H  
ATOM    772  CD2 TRP A  50     -19.448   3.325  11.135  1.00 90.34           C  
ATOM    773  CE2 TRP A  50     -20.604   4.155  11.021  1.00 90.34           C  
ATOM    774  CE3 TRP A  50     -18.210   3.893  10.762  1.00 90.34           C  
ATOM    775  HE3 TRP A  50     -17.318   3.287  10.831  1.00 90.34           H  
ATOM    776  NE1 TRP A  50     -21.651   3.337  11.392  1.00 90.34           N  
ATOM    777  HE1 TRP A  50     -22.632   3.579  11.364  1.00 90.34           H  
ATOM    778  CH2 TRP A  50     -19.287   6.019  10.212  1.00 90.34           C  
ATOM    779  HH2 TRP A  50     -19.204   7.038   9.866  1.00 90.34           H  
ATOM    780  CZ2 TRP A  50     -20.536   5.486  10.577  1.00 90.34           C  
ATOM    781  HZ2 TRP A  50     -21.439   6.073  10.501  1.00 90.34           H  
ATOM    782  CZ3 TRP A  50     -18.132   5.221  10.303  1.00 90.34           C  
ATOM    783  HZ3 TRP A  50     -17.170   5.629  10.031  1.00 90.34           H  
ATOM    784  N   LEU A  51     -17.382   0.833   9.142  1.00 90.76           N  
ATOM    785  H   LEU A  51     -16.718   0.674   9.885  1.00 90.76           H  
ATOM    786  CA  LEU A  51     -16.898   1.406   7.878  1.00 90.76           C  
ATOM    787  HA  LEU A  51     -17.368   2.378   7.730  1.00 90.76           H  
ATOM    788  C   LEU A  51     -17.251   0.537   6.657  1.00 90.76           C  
ATOM    789  CB  LEU A  51     -15.373   1.589   7.995  1.00 90.76           C  
ATOM    790  HB2 LEU A  51     -14.944   0.650   8.344  1.00 90.76           H  
ATOM    791  HB3 LEU A  51     -15.169   2.350   8.749  1.00 90.76           H  
ATOM    792  O   LEU A  51     -17.507   1.065   5.576  1.00 90.76           O  
ATOM    793  CG  LEU A  51     -14.666   1.968   6.681  1.00 90.76           C  
ATOM    794  HG  LEU A  51     -14.942   1.271   5.890  1.00 90.76           H  
ATOM    795  CD1 LEU A  51     -15.024   3.385   6.236  1.00 90.76           C  
ATOM    796 HD11 LEU A  51     -16.103   3.456   6.101  1.00 90.76           H  
ATOM    797 HD12 LEU A  51     -14.692   4.112   6.978  1.00 90.76           H  
ATOM    798 HD13 LEU A  51     -14.552   3.579   5.273  1.00 90.76           H  
ATOM    799  CD2 LEU A  51     -13.155   1.842   6.832  1.00 90.76           C  
ATOM    800 HD21 LEU A  51     -12.906   0.860   7.233  1.00 90.76           H  
ATOM    801 HD22 LEU A  51     -12.696   1.928   5.846  1.00 90.76           H  
ATOM    802 HD23 LEU A  51     -12.768   2.614   7.498  1.00 90.76           H  
ATOM    803  N   LEU A  52     -17.250  -0.785   6.820  1.00 87.76           N  
ATOM    804  H   LEU A  52     -17.070  -1.144   7.747  1.00 87.76           H  
ATOM    805  CA  LEU A  52     -17.516  -1.761   5.761  1.00 87.76           C  
ATOM    806  HA  LEU A  52     -17.252  -1.313   4.803  1.00 87.76           H  
ATOM    807  C   LEU A  52     -19.005  -2.132   5.638  1.00 87.76           C  
ATOM    808  CB  LEU A  52     -16.617  -2.983   5.989  1.00 87.76           C  
ATOM    809  HB2 LEU A  52     -16.841  -3.711   5.209  1.00 87.76           H  
ATOM    810  HB3 LEU A  52     -16.870  -3.427   6.952  1.00 87.76           H  
ATOM    811  O   LEU A  52     -19.349  -3.143   5.010  1.00 87.76           O  
ATOM    812  CG  LEU A  52     -15.106  -2.696   5.946  1.00 87.76           C  
ATOM    813  HG  LEU A  52     -14.835  -1.956   6.698  1.00 87.76           H  
ATOM    814  CD1 LEU A  52     -14.347  -3.988   6.238  1.00 87.76           C  
ATOM    815 HD11 LEU A  52     -14.510  -4.708   5.436  1.00 87.76           H  
ATOM    816 HD12 LEU A  52     -13.281  -3.781   6.326  1.00 87.76           H  
ATOM    817 HD13 LEU A  52     -14.696  -4.406   7.183  1.00 87.76           H  
ATOM    818  CD2 LEU A  52     -14.654  -2.162   4.588  1.00 87.76           C  
ATOM    819 HD21 LEU A  52     -15.006  -2.819   3.792  1.00 87.76           H  
ATOM    820 HD22 LEU A  52     -13.566  -2.102   4.572  1.00 87.76           H  
ATOM    821 HD23 LEU A  52     -15.057  -1.161   4.433  1.00 87.76           H  
ATOM    822  N   GLY A  53     -19.884  -1.328   6.247  1.00 82.99           N  
ATOM    823  H   GLY A  53     -19.532  -0.548   6.783  1.00 82.99           H  
ATOM    824  CA  GLY A  53     -21.328  -1.548   6.253  1.00 82.99           C  
ATOM    825  HA2 GLY A  53     -21.701  -1.581   5.230  1.00 82.99           H  
ATOM    826  HA3 GLY A  53     -21.807  -0.720   6.775  1.00 82.99           H  
ATOM    827  C   GLY A  53     -21.720  -2.842   6.963  1.00 82.99           C  
ATOM    828  O   GLY A  53     -22.712  -3.461   6.590  1.00 82.99           O  
ATOM    829  N   LEU A  54     -20.900  -3.302   7.911  1.00 77.24           N  
ATOM    830  H   LEU A  54     -20.091  -2.751   8.160  1.00 77.24           H  
ATOM    831  CA  LEU A  54     -21.243  -4.398   8.802  1.00 77.24           C  
ATOM    832  HA  LEU A  54     -22.099  -4.948   8.411  1.00 77.24           H  
ATOM    833  C   LEU A  54     -21.679  -3.796  10.133  1.00 77.24           C  
ATOM    834  CB  LEU A  54     -20.064  -5.381   8.939  1.00 77.24           C  
ATOM    835  HB2 LEU A  54     -19.183  -4.830   9.269  1.00 77.24           H  
ATOM    836  HB3 LEU A  54     -20.315  -6.102   9.717  1.00 77.24           H  
ATOM    837  O   LEU A  54     -20.864  -3.293  10.906  1.00 77.24           O  
ATOM    838  CG  LEU A  54     -19.712  -6.148   7.650  1.00 77.24           C  
ATOM    839  HG  LEU A  54     -19.438  -5.443   6.865  1.00 77.24           H  
ATOM    840  CD1 LEU A  54     -18.528  -7.089   7.890  1.00 77.24           C  
ATOM    841 HD11 LEU A  54     -18.732  -7.724   8.751  1.00 77.24           H  
ATOM    842 HD12 LEU A  54     -17.623  -6.503   8.051  1.00 77.24           H  
ATOM    843 HD13 LEU A  54     -18.373  -7.737   7.027  1.00 77.24           H  
ATOM    844  CD2 LEU A  54     -20.872  -7.011   7.153  1.00 77.24           C  
ATOM    845 HD21 LEU A  54     -21.690  -6.376   6.811  1.00 77.24           H  
ATOM    846 HD22 LEU A  54     -20.557  -7.645   6.324  1.00 77.24           H  
ATOM    847 HD23 LEU A  54     -21.235  -7.645   7.962  1.00 77.24           H  
ATOM    848  N   GLU A  55     -22.977  -3.858  10.398  1.00 62.71           N  
ATOM    849  H   GLU A  55     -23.606  -4.237   9.705  1.00 62.71           H  
ATOM    850  CA  GLU A  55     -23.468  -3.835  11.768  1.00 62.71           C  
ATOM    851  HA  GLU A  55     -22.900  -3.123  12.368  1.00 62.71           H  
ATOM    852  C   GLU A  55     -23.212  -5.240  12.318  1.00 62.71           C  
ATOM    853  CB  GLU A  55     -24.951  -3.414  11.804  1.00 62.71           C  
ATOM    854  HB2 GLU A  55     -25.533  -4.056  11.144  1.00 62.71           H  
ATOM    855  HB3 GLU A  55     -25.315  -3.526  12.825  1.00 62.71           H  
ATOM    856  O   GLU A  55     -23.931  -6.181  12.001  1.00 62.71           O  
ATOM    857  CG  GLU A  55     -25.116  -1.942  11.376  1.00 62.71           C  
ATOM    858  HG2 GLU A  55     -24.799  -1.837  10.339  1.00 62.71           H  
ATOM    859  HG3 GLU A  55     -24.447  -1.334  11.986  1.00 62.71           H  
ATOM    860  CD  GLU A  55     -26.546  -1.388  11.510  1.00 62.71           C  
ATOM    861  OE1 GLU A  55     -26.667  -0.139  11.454  1.00 62.71           O  
ATOM    862  OE2 GLU A  55     -27.498  -2.180  11.666  1.00 62.71           O  
ATOM    863  N   ASP A  56     -22.107  -5.443  13.039  1.00 52.02           N  
ATOM    864  H   ASP A  56     -21.480  -4.674  13.227  1.00 52.02           H  
ATOM    865  CA  ASP A  56     -21.925  -6.710  13.747  1.00 52.02           C  
ATOM    866  HA  ASP A  56     -22.128  -7.533  13.061  1.00 52.02           H  
ATOM    867  C   ASP A  56     -22.975  -6.760  14.869  1.00 52.02           C  
ATOM    868  CB  ASP A  56     -20.468  -6.872  14.234  1.00 52.02           C  
ATOM    869  HB2 ASP A  56     -20.235  -6.055  14.918  1.00 52.02           H  
ATOM    870  HB3 ASP A  56     -19.807  -6.775  13.373  1.00 52.02           H  
ATOM    871  O   ASP A  56     -22.873  -6.024  15.856  1.00 52.02           O  
ATOM    872  CG  ASP A  56     -20.167  -8.222  14.919  1.00 52.02           C  
ATOM    873  OD1 ASP A  56     -21.102  -9.040  15.080  1.00 52.02           O  
ATOM    874  OD2 ASP A  56     -18.997  -8.471  15.296  1.00 52.02           O  
ATOM    875  N   ASP A  57     -23.978  -7.632  14.730  1.00 49.34           N  
ATOM    876  H   ASP A  57     -24.115  -8.044  13.818  1.00 49.34           H  
ATOM    877  CA  ASP A  57     -24.974  -7.940  15.769  1.00 49.34           C  
ATOM    878  HA  ASP A  57     -25.648  -7.093  15.895  1.00 49.34           H  
ATOM    879  C   ASP A  57     -24.318  -8.237  17.134  1.00 49.34           C  
ATOM    880  CB  ASP A  57     -25.781  -9.188  15.357  1.00 49.34           C  
ATOM    881  HB2 ASP A  57     -26.190  -9.647  16.257  1.00 49.34           H  
ATOM    882  HB3 ASP A  57     -25.108  -9.919  14.907  1.00 49.34           H  
ATOM    883  O   ASP A  57     -24.934  -8.066  18.191  1.00 49.34           O  
ATOM    884  CG  ASP A  57     -26.968  -8.932  14.425  1.00 49.34           C  
ATOM    885  OD1 ASP A  57     -27.477  -7.792  14.424  1.00 49.34           O  
ATOM    886  OD2 ASP A  57     -27.389  -9.931  13.802  1.00 49.34           O  
ATOM    887  N   LYS A  58     -23.054  -8.691  17.152  1.00 48.20           N  
ATOM    888  H   LYS A  58     -22.583  -8.800  16.265  1.00 48.20           H  
ATOM    889  CA  LYS A  58     -22.293  -8.935  18.385  1.00 48.20           C  
ATOM    890  HA  LYS A  58     -22.983  -9.286  19.152  1.00 48.20           H  
ATOM    891  C   LYS A  58     -21.661  -7.667  18.952  1.00 48.20           C  
ATOM    892  CB  LYS A  58     -21.231 -10.018  18.163  1.00 48.20           C  
ATOM    893  HB2 LYS A  58     -20.697 -10.170  19.101  1.00 48.20           H  
ATOM    894  HB3 LYS A  58     -20.508  -9.686  17.418  1.00 48.20           H  
ATOM    895  O   LYS A  58     -21.676  -7.503  20.172  1.00 48.20           O  
ATOM    896  CG  LYS A  58     -21.861 -11.348  17.731  1.00 48.20           C  
ATOM    897  HG2 LYS A  58     -22.373 -11.223  16.777  1.00 48.20           H  
ATOM    898  HG3 LYS A  58     -22.584 -11.662  18.484  1.00 48.20           H  
ATOM    899  CD  LYS A  58     -20.787 -12.427  17.575  1.00 48.20           C  
ATOM    900  HD2 LYS A  58     -20.253 -12.548  18.517  1.00 48.20           H  
ATOM    901  HD3 LYS A  58     -20.092 -12.117  16.794  1.00 48.20           H  
ATOM    902  CE  LYS A  58     -21.471 -13.739  17.181  1.00 48.20           C  
ATOM    903  HE2 LYS A  58     -22.189 -14.005  17.958  1.00 48.20           H  
ATOM    904  HE3 LYS A  58     -22.031 -13.565  16.262  1.00 48.20           H  
ATOM    905  NZ  LYS A  58     -20.496 -14.838  16.981  1.00 48.20           N  
ATOM    906  HZ1 LYS A  58     -20.983 -15.681  16.712  1.00 48.20           H  
ATOM    907  HZ2 LYS A  58     -19.863 -14.596  16.233  1.00 48.20           H  
ATOM    908  HZ3 LYS A  58     -19.975 -15.015  17.828  1.00 48.20           H  
ATOM    909  N   THR A  59     -21.164  -6.758  18.112  1.00 44.95           N  
ATOM    910  H   THR A  59     -21.211  -6.942  17.120  1.00 44.95           H  
ATOM    911  CA  THR A  59     -20.733  -5.420  18.553  1.00 44.95           C  
ATOM    912  HA  THR A  59     -19.964  -5.511  19.321  1.00 44.95           H  
ATOM    913  C   THR A  59     -21.905  -4.657  19.144  1.00 44.95           C  
ATOM    914  CB  THR A  59     -20.173  -4.607  17.385  1.00 44.95           C  
ATOM    915  HB  THR A  59     -20.896  -4.599  16.569  1.00 44.95           H  
ATOM    916  O   THR A  59     -21.766  -4.023  20.191  1.00 44.95           O  
ATOM    917  CG2 THR A  59     -19.871  -3.163  17.767  1.00 44.95           C  
ATOM    918 HG21 THR A  59     -19.144  -3.113  18.578  1.00 44.95           H  
ATOM    919 HG22 THR A  59     -20.778  -2.646  18.079  1.00 44.95           H  
ATOM    920 HG23 THR A  59     -19.533  -2.643  16.870  1.00 44.95           H  
ATOM    921  OG1 THR A  59     -18.979  -5.193  16.938  1.00 44.95           O  
ATOM    922  HG1 THR A  59     -18.271  -4.568  17.110  1.00 44.95           H  
ATOM    923  N   ALA A  60     -23.072  -4.773  18.506  1.00 44.52           N  
ATOM    924  H   ALA A  60     -23.100  -5.275  17.630  1.00 44.52           H  
ATOM    925  CA  ALA A  60     -24.298  -4.166  18.976  1.00 44.52           C  
ATOM    926  HA  ALA A  60     -24.144  -3.088  18.934  1.00 44.52           H  
ATOM    927  C   ALA A  60     -24.587  -4.568  20.442  1.00 44.52           C  
ATOM    928  CB  ALA A  60     -25.402  -4.563  17.978  1.00 44.52           C  
ATOM    929  HB1 ALA A  60     -25.467  -5.648  17.900  1.00 44.52           H  
ATOM    930  HB2 ALA A  60     -26.388  -4.201  18.270  1.00 44.52           H  
ATOM    931  HB3 ALA A  60     -25.168  -4.161  16.992  1.00 44.52           H  
ATOM    932  O   ALA A  60     -24.840  -3.726  21.305  1.00 44.52           O  
ATOM    933  N   LYS A  61     -24.426  -5.852  20.775  1.00 44.80           N  
ATOM    934  H   LYS A  61     -24.203  -6.501  20.034  1.00 44.80           H  
ATOM    935  CA  LYS A  61     -24.690  -6.364  22.128  1.00 44.80           C  
ATOM    936  HA  LYS A  61     -25.688  -6.039  22.422  1.00 44.80           H  
ATOM    937  C   LYS A  61     -23.766  -5.797  23.209  1.00 44.80           C  
ATOM    938  CB  LYS A  61     -24.668  -7.899  22.101  1.00 44.80           C  
ATOM    939  HB2 LYS A  61     -23.794  -8.250  21.551  1.00 44.80           H  
ATOM    940  HB3 LYS A  61     -24.617  -8.281  23.121  1.00 44.80           H  
ATOM    941  O   LYS A  61     -24.260  -5.510  24.298  1.00 44.80           O  
ATOM    942  CG  LYS A  61     -25.955  -8.415  21.448  1.00 44.80           C  
ATOM    943  HG2 LYS A  61     -26.792  -8.182  22.106  1.00 44.80           H  
ATOM    944  HG3 LYS A  61     -26.116  -7.905  20.498  1.00 44.80           H  
ATOM    945  CD  LYS A  61     -25.935  -9.923  21.201  1.00 44.80           C  
ATOM    946  HD2 LYS A  61     -25.092 -10.171  20.555  1.00 44.80           H  
ATOM    947  HD3 LYS A  61     -25.852 -10.452  22.150  1.00 44.80           H  
ATOM    948  CE  LYS A  61     -27.251 -10.271  20.500  1.00 44.80           C  
ATOM    949  HE2 LYS A  61     -27.319  -9.682  19.585  1.00 44.80           H  
ATOM    950  HE3 LYS A  61     -28.083  -9.965  21.135  1.00 44.80           H  
ATOM    951  NZ  LYS A  61     -27.359 -11.709  20.174  1.00 44.80           N  
ATOM    952  HZ1 LYS A  61     -26.632 -11.965  19.521  1.00 44.80           H  
ATOM    953  HZ2 LYS A  61     -27.311 -12.276  21.009  1.00 44.80           H  
ATOM    954  HZ3 LYS A  61     -28.247 -11.860  19.717  1.00 44.80           H  
ATOM    955  N   TYR A  62     -22.472  -5.606  22.938  1.00 39.89           N  
ATOM    956  H   TYR A  62     -22.143  -5.793  22.002  1.00 39.89           H  
ATOM    957  CA  TYR A  62     -21.496  -5.245  23.983  1.00 39.89           C  
ATOM    958  HA  TYR A  62     -21.636  -5.926  24.823  1.00 39.89           H  
ATOM    959  C   TYR A  62     -21.686  -3.823  24.528  1.00 39.89           C  
ATOM    960  CB  TYR A  62     -20.067  -5.440  23.449  1.00 39.89           C  
ATOM    961  HB2 TYR A  62     -19.757  -4.554  22.896  1.00 39.89           H  
ATOM    962  HB3 TYR A  62     -20.059  -6.276  22.749  1.00 39.89           H  
ATOM    963  O   TYR A  62     -21.451  -3.553  25.703  1.00 39.89           O  
ATOM    964  CG  TYR A  62     -19.061  -5.747  24.543  1.00 39.89           C  
ATOM    965  CD1 TYR A  62     -18.284  -4.724  25.122  1.00 39.89           C  
ATOM    966  HD1 TYR A  62     -18.379  -3.705  24.775  1.00 39.89           H  
ATOM    967  CD2 TYR A  62     -18.925  -7.073  24.999  1.00 39.89           C  
ATOM    968  HD2 TYR A  62     -19.529  -7.855  24.563  1.00 39.89           H  
ATOM    969  CE1 TYR A  62     -17.380  -5.025  26.160  1.00 39.89           C  
ATOM    970  HE1 TYR A  62     -16.791  -4.231  26.595  1.00 39.89           H  
ATOM    971  CE2 TYR A  62     -18.019  -7.379  26.032  1.00 39.89           C  
ATOM    972  HE2 TYR A  62     -17.915  -8.390  26.396  1.00 39.89           H  
ATOM    973  OH  TYR A  62     -16.379  -6.653  27.616  1.00 39.89           O  
ATOM    974  HH  TYR A  62     -15.962  -5.860  27.960  1.00 39.89           H  
ATOM    975  CZ  TYR A  62     -17.250  -6.354  26.618  1.00 39.89           C  
ATOM    976  N   ILE A  63     -22.154  -2.914  23.679  1.00 40.06           N  
ATOM    977  H   ILE A  63     -22.336  -3.203  22.729  1.00 40.06           H  
ATOM    978  CA  ILE A  63     -22.192  -1.487  23.983  1.00 40.06           C  
ATOM    979  HA  ILE A  63     -21.317  -1.234  24.580  1.00 40.06           H  
ATOM    980  C   ILE A  63     -23.422  -1.096  24.838  1.00 40.06           C  
ATOM    981  CB  ILE A  63     -22.064  -0.757  22.634  1.00 40.06           C  
ATOM    982  HB  ILE A  63     -22.846  -1.103  21.958  1.00 40.06           H  
ATOM    983  O   ILE A  63     -23.378  -0.128  25.594  1.00 40.06           O  
ATOM    984  CG1 ILE A  63     -20.685  -0.977  21.964  1.00 40.06           C  
ATOM    985 HG12 ILE A  63     -19.898  -0.580  22.605  1.00 40.06           H  
ATOM    986 HG13 ILE A  63     -20.508  -2.048  21.860  1.00 40.06           H  
ATOM    987  CG2 ILE A  63     -22.263   0.707  22.895  1.00 40.06           C  
ATOM    988 HG21 ILE A  63     -21.605   1.046  23.694  1.00 40.06           H  
ATOM    989 HG22 ILE A  63     -23.309   0.842  23.173  1.00 40.06           H  
ATOM    990 HG23 ILE A  63     -22.072   1.259  21.974  1.00 40.06           H  
ATOM    991  CD1 ILE A  63     -20.545  -0.368  20.559  1.00 40.06           C  
ATOM    992 HD11 ILE A  63     -20.532   0.721  20.595  1.00 40.06           H  
ATOM    993 HD12 ILE A  63     -19.605  -0.703  20.119  1.00 40.06           H  
ATOM    994 HD13 ILE A  63     -21.366  -0.705  19.926  1.00 40.06           H  
ATOM    995  N   THR A  64     -24.497  -1.887  24.782  1.00 40.02           N  
ATOM    996  H   THR A  64     -24.470  -2.648  24.119  1.00 40.02           H  
ATOM    997  CA  THR A  64     -25.775  -1.673  25.494  1.00 40.02           C  
ATOM    998  HA  THR A  64     -26.292  -0.826  25.043  1.00 40.02           H  
ATOM    999  C   THR A  64     -25.647  -1.395  27.002  1.00 40.02           C  
ATOM   1000  CB  THR A  64     -26.658  -2.935  25.366  1.00 40.02           C  
ATOM   1001  HB  THR A  64     -26.350  -3.629  26.149  1.00 40.02           H  
ATOM   1002  O   THR A  64     -26.537  -0.800  27.601  1.00 40.02           O  
ATOM   1003  CG2 THR A  64     -28.147  -2.660  25.573  1.00 40.02           C  
ATOM   1004 HG21 THR A  64     -28.738  -3.103  24.772  1.00 40.02           H  
ATOM   1005 HG22 THR A  64     -28.345  -1.591  25.650  1.00 40.02           H  
ATOM   1006 HG23 THR A  64     -28.457  -3.113  26.515  1.00 40.02           H  
ATOM   1007  OG1 THR A  64     -26.479  -3.649  24.153  1.00 40.02           O  
ATOM   1008  HG1 THR A  64     -25.715  -4.218  24.272  1.00 40.02           H  
ATOM   1009  N   ALA A  65     -24.575  -1.857  27.651  1.00 45.67           N  
ATOM   1010  H   ALA A  65     -23.824  -2.268  27.116  1.00 45.67           H  
ATOM   1011  CA  ALA A  65     -24.518  -1.941  29.109  1.00 45.67           C  
ATOM   1012  HA  ALA A  65     -25.509  -2.220  29.468  1.00 45.67           H  
ATOM   1013  C   ALA A  65     -24.165  -0.628  29.840  1.00 45.67           C  
ATOM   1014  CB  ALA A  65     -23.563  -3.084  29.476  1.00 45.67           C  
ATOM   1015  HB1 ALA A  65     -22.555  -2.847  29.137  1.00 45.67           H  
ATOM   1016  HB2 ALA A  65     -23.893  -4.011  29.007  1.00 45.67           H  
ATOM   1017  HB3 ALA A  65     -23.554  -3.220  30.557  1.00 45.67           H  
ATOM   1018  O   ALA A  65     -24.344  -0.569  31.054  1.00 45.67           O  
ATOM   1019  N   THR A  66     -23.655   0.412  29.168  1.00 45.92           N  
ATOM   1020  H   THR A  66     -23.474   0.303  28.180  1.00 45.92           H  
ATOM   1021  CA  THR A  66     -22.978   1.527  29.873  1.00 45.92           C  
ATOM   1022  HA  THR A  66     -23.065   1.364  30.947  1.00 45.92           H  
ATOM   1023  C   THR A  66     -23.566   2.925  29.698  1.00 45.92           C  
ATOM   1024  CB  THR A  66     -21.469   1.550  29.565  1.00 45.92           C  
ATOM   1025  HB  THR A  66     -21.096   2.574  29.599  1.00 45.92           H  
ATOM   1026  O   THR A  66     -23.233   3.795  30.502  1.00 45.92           O  
ATOM   1027  CG2 THR A  66     -20.685   0.731  30.588  1.00 45.92           C  
ATOM   1028 HG21 THR A  66     -19.622   0.757  30.350  1.00 45.92           H  
ATOM   1029 HG22 THR A  66     -21.035  -0.301  30.580  1.00 45.92           H  
ATOM   1030 HG23 THR A  66     -20.833   1.150  31.583  1.00 45.92           H  
ATOM   1031  OG1 THR A  66     -21.189   1.005  28.295  1.00 45.92           O  
ATOM   1032  HG1 THR A  66     -20.244   0.851  28.229  1.00 45.92           H  
ATOM   1033  N   VAL A  67     -24.433   3.194  28.716  1.00 48.77           N  
ATOM   1034  H   VAL A  67     -24.724   2.452  28.096  1.00 48.77           H  
ATOM   1035  CA  VAL A  67     -24.980   4.552  28.510  1.00 48.77           C  
ATOM   1036  HA  VAL A  67     -24.881   5.111  29.440  1.00 48.77           H  
ATOM   1037  C   VAL A  67     -26.473   4.451  28.207  1.00 48.77           C  
ATOM   1038  CB  VAL A  67     -24.208   5.346  27.428  1.00 48.77           C  
ATOM   1039  HB  VAL A  67     -24.572   5.064  26.440  1.00 48.77           H  
ATOM   1040  O   VAL A  67     -26.870   3.917  27.181  1.00 48.77           O  
ATOM   1041  CG1 VAL A  67     -24.466   6.849  27.548  1.00 48.77           C  
ATOM   1042 HG11 VAL A  67     -23.950   7.376  26.746  1.00 48.77           H  
ATOM   1043 HG12 VAL A  67     -24.121   7.218  28.514  1.00 48.77           H  
ATOM   1044 HG13 VAL A  67     -25.533   7.047  27.441  1.00 48.77           H  
ATOM   1045  CG2 VAL A  67     -22.683   5.133  27.477  1.00 48.77           C  
ATOM   1046 HG21 VAL A  67     -22.294   5.429  28.451  1.00 48.77           H  
ATOM   1047 HG22 VAL A  67     -22.439   4.087  27.291  1.00 48.77           H  
ATOM   1048 HG23 VAL A  67     -22.208   5.724  26.694  1.00 48.77           H  
ATOM   1049  N   GLY A  68     -27.310   4.917  29.136  1.00 54.69           N  
ATOM   1050  H   GLY A  68     -26.917   5.321  29.974  1.00 54.69           H  
ATOM   1051  CA  GLY A  68     -28.769   4.753  29.083  1.00 54.69           C  
ATOM   1052  HA2 GLY A  68     -29.184   4.954  30.070  1.00 54.69           H  
ATOM   1053  HA3 GLY A  68     -28.998   3.719  28.824  1.00 54.69           H  
ATOM   1054  C   GLY A  68     -29.503   5.650  28.081  1.00 54.69           C  
ATOM   1055  O   GLY A  68     -30.720   5.550  27.974  1.00 54.69           O  
ATOM   1056  N   GLU A  69     -28.800   6.515  27.347  1.00 57.57           N  
ATOM   1057  H   GLU A  69     -27.791   6.484  27.387  1.00 57.57           H  
ATOM   1058  CA  GLU A  69     -29.406   7.436  26.385  1.00 57.57           C  
ATOM   1059  HA  GLU A  69     -30.454   7.163  26.259  1.00 57.57           H  
ATOM   1060  C   GLU A  69     -28.733   7.300  25.019  1.00 57.57           C  
ATOM   1061  CB  GLU A  69     -29.365   8.876  26.928  1.00 57.57           C  
ATOM   1062  HB2 GLU A  69     -29.140   8.855  27.994  1.00 57.57           H  
ATOM   1063  HB3 GLU A  69     -28.578   9.439  26.424  1.00 57.57           H  
ATOM   1064  O   GLU A  69     -27.509   7.381  24.902  1.00 57.57           O  
ATOM   1065  CG  GLU A  69     -30.717   9.579  26.739  1.00 57.57           C  
ATOM   1066  HG2 GLU A  69     -30.934   9.637  25.672  1.00 57.57           H  
ATOM   1067  HG3 GLU A  69     -31.491   8.969  27.206  1.00 57.57           H  
ATOM   1068  CD  GLU A  69     -30.758  10.989  27.351  1.00 57.57           C  
ATOM   1069  OE1 GLU A  69     -31.876  11.546  27.411  1.00 57.57           O  
ATOM   1070  OE2 GLU A  69     -29.683  11.506  27.737  1.00 57.57           O  
ATOM   1071  N   ARG A  70     -29.550   7.075  23.983  1.00 55.09           N  
ATOM   1072  H   ARG A  70     -30.543   7.058  24.166  1.00 55.09           H  
ATOM   1073  CA  ARG A  70     -29.096   6.948  22.598  1.00 55.09           C  
ATOM   1074  HA  ARG A  70     -28.172   6.369  22.581  1.00 55.09           H  
ATOM   1075  C   ARG A  70     -28.790   8.339  22.062  1.00 55.09           C  
ATOM   1076  CB  ARG A  70     -30.167   6.212  21.780  1.00 55.09           C  
ATOM   1077  HB2 ARG A  70     -31.015   6.873  21.602  1.00 55.09           H  
ATOM   1078  HB3 ARG A  70     -30.517   5.357  22.359  1.00 55.09           H  
ATOM   1079  O   ARG A  70     -29.703   9.124  21.807  1.00 55.09           O  
ATOM   1080  CG  ARG A  70     -29.622   5.684  20.447  1.00 55.09           C  
ATOM   1081  HG2 ARG A  70     -29.212   6.504  19.857  1.00 55.09           H  
ATOM   1082  HG3 ARG A  70     -28.830   4.962  20.648  1.00 55.09           H  
ATOM   1083  CD  ARG A  70     -30.760   5.008  19.672  1.00 55.09           C  
ATOM   1084  HD2 ARG A  70     -31.268   4.311  20.338  1.00 55.09           H  
ATOM   1085  HD3 ARG A  70     -31.466   5.776  19.356  1.00 55.09           H  
ATOM   1086  NE  ARG A  70     -30.255   4.267  18.505  1.00 55.09           N  
ATOM   1087  HE  ARG A  70     -29.252   4.156  18.463  1.00 55.09           H  
ATOM   1088  NH1 ARG A  70     -32.287   3.798  17.540  1.00 55.09           N  
ATOM   1089 HH11 ARG A  70     -32.832   3.312  16.843  1.00 55.09           H  
ATOM   1090 HH12 ARG A  70     -32.735   4.342  18.264  1.00 55.09           H  
ATOM   1091  NH2 ARG A  70     -30.422   2.952  16.653  1.00 55.09           N  
ATOM   1092 HH21 ARG A  70     -30.977   2.454  15.972  1.00 55.09           H  
ATOM   1093 HH22 ARG A  70     -29.429   2.773  16.707  1.00 55.09           H  
ATOM   1094  CZ  ARG A  70     -30.987   3.681  17.573  1.00 55.09           C  
ATOM   1095  N   ILE A  71     -27.514   8.650  21.885  1.00 60.16           N  
ATOM   1096  H   ILE A  71     -26.825   7.926  22.031  1.00 60.16           H  
ATOM   1097  CA  ILE A  71     -27.102   9.935  21.321  1.00 60.16           C  
ATOM   1098  HA  ILE A  71     -27.837  10.692  21.594  1.00 60.16           H  
ATOM   1099  C   ILE A  71     -27.083   9.750  19.804  1.00 60.16           C  
ATOM   1100  CB  ILE A  71     -25.742  10.386  21.895  1.00 60.16           C  
ATOM   1101  HB  ILE A  71     -25.000   9.617  21.679  1.00 60.16           H  
ATOM   1102  O   ILE A  71     -26.285   8.956  19.320  1.00 60.16           O  
ATOM   1103  CG1 ILE A  71     -25.846  10.559  23.430  1.00 60.16           C  
ATOM   1104 HG12 ILE A  71     -26.222   9.637  23.874  1.00 60.16           H  
ATOM   1105 HG13 ILE A  71     -26.557  11.352  23.661  1.00 60.16           H  
ATOM   1106  CG2 ILE A  71     -25.297  11.703  21.226  1.00 60.16           C  
ATOM   1107 HG21 ILE A  71     -24.315  12.001  21.596  1.00 60.16           H  
ATOM   1108 HG22 ILE A  71     -26.018  12.492  21.440  1.00 60.16           H  
ATOM   1109 HG23 ILE A  71     -25.213  11.572  20.147  1.00 60.16           H  
ATOM   1110  CD1 ILE A  71     -24.513  10.864  24.122  1.00 60.16           C  
ATOM   1111 HD11 ILE A  71     -23.771  10.115  23.845  1.00 60.16           H  
ATOM   1112 HD12 ILE A  71     -24.657  10.836  25.202  1.00 60.16           H  
ATOM   1113 HD13 ILE A  71     -24.156  11.856  23.846  1.00 60.16           H  
ATOM   1114  N   PRO A  72     -27.913  10.443  19.004  1.00 65.79           N  
ATOM   1115  CA  PRO A  72     -27.854  10.274  17.558  1.00 65.79           C  
ATOM   1116  HA  PRO A  72     -28.147   9.252  17.320  1.00 65.79           H  
ATOM   1117  C   PRO A  72     -26.423  10.554  17.070  1.00 65.79           C  
ATOM   1118  CB  PRO A  72     -28.880  11.249  16.978  1.00 65.79           C  
ATOM   1119  HB2 PRO A  72     -28.552  11.684  16.034  1.00 65.79           H  
ATOM   1120  HB3 PRO A  72     -29.832  10.734  16.849  1.00 65.79           H  
ATOM   1121  O   PRO A  72     -25.825  11.555  17.483  1.00 65.79           O  
ATOM   1122  CG  PRO A  72     -29.025  12.309  18.072  1.00 65.79           C  
ATOM   1123  HG2 PRO A  72     -30.004  12.786  18.048  1.00 65.79           H  
ATOM   1124  HG3 PRO A  72     -28.235  13.053  17.967  1.00 65.79           H  
ATOM   1125  CD  PRO A  72     -28.813  11.522  19.365  1.00 65.79           C  
ATOM   1126  HD2 PRO A  72     -28.384  12.172  20.127  1.00 65.79           H  
ATOM   1127  HD3 PRO A  72     -29.759  11.105  19.712  1.00 65.79           H  
ATOM   1128  N   PRO A  73     -25.846   9.700  16.203  1.00 74.84           N  
ATOM   1129  CA  PRO A  73     -24.466   9.864  15.780  1.00 74.84           C  
ATOM   1130  HA  PRO A  73     -23.813   9.799  16.650  1.00 74.84           H  
ATOM   1131  C   PRO A  73     -24.299  11.234  15.121  1.00 74.84           C  
ATOM   1132  CB  PRO A  73     -24.177   8.683  14.847  1.00 74.84           C  
ATOM   1133  HB2 PRO A  73     -23.548   8.965  14.003  1.00 74.84           H  
ATOM   1134  HB3 PRO A  73     -23.712   7.884  15.426  1.00 74.84           H  
ATOM   1135  O   PRO A  73     -24.929  11.539  14.102  1.00 74.84           O  
ATOM   1136  CG  PRO A  73     -25.553   8.207  14.388  1.00 74.84           C  
ATOM   1137  HG2 PRO A  73     -25.558   7.143  14.154  1.00 74.84           H  
ATOM   1138  HG3 PRO A  73     -25.880   8.794  13.530  1.00 74.84           H  
ATOM   1139  CD  PRO A  73     -26.440   8.524  15.588  1.00 74.84           C  
ATOM   1140  HD2 PRO A  73     -26.416   7.699  16.300  1.00 74.84           H  
ATOM   1141  HD3 PRO A  73     -27.462   8.713  15.260  1.00 74.84           H  
ATOM   1142  N   THR A  74     -23.451  12.078  15.705  1.00 87.44           N  
ATOM   1143  H   THR A  74     -23.013  11.805  16.573  1.00 87.44           H  
ATOM   1144  CA  THR A  74     -23.146  13.398  15.149  1.00 87.44           C  
ATOM   1145  HA  THR A  74     -24.086  13.866  14.857  1.00 87.44           H  
ATOM   1146  C   THR A  74     -22.286  13.246  13.891  1.00 87.44           C  
ATOM   1147  CB  THR A  74     -22.481  14.322  16.183  1.00 87.44           C  
ATOM   1148  HB  THR A  74     -22.351  15.308  15.737  1.00 87.44           H  
ATOM   1149  O   THR A  74     -21.659  12.208  13.658  1.00 87.44           O  
ATOM   1150  CG2 THR A  74     -23.309  14.478  17.458  1.00 87.44           C  
ATOM   1151 HG21 THR A  74     -23.382  13.531  17.993  1.00 87.44           H  
ATOM   1152 HG22 THR A  74     -24.315  14.813  17.204  1.00 87.44           H  
ATOM   1153 HG23 THR A  74     -22.850  15.223  18.108  1.00 87.44           H  
ATOM   1154  OG1 THR A  74     -21.217  13.825  16.544  1.00 87.44           O  
ATOM   1155  HG1 THR A  74     -21.067  14.074  17.459  1.00 87.44           H  
ATOM   1156  N   ALA A  75     -22.246  14.277  13.042  1.00 89.76           N  
ATOM   1157  H   ALA A  75     -22.772  15.114  13.249  1.00 89.76           H  
ATOM   1158  CA  ALA A  75     -21.365  14.268  11.871  1.00 89.76           C  
ATOM   1159  HA  ALA A  75     -21.610  13.403  11.256  1.00 89.76           H  
ATOM   1160  C   ALA A  75     -19.887  14.119  12.279  1.00 89.76           C  
ATOM   1161  CB  ALA A  75     -21.619  15.536  11.050  1.00 89.76           C  
ATOM   1162  HB1 ALA A  75     -21.391  16.421  11.644  1.00 89.76           H  
ATOM   1163  HB2 ALA A  75     -22.661  15.578  10.733  1.00 89.76           H  
ATOM   1164  HB3 ALA A  75     -20.979  15.533  10.168  1.00 89.76           H  
ATOM   1165  O   ALA A  75     -19.183  13.293  11.698  1.00 89.76           O  
ATOM   1166  N   ALA A  76     -19.468  14.834  13.330  1.00 91.32           N  
ATOM   1167  H   ALA A  76     -20.090  15.518  13.737  1.00 91.32           H  
ATOM   1168  CA  ALA A  76     -18.141  14.704  13.923  1.00 91.32           C  
ATOM   1169  HA  ALA A  76     -17.390  14.925  13.164  1.00 91.32           H  
ATOM   1170  C   ALA A  76     -17.891  13.273  14.416  1.00 91.32           C  
ATOM   1171  CB  ALA A  76     -18.004  15.731  15.052  1.00 91.32           C  
ATOM   1172  HB1 ALA A  76     -17.003  15.669  15.478  1.00 91.32           H  
ATOM   1173  HB2 ALA A  76     -18.737  15.541  15.837  1.00 91.32           H  
ATOM   1174  HB3 ALA A  76     -18.146  16.738  14.658  1.00 91.32           H  
ATOM   1175  O   ALA A  76     -16.895  12.667  14.043  1.00 91.32           O  
ATOM   1176  N   GLY A  77     -18.842  12.676  15.139  1.00 90.80           N  
ATOM   1177  H   GLY A  77     -19.647  13.212  15.429  1.00 90.80           H  
ATOM   1178  CA  GLY A  77     -18.744  11.297  15.612  1.00 90.80           C  
ATOM   1179  HA2 GLY A  77     -17.930  11.212  16.331  1.00 90.80           H  
ATOM   1180  HA3 GLY A  77     -19.689  11.054  16.097  1.00 90.80           H  
ATOM   1181  C   GLY A  77     -18.533  10.270  14.502  1.00 90.80           C  
ATOM   1182  O   GLY A  77     -17.664   9.397  14.598  1.00 90.80           O  
ATOM   1183  N   ARG A  78     -19.294  10.393  13.405  1.00 91.08           N  
ATOM   1184  H   ARG A  78     -19.991  11.124  13.403  1.00 91.08           H  
ATOM   1185  CA  ARG A  78     -19.128   9.537  12.218  1.00 91.08           C  
ATOM   1186  HA  ARG A  78     -19.199   8.491  12.516  1.00 91.08           H  
ATOM   1187  C   ARG A  78     -17.749   9.701  11.592  1.00 91.08           C  
ATOM   1188  CB  ARG A  78     -20.203   9.846  11.168  1.00 91.08           C  
ATOM   1189  HB2 ARG A  78     -19.902   9.386  10.227  1.00 91.08           H  
ATOM   1190  HB3 ARG A  78     -20.272  10.922  11.013  1.00 91.08           H  
ATOM   1191  O   ARG A  78     -17.142   8.702  11.216  1.00 91.08           O  
ATOM   1192  CG  ARG A  78     -21.577   9.286  11.555  1.00 91.08           C  
ATOM   1193  HG2 ARG A  78     -21.968   9.819  12.421  1.00 91.08           H  
ATOM   1194  HG3 ARG A  78     -21.467   8.234  11.814  1.00 91.08           H  
ATOM   1195  CD  ARG A  78     -22.559   9.394  10.377  1.00 91.08           C  
ATOM   1196  HD2 ARG A  78     -22.086   8.996   9.480  1.00 91.08           H  
ATOM   1197  HD3 ARG A  78     -23.423   8.762  10.584  1.00 91.08           H  
ATOM   1198  NE  ARG A  78     -22.993  10.787  10.130  1.00 91.08           N  
ATOM   1199  HE  ARG A  78     -22.419  11.342   9.512  1.00 91.08           H  
ATOM   1200  NH1 ARG A  78     -24.813  10.751  11.512  1.00 91.08           N  
ATOM   1201 HH11 ARG A  78     -25.297  11.262  12.236  1.00 91.08           H  
ATOM   1202 HH12 ARG A  78     -24.644   9.772  11.693  1.00 91.08           H  
ATOM   1203  NH2 ARG A  78     -24.289  12.642  10.477  1.00 91.08           N  
ATOM   1204 HH21 ARG A  78     -23.746  13.182   9.818  1.00 91.08           H  
ATOM   1205 HH22 ARG A  78     -25.121  13.030  10.897  1.00 91.08           H  
ATOM   1206  CZ  ARG A  78     -24.023  11.387  10.703  1.00 91.08           C  
ATOM   1207  N   GLN A  79     -17.251  10.933  11.485  1.00 94.58           N  
ATOM   1208  H   GLN A  79     -17.786  11.711  11.841  1.00 94.58           H  
ATOM   1209  CA  GLN A  79     -15.907  11.182  10.971  1.00 94.58           C  
ATOM   1210  HA  GLN A  79     -15.789  10.663  10.020  1.00 94.58           H  
ATOM   1211  C   GLN A  79     -14.826  10.613  11.889  1.00 94.58           C  
ATOM   1212  CB  GLN A  79     -15.675  12.674  10.732  1.00 94.58           C  
ATOM   1213  HB2 GLN A  79     -14.608  12.783  10.539  1.00 94.58           H  
ATOM   1214  HB3 GLN A  79     -15.918  13.250  11.625  1.00 94.58           H  
ATOM   1215  O   GLN A  79     -13.930   9.932  11.402  1.00 94.58           O  
ATOM   1216  CG  GLN A  79     -16.437  13.237   9.525  1.00 94.58           C  
ATOM   1217  HG2 GLN A  79     -17.494  13.339   9.773  1.00 94.58           H  
ATOM   1218  HG3 GLN A  79     -16.342  12.554   8.681  1.00 94.58           H  
ATOM   1219  CD  GLN A  79     -15.888  14.589   9.081  1.00 94.58           C  
ATOM   1220  NE2 GLN A  79     -16.625  15.351   8.309  1.00 94.58           N  
ATOM   1221 HE21 GLN A  79     -16.181  16.218   8.040  1.00 94.58           H  
ATOM   1222 HE22 GLN A  79     -17.593  15.143   8.110  1.00 94.58           H  
ATOM   1223  OE1 GLN A  79     -14.773  14.970   9.384  1.00 94.58           O  
ATOM   1224  N   THR A  80     -14.948  10.795  13.202  1.00 94.77           N  
ATOM   1225  H   THR A  80     -15.644  11.443  13.541  1.00 94.77           H  
ATOM   1226  CA  THR A  80     -14.024  10.235  14.195  1.00 94.77           C  
ATOM   1227  HA  THR A  80     -13.021  10.622  14.014  1.00 94.77           H  
ATOM   1228  C   THR A  80     -13.968   8.712  14.099  1.00 94.77           C  
ATOM   1229  CB  THR A  80     -14.460  10.667  15.599  1.00 94.77           C  
ATOM   1230  HB  THR A  80     -15.441  10.252  15.828  1.00 94.77           H  
ATOM   1231  O   THR A  80     -12.887   8.131  14.048  1.00 94.77           O  
ATOM   1232  CG2 THR A  80     -13.471  10.262  16.675  1.00 94.77           C  
ATOM   1233 HG21 THR A  80     -13.932  10.462  17.643  1.00 94.77           H  
ATOM   1234 HG22 THR A  80     -12.565  10.857  16.564  1.00 94.77           H  
ATOM   1235 HG23 THR A  80     -13.222   9.203  16.610  1.00 94.77           H  
ATOM   1236  OG1 THR A  80     -14.510  12.070  15.665  1.00 94.77           O  
ATOM   1237  HG1 THR A  80     -14.832  12.327  16.532  1.00 94.77           H  
ATOM   1238  N   THR A  81     -15.123   8.056  13.982  1.00 93.57           N  
ATOM   1239  H   THR A  81     -15.977   8.593  14.036  1.00 93.57           H  
ATOM   1240  CA  THR A  81     -15.215   6.592  13.830  1.00 93.57           C  
ATOM   1241  HA  THR A  81     -14.658   6.113  14.635  1.00 93.57           H  
ATOM   1242  C   THR A  81     -14.615   6.125  12.505  1.00 93.57           C  
ATOM   1243  CB  THR A  81     -16.674   6.135  13.925  1.00 93.57           C  
ATOM   1244  HB  THR A  81     -17.233   6.501  13.064  1.00 93.57           H  
ATOM   1245  O   THR A  81     -13.863   5.154  12.469  1.00 93.57           O  
ATOM   1246  CG2 THR A  81     -16.817   4.616  14.011  1.00 93.57           C  
ATOM   1247 HG21 THR A  81     -16.405   4.140  13.120  1.00 93.57           H  
ATOM   1248 HG22 THR A  81     -17.872   4.355  14.087  1.00 93.57           H  
ATOM   1249 HG23 THR A  81     -16.296   4.244  14.893  1.00 93.57           H  
ATOM   1250  OG1 THR A  81     -17.231   6.676  15.095  1.00 93.57           O  
ATOM   1251  HG1 THR A  81     -17.352   7.621  14.977  1.00 93.57           H  
ATOM   1252  N   ALA A  82     -14.882   6.846  11.412  1.00 95.27           N  
ATOM   1253  H   ALA A  82     -15.511   7.632  11.488  1.00 95.27           H  
ATOM   1254  CA  ALA A  82     -14.296   6.559  10.105  1.00 95.27           C  
ATOM   1255  HA  ALA A  82     -14.495   5.516   9.856  1.00 95.27           H  
ATOM   1256  C   ALA A  82     -12.769   6.758  10.094  1.00 95.27           C  
ATOM   1257  CB  ALA A  82     -14.980   7.450   9.064  1.00 95.27           C  
ATOM   1258  HB1 ALA A  82     -14.705   8.491   9.230  1.00 95.27           H  
ATOM   1259  HB2 ALA A  82     -14.670   7.149   8.063  1.00 95.27           H  
ATOM   1260  HB3 ALA A  82     -16.063   7.353   9.132  1.00 95.27           H  
ATOM   1261  O   ALA A  82     -12.057   5.984   9.456  1.00 95.27           O  
ATOM   1262  N   TYR A  83     -12.258   7.758  10.817  1.00 96.83           N  
ATOM   1263  H   TYR A  83     -12.892   8.403  11.265  1.00 96.83           H  
ATOM   1264  CA  TYR A  83     -10.825   7.986  10.991  1.00 96.83           C  
ATOM   1265  HA  TYR A  83     -10.354   8.024  10.008  1.00 96.83           H  
ATOM   1266  C   TYR A  83     -10.170   6.839  11.769  1.00 96.83           C  
ATOM   1267  CB  TYR A  83     -10.592   9.335  11.683  1.00 96.83           C  
ATOM   1268  HB2 TYR A  83     -11.131   9.363  12.629  1.00 96.83           H  
ATOM   1269  HB3 TYR A  83     -10.993  10.129  11.053  1.00 96.83           H  
ATOM   1270  O   TYR A  83      -9.172   6.285  11.314  1.00 96.83           O  
ATOM   1271  CG  TYR A  83      -9.124   9.609  11.940  1.00 96.83           C  
ATOM   1272  CD1 TYR A  83      -8.581   9.459  13.232  1.00 96.83           C  
ATOM   1273  HD1 TYR A  83      -9.219   9.174  14.055  1.00 96.83           H  
ATOM   1274  CD2 TYR A  83      -8.290   9.958  10.863  1.00 96.83           C  
ATOM   1275  HD2 TYR A  83      -8.710  10.053   9.873  1.00 96.83           H  
ATOM   1276  CE1 TYR A  83      -7.203   9.663  13.445  1.00 96.83           C  
ATOM   1277  HE1 TYR A  83      -6.782   9.540  14.432  1.00 96.83           H  
ATOM   1278  CE2 TYR A  83      -6.914  10.165  11.069  1.00 96.83           C  
ATOM   1279  HE2 TYR A  83      -6.264  10.428  10.248  1.00 96.83           H  
ATOM   1280  OH  TYR A  83      -5.042  10.204  12.554  1.00 96.83           O  
ATOM   1281  HH  TYR A  83      -4.804  10.082  13.476  1.00 96.83           H  
ATOM   1282  CZ  TYR A  83      -6.370  10.012  12.360  1.00 96.83           C  
ATOM   1283  N   VAL A  84     -10.772   6.410  12.886  1.00 96.29           N  
ATOM   1284  H   VAL A  84     -11.581   6.914  13.220  1.00 96.29           H  
ATOM   1285  CA  VAL A  84     -10.322   5.220  13.628  1.00 96.29           C  
ATOM   1286  HA  VAL A  84      -9.301   5.387  13.971  1.00 96.29           H  
ATOM   1287  C   VAL A  84     -10.287   4.001  12.704  1.00 96.29           C  
ATOM   1288  CB  VAL A  84     -11.216   4.966  14.859  1.00 96.29           C  
ATOM   1289  HB  VAL A  84     -12.264   4.984  14.561  1.00 96.29           H  
ATOM   1290  O   VAL A  84      -9.266   3.321  12.621  1.00 96.29           O  
ATOM   1291  CG1 VAL A  84     -10.924   3.614  15.516  1.00 96.29           C  
ATOM   1292 HG11 VAL A  84     -11.197   2.794  14.852  1.00 96.29           H  
ATOM   1293 HG12 VAL A  84     -11.519   3.515  16.424  1.00 96.29           H  
ATOM   1294 HG13 VAL A  84      -9.862   3.545  15.755  1.00 96.29           H  
ATOM   1295  CG2 VAL A  84     -10.987   6.047  15.923  1.00 96.29           C  
ATOM   1296 HG21 VAL A  84      -9.960   6.000  16.288  1.00 96.29           H  
ATOM   1297 HG22 VAL A  84     -11.168   7.039  15.508  1.00 96.29           H  
ATOM   1298 HG23 VAL A  84     -11.672   5.893  16.756  1.00 96.29           H  
ATOM   1299  N   ALA A  85     -11.359   3.764  11.945  1.00 96.12           N  
ATOM   1300  H   ALA A  85     -12.171   4.352  12.065  1.00 96.12           H  
ATOM   1301  CA  ALA A  85     -11.441   2.663  10.992  1.00 96.12           C  
ATOM   1302  HA  ALA A  85     -11.326   1.724  11.533  1.00 96.12           H  
ATOM   1303  C   ALA A  85     -10.343   2.725   9.915  1.00 96.12           C  
ATOM   1304  CB  ALA A  85     -12.833   2.697  10.365  1.00 96.12           C  
ATOM   1305  HB1 ALA A  85     -13.590   2.731  11.148  1.00 96.12           H  
ATOM   1306  HB2 ALA A  85     -12.977   1.803   9.758  1.00 96.12           H  
ATOM   1307  HB3 ALA A  85     -12.947   3.578   9.734  1.00 96.12           H  
ATOM   1308  O   ALA A  85      -9.714   1.706   9.630  1.00 96.12           O  
ATOM   1309  N   LEU A  86     -10.066   3.911   9.355  1.00 97.29           N  
ATOM   1310  H   LEU A  86     -10.629   4.705   9.624  1.00 97.29           H  
ATOM   1311  CA  LEU A  86      -8.965   4.131   8.411  1.00 97.29           C  
ATOM   1312  HA  LEU A  86      -9.132   3.503   7.536  1.00 97.29           H  
ATOM   1313  C   LEU A  86      -7.623   3.727   9.028  1.00 97.29           C  
ATOM   1314  CB  LEU A  86      -8.936   5.612   7.975  1.00 97.29           C  
ATOM   1315  HB2 LEU A  86      -8.894   6.235   8.869  1.00 97.29           H  
ATOM   1316  HB3 LEU A  86      -9.867   5.859   7.465  1.00 97.29           H  
ATOM   1317  O   LEU A  86      -6.865   2.998   8.392  1.00 97.29           O  
ATOM   1318  CG  LEU A  86      -7.735   6.004   7.089  1.00 97.29           C  
ATOM   1319  HG  LEU A  86      -6.807   5.790   7.620  1.00 97.29           H  
ATOM   1320  CD1 LEU A  86      -7.697   5.278   5.742  1.00 97.29           C  
ATOM   1321 HD11 LEU A  86      -8.567   5.540   5.140  1.00 97.29           H  
ATOM   1322 HD12 LEU A  86      -6.793   5.561   5.203  1.00 97.29           H  
ATOM   1323 HD13 LEU A  86      -7.672   4.200   5.905  1.00 97.29           H  
ATOM   1324  CD2 LEU A  86      -7.763   7.506   6.811  1.00 97.29           C  
ATOM   1325 HD21 LEU A  86      -6.874   7.794   6.249  1.00 97.29           H  
ATOM   1326 HD22 LEU A  86      -7.761   8.047   7.757  1.00 97.29           H  
ATOM   1327 HD23 LEU A  86      -8.657   7.767   6.245  1.00 97.29           H  
ATOM   1328  N   CYS A  87      -7.328   4.179  10.249  1.00 96.93           N  
ATOM   1329  H   CYS A  87      -7.983   4.796  10.708  1.00 96.93           H  
ATOM   1330  CA  CYS A  87      -6.073   3.873  10.934  1.00 96.93           C  
ATOM   1331  HA  CYS A  87      -5.239   4.189  10.308  1.00 96.93           H  
ATOM   1332  C   CYS A  87      -5.907   2.367  11.179  1.00 96.93           C  
ATOM   1333  CB  CYS A  87      -6.024   4.647  12.257  1.00 96.93           C  
ATOM   1334  HB2 CYS A  87      -5.155   4.332  12.835  1.00 96.93           H  
ATOM   1335  HB3 CYS A  87      -6.926   4.434  12.832  1.00 96.93           H  
ATOM   1336  O   CYS A  87      -4.839   1.821  10.900  1.00 96.93           O  
ATOM   1337  SG  CYS A  87      -5.926   6.434  11.959  1.00 96.93           S  
ATOM   1338  HG  CYS A  87      -4.717   6.469  11.393  1.00 96.93           H  
ATOM   1339  N   ILE A  88      -6.961   1.691  11.651  1.00 95.93           N  
ATOM   1340  H   ILE A  88      -7.804   2.207  11.858  1.00 95.93           H  
ATOM   1341  CA  ILE A  88      -6.946   0.242  11.900  1.00 95.93           C  
ATOM   1342  HA  ILE A  88      -6.084   0.008  12.524  1.00 95.93           H  
ATOM   1343  C   ILE A  88      -6.754  -0.535  10.597  1.00 95.93           C  
ATOM   1344  CB  ILE A  88      -8.231  -0.195  12.644  1.00 95.93           C  
ATOM   1345  HB  ILE A  88      -9.090   0.126  12.056  1.00 95.93           H  
ATOM   1346  O   ILE A  88      -5.869  -1.380  10.487  1.00 95.93           O  
ATOM   1347  CG1 ILE A  88      -8.354   0.470  14.034  1.00 95.93           C  
ATOM   1348 HG12 ILE A  88      -8.314   1.554  13.926  1.00 95.93           H  
ATOM   1349 HG13 ILE A  88      -9.331   0.228  14.452  1.00 95.93           H  
ATOM   1350  CG2 ILE A  88      -8.314  -1.726  12.782  1.00 95.93           C  
ATOM   1351 HG21 ILE A  88      -9.155  -1.997  13.420  1.00 95.93           H  
ATOM   1352 HG22 ILE A  88      -8.471  -2.189  11.808  1.00 95.93           H  
ATOM   1353 HG23 ILE A  88      -7.392  -2.120  13.210  1.00 95.93           H  
ATOM   1354  CD1 ILE A  88      -7.279   0.095  15.056  1.00 95.93           C  
ATOM   1355 HD11 ILE A  88      -6.278   0.207  14.639  1.00 95.93           H  
ATOM   1356 HD12 ILE A  88      -7.374   0.762  15.914  1.00 95.93           H  
ATOM   1357 HD13 ILE A  88      -7.432  -0.929  15.396  1.00 95.93           H  
ATOM   1358  N   MET A  89      -7.541  -0.214   9.571  1.00 96.70           N  
ATOM   1359  H   MET A  89      -8.246   0.497   9.699  1.00 96.70           H  
ATOM   1360  CA  MET A  89      -7.463  -0.904   8.286  1.00 96.70           C  
ATOM   1361  HA  MET A  89      -7.525  -1.977   8.465  1.00 96.70           H  
ATOM   1362  C   MET A  89      -6.115  -0.644   7.598  1.00 96.70           C  
ATOM   1363  CB  MET A  89      -8.660  -0.488   7.420  1.00 96.70           C  
ATOM   1364  HB2 MET A  89      -8.513  -0.830   6.396  1.00 96.70           H  
ATOM   1365  HB3 MET A  89      -8.730   0.600   7.410  1.00 96.70           H  
ATOM   1366  O   MET A  89      -5.485  -1.578   7.097  1.00 96.70           O  
ATOM   1367  CG  MET A  89      -9.989  -1.056   7.936  1.00 96.70           C  
ATOM   1368  HG2 MET A  89     -10.802  -0.616   7.358  1.00 96.70           H  
ATOM   1369  HG3 MET A  89     -10.123  -0.748   8.973  1.00 96.70           H  
ATOM   1370  SD  MET A  89     -10.150  -2.862   7.865  1.00 96.70           S  
ATOM   1371  CE  MET A  89     -10.398  -3.122   6.089  1.00 96.70           C  
ATOM   1372  HE1 MET A  89     -10.543  -4.184   5.894  1.00 96.70           H  
ATOM   1373  HE2 MET A  89      -9.529  -2.770   5.533  1.00 96.70           H  
ATOM   1374  HE3 MET A  89     -11.280  -2.573   5.759  1.00 96.70           H  
ATOM   1375  N   MET A  90      -5.603   0.589   7.621  1.00 95.89           N  
ATOM   1376  H   MET A  90      -6.137   1.329   8.052  1.00 95.89           H  
ATOM   1377  CA  MET A  90      -4.269   0.901   7.098  1.00 95.89           C  
ATOM   1378  HA  MET A  90      -4.244   0.640   6.040  1.00 95.89           H  
ATOM   1379  C   MET A  90      -3.181   0.078   7.801  1.00 95.89           C  
ATOM   1380  CB  MET A  90      -3.998   2.406   7.243  1.00 95.89           C  
ATOM   1381  HB2 MET A  90      -4.771   2.963   6.715  1.00 95.89           H  
ATOM   1382  HB3 MET A  90      -4.017   2.685   8.297  1.00 95.89           H  
ATOM   1383  O   MET A  90      -2.263  -0.408   7.135  1.00 95.89           O  
ATOM   1384  CG  MET A  90      -2.635   2.774   6.651  1.00 95.89           C  
ATOM   1385  HG2 MET A  90      -2.608   2.464   5.607  1.00 95.89           H  
ATOM   1386  HG3 MET A  90      -1.861   2.214   7.176  1.00 95.89           H  
ATOM   1387  SD  MET A  90      -2.194   4.526   6.740  1.00 95.89           S  
ATOM   1388  CE  MET A  90      -1.669   4.562   8.473  1.00 95.89           C  
ATOM   1389  HE1 MET A  90      -1.044   5.439   8.640  1.00 95.89           H  
ATOM   1390  HE2 MET A  90      -1.074   3.678   8.703  1.00 95.89           H  
ATOM   1391  HE3 MET A  90      -2.541   4.590   9.126  1.00 95.89           H  
ATOM   1392  N   GLY A  91      -3.320  -0.123   9.114  1.00 94.82           N  
ATOM   1393  H   GLY A  91      -4.109   0.295   9.587  1.00 94.82           H  
ATOM   1394  CA  GLY A  91      -2.390  -0.886   9.938  1.00 94.82           C  
ATOM   1395  HA2 GLY A  91      -2.756  -0.869  10.964  1.00 94.82           H  
ATOM   1396  HA3 GLY A  91      -1.424  -0.383   9.940  1.00 94.82           H  
ATOM   1397  C   GLY A  91      -2.210  -2.351   9.535  1.00 94.82           C  
ATOM   1398  O   GLY A  91      -1.197  -2.962   9.869  1.00 94.82           O  
ATOM   1399  N   TYR A  92      -3.146  -2.918   8.764  1.00 94.01           N  
ATOM   1400  H   TYR A  92      -3.989  -2.399   8.565  1.00 94.01           H  
ATOM   1401  CA  TYR A  92      -2.999  -4.272   8.227  1.00 94.01           C  
ATOM   1402  HA  TYR A  92      -2.640  -4.912   9.033  1.00 94.01           H  
ATOM   1403  C   TYR A  92      -1.954  -4.396   7.119  1.00 94.01           C  
ATOM   1404  CB  TYR A  92      -4.346  -4.808   7.719  1.00 94.01           C  
ATOM   1405  HB2 TYR A  92      -4.761  -4.104   6.997  1.00 94.01           H  
ATOM   1406  HB3 TYR A  92      -4.174  -5.745   7.189  1.00 94.01           H  
ATOM   1407  O   TYR A  92      -1.520  -5.517   6.864  1.00 94.01           O  
ATOM   1408  CG  TYR A  92      -5.362  -5.097   8.801  1.00 94.01           C  
ATOM   1409  CD1 TYR A  92      -4.988  -5.844   9.936  1.00 94.01           C  
ATOM   1410  HD1 TYR A  92      -3.976  -6.206  10.043  1.00 94.01           H  
ATOM   1411  CD2 TYR A  92      -6.692  -4.661   8.657  1.00 94.01           C  
ATOM   1412  HD2 TYR A  92      -6.996  -4.117   7.775  1.00 94.01           H  
ATOM   1413  CE1 TYR A  92      -5.929  -6.118  10.945  1.00 94.01           C  
ATOM   1414  HE1 TYR A  92      -5.655  -6.688  11.820  1.00 94.01           H  
ATOM   1415  CE2 TYR A  92      -7.632  -4.927   9.671  1.00 94.01           C  
ATOM   1416  HE2 TYR A  92      -8.651  -4.581   9.584  1.00 94.01           H  
ATOM   1417  OH  TYR A  92      -8.138  -5.884  11.814  1.00 94.01           O  
ATOM   1418  HH  TYR A  92      -7.740  -6.324  12.569  1.00 94.01           H  
ATOM   1419  CZ  TYR A  92      -7.245  -5.639  10.823  1.00 94.01           C  
ATOM   1420  N   VAL A  93      -1.570  -3.292   6.468  1.00 92.31           N  
ATOM   1421  H   VAL A  93      -1.978  -2.418   6.768  1.00 92.31           H  
ATOM   1422  CA  VAL A  93      -0.582  -3.267   5.371  1.00 92.31           C  
ATOM   1423  HA  VAL A  93      -0.180  -4.269   5.220  1.00 92.31           H  
ATOM   1424  C   VAL A  93       0.617  -2.382   5.696  1.00 92.31           C  
ATOM   1425  CB  VAL A  93      -1.249  -2.834   4.051  1.00 92.31           C  
ATOM   1426  HB  VAL A  93      -1.791  -1.901   4.210  1.00 92.31           H  
ATOM   1427  O   VAL A  93       1.737  -2.704   5.303  1.00 92.31           O  
ATOM   1428  CG1 VAL A  93      -0.244  -2.612   2.912  1.00 92.31           C  
ATOM   1429 HG11 VAL A  93       0.340  -3.517   2.750  1.00 92.31           H  
ATOM   1430 HG12 VAL A  93      -0.779  -2.342   2.002  1.00 92.31           H  
ATOM   1431 HG13 VAL A  93       0.426  -1.785   3.149  1.00 92.31           H  
ATOM   1432  CG2 VAL A  93      -2.240  -3.911   3.595  1.00 92.31           C  
ATOM   1433 HG21 VAL A  93      -2.639  -3.670   2.609  1.00 92.31           H  
ATOM   1434 HG22 VAL A  93      -1.738  -4.877   3.535  1.00 92.31           H  
ATOM   1435 HG23 VAL A  93      -3.068  -3.988   4.299  1.00 92.31           H  
ATOM   1436  N   LYS A  94       0.400  -1.275   6.409  1.00 91.28           N  
ATOM   1437  H   LYS A  94      -0.534  -1.096   6.748  1.00 91.28           H  
ATOM   1438  CA  LYS A  94       1.459  -0.379   6.874  1.00 91.28           C  
ATOM   1439  HA  LYS A  94       2.405  -0.634   6.395  1.00 91.28           H  
ATOM   1440  C   LYS A  94       1.644  -0.546   8.369  1.00 91.28           C  
ATOM   1441  CB  LYS A  94       1.112   1.075   6.551  1.00 91.28           C  
ATOM   1442  HB2 LYS A  94       0.141   1.324   6.979  1.00 91.28           H  
ATOM   1443  HB3 LYS A  94       1.862   1.702   7.033  1.00 91.28           H  
ATOM   1444  O   LYS A  94       0.671  -0.504   9.108  1.00 91.28           O  
ATOM   1445  CG  LYS A  94       1.106   1.362   5.044  1.00 91.28           C  
ATOM   1446  HG2 LYS A  94       2.013   0.948   4.602  1.00 91.28           H  
ATOM   1447  HG3 LYS A  94       0.235   0.908   4.573  1.00 91.28           H  
ATOM   1448  CD  LYS A  94       1.093   2.880   4.830  1.00 91.28           C  
ATOM   1449  HD2 LYS A  94       0.123   3.286   5.118  1.00 91.28           H  
ATOM   1450  HD3 LYS A  94       1.853   3.318   5.477  1.00 91.28           H  
ATOM   1451  CE  LYS A  94       1.411   3.252   3.379  1.00 91.28           C  
ATOM   1452  HE2 LYS A  94       2.096   2.504   2.981  1.00 91.28           H  
ATOM   1453  HE3 LYS A  94       0.492   3.227   2.794  1.00 91.28           H  
ATOM   1454  NZ  LYS A  94       2.060   4.591   3.325  1.00 91.28           N  
ATOM   1455  HZ1 LYS A  94       2.930   4.580   3.837  1.00 91.28           H  
ATOM   1456  HZ2 LYS A  94       1.488   5.296   3.768  1.00 91.28           H  
ATOM   1457  HZ3 LYS A  94       2.303   4.877   2.387  1.00 91.28           H  
ATOM   1458  N   GLU A  95       2.881  -0.683   8.825  1.00 91.03           N  
ATOM   1459  H   GLU A  95       3.666  -0.674   8.191  1.00 91.03           H  
ATOM   1460  CA  GLU A  95       3.138  -0.794  10.256  1.00 91.03           C  
ATOM   1461  HA  GLU A  95       2.577  -1.651  10.632  1.00 91.03           H  
ATOM   1462  C   GLU A  95       2.656   0.459  11.004  1.00 91.03           C  
ATOM   1463  CB  GLU A  95       4.626  -1.061  10.495  1.00 91.03           C  
ATOM   1464  HB2 GLU A  95       5.209  -0.183  10.218  1.00 91.03           H  
ATOM   1465  HB3 GLU A  95       4.932  -1.906   9.879  1.00 91.03           H  
ATOM   1466  O   GLU A  95       2.947   1.587  10.609  1.00 91.03           O  
ATOM   1467  CG  GLU A  95       4.855  -1.403  11.972  1.00 91.03           C  
ATOM   1468  HG2 GLU A  95       4.565  -0.551  12.588  1.00 91.03           H  
ATOM   1469  HG3 GLU A  95       4.202  -2.233  12.240  1.00 91.03           H  
ATOM   1470  CD  GLU A  95       6.297  -1.782  12.311  1.00 91.03           C  
ATOM   1471  OE1 GLU A  95       6.516  -1.965  13.533  1.00 91.03           O  
ATOM   1472  OE2 GLU A  95       7.117  -1.918  11.379  1.00 91.03           O  
ATOM   1473  N   LEU A  96       1.925   0.281  12.106  1.00 92.51           N  
ATOM   1474  H   LEU A  96       1.672  -0.657  12.384  1.00 92.51           H  
ATOM   1475  CA  LEU A  96       1.568   1.410  12.959  1.00 92.51           C  
ATOM   1476  HA  LEU A  96       1.331   2.265  12.326  1.00 92.51           H  
ATOM   1477  C   LEU A  96       2.770   1.817  13.826  1.00 92.51           C  
ATOM   1478  CB  LEU A  96       0.316   1.115  13.794  1.00 92.51           C  
ATOM   1479  HB2 LEU A  96       0.522   0.295  14.482  1.00 92.51           H  
ATOM   1480  HB3 LEU A  96       0.135   2.016  14.381  1.00 92.51           H  
ATOM   1481  O   LEU A  96       3.093   1.161  14.826  1.00 92.51           O  
ATOM   1482  CG  LEU A  96      -0.982   0.805  13.028  1.00 92.51           C  
ATOM   1483  HG  LEU A  96      -0.958  -0.215  12.644  1.00 92.51           H  
ATOM   1484  CD1 LEU A  96      -2.129   0.963  14.024  1.00 92.51           C  
ATOM   1485 HD11 LEU A  96      -3.089   0.801  13.533  1.00 92.51           H  
ATOM   1486 HD12 LEU A  96      -2.138   1.991  14.385  1.00 92.51           H  
ATOM   1487 HD13 LEU A  96      -1.995   0.306  14.883  1.00 92.51           H  
ATOM   1488  CD2 LEU A  96      -1.280   1.779  11.893  1.00 92.51           C  
ATOM   1489 HD21 LEU A  96      -1.298   2.794  12.291  1.00 92.51           H  
ATOM   1490 HD22 LEU A  96      -0.522   1.692  11.115  1.00 92.51           H  
ATOM   1491 HD23 LEU A  96      -2.251   1.556  11.453  1.00 92.51           H  
ATOM   1492  N   THR A  97       3.402   2.923  13.439  1.00 93.97           N  
ATOM   1493  H   THR A  97       3.118   3.343  12.566  1.00 93.97           H  
ATOM   1494  CA  THR A  97       4.506   3.596  14.142  1.00 93.97           C  
ATOM   1495  HA  THR A  97       4.661   3.124  15.112  1.00 93.97           H  
ATOM   1496  C   THR A  97       4.157   5.066  14.392  1.00 93.97           C  
ATOM   1497  CB  THR A  97       5.827   3.490  13.358  1.00 93.97           C  
ATOM   1498  HB  THR A  97       6.628   3.918  13.961  1.00 93.97           H  
ATOM   1499  O   THR A  97       3.135   5.560  13.915  1.00 93.97           O  
ATOM   1500  CG2 THR A  97       6.188   2.045  13.018  1.00 93.97           C  
ATOM   1501 HG21 THR A  97       6.163   1.425  13.914  1.00 93.97           H  
ATOM   1502 HG22 THR A  97       7.196   2.014  12.603  1.00 93.97           H  
ATOM   1503 HG23 THR A  97       5.498   1.646  12.274  1.00 93.97           H  
ATOM   1504  OG1 THR A  97       5.724   4.218  12.159  1.00 93.97           O  
ATOM   1505  HG1 THR A  97       6.615   4.305  11.811  1.00 93.97           H  
ATOM   1506  N   LYS A  98       4.976   5.791  15.162  1.00 93.59           N  
ATOM   1507  H   LYS A  98       5.859   5.393  15.445  1.00 93.59           H  
ATOM   1508  CA  LYS A  98       4.784   7.244  15.319  1.00 93.59           C  
ATOM   1509  HA  LYS A  98       3.749   7.456  15.587  1.00 93.59           H  
ATOM   1510  C   LYS A  98       5.018   7.972  13.992  1.00 93.59           C  
ATOM   1511  CB  LYS A  98       5.697   7.790  16.422  1.00 93.59           C  
ATOM   1512  HB2 LYS A  98       5.657   8.879  16.395  1.00 93.59           H  
ATOM   1513  HB3 LYS A  98       6.726   7.484  16.233  1.00 93.59           H  
ATOM   1514  O   LYS A  98       4.244   8.860  13.653  1.00 93.59           O  
ATOM   1515  CG  LYS A  98       5.248   7.314  17.813  1.00 93.59           C  
ATOM   1516  HG2 LYS A  98       4.211   7.608  17.977  1.00 93.59           H  
ATOM   1517  HG3 LYS A  98       5.323   6.228  17.874  1.00 93.59           H  
ATOM   1518  CD  LYS A  98       6.129   7.945  18.895  1.00 93.59           C  
ATOM   1519  HD2 LYS A  98       6.063   9.030  18.817  1.00 93.59           H  
ATOM   1520  HD3 LYS A  98       7.164   7.644  18.729  1.00 93.59           H  
ATOM   1521  CE  LYS A  98       5.677   7.503  20.291  1.00 93.59           C  
ATOM   1522  HE2 LYS A  98       4.634   7.791  20.425  1.00 93.59           H  
ATOM   1523  HE3 LYS A  98       5.739   6.416  20.350  1.00 93.59           H  
ATOM   1524  NZ  LYS A  98       6.520   8.124  21.344  1.00 93.59           N  
ATOM   1525  HZ1 LYS A  98       7.488   7.866  21.218  1.00 93.59           H  
ATOM   1526  HZ2 LYS A  98       6.459   9.131  21.290  1.00 93.59           H  
ATOM   1527  HZ3 LYS A  98       6.222   7.834  22.264  1.00 93.59           H  
ATOM   1528  N   ASP A  99       5.987   7.511  13.212  1.00 90.10           N  
ATOM   1529  H   ASP A  99       6.651   6.857  13.601  1.00 90.10           H  
ATOM   1530  CA  ASP A  99       6.398   8.120  11.942  1.00 90.10           C  
ATOM   1531  HA  ASP A  99       6.549   9.188  12.100  1.00 90.10           H  
ATOM   1532  C   ASP A  99       5.326   7.956  10.851  1.00 90.10           C  
ATOM   1533  CB  ASP A  99       7.761   7.520  11.549  1.00 90.10           C  
ATOM   1534  HB2 ASP A  99       8.213   8.121  10.761  1.00 90.10           H  
ATOM   1535  HB3 ASP A  99       7.616   6.505  11.179  1.00 90.10           H  
ATOM   1536  O   ASP A  99       5.106   8.841  10.027  1.00 90.10           O  
ATOM   1537  CG  ASP A  99       8.672   7.493  12.783  1.00 90.10           C  
ATOM   1538  OD1 ASP A  99       8.997   8.593  13.283  1.00 90.10           O  
ATOM   1539  OD2 ASP A  99       8.725   6.411  13.412  1.00 90.10           O  
ATOM   1540  N   ASN A 100       4.531   6.881  10.914  1.00 92.91           N  
ATOM   1541  H   ASN A 100       4.769   6.163  11.584  1.00 92.91           H  
ATOM   1542  CA  ASN A 100       3.411   6.663   9.994  1.00 92.91           C  
ATOM   1543  HA  ASN A 100       3.719   7.036   9.017  1.00 92.91           H  
ATOM   1544  C   ASN A 100       2.140   7.474  10.323  1.00 92.91           C  
ATOM   1545  CB  ASN A 100       3.164   5.148   9.859  1.00 92.91           C  
ATOM   1546  HB2 ASN A 100       2.184   4.966   9.418  1.00 92.91           H  
ATOM   1547  HB3 ASN A 100       3.190   4.679  10.843  1.00 92.91           H  
ATOM   1548  O   ASN A 100       1.166   7.401   9.563  1.00 92.91           O  
ATOM   1549  CG  ASN A 100       4.196   4.496   8.951  1.00 92.91           C  
ATOM   1550  ND2 ASN A 100       4.569   3.266   9.183  1.00 92.91           N  
ATOM   1551 HD21 ASN A 100       5.367   2.937   8.659  1.00 92.91           H  
ATOM   1552 HD22 ASN A 100       4.184   2.741   9.955  1.00 92.91           H  
ATOM   1553  OD1 ASN A 100       4.628   5.056   7.960  1.00 92.91           O  
ATOM   1554  N   TYR A 101       2.132   8.272  11.400  1.00 95.34           N  
ATOM   1555  H   TYR A 101       2.966   8.326  11.967  1.00 95.34           H  
ATOM   1556  CA  TYR A 101       1.011   9.162  11.728  1.00 95.34           C  
ATOM   1557  HA  TYR A 101       0.116   8.562  11.897  1.00 95.34           H  
ATOM   1558  C   TYR A 101       0.714  10.147  10.594  1.00 95.34           C  
ATOM   1559  CB  TYR A 101       1.324   9.971  12.995  1.00 95.34           C  
ATOM   1560  HB2 TYR A 101       2.281  10.477  12.870  1.00 95.34           H  
ATOM   1561  HB3 TYR A 101       1.414   9.297  13.847  1.00 95.34           H  
ATOM   1562  O   TYR A 101      -0.435  10.302  10.167  1.00 95.34           O  
ATOM   1563  CG  TYR A 101       0.259  11.008  13.292  1.00 95.34           C  
ATOM   1564  CD1 TYR A 101       0.531  12.391  13.197  1.00 95.34           C  
ATOM   1565  HD1 TYR A 101       1.530  12.733  12.970  1.00 95.34           H  
ATOM   1566  CD2 TYR A 101      -1.041  10.567  13.584  1.00 95.34           C  
ATOM   1567  HD2 TYR A 101      -1.256   9.509  13.613  1.00 95.34           H  
ATOM   1568  CE1 TYR A 101      -0.506  13.330  13.397  1.00 95.34           C  
ATOM   1569  HE1 TYR A 101      -0.313  14.391  13.343  1.00 95.34           H  
ATOM   1570  CE2 TYR A 101      -2.066  11.494  13.800  1.00 95.34           C  
ATOM   1571  HE2 TYR A 101      -3.068  11.166  14.033  1.00 95.34           H  
ATOM   1572  OH  TYR A 101      -2.876  13.678  13.853  1.00 95.34           O  
ATOM   1573  HH  TYR A 101      -2.736  14.626  13.784  1.00 95.34           H  
ATOM   1574  CZ  TYR A 101      -1.807  12.869  13.696  1.00 95.34           C  
ATOM   1575  N   GLU A 102       1.757  10.792  10.068  1.00 94.54           N  
ATOM   1576  H   GLU A 102       2.681  10.610  10.434  1.00 94.54           H  
ATOM   1577  CA  GLU A 102       1.605  11.809   9.030  1.00 94.54           C  
ATOM   1578  HA  GLU A 102       0.932  12.583   9.400  1.00 94.54           H  
ATOM   1579  C   GLU A 102       0.989  11.208   7.760  1.00 94.54           C  
ATOM   1580  CB  GLU A 102       2.969  12.447   8.741  1.00 94.54           C  
ATOM   1581  HB2 GLU A 102       3.583  11.741   8.182  1.00 94.54           H  
ATOM   1582  HB3 GLU A 102       3.464  12.685   9.682  1.00 94.54           H  
ATOM   1583  O   GLU A 102       0.109  11.812   7.141  1.00 94.54           O  
ATOM   1584  CG  GLU A 102       2.786  13.742   7.939  1.00 94.54           C  
ATOM   1585  HG2 GLU A 102       2.251  14.465   8.555  1.00 94.54           H  
ATOM   1586  HG3 GLU A 102       2.170  13.535   7.064  1.00 94.54           H  
ATOM   1587  CD  GLU A 102       4.100  14.359   7.454  1.00 94.54           C  
ATOM   1588  OE1 GLU A 102       3.991  15.263   6.594  1.00 94.54           O  
ATOM   1589  OE2 GLU A 102       5.179  13.859   7.812  1.00 94.54           O  
ATOM   1590  N   ALA A 103       1.372   9.973   7.418  1.00 93.08           N  
ATOM   1591  H   ALA A 103       2.077   9.524   7.985  1.00 93.08           H  
ATOM   1592  CA  ALA A 103       0.789   9.242   6.302  1.00 93.08           C  
ATOM   1593  HA  ALA A 103       0.898   9.853   5.406  1.00 93.08           H  
ATOM   1594  C   ALA A 103      -0.717   8.985   6.503  1.00 93.08           C  
ATOM   1595  CB  ALA A 103       1.574   7.941   6.094  1.00 93.08           C  
ATOM   1596  HB1 ALA A 103       1.183   7.415   5.223  1.00 93.08           H  
ATOM   1597  HB2 ALA A 103       2.628   8.170   5.932  1.00 93.08           H  
ATOM   1598  HB3 ALA A 103       1.484   7.300   6.971  1.00 93.08           H  
ATOM   1599  O   ALA A 103      -1.490   9.182   5.563  1.00 93.08           O  
ATOM   1600  N   ALA A 104      -1.153   8.596   7.709  1.00 95.40           N  
ATOM   1601  H   ALA A 104      -0.480   8.482   8.453  1.00 95.40           H  
ATOM   1602  CA  ALA A 104      -2.576   8.428   8.025  1.00 95.40           C  
ATOM   1603  HA  ALA A 104      -3.011   7.718   7.322  1.00 95.40           H  
ATOM   1604  C   ALA A 104      -3.343   9.756   7.905  1.00 95.40           C  
ATOM   1605  CB  ALA A 104      -2.722   7.862   9.444  1.00 95.40           C  
ATOM   1606  HB1 ALA A 104      -2.060   7.009   9.593  1.00 95.40           H  
ATOM   1607  HB2 ALA A 104      -3.755   7.555   9.612  1.00 95.40           H  
ATOM   1608  HB3 ALA A 104      -2.459   8.616  10.186  1.00 95.40           H  
ATOM   1609  O   ALA A 104      -4.381   9.823   7.243  1.00 95.40           O  
ATOM   1610  N   SER A 105      -2.799  10.827   8.491  1.00 96.32           N  
ATOM   1611  H   SER A 105      -1.953  10.684   9.024  1.00 96.32           H  
ATOM   1612  CA  SER A 105      -3.408  12.163   8.504  1.00 96.32           C  
ATOM   1613  HA  SER A 105      -4.414  12.080   8.917  1.00 96.32           H  
ATOM   1614  C   SER A 105      -3.528  12.759   7.093  1.00 96.32           C  
ATOM   1615  CB  SER A 105      -2.591  13.067   9.435  1.00 96.32           C  
ATOM   1616  HB2 SER A 105      -2.481  12.568  10.398  1.00 96.32           H  
ATOM   1617  HB3 SER A 105      -1.598  13.230   9.017  1.00 96.32           H  
ATOM   1618  O   SER A 105      -4.583  13.276   6.716  1.00 96.32           O  
ATOM   1619  OG  SER A 105      -3.232  14.314   9.646  1.00 96.32           O  
ATOM   1620  HG  SER A 105      -2.952  14.613  10.515  1.00 96.32           H  
ATOM   1621  N   LYS A 106      -2.494  12.611   6.251  1.00 96.09           N  
ATOM   1622  H   LYS A 106      -1.643  12.206   6.617  1.00 96.09           H  
ATOM   1623  CA  LYS A 106      -2.526  13.011   4.832  1.00 96.09           C  
ATOM   1624  HA  LYS A 106      -2.780  14.069   4.764  1.00 96.09           H  
ATOM   1625  C   LYS A 106      -3.608  12.261   4.053  1.00 96.09           C  
ATOM   1626  CB  LYS A 106      -1.144  12.786   4.191  1.00 96.09           C  
ATOM   1627  HB2 LYS A 106      -0.754  11.816   4.501  1.00 96.09           H  
ATOM   1628  HB3 LYS A 106      -1.253  12.772   3.107  1.00 96.09           H  
ATOM   1629  O   LYS A 106      -4.351  12.884   3.295  1.00 96.09           O  
ATOM   1630  CG  LYS A 106      -0.134  13.890   4.545  1.00 96.09           C  
ATOM   1631  HG2 LYS A 106      -0.454  14.822   4.080  1.00 96.09           H  
ATOM   1632  HG3 LYS A 106      -0.103  14.035   5.625  1.00 96.09           H  
ATOM   1633  CD  LYS A 106       1.278  13.531   4.052  1.00 96.09           C  
ATOM   1634  HD2 LYS A 106       1.253  13.259   2.997  1.00 96.09           H  
ATOM   1635  HD3 LYS A 106       1.642  12.677   4.624  1.00 96.09           H  
ATOM   1636  CE  LYS A 106       2.242  14.710   4.236  1.00 96.09           C  
ATOM   1637  HE2 LYS A 106       1.997  15.488   3.513  1.00 96.09           H  
ATOM   1638  HE3 LYS A 106       2.118  15.122   5.238  1.00 96.09           H  
ATOM   1639  NZ  LYS A 106       3.661  14.308   4.078  1.00 96.09           N  
ATOM   1640  HZ1 LYS A 106       4.275  15.109   4.107  1.00 96.09           H  
ATOM   1641  HZ2 LYS A 106       3.830  13.739   3.261  1.00 96.09           H  
ATOM   1642  HZ3 LYS A 106       3.960  13.795   4.894  1.00 96.09           H  
ATOM   1643  N   ARG A 107      -3.737  10.943   4.253  1.00 96.59           N  
ATOM   1644  H   ARG A 107      -3.103  10.501   4.905  1.00 96.59           H  
ATOM   1645  CA  ARG A 107      -4.779  10.128   3.598  1.00 96.59           C  
ATOM   1646  HA  ARG A 107      -4.757  10.310   2.524  1.00 96.59           H  
ATOM   1647  C   ARG A 107      -6.171  10.539   4.038  1.00 96.59           C  
ATOM   1648  CB  ARG A 107      -4.568   8.634   3.883  1.00 96.59           C  
ATOM   1649  HB2 ARG A 107      -4.464   8.480   4.957  1.00 96.59           H  
ATOM   1650  HB3 ARG A 107      -5.438   8.070   3.547  1.00 96.59           H  
ATOM   1651  O   ARG A 107      -7.035  10.705   3.186  1.00 96.59           O  
ATOM   1652  CG  ARG A 107      -3.327   8.085   3.185  1.00 96.59           C  
ATOM   1653  HG2 ARG A 107      -3.104   7.098   3.591  1.00 96.59           H  
ATOM   1654  HG3 ARG A 107      -2.478   8.739   3.387  1.00 96.59           H  
ATOM   1655  CD  ARG A 107      -3.491   7.977   1.671  1.00 96.59           C  
ATOM   1656  HD2 ARG A 107      -3.813   8.931   1.255  1.00 96.59           H  
ATOM   1657  HD3 ARG A 107      -4.238   7.217   1.440  1.00 96.59           H  
ATOM   1658  NE  ARG A 107      -2.193   7.616   1.103  1.00 96.59           N  
ATOM   1659  HE  ARG A 107      -1.426   7.571   1.758  1.00 96.59           H  
ATOM   1660  NH1 ARG A 107      -2.767   7.440  -1.123  1.00 96.59           N  
ATOM   1661 HH11 ARG A 107      -3.732   7.655  -0.915  1.00 96.59           H  
ATOM   1662 HH12 ARG A 107      -2.455   7.166  -2.043  1.00 96.59           H  
ATOM   1663  NH2 ARG A 107      -0.682   7.071  -0.438  1.00 96.59           N  
ATOM   1664 HH21 ARG A 107       0.061   7.119   0.245  1.00 96.59           H  
ATOM   1665 HH22 ARG A 107      -0.458   6.806  -1.386  1.00 96.59           H  
ATOM   1666  CZ  ARG A 107      -1.903   7.380  -0.154  1.00 96.59           C  
ATOM   1667  N   TRP A 108      -6.370  10.761   5.334  1.00 97.45           N  
ATOM   1668  H   TRP A 108      -5.616  10.570   5.979  1.00 97.45           H  
ATOM   1669  CA  TRP A 108      -7.631  11.262   5.867  1.00 97.45           C  
ATOM   1670  HA  TRP A 108      -8.417  10.530   5.681  1.00 97.45           H  
ATOM   1671  C   TRP A 108      -8.060  12.564   5.177  1.00 97.45           C  
ATOM   1672  CB  TRP A 108      -7.493  11.449   7.377  1.00 97.45           C  
ATOM   1673  HB2 TRP A 108      -7.335  10.475   7.841  1.00 97.45           H  
ATOM   1674  HB3 TRP A 108      -6.619  12.062   7.597  1.00 97.45           H  
ATOM   1675  O   TRP A 108      -9.127  12.613   4.563  1.00 97.45           O  
ATOM   1676  CG  TRP A 108      -8.686  12.087   7.998  1.00 97.45           C  
ATOM   1677  CD1 TRP A 108      -8.733  13.326   8.541  1.00 97.45           C  
ATOM   1678  HD1 TRP A 108      -7.905  14.016   8.606  1.00 97.45           H  
ATOM   1679  CD2 TRP A 108     -10.040  11.555   8.087  1.00 97.45           C  
ATOM   1680  CE2 TRP A 108     -10.857  12.532   8.725  1.00 97.45           C  
ATOM   1681  CE3 TRP A 108     -10.657  10.343   7.701  1.00 97.45           C  
ATOM   1682  HE3 TRP A 108     -10.062   9.571   7.236  1.00 97.45           H  
ATOM   1683  NE1 TRP A 108     -10.012  13.586   8.990  1.00 97.45           N  
ATOM   1684  HE1 TRP A 108     -10.295  14.459   9.412  1.00 97.45           H  
ATOM   1685  CH2 TRP A 108     -12.807  11.115   8.560  1.00 97.45           C  
ATOM   1686  HH2 TRP A 108     -13.855  10.937   8.752  1.00 97.45           H  
ATOM   1687  CZ2 TRP A 108     -12.220  12.328   8.952  1.00 97.45           C  
ATOM   1688  HZ2 TRP A 108     -12.794  13.113   9.422  1.00 97.45           H  
ATOM   1689  CZ3 TRP A 108     -12.026  10.125   7.941  1.00 97.45           C  
ATOM   1690  HZ3 TRP A 108     -12.482   9.184   7.672  1.00 97.45           H  
ATOM   1691  N   LYS A 109      -7.182  13.577   5.165  1.00 97.55           N  
ATOM   1692  H   LYS A 109      -6.322  13.459   5.681  1.00 97.55           H  
ATOM   1693  CA  LYS A 109      -7.441  14.868   4.504  1.00 97.55           C  
ATOM   1694  HA  LYS A 109      -8.335  15.315   4.940  1.00 97.55           H  
ATOM   1695  C   LYS A 109      -7.731  14.708   3.008  1.00 97.55           C  
ATOM   1696  CB  LYS A 109      -6.251  15.815   4.728  1.00 97.55           C  
ATOM   1697  HB2 LYS A 109      -6.378  16.691   4.092  1.00 97.55           H  
ATOM   1698  HB3 LYS A 109      -5.329  15.311   4.437  1.00 97.55           H  
ATOM   1699  O   LYS A 109      -8.677  15.308   2.501  1.00 97.55           O  
ATOM   1700  CG  LYS A 109      -6.141  16.291   6.186  1.00 97.55           C  
ATOM   1701  HG2 LYS A 109      -7.042  16.843   6.451  1.00 97.55           H  
ATOM   1702  HG3 LYS A 109      -6.055  15.432   6.852  1.00 97.55           H  
ATOM   1703  CD  LYS A 109      -4.916  17.198   6.372  1.00 97.55           C  
ATOM   1704  HD2 LYS A 109      -5.021  18.077   5.736  1.00 97.55           H  
ATOM   1705  HD3 LYS A 109      -4.019  16.648   6.086  1.00 97.55           H  
ATOM   1706  CE  LYS A 109      -4.804  17.628   7.840  1.00 97.55           C  
ATOM   1707  HE2 LYS A 109      -5.727  18.134   8.122  1.00 97.55           H  
ATOM   1708  HE3 LYS A 109      -4.716  16.730   8.451  1.00 97.55           H  
ATOM   1709  NZ  LYS A 109      -3.637  18.517   8.079  1.00 97.55           N  
ATOM   1710  HZ1 LYS A 109      -2.775  18.044   7.845  1.00 97.55           H  
ATOM   1711  HZ2 LYS A 109      -3.711  19.364   7.534  1.00 97.55           H  
ATOM   1712  HZ3 LYS A 109      -3.587  18.776   9.053  1.00 97.55           H  
ATOM   1713  N   ALA A 110      -6.962  13.875   2.302  1.00 97.68           N  
ATOM   1714  H   ALA A 110      -6.186  13.427   2.768  1.00 97.68           H  
ATOM   1715  CA  ALA A 110      -7.179  13.601   0.879  1.00 97.68           C  
ATOM   1716  HA  ALA A 110      -7.188  14.548   0.340  1.00 97.68           H  
ATOM   1717  C   ALA A 110      -8.526  12.905   0.612  1.00 97.68           C  
ATOM   1718  CB  ALA A 110      -6.007  12.758   0.361  1.00 97.68           C  
ATOM   1719  HB1 ALA A 110      -5.977  11.798   0.876  1.00 97.68           H  
ATOM   1720  HB2 ALA A 110      -6.127  12.584  -0.708  1.00 97.68           H  
ATOM   1721  HB3 ALA A 110      -5.068  13.285   0.531  1.00 97.68           H  
ATOM   1722  O   ALA A 110      -9.216  13.234  -0.355  1.00 97.68           O  
ATOM   1723  N   GLY A 111      -8.924  11.970   1.480  1.00 97.12           N  
ATOM   1724  H   GLY A 111      -8.309  11.741   2.248  1.00 97.12           H  
ATOM   1725  CA  GLY A 111     -10.220  11.302   1.423  1.00 97.12           C  
ATOM   1726  HA2 GLY A 111     -10.284  10.582   2.239  1.00 97.12           H  
ATOM   1727  HA3 GLY A 111     -10.329  10.777   0.474  1.00 97.12           H  
ATOM   1728  C   GLY A 111     -11.369  12.294   1.567  1.00 97.12           C  
ATOM   1729  O   GLY A 111     -12.247  12.329   0.704  1.00 97.12           O  
ATOM   1730  N   LEU A 112     -11.336  13.133   2.604  1.00 97.69           N  
ATOM   1731  H   LEU A 112     -10.580  13.053   3.269  1.00 97.69           H  
ATOM   1732  CA  LEU A 112     -12.352  14.162   2.829  1.00 97.69           C  
ATOM   1733  HA  LEU A 112     -13.330  13.689   2.920  1.00 97.69           H  
ATOM   1734  C   LEU A 112     -12.452  15.142   1.655  1.00 97.69           C  
ATOM   1735  CB  LEU A 112     -12.031  14.925   4.120  1.00 97.69           C  
ATOM   1736  HB2 LEU A 112     -11.019  15.324   4.053  1.00 97.69           H  
ATOM   1737  HB3 LEU A 112     -12.711  15.775   4.176  1.00 97.69           H  
ATOM   1738  O   LEU A 112     -13.549  15.379   1.148  1.00 97.69           O  
ATOM   1739  CG  LEU A 112     -12.158  14.127   5.428  1.00 97.69           C  
ATOM   1740  HG  LEU A 112     -11.437  13.310   5.449  1.00 97.69           H  
ATOM   1741  CD1 LEU A 112     -11.850  15.100   6.557  1.00 97.69           C  
ATOM   1742 HD11 LEU A 112     -12.444  16.005   6.425  1.00 97.69           H  
ATOM   1743 HD12 LEU A 112     -12.101  14.665   7.524  1.00 97.69           H  
ATOM   1744 HD13 LEU A 112     -10.790  15.357   6.549  1.00 97.69           H  
ATOM   1745  CD2 LEU A 112     -13.558  13.546   5.644  1.00 97.69           C  
ATOM   1746 HD21 LEU A 112     -13.781  12.801   4.880  1.00 97.69           H  
ATOM   1747 HD22 LEU A 112     -13.593  13.058   6.618  1.00 97.69           H  
ATOM   1748 HD23 LEU A 112     -14.296  14.348   5.631  1.00 97.69           H  
ATOM   1749  N   ALA A 113     -11.310  15.633   1.162  1.00 97.65           N  
ATOM   1750  H   ALA A 113     -10.448  15.426   1.645  1.00 97.65           H  
ATOM   1751  CA  ALA A 113     -11.259  16.530   0.011  1.00 97.65           C  
ATOM   1752  HA  ALA A 113     -11.833  17.427   0.244  1.00 97.65           H  
ATOM   1753  C   ALA A 113     -11.880  15.898  -1.247  1.00 97.65           C  
ATOM   1754  CB  ALA A 113      -9.800  16.936  -0.225  1.00 97.65           C  
ATOM   1755  HB1 ALA A 113      -9.197  16.057  -0.453  1.00 97.65           H  
ATOM   1756  HB2 ALA A 113      -9.748  17.635  -1.059  1.00 97.65           H  
ATOM   1757  HB3 ALA A 113      -9.405  17.422   0.667  1.00 97.65           H  
ATOM   1758  O   ALA A 113     -12.612  16.569  -1.969  1.00 97.65           O  
ATOM   1759  N   SER A 114     -11.671  14.595  -1.484  1.00 96.98           N  
ATOM   1760  H   SER A 114     -11.044  14.095  -0.871  1.00 96.98           H  
ATOM   1761  CA  SER A 114     -12.260  13.889  -2.636  1.00 96.98           C  
ATOM   1762  HA  SER A 114     -11.980  14.435  -3.537  1.00 96.98           H  
ATOM   1763  C   SER A 114     -13.793  13.825  -2.621  1.00 96.98           C  
ATOM   1764  CB  SER A 114     -11.687  12.471  -2.751  1.00 96.98           C  
ATOM   1765  HB2 SER A 114     -10.610  12.501  -2.584  1.00 96.98           H  
ATOM   1766  HB3 SER A 114     -11.868  12.107  -3.762  1.00 96.98           H  
ATOM   1767  O   SER A 114     -14.404  13.567  -3.655  1.00 96.98           O  
ATOM   1768  OG  SER A 114     -12.286  11.562  -1.842  1.00 96.98           O  
ATOM   1769  HG  SER A 114     -12.236  11.923  -0.954  1.00 96.98           H  
ATOM   1770  N   GLN A 115     -14.410  14.045  -1.456  1.00 96.16           N  
ATOM   1771  H   GLN A 115     -13.838  14.267  -0.654  1.00 96.16           H  
ATOM   1772  CA  GLN A 115     -15.859  14.038  -1.251  1.00 96.16           C  
ATOM   1773  HA  GLN A 115     -16.355  13.770  -2.185  1.00 96.16           H  
ATOM   1774  C   GLN A 115     -16.406  15.427  -0.872  1.00 96.16           C  
ATOM   1775  CB  GLN A 115     -16.221  12.975  -0.197  1.00 96.16           C  
ATOM   1776  HB2 GLN A 115     -15.719  13.226   0.738  1.00 96.16           H  
ATOM   1777  HB3 GLN A 115     -17.296  12.992  -0.021  1.00 96.16           H  
ATOM   1778  O   GLN A 115     -17.570  15.527  -0.492  1.00 96.16           O  
ATOM   1779  CG  GLN A 115     -15.824  11.544  -0.579  1.00 96.16           C  
ATOM   1780  HG2 GLN A 115     -16.122  10.873   0.227  1.00 96.16           H  
ATOM   1781  HG3 GLN A 115     -14.740  11.479  -0.675  1.00 96.16           H  
ATOM   1782  CD  GLN A 115     -16.485  11.037  -1.851  1.00 96.16           C  
ATOM   1783  NE2 GLN A 115     -15.709  10.593  -2.814  1.00 96.16           N  
ATOM   1784 HE21 GLN A 115     -16.164  10.362  -3.686  1.00 96.16           H  
ATOM   1785 HE22 GLN A 115     -14.711  10.731  -2.748  1.00 96.16           H  
ATOM   1786  OE1 GLN A 115     -17.699  11.004  -1.993  1.00 96.16           O  
ATOM   1787  N   ASN A 116     -15.591  16.488  -0.969  1.00 97.22           N  
ATOM   1788  H   ASN A 116     -14.660  16.342  -1.331  1.00 97.22           H  
ATOM   1789  CA  ASN A 116     -15.930  17.856  -0.549  1.00 97.22           C  
ATOM   1790  HA  ASN A 116     -15.005  18.432  -0.572  1.00 97.22           H  
ATOM   1791  C   ASN A 116     -16.433  17.943   0.906  1.00 97.22           C  
ATOM   1792  CB  ASN A 116     -16.890  18.504  -1.561  1.00 97.22           C  
ATOM   1793  HB2 ASN A 116     -17.845  17.978  -1.540  1.00 97.22           H  
ATOM   1794  HB3 ASN A 116     -17.075  19.538  -1.268  1.00 97.22           H  
ATOM   1795  O   ASN A 116     -17.403  18.640   1.201  1.00 97.22           O  
ATOM   1796  CG  ASN A 116     -16.335  18.521  -2.967  1.00 97.22           C  
ATOM   1797  ND2 ASN A 116     -17.072  18.013  -3.926  1.00 97.22           N  
ATOM   1798 HD21 ASN A 116     -17.979  17.623  -3.713  1.00 97.22           H  
ATOM   1799 HD22 ASN A 116     -16.672  18.040  -4.853  1.00 97.22           H  
ATOM   1800  OD1 ASN A 116     -15.240  18.985  -3.229  1.00 97.22           O  
ATOM   1801  N   LEU A 117     -15.795  17.205   1.815  1.00 96.74           N  
ATOM   1802  H   LEU A 117     -14.993  16.667   1.519  1.00 96.74           H  
ATOM   1803  CA  LEU A 117     -16.145  17.187   3.234  1.00 96.74           C  
ATOM   1804  HA  LEU A 117     -17.152  17.586   3.363  1.00 96.74           H  
ATOM   1805  C   LEU A 117     -15.199  18.074   4.046  1.00 96.74           C  
ATOM   1806  CB  LEU A 117     -16.126  15.742   3.756  1.00 96.74           C  
ATOM   1807  HB2 LEU A 117     -16.340  15.755   4.825  1.00 96.74           H  
ATOM   1808  HB3 LEU A 117     -15.116  15.353   3.621  1.00 96.74           H  
ATOM   1809  O   LEU A 117     -13.983  18.027   3.862  1.00 96.74           O  
ATOM   1810  CG  LEU A 117     -17.111  14.789   3.060  1.00 96.74           C  
ATOM   1811  HG  LEU A 117     -16.911  14.776   1.989  1.00 96.74           H  
ATOM   1812  CD1 LEU A 117     -16.900  13.372   3.596  1.00 96.74           C  
ATOM   1813 HD11 LEU A 117     -15.864  13.075   3.433  1.00 96.74           H  
ATOM   1814 HD12 LEU A 117     -17.544  12.681   3.052  1.00 96.74           H  
ATOM   1815 HD13 LEU A 117     -17.126  13.341   4.662  1.00 96.74           H  
ATOM   1816  CD2 LEU A 117     -18.572  15.184   3.284  1.00 96.74           C  
ATOM   1817 HD21 LEU A 117     -18.793  15.239   4.350  1.00 96.74           H  
ATOM   1818 HD22 LEU A 117     -19.228  14.459   2.802  1.00 96.74           H  
ATOM   1819 HD23 LEU A 117     -18.760  16.153   2.822  1.00 96.74           H  
ATOM   1820  N   THR A 118     -15.756  18.824   4.995  1.00 97.09           N  
ATOM   1821  H   THR A 118     -16.763  18.904   5.029  1.00 97.09           H  
ATOM   1822  CA  THR A 118     -14.987  19.529   6.029  1.00 97.09           C  
ATOM   1823  HA  THR A 118     -14.148  20.040   5.556  1.00 97.09           H  
ATOM   1824  C   THR A 118     -14.444  18.531   7.051  1.00 97.09           C  
ATOM   1825  CB  THR A 118     -15.855  20.580   6.736  1.00 97.09           C  
ATOM   1826  HB  THR A 118     -16.634  20.082   7.313  1.00 97.09           H  
ATOM   1827  O   THR A 118     -15.181  17.643   7.486  1.00 97.09           O  
ATOM   1828  CG2 THR A 118     -15.055  21.493   7.662  1.00 97.09           C  
ATOM   1829 HG21 THR A 118     -14.626  20.917   8.482  1.00 97.09           H  
ATOM   1830 HG22 THR A 118     -14.252  21.982   7.111  1.00 97.09           H  
ATOM   1831 HG23 THR A 118     -15.709  22.251   8.095  1.00 97.09           H  
ATOM   1832  OG1 THR A 118     -16.466  21.409   5.774  1.00 97.09           O  
ATOM   1833  HG1 THR A 118     -16.736  22.216   6.218  1.00 97.09           H  
ATOM   1834  N   ASP A 119     -13.178  18.682   7.446  1.00 97.46           N  
ATOM   1835  H   ASP A 119     -12.646  19.465   7.094  1.00 97.46           H  
ATOM   1836  CA  ASP A 119     -12.555  17.883   8.510  1.00 97.46           C  
ATOM   1837  HA  ASP A 119     -12.820  16.835   8.369  1.00 97.46           H  
ATOM   1838  C   ASP A 119     -13.110  18.305   9.873  1.00 97.46           C  
ATOM   1839  CB  ASP A 119     -11.014  18.010   8.431  1.00 97.46           C  
ATOM   1840  HB2 ASP A 119     -10.711  17.868   7.393  1.00 97.46           H  
ATOM   1841  HB3 ASP A 119     -10.717  19.017   8.724  1.00 97.46           H  
ATOM   1842  O   ASP A 119     -12.910  19.435  10.298  1.00 97.46           O  
ATOM   1843  CG  ASP A 119     -10.242  16.984   9.285  1.00 97.46           C  
ATOM   1844  OD1 ASP A 119     -10.888  16.134   9.938  1.00 97.46           O  
ATOM   1845  OD2 ASP A 119      -8.981  16.964   9.225  1.00 97.46           O  
ATOM   1846  N   MET A 120     -13.837  17.405  10.534  1.00 96.20           N  
ATOM   1847  H   MET A 120     -13.994  16.512  10.089  1.00 96.20           H  
ATOM   1848  CA  MET A 120     -14.373  17.598  11.888  1.00 96.20           C  
ATOM   1849  HA  MET A 120     -14.348  18.658  12.140  1.00 96.20           H  
ATOM   1850  C   MET A 120     -13.534  16.875  12.952  1.00 96.20           C  
ATOM   1851  CB  MET A 120     -15.831  17.117  11.951  1.00 96.20           C  
ATOM   1852  HB2 MET A 120     -16.197  17.236  12.970  1.00 96.20           H  
ATOM   1853  HB3 MET A 120     -15.870  16.058  11.695  1.00 96.20           H  
ATOM   1854  O   MET A 120     -13.850  16.954  14.137  1.00 96.20           O  
ATOM   1855  CG  MET A 120     -16.767  17.893  11.022  1.00 96.20           C  
ATOM   1856  HG2 MET A 120     -16.720  18.949  11.290  1.00 96.20           H  
ATOM   1857  HG3 MET A 120     -16.422  17.787   9.993  1.00 96.20           H  
ATOM   1858  SD  MET A 120     -18.495  17.339  11.117  1.00 96.20           S  
ATOM   1859  CE  MET A 120     -19.250  18.573  10.028  1.00 96.20           C  
ATOM   1860  HE1 MET A 120     -18.801  18.512   9.037  1.00 96.20           H  
ATOM   1861  HE2 MET A 120     -19.080  19.570  10.436  1.00 96.20           H  
ATOM   1862  HE3 MET A 120     -20.323  18.394   9.955  1.00 96.20           H  
ATOM   1863  N   VAL A 121     -12.495  16.138  12.543  1.00 94.00           N  
ATOM   1864  H   VAL A 121     -12.241  16.171  11.566  1.00 94.00           H  
ATOM   1865  CA  VAL A 121     -11.577  15.432  13.444  1.00 94.00           C  
ATOM   1866  HA  VAL A 121     -11.981  15.450  14.456  1.00 94.00           H  
ATOM   1867  C   VAL A 121     -10.275  16.214  13.446  1.00 94.00           C  
ATOM   1868  CB  VAL A 121     -11.370  13.954  13.055  1.00 94.00           C  
ATOM   1869  HB  VAL A 121     -10.717  13.881  12.185  1.00 94.00           H  
ATOM   1870  O   VAL A 121      -9.324  15.893  12.737  1.00 94.00           O  
ATOM   1871  CG1 VAL A 121     -10.743  13.179  14.224  1.00 94.00           C  
ATOM   1872 HG11 VAL A 121     -10.468  12.177  13.895  1.00 94.00           H  
ATOM   1873 HG12 VAL A 121      -9.852  13.693  14.586  1.00 94.00           H  
ATOM   1874 HG13 VAL A 121     -11.456  13.105  15.045  1.00 94.00           H  
ATOM   1875  CG2 VAL A 121     -12.682  13.256  12.701  1.00 94.00           C  
ATOM   1876 HG21 VAL A 121     -13.380  13.316  13.536  1.00 94.00           H  
ATOM   1877 HG22 VAL A 121     -12.480  12.216  12.443  1.00 94.00           H  
ATOM   1878 HG23 VAL A 121     -13.119  13.745  11.830  1.00 94.00           H  
ATOM   1879  N   GLU A 122     -10.246  17.311  14.188  1.00 92.40           N  
ATOM   1880  H   GLU A 122     -11.075  17.578  14.699  1.00 92.40           H  
ATOM   1881  CA  GLU A 122      -9.108  18.227  14.194  1.00 92.40           C  
ATOM   1882  HA  GLU A 122      -8.714  18.293  13.179  1.00 92.40           H  
ATOM   1883  C   GLU A 122      -7.953  17.721  15.078  1.00 92.40           C  
ATOM   1884  CB  GLU A 122      -9.581  19.641  14.558  1.00 92.40           C  
ATOM   1885  HB2 GLU A 122     -10.056  19.621  15.540  1.00 92.40           H  
ATOM   1886  HB3 GLU A 122      -8.714  20.300  14.595  1.00 92.40           H  
ATOM   1887  O   GLU A 122      -8.051  16.718  15.792  1.00 92.40           O  
ATOM   1888  CG  GLU A 122     -10.568  20.185  13.506  1.00 92.40           C  
ATOM   1889  HG2 GLU A 122     -11.465  19.566  13.499  1.00 92.40           H  
ATOM   1890  HG3 GLU A 122     -10.098  20.108  12.525  1.00 92.40           H  
ATOM   1891  CD  GLU A 122     -10.977  21.646  13.752  1.00 92.40           C  
ATOM   1892  OE1 GLU A 122     -11.680  22.196  12.877  1.00 92.40           O  
ATOM   1893  OE2 GLU A 122     -10.568  22.207  14.792  1.00 92.40           O  
ATOM   1894  N   GLU A 123      -6.810  18.400  15.009  1.00 94.03           N  
ATOM   1895  H   GLU A 123      -6.830  19.290  14.533  1.00 94.03           H  
ATOM   1896  CA  GLU A 123      -5.788  18.245  16.047  1.00 94.03           C  
ATOM   1897  HA  GLU A 123      -5.631  17.183  16.237  1.00 94.03           H  
ATOM   1898  C   GLU A 123      -6.278  18.909  17.346  1.00 94.03           C  
ATOM   1899  CB  GLU A 123      -4.459  18.876  15.607  1.00 94.03           C  
ATOM   1900  HB2 GLU A 123      -4.621  19.936  15.412  1.00 94.03           H  
ATOM   1901  HB3 GLU A 123      -3.742  18.800  16.424  1.00 94.03           H  
ATOM   1902  O   GLU A 123      -6.967  19.924  17.268  1.00 94.03           O  
ATOM   1903  CG  GLU A 123      -3.841  18.245  14.354  1.00 94.03           C  
ATOM   1904  HG2 GLU A 123      -2.919  18.780  14.126  1.00 94.03           H  
ATOM   1905  HG3 GLU A 123      -4.519  18.400  13.514  1.00 94.03           H  
ATOM   1906  CD  GLU A 123      -3.524  16.750  14.477  1.00 94.03           C  
ATOM   1907  OE1 GLU A 123      -3.345  16.145  13.393  1.00 94.03           O  
ATOM   1908  OE2 GLU A 123      -3.495  16.186  15.599  1.00 94.03           O  
ATOM   1909  N   PRO A 124      -5.947  18.390  18.542  1.00 93.24           N  
ATOM   1910  CA  PRO A 124      -5.070  17.248  18.825  1.00 93.24           C  
ATOM   1911  HA  PRO A 124      -4.265  17.190  18.092  1.00 93.24           H  
ATOM   1912  C   PRO A 124      -5.784  15.880  18.850  1.00 93.24           C  
ATOM   1913  CB  PRO A 124      -4.463  17.594  20.190  1.00 93.24           C  
ATOM   1914  HB2 PRO A 124      -4.130  16.713  20.740  1.00 93.24           H  
ATOM   1915  HB3 PRO A 124      -3.632  18.285  20.052  1.00 93.24           H  
ATOM   1916  O   PRO A 124      -5.155  14.866  19.156  1.00 93.24           O  
ATOM   1917  CG  PRO A 124      -5.608  18.312  20.904  1.00 93.24           C  
ATOM   1918  HG2 PRO A 124      -5.244  18.975  21.689  1.00 93.24           H  
ATOM   1919  HG3 PRO A 124      -6.304  17.579  21.312  1.00 93.24           H  
ATOM   1920  CD  PRO A 124      -6.282  19.088  19.777  1.00 93.24           C  
ATOM   1921  HD2 PRO A 124      -5.880  20.101  19.739  1.00 93.24           H  
ATOM   1922  HD3 PRO A 124      -7.361  19.125  19.927  1.00 93.24           H  
ATOM   1923  N   VAL A 125      -7.088  15.816  18.546  1.00 94.02           N  
ATOM   1924  H   VAL A 125      -7.548  16.659  18.233  1.00 94.02           H  
ATOM   1925  CA  VAL A 125      -7.900  14.586  18.658  1.00 94.02           C  
ATOM   1926  HA  VAL A 125      -7.872  14.250  19.694  1.00 94.02           H  
ATOM   1927  C   VAL A 125      -7.330  13.448  17.808  1.00 94.02           C  
ATOM   1928  CB  VAL A 125      -9.374  14.856  18.285  1.00 94.02           C  
ATOM   1929  HB  VAL A 125      -9.427  15.283  17.283  1.00 94.02           H  
ATOM   1930  O   VAL A 125      -7.198  12.326  18.303  1.00 94.02           O  
ATOM   1931  CG1 VAL A 125     -10.216  13.576  18.275  1.00 94.02           C  
ATOM   1932 HG11 VAL A 125      -9.890  12.915  17.472  1.00 94.02           H  
ATOM   1933 HG12 VAL A 125     -10.127  13.059  19.230  1.00 94.02           H  
ATOM   1934 HG13 VAL A 125     -11.258  13.832  18.086  1.00 94.02           H  
ATOM   1935  CG2 VAL A 125     -10.013  15.845  19.268  1.00 94.02           C  
ATOM   1936 HG21 VAL A 125     -11.052  16.022  18.990  1.00 94.02           H  
ATOM   1937 HG22 VAL A 125      -9.493  16.802  19.236  1.00 94.02           H  
ATOM   1938 HG23 VAL A 125      -9.979  15.448  20.282  1.00 94.02           H  
ATOM   1939  N   LYS A 126      -6.937  13.723  16.556  1.00 95.68           N  
ATOM   1940  H   LYS A 126      -7.088  14.662  16.215  1.00 95.68           H  
ATOM   1941  CA  LYS A 126      -6.318  12.720  15.667  1.00 95.68           C  
ATOM   1942  HA  LYS A 126      -7.015  11.894  15.522  1.00 95.68           H  
ATOM   1943  C   LYS A 126      -5.046  12.116  16.257  1.00 95.68           C  
ATOM   1944  CB  LYS A 126      -5.979  13.335  14.303  1.00 95.68           C  
ATOM   1945  HB2 LYS A 126      -5.328  12.644  13.768  1.00 95.68           H  
ATOM   1946  HB3 LYS A 126      -5.445  14.274  14.447  1.00 95.68           H  
ATOM   1947  O   LYS A 126      -4.894  10.891  16.239  1.00 95.68           O  
ATOM   1948  CG  LYS A 126      -7.219  13.571  13.444  1.00 95.68           C  
ATOM   1949  HG2 LYS A 126      -7.806  14.368  13.902  1.00 95.68           H  
ATOM   1950  HG3 LYS A 126      -7.815  12.658  13.422  1.00 95.68           H  
ATOM   1951  CD  LYS A 126      -6.860  13.940  11.996  1.00 95.68           C  
ATOM   1952  HD2 LYS A 126      -6.166  13.196  11.603  1.00 95.68           H  
ATOM   1953  HD3 LYS A 126      -7.769  13.889  11.397  1.00 95.68           H  
ATOM   1954  CE  LYS A 126      -6.222  15.332  11.873  1.00 95.68           C  
ATOM   1955  HE2 LYS A 126      -5.275  15.245  11.341  1.00 95.68           H  
ATOM   1956  HE3 LYS A 126      -5.992  15.699  12.873  1.00 95.68           H  
ATOM   1957  NZ  LYS A 126      -7.128  16.283  11.184  1.00 95.68           N  
ATOM   1958  HZ1 LYS A 126      -6.800  17.238  11.202  1.00 95.68           H  
ATOM   1959  HZ2 LYS A 126      -8.014  16.287  11.669  1.00 95.68           H  
ATOM   1960  HZ3 LYS A 126      -7.419  16.033  10.250  1.00 95.68           H  
ATOM   1961  N   THR A 127      -4.165  12.955  16.799  1.00 96.08           N  
ATOM   1962  H   THR A 127      -4.332  13.947  16.704  1.00 96.08           H  
ATOM   1963  CA  THR A 127      -2.909  12.525  17.430  1.00 96.08           C  
ATOM   1964  HA  THR A 127      -2.345  11.924  16.717  1.00 96.08           H  
ATOM   1965  C   THR A 127      -3.173  11.658  18.667  1.00 96.08           C  
ATOM   1966  CB  THR A 127      -2.049  13.749  17.788  1.00 96.08           C  
ATOM   1967  HB  THR A 127      -2.589  14.405  18.472  1.00 96.08           H  
ATOM   1968  O   THR A 127      -2.547  10.605  18.838  1.00 96.08           O  
ATOM   1969  CG2 THR A 127      -0.721  13.339  18.427  1.00 96.08           C  
ATOM   1970 HG21 THR A 127      -0.097  14.222  18.559  1.00 96.08           H  
ATOM   1971 HG22 THR A 127      -0.892  12.889  19.405  1.00 96.08           H  
ATOM   1972 HG23 THR A 127      -0.200  12.632  17.781  1.00 96.08           H  
ATOM   1973  OG1 THR A 127      -1.700  14.466  16.627  1.00 96.08           O  
ATOM   1974  HG1 THR A 127      -2.415  15.041  16.345  1.00 96.08           H  
ATOM   1975  N   SER A 128      -4.145  12.035  19.504  1.00 95.64           N  
ATOM   1976  H   SER A 128      -4.582  12.935  19.367  1.00 95.64           H  
ATOM   1977  CA  SER A 128      -4.537  11.255  20.686  1.00 95.64           C  
ATOM   1978  HA  SER A 128      -3.653  11.073  21.296  1.00 95.64           H  
ATOM   1979  C   SER A 128      -5.130   9.893  20.310  1.00 95.64           C  
ATOM   1980  CB  SER A 128      -5.532  12.050  21.535  1.00 95.64           C  
ATOM   1981  HB2 SER A 128      -5.806  11.461  22.411  1.00 95.64           H  
ATOM   1982  HB3 SER A 128      -6.422  12.276  20.950  1.00 95.64           H  
ATOM   1983  O   SER A 128      -4.747   8.875  20.886  1.00 95.64           O  
ATOM   1984  OG  SER A 128      -4.930  13.246  21.979  1.00 95.64           O  
ATOM   1985  HG  SER A 128      -5.604  13.838  22.321  1.00 95.64           H  
ATOM   1986  N   LEU A 129      -6.002   9.844  19.295  1.00 95.47           N  
ATOM   1987  H   LEU A 129      -6.285  10.713  18.866  1.00 95.47           H  
ATOM   1988  CA  LEU A 129      -6.558   8.591  18.773  1.00 95.47           C  
ATOM   1989  HA  LEU A 129      -7.022   8.042  19.593  1.00 95.47           H  
ATOM   1990  C   LEU A 129      -5.474   7.679  18.201  1.00 95.47           C  
ATOM   1991  CB  LEU A 129      -7.606   8.898  17.691  1.00 95.47           C  
ATOM   1992  HB2 LEU A 129      -7.195   9.644  17.010  1.00 95.47           H  
ATOM   1993  HB3 LEU A 129      -7.801   7.995  17.113  1.00 95.47           H  
ATOM   1994  O   LEU A 129      -5.459   6.489  18.504  1.00 95.47           O  
ATOM   1995  CG  LEU A 129      -8.940   9.407  18.253  1.00 95.47           C  
ATOM   1996  HG  LEU A 129      -8.763  10.226  18.951  1.00 95.47           H  
ATOM   1997  CD1 LEU A 129      -9.806   9.922  17.108  1.00 95.47           C  
ATOM   1998 HD11 LEU A 129     -10.093   9.106  16.445  1.00 95.47           H  
ATOM   1999 HD12 LEU A 129     -10.695  10.380  17.540  1.00 95.47           H  
ATOM   2000 HD13 LEU A 129      -9.265  10.683  16.545  1.00 95.47           H  
ATOM   2001  CD2 LEU A 129      -9.711   8.298  18.973  1.00 95.47           C  
ATOM   2002 HD21 LEU A 129      -9.866   7.449  18.306  1.00 95.47           H  
ATOM   2003 HD22 LEU A 129      -9.162   7.965  19.854  1.00 95.47           H  
ATOM   2004 HD23 LEU A 129     -10.682   8.672  19.297  1.00 95.47           H  
ATOM   2005  N   TRP A 130      -4.542   8.222  17.417  1.00 96.27           N  
ATOM   2006  H   TRP A 130      -4.609   9.204  17.189  1.00 96.27           H  
ATOM   2007  CA  TRP A 130      -3.423   7.448  16.880  1.00 96.27           C  
ATOM   2008  HA  TRP A 130      -3.809   6.625  16.279  1.00 96.27           H  
ATOM   2009  C   TRP A 130      -2.566   6.841  17.991  1.00 96.27           C  
ATOM   2010  CB  TRP A 130      -2.563   8.344  15.992  1.00 96.27           C  
ATOM   2011  HB2 TRP A 130      -3.192   8.760  15.205  1.00 96.27           H  
ATOM   2012  HB3 TRP A 130      -2.171   9.177  16.576  1.00 96.27           H  
ATOM   2013  O   TRP A 130      -2.273   5.648  17.971  1.00 96.27           O  
ATOM   2014  CG  TRP A 130      -1.424   7.622  15.348  1.00 96.27           C  
ATOM   2015  CD1 TRP A 130      -0.130   7.639  15.747  1.00 96.27           C  
ATOM   2016  HD1 TRP A 130       0.248   8.190  16.596  1.00 96.27           H  
ATOM   2017  CD2 TRP A 130      -1.462   6.797  14.148  1.00 96.27           C  
ATOM   2018  CE2 TRP A 130      -0.138   6.362  13.859  1.00 96.27           C  
ATOM   2019  CE3 TRP A 130      -2.480   6.404  13.255  1.00 96.27           C  
ATOM   2020  HE3 TRP A 130      -3.494   6.720  13.453  1.00 96.27           H  
ATOM   2021  NE1 TRP A 130       0.630   6.889  14.867  1.00 96.27           N  
ATOM   2022  HE1 TRP A 130       1.636   6.801  14.896  1.00 96.27           H  
ATOM   2023  CH2 TRP A 130      -0.856   5.252  11.843  1.00 96.27           C  
ATOM   2024  HH2 TRP A 130      -0.620   4.675  10.961  1.00 96.27           H  
ATOM   2025  CZ2 TRP A 130       0.171   5.601  12.726  1.00 96.27           C  
ATOM   2026  HZ2 TRP A 130       1.191   5.317  12.514  1.00 96.27           H  
ATOM   2027  CZ3 TRP A 130      -2.182   5.631  12.116  1.00 96.27           C  
ATOM   2028  HZ3 TRP A 130      -2.971   5.337  11.440  1.00 96.27           H  
ATOM   2029  N   THR A 131      -2.215   7.644  18.997  1.00 96.38           N  
ATOM   2030  H   THR A 131      -2.494   8.614  18.947  1.00 96.38           H  
ATOM   2031  CA  THR A 131      -1.432   7.198  20.160  1.00 96.38           C  
ATOM   2032  HA  THR A 131      -0.480   6.796  19.814  1.00 96.38           H  
ATOM   2033  C   THR A 131      -2.150   6.090  20.932  1.00 96.38           C  
ATOM   2034  CB  THR A 131      -1.143   8.388  21.086  1.00 96.38           C  
ATOM   2035  HB  THR A 131      -2.078   8.801  21.466  1.00 96.38           H  
ATOM   2036  O   THR A 131      -1.535   5.099  21.339  1.00 96.38           O  
ATOM   2037  CG2 THR A 131      -0.249   8.006  22.265  1.00 96.38           C  
ATOM   2038 HG21 THR A 131       0.012   8.904  22.824  1.00 96.38           H  
ATOM   2039 HG22 THR A 131       0.663   7.530  21.905  1.00 96.38           H  
ATOM   2040 HG23 THR A 131      -0.776   7.326  22.935  1.00 96.38           H  
ATOM   2041  OG1 THR A 131      -0.461   9.384  20.359  1.00 96.38           O  
ATOM   2042  HG1 THR A 131      -1.111   9.875  19.851  1.00 96.38           H  
ATOM   2043  N   HIS A 132      -3.469   6.208  21.083  1.00 95.74           N  
ATOM   2044  H   HIS A 132      -3.925   7.054  20.773  1.00 95.74           H  
ATOM   2045  CA  HIS A 132      -4.286   5.174  21.712  1.00 95.74           C  
ATOM   2046  HA  HIS A 132      -3.857   4.922  22.682  1.00 95.74           H  
ATOM   2047  C   HIS A 132      -4.321   3.878  20.889  1.00 95.74           C  
ATOM   2048  CB  HIS A 132      -5.687   5.735  21.955  1.00 95.74           C  
ATOM   2049  HB2 HIS A 132      -5.610   6.683  22.488  1.00 95.74           H  
ATOM   2050  HB3 HIS A 132      -6.198   5.906  21.008  1.00 95.74           H  
ATOM   2051  O   HIS A 132      -4.080   2.793  21.420  1.00 95.74           O  
ATOM   2052  CG  HIS A 132      -6.486   4.792  22.798  1.00 95.74           C  
ATOM   2053  CD2 HIS A 132      -7.588   4.098  22.400  1.00 95.74           C  
ATOM   2054  HD2 HIS A 132      -8.080   4.151  21.440  1.00 95.74           H  
ATOM   2055  ND1 HIS A 132      -6.148   4.427  24.100  1.00 95.74           N  
ATOM   2056  CE1 HIS A 132      -7.063   3.521  24.466  1.00 95.74           C  
ATOM   2057  HE1 HIS A 132      -7.105   3.038  25.431  1.00 95.74           H  
ATOM   2058  NE2 HIS A 132      -7.932   3.307  23.469  1.00 95.74           N  
ATOM   2059  HE2 HIS A 132      -8.731   2.692  23.535  1.00 95.74           H  
ATOM   2060  N   ILE A 133      -4.512   3.975  19.570  1.00 95.77           N  
ATOM   2061  H   ILE A 133      -4.702   4.889  19.184  1.00 95.77           H  
ATOM   2062  CA  ILE A 133      -4.458   2.823  18.658  1.00 95.77           C  
ATOM   2063  HA  ILE A 133      -5.185   2.083  18.993  1.00 95.77           H  
ATOM   2064  C   ILE A 133      -3.080   2.147  18.712  1.00 95.77           C  
ATOM   2065  CB  ILE A 133      -4.828   3.253  17.221  1.00 95.77           C  
ATOM   2066  HB  ILE A 133      -4.220   4.114  16.944  1.00 95.77           H  
ATOM   2067  O   ILE A 133      -3.008   0.920  18.759  1.00 95.77           O  
ATOM   2068  CG1 ILE A 133      -6.320   3.646  17.139  1.00 95.77           C  
ATOM   2069 HG12 ILE A 133      -6.934   2.751  17.242  1.00 95.77           H  
ATOM   2070 HG13 ILE A 133      -6.578   4.307  17.967  1.00 95.77           H  
ATOM   2071  CG2 ILE A 133      -4.539   2.115  16.226  1.00 95.77           C  
ATOM   2072 HG21 ILE A 133      -5.066   1.212  16.532  1.00 95.77           H  
ATOM   2073 HG22 ILE A 133      -3.470   1.906  16.204  1.00 95.77           H  
ATOM   2074 HG23 ILE A 133      -4.840   2.395  15.216  1.00 95.77           H  
ATOM   2075  CD1 ILE A 133      -6.694   4.364  15.837  1.00 95.77           C  
ATOM   2076 HD11 ILE A 133      -7.708   4.756  15.922  1.00 95.77           H  
ATOM   2077 HD12 ILE A 133      -6.664   3.668  14.999  1.00 95.77           H  
ATOM   2078 HD13 ILE A 133      -6.011   5.194  15.656  1.00 95.77           H  
ATOM   2079  N   LEU A 134      -1.987   2.917  18.758  1.00 95.90           N  
ATOM   2080  H   LEU A 134      -2.106   3.917  18.682  1.00 95.90           H  
ATOM   2081  CA  LEU A 134      -0.632   2.378  18.922  1.00 95.90           C  
ATOM   2082  HA  LEU A 134      -0.429   1.691  18.101  1.00 95.90           H  
ATOM   2083  C   LEU A 134      -0.492   1.564  20.212  1.00 95.90           C  
ATOM   2084  CB  LEU A 134       0.406   3.517  18.925  1.00 95.90           C  
ATOM   2085  HB2 LEU A 134       1.337   3.126  19.336  1.00 95.90           H  
ATOM   2086  HB3 LEU A 134       0.066   4.302  19.601  1.00 95.90           H  
ATOM   2087  O   LEU A 134       0.160   0.521  20.198  1.00 95.90           O  
ATOM   2088  CG  LEU A 134       0.727   4.150  17.563  1.00 95.90           C  
ATOM   2089  HG  LEU A 134      -0.181   4.516  17.084  1.00 95.90           H  
ATOM   2090  CD1 LEU A 134       1.701   5.313  17.774  1.00 95.90           C  
ATOM   2091 HD11 LEU A 134       2.579   4.978  18.327  1.00 95.90           H  
ATOM   2092 HD12 LEU A 134       2.021   5.709  16.811  1.00 95.90           H  
ATOM   2093 HD13 LEU A 134       1.201   6.107  18.329  1.00 95.90           H  
ATOM   2094  CD2 LEU A 134       1.411   3.156  16.631  1.00 95.90           C  
ATOM   2095 HD21 LEU A 134       1.591   3.644  15.673  1.00 95.90           H  
ATOM   2096 HD22 LEU A 134       0.766   2.293  16.466  1.00 95.90           H  
ATOM   2097 HD23 LEU A 134       2.359   2.826  17.056  1.00 95.90           H  
ATOM   2098  N   THR A 135      -1.131   2.004  21.297  1.00 95.81           N  
ATOM   2099  H   THR A 135      -1.672   2.853  21.214  1.00 95.81           H  
ATOM   2100  CA  THR A 135      -1.119   1.306  22.594  1.00 95.81           C  
ATOM   2101  HA  THR A 135      -0.087   1.096  22.874  1.00 95.81           H  
ATOM   2102  C   THR A 135      -1.854  -0.035  22.515  1.00 95.81           C  
ATOM   2103  CB  THR A 135      -1.737   2.200  23.683  1.00 95.81           C  
ATOM   2104  HB  THR A 135      -2.786   2.393  23.459  1.00 95.81           H  
ATOM   2105  O   THR A 135      -1.435  -1.019  23.122  1.00 95.81           O  
ATOM   2106  CG2 THR A 135      -1.650   1.577  25.075  1.00 95.81           C  
ATOM   2107 HG21 THR A 135      -0.619   1.308  25.303  1.00 95.81           H  
ATOM   2108 HG22 THR A 135      -2.004   2.297  25.813  1.00 95.81           H  
ATOM   2109 HG23 THR A 135      -2.281   0.690  25.127  1.00 95.81           H  
ATOM   2110  OG1 THR A 135      -1.047   3.432  23.731  1.00 95.81           O  
ATOM   2111  HG1 THR A 135      -1.251   3.931  22.937  1.00 95.81           H  
ATOM   2112  N   LEU A 136      -2.922  -0.110  21.716  1.00 94.72           N  
ATOM   2113  H   LEU A 136      -3.234   0.740  21.269  1.00 94.72           H  
ATOM   2114  CA  LEU A 136      -3.737  -1.316  21.543  1.00 94.72           C  
ATOM   2115  HA  LEU A 136      -3.584  -1.968  22.404  1.00 94.72           H  
ATOM   2116  C   LEU A 136      -3.335  -2.179  20.337  1.00 94.72           C  
ATOM   2117  CB  LEU A 136      -5.220  -0.908  21.514  1.00 94.72           C  
ATOM   2118  HB2 LEU A 136      -5.824  -1.784  21.277  1.00 94.72           H  
ATOM   2119  HB3 LEU A 136      -5.367  -0.177  20.719  1.00 94.72           H  
ATOM   2120  O   LEU A 136      -3.905  -3.255  20.148  1.00 94.72           O  
ATOM   2121  CG  LEU A 136      -5.731  -0.312  22.842  1.00 94.72           C  
ATOM   2122  HG  LEU A 136      -5.163   0.583  23.094  1.00 94.72           H  
ATOM   2123  CD1 LEU A 136      -7.198   0.073  22.690  1.00 94.72           C  
ATOM   2124 HD11 LEU A 136      -7.592   0.413  23.648  1.00 94.72           H  
ATOM   2125 HD12 LEU A 136      -7.789  -0.774  22.341  1.00 94.72           H  
ATOM   2126 HD13 LEU A 136      -7.286   0.898  21.982  1.00 94.72           H  
ATOM   2127  CD2 LEU A 136      -5.632  -1.302  24.008  1.00 94.72           C  
ATOM   2128 HD21 LEU A 136      -6.153  -2.224  23.751  1.00 94.72           H  
ATOM   2129 HD22 LEU A 136      -6.096  -0.864  24.892  1.00 94.72           H  
ATOM   2130 HD23 LEU A 136      -4.587  -1.504  24.242  1.00 94.72           H  
ATOM   2131  N   LYS A 137      -2.340  -1.766  19.538  1.00 94.05           N  
ATOM   2132  H   LYS A 137      -1.967  -0.845  19.721  1.00 94.05           H  
ATOM   2133  CA  LYS A 137      -2.027  -2.399  18.245  1.00 94.05           C  
ATOM   2134  HA  LYS A 137      -2.917  -2.294  17.624  1.00 94.05           H  
ATOM   2135  C   LYS A 137      -1.780  -3.904  18.356  1.00 94.05           C  
ATOM   2136  CB  LYS A 137      -0.883  -1.650  17.528  1.00 94.05           C  
ATOM   2137  HB2 LYS A 137      -0.921  -1.916  16.471  1.00 94.05           H  
ATOM   2138  HB3 LYS A 137      -1.070  -0.578  17.594  1.00 94.05           H  
ATOM   2139  O   LYS A 137      -2.347  -4.667  17.585  1.00 94.05           O  
ATOM   2140  CG  LYS A 137       0.549  -1.945  18.016  1.00 94.05           C  
ATOM   2141  HG2 LYS A 137       0.648  -1.688  19.071  1.00 94.05           H  
ATOM   2142  HG3 LYS A 137       0.769  -3.005  17.889  1.00 94.05           H  
ATOM   2143  CD  LYS A 137       1.570  -1.159  17.179  1.00 94.05           C  
ATOM   2144  HD2 LYS A 137       1.483  -1.476  16.140  1.00 94.05           H  
ATOM   2145  HD3 LYS A 137       1.342  -0.095  17.237  1.00 94.05           H  
ATOM   2146  CE  LYS A 137       3.014  -1.382  17.654  1.00 94.05           C  
ATOM   2147  HE2 LYS A 137       3.139  -0.870  18.608  1.00 94.05           H  
ATOM   2148  HE3 LYS A 137       3.179  -2.447  17.818  1.00 94.05           H  
ATOM   2149  NZ  LYS A 137       4.001  -0.869  16.658  1.00 94.05           N  
ATOM   2150  HZ1 LYS A 137       4.076  -1.476  15.854  1.00 94.05           H  
ATOM   2151  HZ2 LYS A 137       4.933  -0.795  17.039  1.00 94.05           H  
ATOM   2152  HZ3 LYS A 137       3.730   0.028  16.281  1.00 94.05           H  
ATOM   2153  N   ILE A 138      -0.994  -4.352  19.339  1.00 92.72           N  
ATOM   2154  H   ILE A 138      -0.597  -3.671  19.971  1.00 92.72           H  
ATOM   2155  CA  ILE A 138      -0.667  -5.780  19.514  1.00 92.72           C  
ATOM   2156  HA  ILE A 138      -0.193  -6.152  18.605  1.00 92.72           H  
ATOM   2157  C   ILE A 138      -1.946  -6.598  19.715  1.00 92.72           C  
ATOM   2158  CB  ILE A 138       0.317  -5.975  20.694  1.00 92.72           C  
ATOM   2159  HB  ILE A 138      -0.109  -5.508  21.581  1.00 92.72           H  
ATOM   2160  O   ILE A 138      -2.107  -7.669  19.130  1.00 92.72           O  
ATOM   2161  CG1 ILE A 138       1.664  -5.287  20.369  1.00 92.72           C  
ATOM   2162 HG12 ILE A 138       1.482  -4.242  20.117  1.00 92.72           H  
ATOM   2163 HG13 ILE A 138       2.117  -5.767  19.502  1.00 92.72           H  
ATOM   2164  CG2 ILE A 138       0.532  -7.471  21.001  1.00 92.72           C  
ATOM   2165 HG21 ILE A 138      -0.402  -7.952  21.292  1.00 92.72           H  
ATOM   2166 HG22 ILE A 138       0.935  -7.983  20.127  1.00 92.72           H  
ATOM   2167 HG23 ILE A 138       1.221  -7.599  21.835  1.00 92.72           H  
ATOM   2168  CD1 ILE A 138       2.677  -5.293  21.521  1.00 92.72           C  
ATOM   2169 HD11 ILE A 138       3.049  -6.301  21.701  1.00 92.72           H  
ATOM   2170 HD12 ILE A 138       2.215  -4.903  22.427  1.00 92.72           H  
ATOM   2171 HD13 ILE A 138       3.523  -4.659  21.255  1.00 92.72           H  
ATOM   2172  N   LYS A 139      -2.889  -6.068  20.496  1.00 93.22           N  
ATOM   2173  H   LYS A 139      -2.768  -5.121  20.828  1.00 93.22           H  
ATOM   2174  CA  LYS A 139      -4.151  -6.743  20.778  1.00 93.22           C  
ATOM   2175  HA  LYS A 139      -3.965  -7.780  21.058  1.00 93.22           H  
ATOM   2176  C   LYS A 139      -5.059  -6.789  19.549  1.00 93.22           C  
ATOM   2177  CB  LYS A 139      -4.856  -6.059  21.944  1.00 93.22           C  
ATOM   2178  HB2 LYS A 139      -5.094  -5.026  21.692  1.00 93.22           H  
ATOM   2179  HB3 LYS A 139      -5.789  -6.613  22.057  1.00 93.22           H  
ATOM   2180  O   LYS A 139      -5.582  -7.843  19.220  1.00 93.22           O  
ATOM   2181  CG  LYS A 139      -4.101  -6.116  23.281  1.00 93.22           C  
ATOM   2182  HG2 LYS A 139      -3.910  -7.156  23.545  1.00 93.22           H  
ATOM   2183  HG3 LYS A 139      -3.155  -5.582  23.199  1.00 93.22           H  
ATOM   2184  CD  LYS A 139      -4.963  -5.461  24.369  1.00 93.22           C  
ATOM   2185  HD2 LYS A 139      -5.917  -5.987  24.415  1.00 93.22           H  
ATOM   2186  HD3 LYS A 139      -5.151  -4.423  24.096  1.00 93.22           H  
ATOM   2187  CE  LYS A 139      -4.336  -5.521  25.761  1.00 93.22           C  
ATOM   2188  HE2 LYS A 139      -3.399  -4.964  25.760  1.00 93.22           H  
ATOM   2189  HE3 LYS A 139      -4.119  -6.563  25.996  1.00 93.22           H  
ATOM   2190  NZ  LYS A 139      -5.282  -4.962  26.760  1.00 93.22           N  
ATOM   2191  HZ1 LYS A 139      -4.920  -5.037  27.700  1.00 93.22           H  
ATOM   2192  HZ2 LYS A 139      -6.159  -5.461  26.711  1.00 93.22           H  
ATOM   2193  HZ3 LYS A 139      -5.486  -3.993  26.559  1.00 93.22           H  
ATOM   2194  N   VAL A 140      -5.166  -5.685  18.809  1.00 90.57           N  
ATOM   2195  H   VAL A 140      -4.710  -4.849  19.145  1.00 90.57           H  
ATOM   2196  CA  VAL A 140      -5.960  -5.615  17.570  1.00 90.57           C  
ATOM   2197  HA  VAL A 140      -6.972  -5.961  17.784  1.00 90.57           H  
ATOM   2198  C   VAL A 140      -5.399  -6.539  16.478  1.00 90.57           C  
ATOM   2199  CB  VAL A 140      -6.045  -4.155  17.083  1.00 90.57           C  
ATOM   2200  HB  VAL A 140      -5.036  -3.752  16.995  1.00 90.57           H  
ATOM   2201  O   VAL A 140      -6.149  -7.296  15.866  1.00 90.57           O  
ATOM   2202  CG1 VAL A 140      -6.728  -4.030  15.717  1.00 90.57           C  
ATOM   2203 HG11 VAL A 140      -6.175  -4.575  14.952  1.00 90.57           H  
ATOM   2204 HG12 VAL A 140      -7.748  -4.408  15.775  1.00 90.57           H  
ATOM   2205 HG13 VAL A 140      -6.748  -2.983  15.416  1.00 90.57           H  
ATOM   2206  CG2 VAL A 140      -6.832  -3.287  18.077  1.00 90.57           C  
ATOM   2207 HG21 VAL A 140      -6.361  -3.306  19.061  1.00 90.57           H  
ATOM   2208 HG22 VAL A 140      -7.855  -3.653  18.167  1.00 90.57           H  
ATOM   2209 HG23 VAL A 140      -6.853  -2.254  17.729  1.00 90.57           H  
ATOM   2210  N   TYR A 141      -4.086  -6.504  16.226  1.00 91.82           N  
ATOM   2211  H   TYR A 141      -3.515  -5.857  16.750  1.00 91.82           H  
ATOM   2212  CA  TYR A 141      -3.462  -7.208  15.094  1.00 91.82           C  
ATOM   2213  HA  TYR A 141      -4.190  -7.249  14.283  1.00 91.82           H  
ATOM   2214  C   TYR A 141      -3.090  -8.667  15.370  1.00 91.82           C  
ATOM   2215  CB  TYR A 141      -2.248  -6.423  14.576  1.00 91.82           C  
ATOM   2216  HB2 TYR A 141      -1.772  -6.989  13.775  1.00 91.82           H  
ATOM   2217  HB3 TYR A 141      -1.522  -6.316  15.382  1.00 91.82           H  
ATOM   2218  O   TYR A 141      -2.826  -9.404  14.423  1.00 91.82           O  
ATOM   2219  CG  TYR A 141      -2.616  -5.062  14.025  1.00 91.82           C  
ATOM   2220  CD1 TYR A 141      -3.427  -4.968  12.883  1.00 91.82           C  
ATOM   2221  HD1 TYR A 141      -3.699  -5.873  12.361  1.00 91.82           H  
ATOM   2222  CD2 TYR A 141      -2.195  -3.896  14.679  1.00 91.82           C  
ATOM   2223  HD2 TYR A 141      -1.504  -3.967  15.506  1.00 91.82           H  
ATOM   2224  CE1 TYR A 141      -3.898  -3.716  12.446  1.00 91.82           C  
ATOM   2225  HE1 TYR A 141      -4.555  -3.625  11.593  1.00 91.82           H  
ATOM   2226  CE2 TYR A 141      -2.685  -2.647  14.272  1.00 91.82           C  
ATOM   2227  HE2 TYR A 141      -2.420  -1.757  14.823  1.00 91.82           H  
ATOM   2228  OH  TYR A 141      -4.066  -1.362  12.825  1.00 91.82           O  
ATOM   2229  HH  TYR A 141      -3.757  -0.657  13.399  1.00 91.82           H  
ATOM   2230  CZ  TYR A 141      -3.550  -2.560  13.167  1.00 91.82           C  
ATOM   2231  N   SER A 142      -3.111  -9.115  16.629  1.00 91.87           N  
ATOM   2232  H   SER A 142      -3.310  -8.467  17.377  1.00 91.87           H  
ATOM   2233  CA  SER A 142      -2.973 -10.544  16.961  1.00 91.87           C  
ATOM   2234  HA  SER A 142      -2.160 -10.958  16.365  1.00 91.87           H  
ATOM   2235  C   SER A 142      -4.223 -11.367  16.611  1.00 91.87           C  
ATOM   2236  CB  SER A 142      -2.595 -10.733  18.433  1.00 91.87           C  
ATOM   2237  HB2 SER A 142      -1.601 -10.321  18.606  1.00 91.87           H  
ATOM   2238  HB3 SER A 142      -2.575 -11.798  18.665  1.00 91.87           H  
ATOM   2239  O   SER A 142      -4.160 -12.594  16.570  1.00 91.87           O  
ATOM   2240  OG  SER A 142      -3.516 -10.085  19.281  1.00 91.87           O  
ATOM   2241  HG  SER A 142      -3.268  -9.158  19.309  1.00 91.87           H  
ATOM   2242  N   ARG A 143      -5.350 -10.711  16.293  1.00 89.46           N  
ATOM   2243  H   ARG A 143      -5.326  -9.703  16.359  1.00 89.46           H  
ATOM   2244  CA  ARG A 143      -6.620 -11.330  15.877  1.00 89.46           C  
ATOM   2245  HA  ARG A 143      -6.728 -12.298  16.367  1.00 89.46           H  
ATOM   2246  C   ARG A 143      -6.630 -11.619  14.373  1.00 89.46           C  
ATOM   2247  CB  ARG A 143      -7.797 -10.432  16.307  1.00 89.46           C  
ATOM   2248  HB2 ARG A 143      -7.748  -9.496  15.750  1.00 89.46           H  
ATOM   2249  HB3 ARG A 143      -8.731 -10.927  16.041  1.00 89.46           H  
ATOM   2250  O   ARG A 143      -7.254 -10.898  13.588  1.00 89.46           O  
ATOM   2251  CG  ARG A 143      -7.821 -10.081  17.803  1.00 89.46           C  
ATOM   2252  HG2 ARG A 143      -6.881  -9.600  18.072  1.00 89.46           H  
ATOM   2253  HG3 ARG A 143      -8.618  -9.359  17.984  1.00 89.46           H  
ATOM   2254  CD  ARG A 143      -8.026 -11.288  18.723  1.00 89.46           C  
ATOM   2255  HD2 ARG A 143      -7.802 -10.982  19.745  1.00 89.46           H  
ATOM   2256  HD3 ARG A 143      -7.314 -12.071  18.463  1.00 89.46           H  
ATOM   2257  NE  ARG A 143      -9.402 -11.810  18.626  1.00 89.46           N  
ATOM   2258  HE  ARG A 143      -9.594 -12.403  17.831  1.00 89.46           H  
ATOM   2259  NH1 ARG A 143     -10.247 -10.818  20.540  1.00 89.46           N  
ATOM   2260 HH11 ARG A 143      -9.397 -10.295  20.695  1.00 89.46           H  
ATOM   2261 HH12 ARG A 143     -11.025 -10.556  21.127  1.00 89.46           H  
ATOM   2262  NH2 ARG A 143     -11.544 -12.129  19.277  1.00 89.46           N  
ATOM   2263 HH21 ARG A 143     -11.631 -12.792  18.520  1.00 89.46           H  
ATOM   2264 HH22 ARG A 143     -12.269 -12.006  19.970  1.00 89.46           H  
ATOM   2265  CZ  ARG A 143     -10.381 -11.579  19.483  1.00 89.46           C  
ATOM   2266  N   SER A 144      -5.906 -12.658  13.957  1.00 88.98           N  
ATOM   2267  H   SER A 144      -5.415 -13.207  14.649  1.00 88.98           H  
ATOM   2268  CA  SER A 144      -5.801 -13.056  12.544  1.00 88.98           C  
ATOM   2269  HA  SER A 144      -5.368 -12.226  11.986  1.00 88.98           H  
ATOM   2270  C   SER A 144      -7.162 -13.366  11.904  1.00 88.98           C  
ATOM   2271  CB  SER A 144      -4.863 -14.259  12.393  1.00 88.98           C  
ATOM   2272  HB2 SER A 144      -3.853 -13.965  12.678  1.00 88.98           H  
ATOM   2273  HB3 SER A 144      -4.858 -14.583  11.353  1.00 88.98           H  
ATOM   2274  O   SER A 144      -7.392 -12.969  10.763  1.00 88.98           O  
ATOM   2275  OG  SER A 144      -5.287 -15.322  13.222  1.00 88.98           O  
ATOM   2276  HG  SER A 144      -4.823 -16.125  12.973  1.00 88.98           H  
ATOM   2277  N   ASP A 145      -8.088 -13.967  12.660  1.00 89.84           N  
ATOM   2278  H   ASP A 145      -7.833 -14.218  13.605  1.00 89.84           H  
ATOM   2279  CA  ASP A 145      -9.470 -14.251  12.250  1.00 89.84           C  
ATOM   2280  HA  ASP A 145      -9.446 -14.904  11.378  1.00 89.84           H  
ATOM   2281  C   ASP A 145     -10.230 -12.975  11.853  1.00 89.84           C  
ATOM   2282  CB  ASP A 145     -10.201 -14.992  13.396  1.00 89.84           C  
ATOM   2283  HB2 ASP A 145     -11.173 -15.316  13.024  1.00 89.84           H  
ATOM   2284  HB3 ASP A 145      -9.636 -15.887  13.656  1.00 89.84           H  
ATOM   2285  O   ASP A 145     -10.884 -12.912  10.810  1.00 89.84           O  
ATOM   2286  CG  ASP A 145     -10.413 -14.151  14.674  1.00 89.84           C  
ATOM   2287  OD1 ASP A 145      -9.419 -13.588  15.193  1.00 89.84           O  
ATOM   2288  OD2 ASP A 145     -11.578 -13.988  15.115  1.00 89.84           O  
ATOM   2289  N   LYS A 146     -10.098 -11.917  12.661  1.00 89.49           N  
ATOM   2290  H   LYS A 146      -9.542 -12.046  13.494  1.00 89.49           H  
ATOM   2291  CA  LYS A 146     -10.757 -10.627  12.420  1.00 89.49           C  
ATOM   2292  HA  LYS A 146     -11.780 -10.816  12.096  1.00 89.49           H  
ATOM   2293  C   LYS A 146     -10.123  -9.872  11.264  1.00 89.49           C  
ATOM   2294  CB  LYS A 146     -10.755  -9.780  13.705  1.00 89.49           C  
ATOM   2295  HB2 LYS A 146     -11.228  -8.820  13.494  1.00 89.49           H  
ATOM   2296  HB3 LYS A 146      -9.725  -9.582  14.000  1.00 89.49           H  
ATOM   2297  O   LYS A 146     -10.852  -9.281  10.469  1.00 89.49           O  
ATOM   2298  CG  LYS A 146     -11.485 -10.439  14.887  1.00 89.49           C  
ATOM   2299  HG2 LYS A 146     -10.981 -11.367  15.157  1.00 89.49           H  
ATOM   2300  HG3 LYS A 146     -11.433  -9.770  15.746  1.00 89.49           H  
ATOM   2301  CD  LYS A 146     -12.956 -10.727  14.567  1.00 89.49           C  
ATOM   2302  HD2 LYS A 146     -13.461  -9.786  14.347  1.00 89.49           H  
ATOM   2303  HD3 LYS A 146     -13.026 -11.391  13.705  1.00 89.49           H  
ATOM   2304  CE  LYS A 146     -13.653 -11.417  15.735  1.00 89.49           C  
ATOM   2305  HE2 LYS A 146     -13.165 -12.379  15.894  1.00 89.49           H  
ATOM   2306  HE3 LYS A 146     -13.532 -10.808  16.631  1.00 89.49           H  
ATOM   2307  NZ  LYS A 146     -15.092 -11.609  15.423  1.00 89.49           N  
ATOM   2308  HZ1 LYS A 146     -15.548 -10.722  15.261  1.00 89.49           H  
ATOM   2309  HZ2 LYS A 146     -15.184 -12.164  14.585  1.00 89.49           H  
ATOM   2310  HZ3 LYS A 146     -15.566 -12.077  16.182  1.00 89.49           H  
ATOM   2311  N   ARG A 147      -8.792  -9.919  11.144  1.00 91.83           N  
ATOM   2312  H   ARG A 147      -8.281 -10.430  11.850  1.00 91.83           H  
ATOM   2313  CA  ARG A 147      -8.066  -9.342  10.003  1.00 91.83           C  
ATOM   2314  HA  ARG A 147      -8.268  -8.272   9.953  1.00 91.83           H  
ATOM   2315  C   ARG A 147      -8.561  -9.935   8.688  1.00 91.83           C  
ATOM   2316  CB  ARG A 147      -6.557  -9.564  10.188  1.00 91.83           C  
ATOM   2317  HB2 ARG A 147      -6.226  -9.015  11.070  1.00 91.83           H  
ATOM   2318  HB3 ARG A 147      -6.363 -10.624  10.358  1.00 91.83           H  
ATOM   2319  O   ARG A 147      -8.896  -9.185   7.775  1.00 91.83           O  
ATOM   2320  CG  ARG A 147      -5.746  -9.112   8.963  1.00 91.83           C  
ATOM   2321  HG2 ARG A 147      -6.002  -9.730   8.102  1.00 91.83           H  
ATOM   2322  HG3 ARG A 147      -5.979  -8.074   8.728  1.00 91.83           H  
ATOM   2323  CD  ARG A 147      -4.247  -9.266   9.231  1.00 91.83           C  
ATOM   2324  HD2 ARG A 147      -3.982  -8.669  10.104  1.00 91.83           H  
ATOM   2325  HD3 ARG A 147      -4.046 -10.311   9.469  1.00 91.83           H  
ATOM   2326  NE  ARG A 147      -3.442  -8.813   8.078  1.00 91.83           N  
ATOM   2327  HE  ARG A 147      -3.613  -7.874   7.747  1.00 91.83           H  
ATOM   2328  NH1 ARG A 147      -2.224 -10.729   7.710  1.00 91.83           N  
ATOM   2329 HH11 ARG A 147      -2.766 -11.202   8.419  1.00 91.83           H  
ATOM   2330 HH12 ARG A 147      -1.608 -11.260   7.111  1.00 91.83           H  
ATOM   2331  NH2 ARG A 147      -1.877  -8.932   6.432  1.00 91.83           N  
ATOM   2332 HH21 ARG A 147      -1.977  -7.946   6.240  1.00 91.83           H  
ATOM   2333 HH22 ARG A 147      -1.271  -9.472   5.831  1.00 91.83           H  
ATOM   2334  CZ  ARG A 147      -2.523  -9.494   7.414  1.00 91.83           C  
ATOM   2335  N   GLU A 148      -8.616 -11.262   8.591  1.00 91.77           N  
ATOM   2336  H   GLU A 148      -8.327 -11.831   9.374  1.00 91.77           H  
ATOM   2337  CA  GLU A 148      -9.062 -11.933   7.371  1.00 91.77           C  
ATOM   2338  HA  GLU A 148      -8.449 -11.585   6.540  1.00 91.77           H  
ATOM   2339  C   GLU A 148     -10.518 -11.582   7.038  1.00 91.77           C  
ATOM   2340  CB  GLU A 148      -8.855 -13.447   7.512  1.00 91.77           C  
ATOM   2341  HB2 GLU A 148      -7.818 -13.632   7.792  1.00 91.77           H  
ATOM   2342  HB3 GLU A 148      -9.511 -13.838   8.289  1.00 91.77           H  
ATOM   2343  O   GLU A 148     -10.809 -11.215   5.900  1.00 91.77           O  
ATOM   2344  CG  GLU A 148      -9.149 -14.144   6.178  1.00 91.77           C  
ATOM   2345  HG2 GLU A 148      -8.505 -13.717   5.408  1.00 91.77           H  
ATOM   2346  HG3 GLU A 148     -10.182 -13.941   5.895  1.00 91.77           H  
ATOM   2347  CD  GLU A 148      -8.950 -15.661   6.204  1.00 91.77           C  
ATOM   2348  OE1 GLU A 148      -9.466 -16.283   5.244  1.00 91.77           O  
ATOM   2349  OE2 GLU A 148      -8.295 -16.180   7.129  1.00 91.77           O  
ATOM   2350  N   ALA A 149     -11.417 -11.609   8.029  1.00 91.33           N  
ATOM   2351  H   ALA A 149     -11.129 -11.950   8.935  1.00 91.33           H  
ATOM   2352  CA  ALA A 149     -12.822 -11.250   7.840  1.00 91.33           C  
ATOM   2353  HA  ALA A 149     -13.251 -11.916   7.091  1.00 91.33           H  
ATOM   2354  C   ALA A 149     -13.004  -9.806   7.330  1.00 91.33           C  
ATOM   2355  CB  ALA A 149     -13.559 -11.478   9.165  1.00 91.33           C  
ATOM   2356  HB1 ALA A 149     -13.459 -12.521   9.468  1.00 91.33           H  
ATOM   2357  HB2 ALA A 149     -14.617 -11.244   9.042  1.00 91.33           H  
ATOM   2358  HB3 ALA A 149     -13.141 -10.839   9.942  1.00 91.33           H  
ATOM   2359  O   ALA A 149     -13.731  -9.580   6.359  1.00 91.33           O  
ATOM   2360  N   LEU A 150     -12.308  -8.834   7.932  1.00 92.76           N  
ATOM   2361  H   LEU A 150     -11.728  -9.082   8.721  1.00 92.76           H  
ATOM   2362  CA  LEU A 150     -12.363  -7.426   7.526  1.00 92.76           C  
ATOM   2363  HA  LEU A 150     -13.404  -7.102   7.509  1.00 92.76           H  
ATOM   2364  C   LEU A 150     -11.816  -7.211   6.112  1.00 92.76           C  
ATOM   2365  CB  LEU A 150     -11.578  -6.570   8.537  1.00 92.76           C  
ATOM   2366  HB2 LEU A 150     -10.622  -7.054   8.737  1.00 92.76           H  
ATOM   2367  HB3 LEU A 150     -11.364  -5.601   8.086  1.00 92.76           H  
ATOM   2368  O   LEU A 150     -12.448  -6.529   5.306  1.00 92.76           O  
ATOM   2369  CG  LEU A 150     -12.318  -6.329   9.864  1.00 92.76           C  
ATOM   2370  HG  LEU A 150     -12.688  -7.273  10.262  1.00 92.76           H  
ATOM   2371  CD1 LEU A 150     -11.361  -5.719  10.884  1.00 92.76           C  
ATOM   2372 HD11 LEU A 150     -10.946  -4.786  10.503  1.00 92.76           H  
ATOM   2373 HD12 LEU A 150     -11.890  -5.522  11.817  1.00 92.76           H  
ATOM   2374 HD13 LEU A 150     -10.555  -6.426  11.080  1.00 92.76           H  
ATOM   2375  CD2 LEU A 150     -13.494  -5.367   9.690  1.00 92.76           C  
ATOM   2376 HD21 LEU A 150     -14.276  -5.836   9.092  1.00 92.76           H  
ATOM   2377 HD22 LEU A 150     -13.920  -5.128  10.665  1.00 92.76           H  
ATOM   2378 HD23 LEU A 150     -13.165  -4.445   9.212  1.00 92.76           H  
ATOM   2379  N   LEU A 151     -10.672  -7.815   5.776  1.00 94.56           N  
ATOM   2380  H   LEU A 151     -10.192  -8.367   6.473  1.00 94.56           H  
ATOM   2381  CA  LEU A 151     -10.088  -7.685   4.440  1.00 94.56           C  
ATOM   2382  HA  LEU A 151     -10.056  -6.629   4.174  1.00 94.56           H  
ATOM   2383  C   LEU A 151     -10.953  -8.368   3.374  1.00 94.56           C  
ATOM   2384  CB  LEU A 151      -8.656  -8.239   4.432  1.00 94.56           C  
ATOM   2385  HB2 LEU A 151      -8.680  -9.257   4.822  1.00 94.56           H  
ATOM   2386  HB3 LEU A 151      -8.318  -8.274   3.397  1.00 94.56           H  
ATOM   2387  O   LEU A 151     -11.171  -7.790   2.311  1.00 94.56           O  
ATOM   2388  CG  LEU A 151      -7.628  -7.422   5.234  1.00 94.56           C  
ATOM   2389  HG  LEU A 151      -7.955  -7.316   6.268  1.00 94.56           H  
ATOM   2390  CD1 LEU A 151      -6.284  -8.153   5.217  1.00 94.56           C  
ATOM   2391 HD11 LEU A 151      -5.933  -8.278   4.193  1.00 94.56           H  
ATOM   2392 HD12 LEU A 151      -6.400  -9.135   5.677  1.00 94.56           H  
ATOM   2393 HD13 LEU A 151      -5.548  -7.582   5.783  1.00 94.56           H  
ATOM   2394  CD2 LEU A 151      -7.417  -6.024   4.651  1.00 94.56           C  
ATOM   2395 HD21 LEU A 151      -6.615  -5.518   5.188  1.00 94.56           H  
ATOM   2396 HD22 LEU A 151      -7.153  -6.088   3.595  1.00 94.56           H  
ATOM   2397 HD23 LEU A 151      -8.321  -5.426   4.766  1.00 94.56           H  
ATOM   2398  N   ARG A 152     -11.515  -9.553   3.652  1.00 92.85           N  
ATOM   2399  H   ARG A 152     -11.298  -9.991   4.536  1.00 92.85           H  
ATOM   2400  CA  ARG A 152     -12.474 -10.207   2.746  1.00 92.85           C  
ATOM   2401  HA  ARG A 152     -12.019 -10.329   1.763  1.00 92.85           H  
ATOM   2402  C   ARG A 152     -13.711  -9.346   2.528  1.00 92.85           C  
ATOM   2403  CB  ARG A 152     -12.891 -11.580   3.290  1.00 92.85           C  
ATOM   2404  HB2 ARG A 152     -13.780 -11.913   2.753  1.00 92.85           H  
ATOM   2405  HB3 ARG A 152     -13.144 -11.497   4.347  1.00 92.85           H  
ATOM   2406  O   ARG A 152     -14.150  -9.203   1.389  1.00 92.85           O  
ATOM   2407  CG  ARG A 152     -11.797 -12.635   3.097  1.00 92.85           C  
ATOM   2408  HG2 ARG A 152     -11.555 -12.715   2.037  1.00 92.85           H  
ATOM   2409  HG3 ARG A 152     -10.898 -12.346   3.640  1.00 92.85           H  
ATOM   2410  CD  ARG A 152     -12.294 -13.990   3.613  1.00 92.85           C  
ATOM   2411  HD2 ARG A 152     -13.182 -14.296   3.060  1.00 92.85           H  
ATOM   2412  HD3 ARG A 152     -12.570 -13.882   4.662  1.00 92.85           H  
ATOM   2413  NE  ARG A 152     -11.256 -15.028   3.513  1.00 92.85           N  
ATOM   2414  HE  ARG A 152     -10.777 -15.299   4.360  1.00 92.85           H  
ATOM   2415  NH1 ARG A 152     -11.399 -15.554   1.278  1.00 92.85           N  
ATOM   2416 HH11 ARG A 152     -11.084 -16.129   0.509  1.00 92.85           H  
ATOM   2417 HH12 ARG A 152     -12.159 -14.897   1.173  1.00 92.85           H  
ATOM   2418  NH2 ARG A 152      -9.928 -16.593   2.609  1.00 92.85           N  
ATOM   2419 HH21 ARG A 152      -9.578 -16.700   3.550  1.00 92.85           H  
ATOM   2420 HH22 ARG A 152      -9.604 -17.205   1.873  1.00 92.85           H  
ATOM   2421  CZ  ARG A 152     -10.872 -15.716   2.461  1.00 92.85           C  
ATOM   2422  N   ARG A 153     -14.244  -8.729   3.586  1.00 91.46           N  
ATOM   2423  H   ARG A 153     -13.863  -8.920   4.501  1.00 91.46           H  
ATOM   2424  CA  ARG A 153     -15.379  -7.812   3.455  1.00 91.46           C  
ATOM   2425  HA  ARG A 153     -16.158  -8.333   2.898  1.00 91.46           H  
ATOM   2426  C   ARG A 153     -15.020  -6.579   2.632  1.00 91.46           C  
ATOM   2427  CB  ARG A 153     -15.924  -7.427   4.837  1.00 91.46           C  
ATOM   2428  HB2 ARG A 153     -16.238  -8.325   5.369  1.00 91.46           H  
ATOM   2429  HB3 ARG A 153     -15.136  -6.950   5.420  1.00 91.46           H  
ATOM   2430  O   ARG A 153     -15.792  -6.218   1.753  1.00 91.46           O  
ATOM   2431  CG  ARG A 153     -17.114  -6.460   4.721  1.00 91.46           C  
ATOM   2432  HG2 ARG A 153     -16.831  -5.582   4.140  1.00 91.46           H  
ATOM   2433  HG3 ARG A 153     -17.380  -6.108   5.717  1.00 91.46           H  
ATOM   2434  CD  ARG A 153     -18.331  -7.109   4.054  1.00 91.46           C  
ATOM   2435  HD2 ARG A 153     -18.583  -8.023   4.592  1.00 91.46           H  
ATOM   2436  HD3 ARG A 153     -18.085  -7.357   3.022  1.00 91.46           H  
ATOM   2437  NE  ARG A 153     -19.491  -6.204   4.058  1.00 91.46           N  
ATOM   2438  HE  ARG A 153     -19.371  -5.283   4.455  1.00 91.46           H  
ATOM   2439  NH1 ARG A 153     -20.971  -7.628   3.019  1.00 91.46           N  
ATOM   2440 HH11 ARG A 153     -21.914  -7.827   2.717  1.00 91.46           H  
ATOM   2441 HH12 ARG A 153     -20.235  -8.308   2.889  1.00 91.46           H  
ATOM   2442  NH2 ARG A 153     -21.668  -5.643   3.780  1.00 91.46           N  
ATOM   2443 HH21 ARG A 153     -21.501  -4.796   4.304  1.00 91.46           H  
ATOM   2444 HH22 ARG A 153     -22.615  -5.867   3.510  1.00 91.46           H  
ATOM   2445  CZ  ARG A 153     -20.700  -6.496   3.614  1.00 91.46           C  
ATOM   2446  N   PHE A 154     -13.867  -5.961   2.881  1.00 94.24           N  
ATOM   2447  H   PHE A 154     -13.302  -6.288   3.651  1.00 94.24           H  
ATOM   2448  CA  PHE A 154     -13.383  -4.829   2.087  1.00 94.24           C  
ATOM   2449  HA  PHE A 154     -14.074  -3.992   2.183  1.00 94.24           H  
ATOM   2450  C   PHE A 154     -13.327  -5.179   0.592  1.00 94.24           C  
ATOM   2451  CB  PHE A 154     -12.010  -4.401   2.623  1.00 94.24           C  
ATOM   2452  HB2 PHE A 154     -12.129  -4.015   3.636  1.00 94.24           H  
ATOM   2453  HB3 PHE A 154     -11.351  -5.267   2.679  1.00 94.24           H  
ATOM   2454  O   PHE A 154     -13.830  -4.435  -0.248  1.00 94.24           O  
ATOM   2455  CG  PHE A 154     -11.346  -3.352   1.761  1.00 94.24           C  
ATOM   2456  CD1 PHE A 154     -10.517  -3.743   0.693  1.00 94.24           C  
ATOM   2457  HD1 PHE A 154     -10.312  -4.790   0.521  1.00 94.24           H  
ATOM   2458  CD2 PHE A 154     -11.634  -1.991   1.964  1.00 94.24           C  
ATOM   2459  HD2 PHE A 154     -12.309  -1.686   2.749  1.00 94.24           H  
ATOM   2460  CE1 PHE A 154      -9.993  -2.775  -0.180  1.00 94.24           C  
ATOM   2461  HE1 PHE A 154      -9.377  -3.077  -1.014  1.00 94.24           H  
ATOM   2462  CE2 PHE A 154     -11.082  -1.023   1.112  1.00 94.24           C  
ATOM   2463  HE2 PHE A 154     -11.335   0.019   1.246  1.00 94.24           H  
ATOM   2464  CZ  PHE A 154     -10.253  -1.416   0.050  1.00 94.24           C  
ATOM   2465  HZ  PHE A 154      -9.832  -0.670  -0.608  1.00 94.24           H  
ATOM   2466  N   LEU A 155     -12.786  -6.355   0.260  1.00 92.93           N  
ATOM   2467  H   LEU A 155     -12.380  -6.921   0.992  1.00 92.93           H  
ATOM   2468  CA  LEU A 155     -12.736  -6.846  -1.117  1.00 92.93           C  
ATOM   2469  HA  LEU A 155     -12.276  -6.084  -1.746  1.00 92.93           H  
ATOM   2470  C   LEU A 155     -14.133  -7.092  -1.707  1.00 92.93           C  
ATOM   2471  CB  LEU A 155     -11.887  -8.128  -1.158  1.00 92.93           C  
ATOM   2472  HB2 LEU A 155     -12.292  -8.840  -0.439  1.00 92.93           H  
ATOM   2473  HB3 LEU A 155     -11.982  -8.574  -2.149  1.00 92.93           H  
ATOM   2474  O   LEU A 155     -14.354  -6.776  -2.873  1.00 92.93           O  
ATOM   2475  CG  LEU A 155     -10.392  -7.915  -0.861  1.00 92.93           C  
ATOM   2476  HG  LEU A 155     -10.254  -7.403   0.091  1.00 92.93           H  
ATOM   2477  CD1 LEU A 155      -9.681  -9.266  -0.800  1.00 92.93           C  
ATOM   2478 HD11 LEU A 155      -9.775  -9.785  -1.754  1.00 92.93           H  
ATOM   2479 HD12 LEU A 155      -8.625  -9.118  -0.572  1.00 92.93           H  
ATOM   2480 HD13 LEU A 155     -10.127  -9.871  -0.010  1.00 92.93           H  
ATOM   2481  CD2 LEU A 155      -9.727  -7.073  -1.938  1.00 92.93           C  
ATOM   2482 HD21 LEU A 155     -10.104  -6.051  -1.904  1.00 92.93           H  
ATOM   2483 HD22 LEU A 155      -9.934  -7.510  -2.914  1.00 92.93           H  
ATOM   2484 HD23 LEU A 155      -8.649  -7.046  -1.775  1.00 92.93           H  
ATOM   2485  N   ALA A 156     -15.071  -7.614  -0.911  1.00 91.41           N  
ATOM   2486  H   ALA A 156     -14.804  -7.895   0.022  1.00 91.41           H  
ATOM   2487  CA  ALA A 156     -16.447  -7.868  -1.336  1.00 91.41           C  
ATOM   2488  HA  ALA A 156     -16.423  -8.424  -2.273  1.00 91.41           H  
ATOM   2489  C   ALA A 156     -17.246  -6.579  -1.599  1.00 91.41           C  
ATOM   2490  CB  ALA A 156     -17.132  -8.742  -0.278  1.00 91.41           C  
ATOM   2491  HB1 ALA A 156     -18.135  -8.999  -0.617  1.00 91.41           H  
ATOM   2492  HB2 ALA A 156     -17.202  -8.203   0.667  1.00 91.41           H  
ATOM   2493  HB3 ALA A 156     -16.562  -9.660  -0.131  1.00 91.41           H  
ATOM   2494  O   ALA A 156     -18.047  -6.543  -2.529  1.00 91.41           O  
ATOM   2495  N   VAL A 157     -17.016  -5.518  -0.815  1.00 90.74           N  
ATOM   2496  H   VAL A 157     -16.376  -5.627  -0.041  1.00 90.74           H  
ATOM   2497  CA  VAL A 157     -17.587  -4.182  -1.077  1.00 90.74           C  
ATOM   2498  HA  VAL A 157     -18.665  -4.270  -1.209  1.00 90.74           H  
ATOM   2499  C   VAL A 157     -17.020  -3.618  -2.388  1.00 90.74           C  
ATOM   2500  CB  VAL A 157     -17.316  -3.239   0.116  1.00 90.74           C  
ATOM   2501  HB  VAL A 157     -16.249  -3.239   0.340  1.00 90.74           H  
ATOM   2502  O   VAL A 157     -17.752  -3.096  -3.235  1.00 90.74           O  
ATOM   2503  CG1 VAL A 157     -17.748  -1.803  -0.180  1.00 90.74           C  
ATOM   2504 HG11 VAL A 157     -17.614  -1.182   0.706  1.00 90.74           H  
ATOM   2505 HG12 VAL A 157     -18.794  -1.775  -0.486  1.00 90.74           H  
ATOM   2506 HG13 VAL A 157     -17.130  -1.391  -0.977  1.00 90.74           H  
ATOM   2507  CG2 VAL A 157     -18.077  -3.690   1.373  1.00 90.74           C  
ATOM   2508 HG21 VAL A 157     -17.815  -4.716   1.633  1.00 90.74           H  
ATOM   2509 HG22 VAL A 157     -19.151  -3.636   1.193  1.00 90.74           H  
ATOM   2510 HG23 VAL A 157     -17.822  -3.043   2.211  1.00 90.74           H  
ATOM   2511  N   GLY A 158     -15.713  -3.784  -2.607  1.00 87.41           N  
ATOM   2512  H   GLY A 158     -15.153  -4.182  -1.866  1.00 87.41           H  
ATOM   2513  CA  GLY A 158     -15.072  -3.487  -3.883  1.00 87.41           C  
ATOM   2514  HA2 GLY A 158     -15.503  -4.137  -4.644  1.00 87.41           H  
ATOM   2515  HA3 GLY A 158     -14.008  -3.709  -3.806  1.00 87.41           H  
ATOM   2516  C   GLY A 158     -15.243  -2.023  -4.294  1.00 87.41           C  
ATOM   2517  O   GLY A 158     -14.930  -1.110  -3.538  1.00 87.41           O  
ATOM   2518  N   LYS A 159     -15.690  -1.774  -5.529  1.00 86.92           N  
ATOM   2519  H   LYS A 159     -15.968  -2.567  -6.090  1.00 86.92           H  
ATOM   2520  CA  LYS A 159     -15.961  -0.410  -6.030  1.00 86.92           C  
ATOM   2521  HA  LYS A 159     -15.424   0.315  -5.419  1.00 86.92           H  
ATOM   2522  C   LYS A 159     -17.427   0.002  -5.891  1.00 86.92           C  
ATOM   2523  CB  LYS A 159     -15.479  -0.262  -7.481  1.00 86.92           C  
ATOM   2524  HB2 LYS A 159     -15.946  -1.032  -8.095  1.00 86.92           H  
ATOM   2525  HB3 LYS A 159     -15.788   0.712  -7.862  1.00 86.92           H  
ATOM   2526  O   LYS A 159     -17.742   1.160  -6.159  1.00 86.92           O  
ATOM   2527  CG  LYS A 159     -13.952  -0.361  -7.592  1.00 86.92           C  
ATOM   2528  HG2 LYS A 159     -13.496   0.427  -6.992  1.00 86.92           H  
ATOM   2529  HG3 LYS A 159     -13.619  -1.328  -7.217  1.00 86.92           H  
ATOM   2530  CD  LYS A 159     -13.505  -0.210  -9.049  1.00 86.92           C  
ATOM   2531  HD2 LYS A 159     -13.982  -0.986  -9.648  1.00 86.92           H  
ATOM   2532  HD3 LYS A 159     -13.805   0.769  -9.422  1.00 86.92           H  
ATOM   2533  CE  LYS A 159     -11.982  -0.357  -9.127  1.00 86.92           C  
ATOM   2534  HE2 LYS A 159     -11.702  -1.300  -8.658  1.00 86.92           H  
ATOM   2535  HE3 LYS A 159     -11.524   0.445  -8.548  1.00 86.92           H  
ATOM   2536  NZ  LYS A 159     -11.498  -0.328 -10.529  1.00 86.92           N  
ATOM   2537  HZ1 LYS A 159     -10.495  -0.440 -10.547  1.00 86.92           H  
ATOM   2538  HZ2 LYS A 159     -11.909  -1.087 -11.052  1.00 86.92           H  
ATOM   2539  HZ3 LYS A 159     -11.742   0.547 -10.970  1.00 86.92           H  
ATOM   2540  N   ASN A 160     -18.307  -0.920  -5.498  1.00 89.68           N  
ATOM   2541  H   ASN A 160     -17.976  -1.792  -5.111  1.00 89.68           H  
ATOM   2542  CA  ASN A 160     -19.724  -0.629  -5.359  1.00 89.68           C  
ATOM   2543  HA  ASN A 160     -20.005   0.107  -6.112  1.00 89.68           H  
ATOM   2544  C   ASN A 160     -19.985  -0.005  -3.988  1.00 89.68           C  
ATOM   2545  CB  ASN A 160     -20.572  -1.881  -5.623  1.00 89.68           C  
ATOM   2546  HB2 ASN A 160     -20.416  -2.613  -4.830  1.00 89.68           H  
ATOM   2547  HB3 ASN A 160     -20.297  -2.325  -6.580  1.00 89.68           H  
ATOM   2548  O   ASN A 160     -20.255  -0.687  -3.005  1.00 89.68           O  
ATOM   2549  CG  ASN A 160     -22.044  -1.508  -5.677  1.00 89.68           C  
ATOM   2550  ND2 ASN A 160     -22.924  -2.465  -5.840  1.00 89.68           N  
ATOM   2551 HD21 ASN A 160     -22.652  -3.437  -5.851  1.00 89.68           H  
ATOM   2552 HD22 ASN A 160     -23.886  -2.159  -5.880  1.00 89.68           H  
ATOM   2553  OD1 ASN A 160     -22.414  -0.348  -5.606  1.00 89.68           O  
ATOM   2554  N   LEU A 161     -19.852   1.316  -3.941  1.00 90.73           N  
ATOM   2555  H   LEU A 161     -19.594   1.789  -4.795  1.00 90.73           H  
ATOM   2556  CA  LEU A 161     -20.092   2.112  -2.743  1.00 90.73           C  
ATOM   2557  HA  LEU A 161     -20.207   1.447  -1.887  1.00 90.73           H  
ATOM   2558  C   LEU A 161     -21.415   2.882  -2.831  1.00 90.73           C  
ATOM   2559  CB  LEU A 161     -18.884   3.020  -2.491  1.00 90.73           C  
ATOM   2560  HB2 LEU A 161     -18.808   3.736  -3.310  1.00 90.73           H  
ATOM   2561  HB3 LEU A 161     -19.095   3.556  -1.565  1.00 90.73           H  
ATOM   2562  O   LEU A 161     -21.597   3.888  -2.141  1.00 90.73           O  
ATOM   2563  CG  LEU A 161     -17.537   2.302  -2.313  1.00 90.73           C  
ATOM   2564  HG  LEU A 161     -17.345   1.643  -3.160  1.00 90.73           H  
ATOM   2565  CD1 LEU A 161     -16.413   3.337  -2.253  1.00 90.73           C  
ATOM   2566 HD11 LEU A 161     -15.457   2.823  -2.150  1.00 90.73           H  
ATOM   2567 HD12 LEU A 161     -16.399   3.918  -3.176  1.00 90.73           H  
ATOM   2568 HD13 LEU A 161     -16.563   4.001  -1.402  1.00 90.73           H  
ATOM   2569  CD2 LEU A 161     -17.512   1.490  -1.023  1.00 90.73           C  
ATOM   2570 HD21 LEU A 161     -18.321   0.760  -1.032  1.00 90.73           H  
ATOM   2571 HD22 LEU A 161     -17.627   2.134  -0.151  1.00 90.73           H  
ATOM   2572 HD23 LEU A 161     -16.571   0.943  -0.959  1.00 90.73           H  
ATOM   2573  N   GLU A 162     -22.327   2.461  -3.707  1.00 91.02           N  
ATOM   2574  H   GLU A 162     -22.180   1.595  -4.205  1.00 91.02           H  
ATOM   2575  CA  GLU A 162     -23.659   3.051  -3.778  1.00 91.02           C  
ATOM   2576  HA  GLU A 162     -23.551   4.124  -3.941  1.00 91.02           H  
ATOM   2577  C   GLU A 162     -24.382   2.854  -2.438  1.00 91.02           C  
ATOM   2578  CB  GLU A 162     -24.451   2.485  -4.964  1.00 91.02           C  
ATOM   2579  HB2 GLU A 162     -25.465   2.882  -4.912  1.00 91.02           H  
ATOM   2580  HB3 GLU A 162     -24.493   1.398  -4.894  1.00 91.02           H  
ATOM   2581  O   GLU A 162     -24.308   1.797  -1.817  1.00 91.02           O  
ATOM   2582  CG  GLU A 162     -23.817   2.908  -6.302  1.00 91.02           C  
ATOM   2583  HG2 GLU A 162     -22.815   2.487  -6.371  1.00 91.02           H  
ATOM   2584  HG3 GLU A 162     -23.719   3.994  -6.305  1.00 91.02           H  
ATOM   2585  CD  GLU A 162     -24.625   2.483  -7.538  1.00 91.02           C  
ATOM   2586  OE1 GLU A 162     -24.150   2.811  -8.650  1.00 91.02           O  
ATOM   2587  OE2 GLU A 162     -25.708   1.879  -7.372  1.00 91.02           O  
ATOM   2588  N   GLY A 163     -25.008   3.916  -1.930  1.00 87.97           N  
ATOM   2589  H   GLY A 163     -25.064   4.754  -2.493  1.00 87.97           H  
ATOM   2590  CA  GLY A 163     -25.647   3.923  -0.609  1.00 87.97           C  
ATOM   2591  HA2 GLY A 163     -26.137   2.963  -0.451  1.00 87.97           H  
ATOM   2592  HA3 GLY A 163     -26.416   4.695  -0.591  1.00 87.97           H  
ATOM   2593  C   GLY A 163     -24.708   4.162   0.582  1.00 87.97           C  
ATOM   2594  O   GLY A 163     -25.189   4.516   1.657  1.00 87.97           O  
ATOM   2595  N   PHE A 164     -23.381   4.068   0.421  1.00 88.91           N  
ATOM   2596  H   PHE A 164     -23.011   3.778  -0.473  1.00 88.91           H  
ATOM   2597  CA  PHE A 164     -22.459   4.364   1.522  1.00 88.91           C  
ATOM   2598  HA  PHE A 164     -22.845   3.843   2.398  1.00 88.91           H  
ATOM   2599  C   PHE A 164     -22.404   5.878   1.818  1.00 88.91           C  
ATOM   2600  CB  PHE A 164     -21.054   3.799   1.271  1.00 88.91           C  
ATOM   2601  HB2 PHE A 164     -20.350   4.340   1.903  1.00 88.91           H  
ATOM   2602  HB3 PHE A 164     -20.759   3.988   0.238  1.00 88.91           H  
ATOM   2603  O   PHE A 164     -22.281   6.696   0.891  1.00 88.91           O  
ATOM   2604  CG  PHE A 164     -20.908   2.318   1.571  1.00 88.91           C  
ATOM   2605  CD1 PHE A 164     -20.112   1.892   2.654  1.00 88.91           C  
ATOM   2606  HD1 PHE A 164     -19.609   2.610   3.284  1.00 88.91           H  
ATOM   2607  CD2 PHE A 164     -21.566   1.358   0.778  1.00 88.91           C  
ATOM   2608  HD2 PHE A 164     -22.182   1.660  -0.056  1.00 88.91           H  
ATOM   2609  CE1 PHE A 164     -19.971   0.523   2.938  1.00 88.91           C  
ATOM   2610  HE1 PHE A 164     -19.362   0.208   3.773  1.00 88.91           H  
ATOM   2611  CE2 PHE A 164     -21.428  -0.011   1.065  1.00 88.91           C  
ATOM   2612  HE2 PHE A 164     -21.934  -0.739   0.449  1.00 88.91           H  
ATOM   2613  CZ  PHE A 164     -20.631  -0.430   2.144  1.00 88.91           C  
ATOM   2614  HZ  PHE A 164     -20.525  -1.483   2.363  1.00 88.91           H  
ATOM   2615  N   PRO A 165     -22.406   6.286   3.106  1.00 91.11           N  
ATOM   2616  CA  PRO A 165     -22.185   7.673   3.503  1.00 91.11           C  
ATOM   2617  HA  PRO A 165     -23.072   8.237   3.215  1.00 91.11           H  
ATOM   2618  C   PRO A 165     -20.915   8.264   2.865  1.00 91.11           C  
ATOM   2619  CB  PRO A 165     -22.075   7.653   5.032  1.00 91.11           C  
ATOM   2620  HB2 PRO A 165     -21.040   7.495   5.333  1.00 91.11           H  
ATOM   2621  HB3 PRO A 165     -22.468   8.567   5.477  1.00 91.11           H  
ATOM   2622  O   PRO A 165     -19.903   7.562   2.774  1.00 91.11           O  
ATOM   2623  CG  PRO A 165     -22.899   6.431   5.432  1.00 91.11           C  
ATOM   2624  HG2 PRO A 165     -22.569   6.009   6.381  1.00 91.11           H  
ATOM   2625  HG3 PRO A 165     -23.955   6.699   5.476  1.00 91.11           H  
ATOM   2626  CD  PRO A 165     -22.670   5.461   4.276  1.00 91.11           C  
ATOM   2627  HD2 PRO A 165     -21.802   4.831   4.471  1.00 91.11           H  
ATOM   2628  HD3 PRO A 165     -23.558   4.844   4.138  1.00 91.11           H  
ATOM   2629  N   PRO A 166     -20.901   9.556   2.471  1.00 94.06           N  
ATOM   2630  CA  PRO A 166     -19.737  10.188   1.838  1.00 94.06           C  
ATOM   2631  HA  PRO A 166     -19.623   9.790   0.830  1.00 94.06           H  
ATOM   2632  C   PRO A 166     -18.419   9.973   2.597  1.00 94.06           C  
ATOM   2633  CB  PRO A 166     -20.092  11.676   1.752  1.00 94.06           C  
ATOM   2634  HB2 PRO A 166     -19.806  12.183   2.673  1.00 94.06           H  
ATOM   2635  HB3 PRO A 166     -19.626  12.154   0.890  1.00 94.06           H  
ATOM   2636  O   PRO A 166     -17.396   9.673   1.991  1.00 94.06           O  
ATOM   2637  CG  PRO A 166     -21.615  11.677   1.650  1.00 94.06           C  
ATOM   2638  HG2 PRO A 166     -22.044  12.610   2.016  1.00 94.06           H  
ATOM   2639  HG3 PRO A 166     -21.916  11.499   0.617  1.00 94.06           H  
ATOM   2640  CD  PRO A 166     -22.023  10.488   2.519  1.00 94.06           C  
ATOM   2641  HD2 PRO A 166     -22.935  10.044   2.121  1.00 94.06           H  
ATOM   2642  HD3 PRO A 166     -22.179  10.817   3.546  1.00 94.06           H  
ATOM   2643  N   THR A 167     -18.442  10.036   3.931  1.00 93.10           N  
ATOM   2644  H   THR A 167     -19.285  10.345   4.392  1.00 93.10           H  
ATOM   2645  CA  THR A 167     -17.257   9.795   4.769  1.00 93.10           C  
ATOM   2646  HA  THR A 167     -16.463  10.476   4.464  1.00 93.10           H  
ATOM   2647  C   THR A 167     -16.718   8.367   4.640  1.00 93.10           C  
ATOM   2648  CB  THR A 167     -17.598  10.065   6.238  1.00 93.10           C  
ATOM   2649  HB  THR A 167     -18.272   9.286   6.596  1.00 93.10           H  
ATOM   2650  O   THR A 167     -15.506   8.174   4.570  1.00 93.10           O  
ATOM   2651  CG2 THR A 167     -16.364  10.104   7.128  1.00 93.10           C  
ATOM   2652 HG21 THR A 167     -15.807   9.170   7.046  1.00 93.10           H  
ATOM   2653 HG22 THR A 167     -15.710  10.929   6.845  1.00 93.10           H  
ATOM   2654 HG23 THR A 167     -16.689  10.218   8.162  1.00 93.10           H  
ATOM   2655  OG1 THR A 167     -18.244  11.311   6.371  1.00 93.10           O  
ATOM   2656  HG1 THR A 167     -17.567  11.989   6.324  1.00 93.10           H  
ATOM   2657  N   MET A 168     -17.590   7.358   4.565  1.00 92.74           N  
ATOM   2658  H   MET A 168     -18.578   7.559   4.499  1.00 92.74           H  
ATOM   2659  CA  MET A 168     -17.154   5.973   4.355  1.00 92.74           C  
ATOM   2660  HA  MET A 168     -16.369   5.726   5.070  1.00 92.74           H  
ATOM   2661  C   MET A 168     -16.575   5.790   2.955  1.00 92.74           C  
ATOM   2662  CB  MET A 168     -18.311   4.992   4.546  1.00 92.74           C  
ATOM   2663  HB2 MET A 168     -19.141   5.262   3.893  1.00 92.74           H  
ATOM   2664  HB3 MET A 168     -17.962   4.000   4.258  1.00 92.74           H  
ATOM   2665  O   MET A 168     -15.543   5.144   2.804  1.00 92.74           O  
ATOM   2666  CG  MET A 168     -18.812   4.905   5.984  1.00 92.74           C  
ATOM   2667  HG2 MET A 168     -19.238   5.860   6.291  1.00 92.74           H  
ATOM   2668  HG3 MET A 168     -17.982   4.655   6.644  1.00 92.74           H  
ATOM   2669  SD  MET A 168     -20.071   3.620   6.116  1.00 92.74           S  
ATOM   2670  CE  MET A 168     -20.280   3.557   7.899  1.00 92.74           C  
ATOM   2671  HE1 MET A 168     -20.676   4.515   8.237  1.00 92.74           H  
ATOM   2672  HE2 MET A 168     -20.984   2.765   8.157  1.00 92.74           H  
ATOM   2673  HE3 MET A 168     -19.321   3.352   8.373  1.00 92.74           H  
ATOM   2674  N   ARG A 169     -17.181   6.421   1.938  1.00 94.62           N  
ATOM   2675  H   ARG A 169     -18.034   6.924   2.137  1.00 94.62           H  
ATOM   2676  CA  ARG A 169     -16.659   6.407   0.563  1.00 94.62           C  
ATOM   2677  HA  ARG A 169     -16.535   5.368   0.257  1.00 94.62           H  
ATOM   2678  C   ARG A 169     -15.271   7.030   0.467  1.00 94.62           C  
ATOM   2679  CB  ARG A 169     -17.631   7.106  -0.401  1.00 94.62           C  
ATOM   2680  HB2 ARG A 169     -17.816   8.133  -0.086  1.00 94.62           H  
ATOM   2681  HB3 ARG A 169     -17.173   7.126  -1.390  1.00 94.62           H  
ATOM   2682  O   ARG A 169     -14.391   6.451  -0.168  1.00 94.62           O  
ATOM   2683  CG  ARG A 169     -18.955   6.343  -0.484  1.00 94.62           C  
ATOM   2684  HG2 ARG A 169     -18.713   5.286  -0.593  1.00 94.62           H  
ATOM   2685  HG3 ARG A 169     -19.518   6.454   0.443  1.00 94.62           H  
ATOM   2686  CD  ARG A 169     -19.818   6.787  -1.668  1.00 94.62           C  
ATOM   2687  HD2 ARG A 169     -19.183   6.939  -2.541  1.00 94.62           H  
ATOM   2688  HD3 ARG A 169     -20.524   5.987  -1.894  1.00 94.62           H  
ATOM   2689  NE  ARG A 169     -20.595   7.992  -1.342  1.00 94.62           N  
ATOM   2690  HE  ARG A 169     -21.009   7.992  -0.421  1.00 94.62           H  
ATOM   2691  NH1 ARG A 169     -20.772   8.848  -3.467  1.00 94.62           N  
ATOM   2692 HH11 ARG A 169     -20.334   8.010  -3.823  1.00 94.62           H  
ATOM   2693 HH12 ARG A 169     -21.088   9.573  -4.095  1.00 94.62           H  
ATOM   2694  NH2 ARG A 169     -21.650   9.962  -1.749  1.00 94.62           N  
ATOM   2695 HH21 ARG A 169     -21.934  10.686  -2.393  1.00 94.62           H  
ATOM   2696 HH22 ARG A 169     -21.887  10.017  -0.769  1.00 94.62           H  
ATOM   2697  CZ  ARG A 169     -20.991   8.928  -2.184  1.00 94.62           C  
ATOM   2698  N   ALA A 170     -15.064   8.161   1.144  1.00 95.56           N  
ATOM   2699  H   ALA A 170     -15.856   8.589   1.601  1.00 95.56           H  
ATOM   2700  CA  ALA A 170     -13.759   8.803   1.274  1.00 95.56           C  
ATOM   2701  HA  ALA A 170     -13.416   9.128   0.291  1.00 95.56           H  
ATOM   2702  C   ALA A 170     -12.712   7.833   1.835  1.00 95.56           C  
ATOM   2703  CB  ALA A 170     -13.892  10.034   2.183  1.00 95.56           C  
ATOM   2704  HB1 ALA A 170     -12.903  10.360   2.503  1.00 95.56           H  
ATOM   2705  HB2 ALA A 170     -14.383  10.854   1.658  1.00 95.56           H  
ATOM   2706  HB3 ALA A 170     -14.469   9.799   3.078  1.00 95.56           H  
ATOM   2707  O   ALA A 170     -11.669   7.627   1.215  1.00 95.56           O  
ATOM   2708  N   VAL A 171     -12.997   7.207   2.981  1.00 95.83           N  
ATOM   2709  H   VAL A 171     -13.869   7.419   3.444  1.00 95.83           H  
ATOM   2710  CA  VAL A 171     -12.066   6.273   3.629  1.00 95.83           C  
ATOM   2711  HA  VAL A 171     -11.098   6.763   3.735  1.00 95.83           H  
ATOM   2712  C   VAL A 171     -11.829   5.029   2.776  1.00 95.83           C  
ATOM   2713  CB  VAL A 171     -12.565   5.903   5.034  1.00 95.83           C  
ATOM   2714  HB  VAL A 171     -13.609   5.595   4.980  1.00 95.83           H  
ATOM   2715  O   VAL A 171     -10.679   4.643   2.578  1.00 95.83           O  
ATOM   2716  CG1 VAL A 171     -11.736   4.774   5.648  1.00 95.83           C  
ATOM   2717 HG11 VAL A 171     -11.927   3.841   5.117  1.00 95.83           H  
ATOM   2718 HG12 VAL A 171     -10.673   5.002   5.569  1.00 95.83           H  
ATOM   2719 HG13 VAL A 171     -11.999   4.642   6.698  1.00 95.83           H  
ATOM   2720  CG2 VAL A 171     -12.462   7.116   5.959  1.00 95.83           C  
ATOM   2721 HG21 VAL A 171     -12.759   6.830   6.968  1.00 95.83           H  
ATOM   2722 HG22 VAL A 171     -13.115   7.917   5.612  1.00 95.83           H  
ATOM   2723 HG23 VAL A 171     -11.434   7.478   5.991  1.00 95.83           H  
ATOM   2724  N   HIS A 172     -12.882   4.436   2.213  1.00 95.43           N  
ATOM   2725  H   HIS A 172     -13.807   4.790   2.416  1.00 95.43           H  
ATOM   2726  CA  HIS A 172     -12.771   3.263   1.351  1.00 95.43           C  
ATOM   2727  HA  HIS A 172     -12.301   2.460   1.919  1.00 95.43           H  
ATOM   2728  C   HIS A 172     -11.896   3.546   0.123  1.00 95.43           C  
ATOM   2729  CB  HIS A 172     -14.173   2.803   0.938  1.00 95.43           C  
ATOM   2730  HB2 HIS A 172     -14.616   3.524   0.251  1.00 95.43           H  
ATOM   2731  HB3 HIS A 172     -14.806   2.745   1.823  1.00 95.43           H  
ATOM   2732  O   HIS A 172     -11.037   2.736  -0.222  1.00 95.43           O  
ATOM   2733  CG  HIS A 172     -14.146   1.444   0.295  1.00 95.43           C  
ATOM   2734  CD2 HIS A 172     -14.550   0.276   0.881  1.00 95.43           C  
ATOM   2735  HD2 HIS A 172     -14.988   0.172   1.862  1.00 95.43           H  
ATOM   2736  ND1 HIS A 172     -13.623   1.123  -0.938  1.00 95.43           N  
ATOM   2737  HD1 HIS A 172     -13.201   1.758  -1.600  1.00 95.43           H  
ATOM   2738  CE1 HIS A 172     -13.689  -0.212  -1.068  1.00 95.43           C  
ATOM   2739  HE1 HIS A 172     -13.289  -0.793  -1.886  1.00 95.43           H  
ATOM   2740  NE2 HIS A 172     -14.253  -0.766   0.008  1.00 95.43           N  
ATOM   2741  N   GLY A 173     -12.053   4.713  -0.509  1.00 96.24           N  
ATOM   2742  H   GLY A 173     -12.790   5.334  -0.207  1.00 96.24           H  
ATOM   2743  CA  GLY A 173     -11.199   5.137  -1.620  1.00 96.24           C  
ATOM   2744  HA2 GLY A 173     -11.540   6.110  -1.972  1.00 96.24           H  
ATOM   2745  HA3 GLY A 173     -11.280   4.420  -2.437  1.00 96.24           H  
ATOM   2746  C   GLY A 173      -9.724   5.260  -1.223  1.00 96.24           C  
ATOM   2747  O   GLY A 173      -8.846   4.850  -1.978  1.00 96.24           O  
ATOM   2748  N   GLN A 174      -9.427   5.754  -0.017  1.00 97.04           N  
ATOM   2749  H   GLN A 174     -10.179   6.052   0.588  1.00 97.04           H  
ATOM   2750  CA  GLN A 174      -8.046   5.811   0.479  1.00 97.04           C  
ATOM   2751  HA  GLN A 174      -7.412   6.214  -0.311  1.00 97.04           H  
ATOM   2752  C   GLN A 174      -7.483   4.425   0.806  1.00 97.04           C  
ATOM   2753  CB  GLN A 174      -7.941   6.732   1.702  1.00 97.04           C  
ATOM   2754  HB2 GLN A 174      -6.917   6.707   2.072  1.00 97.04           H  
ATOM   2755  HB3 GLN A 174      -8.595   6.367   2.495  1.00 97.04           H  
ATOM   2756  O   GLN A 174      -6.327   4.154   0.487  1.00 97.04           O  
ATOM   2757  CG  GLN A 174      -8.309   8.184   1.383  1.00 97.04           C  
ATOM   2758  HG2 GLN A 174      -8.181   8.782   2.286  1.00 97.04           H  
ATOM   2759  HG3 GLN A 174      -9.364   8.241   1.115  1.00 97.04           H  
ATOM   2760  CD  GLN A 174      -7.490   8.788   0.247  1.00 97.04           C  
ATOM   2761  NE2 GLN A 174      -8.133   9.390  -0.730  1.00 97.04           N  
ATOM   2762 HE21 GLN A 174      -7.575   9.788  -1.472  1.00 97.04           H  
ATOM   2763 HE22 GLN A 174      -9.141   9.458  -0.711  1.00 97.04           H  
ATOM   2764  OE1 GLN A 174      -6.270   8.697   0.187  1.00 97.04           O  
ATOM   2765  N   LEU A 175      -8.290   3.534   1.386  1.00 96.65           N  
ATOM   2766  H   LEU A 175      -9.220   3.826   1.651  1.00 96.65           H  
ATOM   2767  CA  LEU A 175      -7.892   2.149   1.642  1.00 96.65           C  
ATOM   2768  HA  LEU A 175      -6.948   2.145   2.188  1.00 96.65           H  
ATOM   2769  C   LEU A 175      -7.624   1.383   0.346  1.00 96.65           C  
ATOM   2770  CB  LEU A 175      -8.963   1.440   2.481  1.00 96.65           C  
ATOM   2771  HB2 LEU A 175      -8.769   0.368   2.460  1.00 96.65           H  
ATOM   2772  HB3 LEU A 175      -9.935   1.617   2.019  1.00 96.65           H  
ATOM   2773  O   LEU A 175      -6.633   0.664   0.280  1.00 96.65           O  
ATOM   2774  CG  LEU A 175      -9.022   1.888   3.949  1.00 96.65           C  
ATOM   2775  HG  LEU A 175      -9.178   2.966   4.002  1.00 96.65           H  
ATOM   2776  CD1 LEU A 175     -10.202   1.194   4.624  1.00 96.65           C  
ATOM   2777 HD11 LEU A 175     -10.280   1.527   5.659  1.00 96.65           H  
ATOM   2778 HD12 LEU A 175     -11.124   1.448   4.102  1.00 96.65           H  
ATOM   2779 HD13 LEU A 175     -10.066   0.112   4.601  1.00 96.65           H  
ATOM   2780  CD2 LEU A 175      -7.740   1.541   4.711  1.00 96.65           C  
ATOM   2781 HD21 LEU A 175      -6.895   2.105   4.316  1.00 96.65           H  
ATOM   2782 HD22 LEU A 175      -7.850   1.815   5.760  1.00 96.65           H  
ATOM   2783 HD23 LEU A 175      -7.531   0.474   4.627  1.00 96.65           H  
ATOM   2784  N   GLN A 176      -8.420   1.601  -0.707  1.00 95.92           N  
ATOM   2785  H   GLN A 176      -9.241   2.176  -0.582  1.00 95.92           H  
ATOM   2786  CA  GLN A 176      -8.138   1.041  -2.033  1.00 95.92           C  
ATOM   2787  HA  GLN A 176      -8.135  -0.048  -1.972  1.00 95.92           H  
ATOM   2788  C   GLN A 176      -6.750   1.454  -2.519  1.00 95.92           C  
ATOM   2789  CB  GLN A 176      -9.196   1.480  -3.056  1.00 95.92           C  
ATOM   2790  HB2 GLN A 176      -9.380   2.548  -2.947  1.00 95.92           H  
ATOM   2791  HB3 GLN A 176      -8.804   1.306  -4.058  1.00 95.92           H  
ATOM   2792  O   GLN A 176      -6.000   0.598  -2.962  1.00 95.92           O  
ATOM   2793  CG  GLN A 176     -10.522   0.716  -2.937  1.00 95.92           C  
ATOM   2794  HG2 GLN A 176     -10.343  -0.344  -3.118  1.00 95.92           H  
ATOM   2795  HG3 GLN A 176     -10.926   0.829  -1.931  1.00 95.92           H  
ATOM   2796  CD  GLN A 176     -11.567   1.217  -3.929  1.00 95.92           C  
ATOM   2797  NE2 GLN A 176     -12.643   0.500  -4.148  1.00 95.92           N  
ATOM   2798 HE21 GLN A 176     -12.850  -0.351  -3.645  1.00 95.92           H  
ATOM   2799 HE22 GLN A 176     -13.358   0.931  -4.718  1.00 95.92           H  
ATOM   2800  OE1 GLN A 176     -11.473   2.279  -4.521  1.00 95.92           O  
ATOM   2801  N   LEU A 177      -6.368   2.728  -2.377  1.00 95.25           N  
ATOM   2802  H   LEU A 177      -7.029   3.388  -1.994  1.00 95.25           H  
ATOM   2803  CA  LEU A 177      -5.032   3.196  -2.769  1.00 95.25           C  
ATOM   2804  HA  LEU A 177      -4.834   2.880  -3.793  1.00 95.25           H  
ATOM   2805  C   LEU A 177      -3.907   2.596  -1.913  1.00 95.25           C  
ATOM   2806  CB  LEU A 177      -4.975   4.731  -2.683  1.00 95.25           C  
ATOM   2807  HB2 LEU A 177      -3.951   5.047  -2.883  1.00 95.25           H  
ATOM   2808  HB3 LEU A 177      -5.216   5.029  -1.663  1.00 95.25           H  
ATOM   2809  O   LEU A 177      -2.811   2.387  -2.419  1.00 95.25           O  
ATOM   2810  CG  LEU A 177      -5.908   5.475  -3.651  1.00 95.25           C  
ATOM   2811  HG  LEU A 177      -6.929   5.107  -3.548  1.00 95.25           H  
ATOM   2812  CD1 LEU A 177      -5.888   6.970  -3.321  1.00 95.25           C  
ATOM   2813 HD11 LEU A 177      -4.883   7.372  -3.446  1.00 95.25           H  
ATOM   2814 HD12 LEU A 177      -6.578   7.495  -3.982  1.00 95.25           H  
ATOM   2815 HD13 LEU A 177      -6.221   7.118  -2.294  1.00 95.25           H  
ATOM   2816  CD2 LEU A 177      -5.484   5.309  -5.109  1.00 95.25           C  
ATOM   2817 HD21 LEU A 177      -5.517   4.256  -5.386  1.00 95.25           H  
ATOM   2818 HD22 LEU A 177      -4.472   5.693  -5.239  1.00 95.25           H  
ATOM   2819 HD23 LEU A 177      -6.171   5.858  -5.753  1.00 95.25           H  
ATOM   2820  N   ILE A 178      -4.154   2.349  -0.623  1.00 95.21           N  
ATOM   2821  H   ILE A 178      -5.074   2.568  -0.270  1.00 95.21           H  
ATOM   2822  CA  ILE A 178      -3.169   1.753   0.295  1.00 95.21           C  
ATOM   2823  HA  ILE A 178      -2.201   2.226   0.131  1.00 95.21           H  
ATOM   2824  C   ILE A 178      -2.981   0.258   0.007  1.00 95.21           C  
ATOM   2825  CB  ILE A 178      -3.602   1.999   1.761  1.00 95.21           C  
ATOM   2826  HB  ILE A 178      -4.637   1.674   1.867  1.00 95.21           H  
ATOM   2827  O   ILE A 178      -1.863  -0.248   0.101  1.00 95.21           O  
ATOM   2828  CG1 ILE A 178      -3.508   3.504   2.109  1.00 95.21           C  
ATOM   2829 HG12 ILE A 178      -3.848   4.107   1.267  1.00 95.21           H  
ATOM   2830 HG13 ILE A 178      -2.467   3.770   2.294  1.00 95.21           H  
ATOM   2831  CG2 ILE A 178      -2.749   1.198   2.767  1.00 95.21           C  
ATOM   2832 HG21 ILE A 178      -2.841   0.127   2.587  1.00 95.21           H  
ATOM   2833 HG22 ILE A 178      -1.698   1.478   2.684  1.00 95.21           H  
ATOM   2834 HG23 ILE A 178      -3.101   1.371   3.783  1.00 95.21           H  
ATOM   2835  CD1 ILE A 178      -4.354   3.903   3.325  1.00 95.21           C  
ATOM   2836 HD11 ILE A 178      -4.251   4.974   3.503  1.00 95.21           H  
ATOM   2837 HD12 ILE A 178      -5.404   3.683   3.132  1.00 95.21           H  
ATOM   2838 HD13 ILE A 178      -4.035   3.367   4.218  1.00 95.21           H  
ATOM   2839  N   TYR A 179      -4.071  -0.445  -0.297  1.00 96.19           N  
ATOM   2840  H   TYR A 179      -4.963   0.028  -0.301  1.00 96.19           H  
ATOM   2841  CA  TYR A 179      -4.074  -1.887  -0.537  1.00 96.19           C  
ATOM   2842  HA  TYR A 179      -3.324  -2.359   0.098  1.00 96.19           H  
ATOM   2843  C   TYR A 179      -3.709  -2.261  -1.973  1.00 96.19           C  
ATOM   2844  CB  TYR A 179      -5.439  -2.456  -0.153  1.00 96.19           C  
ATOM   2845  HB2 TYR A 179      -6.206  -1.938  -0.728  1.00 96.19           H  
ATOM   2846  HB3 TYR A 179      -5.459  -3.503  -0.456  1.00 96.19           H  
ATOM   2847  O   TYR A 179      -3.239  -3.373  -2.205  1.00 96.19           O  
ATOM   2848  CG  TYR A 179      -5.816  -2.408   1.319  1.00 96.19           C  
ATOM   2849  CD1 TYR A 179      -4.900  -2.081   2.342  1.00 96.19           C  
ATOM   2850  HD1 TYR A 179      -3.881  -1.814   2.104  1.00 96.19           H  
ATOM   2851  CD2 TYR A 179      -7.129  -2.760   1.660  1.00 96.19           C  
ATOM   2852  HD2 TYR A 179      -7.814  -3.049   0.877  1.00 96.19           H  
ATOM   2853  CE1 TYR A 179      -5.298  -2.126   3.692  1.00 96.19           C  
ATOM   2854  HE1 TYR A 179      -4.596  -1.898   4.480  1.00 96.19           H  
ATOM   2855  CE2 TYR A 179      -7.542  -2.796   2.999  1.00 96.19           C  
ATOM   2856  HE2 TYR A 179      -8.550  -3.087   3.255  1.00 96.19           H  
ATOM   2857  OH  TYR A 179      -7.016  -2.613   5.300  1.00 96.19           O  
ATOM   2858  HH  TYR A 179      -6.328  -2.350   5.915  1.00 96.19           H  
ATOM   2859  CZ  TYR A 179      -6.619  -2.500   4.014  1.00 96.19           C  
ATOM   2860  N   ASP A 180      -3.885  -1.342  -2.922  1.00 95.00           N  
ATOM   2861  H   ASP A 180      -4.337  -0.473  -2.676  1.00 95.00           H  
ATOM   2862  CA  ASP A 180      -3.432  -1.483  -4.302  1.00 95.00           C  
ATOM   2863  HA  ASP A 180      -3.964  -2.314  -4.763  1.00 95.00           H  
ATOM   2864  C   ASP A 180      -1.926  -1.786  -4.337  1.00 95.00           C  
ATOM   2865  CB  ASP A 180      -3.797  -0.196  -5.062  1.00 95.00           C  
ATOM   2866  HB2 ASP A 180      -4.876  -0.055  -5.003  1.00 95.00           H  
ATOM   2867  HB3 ASP A 180      -3.311   0.656  -4.588  1.00 95.00           H  
ATOM   2868  O   ASP A 180      -1.097  -0.994  -3.884  1.00 95.00           O  
ATOM   2869  CG  ASP A 180      -3.465  -0.207  -6.550  1.00 95.00           C  
ATOM   2870  OD1 ASP A 180      -3.569  -1.293  -7.163  1.00 95.00           O  
ATOM   2871  OD2 ASP A 180      -3.194   0.909  -7.073  1.00 95.00           O  
ATOM   2872  N   MET A 181      -1.575  -2.972  -4.841  1.00 94.62           N  
ATOM   2873  H   MET A 181      -2.312  -3.602  -5.127  1.00 94.62           H  
ATOM   2874  CA  MET A 181      -0.206  -3.494  -4.886  1.00 94.62           C  
ATOM   2875  HA  MET A 181      -0.281  -4.512  -5.268  1.00 94.62           H  
ATOM   2876  C   MET A 181       0.469  -3.637  -3.508  1.00 94.62           C  
ATOM   2877  CB  MET A 181       0.641  -2.691  -5.890  1.00 94.62           C  
ATOM   2878  HB2 MET A 181       0.733  -1.660  -5.549  1.00 94.62           H  
ATOM   2879  HB3 MET A 181       1.645  -3.114  -5.935  1.00 94.62           H  
ATOM   2880  O   MET A 181       1.705  -3.654  -3.407  1.00 94.62           O  
ATOM   2881  CG  MET A 181       0.070  -2.693  -7.310  1.00 94.62           C  
ATOM   2882  HG2 MET A 181       0.658  -1.989  -7.898  1.00 94.62           H  
ATOM   2883  HG3 MET A 181      -0.961  -2.339  -7.306  1.00 94.62           H  
ATOM   2884  SD  MET A 181       0.152  -4.315  -8.114  1.00 94.62           S  
ATOM   2885  CE  MET A 181       0.181  -3.787  -9.842  1.00 94.62           C  
ATOM   2886  HE1 MET A 181       1.057  -3.163 -10.019  1.00 94.62           H  
ATOM   2887  HE2 MET A 181       0.226  -4.665 -10.486  1.00 94.62           H  
ATOM   2888  HE3 MET A 181      -0.723  -3.220 -10.062  1.00 94.62           H  
ATOM   2889  N   ALA A 182      -0.314  -3.777  -2.432  1.00 94.52           N  
ATOM   2890  H   ALA A 182      -1.316  -3.732  -2.556  1.00 94.52           H  
ATOM   2891  CA  ALA A 182       0.206  -4.118  -1.112  1.00 94.52           C  
ATOM   2892  HA  ALA A 182       0.839  -3.298  -0.773  1.00 94.52           H  
ATOM   2893  C   ALA A 182       1.049  -5.400  -1.182  1.00 94.52           C  
ATOM   2894  CB  ALA A 182      -0.950  -4.270  -0.126  1.00 94.52           C  
ATOM   2895  HB1 ALA A 182      -0.578  -4.621   0.837  1.00 94.52           H  
ATOM   2896  HB2 ALA A 182      -1.438  -3.303  -0.000  1.00 94.52           H  
ATOM   2897  HB3 ALA A 182      -1.670  -4.993  -0.507  1.00 94.52           H  
ATOM   2898  O   ALA A 182       0.661  -6.386  -1.806  1.00 94.52           O  
ATOM   2899  N   TYR A 183       2.234  -5.371  -0.564  1.00 93.97           N  
ATOM   2900  H   TYR A 183       2.438  -4.560   0.003  1.00 93.97           H  
ATOM   2901  CA  TYR A 183       3.233  -6.454  -0.597  1.00 93.97           C  
ATOM   2902  HA  TYR A 183       4.087  -6.102  -0.019  1.00 93.97           H  
ATOM   2903  C   TYR A 183       3.802  -6.817  -1.982  1.00 93.97           C  
ATOM   2904  CB  TYR A 183       2.701  -7.691   0.129  1.00 93.97           C  
ATOM   2905  HB2 TYR A 183       2.002  -8.219  -0.520  1.00 93.97           H  
ATOM   2906  HB3 TYR A 183       3.542  -8.361   0.306  1.00 93.97           H  
ATOM   2907  O   TYR A 183       4.624  -7.727  -2.093  1.00 93.97           O  
ATOM   2908  CG  TYR A 183       2.028  -7.390   1.450  1.00 93.97           C  
ATOM   2909  CD1 TYR A 183       2.799  -6.973   2.550  1.00 93.97           C  
ATOM   2910  HD1 TYR A 183       3.870  -6.871   2.451  1.00 93.97           H  
ATOM   2911  CD2 TYR A 183       0.632  -7.523   1.569  1.00 93.97           C  
ATOM   2912  HD2 TYR A 183       0.044  -7.839   0.720  1.00 93.97           H  
ATOM   2913  CE1 TYR A 183       2.180  -6.722   3.788  1.00 93.97           C  
ATOM   2914  HE1 TYR A 183       2.767  -6.417   4.642  1.00 93.97           H  
ATOM   2915  CE2 TYR A 183       0.011  -7.297   2.808  1.00 93.97           C  
ATOM   2916  HE2 TYR A 183      -1.052  -7.449   2.922  1.00 93.97           H  
ATOM   2917  OH  TYR A 183       0.190  -6.785   5.121  1.00 93.97           O  
ATOM   2918  HH  TYR A 183       0.754  -6.398   5.795  1.00 93.97           H  
ATOM   2919  CZ  TYR A 183       0.789  -6.915   3.918  1.00 93.97           C  
ATOM   2920  N   LEU A 184       3.439  -6.072  -3.029  1.00 95.07           N  
ATOM   2921  H   LEU A 184       2.684  -5.414  -2.900  1.00 95.07           H  
ATOM   2922  CA  LEU A 184       3.951  -6.236  -4.391  1.00 95.07           C  
ATOM   2923  HA  LEU A 184       4.601  -7.110  -4.432  1.00 95.07           H  
ATOM   2924  C   LEU A 184       4.833  -5.061  -4.833  1.00 95.07           C  
ATOM   2925  CB  LEU A 184       2.774  -6.475  -5.352  1.00 95.07           C  
ATOM   2926  HB2 LEU A 184       2.086  -5.633  -5.273  1.00 95.07           H  
ATOM   2927  HB3 LEU A 184       3.147  -6.494  -6.376  1.00 95.07           H  
ATOM   2928  O   LEU A 184       5.276  -5.024  -5.975  1.00 95.07           O  
ATOM   2929  CG  LEU A 184       1.996  -7.779  -5.103  1.00 95.07           C  
ATOM   2930  HG  LEU A 184       1.635  -7.812  -4.075  1.00 95.07           H  
ATOM   2931  CD1 LEU A 184       0.791  -7.816  -6.038  1.00 95.07           C  
ATOM   2932 HD11 LEU A 184       0.206  -8.716  -5.851  1.00 95.07           H  
ATOM   2933 HD12 LEU A 184       0.148  -6.955  -5.853  1.00 95.07           H  
ATOM   2934 HD13 LEU A 184       1.108  -7.810  -7.081  1.00 95.07           H  
ATOM   2935  CD2 LEU A 184       2.852  -9.021  -5.371  1.00 95.07           C  
ATOM   2936 HD21 LEU A 184       3.248  -8.983  -6.385  1.00 95.07           H  
ATOM   2937 HD22 LEU A 184       2.232  -9.913  -5.274  1.00 95.07           H  
ATOM   2938 HD23 LEU A 184       3.670  -9.077  -4.653  1.00 95.07           H  
ATOM   2939  N   LYS A 185       5.151  -4.110  -3.947  1.00 91.91           N  
ATOM   2940  H   LYS A 185       4.696  -4.154  -3.046  1.00 91.91           H  
ATOM   2941  CA  LYS A 185       5.980  -2.938  -4.291  1.00 91.91           C  
ATOM   2942  HA  LYS A 185       5.453  -2.347  -5.040  1.00 91.91           H  
ATOM   2943  C   LYS A 185       7.327  -3.311  -4.921  1.00 91.91           C  
ATOM   2944  CB  LYS A 185       6.229  -2.067  -3.052  1.00 91.91           C  
ATOM   2945  HB2 LYS A 185       6.978  -1.320  -3.314  1.00 91.91           H  
ATOM   2946  HB3 LYS A 185       6.638  -2.685  -2.253  1.00 91.91           H  
ATOM   2947  O   LYS A 185       7.721  -2.709  -5.917  1.00 91.91           O  
ATOM   2948  CG  LYS A 185       4.981  -1.330  -2.542  1.00 91.91           C  
ATOM   2949  HG2 LYS A 185       4.239  -2.047  -2.192  1.00 91.91           H  
ATOM   2950  HG3 LYS A 185       4.555  -0.729  -3.346  1.00 91.91           H  
ATOM   2951  CD  LYS A 185       5.409  -0.414  -1.386  1.00 91.91           C  
ATOM   2952  HD2 LYS A 185       5.843  -1.028  -0.597  1.00 91.91           H  
ATOM   2953  HD3 LYS A 185       6.175   0.273  -1.745  1.00 91.91           H  
ATOM   2954  CE  LYS A 185       4.254   0.403  -0.800  1.00 91.91           C  
ATOM   2955  HE2 LYS A 185       3.477  -0.281  -0.457  1.00 91.91           H  
ATOM   2956  HE3 LYS A 185       3.827   1.025  -1.587  1.00 91.91           H  
ATOM   2957  NZ  LYS A 185       4.741   1.246   0.328  1.00 91.91           N  
ATOM   2958  HZ1 LYS A 185       3.997   1.799   0.729  1.00 91.91           H  
ATOM   2959  HZ2 LYS A 185       5.475   1.875   0.034  1.00 91.91           H  
ATOM   2960  HZ3 LYS A 185       5.141   0.683   1.065  1.00 91.91           H  
ATOM   2961  N   SER A 186       8.030  -4.305  -4.371  1.00 93.61           N  
ATOM   2962  H   SER A 186       7.644  -4.804  -3.582  1.00 93.61           H  
ATOM   2963  CA  SER A 186       9.296  -4.786  -4.943  1.00 93.61           C  
ATOM   2964  HA  SER A 186       9.957  -3.934  -5.103  1.00 93.61           H  
ATOM   2965  C   SER A 186       9.088  -5.460  -6.299  1.00 93.61           C  
ATOM   2966  CB  SER A 186       9.997  -5.750  -3.984  1.00 93.61           C  
ATOM   2967  HB2 SER A 186      10.881  -6.161  -4.471  1.00 93.61           H  
ATOM   2968  HB3 SER A 186      10.308  -5.210  -3.089  1.00 93.61           H  
ATOM   2969  O   SER A 186       9.876  -5.226  -7.211  1.00 93.61           O  
ATOM   2970  OG  SER A 186       9.123  -6.798  -3.615  1.00 93.61           O  
ATOM   2971  HG  SER A 186       9.646  -7.474  -3.178  1.00 93.61           H  
ATOM   2972  N   VAL A 187       7.999  -6.220  -6.453  1.00 95.91           N  
ATOM   2973  H   VAL A 187       7.402  -6.354  -5.650  1.00 95.91           H  
ATOM   2974  CA  VAL A 187       7.606  -6.866  -7.713  1.00 95.91           C  
ATOM   2975  HA  VAL A 187       8.431  -7.506  -8.027  1.00 95.91           H  
ATOM   2976  C   VAL A 187       7.377  -5.815  -8.800  1.00 95.91           C  
ATOM   2977  CB  VAL A 187       6.348  -7.743  -7.522  1.00 95.91           C  
ATOM   2978  HB  VAL A 187       5.524  -7.126  -7.164  1.00 95.91           H  
ATOM   2979  O   VAL A 187       7.985  -5.887  -9.864  1.00 95.91           O  
ATOM   2980  CG1 VAL A 187       5.863  -8.424  -8.804  1.00 95.91           C  
ATOM   2981 HG11 VAL A 187       6.590  -9.169  -9.129  1.00 95.91           H  
ATOM   2982 HG12 VAL A 187       5.700  -7.696  -9.599  1.00 95.91           H  
ATOM   2983 HG13 VAL A 187       4.918  -8.931  -8.611  1.00 95.91           H  
ATOM   2984  CG2 VAL A 187       6.598  -8.841  -6.484  1.00 95.91           C  
ATOM   2985 HG21 VAL A 187       5.695  -9.441  -6.365  1.00 95.91           H  
ATOM   2986 HG22 VAL A 187       7.412  -9.486  -6.814  1.00 95.91           H  
ATOM   2987 HG23 VAL A 187       6.851  -8.412  -5.514  1.00 95.91           H  
ATOM   2988  N   VAL A 188       6.573  -4.790  -8.501  1.00 95.27           N  
ATOM   2989  H   VAL A 188       6.102  -4.808  -7.609  1.00 95.27           H  
ATOM   2990  CA  VAL A 188       6.297  -3.667  -9.409  1.00 95.27           C  
ATOM   2991  HA  VAL A 188       5.885  -4.059 -10.339  1.00 95.27           H  
ATOM   2992  C   VAL A 188       7.584  -2.923  -9.767  1.00 95.27           C  
ATOM   2993  CB  VAL A 188       5.260  -2.709  -8.785  1.00 95.27           C  
ATOM   2994  HB  VAL A 188       5.603  -2.406  -7.796  1.00 95.27           H  
ATOM   2995  O   VAL A 188       7.807  -2.617 -10.933  1.00 95.27           O  
ATOM   2996  CG1 VAL A 188       5.045  -1.444  -9.628  1.00 95.27           C  
ATOM   2997 HG11 VAL A 188       5.952  -0.841  -9.655  1.00 95.27           H  
ATOM   2998 HG12 VAL A 188       4.775  -1.718 -10.648  1.00 95.27           H  
ATOM   2999 HG13 VAL A 188       4.248  -0.839  -9.195  1.00 95.27           H  
ATOM   3000  CG2 VAL A 188       3.895  -3.395  -8.640  1.00 95.27           C  
ATOM   3001 HG21 VAL A 188       3.187  -2.718  -8.161  1.00 95.27           H  
ATOM   3002 HG22 VAL A 188       3.973  -4.294  -8.029  1.00 95.27           H  
ATOM   3003 HG23 VAL A 188       3.514  -3.676  -9.622  1.00 95.27           H  
ATOM   3004  N   CYS A 189       8.466  -2.672  -8.795  1.00 94.91           N  
ATOM   3005  H   CYS A 189       8.229  -2.939  -7.850  1.00 94.91           H  
ATOM   3006  CA  CYS A 189       9.731  -1.977  -9.037  1.00 94.91           C  
ATOM   3007  HA  CYS A 189       9.511  -1.032  -9.535  1.00 94.91           H  
ATOM   3008  C   CYS A 189      10.663  -2.772  -9.970  1.00 94.91           C  
ATOM   3009  CB  CYS A 189      10.381  -1.678  -7.680  1.00 94.91           C  
ATOM   3010  HB2 CYS A 189      10.814  -2.592  -7.273  1.00 94.91           H  
ATOM   3011  HB3 CYS A 189       9.621  -1.310  -6.990  1.00 94.91           H  
ATOM   3012  O   CYS A 189      11.221  -2.201 -10.907  1.00 94.91           O  
ATOM   3013  SG  CYS A 189      11.660  -0.403  -7.861  1.00 94.91           S  
ATOM   3014  HG  CYS A 189      12.062  -0.404  -6.587  1.00 94.91           H  
ATOM   3015  N   MET A 190      10.796  -4.088  -9.755  1.00 96.65           N  
ATOM   3016  H   MET A 190      10.304  -4.508  -8.979  1.00 96.65           H  
ATOM   3017  CA  MET A 190      11.601  -4.967 -10.618  1.00 96.65           C  
ATOM   3018  HA  MET A 190      12.597  -4.542 -10.745  1.00 96.65           H  
ATOM   3019  C   MET A 190      10.995  -5.082 -12.017  1.00 96.65           C  
ATOM   3020  CB  MET A 190      11.745  -6.360  -9.987  1.00 96.65           C  
ATOM   3021  HB2 MET A 190      12.178  -7.036 -10.725  1.00 96.65           H  
ATOM   3022  HB3 MET A 190      10.759  -6.735  -9.711  1.00 96.65           H  
ATOM   3023  O   MET A 190      11.711  -4.989 -13.012  1.00 96.65           O  
ATOM   3024  CG  MET A 190      12.659  -6.355  -8.758  1.00 96.65           C  
ATOM   3025  HG2 MET A 190      13.605  -5.893  -9.041  1.00 96.65           H  
ATOM   3026  HG3 MET A 190      12.210  -5.745  -7.974  1.00 96.65           H  
ATOM   3027  SD  MET A 190      13.046  -7.991  -8.078  1.00 96.65           S  
ATOM   3028  CE  MET A 190      11.419  -8.556  -7.522  1.00 96.65           C  
ATOM   3029  HE1 MET A 190      11.040  -7.889  -6.747  1.00 96.65           H  
ATOM   3030  HE2 MET A 190      10.729  -8.564  -8.365  1.00 96.65           H  
ATOM   3031  HE3 MET A 190      11.502  -9.570  -7.128  1.00 96.65           H  
ATOM   3032  N   GLN A 191       9.671  -5.208 -12.116  1.00 96.23           N  
ATOM   3033  H   GLN A 191       9.125  -5.295 -11.271  1.00 96.23           H  
ATOM   3034  CA  GLN A 191       8.973  -5.238 -13.397  1.00 96.23           C  
ATOM   3035  HA  GLN A 191       9.402  -6.038 -14.002  1.00 96.23           H  
ATOM   3036  C   GLN A 191       9.168  -3.922 -14.170  1.00 96.23           C  
ATOM   3037  CB  GLN A 191       7.496  -5.567 -13.133  1.00 96.23           C  
ATOM   3038  HB2 GLN A 191       7.439  -6.505 -12.581  1.00 96.23           H  
ATOM   3039  HB3 GLN A 191       7.041  -4.780 -12.531  1.00 96.23           H  
ATOM   3040  O   GLN A 191       9.465  -3.943 -15.363  1.00 96.23           O  
ATOM   3041  CG  GLN A 191       6.718  -5.722 -14.440  1.00 96.23           C  
ATOM   3042  HG2 GLN A 191       6.643  -4.741 -14.909  1.00 96.23           H  
ATOM   3043  HG3 GLN A 191       7.260  -6.399 -15.101  1.00 96.23           H  
ATOM   3044  CD  GLN A 191       5.298  -6.241 -14.246  1.00 96.23           C  
ATOM   3045  NE2 GLN A 191       4.808  -7.069 -15.144  1.00 96.23           N  
ATOM   3046 HE21 GLN A 191       3.906  -7.473 -14.935  1.00 96.23           H  
ATOM   3047 HE22 GLN A 191       5.378  -7.429 -15.896  1.00 96.23           H  
ATOM   3048  OE1 GLN A 191       4.594  -5.893 -13.314  1.00 96.23           O  
ATOM   3049  N   ASP A 192       9.073  -2.776 -13.496  1.00 94.73           N  
ATOM   3050  H   ASP A 192       8.765  -2.809 -12.534  1.00 94.73           H  
ATOM   3051  CA  ASP A 192       9.349  -1.461 -14.080  1.00 94.73           C  
ATOM   3052  HA  ASP A 192       8.729  -1.326 -14.966  1.00 94.73           H  
ATOM   3053  C   ASP A 192      10.807  -1.311 -14.532  1.00 94.73           C  
ATOM   3054  CB  ASP A 192       9.023  -0.360 -13.055  1.00 94.73           C  
ATOM   3055  HB2 ASP A 192       9.660   0.500 -13.267  1.00 94.73           H  
ATOM   3056  HB3 ASP A 192       9.269  -0.693 -12.047  1.00 94.73           H  
ATOM   3057  O   ASP A 192      11.065  -0.700 -15.572  1.00 94.73           O  
ATOM   3058  CG  ASP A 192       7.584   0.156 -13.096  1.00 94.73           C  
ATOM   3059  OD1 ASP A 192       6.784  -0.300 -13.939  1.00 94.73           O  
ATOM   3060  OD2 ASP A 192       7.347   1.181 -12.413  1.00 94.73           O  
ATOM   3061  N   PHE A 193      11.765  -1.861 -13.779  1.00 95.31           N  
ATOM   3062  H   PHE A 193      11.503  -2.307 -12.912  1.00 95.31           H  
ATOM   3063  CA  PHE A 193      13.172  -1.881 -14.175  1.00 95.31           C  
ATOM   3064  HA  PHE A 193      13.485  -0.860 -14.396  1.00 95.31           H  
ATOM   3065  C   PHE A 193      13.383  -2.707 -15.448  1.00 95.31           C  
ATOM   3066  CB  PHE A 193      14.038  -2.402 -13.024  1.00 95.31           C  
ATOM   3067  HB2 PHE A 193      13.612  -3.327 -12.635  1.00 95.31           H  
ATOM   3068  HB3 PHE A 193      14.024  -1.669 -12.218  1.00 95.31           H  
ATOM   3069  O   PHE A 193      14.053  -2.229 -16.368  1.00 95.31           O  
ATOM   3070  CG  PHE A 193      15.477  -2.658 -13.428  1.00 95.31           C  
ATOM   3071  CD1 PHE A 193      15.961  -3.974 -13.530  1.00 95.31           C  
ATOM   3072  HD1 PHE A 193      15.320  -4.807 -13.282  1.00 95.31           H  
ATOM   3073  CD2 PHE A 193      16.320  -1.580 -13.745  1.00 95.31           C  
ATOM   3074  HD2 PHE A 193      15.935  -0.573 -13.691  1.00 95.31           H  
ATOM   3075  CE1 PHE A 193      17.280  -4.207 -13.952  1.00 95.31           C  
ATOM   3076  HE1 PHE A 193      17.650  -5.220 -14.020  1.00 95.31           H  
ATOM   3077  CE2 PHE A 193      17.645  -1.809 -14.152  1.00 95.31           C  
ATOM   3078  HE2 PHE A 193      18.299  -0.979 -14.374  1.00 95.31           H  
ATOM   3079  CZ  PHE A 193      18.114  -3.128 -14.283  1.00 95.31           C  
ATOM   3080  HZ  PHE A 193      19.120  -3.323 -14.622  1.00 95.31           H  
ATOM   3081  N   ILE A 194      12.763  -3.885 -15.552  1.00 95.27           N  
ATOM   3082  H   ILE A 194      12.246  -4.229 -14.755  1.00 95.27           H  
ATOM   3083  CA  ILE A 194      12.848  -4.727 -16.752  1.00 95.27           C  
ATOM   3084  HA  ILE A 194      13.902  -4.896 -16.976  1.00 95.27           H  
ATOM   3085  C   ILE A 194      12.250  -4.003 -17.962  1.00 95.27           C  
ATOM   3086  CB  ILE A 194      12.208  -6.108 -16.515  1.00 95.27           C  
ATOM   3087  HB  ILE A 194      11.180  -5.977 -16.177  1.00 95.27           H  
ATOM   3088  O   ILE A 194      12.931  -3.839 -18.973  1.00 95.27           O  
ATOM   3089  CG1 ILE A 194      13.004  -6.885 -15.444  1.00 95.27           C  
ATOM   3090 HG12 ILE A 194      13.218  -6.241 -14.591  1.00 95.27           H  
ATOM   3091 HG13 ILE A 194      13.963  -7.199 -15.857  1.00 95.27           H  
ATOM   3092  CG2 ILE A 194      12.207  -6.900 -17.834  1.00 95.27           C  
ATOM   3093 HG21 ILE A 194      11.486  -6.483 -18.536  1.00 95.27           H  
ATOM   3094 HG22 ILE A 194      11.944  -7.943 -17.655  1.00 95.27           H  
ATOM   3095 HG23 ILE A 194      13.198  -6.882 -18.288  1.00 95.27           H  
ATOM   3096  CD1 ILE A 194      12.261  -8.111 -14.912  1.00 95.27           C  
ATOM   3097 HD11 ILE A 194      11.272  -7.823 -14.557  1.00 95.27           H  
ATOM   3098 HD12 ILE A 194      12.175  -8.873 -15.686  1.00 95.27           H  
ATOM   3099 HD13 ILE A 194      12.834  -8.535 -14.087  1.00 95.27           H  
ATOM   3100  N   HIS A 195      11.039  -3.455 -17.834  1.00 93.13           N  
ATOM   3101  H   HIS A 195      10.519  -3.623 -16.985  1.00 93.13           H  
ATOM   3102  CA  HIS A 195      10.405  -2.666 -18.900  1.00 93.13           C  
ATOM   3103  HA  HIS A 195      10.389  -3.257 -19.816  1.00 93.13           H  
ATOM   3104  C   HIS A 195      11.142  -1.363 -19.221  1.00 93.13           C  
ATOM   3105  CB  HIS A 195       8.970  -2.325 -18.500  1.00 93.13           C  
ATOM   3106  HB2 HIS A 195       8.543  -1.656 -19.248  1.00 93.13           H  
ATOM   3107  HB3 HIS A 195       8.978  -1.803 -17.543  1.00 93.13           H  
ATOM   3108  O   HIS A 195      10.889  -0.735 -20.249  1.00 93.13           O  
ATOM   3109  CG  HIS A 195       8.066  -3.517 -18.404  1.00 93.13           C  
ATOM   3110  CD2 HIS A 195       7.804  -4.436 -19.384  1.00 93.13           C  
ATOM   3111  HD2 HIS A 195       8.237  -4.455 -20.373  1.00 93.13           H  
ATOM   3112  ND1 HIS A 195       7.289  -3.839 -17.322  1.00 93.13           N  
ATOM   3113  HD1 HIS A 195       7.328  -3.391 -16.418  1.00 93.13           H  
ATOM   3114  CE1 HIS A 195       6.567  -4.923 -17.642  1.00 93.13           C  
ATOM   3115  HE1 HIS A 195       5.842  -5.404 -17.002  1.00 93.13           H  
ATOM   3116  NE2 HIS A 195       6.853  -5.330 -18.883  1.00 93.13           N  
ATOM   3117  N   SER A 196      12.049  -0.913 -18.350  1.00 90.46           N  
ATOM   3118  H   SER A 196      12.184  -1.420 -17.486  1.00 90.46           H  
ATOM   3119  CA  SER A 196      12.875   0.248 -18.650  1.00 90.46           C  
ATOM   3120  HA  SER A 196      12.217   1.021 -19.048  1.00 90.46           H  
ATOM   3121  C   SER A 196      13.915  -0.049 -19.727  1.00 90.46           C  
ATOM   3122  CB  SER A 196      13.532   0.817 -17.387  1.00 90.46           C  
ATOM   3123  HB2 SER A 196      12.845   0.745 -16.544  1.00 90.46           H  
ATOM   3124  HB3 SER A 196      13.746   1.871 -17.563  1.00 90.46           H  
ATOM   3125  O   SER A 196      14.453   0.905 -20.285  1.00 90.46           O  
ATOM   3126  OG  SER A 196      14.749   0.177 -17.067  1.00 90.46           O  
ATOM   3127  HG  SER A 196      14.537  -0.717 -16.791  1.00 90.46           H  
ATOM   3128  N   GLY A 197      14.245  -1.316 -20.005  1.00 87.20           N  
ATOM   3129  H   GLY A 197      13.720  -2.066 -19.578  1.00 87.20           H  
ATOM   3130  CA  GLY A 197      15.288  -1.690 -20.962  1.00 87.20           C  
ATOM   3131  HA2 GLY A 197      15.346  -2.777 -21.009  1.00 87.20           H  
ATOM   3132  HA3 GLY A 197      15.029  -1.315 -21.952  1.00 87.20           H  
ATOM   3133  C   GLY A 197      16.663  -1.157 -20.576  1.00 87.20           C  
ATOM   3134  O   GLY A 197      17.431  -0.721 -21.432  1.00 87.20           O  
ATOM   3135  N   ASN A 198      16.947  -1.056 -19.276  1.00 90.58           N  
ATOM   3136  H   ASN A 198      16.295  -1.446 -18.610  1.00 90.58           H  
ATOM   3137  CA  ASN A 198      18.228  -0.547 -18.805  1.00 90.58           C  
ATOM   3138  HA  ASN A 198      18.368   0.440 -19.246  1.00 90.58           H  
ATOM   3139  C   ASN A 198      19.377  -1.479 -19.249  1.00 90.58           C  
ATOM   3140  CB  ASN A 198      18.188  -0.396 -17.280  1.00 90.58           C  
ATOM   3141  HB2 ASN A 198      17.282   0.126 -16.972  1.00 90.58           H  
ATOM   3142  HB3 ASN A 198      18.187  -1.385 -16.822  1.00 90.58           H  
ATOM   3143  O   ASN A 198      19.236  -2.692 -19.102  1.00 90.58           O  
ATOM   3144  CG  ASN A 198      19.393   0.375 -16.790  1.00 90.58           C  
ATOM   3145  ND2 ASN A 198      19.253   1.662 -16.569  1.00 90.58           N  
ATOM   3146 HD21 ASN A 198      18.343   2.086 -16.674  1.00 90.58           H  
ATOM   3147 HD22 ASN A 198      20.106   2.167 -16.374  1.00 90.58           H  
ATOM   3148  OD1 ASN A 198      20.489  -0.136 -16.682  1.00 90.58           O  
ATOM   3149  N   PRO A 199      20.531  -0.953 -19.711  1.00 89.42           N  
ATOM   3150  CA  PRO A 199      21.681  -1.776 -20.097  1.00 89.42           C  
ATOM   3151  HA  PRO A 199      21.414  -2.350 -20.984  1.00 89.42           H  
ATOM   3152  C   PRO A 199      22.176  -2.749 -19.019  1.00 89.42           C  
ATOM   3153  CB  PRO A 199      22.784  -0.777 -20.454  1.00 89.42           C  
ATOM   3154  HB2 PRO A 199      23.355  -0.508 -19.566  1.00 89.42           H  
ATOM   3155  HB3 PRO A 199      23.444  -1.171 -21.227  1.00 89.42           H  
ATOM   3156  O   PRO A 199      22.759  -3.774 -19.353  1.00 89.42           O  
ATOM   3157  CG  PRO A 199      22.011   0.441 -20.944  1.00 89.42           C  
ATOM   3158  HG2 PRO A 199      22.594   1.357 -20.847  1.00 89.42           H  
ATOM   3159  HG3 PRO A 199      21.698   0.287 -21.976  1.00 89.42           H  
ATOM   3160  CD  PRO A 199      20.791   0.446 -20.028  1.00 89.42           C  
ATOM   3161  HD2 PRO A 199      19.952   0.905 -20.551  1.00 89.42           H  
ATOM   3162  HD3 PRO A 199      21.023   0.993 -19.114  1.00 89.42           H  
ATOM   3163  N   ALA A 200      21.931  -2.473 -17.734  1.00 91.86           N  
ATOM   3164  H   ALA A 200      21.460  -1.613 -17.492  1.00 91.86           H  
ATOM   3165  CA  ALA A 200      22.276  -3.390 -16.649  1.00 91.86           C  
ATOM   3166  HA  ALA A 200      23.334  -3.637 -16.735  1.00 91.86           H  
ATOM   3167  C   ALA A 200      21.516  -4.733 -16.708  1.00 91.86           C  
ATOM   3168  CB  ALA A 200      22.080  -2.658 -15.320  1.00 91.86           C  
ATOM   3169  HB1 ALA A 200      22.702  -1.763 -15.302  1.00 91.86           H  
ATOM   3170  HB2 ALA A 200      21.037  -2.371 -15.193  1.00 91.86           H  
ATOM   3171  HB3 ALA A 200      22.384  -3.311 -14.502  1.00 91.86           H  
ATOM   3172  O   ALA A 200      21.978  -5.704 -16.117  1.00 91.86           O  
ATOM   3173  N   LEU A 201      20.421  -4.834 -17.478  1.00 92.55           N  
ATOM   3174  H   LEU A 201      20.090  -4.010 -17.960  1.00 92.55           H  
ATOM   3175  CA  LEU A 201      19.752  -6.107 -17.794  1.00 92.55           C  
ATOM   3176  HA  LEU A 201      19.519  -6.628 -16.866  1.00 92.55           H  
ATOM   3177  C   LEU A 201      20.625  -7.065 -18.618  1.00 92.55           C  
ATOM   3178  CB  LEU A 201      18.452  -5.834 -18.576  1.00 92.55           C  
ATOM   3179  HB2 LEU A 201      18.056  -6.779 -18.949  1.00 92.55           H  
ATOM   3180  HB3 LEU A 201      18.699  -5.227 -19.447  1.00 92.55           H  
ATOM   3181  O   LEU A 201      20.266  -8.225 -18.775  1.00 92.55           O  
ATOM   3182  CG  LEU A 201      17.342  -5.149 -17.767  1.00 92.55           C  
ATOM   3183  HG  LEU A 201      17.747  -4.279 -17.250  1.00 92.55           H  
ATOM   3184  CD1 LEU A 201      16.245  -4.672 -18.718  1.00 92.55           C  
ATOM   3185 HD11 LEU A 201      16.686  -4.070 -19.512  1.00 92.55           H  
ATOM   3186 HD12 LEU A 201      15.729  -5.523 -19.163  1.00 92.55           H  
ATOM   3187 HD13 LEU A 201      15.530  -4.057 -18.171  1.00 92.55           H  
ATOM   3188  CD2 LEU A 201      16.721  -6.101 -16.743  1.00 92.55           C  
ATOM   3189 HD21 LEU A 201      15.957  -5.573 -16.171  1.00 92.55           H  
ATOM   3190 HD22 LEU A 201      17.480  -6.464 -16.050  1.00 92.55           H  
ATOM   3191 HD23 LEU A 201      16.265  -6.954 -17.244  1.00 92.55           H  
ATOM   3192  N   LEU A 202      21.751  -6.595 -19.165  1.00 90.03           N  
ATOM   3193  H   LEU A 202      21.973  -5.617 -19.047  1.00 90.03           H  
ATOM   3194  CA  LEU A 202      22.699  -7.424 -19.912  1.00 90.03           C  
ATOM   3195  HA  LEU A 202      22.154  -8.237 -20.391  1.00 90.03           H  
ATOM   3196  C   LEU A 202      23.736  -8.108 -19.017  1.00 90.03           C  
ATOM   3197  CB  LEU A 202      23.365  -6.573 -21.003  1.00 90.03           C  
ATOM   3198  HB2 LEU A 202      24.103  -7.180 -21.526  1.00 90.03           H  
ATOM   3199  HB3 LEU A 202      23.896  -5.745 -20.534  1.00 90.03           H  
ATOM   3200  O   LEU A 202      24.474  -8.965 -19.497  1.00 90.03           O  
ATOM   3201  CG  LEU A 202      22.356  -6.030 -22.029  1.00 90.03           C  
ATOM   3202  HG  LEU A 202      21.561  -5.477 -21.529  1.00 90.03           H  
ATOM   3203  CD1 LEU A 202      23.054  -5.070 -22.976  1.00 90.03           C  
ATOM   3204 HD11 LEU A 202      23.874  -5.579 -23.482  1.00 90.03           H  
ATOM   3205 HD12 LEU A 202      23.430  -4.241 -22.376  1.00 90.03           H  
ATOM   3206 HD13 LEU A 202      22.349  -4.687 -23.713  1.00 90.03           H  
ATOM   3207  CD2 LEU A 202      21.734  -7.155 -22.851  1.00 90.03           C  
ATOM   3208 HD21 LEU A 202      21.149  -6.726 -23.664  1.00 90.03           H  
ATOM   3209 HD22 LEU A 202      22.516  -7.794 -23.261  1.00 90.03           H  
ATOM   3210 HD23 LEU A 202      21.064  -7.749 -22.229  1.00 90.03           H  
ATOM   3211  N   LEU A 203      23.788  -7.768 -17.725  1.00 90.71           N  
ATOM   3212  H   LEU A 203      23.110  -7.109 -17.370  1.00 90.71           H  
ATOM   3213  CA  LEU A 203      24.582  -8.520 -16.757  1.00 90.71           C  
ATOM   3214  HA  LEU A 203      25.604  -8.607 -17.125  1.00 90.71           H  
ATOM   3215  C   LEU A 203      24.004  -9.932 -16.626  1.00 90.71           C  
ATOM   3216  CB  LEU A 203      24.586  -7.793 -15.403  1.00 90.71           C  
ATOM   3217  HB2 LEU A 203      23.554  -7.658 -15.079  1.00 90.71           H  
ATOM   3218  HB3 LEU A 203      25.083  -8.426 -14.666  1.00 90.71           H  
ATOM   3219  O   LEU A 203      22.810 -10.089 -16.388  1.00 90.71           O  
ATOM   3220  CG  LEU A 203      25.277  -6.421 -15.421  1.00 90.71           C  
ATOM   3221  HG  LEU A 203      24.807  -5.780 -16.167  1.00 90.71           H  
ATOM   3222  CD1 LEU A 203      25.125  -5.757 -14.055  1.00 90.71           C  
ATOM   3223 HD11 LEU A 203      24.068  -5.604 -13.835  1.00 90.71           H  
ATOM   3224 HD12 LEU A 203      25.636  -4.794 -14.058  1.00 90.71           H  
ATOM   3225 HD13 LEU A 203      25.567  -6.387 -13.283  1.00 90.71           H  
ATOM   3226  CD2 LEU A 203      26.770  -6.541 -15.736  1.00 90.71           C  
ATOM   3227 HD21 LEU A 203      26.913  -6.865 -16.767  1.00 90.71           H  
ATOM   3228 HD22 LEU A 203      27.257  -5.574 -15.609  1.00 90.71           H  
ATOM   3229 HD23 LEU A 203      27.239  -7.254 -15.058  1.00 90.71           H  
ATOM   3230  N   LEU A 204      24.851 -10.955 -16.775  1.00 90.84           N  
ATOM   3231  H   LEU A 204      25.816 -10.739 -16.981  1.00 90.84           H  
ATOM   3232  CA  LEU A 204      24.425 -12.353 -16.910  1.00 90.84           C  
ATOM   3233  HA  LEU A 204      23.888 -12.447 -17.854  1.00 90.84           H  
ATOM   3234  C   LEU A 204      23.468 -12.810 -15.795  1.00 90.84           C  
ATOM   3235  CB  LEU A 204      25.689 -13.235 -16.961  1.00 90.84           C  
ATOM   3236  HB2 LEU A 204      26.306 -12.915 -17.801  1.00 90.84           H  
ATOM   3237  HB3 LEU A 204      26.260 -13.076 -16.047  1.00 90.84           H  
ATOM   3238  O   LEU A 204      22.421 -13.386 -16.091  1.00 90.84           O  
ATOM   3239  CG  LEU A 204      25.413 -14.745 -17.097  1.00 90.84           C  
ATOM   3240  HG  LEU A 204      24.804 -15.087 -16.259  1.00 90.84           H  
ATOM   3241  CD1 LEU A 204      24.690 -15.081 -18.403  1.00 90.84           C  
ATOM   3242 HD11 LEU A 204      24.588 -16.163 -18.493  1.00 90.84           H  
ATOM   3243 HD12 LEU A 204      23.692 -14.641 -18.394  1.00 90.84           H  
ATOM   3244 HD13 LEU A 204      25.260 -14.700 -19.251  1.00 90.84           H  
ATOM   3245  CD2 LEU A 204      26.733 -15.512 -17.062  1.00 90.84           C  
ATOM   3246 HD21 LEU A 204      26.542 -16.583 -17.129  1.00 90.84           H  
ATOM   3247 HD22 LEU A 204      27.373 -15.207 -17.890  1.00 90.84           H  
ATOM   3248 HD23 LEU A 204      27.246 -15.314 -16.120  1.00 90.84           H  
ATOM   3249  N   HIS A 205      23.810 -12.529 -14.535  1.00 92.62           N  
ATOM   3250  H   HIS A 205      24.699 -12.081 -14.362  1.00 92.62           H  
ATOM   3251  CA  HIS A 205      23.009 -12.926 -13.374  1.00 92.62           C  
ATOM   3252  HA  HIS A 205      22.773 -13.987 -13.456  1.00 92.62           H  
ATOM   3253  C   HIS A 205      21.667 -12.181 -13.316  1.00 92.62           C  
ATOM   3254  CB  HIS A 205      23.835 -12.733 -12.097  1.00 92.62           C  
ATOM   3255  HB2 HIS A 205      24.141 -11.693 -11.988  1.00 92.62           H  
ATOM   3256  HB3 HIS A 205      23.197 -12.990 -11.251  1.00 92.62           H  
ATOM   3257  O   HIS A 205      20.614 -12.814 -13.277  1.00 92.62           O  
ATOM   3258  CG  HIS A 205      25.045 -13.631 -12.050  1.00 92.62           C  
ATOM   3259  CD2 HIS A 205      26.341 -13.308 -12.351  1.00 92.62           C  
ATOM   3260  HD2 HIS A 205      26.705 -12.333 -12.639  1.00 92.62           H  
ATOM   3261  ND1 HIS A 205      25.031 -14.955 -11.687  1.00 92.62           N  
ATOM   3262  HD1 HIS A 205      24.292 -15.384 -11.147  1.00 92.62           H  
ATOM   3263  CE1 HIS A 205      26.283 -15.427 -11.792  1.00 92.62           C  
ATOM   3264  HE1 HIS A 205      26.601 -16.413 -11.487  1.00 92.62           H  
ATOM   3265  NE2 HIS A 205      27.113 -14.469 -12.231  1.00 92.62           N  
ATOM   3266  N   VAL A 206      21.695 -10.851 -13.463  1.00 93.61           N  
ATOM   3267  H   VAL A 206      22.601 -10.405 -13.500  1.00 93.61           H  
ATOM   3268  CA  VAL A 206      20.494  -9.995 -13.526  1.00 93.61           C  
ATOM   3269  HA  VAL A 206      19.957 -10.062 -12.580  1.00 93.61           H  
ATOM   3270  C   VAL A 206      19.552 -10.451 -14.637  1.00 93.61           C  
ATOM   3271  CB  VAL A 206      20.888  -8.529 -13.788  1.00 93.61           C  
ATOM   3272  HB  VAL A 206      21.425  -8.477 -14.735  1.00 93.61           H  
ATOM   3273  O   VAL A 206      18.341 -10.509 -14.448  1.00 93.61           O  
ATOM   3274  CG1 VAL A 206      19.680  -7.587 -13.889  1.00 93.61           C  
ATOM   3275 HG11 VAL A 206      20.024  -6.561 -14.025  1.00 93.61           H  
ATOM   3276 HG12 VAL A 206      19.060  -7.857 -14.744  1.00 93.61           H  
ATOM   3277 HG13 VAL A 206      19.082  -7.654 -12.981  1.00 93.61           H  
ATOM   3278  CG2 VAL A 206      21.811  -7.991 -12.691  1.00 93.61           C  
ATOM   3279 HG21 VAL A 206      21.283  -7.954 -11.738  1.00 93.61           H  
ATOM   3280 HG22 VAL A 206      22.144  -6.992 -12.974  1.00 93.61           H  
ATOM   3281 HG23 VAL A 206      22.696  -8.618 -12.580  1.00 93.61           H  
ATOM   3282  N   ARG A 207      20.103 -10.792 -15.804  1.00 93.26           N  
ATOM   3283  H   ARG A 207      21.102 -10.683 -15.897  1.00 93.26           H  
ATOM   3284  CA  ARG A 207      19.342 -11.252 -16.964  1.00 93.26           C  
ATOM   3285  HA  ARG A 207      18.581 -10.511 -17.209  1.00 93.26           H  
ATOM   3286  C   ARG A 207      18.637 -12.575 -16.709  1.00 93.26           C  
ATOM   3287  CB  ARG A 207      20.308 -11.405 -18.135  1.00 93.26           C  
ATOM   3288  HB2 ARG A 207      20.995 -12.228 -17.937  1.00 93.26           H  
ATOM   3289  HB3 ARG A 207      20.907 -10.501 -18.240  1.00 93.26           H  
ATOM   3290  O   ARG A 207      17.470 -12.721 -17.064  1.00 93.26           O  
ATOM   3291  CG  ARG A 207      19.543 -11.670 -19.433  1.00 93.26           C  
ATOM   3292  HG2 ARG A 207      18.831 -10.863 -19.603  1.00 93.26           H  
ATOM   3293  HG3 ARG A 207      19.008 -12.618 -19.388  1.00 93.26           H  
ATOM   3294  CD  ARG A 207      20.533 -11.702 -20.587  1.00 93.26           C  
ATOM   3295  HD2 ARG A 207      19.953 -11.756 -21.508  1.00 93.26           H  
ATOM   3296  HD3 ARG A 207      21.087 -10.763 -20.588  1.00 93.26           H  
ATOM   3297  NE  ARG A 207      21.459 -12.853 -20.501  1.00 93.26           N  
ATOM   3298  HE  ARG A 207      21.137 -13.669 -20.001  1.00 93.26           H  
ATOM   3299  NH1 ARG A 207      23.069 -11.991 -21.866  1.00 93.26           N  
ATOM   3300 HH11 ARG A 207      22.624 -11.097 -21.717  1.00 93.26           H  
ATOM   3301 HH12 ARG A 207      23.267 -12.177 -22.839  1.00 93.26           H  
ATOM   3302  NH2 ARG A 207      23.200 -14.112 -21.294  1.00 93.26           N  
ATOM   3303 HH21 ARG A 207      24.012 -14.143 -21.894  1.00 93.26           H  
ATOM   3304 HH22 ARG A 207      22.804 -14.958 -20.910  1.00 93.26           H  
ATOM   3305  CZ  ARG A 207      22.560 -12.984 -21.214  1.00 93.26           C  
ATOM   3306  N   LYS A 208      19.353 -13.545 -16.135  1.00 94.67           N  
ATOM   3307  H   LYS A 208      20.299 -13.330 -15.853  1.00 94.67           H  
ATOM   3308  CA  LYS A 208      18.801 -14.863 -15.809  1.00 94.67           C  
ATOM   3309  HA  LYS A 208      18.398 -15.320 -16.712  1.00 94.67           H  
ATOM   3310  C   LYS A 208      17.629 -14.717 -14.838  1.00 94.67           C  
ATOM   3311  CB  LYS A 208      19.921 -15.749 -15.247  1.00 94.67           C  
ATOM   3312  HB2 LYS A 208      20.742 -15.787 -15.962  1.00 94.67           H  
ATOM   3313  HB3 LYS A 208      20.292 -15.316 -14.318  1.00 94.67           H  
ATOM   3314  O   LYS A 208      16.550 -15.230 -15.117  1.00 94.67           O  
ATOM   3315  CG  LYS A 208      19.423 -17.175 -14.981  1.00 94.67           C  
ATOM   3316  HG2 LYS A 208      18.567 -17.144 -14.308  1.00 94.67           H  
ATOM   3317  HG3 LYS A 208      19.116 -17.635 -15.920  1.00 94.67           H  
ATOM   3318  CD  LYS A 208      20.518 -18.023 -14.328  1.00 94.67           C  
ATOM   3319  HD2 LYS A 208      21.360 -18.132 -15.011  1.00 94.67           H  
ATOM   3320  HD3 LYS A 208      20.850 -17.525 -13.417  1.00 94.67           H  
ATOM   3321  CE  LYS A 208      19.933 -19.394 -13.978  1.00 94.67           C  
ATOM   3322  HE2 LYS A 208      19.667 -19.913 -14.899  1.00 94.67           H  
ATOM   3323  HE3 LYS A 208      19.013 -19.237 -13.414  1.00 94.67           H  
ATOM   3324  NZ  LYS A 208      20.879 -20.203 -13.172  1.00 94.67           N  
ATOM   3325  HZ1 LYS A 208      20.455 -21.088 -12.934  1.00 94.67           H  
ATOM   3326  HZ2 LYS A 208      21.740 -20.366 -13.675  1.00 94.67           H  
ATOM   3327  HZ3 LYS A 208      21.083 -19.721 -12.308  1.00 94.67           H  
ATOM   3328  N   GLU A 209      17.826 -13.947 -13.769  1.00 96.17           N  
ATOM   3329  H   GLU A 209      18.745 -13.566 -13.599  1.00 96.17           H  
ATOM   3330  CA  GLU A 209      16.777 -13.659 -12.790  1.00 96.17           C  
ATOM   3331  HA  GLU A 209      16.373 -14.593 -12.398  1.00 96.17           H  
ATOM   3332  C   GLU A 209      15.604 -12.883 -13.402  1.00 96.17           C  
ATOM   3333  CB  GLU A 209      17.368 -12.856 -11.629  1.00 96.17           C  
ATOM   3334  HB2 GLU A 209      16.540 -12.492 -11.020  1.00 96.17           H  
ATOM   3335  HB3 GLU A 209      17.908 -11.995 -12.023  1.00 96.17           H  
ATOM   3336  O   GLU A 209      14.454 -13.198 -13.120  1.00 96.17           O  
ATOM   3337  CG  GLU A 209      18.305 -13.686 -10.739  1.00 96.17           C  
ATOM   3338  HG2 GLU A 209      17.774 -14.582 -10.418  1.00 96.17           H  
ATOM   3339  HG3 GLU A 209      19.175 -13.997 -11.318  1.00 96.17           H  
ATOM   3340  CD  GLU A 209      18.761 -12.905  -9.499  1.00 96.17           C  
ATOM   3341  OE1 GLU A 209      19.465 -13.488  -8.654  1.00 96.17           O  
ATOM   3342  OE2 GLU A 209      18.367 -11.725  -9.350  1.00 96.17           O  
ATOM   3343  N   ALA A 210      15.861 -11.910 -14.285  1.00 96.78           N  
ATOM   3344  H   ALA A 210      16.823 -11.641 -14.436  1.00 96.78           H  
ATOM   3345  CA  ALA A 210      14.811 -11.151 -14.965  1.00 96.78           C  
ATOM   3346  HA  ALA A 210      14.175 -10.682 -14.214  1.00 96.78           H  
ATOM   3347  C   ALA A 210      13.897 -12.040 -15.819  1.00 96.78           C  
ATOM   3348  CB  ALA A 210      15.451 -10.046 -15.814  1.00 96.78           C  
ATOM   3349  HB1 ALA A 210      14.670  -9.481 -16.323  1.00 96.78           H  
ATOM   3350  HB2 ALA A 210      16.025  -9.371 -15.180  1.00 96.78           H  
ATOM   3351  HB3 ALA A 210      16.112 -10.484 -16.562  1.00 96.78           H  
ATOM   3352  O   ALA A 210      12.681 -11.848 -15.797  1.00 96.78           O  
ATOM   3353  N   ARG A 211      14.461 -13.013 -16.549  1.00 96.00           N  
ATOM   3354  H   ARG A 211      15.465 -13.114 -16.505  1.00 96.00           H  
ATOM   3355  CA  ARG A 211      13.680 -13.973 -17.348  1.00 96.00           C  
ATOM   3356  HA  ARG A 211      12.988 -13.430 -17.992  1.00 96.00           H  
ATOM   3357  C   ARG A 211      12.803 -14.851 -16.455  1.00 96.00           C  
ATOM   3358  CB  ARG A 211      14.609 -14.831 -18.221  1.00 96.00           C  
ATOM   3359  HB2 ARG A 211      15.394 -15.261 -17.600  1.00 96.00           H  
ATOM   3360  HB3 ARG A 211      14.023 -15.650 -18.640  1.00 96.00           H  
ATOM   3361  O   ARG A 211      11.591 -14.892 -16.652  1.00 96.00           O  
ATOM   3362  CG  ARG A 211      15.243 -14.048 -19.384  1.00 96.00           C  
ATOM   3363  HG2 ARG A 211      14.449 -13.656 -20.019  1.00 96.00           H  
ATOM   3364  HG3 ARG A 211      15.846 -13.223 -19.004  1.00 96.00           H  
ATOM   3365  CD  ARG A 211      16.115 -14.996 -20.213  1.00 96.00           C  
ATOM   3366  HD2 ARG A 211      15.463 -15.770 -20.619  1.00 96.00           H  
ATOM   3367  HD3 ARG A 211      16.836 -15.473 -19.548  1.00 96.00           H  
ATOM   3368  NE  ARG A 211      16.848 -14.333 -21.318  1.00 96.00           N  
ATOM   3369  HE  ARG A 211      16.835 -13.324 -21.361  1.00 96.00           H  
ATOM   3370  NH1 ARG A 211      17.389 -16.281 -22.384  1.00 96.00           N  
ATOM   3371 HH11 ARG A 211      17.787 -16.759 -23.180  1.00 96.00           H  
ATOM   3372 HH12 ARG A 211      16.771 -16.802 -21.779  1.00 96.00           H  
ATOM   3373  NH2 ARG A 211      18.214 -14.411 -23.192  1.00 96.00           N  
ATOM   3374 HH21 ARG A 211      18.619 -15.019 -23.891  1.00 96.00           H  
ATOM   3375 HH22 ARG A 211      18.599 -13.481 -23.107  1.00 96.00           H  
ATOM   3376  CZ  ARG A 211      17.471 -14.987 -22.291  1.00 96.00           C  
ATOM   3377  N   GLU A 212      13.393 -15.467 -15.432  1.00 97.20           N  
ATOM   3378  H   GLU A 212      14.390 -15.361 -15.310  1.00 97.20           H  
ATOM   3379  CA  GLU A 212      12.662 -16.311 -14.475  1.00 97.20           C  
ATOM   3380  HA  GLU A 212      12.194 -17.137 -15.010  1.00 97.20           H  
ATOM   3381  C   GLU A 212      11.549 -15.527 -13.760  1.00 97.20           C  
ATOM   3382  CB  GLU A 212      13.674 -16.884 -13.469  1.00 97.20           C  
ATOM   3383  HB2 GLU A 212      14.133 -16.066 -12.914  1.00 97.20           H  
ATOM   3384  HB3 GLU A 212      14.453 -17.405 -14.025  1.00 97.20           H  
ATOM   3385  O   GLU A 212      10.412 -15.988 -13.643  1.00 97.20           O  
ATOM   3386  CG  GLU A 212      13.026 -17.867 -12.481  1.00 97.20           C  
ATOM   3387  HG2 GLU A 212      12.249 -17.347 -11.921  1.00 97.20           H  
ATOM   3388  HG3 GLU A 212      12.552 -18.668 -13.048  1.00 97.20           H  
ATOM   3389  CD  GLU A 212      14.021 -18.478 -11.481  1.00 97.20           C  
ATOM   3390  OE1 GLU A 212      13.530 -19.170 -10.560  1.00 97.20           O  
ATOM   3391  OE2 GLU A 212      15.246 -18.256 -11.627  1.00 97.20           O  
ATOM   3392  N   PHE A 213      11.847 -14.300 -13.333  1.00 97.84           N  
ATOM   3393  H   PHE A 213      12.802 -13.983 -13.412  1.00 97.84           H  
ATOM   3394  CA  PHE A 213      10.886 -13.420 -12.681  1.00 97.84           C  
ATOM   3395  HA  PHE A 213      10.470 -13.935 -11.816  1.00 97.84           H  
ATOM   3396  C   PHE A 213       9.713 -13.039 -13.597  1.00 97.84           C  
ATOM   3397  CB  PHE A 213      11.634 -12.178 -12.198  1.00 97.84           C  
ATOM   3398  HB2 PHE A 213      12.384 -12.479 -11.466  1.00 97.84           H  
ATOM   3399  HB3 PHE A 213      12.159 -11.729 -13.042  1.00 97.84           H  
ATOM   3400  O   PHE A 213       8.566 -13.020 -13.148  1.00 97.84           O  
ATOM   3401  CG  PHE A 213      10.744 -11.139 -11.562  1.00 97.84           C  
ATOM   3402  CD1 PHE A 213      10.575  -9.893 -12.183  1.00 97.84           C  
ATOM   3403  HD1 PHE A 213      11.052  -9.704 -13.134  1.00 97.84           H  
ATOM   3404  CD2 PHE A 213      10.080 -11.422 -10.356  1.00 97.84           C  
ATOM   3405  HD2 PHE A 213      10.162 -12.406  -9.918  1.00 97.84           H  
ATOM   3406  CE1 PHE A 213       9.805  -8.902 -11.563  1.00 97.84           C  
ATOM   3407  HE1 PHE A 213       9.680  -7.939 -12.035  1.00 97.84           H  
ATOM   3408  CE2 PHE A 213       9.303 -10.436  -9.731  1.00 97.84           C  
ATOM   3409  HE2 PHE A 213       8.800 -10.656  -8.802  1.00 97.84           H  
ATOM   3410  CZ  PHE A 213       9.198  -9.168 -10.326  1.00 97.84           C  
ATOM   3411  HZ  PHE A 213       8.605  -8.393  -9.864  1.00 97.84           H  
ATOM   3412  N   GLN A 214       9.961 -12.765 -14.882  1.00 97.07           N  
ATOM   3413  H   GLN A 214      10.914 -12.815 -15.215  1.00 97.07           H  
ATOM   3414  CA  GLN A 214       8.891 -12.479 -15.843  1.00 97.07           C  
ATOM   3415  HA  GLN A 214       8.258 -11.689 -15.439  1.00 97.07           H  
ATOM   3416  C   GLN A 214       7.983 -13.681 -16.092  1.00 97.07           C  
ATOM   3417  CB  GLN A 214       9.476 -12.016 -17.177  1.00 97.07           C  
ATOM   3418  HB2 GLN A 214      10.327 -12.639 -17.452  1.00 97.07           H  
ATOM   3419  HB3 GLN A 214       8.714 -12.117 -17.949  1.00 97.07           H  
ATOM   3420  O   GLN A 214       6.765 -13.508 -16.157  1.00 97.07           O  
ATOM   3421  CG  GLN A 214       9.890 -10.549 -17.115  1.00 97.07           C  
ATOM   3422  HG2 GLN A 214       9.044  -9.955 -16.768  1.00 97.07           H  
ATOM   3423  HG3 GLN A 214      10.712 -10.418 -16.413  1.00 97.07           H  
ATOM   3424  CD  GLN A 214      10.314 -10.062 -18.486  1.00 97.07           C  
ATOM   3425  NE2 GLN A 214       9.859  -8.894 -18.887  1.00 97.07           N  
ATOM   3426 HE21 GLN A 214      10.123  -8.627 -19.825  1.00 97.07           H  
ATOM   3427 HE22 GLN A 214       9.212  -8.360 -18.326  1.00 97.07           H  
ATOM   3428  OE1 GLN A 214      11.035 -10.716 -19.224  1.00 97.07           O  
ATOM   3429  N   GLU A 215       8.545 -14.886 -16.197  1.00 96.91           N  
ATOM   3430  H   GLU A 215       9.552 -14.961 -16.174  1.00 96.91           H  
ATOM   3431  CA  GLU A 215       7.762 -16.119 -16.325  1.00 96.91           C  
ATOM   3432  HA  GLU A 215       7.121 -16.061 -17.204  1.00 96.91           H  
ATOM   3433  C   GLU A 215       6.864 -16.334 -15.101  1.00 96.91           C  
ATOM   3434  CB  GLU A 215       8.700 -17.322 -16.471  1.00 96.91           C  
ATOM   3435  HB2 GLU A 215       9.433 -17.303 -15.665  1.00 96.91           H  
ATOM   3436  HB3 GLU A 215       8.107 -18.231 -16.374  1.00 96.91           H  
ATOM   3437  O   GLU A 215       5.677 -16.650 -15.233  1.00 96.91           O  
ATOM   3438  CG  GLU A 215       9.428 -17.360 -17.822  1.00 96.91           C  
ATOM   3439  HG2 GLU A 215       8.686 -17.485 -18.610  1.00 96.91           H  
ATOM   3440  HG3 GLU A 215       9.935 -16.410 -17.991  1.00 96.91           H  
ATOM   3441  CD  GLU A 215      10.452 -18.504 -17.899  1.00 96.91           C  
ATOM   3442  OE1 GLU A 215      11.215 -18.518 -18.890  1.00 96.91           O  
ATOM   3443  OE2 GLU A 215      10.452 -19.364 -16.987  1.00 96.91           O  
ATOM   3444  N   VAL A 216       7.412 -16.114 -13.903  1.00 97.93           N  
ATOM   3445  H   VAL A 216       8.398 -15.897 -13.869  1.00 97.93           H  
ATOM   3446  CA  VAL A 216       6.667 -16.193 -12.644  1.00 97.93           C  
ATOM   3447  HA  VAL A 216       6.179 -17.166 -12.590  1.00 97.93           H  
ATOM   3448  C   VAL A 216       5.547 -15.152 -12.597  1.00 97.93           C  
ATOM   3449  CB  VAL A 216       7.633 -16.077 -11.452  1.00 97.93           C  
ATOM   3450  HB  VAL A 216       8.345 -15.270 -11.626  1.00 97.93           H  
ATOM   3451  O   VAL A 216       4.399 -15.518 -12.343  1.00 97.93           O  
ATOM   3452  CG1 VAL A 216       6.884 -15.783 -10.157  1.00 97.93           C  
ATOM   3453 HG11 VAL A 216       6.061 -16.486 -10.032  1.00 97.93           H  
ATOM   3454 HG12 VAL A 216       7.578 -15.831  -9.318  1.00 97.93           H  
ATOM   3455 HG13 VAL A 216       6.476 -14.773 -10.196  1.00 97.93           H  
ATOM   3456  CG2 VAL A 216       8.397 -17.395 -11.277  1.00 97.93           C  
ATOM   3457 HG21 VAL A 216       7.698 -18.208 -11.080  1.00 97.93           H  
ATOM   3458 HG22 VAL A 216       9.084 -17.313 -10.434  1.00 97.93           H  
ATOM   3459 HG23 VAL A 216       8.978 -17.614 -12.173  1.00 97.93           H  
ATOM   3460  N   ILE A 217       5.834 -13.879 -12.895  1.00 97.39           N  
ATOM   3461  H   ILE A 217       6.793 -13.637 -13.096  1.00 97.39           H  
ATOM   3462  CA  ILE A 217       4.802 -12.834 -12.957  1.00 97.39           C  
ATOM   3463  HA  ILE A 217       4.321 -12.763 -11.981  1.00 97.39           H  
ATOM   3464  C   ILE A 217       3.708 -13.218 -13.949  1.00 97.39           C  
ATOM   3465  CB  ILE A 217       5.403 -11.455 -13.311  1.00 97.39           C  
ATOM   3466  HB  ILE A 217       6.153 -11.587 -14.092  1.00 97.39           H  
ATOM   3467  O   ILE A 217       2.534 -13.133 -13.598  1.00 97.39           O  
ATOM   3468  CG1 ILE A 217       6.074 -10.852 -12.060  1.00 97.39           C  
ATOM   3469 HG12 ILE A 217       5.336 -10.778 -11.261  1.00 97.39           H  
ATOM   3470 HG13 ILE A 217       6.876 -11.508 -11.721  1.00 97.39           H  
ATOM   3471  CG2 ILE A 217       4.330 -10.476 -13.845  1.00 97.39           C  
ATOM   3472 HG21 ILE A 217       3.814 -10.875 -14.718  1.00 97.39           H  
ATOM   3473 HG22 ILE A 217       4.795  -9.559 -14.208  1.00 97.39           H  
ATOM   3474 HG23 ILE A 217       3.604 -10.247 -13.065  1.00 97.39           H  
ATOM   3475  CD1 ILE A 217       6.655  -9.455 -12.301  1.00 97.39           C  
ATOM   3476 HD11 ILE A 217       5.894  -8.746 -12.628  1.00 97.39           H  
ATOM   3477 HD12 ILE A 217       7.004  -9.051 -11.351  1.00 97.39           H  
ATOM   3478 HD13 ILE A 217       7.465  -9.500 -13.029  1.00 97.39           H  
ATOM   3479  N   GLY A 218       4.071 -13.638 -15.165  1.00 97.14           N  
ATOM   3480  H   GLY A 218       5.054 -13.686 -15.389  1.00 97.14           H  
ATOM   3481  CA  GLY A 218       3.104 -13.988 -16.206  1.00 97.14           C  
ATOM   3482  HA2 GLY A 218       2.515 -13.109 -16.469  1.00 97.14           H  
ATOM   3483  HA3 GLY A 218       3.644 -14.332 -17.087  1.00 97.14           H  
ATOM   3484  C   GLY A 218       2.158 -15.099 -15.754  1.00 97.14           C  
ATOM   3485  O   GLY A 218       0.945 -14.994 -15.934  1.00 97.14           O  
ATOM   3486  N   ARG A 219       2.690 -16.122 -15.074  1.00 97.81           N  
ATOM   3487  H   ARG A 219       3.694 -16.136 -14.964  1.00 97.81           H  
ATOM   3488  CA  ARG A 219       1.902 -17.219 -14.495  1.00 97.81           C  
ATOM   3489  HA  ARG A 219       1.289 -17.661 -15.280  1.00 97.81           H  
ATOM   3490  C   ARG A 219       0.951 -16.737 -13.399  1.00 97.81           C  
ATOM   3491  CB  ARG A 219       2.874 -18.270 -13.950  1.00 97.81           C  
ATOM   3492  HB2 ARG A 219       3.654 -18.436 -14.692  1.00 97.81           H  
ATOM   3493  HB3 ARG A 219       3.344 -17.885 -13.044  1.00 97.81           H  
ATOM   3494  O   ARG A 219      -0.220 -17.108 -13.407  1.00 97.81           O  
ATOM   3495  CG  ARG A 219       2.200 -19.618 -13.648  1.00 97.81           C  
ATOM   3496  HG2 ARG A 219       1.266 -19.464 -13.106  1.00 97.81           H  
ATOM   3497  HG3 ARG A 219       1.976 -20.118 -14.590  1.00 97.81           H  
ATOM   3498  CD  ARG A 219       3.107 -20.517 -12.795  1.00 97.81           C  
ATOM   3499  HD2 ARG A 219       3.053 -20.153 -11.769  1.00 97.81           H  
ATOM   3500  HD3 ARG A 219       2.718 -21.535 -12.815  1.00 97.81           H  
ATOM   3501  NE  ARG A 219       4.510 -20.507 -13.265  1.00 97.81           N  
ATOM   3502  HE  ARG A 219       4.655 -20.472 -14.264  1.00 97.81           H  
ATOM   3503  NH1 ARG A 219       5.554 -20.469 -11.212  1.00 97.81           N  
ATOM   3504 HH11 ARG A 219       4.664 -20.509 -10.737  1.00 97.81           H  
ATOM   3505 HH12 ARG A 219       6.396 -20.356 -10.666  1.00 97.81           H  
ATOM   3506  NH2 ARG A 219       6.766 -20.273 -13.074  1.00 97.81           N  
ATOM   3507 HH21 ARG A 219       6.861 -20.185 -14.076  1.00 97.81           H  
ATOM   3508 HH22 ARG A 219       7.602 -20.190 -12.513  1.00 97.81           H  
ATOM   3509  CZ  ARG A 219       5.597 -20.422 -12.516  1.00 97.81           C  
ATOM   3510  N   VAL A 220       1.432 -15.908 -12.472  1.00 97.71           N  
ATOM   3511  H   VAL A 220       2.407 -15.651 -12.520  1.00 97.71           H  
ATOM   3512  CA  VAL A 220       0.610 -15.399 -11.361  1.00 97.71           C  
ATOM   3513  HA  VAL A 220       0.083 -16.241 -10.911  1.00 97.71           H  
ATOM   3514  C   VAL A 220      -0.461 -14.428 -11.864  1.00 97.71           C  
ATOM   3515  CB  VAL A 220       1.480 -14.759 -10.262  1.00 97.71           C  
ATOM   3516  HB  VAL A 220       2.066 -13.941 -10.681  1.00 97.71           H  
ATOM   3517  O   VAL A 220      -1.608 -14.505 -11.433  1.00 97.71           O  
ATOM   3518  CG1 VAL A 220       0.600 -14.217  -9.129  1.00 97.71           C  
ATOM   3519 HG11 VAL A 220      -0.086 -14.997  -8.801  1.00 97.71           H  
ATOM   3520 HG12 VAL A 220       0.016 -13.362  -9.469  1.00 97.71           H  
ATOM   3521 HG13 VAL A 220       1.210 -13.911  -8.279  1.00 97.71           H  
ATOM   3522  CG2 VAL A 220       2.430 -15.786  -9.633  1.00 97.71           C  
ATOM   3523 HG21 VAL A 220       1.860 -16.597  -9.178  1.00 97.71           H  
ATOM   3524 HG22 VAL A 220       3.096 -16.219 -10.379  1.00 97.71           H  
ATOM   3525 HG23 VAL A 220       3.043 -15.314  -8.865  1.00 97.71           H  
ATOM   3526  N   GLN A 221      -0.129 -13.553 -12.815  1.00 97.38           N  
ATOM   3527  H   GLN A 221       0.827 -13.535 -13.141  1.00 97.38           H  
ATOM   3528  CA  GLN A 221      -1.094 -12.659 -13.462  1.00 97.38           C  
ATOM   3529  HA  GLN A 221      -1.610 -12.078 -12.698  1.00 97.38           H  
ATOM   3530  C   GLN A 221      -2.168 -13.439 -14.225  1.00 97.38           C  
ATOM   3531  CB  GLN A 221      -0.367 -11.699 -14.414  1.00 97.38           C  
ATOM   3532  HB2 GLN A 221      -1.104 -11.218 -15.058  1.00 97.38           H  
ATOM   3533  HB3 GLN A 221       0.328 -12.254 -15.044  1.00 97.38           H  
ATOM   3534  O   GLN A 221      -3.340 -13.077 -14.151  1.00 97.38           O  
ATOM   3535  CG  GLN A 221       0.378 -10.602 -13.646  1.00 97.38           C  
ATOM   3536  HG2 GLN A 221      -0.348 -10.074 -13.027  1.00 97.38           H  
ATOM   3537  HG3 GLN A 221       1.132 -11.039 -12.991  1.00 97.38           H  
ATOM   3538  CD  GLN A 221       1.052  -9.581 -14.553  1.00 97.38           C  
ATOM   3539  NE2 GLN A 221       1.259  -8.376 -14.066  1.00 97.38           N  
ATOM   3540 HE21 GLN A 221       1.030  -8.181 -13.102  1.00 97.38           H  
ATOM   3541 HE22 GLN A 221       1.619  -7.685 -14.710  1.00 97.38           H  
ATOM   3542  OE1 GLN A 221       1.398  -9.814 -15.698  1.00 97.38           O  
ATOM   3543  N   ALA A 222      -1.798 -14.525 -14.910  1.00 97.39           N  
ATOM   3544  H   ALA A 222      -0.816 -14.745 -14.998  1.00 97.39           H  
ATOM   3545  CA  ALA A 222      -2.761 -15.404 -15.568  1.00 97.39           C  
ATOM   3546  HA  ALA A 222      -3.397 -14.801 -16.216  1.00 97.39           H  
ATOM   3547  C   ALA A 222      -3.685 -16.114 -14.560  1.00 97.39           C  
ATOM   3548  CB  ALA A 222      -1.996 -16.404 -16.442  1.00 97.39           C  
ATOM   3549  HB1 ALA A 222      -1.343 -17.022 -15.827  1.00 97.39           H  
ATOM   3550  HB2 ALA A 222      -1.395 -15.868 -17.177  1.00 97.39           H  
ATOM   3551  HB3 ALA A 222      -2.705 -17.046 -16.965  1.00 97.39           H  
ATOM   3552  O   ALA A 222      -4.880 -16.232 -14.818  1.00 97.39           O  
ATOM   3553  N   ALA A 223      -3.153 -16.548 -13.411  1.00 97.31           N  
ATOM   3554  H   ALA A 223      -2.155 -16.466 -13.283  1.00 97.31           H  
ATOM   3555  CA  ALA A 223      -3.928 -17.221 -12.368  1.00 97.31           C  
ATOM   3556  HA  ALA A 223      -4.539 -17.995 -12.833  1.00 97.31           H  
ATOM   3557  C   ALA A 223      -4.891 -16.276 -11.622  1.00 97.31           C  
ATOM   3558  CB  ALA A 223      -2.946 -17.899 -11.403  1.00 97.31           C  
ATOM   3559  HB1 ALA A 223      -2.327 -17.149 -10.910  1.00 97.31           H  
ATOM   3560  HB2 ALA A 223      -3.506 -18.449 -10.646  1.00 97.31           H  
ATOM   3561  HB3 ALA A 223      -2.307 -18.592 -11.950  1.00 97.31           H  
ATOM   3562  O   ALA A 223      -6.039 -16.636 -11.374  1.00 97.31           O  
ATOM   3563  N   GLU A 224      -4.444 -15.066 -11.275  1.00 95.90           N  
ATOM   3564  H   GLU A 224      -3.472 -14.857 -11.455  1.00 95.90           H  
ATOM   3565  CA  GLU A 224      -5.221 -14.112 -10.467  1.00 95.90           C  
ATOM   3566  HA  GLU A 224      -5.904 -14.662  -9.820  1.00 95.90           H  
ATOM   3567  C   GLU A 224      -6.081 -13.155 -11.311  1.00 95.90           C  
ATOM   3568  CB  GLU A 224      -4.257 -13.308  -9.580  1.00 95.90           C  
ATOM   3569  HB2 GLU A 224      -3.517 -12.819 -10.214  1.00 95.90           H  
ATOM   3570  HB3 GLU A 224      -4.813 -12.528  -9.058  1.00 95.90           H  
ATOM   3571  O   GLU A 224      -7.016 -12.527 -10.802  1.00 95.90           O  
ATOM   3572  CG  GLU A 224      -3.533 -14.171  -8.539  1.00 95.90           C  
ATOM   3573  HG2 GLU A 224      -3.051 -15.020  -9.024  1.00 95.90           H  
ATOM   3574  HG3 GLU A 224      -2.743 -13.567  -8.094  1.00 95.90           H  
ATOM   3575  CD  GLU A 224      -4.481 -14.653  -7.429  1.00 95.90           C  
ATOM   3576  OE1 GLU A 224      -4.801 -15.852  -7.323  1.00 95.90           O  
ATOM   3577  OE2 GLU A 224      -4.853 -13.846  -6.551  1.00 95.90           O  
ATOM   3578  N   GLY A 225      -5.764 -13.008 -12.600  1.00 95.61           N  
ATOM   3579  H   GLY A 225      -4.962 -13.510 -12.953  1.00 95.61           H  
ATOM   3580  CA  GLY A 225      -6.450 -12.114 -13.525  1.00 95.61           C  
ATOM   3581  HA2 GLY A 225      -7.471 -12.471 -13.665  1.00 95.61           H  
ATOM   3582  HA3 GLY A 225      -5.940 -12.139 -14.488  1.00 95.61           H  
ATOM   3583  C   GLY A 225      -6.469 -10.666 -13.028  1.00 95.61           C  
ATOM   3584  O   GLY A 225      -5.441 -10.074 -12.698  1.00 95.61           O  
ATOM   3585  N   GLN A 226      -7.667 -10.083 -12.944  1.00 93.09           N  
ATOM   3586  H   GLN A 226      -8.484 -10.638 -13.155  1.00 93.09           H  
ATOM   3587  CA  GLN A 226      -7.850  -8.697 -12.494  1.00 93.09           C  
ATOM   3588  HA  GLN A 226      -7.196  -8.053 -13.081  1.00 93.09           H  
ATOM   3589  C   GLN A 226      -7.464  -8.484 -11.019  1.00 93.09           C  
ATOM   3590  CB  GLN A 226      -9.304  -8.261 -12.734  1.00 93.09           C  
ATOM   3591  HB2 GLN A 226      -9.978  -8.933 -12.202  1.00 93.09           H  
ATOM   3592  HB3 GLN A 226      -9.434  -7.256 -12.331  1.00 93.09           H  
ATOM   3593  O   GLN A 226      -7.143  -7.361 -10.629  1.00 93.09           O  
ATOM   3594  CG  GLN A 226      -9.671  -8.239 -14.228  1.00 93.09           C  
ATOM   3595  HG2 GLN A 226      -9.596  -9.246 -14.638  1.00 93.09           H  
ATOM   3596  HG3 GLN A 226      -8.967  -7.600 -14.760  1.00 93.09           H  
ATOM   3597  CD  GLN A 226     -11.083  -7.722 -14.493  1.00 93.09           C  
ATOM   3598  NE2 GLN A 226     -11.516  -7.702 -15.734  1.00 93.09           N  
ATOM   3599 HE21 GLN A 226     -12.463  -7.375 -15.859  1.00 93.09           H  
ATOM   3600 HE22 GLN A 226     -10.940  -8.038 -16.493  1.00 93.09           H  
ATOM   3601  OE1 GLN A 226     -11.823  -7.320 -13.613  1.00 93.09           O  
ATOM   3602  N   ASN A 227      -7.436  -9.547 -10.208  1.00 93.85           N  
ATOM   3603  H   ASN A 227      -7.612 -10.462 -10.597  1.00 93.85           H  
ATOM   3604  CA  ASN A 227      -7.136  -9.473  -8.777  1.00 93.85           C  
ATOM   3605  HA  ASN A 227      -7.475  -8.508  -8.399  1.00 93.85           H  
ATOM   3606  C   ASN A 227      -5.638  -9.539  -8.460  1.00 93.85           C  
ATOM   3607  CB  ASN A 227      -7.928 -10.560  -8.037  1.00 93.85           C  
ATOM   3608  HB2 ASN A 227      -7.638 -10.573  -6.987  1.00 93.85           H  
ATOM   3609  HB3 ASN A 227      -7.691 -11.537  -8.459  1.00 93.85           H  
ATOM   3610  O   ASN A 227      -5.274  -9.491  -7.288  1.00 93.85           O  
ATOM   3611  CG  ASN A 227      -9.422 -10.318  -8.088  1.00 93.85           C  
ATOM   3612  ND2 ASN A 227     -10.208 -11.366  -8.131  1.00 93.85           N  
ATOM   3613 HD21 ASN A 227      -9.813 -12.295  -8.148  1.00 93.85           H  
ATOM   3614 HD22 ASN A 227     -11.201 -11.182  -8.142  1.00 93.85           H  
ATOM   3615  OD1 ASN A 227      -9.904  -9.198  -8.091  1.00 93.85           O  
ATOM   3616  N   PHE A 228      -4.760  -9.589  -9.470  1.00 95.78           N  
ATOM   3617  H   PHE A 228      -5.112  -9.688 -10.411  1.00 95.78           H  
ATOM   3618  CA  PHE A 228      -3.308  -9.637  -9.267  1.00 95.78           C  
ATOM   3619  HA  PHE A 228      -3.041 -10.608  -8.849  1.00 95.78           H  
ATOM   3620  C   PHE A 228      -2.803  -8.567  -8.286  1.00 95.78           C  
ATOM   3621  CB  PHE A 228      -2.609  -9.479 -10.623  1.00 95.78           C  
ATOM   3622  HB2 PHE A 228      -2.871 -10.327 -11.257  1.00 95.78           H  
ATOM   3623  HB3 PHE A 228      -2.970  -8.576 -11.114  1.00 95.78           H  
ATOM   3624  O   PHE A 228      -2.035  -8.869  -7.382  1.00 95.78           O  
ATOM   3625  CG  PHE A 228      -1.101  -9.407 -10.496  1.00 95.78           C  
ATOM   3626  CD1 PHE A 228      -0.427  -8.174 -10.598  1.00 95.78           C  
ATOM   3627  HD1 PHE A 228      -0.983  -7.265 -10.775  1.00 95.78           H  
ATOM   3628  CD2 PHE A 228      -0.374 -10.579 -10.229  1.00 95.78           C  
ATOM   3629  HD2 PHE A 228      -0.897 -11.520 -10.150  1.00 95.78           H  
ATOM   3630  CE1 PHE A 228       0.970  -8.119 -10.444  1.00 95.78           C  
ATOM   3631  HE1 PHE A 228       1.487  -7.173 -10.505  1.00 95.78           H  
ATOM   3632  CE2 PHE A 228       1.023 -10.526 -10.075  1.00 95.78           C  
ATOM   3633  HE2 PHE A 228       1.581 -11.428  -9.875  1.00 95.78           H  
ATOM   3634  CZ  PHE A 228       1.695  -9.296 -10.185  1.00 95.78           C  
ATOM   3635  HZ  PHE A 228       2.767  -9.257 -10.064  1.00 95.78           H  
ATOM   3636  N   HIS A 229      -3.295  -7.331  -8.403  1.00 95.47           N  
ATOM   3637  H   HIS A 229      -3.952  -7.149  -9.148  1.00 95.47           H  
ATOM   3638  CA  HIS A 229      -2.900  -6.214  -7.539  1.00 95.47           C  
ATOM   3639  HA  HIS A 229      -1.812  -6.147  -7.571  1.00 95.47           H  
ATOM   3640  C   HIS A 229      -3.267  -6.381  -6.050  1.00 95.47           C  
ATOM   3641  CB  HIS A 229      -3.473  -4.912  -8.123  1.00 95.47           C  
ATOM   3642  HB2 HIS A 229      -3.039  -4.073  -7.578  1.00 95.47           H  
ATOM   3643  HB3 HIS A 229      -3.159  -4.815  -9.162  1.00 95.47           H  
ATOM   3644  O   HIS A 229      -2.769  -5.629  -5.216  1.00 95.47           O  
ATOM   3645  CG  HIS A 229      -4.980  -4.791  -8.056  1.00 95.47           C  
ATOM   3646  CD2 HIS A 229      -5.678  -3.889  -7.298  1.00 95.47           C  
ATOM   3647  HD2 HIS A 229      -5.245  -3.146  -6.644  1.00 95.47           H  
ATOM   3648  ND1 HIS A 229      -5.917  -5.525  -8.759  1.00 95.47           N  
ATOM   3649  HD1 HIS A 229      -5.770  -6.226  -9.470  1.00 95.47           H  
ATOM   3650  CE1 HIS A 229      -7.136  -5.101  -8.401  1.00 95.47           C  
ATOM   3651  HE1 HIS A 229      -8.063  -5.504  -8.782  1.00 95.47           H  
ATOM   3652  NE2 HIS A 229      -7.047  -4.093  -7.524  1.00 95.47           N  
ATOM   3653  N   LEU A 230      -4.109  -7.361  -5.708  1.00 95.38           N  
ATOM   3654  H   LEU A 230      -4.462  -7.953  -6.446  1.00 95.38           H  
ATOM   3655  CA  LEU A 230      -4.583  -7.657  -4.350  1.00 95.38           C  
ATOM   3656  HA  LEU A 230      -4.090  -6.992  -3.640  1.00 95.38           H  
ATOM   3657  C   LEU A 230      -4.234  -9.088  -3.914  1.00 95.38           C  
ATOM   3658  CB  LEU A 230      -6.107  -7.420  -4.283  1.00 95.38           C  
ATOM   3659  HB2 LEU A 230      -6.585  -8.099  -4.990  1.00 95.38           H  
ATOM   3660  HB3 LEU A 230      -6.471  -7.664  -3.285  1.00 95.38           H  
ATOM   3661  O   LEU A 230      -4.622  -9.504  -2.822  1.00 95.38           O  
ATOM   3662  CG  LEU A 230      -6.524  -5.979  -4.620  1.00 95.38           C  
ATOM   3663  HG  LEU A 230      -6.025  -5.687  -5.544  1.00 95.38           H  
ATOM   3664  CD1 LEU A 230      -8.026  -5.876  -4.863  1.00 95.38           C  
ATOM   3665 HD11 LEU A 230      -8.328  -6.590  -5.629  1.00 95.38           H  
ATOM   3666 HD12 LEU A 230      -8.264  -4.871  -5.210  1.00 95.38           H  
ATOM   3667 HD13 LEU A 230      -8.571  -6.063  -3.938  1.00 95.38           H  
ATOM   3668  CD2 LEU A 230      -6.141  -4.981  -3.528  1.00 95.38           C  
ATOM   3669 HD21 LEU A 230      -6.678  -5.212  -2.608  1.00 95.38           H  
ATOM   3670 HD22 LEU A 230      -5.066  -5.013  -3.346  1.00 95.38           H  
ATOM   3671 HD23 LEU A 230      -6.399  -3.973  -3.851  1.00 95.38           H  
ATOM   3672  N   CYS A 231      -3.508  -9.854  -4.736  1.00 94.45           N  
ATOM   3673  H   CYS A 231      -3.180  -9.461  -5.607  1.00 94.45           H  
ATOM   3674  CA  CYS A 231      -3.344 -11.296  -4.539  1.00 94.45           C  
ATOM   3675  HA  CYS A 231      -4.337 -11.745  -4.520  1.00 94.45           H  
ATOM   3676  C   CYS A 231      -2.673 -11.651  -3.202  1.00 94.45           C  
ATOM   3677  CB  CYS A 231      -2.604 -11.884  -5.747  1.00 94.45           C  
ATOM   3678  HB2 CYS A 231      -2.643 -12.971  -5.675  1.00 94.45           H  
ATOM   3679  HB3 CYS A 231      -3.127 -11.591  -6.657  1.00 94.45           H  
ATOM   3680  O   CYS A 231      -3.017 -12.660  -2.591  1.00 94.45           O  
ATOM   3681  SG  CYS A 231      -0.866 -11.362  -5.835  1.00 94.45           S  
ATOM   3682  HG  CYS A 231      -0.610 -11.868  -7.045  1.00 94.45           H  
ATOM   3683  N   ARG A 232      -1.776 -10.789  -2.705  1.00 95.25           N  
ATOM   3684  H   ARG A 232      -1.547  -9.998  -3.289  1.00 95.25           H  
ATOM   3685  CA  ARG A 232      -1.057 -10.953  -1.429  1.00 95.25           C  
ATOM   3686  HA  ARG A 232      -1.116 -12.001  -1.134  1.00 95.25           H  
ATOM   3687  C   ARG A 232      -1.673 -10.197  -0.251  1.00 95.25           C  
ATOM   3688  CB  ARG A 232       0.428 -10.607  -1.631  1.00 95.25           C  
ATOM   3689  HB2 ARG A 232       0.927 -10.529  -0.665  1.00 95.25           H  
ATOM   3690  HB3 ARG A 232       0.521  -9.651  -2.145  1.00 95.25           H  
ATOM   3691  O   ARG A 232      -1.094 -10.182   0.831  1.00 95.25           O  
ATOM   3692  CG  ARG A 232       1.117 -11.712  -2.437  1.00 95.25           C  
ATOM   3693  HG2 ARG A 232       0.649 -11.793  -3.419  1.00 95.25           H  
ATOM   3694  HG3 ARG A 232       0.985 -12.659  -1.914  1.00 95.25           H  
ATOM   3695  CD  ARG A 232       2.608 -11.444  -2.641  1.00 95.25           C  
ATOM   3696  HD2 ARG A 232       2.966 -12.127  -3.412  1.00 95.25           H  
ATOM   3697  HD3 ARG A 232       2.738 -10.417  -2.981  1.00 95.25           H  
ATOM   3698  NE  ARG A 232       3.396 -11.665  -1.418  1.00 95.25           N  
ATOM   3699  HE  ARG A 232       2.930 -12.075  -0.621  1.00 95.25           H  
ATOM   3700  NH1 ARG A 232       5.437 -11.110  -2.290  1.00 95.25           N  
ATOM   3701 HH11 ARG A 232       6.440 -11.041  -2.203  1.00 95.25           H  
ATOM   3702 HH12 ARG A 232       4.968 -10.913  -3.163  1.00 95.25           H  
ATOM   3703  NH2 ARG A 232       5.292 -11.793  -0.179  1.00 95.25           N  
ATOM   3704 HH21 ARG A 232       6.285 -11.662  -0.044  1.00 95.25           H  
ATOM   3705 HH22 ARG A 232       4.680 -12.065   0.577  1.00 95.25           H  
ATOM   3706  CZ  ARG A 232       4.699 -11.521  -1.299  1.00 95.25           C  
ATOM   3707  N   LEU A 233      -2.830  -9.556  -0.433  1.00 94.57           N  
ATOM   3708  H   LEU A 233      -3.281  -9.612  -1.335  1.00 94.57           H  
ATOM   3709  CA  LEU A 233      -3.459  -8.760   0.624  1.00 94.57           C  
ATOM   3710  HA  LEU A 233      -2.702  -8.094   1.037  1.00 94.57           H  
ATOM   3711  C   LEU A 233      -3.973  -9.636   1.776  1.00 94.57           C  
ATOM   3712  CB  LEU A 233      -4.587  -7.908   0.015  1.00 94.57           C  
ATOM   3713  HB2 LEU A 233      -4.176  -7.297  -0.788  1.00 94.57           H  
ATOM   3714  HB3 LEU A 233      -5.333  -8.575  -0.417  1.00 94.57           H  
ATOM   3715  O   LEU A 233      -3.732  -9.319   2.939  1.00 94.57           O  
ATOM   3716  CG  LEU A 233      -5.291  -6.990   1.034  1.00 94.57           C  
ATOM   3717  HG  LEU A 233      -5.696  -7.587   1.851  1.00 94.57           H  
ATOM   3718  CD1 LEU A 233      -4.349  -5.933   1.610  1.00 94.57           C  
ATOM   3719 HD11 LEU A 233      -3.897  -5.354   0.805  1.00 94.57           H  
ATOM   3720 HD12 LEU A 233      -4.909  -5.261   2.261  1.00 94.57           H  
ATOM   3721 HD13 LEU A 233      -3.570  -6.409   2.206  1.00 94.57           H  
ATOM   3722  CD2 LEU A 233      -6.459  -6.284   0.356  1.00 94.57           C  
ATOM   3723 HD21 LEU A 233      -6.957  -5.624   1.067  1.00 94.57           H  
ATOM   3724 HD22 LEU A 233      -7.177  -7.026   0.007  1.00 94.57           H  
ATOM   3725 HD23 LEU A 233      -6.094  -5.701  -0.489  1.00 94.57           H  
ATOM   3726  N   LEU A 234      -4.673 -10.729   1.448  1.00 91.93           N  
ATOM   3727  H   LEU A 234      -4.817 -10.918   0.466  1.00 91.93           H  
ATOM   3728  CA  LEU A 234      -5.208 -11.674   2.438  1.00 91.93           C  
ATOM   3729  HA  LEU A 234      -5.636 -11.121   3.274  1.00 91.93           H  
ATOM   3730  C   LEU A 234      -4.103 -12.549   3.031  1.00 91.93           C  
ATOM   3731  CB  LEU A 234      -6.292 -12.559   1.792  1.00 91.93           C  
ATOM   3732  HB2 LEU A 234      -5.860 -13.070   0.931  1.00 91.93           H  
ATOM   3733  HB3 LEU A 234      -6.581 -13.322   2.515  1.00 91.93           H  
ATOM   3734  O   LEU A 234      -4.033 -12.733   4.243  1.00 91.93           O  
ATOM   3735  CG  LEU A 234      -7.560 -11.816   1.341  1.00 91.93           C  
ATOM   3736  HG  LEU A 234      -7.295 -11.054   0.608  1.00 91.93           H  
ATOM   3737  CD1 LEU A 234      -8.532 -12.799   0.689  1.00 91.93           C  
ATOM   3738 HD11 LEU A 234      -9.419 -12.267   0.345  1.00 91.93           H  
ATOM   3739 HD12 LEU A 234      -8.053 -13.271  -0.168  1.00 91.93           H  
ATOM   3740 HD13 LEU A 234      -8.823 -13.565   1.408  1.00 91.93           H  
ATOM   3741  CD2 LEU A 234      -8.275 -11.151   2.515  1.00 91.93           C  
ATOM   3742 HD21 LEU A 234      -8.509 -11.888   3.283  1.00 91.93           H  
ATOM   3743 HD22 LEU A 234      -7.628 -10.384   2.943  1.00 91.93           H  
ATOM   3744 HD23 LEU A 234      -9.194 -10.677   2.172  1.00 91.93           H  
ATOM   3745  N   ASP A 235      -3.223 -13.042   2.166  1.00 92.76           N  
ATOM   3746  H   ASP A 235      -3.335 -12.829   1.185  1.00 92.76           H  
ATOM   3747  CA  ASP A 235      -2.087 -13.867   2.538  1.00 92.76           C  
ATOM   3748  HA  ASP A 235      -1.940 -13.832   3.618  1.00 92.76           H  
ATOM   3749  C   ASP A 235      -0.824 -13.322   1.872  1.00 92.76           C  
ATOM   3750  CB  ASP A 235      -2.377 -15.329   2.176  1.00 92.76           C  
ATOM   3751  HB2 ASP A 235      -2.625 -15.395   1.116  1.00 92.76           H  
ATOM   3752  HB3 ASP A 235      -3.240 -15.671   2.747  1.00 92.76           H  
ATOM   3753  O   ASP A 235      -0.589 -13.502   0.677  1.00 92.76           O  
ATOM   3754  CG  ASP A 235      -1.192 -16.245   2.480  1.00 92.76           C  
ATOM   3755  OD1 ASP A 235      -0.240 -15.790   3.164  1.00 92.76           O  
ATOM   3756  OD2 ASP A 235      -1.206 -17.379   1.971  1.00 92.76           O  
ATOM   3757  N   ASN A 236       0.016 -12.662   2.670  1.00 91.34           N  
ATOM   3758  H   ASN A 236      -0.233 -12.572   3.645  1.00 91.34           H  
ATOM   3759  CA  ASN A 236       1.294 -12.133   2.203  1.00 91.34           C  
ATOM   3760  HA  ASN A 236       1.109 -11.532   1.313  1.00 91.34           H  
ATOM   3761  C   ASN A 236       2.263 -13.260   1.792  1.00 91.34           C  
ATOM   3762  CB  ASN A 236       1.871 -11.216   3.296  1.00 91.34           C  
ATOM   3763  HB2 ASN A 236       2.045 -11.806   4.196  1.00 91.34           H  
ATOM   3764  HB3 ASN A 236       1.145 -10.435   3.522  1.00 91.34           H  
ATOM   3765  O   ASN A 236       3.248 -13.001   1.112  1.00 91.34           O  
ATOM   3766  CG  ASN A 236       3.172 -10.528   2.906  1.00 91.34           C  
ATOM   3767  ND2 ASN A 236       3.941 -10.089   3.874  1.00 91.34           N  
ATOM   3768 HD21 ASN A 236       4.790  -9.619   3.594  1.00 91.34           H  
ATOM   3769 HD22 ASN A 236       3.664 -10.197   4.839  1.00 91.34           H  
ATOM   3770  OD1 ASN A 236       3.539 -10.371   1.756  1.00 91.34           O  
ATOM   3771  N   THR A 237       2.018 -14.513   2.164  1.00 93.93           N  
ATOM   3772  H   THR A 237       1.173 -14.725   2.676  1.00 93.93           H  
ATOM   3773  CA  THR A 237       2.832 -15.656   1.732  1.00 93.93           C  
ATOM   3774  HA  THR A 237       3.834 -15.299   1.494  1.00 93.93           H  
ATOM   3775  C   THR A 237       2.325 -16.304   0.445  1.00 93.93           C  
ATOM   3776  CB  THR A 237       3.018 -16.684   2.853  1.00 93.93           C  
ATOM   3777  HB  THR A 237       3.783 -17.392   2.533  1.00 93.93           H  
ATOM   3778  O   THR A 237       3.030 -17.142  -0.115  1.00 93.93           O  
ATOM   3779  CG2 THR A 237       3.503 -16.034   4.151  1.00 93.93           C  
ATOM   3780 HG21 THR A 237       2.723 -15.407   4.582  1.00 93.93           H  
ATOM   3781 HG22 THR A 237       4.394 -15.437   3.958  1.00 93.93           H  
ATOM   3782 HG23 THR A 237       3.748 -16.820   4.866  1.00 93.93           H  
ATOM   3783  OG1 THR A 237       1.856 -17.413   3.143  1.00 93.93           O  
ATOM   3784  HG1 THR A 237       1.076 -16.853   3.146  1.00 93.93           H  
ATOM   3785  N   LYS A 238       1.173 -15.863  -0.088  1.00 95.66           N  
ATOM   3786  H   LYS A 238       0.628 -15.185   0.426  1.00 95.66           H  
ATOM   3787  CA  LYS A 238       0.673 -16.299  -1.395  1.00 95.66           C  
ATOM   3788  HA  LYS A 238       0.584 -17.385  -1.357  1.00 95.66           H  
ATOM   3789  C   LYS A 238       1.684 -15.920  -2.482  1.00 95.66           C  
ATOM   3790  CB  LYS A 238      -0.720 -15.698  -1.656  1.00 95.66           C  
ATOM   3791  HB2 LYS A 238      -0.618 -14.653  -1.949  1.00 95.66           H  
ATOM   3792  HB3 LYS A 238      -1.302 -15.741  -0.735  1.00 95.66           H  
ATOM   3793  O   LYS A 238       2.105 -14.767  -2.567  1.00 95.66           O  
ATOM   3794  CG  LYS A 238      -1.491 -16.478  -2.732  1.00 95.66           C  
ATOM   3795  HG2 LYS A 238      -0.868 -16.593  -3.619  1.00 95.66           H  
ATOM   3796  HG3 LYS A 238      -1.724 -17.470  -2.344  1.00 95.66           H  
ATOM   3797  CD  LYS A 238      -2.794 -15.767  -3.123  1.00 95.66           C  
ATOM   3798  HD2 LYS A 238      -3.394 -15.575  -2.234  1.00 95.66           H  
ATOM   3799  HD3 LYS A 238      -2.525 -14.824  -3.598  1.00 95.66           H  
ATOM   3800  CE  LYS A 238      -3.592 -16.600  -4.133  1.00 95.66           C  
ATOM   3801  HE2 LYS A 238      -3.884 -17.545  -3.675  1.00 95.66           H  
ATOM   3802  HE3 LYS A 238      -2.937 -16.829  -4.975  1.00 95.66           H  
ATOM   3803  NZ  LYS A 238      -4.784 -15.882  -4.648  1.00 95.66           N  
ATOM   3804  HZ1 LYS A 238      -4.564 -14.954  -4.979  1.00 95.66           H  
ATOM   3805  HZ2 LYS A 238      -5.072 -16.278  -5.531  1.00 95.66           H  
ATOM   3806  HZ3 LYS A 238      -5.556 -15.838  -3.998  1.00 95.66           H  
ATOM   3807  N   TYR A 239       2.058 -16.887  -3.314  1.00 97.11           N  
ATOM   3808  H   TYR A 239       1.660 -17.805  -3.173  1.00 97.11           H  
ATOM   3809  CA  TYR A 239       3.103 -16.754  -4.338  1.00 97.11           C  
ATOM   3810  HA  TYR A 239       3.207 -17.732  -4.808  1.00 97.11           H  
ATOM   3811  C   TYR A 239       4.489 -16.400  -3.765  1.00 97.11           C  
ATOM   3812  CB  TYR A 239       2.649 -15.800  -5.452  1.00 97.11           C  
ATOM   3813  HB2 TYR A 239       2.640 -14.776  -5.078  1.00 97.11           H  
ATOM   3814  HB3 TYR A 239       3.369 -15.849  -6.269  1.00 97.11           H  
ATOM   3815  O   TYR A 239       5.028 -15.324  -4.054  1.00 97.11           O  
ATOM   3816  CG  TYR A 239       1.285 -16.144  -5.997  1.00 97.11           C  
ATOM   3817  CD1 TYR A 239       1.108 -17.380  -6.642  1.00 97.11           C  
ATOM   3818  HD1 TYR A 239       1.947 -18.050  -6.763  1.00 97.11           H  
ATOM   3819  CD2 TYR A 239       0.197 -15.268  -5.822  1.00 97.11           C  
ATOM   3820  HD2 TYR A 239       0.334 -14.327  -5.309  1.00 97.11           H  
ATOM   3821  CE1 TYR A 239      -0.148 -17.747  -7.139  1.00 97.11           C  
ATOM   3822  HE1 TYR A 239      -0.275 -18.697  -7.638  1.00 97.11           H  
ATOM   3823  CE2 TYR A 239      -1.069 -15.636  -6.313  1.00 97.11           C  
ATOM   3824  HE2 TYR A 239      -1.921 -14.982  -6.199  1.00 97.11           H  
ATOM   3825  OH  TYR A 239      -2.445 -17.248  -7.423  1.00 97.11           O  
ATOM   3826  HH  TYR A 239      -2.434 -18.068  -7.921  1.00 97.11           H  
ATOM   3827  CZ  TYR A 239      -1.233 -16.873  -6.971  1.00 97.11           C  
ATOM   3828  N   PRO A 240       5.099 -17.280  -2.944  1.00 96.67           N  
ATOM   3829  CA  PRO A 240       6.431 -17.046  -2.378  1.00 96.67           C  
ATOM   3830  HA  PRO A 240       6.410 -16.158  -1.748  1.00 96.67           H  
ATOM   3831  C   PRO A 240       7.518 -16.857  -3.448  1.00 96.67           C  
ATOM   3832  CB  PRO A 240       6.713 -18.280  -1.514  1.00 96.67           C  
ATOM   3833  HB2 PRO A 240       6.328 -18.108  -0.509  1.00 96.67           H  
ATOM   3834  HB3 PRO A 240       7.774 -18.527  -1.475  1.00 96.67           H  
ATOM   3835  O   PRO A 240       8.542 -16.229  -3.179  1.00 96.67           O  
ATOM   3836  CG  PRO A 240       5.896 -19.384  -2.185  1.00 96.67           C  
ATOM   3837  HG2 PRO A 240       6.428 -19.767  -3.055  1.00 96.67           H  
ATOM   3838  HG3 PRO A 240       5.653 -20.190  -1.492  1.00 96.67           H  
ATOM   3839  CD  PRO A 240       4.648 -18.635  -2.636  1.00 96.67           C  
ATOM   3840  HD2 PRO A 240       4.214 -19.136  -3.502  1.00 96.67           H  
ATOM   3841  HD3 PRO A 240       3.919 -18.611  -1.826  1.00 96.67           H  
ATOM   3842  N   GLU A 241       7.297 -17.355  -4.664  1.00 96.84           N  
ATOM   3843  H   GLU A 241       6.449 -17.883  -4.816  1.00 96.84           H  
ATOM   3844  CA  GLU A 241       8.153 -17.150  -5.828  1.00 96.84           C  
ATOM   3845  HA  GLU A 241       9.170 -17.435  -5.557  1.00 96.84           H  
ATOM   3846  C   GLU A 241       8.235 -15.684  -6.274  1.00 96.84           C  
ATOM   3847  CB  GLU A 241       7.715 -18.072  -6.982  1.00 96.84           C  
ATOM   3848  HB2 GLU A 241       7.743 -19.111  -6.651  1.00 96.84           H  
ATOM   3849  HB3 GLU A 241       8.466 -17.978  -7.766  1.00 96.84           H  
ATOM   3850  O   GLU A 241       9.229 -15.304  -6.870  1.00 96.84           O  
ATOM   3851  CG  GLU A 241       6.346 -17.770  -7.619  1.00 96.84           C  
ATOM   3852  HG2 GLU A 241       6.385 -18.170  -8.633  1.00 96.84           H  
ATOM   3853  HG3 GLU A 241       6.192 -16.692  -7.678  1.00 96.84           H  
ATOM   3854  CD  GLU A 241       5.126 -18.394  -6.941  1.00 96.84           C  
ATOM   3855  OE1 GLU A 241       4.094 -18.507  -7.634  1.00 96.84           O  
ATOM   3856  OE2 GLU A 241       5.209 -18.743  -5.743  1.00 96.84           O  
ATOM   3857  N   LEU A 242       7.265 -14.827  -5.928  1.00 96.50           N  
ATOM   3858  H   LEU A 242       6.474 -15.185  -5.413  1.00 96.50           H  
ATOM   3859  CA  LEU A 242       7.341 -13.382  -6.185  1.00 96.50           C  
ATOM   3860  HA  LEU A 242       7.825 -13.229  -7.150  1.00 96.50           H  
ATOM   3861  C   LEU A 242       8.214 -12.631  -5.168  1.00 96.50           C  
ATOM   3862  CB  LEU A 242       5.922 -12.784  -6.223  1.00 96.50           C  
ATOM   3863  HB2 LEU A 242       6.002 -11.698  -6.195  1.00 96.50           H  
ATOM   3864  HB3 LEU A 242       5.387 -13.093  -5.325  1.00 96.50           H  
ATOM   3865  O   LEU A 242       8.362 -11.408  -5.255  1.00 96.50           O  
ATOM   3866  CG  LEU A 242       5.088 -13.152  -7.458  1.00 96.50           C  
ATOM   3867  HG  LEU A 242       4.993 -14.235  -7.542  1.00 96.50           H  
ATOM   3868  CD1 LEU A 242       3.698 -12.529  -7.312  1.00 96.50           C  
ATOM   3869 HD11 LEU A 242       3.114 -12.743  -8.207  1.00 96.50           H  
ATOM   3870 HD12 LEU A 242       3.775 -11.448  -7.190  1.00 96.50           H  
ATOM   3871 HD13 LEU A 242       3.191 -12.959  -6.448  1.00 96.50           H  
ATOM   3872  CD2 LEU A 242       5.684 -12.584  -8.749  1.00 96.50           C  
ATOM   3873 HD21 LEU A 242       6.688 -12.976  -8.914  1.00 96.50           H  
ATOM   3874 HD22 LEU A 242       5.062 -12.874  -9.596  1.00 96.50           H  
ATOM   3875 HD23 LEU A 242       5.738 -11.497  -8.695  1.00 96.50           H  
ATOM   3876  N   ASN A 243       8.760 -13.309  -4.157  1.00 94.57           N  
ATOM   3877  H   ASN A 243       8.673 -14.315  -4.140  1.00 94.57           H  
ATOM   3878  CA  ASN A 243       9.608 -12.652  -3.177  1.00 94.57           C  
ATOM   3879  HA  ASN A 243       9.092 -11.749  -2.851  1.00 94.57           H  
ATOM   3880  C   ASN A 243      10.937 -12.227  -3.817  1.00 94.57           C  
ATOM   3881  CB  ASN A 243       9.791 -13.551  -1.946  1.00 94.57           C  
ATOM   3882  HB2 ASN A 243       8.826 -13.974  -1.669  1.00 94.57           H  
ATOM   3883  HB3 ASN A 243      10.466 -14.372  -2.186  1.00 94.57           H  
ATOM   3884  O   ASN A 243      11.670 -13.044  -4.359  1.00 94.57           O  
ATOM   3885  CG  ASN A 243      10.341 -12.788  -0.755  1.00 94.57           C  
ATOM   3886  ND2 ASN A 243      10.119 -13.282   0.439  1.00 94.57           N  
ATOM   3887 HD21 ASN A 243       9.668 -14.181   0.535  1.00 94.57           H  
ATOM   3888 HD22 ASN A 243      10.513 -12.779   1.220  1.00 94.57           H  
ATOM   3889  OD1 ASN A 243      10.906 -11.710  -0.864  1.00 94.57           O  
ATOM   3890  N   HIS A 244      11.279 -10.947  -3.685  1.00 93.72           N  
ATOM   3891  H   HIS A 244      10.629 -10.334  -3.215  1.00 93.72           H  
ATOM   3892  CA  HIS A 244      12.539 -10.379  -4.166  1.00 93.72           C  
ATOM   3893  HA  HIS A 244      12.573 -10.475  -5.251  1.00 93.72           H  
ATOM   3894  C   HIS A 244      13.790 -11.089  -3.616  1.00 93.72           C  
ATOM   3895  CB  HIS A 244      12.560  -8.891  -3.806  1.00 93.72           C  
ATOM   3896  HB2 HIS A 244      13.417  -8.437  -4.303  1.00 93.72           H  
ATOM   3897  HB3 HIS A 244      11.663  -8.411  -4.195  1.00 93.72           H  
ATOM   3898  O   HIS A 244      14.840 -11.021  -4.241  1.00 93.72           O  
ATOM   3899  CG  HIS A 244      12.672  -8.629  -2.322  1.00 93.72           C  
ATOM   3900  CD2 HIS A 244      13.840  -8.436  -1.636  1.00 93.72           C  
ATOM   3901  HD2 HIS A 244      14.831  -8.430  -2.066  1.00 93.72           H  
ATOM   3902  ND1 HIS A 244      11.653  -8.636  -1.390  1.00 93.72           N  
ATOM   3903  HD1 HIS A 244      10.709  -8.970  -1.524  1.00 93.72           H  
ATOM   3904  CE1 HIS A 244      12.199  -8.430  -0.181  1.00 93.72           C  
ATOM   3905  HE1 HIS A 244      11.663  -8.434   0.757  1.00 93.72           H  
ATOM   3906  NE2 HIS A 244      13.527  -8.305  -0.283  1.00 93.72           N  
ATOM   3907  N   SER A 245      13.692 -11.804  -2.487  1.00 93.38           N  
ATOM   3908  H   SER A 245      12.808 -11.833  -2.001  1.00 93.38           H  
ATOM   3909  CA  SER A 245      14.785 -12.643  -1.976  1.00 93.38           C  
ATOM   3910  HA  SER A 245      15.678 -12.025  -1.882  1.00 93.38           H  
ATOM   3911  C   SER A 245      15.156 -13.816  -2.894  1.00 93.38           C  
ATOM   3912  CB  SER A 245      14.436 -13.186  -0.589  1.00 93.38           C  
ATOM   3913  HB2 SER A 245      14.225 -12.352   0.080  1.00 93.38           H  
ATOM   3914  HB3 SER A 245      15.292 -13.737  -0.200  1.00 93.38           H  
ATOM   3915  O   SER A 245      16.235 -14.379  -2.735  1.00 93.38           O  
ATOM   3916  OG  SER A 245      13.309 -14.047  -0.639  1.00 93.38           O  
ATOM   3917  HG  SER A 245      13.256 -14.506   0.202  1.00 93.38           H  
ATOM   3918  N   LYS A 246      14.286 -14.187  -3.842  1.00 94.81           N  
ATOM   3919  H   LYS A 246      13.401 -13.702  -3.892  1.00 94.81           H  
ATOM   3920  CA  LYS A 246      14.565 -15.166  -4.904  1.00 94.81           C  
ATOM   3921  HA  LYS A 246      15.232 -15.940  -4.525  1.00 94.81           H  
ATOM   3922  C   LYS A 246      15.316 -14.567  -6.096  1.00 94.81           C  
ATOM   3923  CB  LYS A 246      13.245 -15.801  -5.385  1.00 94.81           C  
ATOM   3924  HB2 LYS A 246      13.455 -16.458  -6.229  1.00 94.81           H  
ATOM   3925  HB3 LYS A 246      12.584 -15.018  -5.756  1.00 94.81           H  
ATOM   3926  O   LYS A 246      15.836 -15.331  -6.897  1.00 94.81           O  
ATOM   3927  CG  LYS A 246      12.499 -16.611  -4.312  1.00 94.81           C  
ATOM   3928  HG2 LYS A 246      12.281 -15.983  -3.449  1.00 94.81           H  
ATOM   3929  HG3 LYS A 246      11.554 -16.946  -4.738  1.00 94.81           H  
ATOM   3930  CD  LYS A 246      13.313 -17.836  -3.876  1.00 94.81           C  
ATOM   3931  HD2 LYS A 246      13.606 -18.395  -4.765  1.00 94.81           H  
ATOM   3932  HD3 LYS A 246      14.210 -17.507  -3.351  1.00 94.81           H  
ATOM   3933  CE  LYS A 246      12.487 -18.736  -2.956  1.00 94.81           C  
ATOM   3934  HE2 LYS A 246      11.563 -18.997  -3.472  1.00 94.81           H  
ATOM   3935  HE3 LYS A 246      12.226 -18.173  -2.060  1.00 94.81           H  
ATOM   3936  NZ  LYS A 246      13.247 -19.961  -2.610  1.00 94.81           N  
ATOM   3937  HZ1 LYS A 246      14.112 -19.719  -2.148  1.00 94.81           H  
ATOM   3938  HZ2 LYS A 246      12.704 -20.568  -2.013  1.00 94.81           H  
ATOM   3939  HZ3 LYS A 246      13.478 -20.464  -3.454  1.00 94.81           H  
ATOM   3940  N   TYR A 247      15.387 -13.238  -6.183  1.00 95.37           N  
ATOM   3941  H   TYR A 247      14.984 -12.689  -5.437  1.00 95.37           H  
ATOM   3942  CA  TYR A 247      16.026 -12.497  -7.274  1.00 95.37           C  
ATOM   3943  HA  TYR A 247      16.639 -13.181  -7.861  1.00 95.37           H  
ATOM   3944  C   TYR A 247      16.960 -11.406  -6.718  1.00 95.37           C  
ATOM   3945  CB  TYR A 247      14.945 -11.922  -8.199  1.00 95.37           C  
ATOM   3946  HB2 TYR A 247      14.477 -11.061  -7.721  1.00 95.37           H  
ATOM   3947  HB3 TYR A 247      15.424 -11.578  -9.116  1.00 95.37           H  
ATOM   3948  O   TYR A 247      16.720 -10.209  -6.933  1.00 95.37           O  
ATOM   3949  CG  TYR A 247      13.860 -12.901  -8.577  1.00 95.37           C  
ATOM   3950  CD1 TYR A 247      14.135 -13.935  -9.489  1.00 95.37           C  
ATOM   3951  HD1 TYR A 247      15.124 -14.038  -9.910  1.00 95.37           H  
ATOM   3952  CD2 TYR A 247      12.591 -12.801  -7.979  1.00 95.37           C  
ATOM   3953  HD2 TYR A 247      12.388 -12.024  -7.257  1.00 95.37           H  
ATOM   3954  CE1 TYR A 247      13.134 -14.860  -9.828  1.00 95.37           C  
ATOM   3955  HE1 TYR A 247      13.358 -15.659 -10.519  1.00 95.37           H  
ATOM   3956  CE2 TYR A 247      11.590 -13.727  -8.315  1.00 95.37           C  
ATOM   3957  HE2 TYR A 247      10.609 -13.655  -7.871  1.00 95.37           H  
ATOM   3958  OH  TYR A 247      10.877 -15.616  -9.612  1.00 95.37           O  
ATOM   3959  HH  TYR A 247      11.227 -16.292 -10.198  1.00 95.37           H  
ATOM   3960  CZ  TYR A 247      11.854 -14.748  -9.251  1.00 95.37           C  
ATOM   3961  N   PRO A 248      17.955 -11.778  -5.889  1.00 94.45           N  
ATOM   3962  CA  PRO A 248      18.781 -10.816  -5.167  1.00 94.45           C  
ATOM   3963  HA  PRO A 248      18.153 -10.231  -4.496  1.00 94.45           H  
ATOM   3964  C   PRO A 248      19.526  -9.843  -6.090  1.00 94.45           C  
ATOM   3965  CB  PRO A 248      19.750 -11.667  -4.337  1.00 94.45           C  
ATOM   3966  HB2 PRO A 248      20.735 -11.207  -4.253  1.00 94.45           H  
ATOM   3967  HB3 PRO A 248      19.328 -11.840  -3.347  1.00 94.45           H  
ATOM   3968  O   PRO A 248      19.591  -8.651  -5.771  1.00 94.45           O  
ATOM   3969  CG  PRO A 248      19.827 -12.993  -5.094  1.00 94.45           C  
ATOM   3970  HG2 PRO A 248      20.112 -13.819  -4.443  1.00 94.45           H  
ATOM   3971  HG3 PRO A 248      20.516 -12.905  -5.934  1.00 94.45           H  
ATOM   3972  CD  PRO A 248      18.400 -13.138  -5.606  1.00 94.45           C  
ATOM   3973  HD2 PRO A 248      18.377 -13.774  -6.491  1.00 94.45           H  
ATOM   3974  HD3 PRO A 248      17.778 -13.569  -4.822  1.00 94.45           H  
ATOM   3975  N   ASP A 249      20.035 -10.301  -7.235  1.00 94.55           N  
ATOM   3976  H   ASP A 249      19.871 -11.261  -7.505  1.00 94.55           H  
ATOM   3977  CA  ASP A 249      20.831  -9.468  -8.139  1.00 94.55           C  
ATOM   3978  HA  ASP A 249      21.517  -8.865  -7.544  1.00 94.55           H  
ATOM   3979  C   ASP A 249      19.941  -8.506  -8.930  1.00 94.55           C  
ATOM   3980  CB  ASP A 249      21.668 -10.350  -9.076  1.00 94.55           C  
ATOM   3981  HB2 ASP A 249      21.012 -11.021  -9.632  1.00 94.55           H  
ATOM   3982  HB3 ASP A 249      22.171  -9.706  -9.798  1.00 94.55           H  
ATOM   3983  O   ASP A 249      20.205  -7.299  -8.986  1.00 94.55           O  
ATOM   3984  CG  ASP A 249      22.738 -11.165  -8.342  1.00 94.55           C  
ATOM   3985  OD1 ASP A 249      23.151 -10.737  -7.236  1.00 94.55           O  
ATOM   3986  OD2 ASP A 249      23.189 -12.156  -8.950  1.00 94.55           O  
ATOM   3987  N   LEU A 250      18.827  -9.002  -9.474  1.00 95.31           N  
ATOM   3988  H   LEU A 250      18.662  -9.992  -9.366  1.00 95.31           H  
ATOM   3989  CA  LEU A 250      17.800  -8.192 -10.122  1.00 95.31           C  
ATOM   3990  HA  LEU A 250      18.246  -7.685 -10.978  1.00 95.31           H  
ATOM   3991  C   LEU A 250      17.264  -7.127  -9.168  1.00 95.31           C  
ATOM   3992  CB  LEU A 250      16.666  -9.113 -10.597  1.00 95.31           C  
ATOM   3993  HB2 LEU A 250      16.322  -9.687  -9.737  1.00 95.31           H  
ATOM   3994  HB3 LEU A 250      17.064  -9.815 -11.330  1.00 95.31           H  
ATOM   3995  O   LEU A 250      17.147  -5.959  -9.554  1.00 95.31           O  
ATOM   3996  CG  LEU A 250      15.454  -8.377 -11.198  1.00 95.31           C  
ATOM   3997  HG  LEU A 250      15.052  -7.665 -10.478  1.00 95.31           H  
ATOM   3998  CD1 LEU A 250      15.832  -7.614 -12.470  1.00 95.31           C  
ATOM   3999 HD11 LEU A 250      16.512  -6.799 -12.223  1.00 95.31           H  
ATOM   4000 HD12 LEU A 250      14.933  -7.201 -12.927  1.00 95.31           H  
ATOM   4001 HD13 LEU A 250      16.319  -8.293 -13.169  1.00 95.31           H  
ATOM   4002  CD2 LEU A 250      14.351  -9.381 -11.511  1.00 95.31           C  
ATOM   4003 HD21 LEU A 250      14.726 -10.147 -12.191  1.00 95.31           H  
ATOM   4004 HD22 LEU A 250      13.487  -8.876 -11.943  1.00 95.31           H  
ATOM   4005 HD23 LEU A 250      14.035  -9.872 -10.591  1.00 95.31           H  
ATOM   4006  N   TYR A 251      16.953  -7.501  -7.927  1.00 95.24           N  
ATOM   4007  H   TYR A 251      17.057  -8.475  -7.677  1.00 95.24           H  
ATOM   4008  CA  TYR A 251      16.437  -6.569  -6.934  1.00 95.24           C  
ATOM   4009  HA  TYR A 251      15.583  -6.052  -7.370  1.00 95.24           H  
ATOM   4010  C   TYR A 251      17.478  -5.510  -6.557  1.00 95.24           C  
ATOM   4011  CB  TYR A 251      15.949  -7.336  -5.703  1.00 95.24           C  
ATOM   4012  HB2 TYR A 251      16.786  -7.882  -5.268  1.00 95.24           H  
ATOM   4013  HB3 TYR A 251      15.207  -8.071  -6.013  1.00 95.24           H  
ATOM   4014  O   TYR A 251      17.153  -4.321  -6.513  1.00 95.24           O  
ATOM   4015  CG  TYR A 251      15.323  -6.437  -4.655  1.00 95.24           C  
ATOM   4016  CD1 TYR A 251      15.916  -6.323  -3.386  1.00 95.24           C  
ATOM   4017  HD1 TYR A 251      16.828  -6.864  -3.181  1.00 95.24           H  
ATOM   4018  CD2 TYR A 251      14.151  -5.713  -4.951  1.00 95.24           C  
ATOM   4019  HD2 TYR A 251      13.705  -5.801  -5.930  1.00 95.24           H  
ATOM   4020  CE1 TYR A 251      15.315  -5.533  -2.389  1.00 95.24           C  
ATOM   4021  HE1 TYR A 251      15.761  -5.481  -1.407  1.00 95.24           H  
ATOM   4022  CE2 TYR A 251      13.568  -4.884  -3.973  1.00 95.24           C  
ATOM   4023  HE2 TYR A 251      12.679  -4.314  -4.197  1.00 95.24           H  
ATOM   4024  OH  TYR A 251      13.552  -4.049  -1.724  1.00 95.24           O  
ATOM   4025  HH  TYR A 251      13.968  -4.239  -0.880  1.00 95.24           H  
ATOM   4026  CZ  TYR A 251      14.137  -4.812  -2.685  1.00 95.24           C  
ATOM   4027  N   ALA A 252      18.741  -5.894  -6.354  1.00 93.13           N  
ATOM   4028  H   ALA A 252      18.971  -6.876  -6.403  1.00 93.13           H  
ATOM   4029  CA  ALA A 252      19.806  -4.951  -6.028  1.00 93.13           C  
ATOM   4030  HA  ALA A 252      19.521  -4.407  -5.128  1.00 93.13           H  
ATOM   4031  C   ALA A 252      20.031  -3.917  -7.141  1.00 93.13           C  
ATOM   4032  CB  ALA A 252      21.074  -5.743  -5.725  1.00 93.13           C  
ATOM   4033  HB1 ALA A 252      21.894  -5.067  -5.484  1.00 93.13           H  
ATOM   4034  HB2 ALA A 252      21.353  -6.362  -6.578  1.00 93.13           H  
ATOM   4035  HB3 ALA A 252      20.875  -6.387  -4.868  1.00 93.13           H  
ATOM   4036  O   ALA A 252      20.071  -2.712  -6.867  1.00 93.13           O  
ATOM   4037  N   VAL A 253      20.103  -4.356  -8.402  1.00 94.12           N  
ATOM   4038  H   VAL A 253      20.079  -5.353  -8.560  1.00 94.12           H  
ATOM   4039  CA  VAL A 253      20.231  -3.458  -9.563  1.00 94.12           C  
ATOM   4040  HA  VAL A 253      21.071  -2.784  -9.390  1.00 94.12           H  
ATOM   4041  C   VAL A 253      18.985  -2.582  -9.721  1.00 94.12           C  
ATOM   4042  CB  VAL A 253      20.532  -4.277 -10.835  1.00 94.12           C  
ATOM   4043  HB  VAL A 253      19.755  -5.027 -10.978  1.00 94.12           H  
ATOM   4044  O   VAL A 253      19.102  -1.372  -9.936  1.00 94.12           O  
ATOM   4045  CG1 VAL A 253      20.625  -3.434 -12.109  1.00 94.12           C  
ATOM   4046 HG11 VAL A 253      20.622  -4.109 -12.964  1.00 94.12           H  
ATOM   4047 HG12 VAL A 253      19.776  -2.757 -12.196  1.00 94.12           H  
ATOM   4048 HG13 VAL A 253      21.559  -2.872 -12.123  1.00 94.12           H  
ATOM   4049  CG2 VAL A 253      21.895  -4.962 -10.689  1.00 94.12           C  
ATOM   4050 HG21 VAL A 253      21.806  -5.845 -10.057  1.00 94.12           H  
ATOM   4051 HG22 VAL A 253      22.615  -4.283 -10.232  1.00 94.12           H  
ATOM   4052 HG23 VAL A 253      22.277  -5.280 -11.659  1.00 94.12           H  
ATOM   4053  N   THR A 254      17.795  -3.152  -9.521  1.00 95.27           N  
ATOM   4054  H   THR A 254      17.767  -4.150  -9.365  1.00 95.27           H  
ATOM   4055  CA  THR A 254      16.523  -2.416  -9.524  1.00 95.27           C  
ATOM   4056  HA  THR A 254      16.371  -1.973 -10.509  1.00 95.27           H  
ATOM   4057  C   THR A 254      16.526  -1.287  -8.495  1.00 95.27           C  
ATOM   4058  CB  THR A 254      15.349  -3.364  -9.247  1.00 95.27           C  
ATOM   4059  HB  THR A 254      15.541  -3.934  -8.338  1.00 95.27           H  
ATOM   4060  O   THR A 254      16.148  -0.164  -8.827  1.00 95.27           O  
ATOM   4061  CG2 THR A 254      14.018  -2.642  -9.077  1.00 95.27           C  
ATOM   4062 HG21 THR A 254      13.242  -3.382  -8.885  1.00 95.27           H  
ATOM   4063 HG22 THR A 254      14.054  -1.980  -8.212  1.00 95.27           H  
ATOM   4064 HG23 THR A 254      13.776  -2.070  -9.972  1.00 95.27           H  
ATOM   4065  OG1 THR A 254      15.204  -4.257 -10.320  1.00 95.27           O  
ATOM   4066  HG1 THR A 254      15.876  -4.933 -10.207  1.00 95.27           H  
ATOM   4067  N   LEU A 255      16.988  -1.530  -7.263  1.00 93.58           N  
ATOM   4068  H   LEU A 255      17.267  -2.473  -7.032  1.00 93.58           H  
ATOM   4069  CA  LEU A 255      17.053  -0.497  -6.225  1.00 93.58           C  
ATOM   4070  HA  LEU A 255      16.072  -0.032  -6.133  1.00 93.58           H  
ATOM   4071  C   LEU A 255      18.021   0.633  -6.588  1.00 93.58           C  
ATOM   4072  CB  LEU A 255      17.459  -1.116  -4.877  1.00 93.58           C  
ATOM   4073  HB2 LEU A 255      18.349  -1.728  -5.024  1.00 93.58           H  
ATOM   4074  HB3 LEU A 255      17.726  -0.302  -4.203  1.00 93.58           H  
ATOM   4075  O   LEU A 255      17.694   1.805  -6.388  1.00 93.58           O  
ATOM   4076  CG  LEU A 255      16.385  -1.967  -4.180  1.00 93.58           C  
ATOM   4077  HG  LEU A 255      16.129  -2.834  -4.790  1.00 93.58           H  
ATOM   4078  CD1 LEU A 255      16.958  -2.444  -2.845  1.00 93.58           C  
ATOM   4079 HD11 LEU A 255      17.282  -1.597  -2.240  1.00 93.58           H  
ATOM   4080 HD12 LEU A 255      16.200  -3.001  -2.294  1.00 93.58           H  
ATOM   4081 HD13 LEU A 255      17.802  -3.109  -3.031  1.00 93.58           H  
ATOM   4082  CD2 LEU A 255      15.101  -1.184  -3.900  1.00 93.58           C  
ATOM   4083 HD21 LEU A 255      14.406  -1.841  -3.378  1.00 93.58           H  
ATOM   4084 HD22 LEU A 255      14.624  -0.891  -4.835  1.00 93.58           H  
ATOM   4085 HD23 LEU A 255      15.313  -0.303  -3.294  1.00 93.58           H  
ATOM   4086  N   GLN A 256      19.189   0.311  -7.150  1.00 92.66           N  
ATOM   4087  H   GLN A 256      19.399  -0.667  -7.296  1.00 92.66           H  
ATOM   4088  CA  GLN A 256      20.144   1.325  -7.614  1.00 92.66           C  
ATOM   4089  HA  GLN A 256      20.370   2.002  -6.790  1.00 92.66           H  
ATOM   4090  C   GLN A 256      19.542   2.180  -8.739  1.00 92.66           C  
ATOM   4091  CB  GLN A 256      21.443   0.647  -8.081  1.00 92.66           C  
ATOM   4092  HB2 GLN A 256      22.089   1.393  -8.545  1.00 92.66           H  
ATOM   4093  HB3 GLN A 256      21.197  -0.106  -8.830  1.00 92.66           H  
ATOM   4094  O   GLN A 256      19.628   3.413  -8.716  1.00 92.66           O  
ATOM   4095  CG  GLN A 256      22.229  -0.056  -6.965  1.00 92.66           C  
ATOM   4096  HG2 GLN A 256      23.090  -0.557  -7.408  1.00 92.66           H  
ATOM   4097  HG3 GLN A 256      21.605  -0.824  -6.508  1.00 92.66           H  
ATOM   4098  CD  GLN A 256      22.730   0.864  -5.860  1.00 92.66           C  
ATOM   4099  NE2 GLN A 256      23.172   0.309  -4.753  1.00 92.66           N  
ATOM   4100 HE21 GLN A 256      23.200  -0.698  -4.676  1.00 92.66           H  
ATOM   4101 HE22 GLN A 256      23.583   0.921  -4.063  1.00 92.66           H  
ATOM   4102  OE1 GLN A 256      22.738   2.082  -5.946  1.00 92.66           O  
ATOM   4103  N   TRP A 257      18.857   1.544  -9.691  1.00 94.24           N  
ATOM   4104  H   TRP A 257      18.824   0.535  -9.667  1.00 94.24           H  
ATOM   4105  CA  TRP A 257      18.142   2.237 -10.758  1.00 94.24           C  
ATOM   4106  HA  TRP A 257      18.829   2.906 -11.277  1.00 94.24           H  
ATOM   4107  C   TRP A 257      16.999   3.109 -10.224  1.00 94.24           C  
ATOM   4108  CB  TRP A 257      17.626   1.204 -11.760  1.00 94.24           C  
ATOM   4109  HB2 TRP A 257      17.112   0.405 -11.226  1.00 94.24           H  
ATOM   4110  HB3 TRP A 257      18.472   0.755 -12.279  1.00 94.24           H  
ATOM   4111  O   TRP A 257      16.860   4.269 -10.626  1.00 94.24           O  
ATOM   4112  CG  TRP A 257      16.676   1.772 -12.762  1.00 94.24           C  
ATOM   4113  CD1 TRP A 257      17.018   2.415 -13.899  1.00 94.24           C  
ATOM   4114  HD1 TRP A 257      18.036   2.575 -14.222  1.00 94.24           H  
ATOM   4115  CD2 TRP A 257      15.216   1.746 -12.730  1.00 94.24           C  
ATOM   4116  CE2 TRP A 257      14.735   2.393 -13.907  1.00 94.24           C  
ATOM   4117  CE3 TRP A 257      14.254   1.197 -11.856  1.00 94.24           C  
ATOM   4118  HE3 TRP A 257      14.578   0.663 -10.975  1.00 94.24           H  
ATOM   4119  NE1 TRP A 257      15.873   2.784 -14.580  1.00 94.24           N  
ATOM   4120  HE1 TRP A 257      15.873   3.195 -15.502  1.00 94.24           H  
ATOM   4121  CH2 TRP A 257      12.440   1.911 -13.327  1.00 94.24           C  
ATOM   4122  HH2 TRP A 257      11.388   1.910 -13.571  1.00 94.24           H  
ATOM   4123  CZ2 TRP A 257      13.370   2.492 -14.206  1.00 94.24           C  
ATOM   4124  HZ2 TRP A 257      13.042   2.949 -15.128  1.00 94.24           H  
ATOM   4125  CZ3 TRP A 257      12.881   1.272 -12.155  1.00 94.24           C  
ATOM   4126  HZ3 TRP A 257      12.168   0.786 -11.505  1.00 94.24           H  
ATOM   4127  N   ALA A 258      16.205   2.591  -9.288  1.00 94.18           N  
ATOM   4128  H   ALA A 258      16.339   1.625  -9.028  1.00 94.18           H  
ATOM   4129  CA  ALA A 258      15.075   3.299  -8.704  1.00 94.18           C  
ATOM   4130  HA  ALA A 258      14.432   3.647  -9.513  1.00 94.18           H  
ATOM   4131  C   ALA A 258      15.527   4.528  -7.898  1.00 94.18           C  
ATOM   4132  CB  ALA A 258      14.266   2.308  -7.865  1.00 94.18           C  
ATOM   4133  HB1 ALA A 258      14.857   1.946  -7.024  1.00 94.18           H  
ATOM   4134  HB2 ALA A 258      13.364   2.798  -7.499  1.00 94.18           H  
ATOM   4135  HB3 ALA A 258      13.970   1.460  -8.483  1.00 94.18           H  
ATOM   4136  O   ALA A 258      14.905   5.586  -8.004  1.00 94.18           O  
ATOM   4137  N   ARG A 259      16.641   4.433  -7.155  1.00 92.28           N  
ATOM   4138  H   ARG A 259      17.072   3.523  -7.071  1.00 92.28           H  
ATOM   4139  CA  ARG A 259      17.253   5.573  -6.445  1.00 92.28           C  
ATOM   4140  HA  ARG A 259      16.507   6.051  -5.810  1.00 92.28           H  
ATOM   4141  C   ARG A 259      17.732   6.642  -7.422  1.00 92.28           C  
ATOM   4142  CB  ARG A 259      18.421   5.086  -5.572  1.00 92.28           C  
ATOM   4143  HB2 ARG A 259      19.023   5.945  -5.273  1.00 92.28           H  
ATOM   4144  HB3 ARG A 259      19.053   4.414  -6.152  1.00 92.28           H  
ATOM   4145  O   ARG A 259      17.387   7.812  -7.273  1.00 92.28           O  
ATOM   4146  CG  ARG A 259      17.939   4.378  -4.300  1.00 92.28           C  
ATOM   4147  HG2 ARG A 259      17.422   5.095  -3.662  1.00 92.28           H  
ATOM   4148  HG3 ARG A 259      17.249   3.574  -4.557  1.00 92.28           H  
ATOM   4149  CD  ARG A 259      19.131   3.785  -3.544  1.00 92.28           C  
ATOM   4150  HD2 ARG A 259      19.837   4.582  -3.309  1.00 92.28           H  
ATOM   4151  HD3 ARG A 259      19.618   3.060  -4.195  1.00 92.28           H  
ATOM   4152  NE  ARG A 259      18.700   3.135  -2.292  1.00 92.28           N  
ATOM   4153  HE  ARG A 259      17.862   3.491  -1.855  1.00 92.28           H  
ATOM   4154  NH1 ARG A 259      20.473   1.695  -2.061  1.00 92.28           N  
ATOM   4155 HH11 ARG A 259      20.938   0.966  -1.539  1.00 92.28           H  
ATOM   4156 HH12 ARG A 259      20.878   2.075  -2.905  1.00 92.28           H  
ATOM   4157  NH2 ARG A 259      18.826   1.684  -0.544  1.00 92.28           N  
ATOM   4158 HH21 ARG A 259      19.320   0.985  -0.009  1.00 92.28           H  
ATOM   4159 HH22 ARG A 259      17.968   2.055  -0.160  1.00 92.28           H  
ATOM   4160  CZ  ARG A 259      19.334   2.178  -1.640  1.00 92.28           C  
ATOM   4161  N   LYS A 260      18.455   6.244  -8.477  1.00 92.04           N  
ATOM   4162  H   LYS A 260      18.717   5.270  -8.527  1.00 92.04           H  
ATOM   4163  CA  LYS A 260      18.937   7.172  -9.515  1.00 92.04           C  
ATOM   4164  HA  LYS A 260      19.542   7.942  -9.037  1.00 92.04           H  
ATOM   4165  C   LYS A 260      17.787   7.892 -10.226  1.00 92.04           C  
ATOM   4166  CB  LYS A 260      19.810   6.397 -10.515  1.00 92.04           C  
ATOM   4167  HB2 LYS A 260      20.586   5.858  -9.971  1.00 92.04           H  
ATOM   4168  HB3 LYS A 260      19.195   5.672 -11.046  1.00 92.04           H  
ATOM   4169  O   LYS A 260      17.896   9.072 -10.548  1.00 92.04           O  
ATOM   4170  CG  LYS A 260      20.480   7.345 -11.524  1.00 92.04           C  
ATOM   4171  HG2 LYS A 260      19.725   7.944 -12.033  1.00 92.04           H  
ATOM   4172  HG3 LYS A 260      21.162   8.011 -10.996  1.00 92.04           H  
ATOM   4173  CD  LYS A 260      21.250   6.569 -12.593  1.00 92.04           C  
ATOM   4174  HD2 LYS A 260      22.036   5.984 -12.118  1.00 92.04           H  
ATOM   4175  HD3 LYS A 260      20.554   5.902 -13.102  1.00 92.04           H  
ATOM   4176  CE  LYS A 260      21.890   7.536 -13.599  1.00 92.04           C  
ATOM   4177  HE2 LYS A 260      21.377   8.496 -13.548  1.00 92.04           H  
ATOM   4178  HE3 LYS A 260      22.925   7.695 -13.295  1.00 92.04           H  
ATOM   4179  NZ  LYS A 260      21.838   7.007 -14.986  1.00 92.04           N  
ATOM   4180  HZ1 LYS A 260      22.545   7.415 -15.581  1.00 92.04           H  
ATOM   4181  HZ2 LYS A 260      22.020   6.014 -14.996  1.00 92.04           H  
ATOM   4182  HZ3 LYS A 260      20.926   7.116 -15.407  1.00 92.04           H  
ATOM   4183  N   THR A 261      16.686   7.188 -10.477  1.00 91.81           N  
ATOM   4184  H   THR A 261      16.680   6.215 -10.208  1.00 91.81           H  
ATOM   4185  CA  THR A 261      15.496   7.736 -11.149  1.00 91.81           C  
ATOM   4186  HA  THR A 261      15.820   8.534 -11.818  1.00 91.81           H  
ATOM   4187  C   THR A 261      14.499   8.400 -10.197  1.00 91.81           C  
ATOM   4188  CB  THR A 261      14.803   6.683 -12.027  1.00 91.81           C  
ATOM   4189  HB  THR A 261      13.896   7.112 -12.452  1.00 91.81           H  
ATOM   4190  O   THR A 261      13.444   8.833 -10.653  1.00 91.81           O  
ATOM   4191  CG2 THR A 261      15.690   6.219 -13.181  1.00 91.81           C  
ATOM   4192 HG21 THR A 261      16.599   5.748 -12.807  1.00 91.81           H  
ATOM   4193 HG22 THR A 261      15.956   7.073 -13.804  1.00 91.81           H  
ATOM   4194 HG23 THR A 261      15.140   5.497 -13.784  1.00 91.81           H  
ATOM   4195  OG1 THR A 261      14.454   5.545 -11.282  1.00 91.81           O  
ATOM   4196  HG1 THR A 261      15.249   5.023 -11.148  1.00 91.81           H  
ATOM   4197  N   LYS A 262      14.829   8.520  -8.899  1.00 92.25           N  
ATOM   4198  H   LYS A 262      15.715   8.139  -8.598  1.00 92.25           H  
ATOM   4199  CA  LYS A 262      13.965   9.094  -7.849  1.00 92.25           C  
ATOM   4200  HA  LYS A 262      14.432   8.878  -6.889  1.00 92.25           H  
ATOM   4201  C   LYS A 262      12.581   8.428  -7.771  1.00 92.25           C  
ATOM   4202  CB  LYS A 262      13.871  10.626  -7.989  1.00 92.25           C  
ATOM   4203  HB2 LYS A 262      13.314  10.866  -8.895  1.00 92.25           H  
ATOM   4204  HB3 LYS A 262      13.305  11.011  -7.140  1.00 92.25           H  
ATOM   4205  O   LYS A 262      11.588   9.077  -7.455  1.00 92.25           O  
ATOM   4206  CG  LYS A 262      15.227  11.347  -8.029  1.00 92.25           C  
ATOM   4207  HG2 LYS A 262      15.787  11.116  -7.122  1.00 92.25           H  
ATOM   4208  HG3 LYS A 262      15.799  11.018  -8.896  1.00 92.25           H  
ATOM   4209  CD  LYS A 262      15.000  12.863  -8.124  1.00 92.25           C  
ATOM   4210  HD2 LYS A 262      14.431  13.189  -7.253  1.00 92.25           H  
ATOM   4211  HD3 LYS A 262      14.426  13.082  -9.024  1.00 92.25           H  
ATOM   4212  CE  LYS A 262      16.336  13.615  -8.172  1.00 92.25           C  
ATOM   4213  HE2 LYS A 262      16.921  13.332  -7.296  1.00 92.25           H  
ATOM   4214  HE3 LYS A 262      16.887  13.292  -9.055  1.00 92.25           H  
ATOM   4215  NZ  LYS A 262      16.136  15.088  -8.194  1.00 92.25           N  
ATOM   4216  HZ1 LYS A 262      17.023  15.572  -8.211  1.00 92.25           H  
ATOM   4217  HZ2 LYS A 262      15.640  15.391  -7.369  1.00 92.25           H  
ATOM   4218  HZ3 LYS A 262      15.601  15.371  -9.002  1.00 92.25           H  
ATOM   4219  N   ARG A 263      12.509   7.134  -8.097  1.00 88.77           N  
ATOM   4220  H   ARG A 263      13.378   6.681  -8.339  1.00 88.77           H  
ATOM   4221  CA  ARG A 263      11.292   6.308  -7.989  1.00 88.77           C  
ATOM   4222  HA  ARG A 263      10.410   6.919  -8.181  1.00 88.77           H  
ATOM   4223  C   ARG A 263      11.099   5.736  -6.595  1.00 88.77           C  
ATOM   4224  CB  ARG A 263      11.357   5.163  -9.000  1.00 88.77           C  
ATOM   4225  HB2 ARG A 263      12.341   4.694  -8.964  1.00 88.77           H  
ATOM   4226  HB3 ARG A 263      10.611   4.414  -8.733  1.00 88.77           H  
ATOM   4227  O   ARG A 263       9.971   5.500  -6.184  1.00 88.77           O  
ATOM   4228  CG  ARG A 263      11.061   5.652 -10.417  1.00 88.77           C  
ATOM   4229  HG2 ARG A 263      10.049   6.056 -10.447  1.00 88.77           H  
ATOM   4230  HG3 ARG A 263      11.769   6.426 -10.713  1.00 88.77           H  
ATOM   4231  CD  ARG A 263      11.169   4.465 -11.372  1.00 88.77           C  
ATOM   4232  HD2 ARG A 263      12.222   4.219 -11.506  1.00 88.77           H  
ATOM   4233  HD3 ARG A 263      10.703   3.590 -10.918  1.00 88.77           H  
ATOM   4234  NE  ARG A 263      10.565   4.756 -12.687  1.00 88.77           N  
ATOM   4235  HE  ARG A 263      11.123   5.315 -13.317  1.00 88.77           H  
ATOM   4236  NH1 ARG A 263       8.680   3.493 -12.405  1.00 88.77           N  
ATOM   4237 HH11 ARG A 263       8.899   3.382 -11.425  1.00 88.77           H  
ATOM   4238 HH12 ARG A 263       8.017   2.803 -12.730  1.00 88.77           H  
ATOM   4239  NH2 ARG A 263       9.170   4.272 -14.428  1.00 88.77           N  
ATOM   4240 HH21 ARG A 263       8.416   3.670 -14.726  1.00 88.77           H  
ATOM   4241 HH22 ARG A 263       9.829   4.671 -15.081  1.00 88.77           H  
ATOM   4242  CZ  ARG A 263       9.473   4.185 -13.165  1.00 88.77           C  
ATOM   4243  N   VAL A 264      12.201   5.526  -5.887  1.00 85.75           N  
ATOM   4244  H   VAL A 264      13.083   5.777  -6.310  1.00 85.75           H  
ATOM   4245  CA  VAL A 264      12.204   5.283  -4.448  1.00 85.75           C  
ATOM   4246  HA  VAL A 264      11.177   5.258  -4.083  1.00 85.75           H  
ATOM   4247  C   VAL A 264      12.886   6.459  -3.774  1.00 85.75           C  
ATOM   4248  CB  VAL A 264      12.852   3.942  -4.064  1.00 85.75           C  
ATOM   4249  HB  VAL A 264      12.828   3.858  -2.977  1.00 85.75           H  
ATOM   4250  O   VAL A 264      13.778   7.094  -4.348  1.00 85.75           O  
ATOM   4251  CG1 VAL A 264      12.045   2.768  -4.630  1.00 85.75           C  
ATOM   4252 HG11 VAL A 264      12.492   1.827  -4.309  1.00 85.75           H  
ATOM   4253 HG12 VAL A 264      12.011   2.803  -5.719  1.00 85.75           H  
ATOM   4254 HG13 VAL A 264      11.026   2.812  -4.245  1.00 85.75           H  
ATOM   4255  CG2 VAL A 264      14.313   3.831  -4.509  1.00 85.75           C  
ATOM   4256 HG21 VAL A 264      14.905   4.605  -4.022  1.00 85.75           H  
ATOM   4257 HG22 VAL A 264      14.380   3.945  -5.591  1.00 85.75           H  
ATOM   4258 HG23 VAL A 264      14.710   2.857  -4.221  1.00 85.75           H  
ATOM   4259  N   GLN A 265      12.458   6.759  -2.558  1.00 77.76           N  
ATOM   4260  H   GLN A 265      11.726   6.208  -2.132  1.00 77.76           H  
ATOM   4261  CA  GLN A 265      13.101   7.779  -1.751  1.00 77.76           C  
ATOM   4262  HA  GLN A 265      13.163   8.705  -2.323  1.00 77.76           H  
ATOM   4263  C   GLN A 265      14.518   7.355  -1.363  1.00 77.76           C  
ATOM   4264  CB  GLN A 265      12.259   8.022  -0.513  1.00 77.76           C  
ATOM   4265  HB2 GLN A 265      12.131   7.070   0.003  1.00 77.76           H  
ATOM   4266  HB3 GLN A 265      12.784   8.707   0.153  1.00 77.76           H  
ATOM   4267  O   GLN A 265      14.851   6.167  -1.345  1.00 77.76           O  
ATOM   4268  CG  GLN A 265      10.894   8.633  -0.865  1.00 77.76           C  
ATOM   4269  HG2 GLN A 265      10.332   7.984  -1.536  1.00 77.76           H  
ATOM   4270  HG3 GLN A 265      11.037   9.605  -1.336  1.00 77.76           H  
ATOM   4271  CD  GLN A 265      10.097   8.797   0.404  1.00 77.76           C  
ATOM   4272  NE2 GLN A 265       9.269   9.806   0.512  1.00 77.76           N  
ATOM   4273 HE21 GLN A 265       9.054  10.450  -0.236  1.00 77.76           H  
ATOM   4274 HE22 GLN A 265       8.801   9.835   1.406  1.00 77.76           H  
ATOM   4275  OE1 GLN A 265      10.263   8.015   1.320  1.00 77.76           O  
ATOM   4276  N   LYS A 266      15.354   8.341  -1.017  1.00 78.13           N  
ATOM   4277  H   LYS A 266      14.999   9.286  -1.000  1.00 78.13           H  
ATOM   4278  CA  LYS A 266      16.730   8.097  -0.559  1.00 78.13           C  
ATOM   4279  HA  LYS A 266      17.295   7.599  -1.346  1.00 78.13           H  
ATOM   4280  C   LYS A 266      16.765   7.149   0.649  1.00 78.13           C  
ATOM   4281  CB  LYS A 266      17.413   9.428  -0.212  1.00 78.13           C  
ATOM   4282  HB2 LYS A 266      18.371   9.201   0.255  1.00 78.13           H  
ATOM   4283  HB3 LYS A 266      16.809   9.962   0.521  1.00 78.13           H  
ATOM   4284  O   LYS A 266      17.627   6.277   0.699  1.00 78.13           O  
ATOM   4285  CG  LYS A 266      17.670  10.334  -1.431  1.00 78.13           C  
ATOM   4286  HG2 LYS A 266      16.724  10.626  -1.887  1.00 78.13           H  
ATOM   4287  HG3 LYS A 266      18.276   9.800  -2.163  1.00 78.13           H  
ATOM   4288  CD  LYS A 266      18.422  11.588  -0.958  1.00 78.13           C  
ATOM   4289  HD2 LYS A 266      19.345  11.275  -0.469  1.00 78.13           H  
ATOM   4290  HD3 LYS A 266      17.810  12.098  -0.215  1.00 78.13           H  
ATOM   4291  CE  LYS A 266      18.769  12.576  -2.080  1.00 78.13           C  
ATOM   4292  HE2 LYS A 266      19.399  12.069  -2.811  1.00 78.13           H  
ATOM   4293  HE3 LYS A 266      17.846  12.892  -2.564  1.00 78.13           H  
ATOM   4294  NZ  LYS A 266      19.484  13.756  -1.515  1.00 78.13           N  
ATOM   4295  HZ1 LYS A 266      19.741  14.440  -2.212  1.00 78.13           H  
ATOM   4296  HZ2 LYS A 266      20.327  13.478  -1.032  1.00 78.13           H  
ATOM   4297  HZ3 LYS A 266      18.923  14.222  -0.816  1.00 78.13           H  
ATOM   4298  N   ASN A 267      15.768   7.262   1.526  1.00 71.41           N  
ATOM   4299  H   ASN A 267      15.135   8.042   1.416  1.00 71.41           H  
ATOM   4300  CA  ASN A 267      15.653   6.505   2.774  1.00 71.41           C  
ATOM   4301  HA  ASN A 267      16.653   6.274   3.140  1.00 71.41           H  
ATOM   4302  C   ASN A 267      14.921   5.175   2.625  1.00 71.41           C  
ATOM   4303  CB  ASN A 267      14.960   7.386   3.820  1.00 71.41           C  
ATOM   4304  HB2 ASN A 267      14.928   6.870   4.780  1.00 71.41           H  
ATOM   4305  HB3 ASN A 267      13.933   7.587   3.512  1.00 71.41           H  
ATOM   4306  O   ASN A 267      14.657   4.524   3.629  1.00 71.41           O  
ATOM   4307  CG  ASN A 267      15.685   8.693   4.030  1.00 71.41           C  
ATOM   4308  ND2 ASN A 267      14.967   9.706   4.425  1.00 71.41           N  
ATOM   4309 HD21 ASN A 267      15.503  10.425   4.889  1.00 71.41           H  
ATOM   4310 HD22 ASN A 267      14.037   9.586   4.800  1.00 71.41           H  
ATOM   4311  OD1 ASN A 267      16.867   8.827   3.749  1.00 71.41           O  
ATOM   4312  N   TYR A 268      14.582   4.758   1.400  1.00 75.53           N  
ATOM   4313  H   TYR A 268      14.814   5.324   0.596  1.00 75.53           H  
ATOM   4314  CA  TYR A 268      13.962   3.458   1.196  1.00 75.53           C  
ATOM   4315  HA  TYR A 268      13.052   3.418   1.794  1.00 75.53           H  
ATOM   4316  C   TYR A 268      14.916   2.365   1.694  1.00 75.53           C  
ATOM   4317  CB  TYR A 268      13.560   3.277  -0.271  1.00 75.53           C  
ATOM   4318  HB2 TYR A 268      12.918   4.111  -0.556  1.00 75.53           H  
ATOM   4319  HB3 TYR A 268      14.449   3.314  -0.899  1.00 75.53           H  
ATOM   4320  O   TYR A 268      15.920   2.031   1.038  1.00 75.53           O  
ATOM   4321  CG  TYR A 268      12.806   1.986  -0.532  1.00 75.53           C  
ATOM   4322  CD1 TYR A 268      13.487   0.855  -1.023  1.00 75.53           C  
ATOM   4323  HD1 TYR A 268      14.550   0.908  -1.206  1.00 75.53           H  
ATOM   4324  CD2 TYR A 268      11.430   1.904  -0.243  1.00 75.53           C  
ATOM   4325  HD2 TYR A 268      10.914   2.748   0.191  1.00 75.53           H  
ATOM   4326  CE1 TYR A 268      12.792  -0.351  -1.235  1.00 75.53           C  
ATOM   4327  HE1 TYR A 268      13.317  -1.229  -1.582  1.00 75.53           H  
ATOM   4328  CE2 TYR A 268      10.729   0.704  -0.473  1.00 75.53           C  
ATOM   4329  HE2 TYR A 268       9.682   0.633  -0.222  1.00 75.53           H  
ATOM   4330  OH  TYR A 268      10.742  -1.591  -1.196  1.00 75.53           O  
ATOM   4331  HH  TYR A 268      11.351  -2.297  -1.424  1.00 75.53           H  
ATOM   4332  CZ  TYR A 268      11.408  -0.426  -0.972  1.00 75.53           C  
ATOM   4333  N   LEU A 269      14.587   1.831   2.873  1.00 65.34           N  
ATOM   4334  H   LEU A 269      13.845   2.280   3.390  1.00 65.34           H  
ATOM   4335  CA  LEU A 269      15.191   0.655   3.472  1.00 65.34           C  
ATOM   4336  HA  LEU A 269      16.275   0.707   3.374  1.00 65.34           H  
ATOM   4337  C   LEU A 269      14.705  -0.544   2.668  1.00 65.34           C  
ATOM   4338  CB  LEU A 269      14.825   0.551   4.968  1.00 65.34           C  
ATOM   4339  HB2 LEU A 269      15.167  -0.414   5.339  1.00 65.34           H  
ATOM   4340  HB3 LEU A 269      13.739   0.568   5.058  1.00 65.34           H  
ATOM   4341  O   LEU A 269      13.826  -1.300   3.074  1.00 65.34           O  
ATOM   4342  CG  LEU A 269      15.403   1.650   5.879  1.00 65.34           C  
ATOM   4343  HG  LEU A 269      15.077   2.628   5.524  1.00 65.34           H  
ATOM   4344  CD1 LEU A 269      14.881   1.451   7.301  1.00 65.34           C  
ATOM   4345 HD11 LEU A 269      13.793   1.513   7.307  1.00 65.34           H  
ATOM   4346 HD12 LEU A 269      15.254   2.245   7.948  1.00 65.34           H  
ATOM   4347 HD13 LEU A 269      15.188   0.483   7.697  1.00 65.34           H  
ATOM   4348  CD2 LEU A 269      16.935   1.620   5.924  1.00 65.34           C  
ATOM   4349 HD21 LEU A 269      17.282   2.365   6.640  1.00 65.34           H  
ATOM   4350 HD22 LEU A 269      17.281   0.634   6.232  1.00 65.34           H  
ATOM   4351 HD23 LEU A 269      17.339   1.878   4.945  1.00 65.34           H  
ATOM   4352  N   GLY A 270      15.277  -0.713   1.476  1.00 64.18           N  
ATOM   4353  H   GLY A 270      15.923  -0.005   1.157  1.00 64.18           H  
ATOM   4354  CA  GLY A 270      15.206  -2.004   0.822  1.00 64.18           C  
ATOM   4355  HA2 GLY A 270      15.849  -2.029  -0.057  1.00 64.18           H  
ATOM   4356  HA3 GLY A 270      14.175  -2.214   0.539  1.00 64.18           H  
ATOM   4357  C   GLY A 270      15.688  -3.036   1.831  1.00 64.18           C  
ATOM   4358  O   GLY A 270      16.707  -2.810   2.494  1.00 64.18           O  
ATOM   4359  N   SER A 271      14.961  -4.149   1.965  1.00 67.78           N  
ATOM   4360  H   SER A 271      14.044  -4.218   1.546  1.00 67.78           H  
ATOM   4361  CA  SER A 271      15.497  -5.326   2.639  1.00 67.78           C  
ATOM   4362  HA  SER A 271      15.471  -5.175   3.718  1.00 67.78           H  
ATOM   4363  C   SER A 271      16.937  -5.486   2.169  1.00 67.78           C  
ATOM   4364  CB  SER A 271      14.690  -6.572   2.267  1.00 67.78           C  
ATOM   4365  HB2 SER A 271      14.812  -6.756   1.200  1.00 67.78           H  
ATOM   4366  HB3 SER A 271      15.061  -7.435   2.820  1.00 67.78           H  
ATOM   4367  O   SER A 271      17.191  -5.359   0.965  1.00 67.78           O  
ATOM   4368  OG  SER A 271      13.319  -6.365   2.557  1.00 67.78           O  
ATOM   4369  HG  SER A 271      13.203  -6.275   3.506  1.00 67.78           H  
ATOM   4370  N   LYS A 272      17.876  -5.667   3.107  1.00 64.33           N  
ATOM   4371  H   LYS A 272      17.590  -5.675   4.076  1.00 64.33           H  
ATOM   4372  CA  LYS A 272      19.260  -6.016   2.783  1.00 64.33           C  
ATOM   4373  HA  LYS A 272      19.666  -5.309   2.059  1.00 64.33           H  
ATOM   4374  C   LYS A 272      19.205  -7.384   2.108  1.00 64.33           C  
ATOM   4375  CB  LYS A 272      20.156  -6.035   4.038  1.00 64.33           C  
ATOM   4376  HB2 LYS A 272      19.702  -6.683   4.789  1.00 64.33           H  
ATOM   4377  HB3 LYS A 272      21.116  -6.470   3.760  1.00 64.33           H  
ATOM   4378  O   LYS A 272      19.415  -8.404   2.752  1.00 64.33           O  
ATOM   4379  CG  LYS A 272      20.421  -4.655   4.661  1.00 64.33           C  
ATOM   4380  HG2 LYS A 272      19.477  -4.213   4.980  1.00 64.33           H  
ATOM   4381  HG3 LYS A 272      20.886  -4.006   3.919  1.00 64.33           H  
ATOM   4382  CD  LYS A 272      21.355  -4.799   5.876  1.00 64.33           C  
ATOM   4383  HD2 LYS A 272      20.897  -5.482   6.592  1.00 64.33           H  
ATOM   4384  HD3 LYS A 272      22.304  -5.221   5.547  1.00 64.33           H  
ATOM   4385  CE  LYS A 272      21.603  -3.445   6.554  1.00 64.33           C  
ATOM   4386  HE2 LYS A 272      20.641  -3.017   6.835  1.00 64.33           H  
ATOM   4387  HE3 LYS A 272      22.066  -2.773   5.831  1.00 64.33           H  
ATOM   4388  NZ  LYS A 272      22.469  -3.578   7.756  1.00 64.33           N  
ATOM   4389  HZ1 LYS A 272      22.617  -2.677   8.188  1.00 64.33           H  
ATOM   4390  HZ2 LYS A 272      22.037  -4.182   8.441  1.00 64.33           H  
ATOM   4391  HZ3 LYS A 272      23.369  -3.964   7.511  1.00 64.33           H  
ATOM   4392  N   ALA A 273      18.801  -7.411   0.843  1.00 58.23           N  
ATOM   4393  H   ALA A 273      18.519  -6.541   0.413  1.00 58.23           H  
ATOM   4394  CA  ALA A 273      18.933  -8.569   0.005  1.00 58.23           C  
ATOM   4395  HA  ALA A 273      18.405  -9.413   0.448  1.00 58.23           H  
ATOM   4396  C   ALA A 273      20.427  -8.828   0.016  1.00 58.23           C  
ATOM   4397  CB  ALA A 273      18.359  -8.289  -1.386  1.00 58.23           C  
ATOM   4398  HB1 ALA A 273      17.288  -8.103  -1.303  1.00 58.23           H  
ATOM   4399  HB2 ALA A 273      18.520  -9.155  -2.028  1.00 58.23           H  
ATOM   4400  HB3 ALA A 273      18.855  -7.426  -1.831  1.00 58.23           H  
ATOM   4401  O   ALA A 273      21.222  -7.953  -0.336  1.00 58.23           O  
ATOM   4402  N   ILE A 274      20.788  -9.979   0.565  1.00 61.63           N  
ATOM   4403  H   ILE A 274      20.067 -10.606   0.893  1.00 61.63           H  
ATOM   4404  CA  ILE A 274      22.128 -10.508   0.439  1.00 61.63           C  
ATOM   4405  HA  ILE A 274      22.862  -9.781   0.788  1.00 61.63           H  
ATOM   4406  C   ILE A 274      22.269 -10.697  -1.066  1.00 61.63           C  
ATOM   4407  CB  ILE A 274      22.255 -11.816   1.253  1.00 61.63           C  
ATOM   4408  HB  ILE A 274      21.516 -12.528   0.885  1.00 61.63           H  
ATOM   4409  O   ILE A 274      21.710 -11.641  -1.617  1.00 61.63           O  
ATOM   4410  CG1 ILE A 274      21.976 -11.557   2.755  1.00 61.63           C  
ATOM   4411 HG12 ILE A 274      21.033 -11.021   2.870  1.00 61.63           H  
ATOM   4412 HG13 ILE A 274      22.766 -10.931   3.169  1.00 61.63           H  
ATOM   4413  CG2 ILE A 274      23.653 -12.425   1.055  1.00 61.63           C  
ATOM   4414 HG21 ILE A 274      23.832 -12.615  -0.004  1.00 61.63           H  
ATOM   4415 HG22 ILE A 274      23.730 -13.382   1.571  1.00 61.63           H  
ATOM   4416 HG23 ILE A 274      24.421 -11.746   1.425  1.00 61.63           H  
ATOM   4417  CD1 ILE A 274      21.855 -12.834   3.597  1.00 61.63           C  
ATOM   4418 HD11 ILE A 274      22.813 -13.351   3.647  1.00 61.63           H  
ATOM   4419 HD12 ILE A 274      21.551 -12.569   4.609  1.00 61.63           H  
ATOM   4420 HD13 ILE A 274      21.105 -13.495   3.163  1.00 61.63           H  
ATOM   4421  N   THR A 275      22.885  -9.725  -1.740  1.00 59.81           N  
ATOM   4422  H   THR A 275      23.221  -8.907  -1.252  1.00 59.81           H  
ATOM   4423  CA  THR A 275      23.321  -9.919  -3.117  1.00 59.81           C  
ATOM   4424  HA  THR A 275      22.464 -10.083  -3.771  1.00 59.81           H  
ATOM   4425  C   THR A 275      24.173 -11.164  -3.105  1.00 59.81           C  
ATOM   4426  CB  THR A 275      24.135  -8.739  -3.661  1.00 59.81           C  
ATOM   4427  HB  THR A 275      24.629  -9.034  -4.587  1.00 59.81           H  
ATOM   4428  O   THR A 275      25.013 -11.321  -2.204  1.00 59.81           O  
ATOM   4429  CG2 THR A 275      23.222  -7.558  -3.951  1.00 59.81           C  
ATOM   4430 HG21 THR A 275      23.816  -6.729  -4.334  1.00 59.81           H  
ATOM   4431 HG22 THR A 275      22.512  -7.875  -4.715  1.00 59.81           H  
ATOM   4432 HG23 THR A 275      22.691  -7.254  -3.048  1.00 59.81           H  
ATOM   4433  OG1 THR A 275      25.103  -8.315  -2.725  1.00 59.81           O  
ATOM   4434  HG1 THR A 275      25.699  -9.063  -2.636  1.00 59.81           H  
ATOM   4435  N   ASP A 276      23.959 -12.045  -4.074  1.00 64.45           N  
ATOM   4436  H   ASP A 276      23.364 -11.810  -4.856  1.00 64.45           H  
ATOM   4437  CA  ASP A 276      24.954 -13.070  -4.292  1.00 64.45           C  
ATOM   4438  HA  ASP A 276      25.057 -13.652  -3.376  1.00 64.45           H  
ATOM   4439  C   ASP A 276      26.285 -12.346  -4.560  1.00 64.45           C  
ATOM   4440  CB  ASP A 276      24.501 -14.024  -5.403  1.00 64.45           C  
ATOM   4441  HB2 ASP A 276      23.507 -14.400  -5.160  1.00 64.45           H  
ATOM   4442  HB3 ASP A 276      24.439 -13.475  -6.342  1.00 64.45           H  
ATOM   4443  O   ASP A 276      26.330 -11.257  -5.142  1.00 64.45           O  
ATOM   4444  CG  ASP A 276      25.443 -15.221  -5.563  1.00 64.45           C  
ATOM   4445  OD1 ASP A 276      26.334 -15.398  -4.695  1.00 64.45           O  
ATOM   4446  OD2 ASP A 276      25.313 -15.932  -6.583  1.00 64.45           O  
ATOM   4447  N   ARG A 277      27.394 -12.901  -4.066  1.00 66.04           N  
ATOM   4448  H   ARG A 277      27.305 -13.869  -3.793  1.00 66.04           H  
ATOM   4449  CA  ARG A 277      28.726 -12.284  -4.205  1.00 66.04           C  
ATOM   4450  HA  ARG A 277      28.678 -11.259  -3.836  1.00 66.04           H  
ATOM   4451  C   ARG A 277      29.161 -12.153  -5.674  1.00 66.04           C  
ATOM   4452  CB  ARG A 277      29.761 -13.079  -3.394  1.00 66.04           C  
ATOM   4453  HB2 ARG A 277      29.688 -14.134  -3.656  1.00 66.04           H  
ATOM   4454  HB3 ARG A 277      30.757 -12.733  -3.668  1.00 66.04           H  
ATOM   4455  O   ARG A 277      30.230 -11.615  -5.940  1.00 66.04           O  
ATOM   4456  CG  ARG A 277      29.606 -12.907  -1.877  1.00 66.04           C  
ATOM   4457  HG2 ARG A 277      28.636 -13.289  -1.556  1.00 66.04           H  
ATOM   4458  HG3 ARG A 277      29.682 -11.850  -1.623  1.00 66.04           H  
ATOM   4459  CD  ARG A 277      30.727 -13.689  -1.180  1.00 66.04           C  
ATOM   4460  HD2 ARG A 277      31.684 -13.351  -1.577  1.00 66.04           H  
ATOM   4461  HD3 ARG A 277      30.603 -14.746  -1.416  1.00 66.04           H  
ATOM   4462  NE  ARG A 277      30.717 -13.502   0.284  1.00 66.04           N  
ATOM   4463  HE  ARG A 277      30.024 -12.865   0.649  1.00 66.04           H  
ATOM   4464  NH1 ARG A 277      32.430 -14.956   0.754  1.00 66.04           N  
ATOM   4465 HH11 ARG A 277      32.498 -15.167  -0.232  1.00 66.04           H  
ATOM   4466 HH12 ARG A 277      33.043 -15.410   1.415  1.00 66.04           H  
ATOM   4467  NH2 ARG A 277      31.445 -13.845   2.418  1.00 66.04           N  
ATOM   4468 HH21 ARG A 277      32.065 -14.309   3.065  1.00 66.04           H  
ATOM   4469 HH22 ARG A 277      30.756 -13.189   2.758  1.00 66.04           H  
ATOM   4470  CZ  ARG A 277      31.527 -14.098   1.142  1.00 66.04           C  
ATOM   4471  N   SER A 278      28.359 -12.664  -6.604  1.00 73.92           N  
ATOM   4472  H   SER A 278      27.471 -13.033  -6.295  1.00 73.92           H  
ATOM   4473  CA  SER A 278      28.577 -12.685  -8.044  1.00 73.92           C  
ATOM   4474  HA  SER A 278      29.626 -12.909  -8.238  1.00 73.92           H  
ATOM   4475  C   SER A 278      28.266 -11.356  -8.749  1.00 73.92           C  
ATOM   4476  CB  SER A 278      27.732 -13.826  -8.624  1.00 73.92           C  
ATOM   4477  HB2 SER A 278      28.077 -14.773  -8.210  1.00 73.92           H  
ATOM   4478  HB3 SER A 278      27.845 -13.849  -9.708  1.00 73.92           H  
ATOM   4479  O   SER A 278      28.824 -11.110  -9.821  1.00 73.92           O  
ATOM   4480  OG  SER A 278      26.373 -13.645  -8.288  1.00 73.92           O  
ATOM   4481  HG  SER A 278      25.976 -14.467  -7.991  1.00 73.92           H  
ATOM   4482  N   LEU A 279      27.439 -10.469  -8.179  1.00 83.94           N  
ATOM   4483  H   LEU A 279      26.953 -10.730  -7.333  1.00 83.94           H  
ATOM   4484  CA  LEU A 279      27.133  -9.180  -8.807  1.00 83.94           C  
ATOM   4485  HA  LEU A 279      27.094  -9.348  -9.883  1.00 83.94           H  
ATOM   4486  C   LEU A 279      28.221  -8.128  -8.533  1.00 83.94           C  
ATOM   4487  CB  LEU A 279      25.737  -8.700  -8.376  1.00 83.94           C  
ATOM   4488  HB2 LEU A 279      25.011  -9.477  -8.615  1.00 83.94           H  
ATOM   4489  HB3 LEU A 279      25.737  -8.570  -7.293  1.00 83.94           H  
ATOM   4490  O   LEU A 279      28.352  -7.615  -7.422  1.00 83.94           O  
ATOM   4491  CG  LEU A 279      25.300  -7.380  -9.044  1.00 83.94           C  
ATOM   4492  HG  LEU A 279      26.063  -6.617  -8.890  1.00 83.94           H  
ATOM   4493  CD1 LEU A 279      25.061  -7.538 -10.550  1.00 83.94           C  
ATOM   4494 HD11 LEU A 279      24.645  -6.615 -10.955  1.00 83.94           H  
ATOM   4495 HD12 LEU A 279      26.005  -7.751 -11.052  1.00 83.94           H  
ATOM   4496 HD13 LEU A 279      24.363  -8.358 -10.720  1.00 83.94           H  
ATOM   4497  CD2 LEU A 279      24.012  -6.861  -8.407  1.00 83.94           C  
ATOM   4498 HD21 LEU A 279      23.791  -5.862  -8.783  1.00 83.94           H  
ATOM   4499 HD22 LEU A 279      23.190  -7.541  -8.631  1.00 83.94           H  
ATOM   4500 HD23 LEU A 279      24.138  -6.813  -7.325  1.00 83.94           H  
ATOM   4501  N   ASP A 280      28.926  -7.707  -9.585  1.00 87.99           N  
ATOM   4502  H   ASP A 280      28.857  -8.227 -10.448  1.00 87.99           H  
ATOM   4503  CA  ASP A 280      29.740  -6.487  -9.558  1.00 87.99           C  
ATOM   4504  HA  ASP A 280      30.345  -6.492  -8.651  1.00 87.99           H  
ATOM   4505  C   ASP A 280      28.819  -5.251  -9.507  1.00 87.99           C  
ATOM   4506  CB  ASP A 280      30.720  -6.471 -10.741  1.00 87.99           C  
ATOM   4507  HB2 ASP A 280      31.321  -7.379 -10.702  1.00 87.99           H  
ATOM   4508  HB3 ASP A 280      30.158  -6.483 -11.674  1.00 87.99           H  
ATOM   4509  O   ASP A 280      28.290  -4.770 -10.517  1.00 87.99           O  
ATOM   4510  CG  ASP A 280      31.666  -5.259 -10.737  1.00 87.99           C  
ATOM   4511  OD1 ASP A 280      31.372  -4.260 -10.036  1.00 87.99           O  
ATOM   4512  OD2 ASP A 280      32.640  -5.304 -11.516  1.00 87.99           O  
ATOM   4513  N   ILE A 281      28.598  -4.754  -8.288  1.00 87.14           N  
ATOM   4514  H   ILE A 281      28.988  -5.273  -7.514  1.00 87.14           H  
ATOM   4515  CA  ILE A 281      27.727  -3.608  -8.006  1.00 87.14           C  
ATOM   4516  HA  ILE A 281      26.736  -3.830  -8.404  1.00 87.14           H  
ATOM   4517  C   ILE A 281      28.222  -2.340  -8.712  1.00 87.14           C  
ATOM   4518  CB  ILE A 281      27.608  -3.401  -6.474  1.00 87.14           C  
ATOM   4519  HB  ILE A 281      28.614  -3.375  -6.054  1.00 87.14           H  
ATOM   4520  O   ILE A 281      27.398  -1.516  -9.119  1.00 87.14           O  
ATOM   4521  CG1 ILE A 281      26.842  -4.584  -5.836  1.00 87.14           C  
ATOM   4522 HG12 ILE A 281      27.342  -5.515  -6.101  1.00 87.14           H  
ATOM   4523 HG13 ILE A 281      25.831  -4.626  -6.241  1.00 87.14           H  
ATOM   4524  CG2 ILE A 281      26.921  -2.064  -6.128  1.00 87.14           C  
ATOM   4525 HG21 ILE A 281      26.831  -1.949  -5.048  1.00 87.14           H  
ATOM   4526 HG22 ILE A 281      27.543  -1.246  -6.490  1.00 87.14           H  
ATOM   4527 HG23 ILE A 281      25.936  -2.022  -6.594  1.00 87.14           H  
ATOM   4528  CD1 ILE A 281      26.760  -4.540  -4.304  1.00 87.14           C  
ATOM   4529 HD11 ILE A 281      26.366  -5.490  -3.943  1.00 87.14           H  
ATOM   4530 HD12 ILE A 281      27.754  -4.389  -3.882  1.00 87.14           H  
ATOM   4531 HD13 ILE A 281      26.090  -3.747  -3.974  1.00 87.14           H  
ATOM   4532  N   ASP A 282      29.531  -2.153  -8.872  1.00 88.81           N  
ATOM   4533  H   ASP A 282      30.169  -2.916  -8.692  1.00 88.81           H  
ATOM   4534  CA  ASP A 282      30.076  -0.941  -9.481  1.00 88.81           C  
ATOM   4535  HA  ASP A 282      29.494  -0.085  -9.142  1.00 88.81           H  
ATOM   4536  C   ASP A 282      29.922  -0.974 -11.001  1.00 88.81           C  
ATOM   4537  CB  ASP A 282      31.518  -0.717  -9.017  1.00 88.81           C  
ATOM   4538  HB2 ASP A 282      31.948   0.103  -9.592  1.00 88.81           H  
ATOM   4539  HB3 ASP A 282      32.107  -1.614  -9.208  1.00 88.81           H  
ATOM   4540  O   ASP A 282      29.501   0.027 -11.593  1.00 88.81           O  
ATOM   4541  CG  ASP A 282      31.581  -0.346  -7.526  1.00 88.81           C  
ATOM   4542  OD1 ASP A 282      30.607   0.282  -7.005  1.00 88.81           O  
ATOM   4543  OD2 ASP A 282      32.614  -0.665  -6.905  1.00 88.81           O  
ATOM   4544  N   MET A 283      30.097  -2.143 -11.624  1.00 87.74           N  
ATOM   4545  H   MET A 283      30.482  -2.912 -11.094  1.00 87.74           H  
ATOM   4546  CA  MET A 283      29.696  -2.361 -13.015  1.00 87.74           C  
ATOM   4547  HA  MET A 283      30.238  -1.650 -13.639  1.00 87.74           H  
ATOM   4548  C   MET A 283      28.192  -2.114 -13.204  1.00 87.74           C  
ATOM   4549  CB  MET A 283      30.072  -3.782 -13.453  1.00 87.74           C  
ATOM   4550  HB2 MET A 283      29.509  -4.504 -12.861  1.00 87.74           H  
ATOM   4551  HB3 MET A 283      31.134  -3.944 -13.269  1.00 87.74           H  
ATOM   4552  O   MET A 283      27.790  -1.416 -14.139  1.00 87.74           O  
ATOM   4553  CG  MET A 283      29.774  -4.030 -14.938  1.00 87.74           C  
ATOM   4554  HG2 MET A 283      28.713  -3.859 -15.117  1.00 87.74           H  
ATOM   4555  HG3 MET A 283      29.976  -5.080 -15.151  1.00 87.74           H  
ATOM   4556  SD  MET A 283      30.719  -3.019 -16.116  1.00 87.74           S  
ATOM   4557  CE  MET A 283      32.355  -3.772 -15.887  1.00 87.74           C  
ATOM   4558  HE1 MET A 283      33.066  -3.323 -16.581  1.00 87.74           H  
ATOM   4559  HE2 MET A 283      32.703  -3.605 -14.867  1.00 87.74           H  
ATOM   4560  HE3 MET A 283      32.298  -4.845 -16.071  1.00 87.74           H  
ATOM   4561  N   ALA A 284      27.344  -2.619 -12.302  1.00 88.82           N  
ATOM   4562  H   ALA A 284      27.714  -3.218 -11.578  1.00 88.82           H  
ATOM   4563  CA  ALA A 284      25.902  -2.388 -12.367  1.00 88.82           C  
ATOM   4564  HA  ALA A 284      25.546  -2.719 -13.342  1.00 88.82           H  
ATOM   4565  C   ALA A 284      25.548  -0.898 -12.246  1.00 88.82           C  
ATOM   4566  CB  ALA A 284      25.203  -3.227 -11.296  1.00 88.82           C  
ATOM   4567  HB1 ALA A 284      25.505  -2.907 -10.299  1.00 88.82           H  
ATOM   4568  HB2 ALA A 284      25.463  -4.279 -11.420  1.00 88.82           H  
ATOM   4569  HB3 ALA A 284      24.125  -3.108 -11.404  1.00 88.82           H  
ATOM   4570  O   ALA A 284      24.785  -0.381 -13.064  1.00 88.82           O  
ATOM   4571  N   LYS A 285      26.139  -0.169 -11.289  1.00 90.25           N  
ATOM   4572  H   LYS A 285      26.757  -0.651 -10.651  1.00 90.25           H  
ATOM   4573  CA  LYS A 285      25.973   1.289 -11.158  1.00 90.25           C  
ATOM   4574  HA  LYS A 285      24.919   1.528 -11.012  1.00 90.25           H  
ATOM   4575  C   LYS A 285      26.441   2.022 -12.408  1.00 90.25           C  
ATOM   4576  CB  LYS A 285      26.791   1.825  -9.983  1.00 90.25           C  
ATOM   4577  HB2 LYS A 285      26.874   2.907 -10.081  1.00 90.25           H  
ATOM   4578  HB3 LYS A 285      27.797   1.412 -10.061  1.00 90.25           H  
ATOM   4579  O   LYS A 285      25.760   2.954 -12.838  1.00 90.25           O  
ATOM   4580  CG  LYS A 285      26.216   1.531  -8.592  1.00 90.25           C  
ATOM   4581  HG2 LYS A 285      26.038   0.462  -8.469  1.00 90.25           H  
ATOM   4582  HG3 LYS A 285      25.280   2.070  -8.445  1.00 90.25           H  
ATOM   4583  CD  LYS A 285      27.269   2.013  -7.588  1.00 90.25           C  
ATOM   4584  HD2 LYS A 285      28.236   1.629  -7.913  1.00 90.25           H  
ATOM   4585  HD3 LYS A 285      27.323   3.102  -7.597  1.00 90.25           H  
ATOM   4586  CE  LYS A 285      27.042   1.525  -6.160  1.00 90.25           C  
ATOM   4587  HE2 LYS A 285      26.593   0.533  -6.206  1.00 90.25           H  
ATOM   4588  HE3 LYS A 285      26.357   2.196  -5.642  1.00 90.25           H  
ATOM   4589  NZ  LYS A 285      28.361   1.442  -5.473  1.00 90.25           N  
ATOM   4590  HZ1 LYS A 285      28.319   0.978  -4.577  1.00 90.25           H  
ATOM   4591  HZ2 LYS A 285      29.024   0.915  -6.024  1.00 90.25           H  
ATOM   4592  HZ3 LYS A 285      28.800   2.345  -5.367  1.00 90.25           H  
ATOM   4593  N   HIS A 286      27.568   1.618 -12.994  1.00 89.03           N  
ATOM   4594  H   HIS A 286      28.110   0.892 -12.550  1.00 89.03           H  
ATOM   4595  CA  HIS A 286      28.073   2.191 -14.238  1.00 89.03           C  
ATOM   4596  HA  HIS A 286      28.193   3.266 -14.104  1.00 89.03           H  
ATOM   4597  C   HIS A 286      27.067   1.981 -15.379  1.00 89.03           C  
ATOM   4598  CB  HIS A 286      29.458   1.607 -14.552  1.00 89.03           C  
ATOM   4599  HB2 HIS A 286      29.412   0.518 -14.544  1.00 89.03           H  
ATOM   4600  HB3 HIS A 286      30.160   1.913 -13.776  1.00 89.03           H  
ATOM   4601  O   HIS A 286      26.656   2.955 -16.008  1.00 89.03           O  
ATOM   4602  CG  HIS A 286      29.982   2.048 -15.893  1.00 89.03           C  
ATOM   4603  CD2 HIS A 286      30.712   3.172 -16.171  1.00 89.03           C  
ATOM   4604  HD2 HIS A 286      31.039   3.911 -15.453  1.00 89.03           H  
ATOM   4605  ND1 HIS A 286      29.784   1.386 -17.081  1.00 89.03           N  
ATOM   4606  HD1 HIS A 286      29.383   0.464 -17.178  1.00 89.03           H  
ATOM   4607  CE1 HIS A 286      30.377   2.095 -18.053  1.00 89.03           C  
ATOM   4608  HE1 HIS A 286      30.426   1.798 -19.090  1.00 89.03           H  
ATOM   4609  NE2 HIS A 286      30.950   3.199 -17.552  1.00 89.03           N  
ATOM   4610  N   LEU A 287      26.571   0.757 -15.589  1.00 87.58           N  
ATOM   4611  H   LEU A 287      26.928  -0.002 -15.025  1.00 87.58           H  
ATOM   4612  CA  LEU A 287      25.579   0.447 -16.629  1.00 87.58           C  
ATOM   4613  HA  LEU A 287      25.957   0.808 -17.586  1.00 87.58           H  
ATOM   4614  C   LEU A 287      24.234   1.153 -16.408  1.00 87.58           C  
ATOM   4615  CB  LEU A 287      25.373  -1.073 -16.712  1.00 87.58           C  
ATOM   4616  HB2 LEU A 287      24.512  -1.267 -17.352  1.00 87.58           H  
ATOM   4617  HB3 LEU A 287      25.135  -1.445 -15.716  1.00 87.58           H  
ATOM   4618  O   LEU A 287      23.658   1.682 -17.357  1.00 87.58           O  
ATOM   4619  CG  LEU A 287      26.567  -1.870 -17.267  1.00 87.58           C  
ATOM   4620  HG  LEU A 287      27.450  -1.697 -16.652  1.00 87.58           H  
ATOM   4621  CD1 LEU A 287      26.223  -3.354 -17.230  1.00 87.58           C  
ATOM   4622 HD11 LEU A 287      25.962  -3.634 -16.210  1.00 87.58           H  
ATOM   4623 HD12 LEU A 287      25.388  -3.574 -17.896  1.00 87.58           H  
ATOM   4624 HD13 LEU A 287      27.091  -3.938 -17.538  1.00 87.58           H  
ATOM   4625  CD2 LEU A 287      26.907  -1.502 -18.712  1.00 87.58           C  
ATOM   4626 HD21 LEU A 287      27.326  -0.496 -18.743  1.00 87.58           H  
ATOM   4627 HD22 LEU A 287      27.668  -2.186 -19.088  1.00 87.58           H  
ATOM   4628 HD23 LEU A 287      26.019  -1.569 -19.340  1.00 87.58           H  
ATOM   4629  N   ILE A 288      23.763   1.245 -15.161  1.00 90.01           N  
ATOM   4630  H   ILE A 288      24.244   0.731 -14.437  1.00 90.01           H  
ATOM   4631  CA  ILE A 288      22.597   2.061 -14.793  1.00 90.01           C  
ATOM   4632  HA  ILE A 288      21.746   1.739 -15.392  1.00 90.01           H  
ATOM   4633  C   ILE A 288      22.864   3.542 -15.101  1.00 90.01           C  
ATOM   4634  CB  ILE A 288      22.263   1.860 -13.295  1.00 90.01           C  
ATOM   4635  HB  ILE A 288      23.185   1.982 -12.726  1.00 90.01           H  
ATOM   4636  O   ILE A 288      21.944   4.290 -15.455  1.00 90.01           O  
ATOM   4637  CG1 ILE A 288      21.699   0.452 -13.023  1.00 90.01           C  
ATOM   4638 HG12 ILE A 288      22.286  -0.298 -13.554  1.00 90.01           H  
ATOM   4639 HG13 ILE A 288      20.674   0.385 -13.387  1.00 90.01           H  
ATOM   4640  CG2 ILE A 288      21.256   2.911 -12.788  1.00 90.01           C  
ATOM   4641 HG21 ILE A 288      20.332   2.860 -13.364  1.00 90.01           H  
ATOM   4642 HG22 ILE A 288      21.040   2.763 -11.730  1.00 90.01           H  
ATOM   4643 HG23 ILE A 288      21.700   3.903 -12.862  1.00 90.01           H  
ATOM   4644  CD1 ILE A 288      21.740   0.105 -11.531  1.00 90.01           C  
ATOM   4645 HD11 ILE A 288      21.330  -0.892 -11.369  1.00 90.01           H  
ATOM   4646 HD12 ILE A 288      21.130   0.802 -10.955  1.00 90.01           H  
ATOM   4647 HD13 ILE A 288      22.766   0.130 -11.166  1.00 90.01           H  
ATOM   4648  N   SER A 289      24.111   3.990 -14.928  1.00 88.41           N  
ATOM   4649  H   SER A 289      24.806   3.328 -14.613  1.00 88.41           H  
ATOM   4650  CA  SER A 289      24.548   5.373 -15.119  1.00 88.41           C  
ATOM   4651  HA  SER A 289      23.836   6.012 -14.596  1.00 88.41           H  
ATOM   4652  C   SER A 289      24.596   5.794 -16.580  1.00 88.41           C  
ATOM   4653  CB  SER A 289      25.838   5.696 -14.380  1.00 88.41           C  
ATOM   4654  HB2 SER A 289      26.627   4.983 -14.618  1.00 88.41           H  
ATOM   4655  HB3 SER A 289      26.168   6.702 -14.638  1.00 88.41           H  
ATOM   4656  O   SER A 289      24.218   6.935 -16.863  1.00 88.41           O  
ATOM   4657  OG  SER A 289      25.513   5.652 -13.007  1.00 88.41           O  
ATOM   4658  HG  SER A 289      25.642   4.741 -12.732  1.00 88.41           H  
ATOM   4659  N   LEU A 290      24.947   4.874 -17.483  1.00 80.85           N  
ATOM   4660  H   LEU A 290      25.238   3.971 -17.138  1.00 80.85           H  
ATOM   4661  CA  LEU A 290      25.039   5.108 -18.922  1.00 80.85           C  
ATOM   4662  HA  LEU A 290      25.830   5.836 -19.100  1.00 80.85           H  
ATOM   4663  C   LEU A 290      23.734   5.700 -19.477  1.00 80.85           C  
ATOM   4664  CB  LEU A 290      25.411   3.799 -19.650  1.00 80.85           C  
ATOM   4665  HB2 LEU A 290      25.274   3.952 -20.720  1.00 80.85           H  
ATOM   4666  HB3 LEU A 290      24.712   3.022 -19.342  1.00 80.85           H  
ATOM   4667  O   LEU A 290      22.723   5.021 -19.639  1.00 80.85           O  
ATOM   4668  CG  LEU A 290      26.853   3.301 -19.425  1.00 80.85           C  
ATOM   4669  HG  LEU A 290      27.044   3.170 -18.360  1.00 80.85           H  
ATOM   4670  CD1 LEU A 290      27.037   1.953 -20.112  1.00 80.85           C  
ATOM   4671 HD11 LEU A 290      28.011   1.536 -19.856  1.00 80.85           H  
ATOM   4672 HD12 LEU A 290      26.965   2.078 -21.193  1.00 80.85           H  
ATOM   4673 HD13 LEU A 290      26.255   1.267 -19.784  1.00 80.85           H  
ATOM   4674  CD2 LEU A 290      27.900   4.259 -19.996  1.00 80.85           C  
ATOM   4675 HD21 LEU A 290      28.892   3.816 -19.909  1.00 80.85           H  
ATOM   4676 HD22 LEU A 290      27.909   5.185 -19.421  1.00 80.85           H  
ATOM   4677 HD23 LEU A 290      27.686   4.484 -21.041  1.00 80.85           H  
ATOM   4678  N   LYS A 291      23.777   6.993 -19.813  1.00 67.60           N  
ATOM   4679  H   LYS A 291      24.631   7.489 -19.598  1.00 67.60           H  
ATOM   4680  CA  LYS A 291      22.757   7.698 -20.611  1.00 67.60           C  
ATOM   4681  HA  LYS A 291      21.787   7.226 -20.448  1.00 67.60           H  
ATOM   4682  C   LYS A 291      23.014   7.559 -22.124  1.00 67.60           C  
ATOM   4683  CB  LYS A 291      22.667   9.175 -20.182  1.00 67.60           C  
ATOM   4684  HB2 LYS A 291      22.112   9.724 -20.943  1.00 67.60           H  
ATOM   4685  HB3 LYS A 291      23.669   9.602 -20.136  1.00 67.60           H  
ATOM   4686  O   LYS A 291      22.690   8.458 -22.886  1.00 67.60           O  
ATOM   4687  CG  LYS A 291      21.934   9.419 -18.857  1.00 67.60           C  
ATOM   4688  HG2 LYS A 291      20.960   8.929 -18.886  1.00 67.60           H  
ATOM   4689  HG3 LYS A 291      22.518   9.023 -18.026  1.00 67.60           H  
ATOM   4690  CD  LYS A 291      21.738  10.936 -18.695  1.00 67.60           C  
ATOM   4691  HD2 LYS A 291      22.718  11.406 -18.609  1.00 67.60           H  
ATOM   4692  HD3 LYS A 291      21.248  11.326 -19.587  1.00 67.60           H  
ATOM   4693  CE  LYS A 291      20.886  11.301 -17.476  1.00 67.60           C  
ATOM   4694  HE2 LYS A 291      19.920  10.805 -17.567  1.00 67.60           H  
ATOM   4695  HE3 LYS A 291      21.385  10.933 -16.580  1.00 67.60           H  
ATOM   4696  NZ  LYS A 291      20.700  12.774 -17.391  1.00 67.60           N  
ATOM   4697  HZ1 LYS A 291      21.593  13.240 -17.313  1.00 67.60           H  
ATOM   4698  HZ2 LYS A 291      20.252  13.126 -18.225  1.00 67.60           H  
ATOM   4699  HZ3 LYS A 291      20.140  13.034 -16.592  1.00 67.60           H  
ATOM   4700  N   GLY A 292      23.662   6.478 -22.541  1.00 54.27           N  
ATOM   4701  H   GLY A 292      23.863   5.758 -21.862  1.00 54.27           H  
ATOM   4702  CA  GLY A 292      24.210   6.332 -23.888  1.00 54.27           C  
ATOM   4703  HA2 GLY A 292      24.459   7.306 -24.308  1.00 54.27           H  
ATOM   4704  HA3 GLY A 292      23.467   5.863 -24.534  1.00 54.27           H  
ATOM   4705  C   GLY A 292      25.483   5.492 -23.842  1.00 54.27           C  
ATOM   4706  O   GLY A 292      26.442   5.824 -23.152  1.00 54.27           O  
ATOM   4707  N   ALA A 293      25.439   4.352 -24.517  1.00 47.44           N  
ATOM   4708  H   ALA A 293      24.620   4.205 -25.089  1.00 47.44           H  
ATOM   4709  CA  ALA A 293      26.428   3.289 -24.559  1.00 47.44           C  
ATOM   4710  HA  ALA A 293      26.528   2.877 -23.555  1.00 47.44           H  
ATOM   4711  C   ALA A 293      27.826   3.698 -25.058  1.00 47.44           C  
ATOM   4712  CB  ALA A 293      25.841   2.208 -25.473  1.00 47.44           C  
ATOM   4713  HB1 ALA A 293      25.724   2.589 -26.487  1.00 47.44           H  
ATOM   4714  HB2 ALA A 293      24.871   1.880 -25.098  1.00 47.44           H  
ATOM   4715  HB3 ALA A 293      26.512   1.351 -25.507  1.00 47.44           H  
ATOM   4716  O   ALA A 293      28.031   3.940 -26.241  1.00 47.44           O  
ATOM   4717  N   SER A 294      28.824   3.636 -24.178  1.00 50.02           N  
ATOM   4718  H   SER A 294      28.600   3.582 -23.194  1.00 50.02           H  
ATOM   4719  CA  SER A 294      30.227   3.526 -24.611  1.00 50.02           C  
ATOM   4720  HA  SER A 294      30.300   3.732 -25.679  1.00 50.02           H  
ATOM   4721  C   SER A 294      30.792   2.113 -24.426  1.00 50.02           C  
ATOM   4722  CB  SER A 294      31.072   4.595 -23.915  1.00 50.02           C  
ATOM   4723  HB2 SER A 294      30.831   4.614 -22.853  1.00 50.02           H  
ATOM   4724  HB3 SER A 294      30.841   5.571 -24.343  1.00 50.02           H  
ATOM   4725  O   SER A 294      31.642   1.699 -25.207  1.00 50.02           O  
ATOM   4726  OG  SER A 294      32.452   4.329 -24.056  1.00 50.02           O  
ATOM   4727  HG  SER A 294      32.623   4.075 -24.966  1.00 50.02           H  
ATOM   4728  N   LYS A 295      30.332   1.358 -23.420  1.00 57.88           N  
ATOM   4729  H   LYS A 295      29.630   1.755 -22.812  1.00 57.88           H  
ATOM   4730  CA  LYS A 295      30.871   0.028 -23.079  1.00 57.88           C  
ATOM   4731  HA  LYS A 295      31.251  -0.449 -23.982  1.00 57.88           H  
ATOM   4732  C   LYS A 295      29.785  -0.901 -22.541  1.00 57.88           C  
ATOM   4733  CB  LYS A 295      32.031   0.157 -22.076  1.00 57.88           C  
ATOM   4734  HB2 LYS A 295      32.355  -0.845 -21.795  1.00 57.88           H  
ATOM   4735  HB3 LYS A 295      31.679   0.665 -21.178  1.00 57.88           H  
ATOM   4736  O   LYS A 295      29.902  -1.450 -21.450  1.00 57.88           O  
ATOM   4737  CG  LYS A 295      33.251   0.898 -22.634  1.00 57.88           C  
ATOM   4738  HG2 LYS A 295      32.992   1.939 -22.828  1.00 57.88           H  
ATOM   4739  HG3 LYS A 295      33.576   0.423 -23.560  1.00 57.88           H  
ATOM   4740  CD  LYS A 295      34.390   0.867 -21.616  1.00 57.88           C  
ATOM   4741  HD2 LYS A 295      34.671  -0.168 -21.421  1.00 57.88           H  
ATOM   4742  HD3 LYS A 295      34.053   1.327 -20.687  1.00 57.88           H  
ATOM   4743  CE  LYS A 295      35.593   1.636 -22.166  1.00 57.88           C  
ATOM   4744  HE2 LYS A 295      35.909   1.166 -23.098  1.00 57.88           H  
ATOM   4745  HE3 LYS A 295      35.277   2.654 -22.394  1.00 57.88           H  
ATOM   4746  NZ  LYS A 295      36.709   1.648 -21.188  1.00 57.88           N  
ATOM   4747  HZ1 LYS A 295      37.005   0.706 -20.975  1.00 57.88           H  
ATOM   4748  HZ2 LYS A 295      37.501   2.158 -21.553  1.00 57.88           H  
ATOM   4749  HZ3 LYS A 295      36.418   2.087 -20.326  1.00 57.88           H  
ATOM   4750  N   VAL A 296      28.677  -0.998 -23.263  1.00 63.41           N  
ATOM   4751  H   VAL A 296      28.685  -0.618 -24.199  1.00 63.41           H  
ATOM   4752  CA  VAL A 296      27.632  -1.968 -22.928  1.00 63.41           C  
ATOM   4753  HA  VAL A 296      27.575  -2.071 -21.844  1.00 63.41           H  
ATOM   4754  C   VAL A 296      28.037  -3.308 -23.552  1.00 63.41           C  
ATOM   4755  CB  VAL A 296      26.257  -1.483 -23.409  1.00 63.41           C  
ATOM   4756  HB  VAL A 296      26.270  -1.344 -24.490  1.00 63.41           H  
ATOM   4757  O   VAL A 296      28.405  -3.303 -24.727  1.00 63.41           O  
ATOM   4758  CG1 VAL A 296      25.165  -2.478 -23.045  1.00 63.41           C  
ATOM   4759 HG11 VAL A 296      25.162  -2.668 -21.971  1.00 63.41           H  
ATOM   4760 HG12 VAL A 296      24.193  -2.096 -23.357  1.00 63.41           H  
ATOM   4761 HG13 VAL A 296      25.334  -3.414 -23.577  1.00 63.41           H  
ATOM   4762  CG2 VAL A 296      25.884  -0.153 -22.742  1.00 63.41           C  
ATOM   4763 HG21 VAL A 296      26.611   0.613 -23.012  1.00 63.41           H  
ATOM   4764 HG22 VAL A 296      24.900   0.167 -23.085  1.00 63.41           H  
ATOM   4765 HG23 VAL A 296      25.866  -0.275 -21.659  1.00 63.41           H  
ATOM   4766  N   PRO A 297      28.004  -4.434 -22.815  1.00 68.59           N  
ATOM   4767  CA  PRO A 297      28.208  -5.756 -23.403  1.00 68.59           C  
ATOM   4768  HA  PRO A 297      29.253  -5.861 -23.695  1.00 68.59           H  
ATOM   4769  C   PRO A 297      27.297  -5.941 -24.620  1.00 68.59           C  
ATOM   4770  CB  PRO A 297      27.873  -6.759 -22.292  1.00 68.59           C  
ATOM   4771  HB2 PRO A 297      28.503  -7.647 -22.347  1.00 68.59           H  
ATOM   4772  HB3 PRO A 297      26.821  -7.041 -22.339  1.00 68.59           H  
ATOM   4773  O   PRO A 297      26.111  -5.622 -24.544  1.00 68.59           O  
ATOM   4774  CG  PRO A 297      28.119  -5.969 -21.007  1.00 68.59           C  
ATOM   4775  HG2 PRO A 297      29.179  -6.000 -20.757  1.00 68.59           H  
ATOM   4776  HG3 PRO A 297      27.518  -6.345 -20.179  1.00 68.59           H  
ATOM   4777  CD  PRO A 297      27.726  -4.546 -21.392  1.00 68.59           C  
ATOM   4778  HD2 PRO A 297      26.661  -4.400 -21.214  1.00 68.59           H  
ATOM   4779  HD3 PRO A 297      28.313  -3.834 -20.811  1.00 68.59           H  
ATOM   4780  N   THR A 298      27.828  -6.427 -25.743  1.00 71.29           N  
ATOM   4781  H   THR A 298      28.819  -6.613 -25.801  1.00 71.29           H  
ATOM   4782  CA  THR A 298      26.998  -6.709 -26.919  1.00 71.29           C  
ATOM   4783  HA  THR A 298      26.501  -5.782 -27.206  1.00 71.29           H  
ATOM   4784  C   THR A 298      25.978  -7.787 -26.544  1.00 71.29           C  
ATOM   4785  CB  THR A 298      27.827  -7.199 -28.115  1.00 71.29           C  
ATOM   4786  HB  THR A 298      28.160  -8.222 -27.939  1.00 71.29           H  
ATOM   4787  O   THR A 298      26.402  -8.885 -26.173  1.00 71.29           O  
ATOM   4788  CG2 THR A 298      27.033  -7.141 -29.420  1.00 71.29           C  
ATOM   4789 HG21 THR A 298      26.703  -6.120 -29.613  1.00 71.29           H  
ATOM   4790 HG22 THR A 298      26.163  -7.794 -29.353  1.00 71.29           H  
ATOM   4791 HG23 THR A 298      27.655  -7.484 -30.246  1.00 71.29           H  
ATOM   4792  OG1 THR A 298      28.964  -6.391 -28.300  1.00 71.29           O  
ATOM   4793  HG1 THR A 298      29.514  -6.830 -28.953  1.00 71.29           H  
ATOM   4794  N   PRO A 299      24.660  -7.518 -26.608  1.00 76.28           N  
ATOM   4795  CA  PRO A 299      23.670  -8.565 -26.396  1.00 76.28           C  
ATOM   4796  HA  PRO A 299      23.783  -8.997 -25.402  1.00 76.28           H  
ATOM   4797  C   PRO A 299      23.860  -9.657 -27.449  1.00 76.28           C  
ATOM   4798  CB  PRO A 299      22.302  -7.886 -26.515  1.00 76.28           C  
ATOM   4799  HB2 PRO A 299      21.570  -8.515 -27.021  1.00 76.28           H  
ATOM   4800  HB3 PRO A 299      21.939  -7.620 -25.523  1.00 76.28           H  
ATOM   4801  O   PRO A 299      24.073  -9.350 -28.624  1.00 76.28           O  
ATOM   4802  CG  PRO A 299      22.573  -6.613 -27.313  1.00 76.28           C  
ATOM   4803  HG2 PRO A 299      22.491  -6.833 -28.378  1.00 76.28           H  
ATOM   4804  HG3 PRO A 299      21.890  -5.810 -27.036  1.00 76.28           H  
ATOM   4805  CD  PRO A 299      24.021  -6.264 -26.981  1.00 76.28           C  
ATOM   4806  HD2 PRO A 299      24.049  -5.577 -26.136  1.00 76.28           H  
ATOM   4807  HD3 PRO A 299      24.493  -5.814 -27.855  1.00 76.28           H  
ATOM   4808  N   SER A 300      23.753 -10.923 -27.044  1.00 83.24           N  
ATOM   4809  H   SER A 300      23.531 -11.116 -26.078  1.00 83.24           H  
ATOM   4810  CA  SER A 300      23.585 -12.002 -28.020  1.00 83.24           C  
ATOM   4811  HA  SER A 300      24.420 -11.972 -28.720  1.00 83.24           H  
ATOM   4812  C   SER A 300      22.288 -11.783 -28.812  1.00 83.24           C  
ATOM   4813  CB  SER A 300      23.594 -13.368 -27.325  1.00 83.24           C  
ATOM   4814  HB2 SER A 300      23.636 -14.150 -28.084  1.00 83.24           H  
ATOM   4815  HB3 SER A 300      24.474 -13.453 -26.687  1.00 83.24           H  
ATOM   4816  O   SER A 300      21.402 -11.042 -28.376  1.00 83.24           O  
ATOM   4817  OG  SER A 300      22.425 -13.547 -26.557  1.00 83.24           O  
ATOM   4818  HG  SER A 300      22.522 -13.066 -25.732  1.00 83.24           H  
ATOM   4819  N   GLU A 301      22.131 -12.418 -29.975  1.00 85.52           N  
ATOM   4820  H   GLU A 301      22.876 -12.990 -30.347  1.00 85.52           H  
ATOM   4821  CA  GLU A 301      20.866 -12.327 -30.722  1.00 85.52           C  
ATOM   4822  HA  GLU A 301      20.688 -11.297 -31.029  1.00 85.52           H  
ATOM   4823  C   GLU A 301      19.664 -12.784 -29.893  1.00 85.52           C  
ATOM   4824  CB  GLU A 301      20.895 -13.224 -31.952  1.00 85.52           C  
ATOM   4825  HB2 GLU A 301      19.878 -13.256 -32.344  1.00 85.52           H  
ATOM   4826  HB3 GLU A 301      21.186 -14.232 -31.659  1.00 85.52           H  
ATOM   4827  O   GLU A 301      18.581 -12.215 -30.007  1.00 85.52           O  
ATOM   4828  CG  GLU A 301      21.816 -12.727 -33.066  1.00 85.52           C  
ATOM   4829  HG2 GLU A 301      22.849 -12.771 -32.722  1.00 85.52           H  
ATOM   4830  HG3 GLU A 301      21.567 -11.689 -33.291  1.00 85.52           H  
ATOM   4831  CD  GLU A 301      21.644 -13.580 -34.330  1.00 85.52           C  
ATOM   4832  OE1 GLU A 301      22.369 -13.285 -35.301  1.00 85.52           O  
ATOM   4833  OE2 GLU A 301      20.765 -14.485 -34.313  1.00 85.52           O  
ATOM   4834  N   GLU A 302      19.859 -13.795 -29.049  1.00 86.98           N  
ATOM   4835  H   GLU A 302      20.782 -14.198 -28.980  1.00 86.98           H  
ATOM   4836  CA  GLU A 302      18.838 -14.283 -28.129  1.00 86.98           C  
ATOM   4837  HA  GLU A 302      17.947 -14.562 -28.690  1.00 86.98           H  
ATOM   4838  C   GLU A 302      18.444 -13.201 -27.113  1.00 86.98           C  
ATOM   4839  CB  GLU A 302      19.397 -15.522 -27.425  1.00 86.98           C  
ATOM   4840  HB2 GLU A 302      20.166 -15.211 -26.717  1.00 86.98           H  
ATOM   4841  HB3 GLU A 302      19.851 -16.181 -28.165  1.00 86.98           H  
ATOM   4842  O   GLU A 302      17.261 -12.988 -26.855  1.00 86.98           O  
ATOM   4843  CG  GLU A 302      18.304 -16.298 -26.688  1.00 86.98           C  
ATOM   4844  HG2 GLU A 302      17.690 -15.602 -26.117  1.00 86.98           H  
ATOM   4845  HG3 GLU A 302      17.664 -16.795 -27.417  1.00 86.98           H  
ATOM   4846  CD  GLU A 302      18.903 -17.326 -25.726  1.00 86.98           C  
ATOM   4847  OE1 GLU A 302      18.318 -17.459 -24.627  1.00 86.98           O  
ATOM   4848  OE2 GLU A 302      19.970 -17.893 -26.036  1.00 86.98           O  
ATOM   4849  N   ASP A 303      19.422 -12.460 -26.588  1.00 84.04           N  
ATOM   4850  H   ASP A 303      20.373 -12.666 -26.860  1.00 84.04           H  
ATOM   4851  CA  ASP A 303      19.172 -11.355 -25.659  1.00 84.04           C  
ATOM   4852  HA  ASP A 303      18.525 -11.707 -24.856  1.00 84.04           H  
ATOM   4853  C   ASP A 303      18.477 -10.183 -26.334  1.00 84.04           C  
ATOM   4854  CB  ASP A 303      20.478 -10.843 -25.055  1.00 84.04           C  
ATOM   4855  HB2 ASP A 303      20.258 -10.031 -24.361  1.00 84.04           H  
ATOM   4856  HB3 ASP A 303      21.118 -10.451 -25.846  1.00 84.04           H  
ATOM   4857  O   ASP A 303      17.609  -9.561 -25.728  1.00 84.04           O  
ATOM   4858  CG  ASP A 303      21.218 -11.928 -24.306  1.00 84.04           C  
ATOM   4859  OD1 ASP A 303      20.563 -12.687 -23.559  1.00 84.04           O  
ATOM   4860  OD2 ASP A 303      22.465 -11.975 -24.449  1.00 84.04           O  
ATOM   4861  N   ALA A 304      18.836  -9.891 -27.585  1.00 85.62           N  
ATOM   4862  H   ALA A 304      19.572 -10.435 -28.012  1.00 85.62           H  
ATOM   4863  CA  ALA A 304      18.148  -8.880 -28.370  1.00 85.62           C  
ATOM   4864  HA  ALA A 304      18.155  -7.946 -27.809  1.00 85.62           H  
ATOM   4865  C   ALA A 304      16.680  -9.276 -28.584  1.00 85.62           C  
ATOM   4866  CB  ALA A 304      18.902  -8.659 -29.685  1.00 85.62           C  
ATOM   4867  HB1 ALA A 304      18.395  -7.880 -30.256  1.00 85.62           H  
ATOM   4868  HB2 ALA A 304      18.914  -9.578 -30.270  1.00 85.62           H  
ATOM   4869  HB3 ALA A 304      19.926  -8.351 -29.475  1.00 85.62           H  
ATOM   4870  O   ALA A 304      15.795  -8.483 -28.280  1.00 85.62           O  
ATOM   4871  N   ARG A 305      16.405 -10.523 -28.992  1.00 88.13           N  
ATOM   4872  H   ARG A 305      17.180 -11.137 -29.201  1.00 88.13           H  
ATOM   4873  CA  ARG A 305      15.031 -11.035 -29.149  1.00 88.13           C  
ATOM   4874  HA  ARG A 305      14.489 -10.399 -29.849  1.00 88.13           H  
ATOM   4875  C   ARG A 305      14.246 -10.990 -27.838  1.00 88.13           C  
ATOM   4876  CB  ARG A 305      15.059 -12.472 -29.686  1.00 88.13           C  
ATOM   4877  HB2 ARG A 305      15.734 -13.072 -29.075  1.00 88.13           H  
ATOM   4878  HB3 ARG A 305      14.057 -12.893 -29.600  1.00 88.13           H  
ATOM   4879  O   ARG A 305      13.087 -10.581 -27.833  1.00 88.13           O  
ATOM   4880  CG  ARG A 305      15.487 -12.559 -31.158  1.00 88.13           C  
ATOM   4881  HG2 ARG A 305      16.469 -12.105 -31.290  1.00 88.13           H  
ATOM   4882  HG3 ARG A 305      14.778 -12.003 -31.772  1.00 88.13           H  
ATOM   4883  CD  ARG A 305      15.507 -14.027 -31.614  1.00 88.13           C  
ATOM   4884  HD2 ARG A 305      14.674 -14.187 -32.299  1.00 88.13           H  
ATOM   4885  HD3 ARG A 305      15.365 -14.672 -30.747  1.00 88.13           H  
ATOM   4886  NE  ARG A 305      16.773 -14.402 -32.280  1.00 88.13           N  
ATOM   4887  HE  ARG A 305      17.438 -13.664 -32.461  1.00 88.13           H  
ATOM   4888  NH1 ARG A 305      16.368 -16.653 -32.394  1.00 88.13           N  
ATOM   4889 HH11 ARG A 305      16.675 -17.581 -32.646  1.00 88.13           H  
ATOM   4890 HH12 ARG A 305      15.483 -16.500 -31.932  1.00 88.13           H  
ATOM   4891  NH2 ARG A 305      18.288 -15.852 -33.215  1.00 88.13           N  
ATOM   4892 HH21 ARG A 305      18.568 -16.784 -33.483  1.00 88.13           H  
ATOM   4893 HH22 ARG A 305      18.935 -15.122 -33.478  1.00 88.13           H  
ATOM   4894  CZ  ARG A 305      17.141 -15.624 -32.628  1.00 88.13           C  
ATOM   4895  N   TRP A 306      14.867 -11.364 -26.718  1.00 88.59           N  
ATOM   4896  H   TRP A 306      15.799 -11.749 -26.784  1.00 88.59           H  
ATOM   4897  CA  TRP A 306      14.222 -11.264 -25.409  1.00 88.59           C  
ATOM   4898  HA  TRP A 306      13.259 -11.771 -25.460  1.00 88.59           H  
ATOM   4899  C   TRP A 306      13.933  -9.803 -25.036  1.00 88.59           C  
ATOM   4900  CB  TRP A 306      15.052 -11.969 -24.332  1.00 88.59           C  
ATOM   4901  HB2 TRP A 306      15.062 -13.040 -24.535  1.00 88.59           H  
ATOM   4902  HB3 TRP A 306      16.080 -11.610 -24.381  1.00 88.59           H  
ATOM   4903  O   TRP A 306      12.797  -9.482 -24.690  1.00 88.59           O  
ATOM   4904  CG  TRP A 306      14.531 -11.735 -22.946  1.00 88.59           C  
ATOM   4905  CD1 TRP A 306      13.373 -12.222 -22.437  1.00 88.59           C  
ATOM   4906  HD1 TRP A 306      12.684 -12.865 -22.963  1.00 88.59           H  
ATOM   4907  CD2 TRP A 306      15.068 -10.843 -21.924  1.00 88.59           C  
ATOM   4908  CE2 TRP A 306      14.186 -10.856 -20.803  1.00 88.59           C  
ATOM   4909  CE3 TRP A 306      16.204 -10.010 -21.839  1.00 88.59           C  
ATOM   4910  HE3 TRP A 306      16.883  -9.965 -22.678  1.00 88.59           H  
ATOM   4911  NE1 TRP A 306      13.162 -11.694 -21.176  1.00 88.59           N  
ATOM   4912  HE1 TRP A 306      12.312 -11.814 -20.643  1.00 88.59           H  
ATOM   4913  CH2 TRP A 306      15.573  -9.295 -19.588  1.00 88.59           C  
ATOM   4914  HH2 TRP A 306      15.775  -8.713 -18.701  1.00 88.59           H  
ATOM   4915  CZ2 TRP A 306      14.427 -10.105 -19.647  1.00 88.59           C  
ATOM   4916  HZ2 TRP A 306      13.731 -10.151 -18.823  1.00 88.59           H  
ATOM   4917  CZ3 TRP A 306      16.455  -9.244 -20.684  1.00 88.59           C  
ATOM   4918  HZ3 TRP A 306      17.334  -8.619 -20.632  1.00 88.59           H  
ATOM   4919  N   LEU A 307      14.903  -8.896 -25.180  1.00 85.63           N  
ATOM   4920  H   LEU A 307      15.809  -9.205 -25.503  1.00 85.63           H  
ATOM   4921  CA  LEU A 307      14.705  -7.468 -24.920  1.00 85.63           C  
ATOM   4922  HA  LEU A 307      14.375  -7.355 -23.888  1.00 85.63           H  
ATOM   4923  C   LEU A 307      13.613  -6.857 -25.822  1.00 85.63           C  
ATOM   4924  CB  LEU A 307      16.038  -6.717 -25.061  1.00 85.63           C  
ATOM   4925  HB2 LEU A 307      15.823  -5.654 -25.171  1.00 85.63           H  
ATOM   4926  HB3 LEU A 307      16.533  -7.061 -25.969  1.00 85.63           H  
ATOM   4927  O   LEU A 307      12.834  -6.022 -25.364  1.00 85.63           O  
ATOM   4928  CG  LEU A 307      17.009  -6.878 -23.881  1.00 85.63           C  
ATOM   4929  HG  LEU A 307      17.212  -7.933 -23.697  1.00 85.63           H  
ATOM   4930  CD1 LEU A 307      18.323  -6.184 -24.238  1.00 85.63           C  
ATOM   4931 HD11 LEU A 307      18.141  -5.140 -24.494  1.00 85.63           H  
ATOM   4932 HD12 LEU A 307      18.781  -6.695 -25.085  1.00 85.63           H  
ATOM   4933 HD13 LEU A 307      18.996  -6.232 -23.382  1.00 85.63           H  
ATOM   4934  CD2 LEU A 307      16.487  -6.240 -22.588  1.00 85.63           C  
ATOM   4935 HD21 LEU A 307      15.615  -6.786 -22.228  1.00 85.63           H  
ATOM   4936 HD22 LEU A 307      17.253  -6.291 -21.814  1.00 85.63           H  
ATOM   4937 HD23 LEU A 307      16.215  -5.200 -22.763  1.00 85.63           H  
ATOM   4938  N   GLU A 308      13.505  -7.286 -27.081  1.00 87.39           N
[truncated: 72,990 more chars]
