# Supplementary material for: Using structure prediction of negative sense RNA virus nucleoproteins to assess evolutionary relationships
Source: bioRxiv. 2024 May 22:2024.02.16.580771. Originally published 2024 Feb 17. Preprint. [Version 2] doi: 10.1101/2024.02.16.580771 (PMC10888975; doi:10.1101/2024.02.16.580771)
Supplement: Supplement 2 — Supplementary File 2: Full NSV Dataset NP AlphaFold PDBs (.pdb files) [file media-2.zip › Full NSV Dataset NP AlphaFold PDBs/NyNV.pdb]

ATOM      1  N   MET A   1      15.800  51.553  29.900  1.00 36.32           N  
ATOM      2  H   MET A   1      15.383  51.857  29.032  1.00 36.32           H  
ATOM      3  H2  MET A   1      16.219  52.339  30.376  1.00 36.32           H  
ATOM      4  H3  MET A   1      15.071  51.157  30.476  1.00 36.32           H  
ATOM      5  CA  MET A   1      16.806  50.508  29.635  1.00 36.32           C  
ATOM      6  HA  MET A   1      17.558  50.886  28.943  1.00 36.32           H  
ATOM      7  C   MET A   1      16.093  49.359  28.951  1.00 36.32           C  
ATOM      8  CB  MET A   1      17.529  50.048  30.911  1.00 36.32           C  
ATOM      9  HB2 MET A   1      16.818  49.964  31.732  1.00 36.32           H  
ATOM     10  HB3 MET A   1      17.973  49.068  30.736  1.00 36.32           H  
ATOM     11  O   MET A   1      15.195  48.784  29.543  1.00 36.32           O  
ATOM     12  CG  MET A   1      18.654  51.021  31.287  1.00 36.32           C  
ATOM     13  HG2 MET A   1      18.242  52.029  31.327  1.00 36.32           H  
ATOM     14  HG3 MET A   1      19.422  51.001  30.513  1.00 36.32           H  
ATOM     15  SD  MET A   1      19.434  50.697  32.890  1.00 36.32           S  
ATOM     16  CE  MET A   1      20.453  49.244  32.505  1.00 36.32           C  
ATOM     17  HE1 MET A   1      19.817  48.415  32.196  1.00 36.32           H  
ATOM     18  HE2 MET A   1      21.015  48.950  33.392  1.00 36.32           H  
ATOM     19  HE3 MET A   1      21.152  49.484  31.704  1.00 36.32           H  
ATOM     20  N   GLU A   2      16.437  49.206  27.676  1.00 35.08           N  
ATOM     21  H   GLU A   2      17.151  49.835  27.338  1.00 35.08           H  
ATOM     22  CA  GLU A   2      16.278  48.086  26.736  1.00 35.08           C  
ATOM     23  HA  GLU A   2      16.030  48.543  25.778  1.00 35.08           H  
ATOM     24  C   GLU A   2      15.183  47.026  26.957  1.00 35.08           C  
ATOM     25  CB  GLU A   2      17.659  47.452  26.524  1.00 35.08           C  
ATOM     26  HB2 GLU A   2      17.555  46.536  25.944  1.00 35.08           H  
ATOM     27  HB3 GLU A   2      18.094  47.213  27.495  1.00 35.08           H  
ATOM     28  O   GLU A   2      15.217  46.196  27.864  1.00 35.08           O  
ATOM     29  CG  GLU A   2      18.557  48.433  25.742  1.00 35.08           C  
ATOM     30  HG2 GLU A   2      18.563  49.401  26.244  1.00 35.08           H  
ATOM     31  HG3 GLU A   2      18.125  48.579  24.752  1.00 35.08           H  
ATOM     32  CD  GLU A   2      20.010  47.972  25.607  1.00 35.08           C  
ATOM     33  OE1 GLU A   2      20.670  48.469  24.671  1.00 35.08           O  
ATOM     34  OE2 GLU A   2      20.459  47.199  26.481  1.00 35.08           O  
ATOM     35  N   GLU A   3      14.261  47.017  25.991  1.00 37.13           N  
ATOM     36  H   GLU A   3      14.321  47.744  25.292  1.00 37.13           H  
ATOM     37  CA  GLU A   3      13.277  45.982  25.677  1.00 37.13           C  
ATOM     38  HA  GLU A   3      12.638  45.807  26.542  1.00 37.13           H  
ATOM     39  C   GLU A   3      13.962  44.653  25.287  1.00 37.13           C  
ATOM     40  CB  GLU A   3      12.412  46.488  24.503  1.00 37.13           C  
ATOM     41  HB2 GLU A   3      13.074  46.719  23.668  1.00 37.13           H  
ATOM     42  HB3 GLU A   3      11.738  45.687  24.198  1.00 37.13           H  
ATOM     43  O   GLU A   3      14.104  44.315  24.116  1.00 37.13           O  
ATOM     44  CG  GLU A   3      11.560  47.726  24.822  1.00 37.13           C  
ATOM     45  HG2 GLU A   3      12.210  48.531  25.166  1.00 37.13           H  
ATOM     46  HG3 GLU A   3      10.878  47.475  25.635  1.00 37.13           H  
ATOM     47  CD  GLU A   3      10.766  48.224  23.601  1.00 37.13           C  
ATOM     48  OE1 GLU A   3       9.675  48.791  23.826  1.00 37.13           O  
ATOM     49  OE2 GLU A   3      11.258  48.049  22.464  1.00 37.13           O  
ATOM     50  N   ALA A   4      14.395  43.862  26.269  1.00 42.26           N  
ATOM     51  H   ALA A   4      14.434  44.264  27.194  1.00 42.26           H  
ATOM     52  CA  ALA A   4      15.087  42.585  26.036  1.00 42.26           C  
ATOM     53  HA  ALA A   4      15.502  42.604  25.028  1.00 42.26           H  
ATOM     54  C   ALA A   4      14.164  41.341  26.085  1.00 42.26           C  
ATOM     55  CB  ALA A   4      16.289  42.505  26.984  1.00 42.26           C  
ATOM     56  HB1 ALA A   4      16.897  41.634  26.738  1.00 42.26           H  
ATOM     57  HB2 ALA A   4      16.902  43.400  26.882  1.00 42.26           H  
ATOM     58  HB3 ALA A   4      15.946  42.423  28.016  1.00 42.26           H  
ATOM     59  O   ALA A   4      14.593  40.254  26.471  1.00 42.26           O  
ATOM     60  N   GLY A   5      12.877  41.476  25.735  1.00 43.41           N  
ATOM     61  H   GLY A   5      12.578  42.387  25.419  1.00 43.41           H  
ATOM     62  CA  GLY A   5      11.874  40.415  25.946  1.00 43.41           C  
ATOM     63  HA2 GLY A   5      10.955  40.894  26.283  1.00 43.41           H  
ATOM     64  HA3 GLY A   5      12.201  39.752  26.747  1.00 43.41           H  
ATOM     65  C   GLY A   5      11.509  39.546  24.735  1.00 43.41           C  
ATOM     66  O   GLY A   5      11.001  38.439  24.902  1.00 43.41           O  
ATOM     67  N   THR A   6      11.743  40.002  23.504  1.00 47.90           N  
ATOM     68  H   THR A   6      12.166  40.912  23.385  1.00 47.90           H  
ATOM     69  CA  THR A   6      11.086  39.415  22.313  1.00 47.90           C  
ATOM     70  HA  THR A   6      10.178  38.905  22.637  1.00 47.90           H  
ATOM     71  C   THR A   6      11.899  38.339  21.585  1.00 47.90           C  
ATOM     72  CB  THR A   6      10.631  40.529  21.359  1.00 47.90           C  
ATOM     73  HB  THR A   6      10.360  40.107  20.392  1.00 47.90           H  
ATOM     74  O   THR A   6      11.351  37.591  20.773  1.00 47.90           O  
ATOM     75  CG2 THR A   6       9.426  41.277  21.932  1.00 47.90           C  
ATOM     76 HG21 THR A   6       9.691  41.772  22.866  1.00 47.90           H  
ATOM     77 HG22 THR A   6       8.607  40.581  22.112  1.00 47.90           H  
ATOM     78 HG23 THR A   6       9.091  42.029  21.217  1.00 47.90           H  
ATOM     79  OG1 THR A   6      11.678  41.458  21.207  1.00 47.90           O  
ATOM     80  HG1 THR A   6      11.338  42.240  20.767  1.00 47.90           H  
ATOM     81  N   SER A   7      13.180  38.174  21.922  1.00 50.00           N  
ATOM     82  H   SER A   7      13.574  38.833  22.578  1.00 50.00           H  
ATOM     83  CA  SER A   7      14.070  37.198  21.269  1.00 50.00           C  
ATOM     84  HA  SER A   7      13.868  37.204  20.198  1.00 50.00           H  
ATOM     85  C   SER A   7      13.844  35.746  21.735  1.00 50.00           C  
ATOM     86  CB  SER A   7      15.520  37.672  21.442  1.00 50.00           C  
ATOM     87  HB2 SER A   7      15.739  38.425  20.685  1.00 50.00           H  
ATOM     88  HB3 SER A   7      15.641  38.126  22.426  1.00 50.00           H  
ATOM     89  O   SER A   7      13.810  34.825  20.921  1.00 50.00           O  
ATOM     90  OG  SER A   7      16.439  36.610  21.338  1.00 50.00           O  
ATOM     91  HG  SER A   7      17.294  36.958  21.073  1.00 50.00           H  
ATOM     92  N   ARG A   8      13.586  35.499  23.029  1.00 46.50           N  
ATOM     93  H   ARG A   8      13.601  36.274  23.677  1.00 46.50           H  
ATOM     94  CA  ARG A   8      13.416  34.115  23.529  1.00 46.50           C  
ATOM     95  HA  ARG A   8      14.175  33.489  23.059  1.00 46.50           H  
ATOM     96  C   ARG A   8      12.098  33.459  23.105  1.00 46.50           C  
ATOM     97  CB  ARG A   8      13.613  34.051  25.051  1.00 46.50           C  
ATOM     98  HB2 ARG A   8      13.078  33.183  25.437  1.00 46.50           H  
ATOM     99  HB3 ARG A   8      13.202  34.943  25.524  1.00 46.50           H  
ATOM    100  O   ARG A   8      12.071  32.262  22.841  1.00 46.50           O  
ATOM    101  CG  ARG A   8      15.096  33.887  25.411  1.00 46.50           C  
ATOM    102  HG2 ARG A   8      15.657  34.756  25.068  1.00 46.50           H  
ATOM    103  HG3 ARG A   8      15.485  32.996  24.919  1.00 46.50           H  
ATOM    104  CD  ARG A   8      15.260  33.732  26.927  1.00 46.50           C  
ATOM    105  HD2 ARG A   8      14.605  32.931  27.269  1.00 46.50           H  
ATOM    106  HD3 ARG A   8      14.959  34.663  27.407  1.00 46.50           H  
ATOM    107  NE  ARG A   8      16.651  33.405  27.292  1.00 46.50           N  
ATOM    108  HE  ARG A   8      17.300  33.265  26.531  1.00 46.50           H  
ATOM    109  NH1 ARG A   8      16.363  33.400  29.572  1.00 46.50           N  
ATOM    110 HH11 ARG A   8      16.740  33.274  30.500  1.00 46.50           H  
ATOM    111 HH12 ARG A   8      15.395  33.656  29.443  1.00 46.50           H  
ATOM    112  NH2 ARG A   8      18.367  32.928  28.713  1.00 46.50           N  
ATOM    113 HH21 ARG A   8      18.724  32.809  29.650  1.00 46.50           H  
ATOM    114 HH22 ARG A   8      18.985  32.792  27.926  1.00 46.50           H  
ATOM    115  CZ  ARG A   8      17.119  33.247  28.519  1.00 46.50           C  
ATOM    116  N   SER A   9      11.022  34.242  23.007  1.00 50.80           N  
ATOM    117  H   SER A   9      11.139  35.220  23.229  1.00 50.80           H  
ATOM    118  CA  SER A   9       9.699  33.765  22.569  1.00 50.80           C  
ATOM    119  HA  SER A   9       9.405  32.904  23.170  1.00 50.80           H  
ATOM    120  C   SER A   9       9.705  33.322  21.102  1.00 50.80           C  
ATOM    121  CB  SER A   9       8.682  34.889  22.801  1.00 50.80           C  
ATOM    122  HB2 SER A   9       8.517  35.005  23.872  1.00 50.80           H  
ATOM    123  HB3 SER A   9       9.088  35.822  22.409  1.00 50.80           H  
ATOM    124  O   SER A   9       9.109  32.306  20.747  1.00 50.80           O  
ATOM    125  OG  SER A   9       7.452  34.642  22.155  1.00 50.80           O  
ATOM    126  HG  SER A   9       6.811  35.289  22.459  1.00 50.80           H  
ATOM    127  N   THR A  10      10.436  34.045  20.250  1.00 54.73           N  
ATOM    128  H   THR A  10      10.975  34.826  20.595  1.00 54.73           H  
ATOM    129  CA  THR A  10      10.548  33.727  18.821  1.00 54.73           C  
ATOM    130  HA  THR A  10       9.556  33.482  18.443  1.00 54.73           H  
ATOM    131  C   THR A  10      11.408  32.486  18.571  1.00 54.73           C  
ATOM    132  CB  THR A  10      11.058  34.939  18.026  1.00 54.73           C  
ATOM    133  HB  THR A  10      11.349  34.618  17.026  1.00 54.73           H  
ATOM    134  O   THR A  10      11.061  31.694  17.696  1.00 54.73           O  
ATOM    135  CG2 THR A  10       9.986  36.021  17.907  1.00 54.73           C  
ATOM    136 HG21 THR A  10       9.125  35.622  17.372  1.00 54.73           H  
ATOM    137 HG22 THR A  10       9.670  36.361  18.894  1.00 54.73           H  
ATOM    138 HG23 THR A  10      10.383  36.866  17.344  1.00 54.73           H  
ATOM    139  OG1 THR A  10      12.151  35.554  18.658  1.00 54.73           O  
ATOM    140  HG1 THR A  10      11.828  36.309  19.157  1.00 54.73           H  
ATOM    141  N   GLY A  11      12.446  32.254  19.386  1.00 61.68           N  
ATOM    142  H   GLY A  11      12.719  32.987  20.026  1.00 61.68           H  
ATOM    143  CA  GLY A  11      13.275  31.044  19.331  1.00 61.68           C  
ATOM    144  HA2 GLY A  11      13.736  30.963  18.346  1.00 61.68           H  
ATOM    145  HA3 GLY A  11      14.067  31.117  20.076  1.00 61.68           H  
ATOM    146  C   GLY A  11      12.487  29.759  19.598  1.00 61.68           C  
ATOM    147  O   GLY A  11      12.432  28.887  18.735  1.00 61.68           O  
ATOM    148  N   LEU A  12      11.784  29.683  20.735  1.00 62.64           N  
ATOM    149  H   LEU A  12      11.866  30.434  21.405  1.00 62.64           H  
ATOM    150  CA  LEU A  12      11.004  28.491  21.102  1.00 62.64           C  
ATOM    151  HA  LEU A  12      11.675  27.632  21.107  1.00 62.64           H  
ATOM    152  C   LEU A  12       9.877  28.207  20.095  1.00 62.64           C  
ATOM    153  CB  LEU A  12      10.414  28.690  22.511  1.00 62.64           C  
ATOM    154  HB2 LEU A  12      11.146  29.181  23.151  1.00 62.64           H  
ATOM    155  HB3 LEU A  12       9.552  29.353  22.432  1.00 62.64           H  
ATOM    156  O   LEU A  12       9.567  27.057  19.803  1.00 62.64           O  
ATOM    157  CG  LEU A  12       9.992  27.358  23.166  1.00 62.64           C  
ATOM    158  HG  LEU A  12       9.623  26.664  22.411  1.00 62.64           H  
ATOM    159  CD1 LEU A  12      11.173  26.720  23.899  1.00 62.64           C  
ATOM    160 HD11 LEU A  12      11.542  27.378  24.685  1.00 62.64           H  
ATOM    161 HD12 LEU A  12      10.866  25.769  24.334  1.00 62.64           H  
ATOM    162 HD13 LEU A  12      11.978  26.521  23.192  1.00 62.64           H  
ATOM    163  CD2 LEU A  12       8.864  27.586  24.174  1.00 62.64           C  
ATOM    164 HD21 LEU A  12       7.993  27.995  23.661  1.00 62.64           H  
ATOM    165 HD22 LEU A  12       9.192  28.278  24.950  1.00 62.64           H  
ATOM    166 HD23 LEU A  12       8.587  26.636  24.629  1.00 62.64           H  
ATOM    167  N   ARG A  13       9.254  29.258  19.545  1.00 56.87           N  
ATOM    168  H   ARG A  13       9.542  30.181  19.836  1.00 56.87           H  
ATOM    169  CA  ARG A  13       8.173  29.122  18.559  1.00 56.87           C  
ATOM    170  HA  ARG A  13       7.474  28.372  18.931  1.00 56.87           H  
ATOM    171  C   ARG A  13       8.689  28.593  17.222  1.00 56.87           C  
ATOM    172  CB  ARG A  13       7.451  30.467  18.422  1.00 56.87           C  
ATOM    173  HB2 ARG A  13       7.494  30.980  19.384  1.00 56.87           H  
ATOM    174  HB3 ARG A  13       7.951  31.089  17.680  1.00 56.87           H  
ATOM    175  O   ARG A  13       8.021  27.760  16.618  1.00 56.87           O  
ATOM    176  CG  ARG A  13       5.968  30.305  18.076  1.00 56.87           C  
ATOM    177  HG2 ARG A  13       5.498  29.670  18.826  1.00 56.87           H  
ATOM    178  HG3 ARG A  13       5.858  29.847  17.093  1.00 56.87           H  
ATOM    179  CD  ARG A  13       5.305  31.687  18.090  1.00 56.87           C  
ATOM    180  HD2 ARG A  13       5.641  32.233  18.972  1.00 56.87           H  
ATOM    181  HD3 ARG A  13       5.625  32.229  17.199  1.00 56.87           H  
ATOM    182  NE  ARG A  13       3.835  31.590  18.129  1.00 56.87           N  
ATOM    183  HE  ARG A  13       3.449  30.661  18.218  1.00 56.87           H  
ATOM    184  NH1 ARG A  13       3.395  33.820  17.814  1.00 56.87           N  
ATOM    185 HH11 ARG A  13       4.385  33.976  17.690  1.00 56.87           H  
ATOM    186 HH12 ARG A  13       2.738  34.579  17.707  1.00 56.87           H  
ATOM    187  NH2 ARG A  13       1.706  32.400  18.138  1.00 56.87           N  
ATOM    188 HH21 ARG A  13       1.063  33.172  18.040  1.00 56.87           H  
ATOM    189 HH22 ARG A  13       1.354  31.463  18.278  1.00 56.87           H  
ATOM    190  CZ  ARG A  13       2.989  32.599  18.027  1.00 56.87           C  
ATOM    191  N   ARG A  14       9.883  29.020  16.800  1.00 59.84           N  
ATOM    192  H   ARG A  14      10.370  29.702  17.365  1.00 59.84           H  
ATOM    193  CA  ARG A  14      10.566  28.499  15.611  1.00 59.84           C  
ATOM    194  HA  ARG A  14       9.862  28.485  14.779  1.00 59.84           H  
ATOM    195  C   ARG A  14      11.024  27.056  15.811  1.00 59.84           C  
ATOM    196  CB  ARG A  14      11.734  29.424  15.259  1.00 59.84           C  
ATOM    197  HB2 ARG A  14      11.358  30.442  15.148  1.00 59.84           H  
ATOM    198  HB3 ARG A  14      12.468  29.410  16.064  1.00 59.84           H  
ATOM    199  O   ARG A  14      10.784  26.240  14.933  1.00 59.84           O  
ATOM    200  CG  ARG A  14      12.404  28.997  13.950  1.00 59.84           C  
ATOM    201  HG2 ARG A  14      11.674  29.003  13.140  1.00 59.84           H  
ATOM    202  HG3 ARG A  14      12.811  27.992  14.055  1.00 59.84           H  
ATOM    203  CD  ARG A  14      13.544  29.953  13.621  1.00 59.84           C  
ATOM    204  HD2 ARG A  14      14.220  30.004  14.475  1.00 59.84           H  
ATOM    205  HD3 ARG A  14      13.126  30.942  13.433  1.00 59.84           H  
ATOM    206  NE  ARG A  14      14.287  29.472  12.449  1.00 59.84           N  
ATOM    207  HE  ARG A  14      14.233  28.481  12.264  1.00 59.84           H  
ATOM    208  NH1 ARG A  14      15.322  31.457  11.920  1.00 59.84           N  
ATOM    209 HH11 ARG A  14      14.892  31.876  12.732  1.00 59.84           H  
ATOM    210 HH12 ARG A  14      15.969  31.974  11.341  1.00 59.84           H  
ATOM    211  NH2 ARG A  14      15.688  29.619  10.689  1.00 59.84           N  
ATOM    212 HH21 ARG A  14      15.558  28.623  10.590  1.00 59.84           H  
ATOM    213 HH22 ARG A  14      16.359  30.113  10.118  1.00 59.84           H  
ATOM    214  CZ  ARG A  14      15.091  30.190  11.693  1.00 59.84           C  
ATOM    215  N   GLU A  15      11.601  26.729  16.965  1.00 63.67           N  
ATOM    216  H   GLU A  15      11.829  27.461  17.622  1.00 63.67           H  
ATOM    217  CA  GLU A  15      11.976  25.352  17.314  1.00 63.67           C  
ATOM    218  HA  GLU A  15      12.656  24.950  16.562  1.00 63.67           H  
ATOM    219  C   GLU A  15      10.754  24.436  17.364  1.00 63.67           C  
ATOM    220  CB  GLU A  15      12.670  25.317  18.679  1.00 63.67           C  
ATOM    221  HB2 GLU A  15      12.689  24.286  19.034  1.00 63.67           H  
ATOM    222  HB3 GLU A  15      12.093  25.914  19.385  1.00 63.67           H  
ATOM    223  O   GLU A  15      10.799  23.332  16.833  1.00 63.67           O  
ATOM    224  CG  GLU A  15      14.116  25.827  18.620  1.00 63.67           C  
ATOM    225  HG2 GLU A  15      14.124  26.826  18.185  1.00 63.67           H  
ATOM    226  HG3 GLU A  15      14.690  25.171  17.966  1.00 63.67           H  
ATOM    227  CD  GLU A  15      14.782  25.876  20.005  1.00 63.67           C  
ATOM    228  OE1 GLU A  15      15.944  26.336  20.062  1.00 63.67           O  
ATOM    229  OE2 GLU A  15      14.127  25.498  21.006  1.00 63.67           O  
ATOM    230  N   LEU A  16       9.637  24.900  17.936  1.00 55.84           N  
ATOM    231  H   LEU A  16       9.684  25.784  18.422  1.00 55.84           H  
ATOM    232  CA  LEU A  16       8.377  24.163  17.939  1.00 55.84           C  
ATOM    233  HA  LEU A  16       8.579  23.150  18.287  1.00 55.84           H  
ATOM    234  C   LEU A  16       7.801  24.024  16.534  1.00 55.84           C  
ATOM    235  CB  LEU A  16       7.359  24.824  18.882  1.00 55.84           C  
ATOM    236  HB2 LEU A  16       6.354  24.506  18.603  1.00 55.84           H  
ATOM    237  HB3 LEU A  16       7.408  25.904  18.745  1.00 55.84           H  
ATOM    238  O   LEU A  16       7.334  22.944  16.218  1.00 55.84           O  
ATOM    239  CG  LEU A  16       7.582  24.470  20.363  1.00 55.84           C  
ATOM    240  HG  LEU A  16       8.636  24.577  20.619  1.00 55.84           H  
ATOM    241  CD1 LEU A  16       6.767  25.421  21.242  1.00 55.84           C  
ATOM    242 HD11 LEU A  16       7.103  26.444  21.069  1.00 55.84           H  
ATOM    243 HD12 LEU A  16       6.933  25.177  22.291  1.00 55.84           H  
ATOM    244 HD13 LEU A  16       5.706  25.337  21.007  1.00 55.84           H  
ATOM    245  CD2 LEU A  16       7.129  23.039  20.677  1.00 55.84           C  
ATOM    246 HD21 LEU A  16       6.078  22.908  20.420  1.00 55.84           H  
ATOM    247 HD22 LEU A  16       7.271  22.839  21.739  1.00 55.84           H  
ATOM    248 HD23 LEU A  16       7.732  22.325  20.116  1.00 55.84           H  
ATOM    249  N   GLU A  17       7.841  25.047  15.678  1.00 57.28           N  
ATOM    250  H   GLU A  17       8.200  25.936  15.997  1.00 57.28           H  
ATOM    251  CA  GLU A  17       7.422  24.931  14.275  1.00 57.28           C  
ATOM    252  HA  GLU A  17       6.421  24.502  14.238  1.00 57.28           H  
ATOM    253  C   GLU A  17       8.328  24.000  13.465  1.00 57.28           C  
ATOM    254  CB  GLU A  17       7.390  26.304  13.591  1.00 57.28           C  
ATOM    255  HB2 GLU A  17       8.232  26.905  13.933  1.00 57.28           H  
ATOM    256  HB3 GLU A  17       7.489  26.158  12.515  1.00 57.28           H  
ATOM    257  O   GLU A  17       7.827  23.269  12.616  1.00 57.28           O  
ATOM    258  CG  GLU A  17       6.070  27.045  13.837  1.00 57.28           C  
ATOM    259  HG2 GLU A  17       5.927  27.176  14.909  1.00 57.28           H  
ATOM    260  HG3 GLU A  17       5.253  26.427  13.464  1.00 57.28           H  
ATOM    261  CD  GLU A  17       6.018  28.416  13.143  1.00 57.28           C  
ATOM    262  OE1 GLU A  17       4.966  29.080  13.287  1.00 57.28           O  
ATOM    263  OE2 GLU A  17       6.995  28.782  12.449  1.00 57.28           O  
ATOM    264  N   GLU A  18       9.636  23.989  13.721  1.00 53.33           N  
ATOM    265  H   GLU A  18      10.001  24.656  14.385  1.00 53.33           H  
ATOM    266  CA  GLU A  18      10.587  23.059  13.109  1.00 53.33           C  
ATOM    267  HA  GLU A  18      10.414  23.033  12.033  1.00 53.33           H  
ATOM    268  C   GLU A  18      10.356  21.629  13.610  1.00 53.33           C  
ATOM    269  CB  GLU A  18      12.037  23.532  13.332  1.00 53.33           C  
ATOM    270  HB2 GLU A  18      12.707  22.697  13.130  1.00 53.33           H  
ATOM    271  HB3 GLU A  18      12.167  23.840  14.369  1.00 53.33           H  
ATOM    272  O   GLU A  18      10.242  20.724  12.790  1.00 53.33           O  
ATOM    273  CG  GLU A  18      12.408  24.691  12.380  1.00 53.33           C  
ATOM    274  HG2 GLU A  18      11.688  25.500  12.505  1.00 53.33           H  
ATOM    275  HG3 GLU A  18      12.311  24.335  11.354  1.00 53.33           H  
ATOM    276  CD  GLU A  18      13.830  25.256  12.576  1.00 53.33           C  
ATOM    277  OE1 GLU A  18      14.121  26.325  11.966  1.00 53.33           O  
ATOM    278  OE2 GLU A  18      14.621  24.637  13.315  1.00 53.33           O  
ATOM    279  N   LEU A  19      10.145  21.420  14.914  1.00 48.99           N  
ATOM    280  H   LEU A  19      10.291  22.198  15.542  1.00 48.99           H  
ATOM    281  CA  LEU A  19       9.717  20.139  15.494  1.00 48.99           C  
ATOM    282  HA  LEU A  19      10.428  19.368  15.199  1.00 48.99           H  
ATOM    283  C   LEU A  19       8.345  19.708  14.977  1.00 48.99           C  
ATOM    284  CB  LEU A  19       9.679  20.242  17.032  1.00 48.99           C  
ATOM    285  HB2 LEU A  19       8.811  19.708  17.419  1.00 48.99           H  
ATOM    286  HB3 LEU A  19       9.543  21.283  17.325  1.00 48.99           H  
ATOM    287  O   LEU A  19       8.125  18.523  14.756  1.00 48.99           O  
ATOM    288  CG  LEU A  19      10.941  19.664  17.692  1.00 48.99           C  
ATOM    289  HG  LEU A  19      11.806  19.832  17.051  1.00 48.99           H  
ATOM    290  CD1 LEU A  19      11.206  20.334  19.037  1.00 48.99           C  
ATOM    291 HD11 LEU A  19      11.373  21.400  18.882  1.00 48.99           H  
ATOM    292 HD12 LEU A  19      10.357  20.197  19.707  1.00 48.99           H  
ATOM    293 HD13 LEU A  19      12.103  19.911  19.491  1.00 48.99           H  
ATOM    294  CD2 LEU A  19      10.763  18.159  17.925  1.00 48.99           C  
ATOM    295 HD21 LEU A  19      11.678  17.753  18.358  1.00 48.99           H  
ATOM    296 HD22 LEU A  19       9.932  17.977  18.606  1.00 48.99           H  
ATOM    297 HD23 LEU A  19      10.575  17.663  16.973  1.00 48.99           H  
ATOM    298  N   TYR A  20       7.427  20.648  14.763  1.00 45.63           N  
ATOM    299  H   TYR A  20       7.655  21.590  15.044  1.00 45.63           H  
ATOM    300  CA  TYR A  20       6.087  20.387  14.248  1.00 45.63           C  
ATOM    301  HA  TYR A  20       5.683  19.523  14.775  1.00 45.63           H  
ATOM    302  C   TYR A  20       6.122  20.053  12.760  1.00 45.63           C  
ATOM    303  CB  TYR A  20       5.175  21.587  14.520  1.00 45.63           C  
ATOM    304  HB2 TYR A  20       5.382  22.388  13.811  1.00 45.63           H  
ATOM    305  HB3 TYR A  20       5.373  21.962  15.524  1.00 45.63           H  
ATOM    306  O   TYR A  20       5.404  19.156  12.333  1.00 45.63           O  
ATOM    307  CG  TYR A  20       3.707  21.261  14.534  1.00 45.63           C  
ATOM    308  CD1 TYR A  20       2.897  21.512  13.413  1.00 45.63           C  
ATOM    309  HD1 TYR A  20       3.341  21.912  12.513  1.00 45.63           H  
ATOM    310  CD2 TYR A  20       3.148  20.775  15.730  1.00 45.63           C  
ATOM    311  HD2 TYR A  20       3.784  20.600  16.585  1.00 45.63           H  
ATOM    312  CE1 TYR A  20       1.509  21.300  13.502  1.00 45.63           C  
ATOM    313  HE1 TYR A  20       0.870  21.572  12.675  1.00 45.63           H  
ATOM    314  CE2 TYR A  20       1.767  20.557  15.824  1.00 45.63           C  
ATOM    315  HE2 TYR A  20       1.346  20.209  16.755  1.00 45.63           H  
ATOM    316  OH  TYR A  20      -0.385  20.659  14.831  1.00 45.63           O  
ATOM    317  HH  TYR A  20      -0.604  20.599  15.764  1.00 45.63           H  
ATOM    318  CZ  TYR A  20       0.952  20.831  14.711  1.00 45.63           C  
ATOM    319  N   LYS A  21       6.989  20.709  11.978  1.00 47.72           N  
ATOM    320  H   LYS A  21       7.513  21.466  12.393  1.00 47.72           H  
ATOM    321  CA  LYS A  21       7.318  20.324  10.599  1.00 47.72           C  
ATOM    322  HA  LYS A  21       6.401  20.220  10.019  1.00 47.72           H  
ATOM    323  C   LYS A  21       7.991  18.955  10.570  1.00 47.72           C  
ATOM    324  CB  LYS A  21       8.214  21.385   9.939  1.00 47.72           C  
ATOM    325  HB2 LYS A  21       8.997  21.682  10.638  1.00 47.72           H  
ATOM    326  HB3 LYS A  21       8.696  20.947   9.065  1.00 47.72           H  
ATOM    327  O   LYS A  21       7.608  18.143   9.744  1.00 47.72           O  
ATOM    328  CG  LYS A  21       7.424  22.619   9.479  1.00 47.72           C  
ATOM    329  HG2 LYS A  21       6.810  22.997  10.296  1.00 47.72           H  
ATOM    330  HG3 LYS A  21       6.766  22.336   8.657  1.00 47.72           H  
ATOM    331  CD  LYS A  21       8.381  23.723   9.011  1.00 47.72           C  
ATOM    332  HD2 LYS A  21       9.046  23.977   9.836  1.00 47.72           H  
ATOM    333  HD3 LYS A  21       8.975  23.358   8.173  1.00 47.72           H  
ATOM    334  CE  LYS A  21       7.594  24.970   8.592  1.00 47.72           C  
ATOM    335  HE2 LYS A  21       6.938  25.249   9.417  1.00 47.72           H  
ATOM    336  HE3 LYS A  21       6.972  24.725   7.732  1.00 47.72           H  
ATOM    337  NZ  LYS A  21       8.501  26.101   8.277  1.00 47.72           N  
ATOM    338  HZ1 LYS A  21       7.971  26.928   8.039  1.00 47.72           H  
ATOM    339  HZ2 LYS A  21       9.128  25.868   7.521  1.00 47.72           H  
ATOM    340  HZ3 LYS A  21       9.053  26.327   9.093  1.00 47.72           H  
ATOM    341  N   PHE A  22       8.888  18.663  11.507  1.00 38.13           N  
ATOM    342  H   PHE A  22       9.204  19.413  12.105  1.00 38.13           H  
ATOM    343  CA  PHE A  22       9.567  17.372  11.638  1.00 38.13           C  
ATOM    344  HA  PHE A  22       9.978  17.093  10.668  1.00 38.13           H  
ATOM    345  C   PHE A  22       8.622  16.239  12.079  1.00 38.13           C  
ATOM    346  CB  PHE A  22      10.731  17.550  12.623  1.00 38.13           C  
ATOM    347  HB2 PHE A  22      11.298  18.436  12.339  1.00 38.13           H  
ATOM    348  HB3 PHE A  22      10.337  17.717  13.625  1.00 38.13           H  
ATOM    349  O   PHE A  22       8.785  15.106  11.648  1.00 38.13           O  
ATOM    350  CG  PHE A  22      11.701  16.392  12.664  1.00 38.13           C  
ATOM    351  CD1 PHE A  22      11.559  15.372  13.623  1.00 38.13           C  
ATOM    352  HD1 PHE A  22      10.741  15.406  14.327  1.00 38.13           H  
ATOM    353  CD2 PHE A  22      12.764  16.347  11.744  1.00 38.13           C  
ATOM    354  HD2 PHE A  22      12.870  17.124  11.002  1.00 38.13           H  
ATOM    355  CE1 PHE A  22      12.483  14.312  13.665  1.00 38.13           C  
ATOM    356  HE1 PHE A  22      12.383  13.543  14.417  1.00 38.13           H  
ATOM    357  CE2 PHE A  22      13.685  15.287  11.784  1.00 38.13           C  
ATOM    358  HE2 PHE A  22      14.499  15.258  11.075  1.00 38.13           H  
ATOM    359  CZ  PHE A  22      13.547  14.271  12.745  1.00 38.13           C  
ATOM    360  HZ  PHE A  22      14.267  13.467  12.777  1.00 38.13           H  
ATOM    361  N   HIS A  23       7.611  16.528  12.909  1.00 33.75           N  
ATOM    362  H   HIS A  23       7.606  17.445  13.334  1.00 33.75           H  
ATOM    363  CA  HIS A  23       6.582  15.563  13.327  1.00 33.75           C  
ATOM    364  HA  HIS A  23       7.041  14.580  13.422  1.00 33.75           H  
ATOM    365  C   HIS A  23       5.449  15.404  12.305  1.00 33.75           C  
ATOM    366  CB  HIS A  23       5.986  15.955  14.695  1.00 33.75           C  
ATOM    367  HB2 HIS A  23       4.902  15.856  14.654  1.00 33.75           H  
ATOM    368  HB3 HIS A  23       6.188  17.001  14.926  1.00 33.75           H  
ATOM    369  O   HIS A  23       4.844  14.338  12.237  1.00 33.75           O  
ATOM    370  CG  HIS A  23       6.468  15.086  15.825  1.00 33.75           C  
ATOM    371  CD2 HIS A  23       5.723  14.171  16.521  1.00 33.75           C  
ATOM    372  HD2 HIS A  23       4.680  13.943  16.355  1.00 33.75           H  
ATOM    373  ND1 HIS A  23       7.743  15.045  16.336  1.00 33.75           N  
ATOM    374  HD1 HIS A  23       8.508  15.638  16.049  1.00 33.75           H  
ATOM    375  CE1 HIS A  23       7.765  14.129  17.320  1.00 33.75           C  
ATOM    376  HE1 HIS A  23       8.627  13.887  17.924  1.00 33.75           H  
ATOM    377  NE2 HIS A  23       6.554  13.572  17.472  1.00 33.75           N  
ATOM    378  N   LYS A  24       5.120  16.459  11.543  1.00 43.04           N  
ATOM    379  H   LYS A  24       5.594  17.334  11.718  1.00 43.04           H  
ATOM    380  CA  LYS A  24       4.139  16.405  10.443  1.00 43.04           C  
ATOM    381  HA  LYS A  24       3.375  15.667  10.685  1.00 43.04           H  
ATOM    382  C   LYS A  24       4.729  15.918   9.130  1.00 43.04           C  
ATOM    383  CB  LYS A  24       3.474  17.762  10.200  1.00 43.04           C  
ATOM    384  HB2 LYS A  24       3.075  17.746   9.186  1.00 43.04           H  
ATOM    385  HB3 LYS A  24       4.206  18.568  10.237  1.00 43.04           H  
ATOM    386  O   LYS A  24       3.976  15.486   8.263  1.00 43.04           O  
ATOM    387  CG  LYS A  24       2.309  18.027  11.161  1.00 43.04           C  
ATOM    388  HG2 LYS A  24       2.680  18.324  12.142  1.00 43.04           H  
ATOM    389  HG3 LYS A  24       1.716  17.117  11.260  1.00 43.04           H  
ATOM    390  CD  LYS A  24       1.428  19.126  10.555  1.00 43.04           C  
ATOM    391  HD2 LYS A  24       1.277  18.914   9.497  1.00 43.04           H  
ATOM    392  HD3 LYS A  24       1.931  20.089  10.647  1.00 43.04           H  
ATOM    393  CE  LYS A  24       0.057  19.169  11.224  1.00 43.04           C  
ATOM    394  HE2 LYS A  24       0.157  19.620  12.211  1.00 43.04           H  
ATOM    395  HE3 LYS A  24      -0.289  18.143  11.345  1.00 43.04           H  
ATOM    396  NZ  LYS A  24      -0.915  19.911  10.379  1.00 43.04           N  
ATOM    397  HZ1 LYS A  24      -1.845  19.909  10.774  1.00 43.04           H  
ATOM    398  HZ2 LYS A  24      -0.999  19.461   9.479  1.00 43.04           H  
ATOM    399  HZ3 LYS A  24      -0.618  20.860  10.203  1.00 43.04           H  
ATOM    400  N   GLN A  25       6.045  15.963   8.982  1.00 37.87           N  
ATOM    401  H   GLN A  25       6.605  16.440   9.673  1.00 37.87           H  
ATOM    402  CA  GLN A  25       6.733  15.061   8.086  1.00 37.87           C  
ATOM    403  HA  GLN A  25       6.261  15.065   7.103  1.00 37.87           H  
ATOM    404  C   GLN A  25       6.552  13.666   8.686  1.00 37.87           C  
ATOM    405  CB  GLN A  25       8.205  15.484   7.927  1.00 37.87           C  
ATOM    406  HB2 GLN A  25       8.621  15.717   8.907  1.00 37.87           H  
ATOM    407  HB3 GLN A  25       8.772  14.655   7.503  1.00 37.87           H  
ATOM    408  O   GLN A  25       7.378  13.182   9.457  1.00 37.87           O  
ATOM    409  CG  GLN A  25       8.344  16.693   6.984  1.00 37.87           C  
ATOM    410  HG2 GLN A  25       8.091  16.374   5.973  1.00 37.87           H  
ATOM    411  HG3 GLN A  25       7.640  17.475   7.270  1.00 37.87           H  
ATOM    412  CD  GLN A  25       9.745  17.302   6.967  1.00 37.87           C  
ATOM    413  NE2 GLN A  25      10.044  18.151   6.007  1.00 37.87           N  
ATOM    414 HE21 GLN A  25       9.399  18.312   5.248  1.00 37.87           H  
ATOM    415 HE22 GLN A  25      11.007  18.457   5.996  1.00 37.87           H  
ATOM    416  OE1 GLN A  25      10.599  17.058   7.802  1.00 37.87           O  
ATOM    417  N   GLU A  26       5.468  12.984   8.297  1.00 37.17           N  
ATOM    418  H   GLU A  26       4.764  13.487   7.775  1.00 37.17           H  
ATOM    419  CA  GLU A  26       5.628  11.568   7.979  1.00 37.17           C  
ATOM    420  HA  GLU A  26       5.657  10.972   8.891  1.00 37.17           H  
ATOM    421  C   GLU A  26       6.963  11.477   7.254  1.00 37.17           C  
ATOM    422  CB  GLU A  26       4.528  11.056   7.038  1.00 37.17           C  
ATOM    423  HB2 GLU A  26       4.163  11.873   6.417  1.00 37.17           H  
ATOM    424  HB3 GLU A  26       4.956  10.294   6.387  1.00 37.17           H  
ATOM    425  O   GLU A  26       7.153  12.155   6.243  1.00 37.17           O  
ATOM    426  CG  GLU A  26       3.370  10.405   7.800  1.00 37.17           C  
ATOM    427  HG2 GLU A  26       3.781   9.650   8.471  1.00 37.17           H  
ATOM    428  HG3 GLU A  26       2.873  11.162   8.405  1.00 37.17           H  
ATOM    429  CD  GLU A  26       2.350   9.742   6.858  1.00 37.17           C  
ATOM    430  OE1 GLU A  26       1.644   8.829   7.342  1.00 37.17           O  
ATOM    431  OE2 GLU A  26       2.283  10.142   5.675  1.00 37.17           O  
ATOM    432  N   ARG A  27       7.916  10.783   7.877  1.00 30.41           N  
ATOM    433  H   ARG A  27       7.671  10.379   8.770  1.00 30.41           H  
ATOM    434  CA  ARG A  27       9.296  10.662   7.429  1.00 30.41           C  
ATOM    435  HA  ARG A  27       9.740  11.654   7.339  1.00 30.41           H  
ATOM    436  C   ARG A  27       9.329  10.016   6.044  1.00 30.41           C  
ATOM    437  CB  ARG A  27      10.097   9.826   8.438  1.00 30.41           C  
ATOM    438  HB2 ARG A  27      11.070   9.616   7.994  1.00 30.41           H  
ATOM    439  HB3 ARG A  27       9.586   8.873   8.579  1.00 30.41           H  
ATOM    440  O   ARG A  27       9.684   8.855   5.892  1.00 30.41           O  
ATOM    441  CG  ARG A  27      10.345  10.469   9.809  1.00 30.41           C  
ATOM    442  HG2 ARG A  27      10.942  11.373   9.689  1.00 30.41           H  
ATOM    443  HG3 ARG A  27       9.399  10.712  10.292  1.00 30.41           H  
ATOM    444  CD  ARG A  27      11.112   9.430  10.638  1.00 30.41           C  
ATOM    445  HD2 ARG A  27      10.478   8.554  10.775  1.00 30.41           H  
ATOM    446  HD3 ARG A  27      11.996   9.135  10.073  1.00 30.41           H  
ATOM    447  NE  ARG A  27      11.535   9.938  11.954  1.00 30.41           N  
ATOM    448  HE  ARG A  27      11.185  10.847  12.221  1.00 30.41           H  
ATOM    449  NH1 ARG A  27      12.902   8.165  12.473  1.00 30.41           N  
ATOM    450 HH11 ARG A  27      12.725   7.786  11.553  1.00 30.41           H  
ATOM    451 HH12 ARG A  27      13.615   7.751  13.056  1.00 30.41           H  
ATOM    452  NH2 ARG A  27      12.720   9.870  13.900  1.00 30.41           N  
ATOM    453 HH21 ARG A  27      12.357  10.782  14.138  1.00 30.41           H  
ATOM    454 HH22 ARG A  27      13.388   9.412  14.504  1.00 30.41           H  
ATOM    455  CZ  ARG A  27      12.377   9.324  12.768  1.00 30.41           C  
ATOM    456  N   LEU A  28       9.007  10.782   5.013  1.00 33.61           N  
ATOM    457  H   LEU A  28       8.531  11.644   5.236  1.00 33.61           H  
ATOM    458  CA  LEU A  28       9.823  10.794   3.831  1.00 33.61           C  
ATOM    459  HA  LEU A  28       9.998   9.781   3.467  1.00 33.61           H  
ATOM    460  C   LEU A  28      11.133  11.385   4.332  1.00 33.61           C  
ATOM    461  CB  LEU A  28       9.155  11.642   2.734  1.00 33.61           C  
ATOM    462  HB2 LEU A  28       8.903  12.616   3.152  1.00 33.61           H  
ATOM    463  HB3 LEU A  28       9.879  11.789   1.933  1.00 33.61           H  
ATOM    464  O   LEU A  28      11.262  12.595   4.510  1.00 33.61           O  
ATOM    465  CG  LEU A  28       7.894  11.009   2.120  1.00 33.61           C  
ATOM    466  HG  LEU A  28       7.252  10.616   2.908  1.00 33.61           H  
ATOM    467  CD1 LEU A  28       7.108  12.064   1.342  1.00 33.61           C  
ATOM    468 HD11 LEU A  28       7.723  12.479   0.544  1.00 33.61           H  
ATOM    469 HD12 LEU A  28       6.212  11.615   0.913  1.00 33.61           H  
ATOM    470 HD13 LEU A  28       6.803  12.863   2.018  1.00 33.61           H  
ATOM    471  CD2 LEU A  28       8.254   9.876   1.153  1.00 33.61           C  
ATOM    472 HD21 LEU A  28       8.771   9.079   1.688  1.00 33.61           H  
ATOM    473 HD22 LEU A  28       7.345   9.467   0.713  1.00 33.61           H  
ATOM    474 HD23 LEU A  28       8.896  10.249   0.354  1.00 33.61           H  
ATOM    475  N   GLU A  29      12.098  10.521   4.621  1.00 30.59           N  
ATOM    476  H   GLU A  29      11.880   9.535   4.587  1.00 30.59           H  
ATOM    477  CA  GLU A  29      13.494  10.886   4.435  1.00 30.59           C  
ATOM    478  HA  GLU A  29      13.755  11.734   5.069  1.00 30.59           H  
ATOM    479  C   GLU A  29      13.654  11.314   2.968  1.00 30.59           C  
ATOM    480  CB  GLU A  29      14.414   9.698   4.767  1.00 30.59           C  
ATOM    481  HB2 GLU A  29      15.388   9.868   4.307  1.00 30.59           H  
ATOM    482  HB3 GLU A  29      13.985   8.794   4.335  1.00 30.59           H  
ATOM    483  O   GLU A  29      14.195  10.593   2.141  1.00 30.59           O  
ATOM    484  CG  GLU A  29      14.656   9.497   6.267  1.00 30.59           C  
ATOM    485  HG2 GLU A  29      13.696   9.349   6.763  1.00 30.59           H  
ATOM    486  HG3 GLU A  29      15.109  10.403   6.669  1.00 30.59           H  
ATOM    487  CD  GLU A  29      15.564   8.287   6.558  1.00 30.59           C  
ATOM    488  OE1 GLU A  29      16.127   8.259   7.675  1.00 30.59           O  
ATOM    489  OE2 GLU A  29      15.641   7.368   5.708  1.00 30.59           O  
ATOM    490  N   VAL A  30      13.191  12.513   2.623  1.00 35.75           N  
ATOM    491  H   VAL A  30      12.621  13.001   3.300  1.00 35.75           H  
ATOM    492  CA  VAL A  30      13.864  13.316   1.618  1.00 35.75           C  
ATOM    493  HA  VAL A  30      14.297  12.661   0.862  1.00 35.75           H  
ATOM    494  C   VAL A  30      15.011  13.968   2.378  1.00 35.75           C  
ATOM    495  CB  VAL A  30      12.939  14.310   0.886  1.00 35.75           C  
ATOM    496  HB  VAL A  30      12.698  15.148   1.541  1.00 35.75           H  
ATOM    497  O   VAL A  30      15.032  15.169   2.634  1.00 35.75           O  
ATOM    498  CG1 VAL A  30      13.643  14.837  -0.370  1.00 35.75           C  
ATOM    499 HG11 VAL A  30      13.024  15.594  -0.853  1.00 35.75           H  
ATOM    500 HG12 VAL A  30      13.826  14.022  -1.070  1.00 35.75           H  
ATOM    501 HG13 VAL A  30      14.598  15.291  -0.102  1.00 35.75           H  
ATOM    502  CG2 VAL A  30      11.619  13.669   0.444  1.00 35.75           C  
ATOM    503 HG21 VAL A  30      10.996  13.516   1.325  1.00 35.75           H  
ATOM    504 HG22 VAL A  30      11.808  12.719  -0.055  1.00 35.75           H  
ATOM    505 HG23 VAL A  30      11.086  14.336  -0.234  1.00 35.75           H  
ATOM    506  N   ILE A  31      15.979  13.143   2.797  1.00 35.62           N  
ATOM    507  H   ILE A  31      15.854  12.166   2.573  1.00 35.62           H  
ATOM    508  CA  ILE A  31      17.354  13.630   2.866  1.00 35.62           C  
ATOM    509  HA  ILE A  31      17.439  14.383   3.648  1.00 35.62           H  
ATOM    510  C   ILE A  31      17.569  14.273   1.498  1.00 35.62           C  
ATOM    511  CB  ILE A  31      18.349  12.473   3.130  1.00 35.62           C  
ATOM    512  HB  ILE A  31      18.210  11.716   2.358  1.00 35.62           H  
ATOM    513  O   ILE A  31      17.178  13.680   0.493  1.00 35.62           O  
ATOM    514  CG1 ILE A  31      18.065  11.828   4.507  1.00 35.62           C  
ATOM    515 HG12 ILE A  31      18.267  12.552   5.296  1.00 35.62           H  
ATOM    516 HG13 ILE A  31      17.011  11.558   4.569  1.00 35.62           H  
ATOM    517  CG2 ILE A  31      19.805  12.976   3.057  1.00 35.62           C  
ATOM    518 HG21 ILE A  31      20.017  13.397   2.075  1.00 35.62           H  
ATOM    519 HG22 ILE A  31      20.498  12.147   3.204  1.00 35.62           H  
ATOM    520 HG23 ILE A  31      19.983  13.730   3.824  1.00 35.62           H  
ATOM    521  CD1 ILE A  31      18.870  10.552   4.787  1.00 35.62           C  
ATOM    522 HD11 ILE A  31      18.735   9.842   3.971  1.00 35.62           H  
ATOM    523 HD12 ILE A  31      18.510  10.097   5.710  1.00 35.62           H  
ATOM    524 HD13 ILE A  31      19.929  10.781   4.905  1.00 35.62           H  
ATOM    525  N   GLY A  32      18.113  15.488   1.459  1.00 39.22           N  
ATOM    526  H   GLY A  32      18.329  15.929   2.342  1.00 39.22           H  
ATOM    527  CA  GLY A  32      18.406  16.246   0.237  1.00 39.22           C  
ATOM    528  HA2 GLY A  32      18.766  17.240   0.503  1.00 39.22           H  
ATOM    529  HA3 GLY A  32      17.483  16.354  -0.332  1.00 39.22           H  
ATOM    530  C   GLY A  32      19.444  15.587  -0.683  1.00 39.22           C  
ATOM    531  O   GLY A  32      20.303  16.266  -1.231  1.00 39.22           O  
ATOM    532  N   ALA A  33      19.395  14.268  -0.828  1.00 51.59           N  
ATOM    533  H   ALA A  33      18.607  13.799  -0.405  1.00 51.59           H  
ATOM    534  CA  ALA A  33      20.088  13.479  -1.808  1.00 51.59           C  
ATOM    535  HA  ALA A  33      21.090  13.878  -1.965  1.00 51.59           H  
ATOM    536  C   ALA A  33      19.290  13.570  -3.106  1.00 51.59           C  
ATOM    537  CB  ALA A  33      20.196  12.044  -1.276  1.00 51.59           C  
ATOM    538  HB1 ALA A  33      20.776  12.032  -0.353  1.00 51.59           H  
ATOM    539  HB2 ALA A  33      19.201  11.642  -1.084  1.00 51.59           H  
ATOM    540  HB3 ALA A  33      20.690  11.419  -2.020  1.00 51.59           H  
ATOM    541  O   ALA A  33      18.159  13.096  -3.202  1.00 51.59           O  
ATOM    542  N   GLU A  34      19.898  14.204  -4.099  1.00 57.76           N  
ATOM    543  H   GLU A  34      20.779  14.654  -3.896  1.00 57.76           H  
ATOM    544  CA  GLU A  34      19.596  13.985  -5.505  1.00 57.76           C  
ATOM    545  HA  GLU A  34      18.785  14.641  -5.819  1.00 57.76           H  
ATOM    546  C   GLU A  34      19.202  12.512  -5.708  1.00 57.76           C  
ATOM    547  CB  GLU A  34      20.887  14.352  -6.248  1.00 57.76           C  
ATOM    548  HB2 GLU A  34      21.642  13.593  -6.040  1.00 57.76           H  
ATOM    549  HB3 GLU A  34      21.247  15.299  -5.847  1.00 57.76           H  
ATOM    550  O   GLU A  34      19.971  11.608  -5.359  1.00 57.76           O  
ATOM    551  CG  GLU A  34      20.746  14.532  -7.758  1.00 57.76           C  
ATOM    552  HG2 GLU A  34      20.456  13.581  -8.204  1.00 57.76           H  
ATOM    553  HG3 GLU A  34      19.954  15.256  -7.950  1.00 57.76           H  
ATOM    554  CD  GLU A  34      22.065  15.020  -8.387  1.00 57.76           C  
ATOM    555  OE1 GLU A  34      21.991  15.569  -9.508  1.00 57.76           O  
ATOM    556  OE2 GLU A  34      23.135  14.821  -7.764  1.00 57.76           O  
ATOM    557  N   VAL A  35      17.971  12.257  -6.168  1.00 70.05           N  
ATOM    558  H   VAL A  35      17.346  13.024  -6.368  1.00 70.05           H  
ATOM    559  CA  VAL A  35      17.518  10.886  -6.418  1.00 70.05           C  
ATOM    560  HA  VAL A  35      17.650  10.308  -5.503  1.00 70.05           H  
ATOM    561  C   VAL A  35      18.432  10.320  -7.492  1.00 70.05           C  
ATOM    562  CB  VAL A  35      16.033  10.803  -6.822  1.00 70.05           C  
ATOM    563  HB  VAL A  35      15.850  11.417  -7.704  1.00 70.05           H  
ATOM    564  O   VAL A  35      18.329  10.665  -8.669  1.00 70.05           O  
ATOM    565  CG1 VAL A  35      15.640   9.350  -7.131  1.00 70.05           C  
ATOM    566 HG11 VAL A  35      16.101   9.028  -8.065  1.00 70.05           H  
ATOM    567 HG12 VAL A  35      14.558   9.276  -7.238  1.00 70.05           H  
ATOM    568 HG13 VAL A  35      15.951   8.694  -6.318  1.00 70.05           H  
ATOM    569  CG2 VAL A  35      15.139  11.304  -5.680  1.00 70.05           C  
ATOM    570 HG21 VAL A  35      15.345  12.354  -5.471  1.00 70.05           H  
ATOM    571 HG22 VAL A  35      15.322  10.722  -4.776  1.00 70.05           H  
ATOM    572 HG23 VAL A  35      14.088  11.209  -5.953  1.00 70.05           H  
ATOM    573  N   ARG A  36      19.392   9.491  -7.076  1.00 81.43           N  
ATOM    574  H   ARG A  36      19.536   9.414  -6.079  1.00 81.43           H  
ATOM    575  CA  ARG A  36      20.378   8.934  -7.994  1.00 81.43           C  
ATOM    576  HA  ARG A  36      20.870   9.764  -8.501  1.00 81.43           H  
ATOM    577  C   ARG A  36      19.650   8.091  -9.024  1.00 81.43           C  
ATOM    578  CB  ARG A  36      21.425   8.117  -7.239  1.00 81.43           C  
ATOM    579  HB2 ARG A  36      20.942   7.282  -6.732  1.00 81.43           H  
ATOM    580  HB3 ARG A  36      21.901   8.755  -6.494  1.00 81.43           H  
ATOM    581  O   ARG A  36      18.871   7.210  -8.661  1.00 81.43           O  
ATOM    582  CG  ARG A  36      22.481   7.583  -8.222  1.00 81.43           C  
ATOM    583  HG2 ARG A  36      22.005   6.964  -8.982  1.00 81.43           H  
ATOM    584  HG3 ARG A  36      22.999   8.408  -8.709  1.00 81.43           H  
ATOM    585  CD  ARG A  36      23.478   6.697  -7.501  1.00 81.43           C  
ATOM    586  HD2 ARG A  36      22.905   5.933  -6.975  1.00 81.43           H  
ATOM    587  HD3 ARG A  36      24.119   6.205  -8.232  1.00 81.43           H  
ATOM    588  NE  ARG A  36      24.288   7.464  -6.547  1.00 81.43           N  
ATOM    589  HE  ARG A  36      24.389   8.455  -6.716  1.00 81.43           H  
ATOM    590  NH1 ARG A  36      24.723   5.672  -5.211  1.00 81.43           N  
ATOM    591 HH11 ARG A  36      25.067   5.262  -4.354  1.00 81.43           H  
ATOM    592 HH12 ARG A  36      24.011   5.135  -5.687  1.00 81.43           H  
ATOM    593  NH2 ARG A  36      25.542   7.704  -4.691  1.00 81.43           N  
ATOM    594 HH21 ARG A  36      25.566   8.696  -4.875  1.00 81.43           H  
ATOM    595 HH22 ARG A  36      25.944   7.318  -3.848  1.00 81.43           H  
ATOM    596  CZ  ARG A  36      24.851   6.937  -5.488  1.00 81.43           C  
ATOM    597  N   ARG A  37      19.926   8.350 -10.300  1.00 91.01           N  
ATOM    598  H   ARG A  37      20.555   9.116 -10.494  1.00 91.01           H  
ATOM    599  CA  ARG A  37      19.391   7.577 -11.420  1.00 91.01           C  
ATOM    600  HA  ARG A  37      18.343   7.361 -11.211  1.00 91.01           H  
ATOM    601  C   ARG A  37      20.135   6.251 -11.564  1.00 91.01           C  
ATOM    602  CB  ARG A  37      19.458   8.396 -12.709  1.00 91.01           C  
ATOM    603  HB2 ARG A  37      20.490   8.690 -12.901  1.00 91.01           H  
ATOM    604  HB3 ARG A  37      19.110   7.769 -13.530  1.00 91.01           H  
ATOM    605  O   ARG A  37      21.362   6.236 -11.545  1.00 91.01           O  
ATOM    606  CG  ARG A  37      18.569   9.640 -12.653  1.00 91.01           C  
ATOM    607  HG2 ARG A  37      17.542   9.333 -12.451  1.00 91.01           H  
ATOM    608  HG3 ARG A  37      18.909  10.311 -11.864  1.00 91.01           H  
ATOM    609  CD  ARG A  37      18.617  10.362 -13.998  1.00 91.01           C  
ATOM    610  HD2 ARG A  37      19.655  10.577 -14.251  1.00 91.01           H  
ATOM    611  HD3 ARG A  37      18.185   9.711 -14.758  1.00 91.01           H  
ATOM    612  NE  ARG A  37      17.858  11.618 -13.947  1.00 91.01           N  
ATOM    613  HE  ARG A  37      17.365  11.811 -13.087  1.00 91.01           H  
ATOM    614  NH1 ARG A  37      18.122  12.185 -16.154  1.00 91.01           N  
ATOM    615 HH11 ARG A  37      17.851  12.766 -16.935  1.00 91.01           H  
ATOM    616 HH12 ARG A  37      18.510  11.265 -16.308  1.00 91.01           H  
ATOM    617  NH2 ARG A  37      16.926  13.505 -14.807  1.00 91.01           N  
ATOM    618 HH21 ARG A  37      16.689  14.083 -15.601  1.00 91.01           H  
ATOM    619 HH22 ARG A  37      16.493  13.677 -13.911  1.00 91.01           H  
ATOM    620  CZ  ARG A  37      17.639  12.427 -14.966  1.00 91.01           C  
ATOM    621  N   ALA A  38      19.397   5.167 -11.769  1.00 93.36           N  
ATOM    622  H   ALA A  38      18.398   5.283 -11.860  1.00 93.36           H  
ATOM    623  CA  ALA A  38      19.933   3.809 -11.871  1.00 93.36           C  
ATOM    624  HA  ALA A  38      20.996   3.816 -11.631  1.00 93.36           H  
ATOM    625  C   ALA A  38      19.749   3.240 -13.282  1.00 93.36           C  
ATOM    626  CB  ALA A  38      19.230   2.933 -10.842  1.00 93.36           C  
ATOM    627  HB1 ALA A  38      19.668   1.935 -10.835  1.00 93.36           H  
ATOM    628  HB2 ALA A  38      18.173   2.845 -11.094  1.00 93.36           H  
ATOM    629  HB3 ALA A  38      19.357   3.380  -9.856  1.00 93.36           H  
ATOM    630  O   ALA A  38      18.864   3.698 -14.008  1.00 93.36           O  
ATOM    631  N   PRO A  39      20.551   2.254 -13.706  1.00 94.70           N  
ATOM    632  CA  PRO A  39      20.258   1.536 -14.935  1.00 94.70           C  
ATOM    633  HA  PRO A  39      20.198   2.233 -15.771  1.00 94.70           H  
ATOM    634  C   PRO A  39      18.934   0.771 -14.819  1.00 94.70           C  
ATOM    635  CB  PRO A  39      21.438   0.589 -15.146  1.00 94.70           C  
ATOM    636  HB2 PRO A  39      22.218   1.095 -15.715  1.00 94.70           H  
ATOM    637  HB3 PRO A  39      21.139  -0.336 -15.638  1.00 94.70           H  
ATOM    638  O   PRO A  39      18.583   0.243 -13.768  1.00 94.70           O  
ATOM    639  CG  PRO A  39      21.928   0.324 -13.722  1.00 94.70           C  
ATOM    640  HG2 PRO A  39      21.313  -0.450 -13.262  1.00 94.70           H  
ATOM    641  HG3 PRO A  39      22.980   0.041 -13.698  1.00 94.70           H  
ATOM    642  CD  PRO A  39      21.676   1.648 -13.006  1.00 94.70           C  
ATOM    643  HD2 PRO A  39      22.551   2.291 -13.098  1.00 94.70           H  
ATOM    644  HD3 PRO A  39      21.461   1.458 -11.954  1.00 94.70           H  
ATOM    645  N   LEU A  40      18.229   0.661 -15.935  1.00 95.04           N  
ATOM    646  H   LEU A  40      18.553   1.157 -16.753  1.00 95.04           H  
ATOM    647  CA  LEU A  40      17.152  -0.296 -16.116  1.00 95.04           C  
ATOM    648  HA  LEU A  40      16.796  -0.638 -15.144  1.00 95.04           H  
ATOM    649  C   LEU A  40      17.720  -1.489 -16.890  1.00 95.04           C  
ATOM    650  CB  LEU A  40      16.007   0.410 -16.854  1.00 95.04           C  
ATOM    651  HB2 LEU A  40      16.335   0.625 -17.872  1.00 95.04           H  
ATOM    652  HB3 LEU A  40      15.791   1.362 -16.368  1.00 95.04           H  
ATOM    653  O   LEU A  40      18.111  -1.343 -18.042  1.00 95.04           O  
ATOM    654  CG  LEU A  40      14.726  -0.434 -16.887  1.00 95.04           C  
ATOM    655  HG  LEU A  40      14.970  -1.470 -17.121  1.00 95.04           H  
ATOM    656  CD1 LEU A  40      14.001  -0.370 -15.539  1.00 95.04           C  
ATOM    657 HD11 LEU A  40      13.073  -0.941 -15.581  1.00 95.04           H  
ATOM    658 HD12 LEU A  40      14.628  -0.789 -14.752  1.00 95.04           H  
ATOM    659 HD13 LEU A  40      13.763   0.663 -15.286  1.00 95.04           H  
ATOM    660  CD2 LEU A  40      13.807   0.099 -17.983  1.00 95.04           C  
ATOM    661 HD21 LEU A  40      12.995  -0.612 -18.137  1.00 95.04           H  
ATOM    662 HD22 LEU A  40      13.405   1.073 -17.703  1.00 95.04           H  
ATOM    663 HD23 LEU A  40      14.353   0.186 -18.922  1.00 95.04           H  
ATOM    664  N   PHE A  41      17.804  -2.659 -16.277  1.00 96.41           N  
ATOM    665  H   PHE A  41      17.415  -2.739 -15.348  1.00 96.41           H  
ATOM    666  CA  PHE A  41      18.343  -3.864 -16.896  1.00 96.41           C  
ATOM    667  HA  PHE A  41      19.214  -3.596 -17.493  1.00 96.41           H  
ATOM    668  C   PHE A  41      17.314  -4.505 -17.821  1.00 96.41           C  
ATOM    669  CB  PHE A  41      18.804  -4.847 -15.815  1.00 96.41           C  
ATOM    670  HB2 PHE A  41      19.156  -5.760 -16.296  1.00 96.41           H  
ATOM    671  HB3 PHE A  41      17.956  -5.115 -15.186  1.00 96.41           H  
ATOM    672  O   PHE A  41      16.196  -4.812 -17.412  1.00 96.41           O  
ATOM    673  CG  PHE A  41      19.917  -4.300 -14.945  1.00 96.41           C  
ATOM    674  CD1 PHE A  41      21.257  -4.426 -15.357  1.00 96.41           C  
ATOM    675  HD1 PHE A  41      21.493  -4.915 -16.291  1.00 96.41           H  
ATOM    676  CD2 PHE A  41      19.614  -3.649 -13.735  1.00 96.41           C  
ATOM    677  HD2 PHE A  41      18.589  -3.535 -13.414  1.00 96.41           H  
ATOM    678  CE1 PHE A  41      22.291  -3.921 -14.549  1.00 96.41           C  
ATOM    679  HE1 PHE A  41      23.321  -4.028 -14.854  1.00 96.41           H  
ATOM    680  CE2 PHE A  41      20.649  -3.146 -12.927  1.00 96.41           C  
ATOM    681  HE2 PHE A  41      20.421  -2.654 -11.993  1.00 96.41           H  
ATOM    682  CZ  PHE A  41      21.986  -3.288 -13.332  1.00 96.41           C  
ATOM    683  HZ  PHE A  41      22.777  -2.912 -12.699  1.00 96.41           H  
ATOM    684  N   ALA A  42      17.714  -4.785 -19.060  1.00 94.18           N  
ATOM    685  H   ALA A  42      18.638  -4.494 -19.345  1.00 94.18           H  
ATOM    686  CA  ALA A  42      16.880  -5.524 -20.003  1.00 94.18           C  
ATOM    687  HA  ALA A  42      15.918  -5.019 -20.092  1.00 94.18           H  
ATOM    688  C   ALA A  42      16.606  -6.965 -19.527  1.00 94.18           C  
ATOM    689  CB  ALA A  42      17.581  -5.511 -21.366  1.00 94.18           C  
ATOM    690  HB1 ALA A  42      17.753  -4.482 -21.682  1.00 94.18           H  
ATOM    691  HB2 ALA A  42      18.536  -6.031 -21.294  1.00 94.18           H  
ATOM    692  HB3 ALA A  42      16.952  -6.012 -22.102  1.00 94.18           H  
ATOM    693  O   ALA A  42      15.595  -7.560 -19.900  1.00 94.18           O  
ATOM    694  N   ARG A  43      17.516  -7.535 -18.723  1.00 96.26           N  
ATOM    695  H   ARG A  43      18.349  -7.001 -18.522  1.00 96.26           H  
ATOM    696  CA  ARG A  43      17.426  -8.894 -18.173  1.00 96.26           C  
ATOM    697  HA  ARG A  43      16.401  -9.259 -18.245  1.00 96.26           H  
ATOM    698  C   ARG A  43      17.824  -8.896 -16.692  1.00 96.26           C  
ATOM    699  CB  ARG A  43      18.327  -9.830 -18.992  1.00 96.26           C  
ATOM    700  HB2 ARG A  43      18.301 -10.821 -18.539  1.00 96.26           H  
ATOM    701  HB3 ARG A  43      19.352  -9.462 -18.961  1.00 96.26           H  
ATOM    702  O   ARG A  43      18.949  -9.287 -16.372  1.00 96.26           O  
ATOM    703  CG  ARG A  43      17.924  -9.958 -20.458  1.00 96.26           C  
ATOM    704  HG2 ARG A  43      16.926 -10.391 -20.526  1.00 96.26           H  
ATOM    705  HG3 ARG A  43      17.931  -8.979 -20.939  1.00 96.26           H  
ATOM    706  CD  ARG A  43      18.941 -10.852 -21.167  1.00 96.26           C  
ATOM    707  HD2 ARG A  43      19.933 -10.411 -21.064  1.00 96.26           H  
ATOM    708  HD3 ARG A  43      18.967 -11.830 -20.687  1.00 96.26           H  
ATOM    709  NE  ARG A  43      18.614 -10.969 -22.598  1.00 96.26           N  
ATOM    710  HE  ARG A  43      19.116 -10.346 -23.214  1.00 96.26           H  
ATOM    711  NH1 ARG A  43      17.102 -12.686 -22.403  1.00 96.26           N  
ATOM    712 HH11 ARG A  43      17.324 -12.743 -21.419  1.00 96.26           H  
ATOM    713 HH12 ARG A  43      16.477 -13.365 -22.813  1.00 96.26           H  
ATOM    714  NH2 ARG A  43      17.529 -11.804 -24.413  1.00 96.26           N  
ATOM    715 HH21 ARG A  43      16.878 -12.463 -24.816  1.00 96.26           H  
ATOM    716 HH22 ARG A  43      18.037 -11.158 -25.001  1.00 96.26           H  
ATOM    717  CZ  ARG A  43      17.749 -11.814 -23.128  1.00 96.26           C  
ATOM    718  N   PRO A  44      16.953  -8.459 -15.769  1.00 96.48           N  
ATOM    719  CA  PRO A  44      17.329  -8.306 -14.363  1.00 96.48           C  
ATOM    720  HA  PRO A  44      18.194  -7.647 -14.286  1.00 96.48           H  
ATOM    721  C   PRO A  44      17.686  -9.629 -13.679  1.00 96.48           C  
ATOM    722  CB  PRO A  44      16.141  -7.625 -13.695  1.00 96.48           C  
ATOM    723  HB2 PRO A  44      16.011  -7.935 -12.658  1.00 96.48           H  
ATOM    724  HB3 PRO A  44      16.301  -6.548 -13.750  1.00 96.48           H  
ATOM    725  O   PRO A  44      18.556  -9.642 -12.816  1.00 96.48           O  
ATOM    726  CG  PRO A  44      14.963  -8.030 -14.571  1.00 96.48           C  
ATOM    727  HG2 PRO A  44      14.654  -9.027 -14.258  1.00 96.48           H  
ATOM    728  HG3 PRO A  44      14.132  -7.327 -14.505  1.00 96.48           H  
ATOM    729  CD  PRO A  44      15.566  -8.069 -15.975  1.00 96.48           C  
ATOM    730  HD2 PRO A  44      15.030  -8.786 -16.597  1.00 96.48           H  
ATOM    731  HD3 PRO A  44      15.524  -7.076 -16.423  1.00 96.48           H  
ATOM    732  N   LEU A  45      17.101 -10.758 -14.096  1.00 96.74           N  
ATOM    733  H   LEU A  45      16.360 -10.696 -14.780  1.00 96.74           H  
ATOM    734  CA  LEU A  45      17.484 -12.075 -13.571  1.00 96.74           C  
ATOM    735  HA  LEU A  45      17.515 -12.020 -12.483  1.00 96.74           H  
ATOM    736  C   LEU A  45      18.896 -12.488 -14.004  1.00 96.74           C  
ATOM    737  CB  LEU A  45      16.453 -13.137 -13.980  1.00 96.74           C  
ATOM    738  HB2 LEU A  45      16.789 -14.099 -13.594  1.00 96.74           H  
ATOM    739  HB3 LEU A  45      16.427 -13.206 -15.068  1.00 96.74           H  
ATOM    740  O   LEU A  45      19.656 -12.986 -13.178  1.00 96.74           O  
ATOM    741  CG  LEU A  45      15.031 -12.869 -13.461  1.00 96.74           C  
ATOM    742  HG  LEU A  45      14.630 -11.976 -13.940  1.00 96.74           H  
ATOM    743  CD1 LEU A  45      14.125 -14.047 -13.816  1.00 96.74           C  
ATOM    744 HD11 LEU A  45      13.126 -13.877 -13.413  1.00 96.74           H  
ATOM    745 HD12 LEU A  45      14.525 -14.973 -13.403  1.00 96.74           H  
ATOM    746 HD13 LEU A  45      14.048 -14.127 -14.901  1.00 96.74           H  
ATOM    747  CD2 LEU A  45      15.007 -12.663 -11.949  1.00 96.74           C  
ATOM    748 HD21 LEU A  45      15.551 -13.464 -11.447  1.00 96.74           H  
ATOM    749 HD22 LEU A  45      13.973 -12.679 -11.603  1.00 96.74           H  
ATOM    750 HD23 LEU A  45      15.439 -11.697 -11.690  1.00 96.74           H  
ATOM    751  N   SER A  46      19.274 -12.232 -15.261  1.00 96.48           N  
ATOM    752  H   SER A  46      18.592 -11.894 -15.925  1.00 96.48           H  
ATOM    753  CA  SER A  46      20.663 -12.397 -15.708  1.00 96.48           C  
ATOM    754  HA  SER A  46      21.006 -13.406 -15.479  1.00 96.48           H  
ATOM    755  C   SER A  46      21.616 -11.444 -14.988  1.00 96.48           C  
ATOM    756  CB  SER A  46      20.796 -12.192 -17.218  1.00 96.48           C  
ATOM    757  HB2 SER A  46      21.855 -12.096 -17.456  1.00 96.48           H  
ATOM    758  HB3 SER A  46      20.292 -11.275 -17.521  1.00 96.48           H  
ATOM    759  O   SER A  46      22.723 -11.844 -14.657  1.00 96.48           O  
ATOM    760  OG  SER A  46      20.288 -13.293 -17.942  1.00 96.48           O  
ATOM    761  HG  SER A  46      19.328 -13.284 -17.942  1.00 96.48           H  
ATOM    762  N   ALA A  47      21.199 -10.207 -14.700  1.00 95.50           N  
ATOM    763  H   ALA A  47      20.275  -9.917 -14.989  1.00 95.50           H  
ATOM    764  CA  ALA A  47      22.012  -9.278 -13.915  1.00 95.50           C  
ATOM    765  HA  ALA A  47      22.995  -9.196 -14.379  1.00 95.50           H  
ATOM    766  C   ALA A  47      22.236  -9.798 -12.484  1.00 95.50           C  
ATOM    767  CB  ALA A  47      21.358  -7.890 -13.932  1.00 95.50           C  
ATOM    768  HB1 ALA A  47      20.398  -7.913 -13.417  1.00 95.50           H  
ATOM    769  HB2 ALA A  47      22.006  -7.179 -13.420  1.00 95.50           H  
ATOM    770  HB3 ALA A  47      21.212  -7.554 -14.959  1.00 95.50           H  
ATOM    771  O   ALA A  47      23.359  -9.759 -11.994  1.00 95.50           O  
ATOM    772  N   LEU A  48      21.196 -10.355 -11.852  1.00 94.86           N  
ATOM    773  H   LEU A  48      20.289 -10.309 -12.294  1.00 94.86           H  
ATOM    774  CA  LEU A  48      21.289 -10.975 -10.527  1.00 94.86           C  
ATOM    775  HA  LEU A  48      21.739 -10.258  -9.841  1.00 94.86           H  
ATOM    776  C   LEU A  48      22.197 -12.203 -10.498  1.00 94.86           C  
ATOM    777  CB  LEU A  48      19.881 -11.363 -10.039  1.00 94.86           C  
ATOM    778  HB2 LEU A  48      19.965 -12.114  -9.253  1.00 94.86           H  
ATOM    779  HB3 LEU A  48      19.329 -11.810 -10.865  1.00 94.86           H  
ATOM    780  O   LEU A  48      22.937 -12.371  -9.535  1.00 94.86           O  
ATOM    781  CG  LEU A  48      19.103 -10.168  -9.482  1.00 94.86           C  
ATOM    782  HG  LEU A  48      19.206  -9.315 -10.152  1.00 94.86           H  
ATOM    783  CD1 LEU A  48      17.620 -10.519  -9.356  1.00 94.86           C  
ATOM    784 HD11 LEU A  48      17.081  -9.655  -8.967  1.00 94.86           H  
ATOM    785 HD12 LEU A  48      17.223 -10.757 -10.343  1.00 94.86           H  
ATOM    786 HD13 LEU A  48      17.487 -11.372  -8.690  1.00 94.86           H  
ATOM    787  CD2 LEU A  48      19.625  -9.789  -8.097  1.00 94.86           C  
ATOM    788 HD21 LEU A  48      20.711  -9.691  -8.092  1.00 94.86           H  
ATOM    789 HD22 LEU A  48      19.337 -10.542  -7.363  1.00 94.86           H  
ATOM    790 HD23 LEU A  48      19.203  -8.826  -7.810  1.00 94.86           H  
ATOM    791  N   ALA A  49      22.129 -13.045 -11.530  1.00 94.76           N  
ATOM    792  H   ALA A  49      21.449 -12.860 -12.254  1.00 94.76           H  
ATOM    793  CA  ALA A  49      22.897 -14.285 -11.615  1.00 94.76           C  
ATOM    794  HA  ALA A  49      22.968 -14.718 -10.617  1.00 94.76           H  
ATOM    795  C   ALA A  49      24.336 -14.097 -12.118  1.00 94.76           C  
ATOM    796  CB  ALA A  49      22.123 -15.258 -12.505  1.00 94.76           C  
ATOM    797  HB1 ALA A  49      22.659 -16.206 -12.548  1.00 94.76           H  
ATOM    798  HB2 ALA A  49      22.031 -14.849 -13.511  1.00 94.76           H  
ATOM    799  HB3 ALA A  49      21.133 -15.432 -12.085  1.00 94.76           H  
ATOM    800  O   ALA A  49      25.152 -15.014 -12.010  1.00 94.76           O  
ATOM    801  N   ALA A  50      24.659 -12.933 -12.686  1.00 92.88           N  
ATOM    802  H   ALA A  50      23.954 -12.212 -12.757  1.00 92.88           H  
ATOM    803  CA  ALA A  50      25.994 -12.639 -13.183  1.00 92.88           C  
ATOM    804  HA  ALA A  50      26.231 -13.369 -13.958  1.00 92.88           H  
ATOM    805  C   ALA A  50      27.049 -12.772 -12.073  1.00 92.88           C  
ATOM    806  CB  ALA A  50      26.006 -11.243 -13.816  1.00 92.88           C  
ATOM    807  HB1 ALA A  50      25.751 -10.497 -13.064  1.00 92.88           H  
ATOM    808  HB2 ALA A  50      26.999 -11.025 -14.210  1.00 92.88           H  
ATOM    809  HB3 ALA A  50      25.283 -11.197 -14.631  1.00 92.88           H  
ATOM    810  O   ALA A  50      26.782 -12.508 -10.899  1.00 92.88           O  
ATOM    811  N   ASN A  51      28.266 -13.156 -12.471  1.00 89.33           N  
ATOM    812  H   ASN A  51      28.423 -13.311 -13.457  1.00 89.33           H  
ATOM    813  CA  ASN A  51      29.415 -13.315 -11.574  1.00 89.33           C  
ATOM    814  HA  ASN A  51      30.196 -13.836 -12.127  1.00 89.33           H  
ATOM    815  C   ASN A  51      29.104 -14.206 -10.354  1.00 89.33           C  
ATOM    816  CB  ASN A  51      29.964 -11.925 -11.203  1.00 89.33           C  
ATOM    817  HB2 ASN A  51      30.866 -12.041 -10.602  1.00 89.33           H  
ATOM    818  HB3 ASN A  51      29.224 -11.404 -10.595  1.00 89.33           H  
ATOM    819  O   ASN A  51      29.401 -13.826  -9.227  1.00 89.33           O  
ATOM    820  CG  ASN A  51      30.310 -11.074 -12.407  1.00 89.33           C  
ATOM    821  ND2 ASN A  51      30.085  -9.783 -12.329  1.00 89.33           N  
ATOM    822 HD21 ASN A  51      29.710  -9.387 -11.479  1.00 89.33           H  
ATOM    823 HD22 ASN A  51      30.342  -9.230 -13.134  1.00 89.33           H  
ATOM    824  OD1 ASN A  51      30.768 -11.544 -13.436  1.00 89.33           O  
ATOM    825  N   ASP A  52      28.476 -15.363 -10.589  1.00 86.51           N  
ATOM    826  H   ASP A  52      28.216 -15.582 -11.540  1.00 86.51           H  
ATOM    827  CA  ASP A  52      28.098 -16.337  -9.552  1.00 86.51           C  
ATOM    828  HA  ASP A  52      27.484 -17.085 -10.053  1.00 86.51           H  
ATOM    829  C   ASP A  52      27.199 -15.746  -8.450  1.00 86.51           C  
ATOM    830  CB  ASP A  52      29.344 -17.074  -9.028  1.00 86.51           C  
ATOM    831  HB2 ASP A  52      29.964 -17.362  -9.877  1.00 86.51           H  
ATOM    832  HB3 ASP A  52      29.926 -16.404  -8.396  1.00 86.51           H  
ATOM    833  O   ASP A  52      27.453 -15.856  -7.253  1.00 86.51           O  
ATOM    834  CG  ASP A  52      28.994 -18.346  -8.248  1.00 86.51           C  
ATOM    835  OD1 ASP A  52      27.911 -18.920  -8.524  1.00 86.51           O  
ATOM    836  OD2 ASP A  52      29.847 -18.776  -7.440  1.00 86.51           O  
ATOM    837  N   ASN A  53      26.125 -15.070  -8.868  1.00 87.09           N  
ATOM    838  H   ASN A  53      25.980 -14.986  -9.864  1.00 87.09           H  
ATOM    839  CA  ASN A  53      25.172 -14.414  -7.969  1.00 87.09           C  
ATOM    840  HA  ASN A  53      24.462 -13.895  -8.613  1.00 87.09           H  
ATOM    841  C   ASN A  53      25.793 -13.326  -7.069  1.00 87.09           C  
ATOM    842  CB  ASN A  53      24.371 -15.457  -7.167  1.00 87.09           C  
ATOM    843  HB2 ASN A  53      25.021 -15.919  -6.423  1.00 87.09           H  
ATOM    844  HB3 ASN A  53      23.570 -14.948  -6.631  1.00 87.09           H  
ATOM    845  O   ASN A  53      25.307 -13.092  -5.956  1.00 87.09           O  
ATOM    846  CG  ASN A  53      23.742 -16.533  -8.021  1.00 87.09           C  
ATOM    847  ND2 ASN A  53      24.189 -17.758  -7.893  1.00 87.09           N  
ATOM    848 HD21 ASN A  53      25.050 -17.914  -7.389  1.00 87.09           H  
ATOM    849 HD22 ASN A  53      23.839 -18.447  -8.543  1.00 87.09           H  
ATOM    850  OD1 ASN A  53      22.840 -16.289  -8.807  1.00 87.09           O  
ATOM    851  N   ALA A  54      26.839 -12.629  -7.530  1.00 84.84           N  
ATOM    852  H   ALA A  54      27.245 -12.911  -8.411  1.00 84.84           H  
ATOM    853  CA  ALA A  54      27.533 -11.600  -6.748  1.00 84.84           C  
ATOM    854  HA  ALA A  54      28.054 -12.088  -5.924  1.00 84.84           H  
ATOM    855  C   ALA A  54      26.576 -10.555  -6.138  1.00 84.84           C  
ATOM    856  CB  ALA A  54      28.575 -10.919  -7.642  1.00 84.84           C  
ATOM    857  HB1 ALA A  54      29.330 -11.644  -7.947  1.00 84.84           H  
ATOM    858  HB2 ALA A  54      28.095 -10.496  -8.524  1.00 84.84           H  
ATOM    859  HB3 ALA A  54      29.069 -10.122  -7.085  1.00 84.84           H  
ATOM    860  O   ALA A  54      26.723 -10.188  -4.971  1.00 84.84           O  
ATOM    861  N   LEU A  55      25.538 -10.136  -6.874  1.00 87.18           N  
ATOM    862  H   LEU A  55      25.450 -10.496  -7.814  1.00 87.18           H  
ATOM    863  CA  LEU A  55      24.538  -9.176  -6.383  1.00 87.18           C  
ATOM    864  HA  LEU A  55      25.057  -8.315  -5.961  1.00 87.18           H  
ATOM    865  C   LEU A  55      23.652  -9.732  -5.259  1.00 87.18           C  
ATOM    866  CB  LEU A  55      23.645  -8.705  -7.543  1.00 87.18           C  
ATOM    867  HB2 LEU A  55      23.185  -9.579  -8.005  1.00 87.18           H  
ATOM    868  HB3 LEU A  55      22.847  -8.093  -7.122  1.00 87.18           H  
ATOM    869  O   LEU A  55      23.183  -8.980  -4.412  1.00 87.18           O  
ATOM    870  CG  LEU A  55      24.343  -7.880  -8.636  1.00 87.18           C  
ATOM    871  HG  LEU A  55      25.046  -8.515  -9.176  1.00 87.18           H  
ATOM    872  CD1 LEU A  55      23.287  -7.366  -9.616  1.00 87.18           C  
ATOM    873 HD11 LEU A  55      22.694  -8.198  -9.997  1.00 87.18           H  
ATOM    874 HD12 LEU A  55      23.779  -6.874 -10.455  1.00 87.18           H  
ATOM    875 HD13 LEU A  55      22.634  -6.648  -9.120  1.00 87.18           H  
ATOM    876  CD2 LEU A  55      25.090  -6.670  -8.077  1.00 87.18           C  
ATOM    877 HD21 LEU A  55      25.953  -6.986  -7.490  1.00 87.18           H  
ATOM    878 HD22 LEU A  55      24.427  -6.072  -7.451  1.00 87.18           H  
ATOM    879 HD23 LEU A  55      25.451  -6.045  -8.894  1.00 87.18           H  
ATOM    880  N   LEU A  56      23.417 -11.042  -5.196  1.00 86.88           N  
ATOM    881  H   LEU A  56      23.885 -11.659  -5.845  1.00 86.88           H  
ATOM    882  CA  LEU A  56      22.704 -11.627  -4.055  1.00 86.88           C  
ATOM    883  HA  LEU A  56      21.867 -10.980  -3.794  1.00 86.88           H  
ATOM    884  C   LEU A  56      23.582 -11.678  -2.798  1.00 86.88           C  
ATOM    885  CB  LEU A  56      22.148 -13.011  -4.425  1.00 86.88           C  
ATOM    886  HB2 LEU A  56      21.737 -13.468  -3.526  1.00 86.88           H  
ATOM    887  HB3 LEU A  56      22.970 -13.641  -4.765  1.00 86.88           H  
ATOM    888  O   LEU A  56      23.048 -11.744  -1.692  1.00 86.88           O  
ATOM    889  CG  LEU A  56      21.046 -12.983  -5.502  1.00 86.88           C  
ATOM    890  HG  LEU A  56      21.437 -12.553  -6.424  1.00 86.88           H  
ATOM    891  CD1 LEU A  56      20.567 -14.406  -5.792  1.00 86.88           C  
ATOM    892 HD11 LEU A  56      21.403 -15.021  -6.126  1.00 86.88           H  
ATOM    893 HD12 LEU A  56      19.822 -14.391  -6.588  1.00 86.88           H  
ATOM    894 HD13 LEU A  56      20.137 -14.852  -4.896  1.00 86.88           H  
ATOM    895  CD2 LEU A  56      19.819 -12.180  -5.053  1.00 86.88           C  
ATOM    896 HD21 LEU A  56      20.068 -11.120  -5.000  1.00 86.88           H  
ATOM    897 HD22 LEU A  56      19.481 -12.529  -4.078  1.00 86.88           H  
ATOM    898 HD23 LEU A  56      19.015 -12.304  -5.779  1.00 86.88           H  
ATOM    899  N   SER A  57      24.902 -11.583  -2.959  1.00 87.01           N  
ATOM    900  H   SER A  57      25.257 -11.567  -3.905  1.00 87.01           H  
ATOM    901  CA  SER A  57      25.883 -11.601  -1.871  1.00 87.01           C  
ATOM    902  HA  SER A  57      25.436 -12.068  -0.993  1.00 87.01           H  
ATOM    903  C   SER A  57      26.352 -10.204  -1.446  1.00 87.01           C  
ATOM    904  CB  SER A  57      27.070 -12.473  -2.285  1.00 87.01           C  
ATOM    905  HB2 SER A  57      27.538 -12.062  -3.179  1.00 87.01           H  
ATOM    906  HB3 SER A  57      27.803 -12.496  -1.478  1.00 87.01           H  
ATOM    907  O   SER A  57      26.802 -10.037  -0.313  1.00 87.01           O  
ATOM    908  OG  SER A  57      26.619 -13.791  -2.541  1.00 87.01           O  
ATOM    909  HG  SER A  57      26.807 -14.019  -3.454  1.00 87.01           H  
ATOM    910  N   THR A  58      26.216  -9.184  -2.302  1.00 88.70           N  
ATOM    911  H   THR A  58      25.920  -9.391  -3.245  1.00 88.70           H  
ATOM    912  CA  THR A  58      26.701  -7.822  -2.013  1.00 88.70           C  
ATOM    913  HA  THR A  58      27.746  -7.916  -1.717  1.00 88.70           H  
ATOM    914  C   THR A  58      25.958  -7.158  -0.856  1.00 88.70           C  
ATOM    915  CB  THR A  58      26.688  -6.916  -3.254  1.00 88.70           C  
ATOM    916  HB  THR A  58      27.160  -7.445  -4.081  1.00 88.70           H  
ATOM    917  O   THR A  58      24.753  -7.345  -0.674  1.00 88.70           O  
ATOM    918  CG2 THR A  58      25.298  -6.446  -3.672  1.00 88.70           C  
ATOM    919 HG21 THR A  58      24.978  -5.605  -3.057  1.00 88.70           H  
ATOM    920 HG22 THR A  58      24.585  -7.261  -3.551  1.00 88.70           H  
ATOM    921 HG23 THR A  58      25.325  -6.130  -4.715  1.00 88.70           H  
ATOM    922  OG1 THR A  58      27.432  -5.766  -2.950  1.00 88.70           O  
ATOM    923  HG1 THR A  58      27.737  -5.430  -3.796  1.00 88.70           H  
ATOM    924  N   VAL A  59      26.666  -6.362  -0.058  1.00 85.29           N  
ATOM    925  H   VAL A  59      27.639  -6.226  -0.293  1.00 85.29           H  
ATOM    926  CA  VAL A  59      26.085  -5.489   0.980  1.00 85.29           C  
ATOM    927  HA  VAL A  59      25.062  -5.807   1.186  1.00 85.29           H  
ATOM    928  C   VAL A  59      25.967  -4.037   0.515  1.00 85.29           C  
ATOM    929  CB  VAL A  59      26.862  -5.586   2.305  1.00 85.29           C  
ATOM    930  HB  VAL A  59      26.423  -4.889   3.018  1.00 85.29           H  
ATOM    931  O   VAL A  59      25.324  -3.234   1.187  1.00 85.29           O  
ATOM    932  CG1 VAL A  59      26.731  -6.994   2.904  1.00 85.29           C  
ATOM    933 HG11 VAL A  59      25.678  -7.237   3.048  1.00 85.29           H  
ATOM    934 HG12 VAL A  59      27.186  -7.731   2.243  1.00 85.29           H  
ATOM    935 HG13 VAL A  59      27.236  -7.026   3.870  1.00 85.29           H  
ATOM    936  CG2 VAL A  59      28.349  -5.241   2.151  1.00 85.29           C  
ATOM    937 HG21 VAL A  59      28.850  -5.957   1.501  1.00 85.29           H  
ATOM    938 HG22 VAL A  59      28.461  -4.240   1.733  1.00 85.29           H  
ATOM    939 HG23 VAL A  59      28.832  -5.255   3.128  1.00 85.29           H  
ATOM    940  N   GLU A  60      26.547  -3.707  -0.639  1.00 89.73           N  
ATOM    941  H   GLU A  60      26.985  -4.424  -1.200  1.00 89.73           H  
ATOM    942  CA  GLU A  60      26.542  -2.363  -1.200  1.00 89.73           C  
ATOM    943  HA  GLU A  60      26.666  -1.634  -0.400  1.00 89.73           H  
ATOM    944  C   GLU A  60      25.202  -2.086  -1.890  1.00 89.73           C  
ATOM    945  CB  GLU A  60      27.720  -2.207  -2.179  1.00 89.73           C  
ATOM    946  HB2 GLU A  60      27.683  -3.009  -2.916  1.00 89.73           H  
ATOM    947  HB3 GLU A  60      27.613  -1.265  -2.718  1.00 89.73           H  
ATOM    948  O   GLU A  60      24.956  -2.542  -3.007  1.00 89.73           O  
ATOM    949  CG  GLU A  60      29.095  -2.237  -1.488  1.00 89.73           C  
ATOM    950  HG2 GLU A  60      29.213  -3.188  -0.969  1.00 89.73           H  
ATOM    951  HG3 GLU A  60      29.864  -2.185  -2.259  1.00 89.73           H  
ATOM    952  CD  GLU A  60      29.307  -1.074  -0.504  1.00 89.73           C  
ATOM    953  OE1 GLU A  60      30.113  -1.248   0.437  1.00 89.73           O  
ATOM    954  OE2 GLU A  60      28.659  -0.012  -0.688  1.00 89.73           O  
ATOM    955  N   GLU A  61      24.328  -1.296  -1.250  1.00 88.86           N  
ATOM    956  H   GLU A  61      24.536  -1.035  -0.297  1.00 88.86           H  
ATOM    957  CA  GLU A  61      23.015  -0.932  -1.819  1.00 88.86           C  
ATOM    958  HA  GLU A  61      22.410  -1.834  -1.917  1.00 88.86           H  
ATOM    959  C   GLU A  61      23.136  -0.326  -3.228  1.00 88.86           C  
ATOM    960  CB  GLU A  61      22.266   0.069  -0.915  1.00 88.86           C  
ATOM    961  HB2 GLU A  61      22.911   0.925  -0.715  1.00 88.86           H  
ATOM    962  HB3 GLU A  61      21.399   0.424  -1.471  1.00 88.86           H  
ATOM    963  O   GLU A  61      22.251  -0.518  -4.059  1.00 88.86           O  
ATOM    964  CG  GLU A  61      21.760  -0.515   0.418  1.00 88.86           C  
ATOM    965  HG2 GLU A  61      22.617  -0.725   1.058  1.00 88.86           H  
ATOM    966  HG3 GLU A  61      21.258  -1.460   0.208  1.00 88.86           H  
ATOM    967  CD  GLU A  61      20.773   0.415   1.166  1.00 88.86           C  
ATOM    968  OE1 GLU A  61      20.097  -0.064   2.111  1.00 88.86           O  
ATOM    969  OE2 GLU A  61      20.639   1.603   0.793  1.00 88.86           O  
ATOM    970  N   ARG A  62      24.257   0.351  -3.521  1.00 88.44           N  
ATOM    971  H   ARG A  62      24.973   0.364  -2.809  1.00 88.44           H  
ATOM    972  CA  ARG A  62      24.532   0.963  -4.830  1.00 88.44           C  
ATOM    973  HA  ARG A  62      23.734   1.667  -5.068  1.00 88.44           H  
ATOM    974  C   ARG A  62      24.562  -0.039  -5.978  1.00 88.44           C  
ATOM    975  CB  ARG A  62      25.872   1.700  -4.812  1.00 88.44           C  
ATOM    976  HB2 ARG A  62      26.064   2.063  -5.822  1.00 88.44           H  
ATOM    977  HB3 ARG A  62      26.671   1.012  -4.538  1.00 88.44           H  
ATOM    978  O   ARG A  62      24.148   0.298  -7.079  1.00 88.44           O  
ATOM    979  CG  ARG A  62      25.866   2.890  -3.855  1.00 88.44           C  
ATOM    980  HG2 ARG A  62      24.943   3.454  -3.991  1.00 88.44           H  
ATOM    981  HG3 ARG A  62      25.905   2.531  -2.827  1.00 88.44           H  
ATOM    982  CD  ARG A  62      27.095   3.761  -4.141  1.00 88.44           C  
ATOM    983  HD2 ARG A  62      27.986   3.170  -3.928  1.00 88.44           H  
ATOM    984  HD3 ARG A  62      27.098   4.023  -5.199  1.00 88.44           H  
ATOM    985  NE  ARG A  62      27.107   4.992  -3.326  1.00 88.44           N  
ATOM    986  HE  ARG A  62      26.516   4.983  -2.507  1.00 88.44           H  
ATOM    987  NH1 ARG A  62      28.993   5.896  -4.269  1.00 88.44           N  
ATOM    988 HH11 ARG A  62      29.129   5.033  -4.775  1.00 88.44           H  
ATOM    989 HH12 ARG A  62      29.697   6.618  -4.322  1.00 88.44           H  
ATOM    990  NH2 ARG A  62      27.873   7.048  -2.718  1.00 88.44           N  
ATOM    991 HH21 ARG A  62      27.285   7.028  -1.897  1.00 88.44           H  
ATOM    992 HH22 ARG A  62      28.601   7.746  -2.768  1.00 88.44           H  
ATOM    993  CZ  ARG A  62      27.992   5.966  -3.440  1.00 88.44           C  
ATOM    994  N   GLU A  63      25.057  -1.248  -5.738  1.00 90.12           N  
ATOM    995  H   GLU A  63      25.315  -1.498  -4.794  1.00 90.12           H  
ATOM    996  CA  GLU A  63      25.146  -2.289  -6.769  1.00 90.12           C  
ATOM    997  HA  GLU A  63      25.504  -1.853  -7.701  1.00 90.12           H  
ATOM    998  C   GLU A  63      23.779  -2.920  -7.069  1.00 90.12           C  
ATOM    999  CB  GLU A  63      26.145  -3.365  -6.325  1.00 90.12           C  
ATOM   1000  HB2 GLU A  63      26.167  -4.149  -7.082  1.00 90.12           H  
ATOM   1001  HB3 GLU A  63      25.804  -3.797  -5.384  1.00 90.12           H  
ATOM   1002  O   GLU A  63      23.595  -3.557  -8.104  1.00 90.12           O  
ATOM   1003  CG  GLU A  63      27.569  -2.813  -6.157  1.00 90.12           C  
ATOM   1004  HG2 GLU A  63      27.577  -2.064  -5.365  1.00 90.12           H  
ATOM   1005  HG3 GLU A  63      27.860  -2.322  -7.086  1.00 90.12           H  
ATOM   1006  CD  GLU A  63      28.590  -3.908  -5.818  1.00 90.12           C  
ATOM   1007  OE1 GLU A  63      29.791  -3.653  -6.046  1.00 90.12           O  
ATOM   1008  OE2 GLU A  63      28.174  -4.984  -5.324  1.00 90.12           O  
ATOM   1009  N   LEU A  64      22.809  -2.722  -6.172  1.00 92.88           N  
ATOM   1010  H   LEU A  64      23.033  -2.166  -5.360  1.00 92.88           H  
ATOM   1011  CA  LEU A  64      21.450  -3.251  -6.272  1.00 92.88           C  
ATOM   1012  HA  LEU A  64      21.461  -4.154  -6.882  1.00 92.88           H  
ATOM   1013  C   LEU A  64      20.476  -2.278  -6.950  1.00 92.88           C  
ATOM   1014  CB  LEU A  64      20.969  -3.601  -4.855  1.00 92.88           C  
ATOM   1015  HB2 LEU A  64      20.904  -2.682  -4.273  1.00 92.88           H  
ATOM   1016  HB3 LEU A  64      19.962  -4.012  -4.926  1.00 92.88           H  
ATOM   1017  O   LEU A  64      19.352  -2.663  -7.287  1.00 92.88           O  
ATOM   1018  CG  LEU A  64      21.870  -4.593  -4.099  1.00 92.88           C  
ATOM   1019  HG  LEU A  64      22.859  -4.160  -3.950  1.00 92.88           H  
ATOM   1020  CD1 LEU A  64      21.280  -4.896  -2.721  1.00 92.88           C  
ATOM   1021 HD11 LEU A  64      21.119  -3.962  -2.181  1.00 92.88           H  
ATOM   1022 HD12 LEU A  64      21.990  -5.505  -2.161  1.00 92.88           H  
ATOM   1023 HD13 LEU A  64      20.338  -5.432  -2.828  1.00 92.88           H  
ATOM   1024  CD2 LEU A  64      22.009  -5.905  -4.866  1.00 92.88           C  
ATOM   1025 HD21 LEU A  64      22.670  -5.761  -5.721  1.00 92.88           H  
ATOM   1026 HD22 LEU A  64      21.036  -6.252  -5.214  1.00 92.88           H  
ATOM   1027 HD23 LEU A  64      22.453  -6.656  -4.212  1.00 92.88           H  
ATOM   1028  N   GLU A  65      20.888  -1.021  -7.134  1.00 94.40           N  
ATOM   1029  H   GLU A  65      21.832  -0.789  -6.861  1.00 94.40           H  
ATOM   1030  CA  GLU A  65      20.079   0.021  -7.759  1.00 94.40           C  
ATOM   1031  HA  GLU A  65      19.191   0.184  -7.149  1.00 94.40           H  
ATOM   1032  C   GLU A  65      19.620  -0.404  -9.166  1.00 94.40           C  
ATOM   1033  CB  GLU A  65      20.866   1.345  -7.833  1.00 94.40           C  
ATOM   1034  HB2 GLU A  65      20.279   2.035  -8.440  1.00 94.40           H  
ATOM   1035  HB3 GLU A  65      21.811   1.164  -8.345  1.00 94.40           H  
ATOM   1036  O   GLU A  65      20.404  -0.851 -10.003  1.00 94.40           O  
ATOM   1037  CG  GLU A  65      21.138   2.051  -6.489  1.00 94.40           C  
ATOM   1038  HG2 GLU A  65      20.181   2.309  -6.035  1.00 94.40           H  
ATOM   1039  HG3 GLU A  65      21.651   1.359  -5.823  1.00 94.40           H  
ATOM   1040  CD  GLU A  65      21.984   3.340  -6.645  1.00 94.40           C  
ATOM   1041  OE1 GLU A  65      22.518   3.878  -5.638  1.00 94.40           O  
ATOM   1042  OE2 GLU A  65      22.098   3.862  -7.776  1.00 94.40           O  
ATOM   1043  N   GLY A  66      18.327  -0.240  -9.449  1.00 95.51           N  
ATOM   1044  H   GLY A  66      17.706   0.063  -8.713  1.00 95.51           H  
ATOM   1045  CA  GLY A  66      17.724  -0.543 -10.745  1.00 95.51           C  
ATOM   1046  HA2 GLY A  66      18.485  -0.410 -11.514  1.00 95.51           H  
ATOM   1047  HA3 GLY A  66      16.912   0.158 -10.936  1.00 95.51           H  
ATOM   1048  C   GLY A  66      17.178  -1.963 -10.885  1.00 95.51           C  
ATOM   1049  O   GLY A  66      16.297  -2.180 -11.720  1.00 95.51           O  
ATOM   1050  N   ILE A  67      17.619  -2.935 -10.077  1.00 96.87           N  
ATOM   1051  H   ILE A  67      18.327  -2.705  -9.394  1.00 96.87           H  
ATOM   1052  CA  ILE A  67      17.146  -4.326 -10.185  1.00 96.87           C  
ATOM   1053  HA  ILE A  67      17.282  -4.655 -11.216  1.00 96.87           H  
ATOM   1054  C   ILE A  67      15.647  -4.436  -9.888  1.00 96.87           C  
ATOM   1055  CB  ILE A  67      17.955  -5.268  -9.266  1.00 96.87           C  
ATOM   1056  HB  ILE A  67      17.888  -4.885  -8.248  1.00 96.87           H  
ATOM   1057  O   ILE A  67      14.916  -5.060 -10.657  1.00 96.87           O  
ATOM   1058  CG1 ILE A  67      19.454  -5.334  -9.638  1.00 96.87           C  
ATOM   1059 HG12 ILE A  67      19.983  -5.871  -8.851  1.00 96.87           H  
ATOM   1060 HG13 ILE A  67      19.864  -4.324  -9.660  1.00 96.87           H  
ATOM   1061  CG2 ILE A  67      17.342  -6.682  -9.277  1.00 96.87           C  
ATOM   1062 HG21 ILE A  67      16.353  -6.686  -8.820  1.00 96.87           H  
ATOM   1063 HG22 ILE A  67      17.259  -7.059 -10.297  1.00 96.87           H  
ATOM   1064 HG23 ILE A  67      17.981  -7.351  -8.700  1.00 96.87           H  
ATOM   1065  CD1 ILE A  67      19.775  -6.018 -10.977  1.00 96.87           C  
ATOM   1066 HD11 ILE A  67      19.202  -5.569 -11.788  1.00 96.87           H  
ATOM   1067 HD12 ILE A  67      20.837  -5.903 -11.191  1.00 96.87           H  
ATOM   1068 HD13 ILE A  67      19.549  -7.084 -10.924  1.00 96.87           H  
ATOM   1069  N   GLY A  68      15.169  -3.813  -8.807  1.00 97.46           N  
ATOM   1070  H   GLY A  68      15.792  -3.200  -8.301  1.00 97.46           H  
ATOM   1071  CA  GLY A  68      13.755  -3.861  -8.424  1.00 97.46           C  
ATOM   1072  HA2 GLY A  68      13.616  -3.308  -7.495  1.00 97.46           H  
ATOM   1073  HA3 GLY A  68      13.452  -4.896  -8.269  1.00 97.46           H  
ATOM   1074  C   GLY A  68      12.848  -3.248  -9.491  1.00 97.46           C  
ATOM   1075  O   GLY A  68      11.858  -3.849  -9.905  1.00 97.46           O  
ATOM   1076  N   SER A  69      13.247  -2.088 -10.006  1.00 97.14           N  
ATOM   1077  H   SER A  69      14.101  -1.698  -9.636  1.00 97.14           H  
ATOM   1078  CA  SER A  69      12.575  -1.370 -11.094  1.00 97.14           C  
ATOM   1079  HA  SER A  69      11.551  -1.138 -10.803  1.00 97.14           H  
ATOM   1080  C   SER A  69      12.539  -2.201 -12.374  1.00 97.14           C  
ATOM   1081  CB  SER A  69      13.316  -0.063 -11.381  1.00 97.14           C  
ATOM   1082  HB2 SER A  69      14.311  -0.279 -11.772  1.00 97.14           H  
ATOM   1083  HB3 SER A  69      12.769   0.506 -12.133  1.00 97.14           H  
ATOM   1084  O   SER A  69      11.510  -2.286 -13.040  1.00 97.14           O  
ATOM   1085  OG  SER A  69      13.447   0.689 -10.193  1.00 97.14           O  
ATOM   1086  HG  SER A  69      14.116   0.246  -9.667  1.00 97.14           H  
ATOM   1087  N   SER A  70      13.648  -2.870 -12.685  1.00 97.82           N  
ATOM   1088  H   SER A  70      14.453  -2.758 -12.086  1.00 97.82           H  
ATOM   1089  CA  SER A  70      13.775  -3.746 -13.850  1.00 97.82           C  
ATOM   1090  HA  SER A  70      13.499  -3.195 -14.749  1.00 97.82           H  
ATOM   1091  C   SER A  70      12.875  -4.980 -13.740  1.00 97.82           C  
ATOM   1092  CB  SER A  70      15.228  -4.164 -14.019  1.00 97.82           C  
ATOM   1093  HB2 SER A  70      15.323  -4.792 -14.904  1.00 97.82           H  
ATOM   1094  HB3 SER A  70      15.545  -4.713 -13.132  1.00 97.82           H  
ATOM   1095  O   SER A  70      12.204  -5.341 -14.704  1.00 97.82           O  
ATOM   1096  OG  SER A  70      16.043  -3.025 -14.157  1.00 97.82           O  
ATOM   1097  HG  SER A  70      16.137  -2.629 -13.287  1.00 97.82           H  
ATOM   1098  N   CYS A  71      12.792  -5.603 -12.559  1.00 98.21           N  
ATOM   1099  H   CYS A  71      13.396  -5.304 -11.806  1.00 98.21           H  
ATOM   1100  CA  CYS A  71      11.868  -6.711 -12.304  1.00 98.21           C  
ATOM   1101  HA  CYS A  71      12.043  -7.500 -13.035  1.00 98.21           H  
ATOM   1102  C   CYS A  71      10.401  -6.275 -12.458  1.00 98.21           C  
ATOM   1103  CB  CYS A  71      12.127  -7.278 -10.901  1.00 98.21           C  
ATOM   1104  HB2 CYS A  71      11.319  -7.956 -10.628  1.00 98.21           H  
ATOM   1105  HB3 CYS A  71      12.160  -6.467 -10.174  1.00 98.21           H  
ATOM   1106  O   CYS A  71       9.608  -7.004 -13.064  1.00 98.21           O  
ATOM   1107  SG  CYS A  71      13.683  -8.213 -10.867  1.00 98.21           S  
ATOM   1108  HG  CYS A  71      13.698  -8.441  -9.551  1.00 98.21           H  
ATOM   1109  N   ILE A  72      10.049  -5.072 -11.977  1.00 97.94           N  
ATOM   1110  H   ILE A  72      10.740  -4.544 -11.465  1.00 97.94           H  
ATOM   1111  CA  ILE A  72       8.703  -4.501 -12.139  1.00 97.94           C  
ATOM   1112  HA  ILE A  72       7.985  -5.183 -11.683  1.00 97.94           H  
ATOM   1113  C   ILE A  72       8.329  -4.415 -13.614  1.00 97.94           C  
ATOM   1114  CB  ILE A  72       8.577  -3.122 -11.447  1.00 97.94           C  
ATOM   1115  HB  ILE A  72       9.438  -2.504 -11.702  1.00 97.94           H  
ATOM   1116  O   ILE A  72       7.293  -4.950 -14.006  1.00 97.94           O  
ATOM   1117  CG1 ILE A  72       8.547  -3.322  -9.923  1.00 97.94           C  
ATOM   1118 HG12 ILE A  72       7.606  -3.807  -9.664  1.00 97.94           H  
ATOM   1119 HG13 ILE A  72       9.347  -3.995  -9.616  1.00 97.94           H  
ATOM   1120  CG2 ILE A  72       7.303  -2.381 -11.901  1.00 97.94           C  
ATOM   1121 HG21 ILE A  72       6.426  -3.007 -11.733  1.00 97.94           H  
ATOM   1122 HG22 ILE A  72       7.371  -2.121 -12.957  1.00 97.94           H  
ATOM   1123 HG23 ILE A  72       7.177  -1.438 -11.369  1.00 97.94           H  
ATOM   1124  CD1 ILE A  72       8.691  -2.023  -9.121  1.00 97.94           C  
ATOM   1125 HD11 ILE A  72       9.683  -1.599  -9.279  1.00 97.94           H  
ATOM   1126 HD12 ILE A  72       7.935  -1.287  -9.396  1.00 97.94           H  
ATOM   1127 HD13 ILE A  72       8.550  -2.254  -8.065  1.00 97.94           H  
ATOM   1128  N   VAL A  73       9.164  -3.777 -14.434  1.00 95.70           N  
ATOM   1129  H   VAL A  73      10.000  -3.358 -14.053  1.00 95.70           H  
ATOM   1130  CA  VAL A  73       8.851  -3.579 -15.856  1.00 95.70           C  
ATOM   1131  HA  VAL A  73       7.816  -3.245 -15.932  1.00 95.70           H  
ATOM   1132  C   VAL A  73       8.938  -4.874 -16.657  1.00 95.70           C  
ATOM   1133  CB  VAL A  73       9.719  -2.487 -16.491  1.00 95.70           C  
ATOM   1134  HB  VAL A  73       9.400  -2.374 -17.527  1.00 95.70           H  
ATOM   1135  O   VAL A  73       8.233  -5.022 -17.647  1.00 95.70           O  
ATOM   1136  CG1 VAL A  73       9.518  -1.148 -15.764  1.00 95.70           C  
ATOM   1137 HG11 VAL A  73       8.480  -0.828 -15.862  1.00 95.70           H  
ATOM   1138 HG12 VAL A  73       9.765  -1.234 -14.706  1.00 95.70           H  
ATOM   1139 HG13 VAL A  73      10.165  -0.381 -16.189  1.00 95.70           H  
ATOM   1140  CG2 VAL A  73      11.204  -2.841 -16.511  1.00 95.70           C  
ATOM   1141 HG21 VAL A  73      11.570  -2.901 -15.486  1.00 95.70           H  
ATOM   1142 HG22 VAL A  73      11.378  -3.788 -17.022  1.00 95.70           H  
ATOM   1143 HG23 VAL A  73      11.749  -2.065 -17.047  1.00 95.70           H  
ATOM   1144  N   GLN A  74       9.739  -5.851 -16.220  1.00 94.97           N  
ATOM   1145  H   GLN A  74      10.369  -5.664 -15.453  1.00 94.97           H  
ATOM   1146  CA  GLN A  74       9.733  -7.182 -16.822  1.00 94.97           C  
ATOM   1147  HA  GLN A  74       9.834  -7.068 -17.902  1.00 94.97           H  
ATOM   1148  C   GLN A  74       8.407  -7.913 -16.561  1.00 94.97           C  
ATOM   1149  CB  GLN A  74      10.933  -7.990 -16.305  1.00 94.97           C  
ATOM   1150  HB2 GLN A  74      10.817  -8.181 -15.239  1.00 94.97           H  
ATOM   1151  HB3 GLN A  74      11.846  -7.416 -16.463  1.00 94.97           H  
ATOM   1152  O   GLN A  74       7.903  -8.600 -17.446  1.00 94.97           O  
ATOM   1153  CG  GLN A  74      11.055  -9.325 -17.059  1.00 94.97           C  
ATOM   1154  HG2 GLN A  74      11.162  -9.121 -18.124  1.00 94.97           H  
ATOM   1155  HG3 GLN A  74      10.151  -9.915 -16.914  1.00 94.97           H  
ATOM   1156  CD  GLN A  74      12.229 -10.186 -16.613  1.00 94.97           C  
ATOM   1157  NE2 GLN A  74      12.493 -11.280 -17.290  1.00 94.97           N  
ATOM   1158 HE21 GLN A  74      13.254 -11.846 -16.942  1.00 94.97           H  
ATOM   1159 HE22 GLN A  74      11.915 -11.543 -18.076  1.00 94.97           H  
ATOM   1160  OE1 GLN A  74      12.923  -9.929 -15.650  1.00 94.97           O  
ATOM   1161  N   CYS A  75       7.834  -7.769 -15.361  1.00 95.78           N  
ATOM   1162  H   CYS A  75       8.304  -7.204 -14.668  1.00 95.78           H  
ATOM   1163  CA  CYS A  75       6.540  -8.367 -15.018  1.00 95.78           C  
ATOM   1164  HA  CYS A  75       6.491  -9.382 -15.413  1.00 95.78           H  
ATOM   1165  C   CYS A  75       5.360  -7.598 -15.625  1.00 95.78           C  
ATOM   1166  CB  CYS A  75       6.402  -8.421 -13.492  1.00 95.78           C  
ATOM   1167  HB2 CYS A  75       6.558  -7.423 -13.082  1.00 95.78           H  
ATOM   1168  HB3 CYS A  75       5.394  -8.747 -13.239  1.00 95.78           H  
ATOM   1169  O   CYS A  75       4.368  -8.206 -16.014  1.00 95.78           O  
ATOM   1170  SG  CYS A  75       7.607  -9.581 -12.784  1.00 95.78           S  
ATOM   1171  HG  CYS A  75       8.688  -8.897 -13.170  1.00 95.78           H  
ATOM   1172  N   PHE A  76       5.467  -6.271 -15.704  1.00 96.07           N  
ATOM   1173  H   PHE A  76       6.298  -5.842 -15.323  1.00 96.07           H  
ATOM   1174  CA  PHE A  76       4.406  -5.376 -16.161  1.00 96.07           C  
ATOM   1175  HA  PHE A  76       3.631  -5.954 -16.664  1.00 96.07           H  
ATOM   1176  C   PHE A  76       4.956  -4.350 -17.168  1.00 96.07           C  
ATOM   1177  CB  PHE A  76       3.771  -4.705 -14.936  1.00 96.07           C  
ATOM   1178  HB2 PHE A  76       4.512  -4.047 -14.482  1.00 96.07           H  
ATOM   1179  HB3 PHE A  76       2.933  -4.091 -15.268  1.00 96.07           H  
ATOM   1180  O   PHE A  76       5.112  -3.175 -16.823  1.00 96.07           O  
ATOM   1181  CG  PHE A  76       3.268  -5.658 -13.876  1.00 96.07           C  
ATOM   1182  CD1 PHE A  76       2.181  -6.507 -14.149  1.00 96.07           C  
ATOM   1183  HD1 PHE A  76       1.698  -6.473 -15.114  1.00 96.07           H  
ATOM   1184  CD2 PHE A  76       3.899  -5.705 -12.619  1.00 96.07           C  
ATOM   1185  HD2 PHE A  76       4.738  -5.057 -12.412  1.00 96.07           H  
ATOM   1186  CE1 PHE A  76       1.731  -7.406 -13.170  1.00 96.07           C  
ATOM   1187  HE1 PHE A  76       0.897  -8.059 -13.383  1.00 96.07           H  
ATOM   1188  CE2 PHE A  76       3.434  -6.591 -11.634  1.00 96.07           C  
ATOM   1189  HE2 PHE A  76       3.907  -6.603 -10.663  1.00 96.07           H  
ATOM   1190  CZ  PHE A  76       2.353  -7.446 -11.912  1.00 96.07           C  
ATOM   1191  HZ  PHE A  76       1.983  -8.131 -11.164  1.00 96.07           H  
ATOM   1192  N   PRO A  77       5.226  -4.755 -18.425  1.00 93.90           N  
ATOM   1193  CA  PRO A  77       5.878  -3.896 -19.422  1.00 93.90           C  
ATOM   1194  HA  PRO A  77       6.880  -3.644 -19.075  1.00 93.90           H  
ATOM   1195  C   PRO A  77       5.139  -2.588 -19.701  1.00 93.90           C  
ATOM   1196  CB  PRO A  77       5.988  -4.753 -20.685  1.00 93.90           C  
ATOM   1197  HB2 PRO A  77       5.101  -4.627 -21.306  1.00 93.90           H  
ATOM   1198  HB3 PRO A  77       6.887  -4.515 -21.254  1.00 93.90           H  
ATOM   1199  O   PRO A  77       5.764  -1.561 -19.946  1.00 93.90           O  
ATOM   1200  CG  PRO A  77       6.023  -6.181 -20.145  1.00 93.90           C  
ATOM   1201  HG2 PRO A  77       5.677  -6.904 -20.883  1.00 93.90           H  
ATOM   1202  HG3 PRO A  77       7.031  -6.424 -19.811  1.00 93.90           H  
ATOM   1203  CD  PRO A  77       5.089  -6.110 -18.943  1.00 93.90           C  
ATOM   1204  HD2 PRO A  77       4.060  -6.278 -19.260  1.00 93.90           H  
ATOM   1205  HD3 PRO A  77       5.388  -6.869 -18.220  1.00 93.90           H  
ATOM   1206  N   GLU A  78       3.810  -2.600 -19.597  1.00 92.71           N  
ATOM   1207  H   GLU A  78       3.356  -3.495 -19.486  1.00 92.71           H  
ATOM   1208  CA  GLU A  78       2.960  -1.417 -19.769  1.00 92.71           C  
ATOM   1209  HA  GLU A  78       3.103  -1.016 -20.772  1.00 92.71           H  
ATOM   1210  C   GLU A  78       3.293  -0.276 -18.797  1.00 92.71           C  
ATOM   1211  CB  GLU A  78       1.494  -1.845 -19.603  1.00 92.71           C  
ATOM   1212  HB2 GLU A  78       0.859  -0.959 -19.576  1.00 92.71           H  
ATOM   1213  HB3 GLU A  78       1.381  -2.360 -18.649  1.00 92.71           H  
ATOM   1214  O   GLU A  78       3.086   0.889 -19.132  1.00 92.71           O  
ATOM   1215  CG  GLU A  78       1.026  -2.769 -20.740  1.00 92.71           C  
ATOM   1216  HG2 GLU A  78       0.005  -3.088 -20.532  1.00 92.71           H  
ATOM   1217  HG3 GLU A  78       1.654  -3.660 -20.776  1.00 92.71           H  
ATOM   1218  CD  GLU A  78       1.063  -2.030 -22.081  1.00 92.71           C  
ATOM   1219  OE1 GLU A  78       1.778  -2.436 -23.026  1.00 92.71           O  
ATOM   1220  OE2 GLU A  78       0.443  -0.949 -22.167  1.00 92.71           O  
ATOM   1221  N   LEU A  79       3.888  -0.575 -17.633  1.00 94.14           N  
ATOM   1222  H   LEU A  79       4.139  -1.534 -17.441  1.00 94.14           H  
ATOM   1223  CA  LEU A  79       4.321   0.460 -16.693  1.00 94.14           C  
ATOM   1224  HA  LEU A  79       3.481   1.132 -16.515  1.00 94.14           H  
ATOM   1225  C   LEU A  79       5.440   1.338 -17.266  1.00 94.14           C  
ATOM   1226  CB  LEU A  79       4.747  -0.158 -15.350  1.00 94.14           C  
ATOM   1227  HB2 LEU A  79       5.593  -0.823 -15.525  1.00 94.14           H  
ATOM   1228  HB3 LEU A  79       5.090   0.649 -14.702  1.00 94.14           H  
ATOM   1229  O   LEU A  79       5.573   2.473 -16.825  1.00 94.14           O  
ATOM   1230  CG  LEU A  79       3.647  -0.937 -14.606  1.00 94.14           C  
ATOM   1231  HG  LEU A  79       3.342  -1.793 -15.208  1.00 94.14           H  
ATOM   1232  CD1 LEU A  79       4.196  -1.442 -13.274  1.00 94.14           C  
ATOM   1233 HD11 LEU A  79       5.063  -2.072 -13.472  1.00 94.14           H  
ATOM   1234 HD12 LEU A  79       3.440  -2.038 -12.762  1.00 94.14           H  
ATOM   1235 HD13 LEU A  79       4.492  -0.604 -12.643  1.00 94.14           H  
ATOM   1236  CD2 LEU A  79       2.406  -0.102 -14.297  1.00 94.14           C  
ATOM   1237 HD21 LEU A  79       1.935   0.227 -15.224  1.00 94.14           H  
ATOM   1238 HD22 LEU A  79       2.685   0.762 -13.694  1.00 94.14           H  
ATOM   1239 HD23 LEU A  79       1.685  -0.704 -13.745  1.00 94.14           H  
ATOM   1240  N   LEU A  80       6.202   0.886 -18.272  1.00 93.13           N  
ATOM   1241  H   LEU A  80       6.019  -0.036 -18.641  1.00 93.13           H  
ATOM   1242  CA  LEU A  80       7.211   1.718 -18.948  1.00 93.13           C  
ATOM   1243  HA  LEU A  80       7.875   2.145 -18.197  1.00 93.13           H  
ATOM   1244  C   LEU A  80       6.615   2.912 -19.699  1.00 93.13           C  
ATOM   1245  CB  LEU A  80       8.025   0.872 -19.943  1.00 93.13           C  
ATOM   1246  HB2 LEU A  80       8.565   1.535 -20.618  1.00 93.13           H  
ATOM   1247  HB3 LEU A  80       7.340   0.285 -20.555  1.00 93.13           H  
ATOM   1248  O   LEU A  80       7.346   3.843 -20.022  1.00 93.13           O  
ATOM   1249  CG  LEU A  80       9.047  -0.045 -19.269  1.00 93.13           C  
ATOM   1250  HG  LEU A  80       8.550  -0.601 -18.474  1.00 93.13           H  
ATOM   1251  CD1 LEU A  80       9.623  -1.036 -20.283  1.00 93.13           C  
ATOM   1252 HD11 LEU A  80       8.815  -1.649 -20.682  1.00 93.13           H  
ATOM   1253 HD12 LEU A  80      10.345  -1.688 -19.792  1.00 93.13           H  
ATOM   1254 HD13 LEU A  80      10.108  -0.499 -21.097  1.00 93.13           H  
ATOM   1255  CD2 LEU A  80      10.207   0.765 -18.688  1.00 93.13           C  
ATOM   1256 HD21 LEU A  80      10.945   0.082 -18.269  1.00 93.13           H  
ATOM   1257 HD22 LEU A  80      10.675   1.370 -19.464  1.00 93.13           H  
ATOM   1258 HD23 LEU A  80       9.859   1.418 -17.887  1.00 93.13           H  
ATOM   1259  N   LYS A  81       5.307   2.899 -19.982  1.00 93.10           N  
ATOM   1260  H   LYS A  81       4.757   2.110 -19.674  1.00 93.10           H  
ATOM   1261  CA  LYS A  81       4.612   4.012 -20.645  1.00 93.10           C  
ATOM   1262  HA  LYS A  81       5.255   4.417 -21.426  1.00 93.10           H  
ATOM   1263  C   LYS A  81       4.329   5.181 -19.699  1.00 93.10           C  
ATOM   1264  CB  LYS A  81       3.310   3.505 -21.285  1.00 93.10           C  
ATOM   1265  HB2 LYS A  81       2.656   3.113 -20.507  1.00 93.10           H  
ATOM   1266  HB3 LYS A  81       2.802   4.343 -21.763  1.00 93.10           H  
ATOM   1267  O   LYS A  81       3.905   6.237 -20.160  1.00 93.10           O  
ATOM   1268  CG  LYS A  81       3.563   2.419 -22.342  1.00 93.10           C  
ATOM   1269  HG2 LYS A  81       4.074   1.573 -21.883  1.00 93.10           H  
ATOM   1270  HG3 LYS A  81       4.195   2.826 -23.132  1.00 93.10           H  
ATOM   1271  CD  LYS A  81       2.248   1.918 -22.948  1.00 93.10           C  
ATOM   1272  HD2 LYS A  81       1.613   1.541 -22.147  1.00 93.10           H  
ATOM   1273  HD3 LYS A  81       1.738   2.733 -23.461  1.00 93.10           H  
ATOM   1274  CE  LYS A  81       2.558   0.783 -23.929  1.00 93.10           C  
ATOM   1275  HE2 LYS A  81       3.135   1.165 -24.772  1.00 93.10           H  
ATOM   1276  HE3 LYS A  81       3.168   0.051 -23.399  1.00 93.10           H  
ATOM   1277  NZ  LYS A  81       1.331   0.100 -24.388  1.00 93.10           N  
ATOM   1278  HZ1 LYS A  81       0.767  -0.096 -23.574  1.00 93.10           H  
ATOM   1279  HZ2 LYS A  81       1.538  -0.844 -24.681  1.00 93.10           H  
ATOM   1280  HZ3 LYS A  81       0.780   0.620 -25.057  1.00 93.10           H  
ATOM   1281  N   LEU A  82       4.523   4.993 -18.393  1.00 93.94           N  
ATOM   1282  H   LEU A  82       4.919   4.117 -18.083  1.00 93.94           H  
ATOM   1283  CA  LEU A  82       4.277   6.029 -17.396  1.00 93.94           C  
ATOM   1284  HA  LEU A  82       3.308   6.477 -17.621  1.00 93.94           H  
ATOM   1285  C   LEU A  82       5.344   7.132 -17.472  1.00 93.94           C  
ATOM   1286  CB  LEU A  82       4.226   5.416 -15.988  1.00 93.94           C  
ATOM   1287  HB2 LEU A  82       4.046   6.214 -15.267  1.00 93.94           H  
ATOM   1288  HB3 LEU A  82       5.203   4.989 -15.765  1.00 93.94           H  
ATOM   1289  O   LEU A  82       6.522   6.828 -17.661  1.00 93.94           O  
ATOM   1290  CG  LEU A  82       3.151   4.333 -15.806  1.00 93.94           C  
ATOM   1291  HG  LEU A  82       3.297   3.536 -16.536  1.00 93.94           H  
ATOM   1292  CD1 LEU A  82       3.294   3.731 -14.410  1.00 93.94           C  
ATOM   1293 HD11 LEU A  82       4.286   3.292 -14.301  1.00 93.94           H  
ATOM   1294 HD12 LEU A  82       2.541   2.954 -14.273  1.00 93.94           H  
ATOM   1295 HD13 LEU A  82       3.157   4.508 -13.658  1.00 93.94           H  
ATOM   1296  CD2 LEU A  82       1.731   4.867 -15.990  1.00 93.94           C  
ATOM   1297 HD21 LEU A  82       1.619   5.332 -16.970  1.00 93.94           H  
ATOM   1298 HD22 LEU A  82       1.492   5.597 -15.216  1.00 93.94           H  
ATOM   1299 HD23 LEU A  82       1.025   4.038 -15.949  1.00 93.94           H  
ATOM   1300  N   PRO A  83       4.969   8.408 -17.291  1.00 92.98           N  
ATOM   1301  CA  PRO A  83       5.943   9.487 -17.176  1.00 92.98           C  
ATOM   1302  HA  PRO A  83       6.659   9.437 -17.996  1.00 92.98           H  
ATOM   1303  C   PRO A  83       6.711   9.402 -15.844  1.00 92.98           C  
ATOM   1304  CB  PRO A  83       5.116  10.768 -17.301  1.00 92.98           C  
ATOM   1305  HB2 PRO A  83       5.569  11.605 -16.770  1.00 92.98           H  
ATOM   1306  HB3 PRO A  83       4.987  11.012 -18.355  1.00 92.98           H  
ATOM   1307  O   PRO A  83       6.200   8.881 -14.850  1.00 92.98           O  
ATOM   1308  CG  PRO A  83       3.765  10.375 -16.701  1.00 92.98           C  
ATOM   1309  HG2 PRO A  83       3.813  10.460 -15.616  1.00 92.98           H  
ATOM   1310  HG3 PRO A  83       2.953  10.985 -17.096  1.00 92.98           H  
ATOM   1311  CD  PRO A  83       3.612   8.907 -17.096  1.00 92.98           C  
ATOM   1312  HD2 PRO A  83       3.060   8.831 -18.033  1.00 92.98           H  
ATOM   1313  HD3 PRO A  83       3.096   8.363 -16.305  1.00 92.98           H  
ATOM   1314  N   GLY A  84       7.929   9.949 -15.800  1.00 89.76           N  
ATOM   1315  H   GLY A  84       8.340  10.337 -16.636  1.00 89.76           H  
ATOM   1316  CA  GLY A  84       8.742  10.053 -14.584  1.00 89.76           C  
ATOM   1317  HA2 GLY A  84       8.095  10.054 -13.706  1.00 89.76           H  
ATOM   1318  HA3 GLY A  84       9.273  11.004 -14.611  1.00 89.76           H  
ATOM   1319  C   GLY A  84       9.783   8.945 -14.405  1.00 89.76           C  
ATOM   1320  O   GLY A  84      10.616   9.040 -13.501  1.00 89.76           O  
ATOM   1321  N   TRP A  85       9.809   7.915 -15.260  1.00 91.38           N  
ATOM   1322  H   TRP A  85       9.138   7.902 -16.016  1.00 91.38           H  
ATOM   1323  CA  TRP A  85      10.901   6.932 -15.249  1.00 91.38           C  
ATOM   1324  HA  TRP A  85      10.960   6.480 -14.259  1.00 91.38           H  
ATOM   1325  C   TRP A  85      12.260   7.582 -15.506  1.00 91.38           C  
ATOM   1326  CB  TRP A  85      10.661   5.815 -16.267  1.00 91.38           C  
ATOM   1327  HB2 TRP A  85      11.604   5.300 -16.448  1.00 91.38           H  
ATOM   1328  HB3 TRP A  85      10.339   6.250 -17.213  1.00 91.38           H  
ATOM   1329  O   TRP A  85      13.248   7.124 -14.953  1.00 91.38           O  
ATOM   1330  CG  TRP A  85       9.680   4.780 -15.826  1.00 91.38           C  
ATOM   1331  CD1 TRP A  85       8.461   4.586 -16.364  1.00 91.38           C  
ATOM   1332  HD1 TRP A  85       8.055   5.149 -17.192  1.00 91.38           H  
ATOM   1333  CD2 TRP A  85       9.817   3.771 -14.777  1.00 91.38           C  
ATOM   1334  CE2 TRP A  85       8.612   3.010 -14.724  1.00 91.38           C  
ATOM   1335  CE3 TRP A  85      10.834   3.421 -13.863  1.00 91.38           C  
ATOM   1336  HE3 TRP A  85      11.754   3.987 -13.864  1.00 91.38           H  
ATOM   1337  NE1 TRP A  85       7.820   3.567 -15.699  1.00 91.38           N  
ATOM   1338  HE1 TRP A  85       6.891   3.261 -15.948  1.00 91.38           H  
ATOM   1339  CH2 TRP A  85       9.454   1.629 -12.928  1.00 91.38           C  
ATOM   1340  HH2 TRP A  85       9.328   0.822 -12.222  1.00 91.38           H  
ATOM   1341  CZ2 TRP A  85       8.422   1.951 -13.825  1.00 91.38           C  
ATOM   1342  HZ2 TRP A  85       7.493   1.401 -13.823  1.00 91.38           H  
ATOM   1343  CZ3 TRP A  85      10.650   2.371 -12.942  1.00 91.38           C  
ATOM   1344  HZ3 TRP A  85      11.425   2.147 -12.224  1.00 91.38           H  
ATOM   1345  N   GLU A  86      12.323   8.666 -16.274  1.00 90.84           N  
ATOM   1346  H   GLU A  86      11.465   8.986 -16.698  1.00 90.84           H  
ATOM   1347  CA  GLU A  86      13.525   9.458 -16.543  1.00 90.84           C  
ATOM   1348  HA  GLU A  86      14.303   8.784 -16.901  1.00 90.84           H  
ATOM   1349  C   GLU A  86      14.101  10.161 -15.303  1.00 90.84           C  
ATOM   1350  CB  GLU A  86      13.230  10.478 -17.663  1.00 90.84           C  
ATOM   1351  HB2 GLU A  86      12.861   9.950 -18.542  1.00 90.84           H  
ATOM   1352  HB3 GLU A  86      14.184  10.924 -17.946  1.00 90.84           H  
ATOM   1353  O   GLU A  86      15.293  10.472 -15.268  1.00 90.84           O  
ATOM   1354  CG  GLU A  86      12.268  11.640 -17.322  1.00 90.84           C  
ATOM   1355  HG2 GLU A  86      12.569  12.097 -16.380  1.00 90.84           H  
ATOM   1356  HG3 GLU A  86      12.405  12.400 -18.092  1.00 90.84           H  
ATOM   1357  CD  GLU A  86      10.765  11.292 -17.275  1.00 90.84           C  
ATOM   1358  OE1 GLU A  86       9.963  12.211 -17.013  1.00 90.84           O  
ATOM   1359  OE2 GLU A  86      10.387  10.116 -17.479  1.00 90.84           O  
ATOM   1360  N   GLU A  87      13.284  10.396 -14.270  1.00 90.42           N  
ATOM   1361  H   GLU A  87      12.312  10.133 -14.352  1.00 90.42           H  
ATOM   1362  CA  GLU A  87      13.749  10.911 -12.977  1.00 90.42           C  
ATOM   1363  HA  GLU A  87      14.486  11.696 -13.145  1.00 90.42           H  
ATOM   1364  C   GLU A  87      14.435   9.805 -12.164  1.00 90.42           C  
ATOM   1365  CB  GLU A  87      12.584  11.517 -12.169  1.00 90.42           C  
ATOM   1366  HB2 GLU A  87      11.845  10.741 -11.970  1.00 90.42           H  
ATOM   1367  HB3 GLU A  87      12.984  11.853 -11.213  1.00 90.42           H  
ATOM   1368  O   GLU A  87      15.371  10.075 -11.414  1.00 90.42           O  
ATOM   1369  CG  GLU A  87      11.893  12.715 -12.851  1.00 90.42           C  
ATOM   1370  HG2 GLU A  87      12.644  13.483 -13.036  1.00 90.42           H  
ATOM   1371  HG3 GLU A  87      11.499  12.393 -13.814  1.00 90.42           H  
ATOM   1372  CD  GLU A  87      10.737  13.325 -12.021  1.00 90.42           C  
ATOM   1373  OE1 GLU A  87      10.095  14.286 -12.509  1.00 90.42           O  
ATOM   1374  OE2 GLU A  87      10.476  12.862 -10.885  1.00 90.42           O  
ATOM   1375  N   ALA A  88      14.004   8.553 -12.349  1.00 91.02           N  
ATOM   1376  H   ALA A  88      13.247   8.416 -13.003  1.00 91.02           H  
ATOM   1377  CA  ALA A  88      14.516   7.392 -11.635  1.00 91.02           C  
ATOM   1378  HA  ALA A  88      14.945   7.723 -10.689  1.00 91.02           H  
ATOM   1379  C   ALA A  88      15.616   6.645 -12.412  1.00 91.02           C  
ATOM   1380  CB  ALA A  88      13.325   6.474 -11.323  1.00 91.02           C  
ATOM   1381  HB1 ALA A  88      13.605   5.744 -10.564  1.00 91.02           H  
ATOM   1382  HB2 ALA A  88      12.483   7.058 -10.949  1.00 91.02           H  
ATOM   1383  HB3 ALA A  88      13.001   5.960 -12.228  1.00 91.02           H  
ATOM   1384  O   ALA A  88      16.488   6.030 -11.811  1.00 91.02           O  
ATOM   1385  N   MET A  89      15.612   6.643 -13.738  1.00 93.83           N  
ATOM   1386  H   MET A  89      14.886   7.158 -14.214  1.00 93.83           H  
ATOM   1387  CA  MET A  89      16.436   5.744 -14.548  1.00 93.83           C  
ATOM   1388  HA  MET A  89      17.032   5.122 -13.880  1.00 93.83           H  
ATOM   1389  C   MET A  89      17.418   6.528 -15.417  1.00 93.83           C  
ATOM   1390  CB  MET A  89      15.559   4.779 -15.364  1.00 93.83           C  
ATOM   1391  HB2 MET A  89      16.204   4.118 -15.943  1.00 93.83           H  
ATOM   1392  HB3 MET A  89      14.944   5.350 -16.059  1.00 93.83           H  
ATOM   1393  O   MET A  89      17.091   7.578 -15.963  1.00 93.83           O  
ATOM   1394  CG  MET A  89      14.646   3.916 -14.478  1.00 93.83           C  
ATOM   1395  HG2 MET A  89      14.013   3.311 -15.127  1.00 93.83           H  
ATOM   1396  HG3 MET A  89      13.991   4.573 -13.906  1.00 93.83           H  
ATOM   1397  SD  MET A  89      15.516   2.798 -13.339  1.00 93.83           S  
ATOM   1398  CE  MET A  89      14.692   3.187 -11.776  1.00 93.83           C  
ATOM   1399  HE1 MET A  89      14.909   4.213 -11.480  1.00 93.83           H  
ATOM   1400  HE2 MET A  89      13.615   3.059 -11.885  1.00 93.83           H  
ATOM   1401  HE3 MET A  89      15.055   2.508 -11.003  1.00 93.83           H  
ATOM   1402  N   SER A  90      18.652   6.035 -15.531  1.00 93.66           N  
ATOM   1403  H   SER A  90      18.863   5.171 -15.053  1.00 93.66           H  
ATOM   1404  CA  SER A  90      19.733   6.695 -16.275  1.00 93.66           C  
ATOM   1405  HA  SER A  90      19.527   7.764 -16.333  1.00 93.66           H  
ATOM   1406  C   SER A  90      19.847   6.193 -17.712  1.00 93.66           C  
ATOM   1407  CB  SER A  90      21.069   6.526 -15.541  1.00 93.66           C  
ATOM   1408  HB2 SER A  90      21.862   7.000 -16.120  1.00 93.66           H  
ATOM   1409  HB3 SER A  90      21.010   7.022 -14.572  1.00 93.66           H  
ATOM   1410  O   SER A  90      20.090   6.981 -18.622  1.00 93.66           O  
ATOM   1411  OG  SER A  90      21.388   5.163 -15.333  1.00 93.66           O  
ATOM   1412  HG  SER A  90      21.965   5.106 -14.568  1.00 93.66           H  
ATOM   1413  N   LYS A  91      19.688   4.883 -17.920  1.00 91.62           N  
ATOM   1414  H   LYS A  91      19.508   4.305 -17.111  1.00 91.62           H  
ATOM   1415  CA  LYS A  91      19.804   4.217 -19.223  1.00 91.62           C  
ATOM   1416  HA  LYS A  91      19.270   4.811 -19.965  1.00 91.62           H  
ATOM   1417  C   LYS A  91      19.175   2.827 -19.191  1.00 91.62           C  
ATOM   1418  CB  LYS A  91      21.288   4.116 -19.639  1.00 91.62           C  
ATOM   1419  HB2 LYS A  91      21.674   5.119 -19.822  1.00 91.62           H  
ATOM   1420  HB3 LYS A  91      21.353   3.566 -20.578  1.00 91.62           H  
ATOM   1421  O   LYS A  91      19.026   2.239 -18.124  1.00 91.62           O  
ATOM   1422  CG  LYS A  91      22.183   3.429 -18.592  1.00 91.62           C  
ATOM   1423  HG2 LYS A  91      21.733   2.488 -18.276  1.00 91.62           H  
ATOM   1424  HG3 LYS A  91      22.282   4.080 -17.723  1.00 91.62           H  
ATOM   1425  CD  LYS A  91      23.579   3.130 -19.151  1.00 91.62           C  
ATOM   1426  HD2 LYS A  91      24.018   4.033 -19.574  1.00 91.62           H  
ATOM   1427  HD3 LYS A  91      23.480   2.375 -19.931  1.00 91.62           H  
ATOM   1428  CE  LYS A  91      24.472   2.597 -18.024  1.00 91.62           C  
ATOM   1429  HE2 LYS A  91      24.829   3.437 -17.428  1.00 91.62           H  
ATOM   1430  HE3 LYS A  91      23.866   1.958 -17.382  1.00 91.62           H  
ATOM   1431  NZ  LYS A  91      25.602   1.792 -18.539  1.00 91.62           N  
ATOM   1432  HZ1 LYS A  91      26.229   1.516 -17.797  1.00 91.62           H  
ATOM   1433  HZ2 LYS A  91      26.105   2.240 -19.292  1.00 91.62           H  
ATOM   1434  HZ3 LYS A  91      25.227   0.914 -18.868  1.00 91.62           H  
ATOM   1435  N   LEU A  92      18.890   2.279 -20.370  1.00 94.10           N  
ATOM   1436  H   LEU A  92      19.062   2.828 -21.199  1.00 94.10           H  
ATOM   1437  CA  LEU A  92      18.619   0.852 -20.545  1.00 94.10           C  
ATOM   1438  HA  LEU A  92      18.076   0.485 -19.674  1.00 94.10           H  
ATOM   1439  C   LEU A  92      19.950   0.090 -20.659  1.00 94.10           C  
ATOM   1440  CB  LEU A  92      17.729   0.664 -21.785  1.00 94.10           C  
ATOM   1441  HB2 LEU A  92      16.799   1.214 -21.640  1.00 94.10           H  
ATOM   1442  HB3 LEU A  92      18.245   1.097 -22.642  1.00 94.10           H  
ATOM   1443  O   LEU A  92      20.684   0.262 -21.633  1.00 94.10           O  
ATOM   1444  CG  LEU A  92      17.395  -0.806 -22.108  1.00 94.10           C  
ATOM   1445  HG  LEU A  92      18.309  -1.400 -22.143  1.00 94.10           H  
ATOM   1446  CD1 LEU A  92      16.433  -1.433 -21.103  1.00 94.10           C  
ATOM   1447 HD11 LEU A  92      16.196  -2.457 -21.394  1.00 94.10           H  
ATOM   1448 HD12 LEU A  92      15.511  -0.855 -21.045  1.00 94.10           H  
ATOM   1449 HD13 LEU A  92      16.891  -1.467 -20.114  1.00 94.10           H  
ATOM   1450  CD2 LEU A  92      16.740  -0.883 -23.488  1.00 94.10           C  
ATOM   1451 HD21 LEU A  92      16.518  -1.923 -23.730  1.00 94.10           H  
ATOM   1452 HD22 LEU A  92      15.812  -0.312 -23.485  1.00 94.10           H  
ATOM   1453 HD23 LEU A  92      17.416  -0.470 -24.236  1.00 94.10           H  
ATOM   1454  N   GLU A  93      20.243  -0.769 -19.691  1.00 94.14           N  
ATOM   1455  H   GLU A  93      19.569  -0.889 -18.949  1.00 94.14           H  
ATOM   1456  CA  GLU A  93      21.402  -1.657 -19.682  1.00 94.14           C  
ATOM   1457  HA  GLU A  93      22.221  -1.166 -20.207  1.00 94.14           H  
ATOM   1458  C   GLU A  93      21.060  -2.965 -20.409  1.00 94.14           C  
ATOM   1459  CB  GLU A  93      21.854  -1.894 -18.232  1.00 94.14           C  
ATOM   1460  HB2 GLU A  93      21.937  -0.931 -17.727  1.00 94.14           H  
ATOM   1461  HB3 GLU A  93      21.097  -2.475 -17.706  1.00 94.14           H  
ATOM   1462  O   GLU A  93      20.251  -3.773 -19.947  1.00 94.14           O  
ATOM   1463  CG  GLU A  93      23.202  -2.624 -18.131  1.00 94.14           C  
ATOM   1464  HG2 GLU A  93      23.131  -3.573 -18.663  1.00 94.14           H  
ATOM   1465  HG3 GLU A  93      23.390  -2.846 -17.080  1.00 94.14           H  
ATOM   1466  CD  GLU A  93      24.384  -1.804 -18.674  1.00 94.14           C  
ATOM   1467  OE1 GLU A  93      25.384  -2.422 -19.079  1.00 94.14           O  
ATOM   1468  OE2 GLU A  93      24.297  -0.550 -18.730  1.00 94.14           O  
ATOM   1469  N   ARG A  94      21.673  -3.184 -21.575  1.00 93.89           N  
ATOM   1470  H   ARG A  94      22.356  -2.504 -21.877  1.00 93.89           H  
ATOM   1471  CA  ARG A  94      21.475  -4.393 -22.392  1.00 93.89           C  
ATOM   1472  HA  ARG A  94      20.482  -4.797 -22.195  1.00 93.89           H  
ATOM   1473  C   ARG A  94      22.456  -5.491 -21.979  1.00 93.89           C  
ATOM   1474  CB  ARG A  94      21.569  -4.059 -23.887  1.00 93.89           C  
ATOM   1475  HB2 ARG A  94      21.517  -4.991 -24.450  1.00 93.89           H  
ATOM   1476  HB3 ARG A  94      22.530  -3.589 -24.093  1.00 93.89           H  
ATOM   1477  O   ARG A  94      23.357  -5.840 -22.735  1.00 93.89           O  
ATOM   1478  CG  ARG A  94      20.439  -3.140 -24.365  1.00 93.89           C  
ATOM   1479  HG2 ARG A  94      20.513  -2.170 -23.874  1.00 93.89           H  
ATOM   1480  HG3 ARG A  94      19.475  -3.592 -24.130  1.00 93.89           H  
ATOM   1481  CD  ARG A  94      20.565  -2.964 -25.881  1.00 93.89           C  
ATOM   1482  HD2 ARG A  94      21.535  -2.519 -26.101  1.00 93.89           H  
ATOM   1483  HD3 ARG A  94      20.515  -3.947 -26.349  1.00 93.89           H  
ATOM   1484  NE  ARG A  94      19.494  -2.109 -26.421  1.00 93.89           N  
ATOM   1485  HE  ARG A  94      18.887  -1.664 -25.747  1.00 93.89           H  
ATOM   1486  NH1 ARG A  94      20.019  -2.375 -28.640  1.00 93.89           N  
ATOM   1487 HH11 ARG A  94      20.799  -2.958 -28.373  1.00 93.89           H  
ATOM   1488 HH12 ARG A  94      19.847  -2.167 -29.613  1.00 93.89           H  
ATOM   1489  NH2 ARG A  94      18.296  -1.079 -28.062  1.00 93.89           N  
ATOM   1490 HH21 ARG A  94      18.140  -0.876 -29.039  1.00 93.89           H  
ATOM   1491 HH22 ARG A  94      17.695  -0.661 -27.365  1.00 93.89           H  
ATOM   1492  CZ  ARG A  94      19.275  -1.859 -27.700  1.00 93.89           C  
ATOM   1493  N   ASN A  95      22.291  -6.010 -20.768  1.00 94.45           N  
ATOM   1494  H   ASN A  95      21.529  -5.672 -20.197  1.00 94.45           H  
ATOM   1495  CA  ASN A  95      23.152  -7.055 -20.226  1.00 94.45           C  
ATOM   1496  HA  ASN A  95      24.183  -6.743 -20.393  1.00 94.45           H  
ATOM   1497  C   ASN A  95      22.976  -8.408 -20.949  1.00 94.45           C  
ATOM   1498  CB  ASN A  95      22.947  -7.130 -18.705  1.00 94.45           C  
ATOM   1499  HB2 ASN A  95      23.145  -6.152 -18.265  1.00 94.45           H  
ATOM   1500  HB3 ASN A  95      23.672  -7.826 -18.283  1.00 94.45           H  
ATOM   1501  O   ASN A  95      21.910  -8.713 -21.496  1.00 94.45           O  
ATOM   1502  CG  ASN A  95      21.546  -7.550 -18.292  1.00 94.45           C  
ATOM   1503  ND2 ASN A  95      21.429  -8.686 -17.650  1.00 94.45           N  
ATOM   1504 HD21 ASN A  95      20.519  -8.916 -17.278  1.00 94.45           H  
ATOM   1505 HD22 ASN A  95      22.232  -9.278 -17.497  1.00 94.45           H  
ATOM   1506  OD1 ASN A  95      20.558  -6.864 -18.523  1.00 94.45           O  
ATOM   1507  N   ALA A  96      24.043  -9.213 -20.956  1.00 94.85           N  
ATOM   1508  H   ALA A  96      24.878  -8.919 -20.469  1.00 94.85           H  
ATOM   1509  CA  ALA A  96      24.063 -10.530 -21.589  1.00 94.85           C  
ATOM   1510  HA  ALA A  96      23.701 -10.419 -22.611  1.00 94.85           H  
ATOM   1511  C   ALA A  96      23.139 -11.530 -20.872  1.00 94.85           C  
ATOM   1512  CB  ALA A  96      25.510 -11.035 -21.649  1.00 94.85           C  
ATOM   1513  HB1 ALA A  96      26.138 -10.315 -22.174  1.00 94.85           H  
ATOM   1514  HB2 ALA A  96      25.895 -11.181 -20.639  1.00 94.85           H  
ATOM   1515  HB3 ALA A  96      25.550 -11.988 -22.176  1.00 94.85           H  
ATOM   1516  O   ALA A  96      22.817 -11.364 -19.695  1.00 94.85           O  
ATOM   1517  N   VAL A  97      22.729 -12.575 -21.597  1.00 96.08           N  
ATOM   1518  H   VAL A  97      23.122 -12.698 -22.519  1.00 96.08           H  
ATOM   1519  CA  VAL A  97      22.027 -13.722 -21.008  1.00 96.08           C  
ATOM   1520  HA  VAL A  97      21.232 -13.363 -20.354  1.00 96.08           H  
ATOM   1521  C   VAL A  97      23.019 -14.519 -20.173  1.00 96.08           C  
ATOM   1522  CB  VAL A  97      21.407 -14.636 -22.083  1.00 96.08           C  
ATOM   1523  HB  VAL A  97      22.189 -15.003 -22.747  1.00 96.08           H  
ATOM   1524  O   VAL A  97      24.085 -14.877 -20.669  1.00 96.08           O  
ATOM   1525  CG1 VAL A  97      20.667 -15.832 -21.467  1.00 96.08           C  
ATOM   1526 HG11 VAL A  97      19.927 -15.496 -20.740  1.00 96.08           H  
ATOM   1527 HG12 VAL A  97      21.375 -16.493 -20.966  1.00 96.08           H  
ATOM   1528 HG13 VAL A  97      20.179 -16.415 -22.248  1.00 96.08           H  
ATOM   1529  CG2 VAL A  97      20.383 -13.865 -22.919  1.00 96.08           C  
ATOM   1530 HG21 VAL A  97      19.584 -13.550 -22.248  1.00 96.08           H  
ATOM   1531 HG22 VAL A  97      19.980 -14.518 -23.693  1.00 96.08           H  
ATOM   1532 HG23 VAL A  97      20.847 -13.000 -23.393  1.00 96.08           H  
ATOM   1533  N   VAL A  98      22.652 -14.810 -18.930  1.00 96.42           N  
ATOM   1534  H   VAL A  98      21.768 -14.457 -18.592  1.00 96.42           H  
ATOM   1535  CA  VAL A  98      23.370 -15.761 -18.082  1.00 96.42           C  
ATOM   1536  HA  VAL A  98      24.377 -15.903 -18.475  1.00 96.42           H  
ATOM   1537  C   VAL A  98      22.656 -17.106 -18.150  1.00 96.42           C  
ATOM   1538  CB  VAL A  98      23.514 -15.231 -16.645  1.00 96.42           C  
ATOM   1539  HB  VAL A  98      22.528 -14.996 -16.245  1.00 96.42           H  
ATOM   1540  O   VAL A  98      21.429 -17.184 -18.046  1.00 96.42           O  
ATOM   1541  CG1 VAL A  98      24.187 -16.249 -15.715  1.00 96.42           C  
ATOM   1542 HG11 VAL A  98      23.559 -17.131 -15.597  1.00 96.42           H  
ATOM   1543 HG12 VAL A  98      25.155 -16.549 -16.117  1.00 96.42           H  
ATOM   1544 HG13 VAL A  98      24.336 -15.809 -14.729  1.00 96.42           H  
ATOM   1545  CG2 VAL A  98      24.374 -13.958 -16.639  1.00 96.42           C  
ATOM   1546 HG21 VAL A  98      24.469 -13.589 -15.618  1.00 96.42           H  
ATOM   1547 HG22 VAL A  98      23.907 -13.180 -17.242  1.00 96.42           H  
ATOM   1548 HG23 VAL A  98      25.366 -14.173 -17.036  1.00 96.42           H  
ATOM   1549  N   GLU A  99      23.428 -18.173 -18.320  1.00 95.60           N  
ATOM   1550  H   GLU A  99      24.429 -18.053 -18.378  1.00 95.60           H  
ATOM   1551  CA  GLU A  99      22.934 -19.545 -18.278  1.00 95.60           C  
ATOM   1552  HA  GLU A  99      21.851 -19.537 -18.158  1.00 95.60           H  
ATOM   1553  C   GLU A  99      23.524 -20.268 -17.070  1.00 95.60           C  
ATOM   1554  CB  GLU A  99      23.243 -20.299 -19.579  1.00 95.60           C  
ATOM   1555  HB2 GLU A  99      24.322 -20.360 -19.716  1.00 95.60           H  
ATOM   1556  HB3 GLU A  99      22.844 -21.309 -19.481  1.00 95.60           H  
ATOM   1557  O   GLU A  99      24.707 -20.136 -16.769  1.00 95.60           O  
ATOM   1558  CG  GLU A  99      22.607 -19.631 -20.809  1.00 95.60           C  
ATOM   1559  HG2 GLU A  99      21.561 -19.419 -20.586  1.00 95.60           H  
ATOM   1560  HG3 GLU A  99      23.106 -18.682 -21.003  1.00 95.60           H  
ATOM   1561  CD  GLU A  99      22.670 -20.501 -22.071  1.00 95.60           C  
ATOM   1562  OE1 GLU A  99      21.869 -20.206 -22.989  1.00 95.60           O  
ATOM   1563  OE2 GLU A  99      23.478 -21.456 -22.096  1.00 95.60           O  
ATOM   1564  N   ILE A 100      22.696 -21.060 -16.393  1.00 90.04           N  
ATOM   1565  H   ILE A 100      21.748 -21.150 -16.730  1.00 90.04           H  
ATOM   1566  CA  ILE A 100      23.139 -21.994 -15.356  1.00 90.04           C  
ATOM   1567  HA  ILE A 100      24.221 -21.936 -15.243  1.00 90.04           H  
ATOM   1568  C   ILE A 100      22.781 -23.382 -15.870  1.00 90.04           C  
ATOM   1569  CB  ILE A 100      22.505 -21.670 -13.984  1.00 90.04           C  
ATOM   1570  HB  ILE A 100      21.422 -21.727 -14.084  1.00 90.04           H  
ATOM   1571  O   ILE A 100      21.615 -23.626 -16.193  1.00 90.04           O  
ATOM   1572  CG1 ILE A 100      22.876 -20.244 -13.517  1.00 90.04           C  
ATOM   1573 HG12 ILE A 100      23.953 -20.181 -13.357  1.00 90.04           H  
ATOM   1574 HG13 ILE A 100      22.621 -19.527 -14.297  1.00 90.04           H  
ATOM   1575  CG2 ILE A 100      22.957 -22.698 -12.927  1.00 90.04           C  
ATOM   1576 HG21 ILE A 100      22.762 -23.719 -13.252  1.00 90.04           H  
ATOM   1577 HG22 ILE A 100      22.421 -22.548 -11.990  1.00 90.04           H  
ATOM   1578 HG23 ILE A 100      24.026 -22.595 -12.739  1.00 90.04           H  
ATOM   1579  CD1 ILE A 100      22.156 -19.803 -12.235  1.00 90.04           C  
ATOM   1580 HD11 ILE A 100      22.522 -20.368 -11.377  1.00 90.04           H  
ATOM   1581 HD12 ILE A 100      22.356 -18.746 -12.056  1.00 90.04           H  
ATOM   1582 HD13 ILE A 100      21.081 -19.949 -12.337  1.00 90.04           H  
ATOM   1583  N   GLU A 101      23.775 -24.268 -15.968  1.00 90.64           N  
ATOM   1584  H   GLU A 101      24.689 -23.991 -15.640  1.00 90.64           H  
ATOM   1585  CA  GLU A 101      23.617 -25.633 -16.502  1.00 90.64           C  
ATOM   1586  HA  GLU A 101      24.612 -26.062 -16.622  1.00 90.64           H  
ATOM   1587  C   GLU A 101      22.980 -25.645 -17.911  1.00 90.64           C  
ATOM   1588  CB  GLU A 101      22.867 -26.524 -15.492  1.00 90.64           C  
ATOM   1589  HB2 GLU A 101      22.782 -27.533 -15.895  1.00 90.64           H  
ATOM   1590  HB3 GLU A 101      21.859 -26.123 -15.383  1.00 90.64           H  
ATOM   1591  O   GLU A 101      22.083 -26.432 -18.203  1.00 90.64           O  
ATOM   1592  CG  GLU A 101      23.554 -26.622 -14.115  1.00 90.64           C  
ATOM   1593  HG2 GLU A 101      24.411 -27.289 -14.207  1.00 90.64           H  
ATOM   1594  HG3 GLU A 101      23.933 -25.646 -13.812  1.00 90.64           H  
ATOM   1595  CD  GLU A 101      22.607 -27.117 -13.009  1.00 90.64           C  
ATOM   1596  OE1 GLU A 101      23.109 -27.712 -12.038  1.00 90.64           O  
ATOM   1597  OE2 GLU A 101      21.390 -26.797 -13.073  1.00 90.64           O  
ATOM   1598  N   GLY A 102      23.395 -24.714 -18.782  1.00 93.05           N  
ATOM   1599  H   GLY A 102      24.112 -24.067 -18.485  1.00 93.05           H  
ATOM   1600  CA  GLY A 102      22.915 -24.606 -20.170  1.00 93.05           C  
ATOM   1601  HA2 GLY A 102      23.551 -23.903 -20.709  1.00 93.05           H  
ATOM   1602  HA3 GLY A 102      22.997 -25.579 -20.655  1.00 93.05           H  
ATOM   1603  C   GLY A 102      21.468 -24.123 -20.327  1.00 93.05           C  
ATOM   1604  O   GLY A 102      20.903 -24.201 -21.415  1.00 93.05           O  
ATOM   1605  N   THR A 103      20.836 -23.648 -19.250  1.00 95.07           N  
ATOM   1606  H   THR A 103      21.326 -23.658 -18.366  1.00 95.07           H  
ATOM   1607  CA  THR A 103      19.491 -23.062 -19.296  1.00 95.07           C  
ATOM   1608  HA  THR A 103      19.090 -23.177 -20.303  1.00 95.07           H  
ATOM   1609  C   THR A 103      19.553 -21.577 -18.935  1.00 95.07           C  
ATOM   1610  CB  THR A 103      18.529 -23.808 -18.365  1.00 95.07           C  
ATOM   1611  HB  THR A 103      18.884 -23.746 -17.337  1.00 95.07           H  
ATOM   1612  O   THR A 103      20.058 -21.249 -17.855  1.00 95.07           O  
ATOM   1613  CG2 THR A 103      17.096 -23.274 -18.444  1.00 95.07           C  
ATOM   1614 HG21 THR A 103      17.051 -22.264 -18.037  1.00 95.07           H  
ATOM   1615 HG22 THR A 103      16.442 -23.914 -17.852  1.00 95.07           H  
ATOM   1616 HG23 THR A 103      16.755 -23.275 -19.480  1.00 95.07           H  
ATOM   1617  OG1 THR A 103      18.455 -25.158 -18.750  1.00 95.07           O  
ATOM   1618  HG1 THR A 103      19.347 -25.511 -18.747  1.00 95.07           H  
ATOM   1619  N   PRO A 104      18.997 -20.674 -19.769  1.00 96.32           N  
ATOM   1620  CA  PRO A 104      18.859 -19.261 -19.427  1.00 96.32           C  
ATOM   1621  HA  PRO A 104      19.848 -18.803 -19.392  1.00 96.32           H  
ATOM   1622  C   PRO A 104      18.166 -19.076 -18.081  1.00 96.32           C  
ATOM   1623  CB  PRO A 104      18.050 -18.632 -20.564  1.00 96.32           C  
ATOM   1624  HB2 PRO A 104      16.982 -18.710 -20.360  1.00 96.32           H  
ATOM   1625  HB3 PRO A 104      18.332 -17.592 -20.728  1.00 96.32           H  
ATOM   1626  O   PRO A 104      17.121 -19.686 -17.827  1.00 96.32           O  
ATOM   1627  CG  PRO A 104      18.403 -19.515 -21.758  1.00 96.32           C  
ATOM   1628  HG2 PRO A 104      19.362 -19.201 -22.171  1.00 96.32           H  
ATOM   1629  HG3 PRO A 104      17.630 -19.494 -22.526  1.00 96.32           H  
ATOM   1630  CD  PRO A 104      18.547 -20.903 -21.136  1.00 96.32           C  
ATOM   1631  HD2 PRO A 104      19.279 -21.481 -21.701  1.00 96.32           H  
ATOM   1632  HD3 PRO A 104      17.583 -21.411 -21.123  1.00 96.32           H  
ATOM   1633  N   VAL A 105      18.718 -18.223 -17.219  1.00 95.84           N  
ATOM   1634  H   VAL A 105      19.566 -17.743 -17.485  1.00 95.84           H  
ATOM   1635  CA  VAL A 105      18.189 -18.035 -15.860  1.00 95.84           C  
ATOM   1636  HA  VAL A 105      18.185 -19.008 -15.368  1.00 95.84           H  
ATOM   1637  C   VAL A 105      16.742 -17.548 -15.849  1.00 95.84           C  
ATOM   1638  CB  VAL A 105      19.074 -17.105 -15.019  1.00 95.84           C  
ATOM   1639  HB  VAL A 105      18.592 -16.964 -14.052  1.00 95.84           H  
ATOM   1640  O   VAL A 105      15.985 -17.923 -14.961  1.00 95.84           O  
ATOM   1641  CG1 VAL A 105      20.427 -17.770 -14.763  1.00 95.84           C  
ATOM   1642 HG11 VAL A 105      20.273 -18.735 -14.279  1.00 95.84           H  
ATOM   1643 HG12 VAL A 105      20.972 -17.924 -15.695  1.00 95.84           H  
ATOM   1644 HG13 VAL A 105      21.030 -17.143 -14.107  1.00 95.84           H  
ATOM   1645  CG2 VAL A 105      19.270 -15.720 -15.635  1.00 95.84           C  
ATOM   1646 HG21 VAL A 105      19.775 -15.785 -16.598  1.00 95.84           H  
ATOM   1647 HG22 VAL A 105      18.313 -15.215 -15.764  1.00 95.84           H  
ATOM   1648 HG23 VAL A 105      19.884 -15.133 -14.951  1.00 95.84           H  
ATOM   1649  N   GLU A 106      16.300 -16.820 -16.876  1.00 93.92           N  
ATOM   1650  H   GLU A 106      16.969 -16.531 -17.576  1.00 93.92           H  
ATOM   1651  CA  GLU A 106      14.908 -16.381 -17.037  1.00 93.92           C  
ATOM   1652  HA  GLU A 106      14.599 -15.859 -16.131  1.00 93.92           H  
ATOM   1653  C   GLU A 106      13.916 -17.534 -17.233  1.00 93.92           C  
ATOM   1654  CB  GLU A 106      14.769 -15.426 -18.235  1.00 93.92           C  
ATOM   1655  HB2 GLU A 106      13.717 -15.154 -18.323  1.00 93.92           H  
ATOM   1656  HB3 GLU A 106      15.042 -15.941 -19.156  1.00 93.92           H  
ATOM   1657  O   GLU A 106      12.710 -17.332 -17.113  1.00 93.92           O  
ATOM   1658  CG  GLU A 106      15.552 -14.113 -18.108  1.00 93.92           C  
ATOM   1659  HG2 GLU A 106      15.379 -13.693 -17.117  1.00 93.92           H  
ATOM   1660  HG3 GLU A 106      15.139 -13.411 -18.832  1.00 93.92           H  
ATOM   1661  CD  GLU A 106      17.056 -14.235 -18.376  1.00 93.92           C  
ATOM   1662  OE1 GLU A 106      17.746 -13.223 -18.127  1.00 93.92           O  
ATOM   1663  OE2 GLU A 106      17.505 -15.287 -18.880  1.00 93.92           O  
ATOM   1664  N   LYS A 107      14.403 -18.739 -17.545  1.00 94.40           N  
ATOM   1665  H   LYS A 107      15.406 -18.828 -17.633  1.00 94.40           H  
ATOM   1666  CA  LYS A 107      13.587 -19.948 -17.690  1.00 94.40           C  
ATOM   1667  HA  LYS A 107      12.538 -19.666 -17.783  1.00 94.40           H  
ATOM   1668  C   LYS A 107      13.652 -20.859 -16.463  1.00 94.40           C  
ATOM   1669  CB  LYS A 107      13.996 -20.699 -18.965  1.00 94.40           C  
ATOM   1670  HB2 LYS A 107      13.415 -21.619 -19.027  1.00 94.40           H  
ATOM   1671  HB3 LYS A 107      15.050 -20.969 -18.903  1.00 94.40           H  
ATOM   1672  O   LYS A 107      12.907 -21.834 -16.403  1.00 94.40           O  
ATOM   1673  CG  LYS A 107      13.750 -19.878 -20.240  1.00 94.40           C  
ATOM   1674  HG2 LYS A 107      14.365 -18.979 -20.229  1.00 94.40           H  
ATOM   1675  HG3 LYS A 107      12.700 -19.593 -20.290  1.00 94.40           H  
ATOM   1676  CD  LYS A 107      14.110 -20.718 -21.471  1.00 94.40           C  
ATOM   1677  HD2 LYS A 107      15.165 -20.986 -21.416  1.00 94.40           H  
ATOM   1678  HD3 LYS A 107      13.514 -21.630 -21.467  1.00 94.40           H  
ATOM   1679  CE  LYS A 107      13.843 -19.936 -22.759  1.00 94.40           C  
ATOM   1680  HE2 LYS A 107      14.415 -19.008 -22.725  1.00 94.40           H  
ATOM   1681  HE3 LYS A 107      12.784 -19.679 -22.797  1.00 94.40           H  
ATOM   1682  NZ  LYS A 107      14.228 -20.733 -23.952  1.00 94.40           N  
ATOM   1683  HZ1 LYS A 107      14.049 -20.222 -24.804  1.00 94.40           H  
ATOM   1684  HZ2 LYS A 107      13.712 -21.601 -23.980  1.00 94.40           H  
ATOM   1685  HZ3 LYS A 107      15.211 -20.960 -23.919  1.00 94.40           H  
ATOM   1686  N   ARG A 108      14.518 -20.573 -15.481  1.00 95.20           N  
ATOM   1687  H   ARG A 108      15.046 -19.715 -15.547  1.00 95.20           H  
ATOM   1688  CA  ARG A 108      14.656 -21.404 -14.274  1.00 95.20           C  
ATOM   1689  HA  ARG A 108      14.525 -22.442 -14.581  1.00 95.20           H  
ATOM   1690  C   ARG A 108      13.566 -21.046 -13.251  1.00 95.20           C  
ATOM   1691  CB  ARG A 108      16.070 -21.302 -13.678  1.00 95.20           C  
ATOM   1692  HB2 ARG A 108      16.078 -21.830 -12.724  1.00 95.20           H  
ATOM   1693  HB3 ARG A 108      16.322 -20.257 -13.495  1.00 95.20           H  
ATOM   1694  O   ARG A 108      13.500 -19.887 -12.837  1.00 95.20           O  
ATOM   1695  CG  ARG A 108      17.130 -21.933 -14.598  1.00 95.20           C  
ATOM   1696  HG2 ARG A 108      16.819 -22.936 -14.891  1.00 95.20           H  
ATOM   1697  HG3 ARG A 108      17.215 -21.329 -15.501  1.00 95.20           H  
ATOM   1698  CD  ARG A 108      18.521 -22.021 -13.946  1.00 95.20           C  
ATOM   1699  HD2 ARG A 108      19.238 -22.230 -14.740  1.00 95.20           H  
ATOM   1700  HD3 ARG A 108      18.782 -21.051 -13.524  1.00 95.20           H  
ATOM   1701  NE  ARG A 108      18.614 -23.066 -12.891  1.00 95.20           N  
ATOM   1702  HE  ARG A 108      18.055 -22.943 -12.060  1.00 95.20           H  
ATOM   1703  NH1 ARG A 108      20.266 -24.395 -13.829  1.00 95.20           N  
ATOM   1704 HH11 ARG A 108      20.779 -25.261 -13.743  1.00 95.20           H  
ATOM   1705 HH12 ARG A 108      20.374 -23.856 -14.676  1.00 95.20           H  
ATOM   1706  NH2 ARG A 108      19.468 -24.976 -11.908  1.00 95.20           N  
ATOM   1707 HH21 ARG A 108      20.111 -25.745 -12.026  1.00 95.20           H  
ATOM   1708 HH22 ARG A 108      18.942 -24.883 -11.051  1.00 95.20           H  
ATOM   1709  CZ  ARG A 108      19.434 -24.114 -12.880  1.00 95.20           C  
ATOM   1710  N   PRO A 109      12.756 -22.008 -12.762  1.00 94.78           N  
ATOM   1711  CA  PRO A 109      11.619 -21.722 -11.878  1.00 94.78           C  
ATOM   1712  HA  PRO A 109      10.870 -21.179 -12.454  1.00 94.78           H  
ATOM   1713  C   PRO A 109      11.958 -20.896 -10.629  1.00 94.78           C  
ATOM   1714  CB  PRO A 109      11.052 -23.095 -11.502  1.00 94.78           C  
ATOM   1715  HB2 PRO A 109       9.981 -23.049 -11.305  1.00 94.78           H  
ATOM   1716  HB3 PRO A 109      11.582 -23.504 -10.641  1.00 94.78           H  
ATOM   1717  O   PRO A 109      11.253 -19.937 -10.318  1.00 94.78           O  
ATOM   1718  CG  PRO A 109      11.367 -23.947 -12.727  1.00 94.78           C  
ATOM   1719  HG2 PRO A 109      11.415 -25.008 -12.483  1.00 94.78           H  
ATOM   1720  HG3 PRO A 109      10.623 -23.764 -13.502  1.00 94.78           H  
ATOM   1721  CD  PRO A 109      12.720 -23.407 -13.180  1.00 94.78           C  
ATOM   1722  HD2 PRO A 109      12.794 -23.513 -14.263  1.00 94.78           H  
ATOM   1723  HD3 PRO A 109      13.523 -23.958 -12.690  1.00 94.78           H  
ATOM   1724  N   LYS A 110      13.062 -21.218  -9.940  1.00 94.91           N  
ATOM   1725  H   LYS A 110      13.573 -22.043 -10.219  1.00 94.91           H  
ATOM   1726  CA  LYS A 110      13.507 -20.489  -8.740  1.00 94.91           C  
ATOM   1727  HA  LYS A 110      12.678 -20.443  -8.034  1.00 94.91           H  
ATOM   1728  C   LYS A 110      13.878 -19.036  -9.054  1.00 94.91           C  
ATOM   1729  CB  LYS A 110      14.655 -21.267  -8.073  1.00 94.91           C  
ATOM   1730  HB2 LYS A 110      15.531 -21.258  -8.721  1.00 94.91           H  
ATOM   1731  HB3 LYS A 110      14.332 -22.301  -7.952  1.00 94.91           H  
ATOM   1732  O   LYS A 110      13.459 -18.137  -8.336  1.00 94.91           O  
ATOM   1733  CG  LYS A 110      15.050 -20.725  -6.686  1.00 94.91           C  
ATOM   1734  HG2 LYS A 110      15.550 -19.762  -6.790  1.00 94.91           H  
ATOM   1735  HG3 LYS A 110      14.154 -20.597  -6.079  1.00 94.91           H  
ATOM   1736  CD  LYS A 110      15.986 -21.726  -5.985  1.00 94.91           C  
ATOM   1737  HD2 LYS A 110      16.901 -21.842  -6.565  1.00 94.91           H  
ATOM   1738  HD3 LYS A 110      15.481 -22.690  -5.934  1.00 94.91           H  
ATOM   1739  CE  LYS A 110      16.346 -21.310  -4.555  1.00 94.91           C  
ATOM   1740  HE2 LYS A 110      15.440 -21.011  -4.028  1.00 94.91           H  
ATOM   1741  HE3 LYS A 110      17.025 -20.457  -4.569  1.00 94.91           H  
ATOM   1742  NZ  LYS A 110      16.973 -22.430  -3.806  1.00 94.91           N  
ATOM   1743  HZ1 LYS A 110      16.322 -23.184  -3.637  1.00 94.91           H  
ATOM   1744  HZ2 LYS A 110      17.317 -22.097  -2.917  1.00 94.91           H  
ATOM   1745  HZ3 LYS A 110      17.796 -22.796  -4.263  1.00 94.91           H  
ATOM   1746  N   MET A 111      14.565 -18.789 -10.170  1.00 94.99           N  
ATOM   1747  H   MET A 111      14.798 -19.565 -10.773  1.00 94.99           H  
ATOM   1748  CA  MET A 111      14.926 -17.434 -10.610  1.00 94.99           C  
ATOM   1749  HA  MET A 111      15.401 -16.905  -9.784  1.00 94.99           H  
ATOM   1750  C   MET A 111      13.701 -16.611 -11.014  1.00 94.99           C  
ATOM   1751  CB  MET A 111      15.913 -17.507 -11.780  1.00 94.99           C  
ATOM   1752  HB2 MET A 111      15.498 -18.162 -12.546  1.00 94.99           H  
ATOM   1753  HB3 MET A 111      16.038 -16.514 -12.212  1.00 94.99           H  
ATOM   1754  O   MET A 111      13.612 -15.432 -10.681  1.00 94.99           O  
ATOM   1755  CG  MET A 111      17.287 -18.036 -11.363  1.00 94.99           C  
ATOM   1756  HG2 MET A 111      17.932 -18.060 -12.242  1.00 94.99           H  
ATOM   1757  HG3 MET A 111      17.176 -19.062 -11.014  1.00 94.99           H  
ATOM   1758  SD  MET A 111      18.125 -17.089 -10.063  1.00 94.99           S  
ATOM   1759  CE  MET A 111      18.337 -15.470 -10.858  1.00 94.99           C  
ATOM   1760  HE1 MET A 111      17.368 -14.988 -10.989  1.00 94.99           H  
ATOM   1761  HE2 MET A 111      18.818 -15.593 -11.828  1.00 94.99           H  
ATOM   1762  HE3 MET A 111      18.966 -14.839 -10.230  1.00 94.99           H  
ATOM   1763  N   VAL A 112      12.717 -17.233 -11.668  1.00 95.83           N  
ATOM   1764  H   VAL A 112      12.863 -18.186 -11.969  1.00 95.83           H  
ATOM   1765  CA  VAL A 112      11.438 -16.575 -11.975  1.00 95.83           C  
ATOM   1766  HA  VAL A 112      11.644 -15.645 -12.504  1.00 95.83           H  
ATOM   1767  C   VAL A 112      10.697 -16.196 -10.688  1.00 95.83           C  
ATOM   1768  CB  VAL A 112      10.572 -17.459 -12.891  1.00 95.83           C  
ATOM   1769  HB  VAL A 112      10.436 -18.437 -12.430  1.00 95.83           H  
ATOM   1770  O   VAL A 112      10.183 -15.082 -10.590  1.00 95.83           O  
ATOM   1771  CG1 VAL A 112       9.189 -16.846 -13.146  1.00 95.83           C  
ATOM   1772 HG11 VAL A 112       9.296 -15.838 -13.545  1.00 95.83           H  
ATOM   1773 HG12 VAL A 112       8.613 -16.807 -12.221  1.00 95.83           H  
ATOM   1774 HG13 VAL A 112       8.640 -17.458 -13.862  1.00 95.83           H  
ATOM   1775  CG2 VAL A 112      11.246 -17.649 -14.256  1.00 95.83           C  
ATOM   1776 HG21 VAL A 112      11.355 -16.687 -14.757  1.00 95.83           H  
ATOM   1777 HG22 VAL A 112      10.646 -18.308 -14.882  1.00 95.83           H  
ATOM   1778 HG23 VAL A 112      12.236 -18.093 -14.146  1.00 95.83           H  
ATOM   1779  N   GLN A 113      10.685 -17.071  -9.673  1.00 96.83           N  
ATOM   1780  H   GLN A 113      11.107 -17.979  -9.805  1.00 96.83           H  
ATOM   1781  CA  GLN A 113      10.123 -16.736  -8.359  1.00 96.83           C  
ATOM   1782  HA  GLN A 113       9.107 -16.367  -8.503  1.00 96.83           H  
ATOM   1783  C   GLN A 113      10.890 -15.610  -7.662  1.00 96.83           C  
ATOM   1784  CB  GLN A 113      10.062 -17.961  -7.440  1.00 96.83           C  
ATOM   1785  HB2 GLN A 113      11.015 -18.491  -7.443  1.00 96.83           H  
ATOM   1786  HB3 GLN A 113       9.875 -17.608  -6.426  1.00 96.83           H  
ATOM   1787  O   GLN A 113      10.251 -14.730  -7.095  1.00 96.83           O  
ATOM   1788  CG  GLN A 113       8.933 -18.916  -7.841  1.00 96.83           C  
ATOM   1789  HG2 GLN A 113       9.182 -19.390  -8.791  1.00 96.83           H  
ATOM   1790  HG3 GLN A 113       8.010 -18.351  -7.975  1.00 96.83           H  
ATOM   1791  CD  GLN A 113       8.666 -19.992  -6.796  1.00 96.83           C  
ATOM   1792  NE2 GLN A 113       8.056 -21.082  -7.193  1.00 96.83           N  
ATOM   1793 HE21 GLN A 113       7.802 -21.745  -6.474  1.00 96.83           H  
ATOM   1794 HE22 GLN A 113       7.800 -21.220  -8.160  1.00 96.83           H  
ATOM   1795  OE1 GLN A 113       8.962 -19.869  -5.617  1.00 96.83           O  
ATOM   1796  N   ILE A 114      12.225 -15.592  -7.745  1.00 96.98           N  
ATOM   1797  H   ILE A 114      12.690 -16.382  -8.169  1.00 96.98           H  
ATOM   1798  CA  ILE A 114      13.053 -14.493  -7.225  1.00 96.98           C  
ATOM   1799  HA  ILE A 114      12.866 -14.394  -6.156  1.00 96.98           H  
ATOM   1800  C   ILE A 114      12.631 -13.166  -7.868  1.00 96.98           C  
ATOM   1801  CB  ILE A 114      14.560 -14.799  -7.423  1.00 96.98           C  
ATOM   1802  HB  ILE A 114      14.718 -15.170  -8.436  1.00 96.98           H  
ATOM   1803  O   ILE A 114      12.346 -12.209  -7.152  1.00 96.98           O  
ATOM   1804  CG1 ILE A 114      15.008 -15.894  -6.428  1.00 96.98           C  
ATOM   1805 HG12 ILE A 114      14.302 -16.724  -6.459  1.00 96.98           H  
ATOM   1806 HG13 ILE A 114      14.986 -15.490  -5.415  1.00 96.98           H  
ATOM   1807  CG2 ILE A 114      15.423 -13.535  -7.255  1.00 96.98           C  
ATOM   1808 HG21 ILE A 114      16.484 -13.776  -7.319  1.00 96.98           H  
ATOM   1809 HG22 ILE A 114      15.213 -12.819  -8.050  1.00 96.98           H  
ATOM   1810 HG23 ILE A 114      15.216 -13.073  -6.289  1.00 96.98           H  
ATOM   1811  CD1 ILE A 114      16.401 -16.478  -6.687  1.00 96.98           C  
ATOM   1812 HD11 ILE A 114      16.449 -16.877  -7.700  1.00 96.98           H  
ATOM   1813 HD12 ILE A 114      16.583 -17.291  -5.984  1.00 96.98           H  
ATOM   1814 HD13 ILE A 114      17.175 -15.724  -6.546  1.00 96.98           H  
ATOM   1815  N   GLY A 115      12.514 -13.116  -9.199  1.00 97.48           N  
ATOM   1816  H   GLY A 115      12.774 -13.933  -9.733  1.00 97.48           H  
ATOM   1817  CA  GLY A 115      12.069 -11.916  -9.916  1.00 97.48           C  
ATOM   1818  HA2 GLY A 115      12.769 -11.100  -9.740  1.00 97.48           H  
ATOM   1819  HA3 GLY A 115      12.032 -12.129 -10.985  1.00 97.48           H  
ATOM   1820  C   GLY A 115      10.670 -11.460  -9.512  1.00 97.48           C  
ATOM   1821  O   GLY A 115      10.470 -10.294  -9.184  1.00 97.48           O  
ATOM   1822  N   ALA A 116       9.711 -12.387  -9.470  1.00 97.87           N  
ATOM   1823  H   ALA A 116       9.940 -13.330  -9.750  1.00 97.87           H  
ATOM   1824  CA  ALA A 116       8.340 -12.097  -9.059  1.00 97.87           C  
ATOM   1825  HA  ALA A 116       7.942 -11.306  -9.695  1.00 97.87           H  
ATOM   1826  C   ALA A 116       8.257 -11.607  -7.601  1.00 97.87           C  
ATOM   1827  CB  ALA A 116       7.508 -13.366  -9.276  1.00 97.87           C  
ATOM   1828  HB1 ALA A 116       7.919 -14.184  -8.683  1.00 97.87           H  
ATOM   1829  HB2 ALA A 116       6.476 -13.189  -8.973  1.00 97.87           H  
ATOM   1830  HB3 ALA A 116       7.530 -13.643 -10.330  1.00 97.87           H  
ATOM   1831  O   ALA A 116       7.508 -10.677  -7.300  1.00 97.87           O  
ATOM   1832  N   TYR A 117       9.044 -12.193  -6.698  1.00 98.09           N  
ATOM   1833  H   TYR A 117       9.624 -12.969  -6.983  1.00 98.09           H  
ATOM   1834  CA  TYR A 117       9.105 -11.770  -5.303  1.00 98.09           C  
ATOM   1835  HA  TYR A 117       8.088 -11.716  -4.914  1.00 98.09           H  
ATOM   1836  C   TYR A 117       9.724 -10.377  -5.162  1.00 98.09           C  
ATOM   1837  CB  TYR A 117       9.864 -12.814  -4.485  1.00 98.09           C  
ATOM   1838  HB2 TYR A 117       9.399 -13.784  -4.667  1.00 98.09           H  
ATOM   1839  HB3 TYR A 117      10.898 -12.869  -4.823  1.00 98.09           H  
ATOM   1840  O   TYR A 117       9.148  -9.534  -4.479  1.00 98.09           O  
ATOM   1841  CG  TYR A 117       9.825 -12.552  -2.994  1.00 98.09           C  
ATOM   1842  CD1 TYR A 117      10.925 -11.982  -2.333  1.00 98.09           C  
ATOM   1843  HD1 TYR A 117      11.805 -11.714  -2.900  1.00 98.09           H  
ATOM   1844  CD2 TYR A 117       8.667 -12.871  -2.267  1.00 98.09           C  
ATOM   1845  HD2 TYR A 117       7.822 -13.292  -2.792  1.00 98.09           H  
ATOM   1846  CE1 TYR A 117      10.868 -11.744  -0.947  1.00 98.09           C  
ATOM   1847  HE1 TYR A 117      11.710 -11.284  -0.450  1.00 98.09           H  
ATOM   1848  CE2 TYR A 117       8.607 -12.653  -0.879  1.00 98.09           C  
ATOM   1849  HE2 TYR A 117       7.732 -12.926  -0.307  1.00 98.09           H  
ATOM   1850  OH  TYR A 117       9.640 -11.834   1.118  1.00 98.09           O  
ATOM   1851  HH  TYR A 117      10.457 -11.427   1.416  1.00 98.09           H  
ATOM   1852  CZ  TYR A 117       9.708 -12.082  -0.217  1.00 98.09           C  
ATOM   1853  N   ILE A 118      10.823 -10.090  -5.873  1.00 98.23           N  
ATOM   1854  H   ILE A 118      11.250 -10.824  -6.421  1.00 98.23           H  
ATOM   1855  CA  ILE A 118      11.403  -8.740  -5.940  1.00 98.23           C  
ATOM   1856  HA  ILE A 118      11.675  -8.430  -4.931  1.00 98.23           H  
ATOM   1857  C   ILE A 118      10.355  -7.741  -6.443  1.00 98.23           C  
ATOM   1858  CB  ILE A 118      12.683  -8.717  -6.807  1.00 98.23           C  
ATOM   1859  HB  ILE A 118      12.465  -9.201  -7.759  1.00 98.23           H  
ATOM   1860  O   ILE A 118      10.150  -6.720  -5.796  1.00 98.23           O  
ATOM   1861  CG1 ILE A 118      13.833  -9.479  -6.110  1.00 98.23           C  
ATOM   1862 HG12 ILE A 118      13.474 -10.441  -5.744  1.00 98.23           H  
ATOM   1863 HG13 ILE A 118      14.180  -8.912  -5.247  1.00 98.23           H  
ATOM   1864  CG2 ILE A 118      13.128  -7.269  -7.096  1.00 98.23           C  
ATOM   1865 HG21 ILE A 118      13.307  -6.734  -6.163  1.00 98.23           H  
ATOM   1866 HG22 ILE A 118      12.361  -6.741  -7.664  1.00 98.23           H  
ATOM   1867 HG23 ILE A 118      14.035  -7.248  -7.699  1.00 98.23           H  
ATOM   1868  CD1 ILE A 118      15.017  -9.746  -7.051  1.00 98.23           C  
ATOM   1869 HD11 ILE A 118      14.668 -10.254  -7.950  1.00 98.23           H  
ATOM   1870 HD12 ILE A 118      15.509  -8.813  -7.326  1.00 98.23           H  
ATOM   1871 HD13 ILE A 118      15.755 -10.377  -6.557  1.00 98.23           H  
ATOM   1872  N   THR A 119       9.633  -8.047  -7.527  1.00 98.43           N  
ATOM   1873  H   THR A 119       9.880  -8.872  -8.055  1.00 98.43           H  
ATOM   1874  CA  THR A 119       8.555  -7.191  -8.051  1.00 98.43           C  
ATOM   1875  HA  THR A 119       8.981  -6.234  -8.354  1.00 98.43           H  
ATOM   1876  C   THR A 119       7.482  -6.908  -7.002  1.00 98.43           C  
ATOM   1877  CB  THR A 119       7.902  -7.837  -9.280  1.00 98.43           C  
ATOM   1878  HB  THR A 119       7.589  -8.855  -9.046  1.00 98.43           H  
ATOM   1879  O   THR A 119       7.123  -5.749  -6.784  1.00 98.43           O  
ATOM   1880  CG2 THR A 119       6.698  -7.062  -9.813  1.00 98.43           C  
ATOM   1881 HG21 THR A 119       6.958  -6.011  -9.943  1.00 98.43           H  
ATOM   1882 HG22 THR A 119       5.866  -7.134  -9.112  1.00 98.43           H  
ATOM   1883 HG23 THR A 119       6.378  -7.483 -10.766  1.00 98.43           H  
ATOM   1884  OG1 THR A 119       8.850  -7.877 -10.308  1.00 98.43           O  
ATOM   1885  HG1 THR A 119       8.467  -8.330 -11.063  1.00 98.43           H  
ATOM   1886  N   LEU A 120       6.976  -7.951  -6.332  1.00 98.30           N  
ATOM   1887  H   LEU A 120       7.325  -8.874  -6.547  1.00 98.30           H  
ATOM   1888  CA  LEU A 120       5.982  -7.811  -5.267  1.00 98.30           C  
ATOM   1889  HA  LEU A 120       5.094  -7.337  -5.686  1.00 98.30           H  
ATOM   1890  C   LEU A 120       6.511  -6.903  -4.150  1.00 98.30           C  
ATOM   1891  CB  LEU A 120       5.612  -9.209  -4.732  1.00 98.30           C  
ATOM   1892  HB2 LEU A 120       5.179  -9.795  -5.542  1.00 98.30           H  
ATOM   1893  HB3 LEU A 120       6.527  -9.711  -4.416  1.00 98.30           H  
ATOM   1894  O   LEU A 120       5.823  -5.966  -3.745  1.00 98.30           O  
ATOM   1895  CG  LEU A 120       4.637  -9.194  -3.536  1.00 98.30           C  
ATOM   1896  HG  LEU A 120       5.034  -8.565  -2.740  1.00 98.30           H  
ATOM   1897  CD1 LEU A 120       3.253  -8.675  -3.931  1.00 98.30           C  
ATOM   1898 HD11 LEU A 120       2.847  -9.267  -4.751  1.00 98.30           H  
ATOM   1899 HD12 LEU A 120       2.581  -8.725  -3.074  1.00 98.30           H  
ATOM   1900 HD13 LEU A 120       3.332  -7.634  -4.243  1.00 98.30           H  
ATOM   1901  CD2 LEU A 120       4.469 -10.602  -2.966  1.00 98.30           C  
ATOM   1902 HD21 LEU A 120       4.024 -11.254  -3.717  1.00 98.30           H  
ATOM   1903 HD22 LEU A 120       3.831 -10.570  -2.082  1.00 98.30           H  
ATOM   1904 HD23 LEU A 120       5.445 -10.993  -2.678  1.00 98.30           H  
ATOM   1905  N   CYS A 121       7.726  -7.168  -3.669  1.00 97.74           N  
ATOM   1906  H   CYS A 121       8.235  -7.953  -4.049  1.00 97.74           H  
ATOM   1907  CA  CYS A 121       8.365  -6.403  -2.608  1.00 97.74           C  
ATOM   1908  HA  CYS A 121       7.721  -6.401  -1.728  1.00 97.74           H  
ATOM   1909  C   CYS A 121       8.575  -4.942  -3.010  1.00 97.74           C  
ATOM   1910  CB  CYS A 121       9.693  -7.072  -2.243  1.00 97.74           C  
ATOM   1911  HB2 CYS A 121      10.269  -7.258  -3.150  1.00 97.74           H  
ATOM   1912  HB3 CYS A 121      10.265  -6.414  -1.589  1.00 97.74           H  
ATOM   1913  O   CYS A 121       8.141  -4.061  -2.273  1.00 97.74           O  
ATOM   1914  SG  CYS A 121       9.403  -8.643  -1.395  1.00 97.74           S  
ATOM   1915  HG  CYS A 121       8.834  -8.137  -0.297  1.00 97.74           H  
ATOM   1916  N   THR A 122       9.176  -4.669  -4.172  1.00 97.85           N  
ATOM   1917  H   THR A 122       9.509  -5.430  -4.746  1.00 97.85           H  
ATOM   1918  CA  THR A 122       9.469  -3.302  -4.619  1.00 97.85           C  
ATOM   1919  HA  THR A 122      10.072  -2.816  -3.852  1.00 97.85           H  
ATOM   1920  C   THR A 122       8.175  -2.510  -4.748  1.00 97.85           C  
ATOM   1921  CB  THR A 122      10.271  -3.271  -5.934  1.00 97.85           C  
ATOM   1922  HB  THR A 122       9.700  -3.749  -6.730  1.00 97.85           H  
ATOM   1923  O   THR A 122       8.072  -1.439  -4.156  1.00 97.85           O  
ATOM   1924  CG2 THR A 122      10.672  -1.854  -6.345  1.00 97.85           C  
ATOM   1925 HG21 THR A 122      11.215  -1.889  -7.289  1.00 97.85           H  
ATOM   1926 HG22 THR A 122      11.314  -1.409  -5.584  1.00 97.85           H  
ATOM   1927 HG23 THR A 122       9.796  -1.218  -6.470  1.00 97.85           H  
ATOM   1928  OG1 THR A 122      11.496  -3.935  -5.768  1.00 97.85           O  
ATOM   1929  HG1 THR A 122      12.025  -3.392  -5.180  1.00 97.85           H  
ATOM   1930  N   LEU A 123       7.144  -3.060  -5.405  1.00 98.15           N  
ATOM   1931  H   LEU A 123       7.261  -3.965  -5.838  1.00 98.15           H  
ATOM   1932  CA  LEU A 123       5.850  -2.384  -5.518  1.00 98.15           C  
ATOM   1933  HA  LEU A 123       6.019  -1.401  -5.958  1.00 98.15           H  
ATOM   1934  C   LEU A 123       5.203  -2.137  -4.151  1.00 98.15           C  
ATOM   1935  CB  LEU A 123       4.897  -3.177  -6.427  1.00 98.15           C  
ATOM   1936  HB2 LEU A 123       3.897  -2.758  -6.320  1.00 98.15           H  
ATOM   1937  HB3 LEU A 123       4.869  -4.213  -6.088  1.00 98.15           H  
ATOM   1938  O   LEU A 123       4.723  -1.034  -3.893  1.00 98.15           O  
ATOM   1939  CG  LEU A 123       5.264  -3.138  -7.918  1.00 98.15           C  
ATOM   1940  HG  LEU A 123       6.304  -3.448  -8.022  1.00 98.15           H  
ATOM   1941  CD1 LEU A 123       4.386  -4.110  -8.705  1.00 98.15           C  
ATOM   1942 HD11 LEU A 123       4.692  -4.112  -9.751  1.00 98.15           H  
ATOM   1943 HD12 LEU A 123       4.511  -5.116  -8.305  1.00 98.15           H  
ATOM   1944 HD13 LEU A 123       3.340  -3.811  -8.639  1.00 98.15           H  
ATOM   1945  CD2 LEU A 123       5.087  -1.745  -8.530  1.00 98.15           C  
ATOM   1946 HD21 LEU A 123       5.792  -1.042  -8.088  1.00 98.15           H  
ATOM   1947 HD22 LEU A 123       5.281  -1.786  -9.602  1.00 98.15           H  
ATOM   1948 HD23 LEU A 123       4.070  -1.387  -8.367  1.00 98.15           H  
ATOM   1949  N   CYS A 124       5.202  -3.118  -3.247  1.00 97.23           N  
ATOM   1950  H   CYS A 124       5.622  -4.005  -3.487  1.00 97.23           H  
ATOM   1951  CA  CYS A 124       4.609  -2.941  -1.919  1.00 97.23           C  
ATOM   1952  HA  CYS A 124       3.590  -2.570  -2.034  1.00 97.23           H  
ATOM   1953  C   CYS A 124       5.368  -1.909  -1.071  1.00 97.23           C  
ATOM   1954  CB  CYS A 124       4.554  -4.291  -1.197  1.00 97.23           C  
ATOM   1955  HB2 CYS A 124       5.543  -4.751  -1.197  1.00 97.23           H  
ATOM   1956  HB3 CYS A 124       4.244  -4.121  -0.166  1.00 97.23           H  
ATOM   1957  O   CYS A 124       4.748  -1.120  -0.352  1.00 97.23           O  
ATOM   1958  SG  CYS A 124       3.355  -5.392  -1.997  1.00 97.23           S  
ATOM   1959  HG  CYS A 124       4.111  -5.638  -3.070  1.00 97.23           H  
ATOM   1960  N   PHE A 125       6.698  -1.888  -1.155  1.00 96.58           N  
ATOM   1961  H   PHE A 125       7.159  -2.558  -1.755  1.00 96.58           H  
ATOM   1962  CA  PHE A 125       7.545  -1.003  -0.359  1.00 96.58           C  
ATOM   1963  HA  PHE A 125       7.145  -0.962   0.654  1.00 96.58           H  
ATOM   1964  C   PHE A 125       7.528   0.454  -0.825  1.00 96.58           C  
ATOM   1965  CB  PHE A 125       8.970  -1.572  -0.285  1.00 96.58           C  
ATOM   1966  HB2 PHE A 125       9.337  -1.695  -1.304  1.00 96.58           H  
ATOM   1967  HB3 PHE A 125       9.608  -0.842   0.214  1.00 96.58           H  
ATOM   1968  O   PHE A 125       7.881   1.318  -0.027  1.00 96.58           O  
ATOM   1969  CG  PHE A 125       9.141  -2.897   0.441  1.00 96.58           C  
ATOM   1970  CD1 PHE A 125       8.259  -3.304   1.461  1.00 96.58           C  
ATOM   1971  HD1 PHE A 125       7.411  -2.696   1.738  1.00 96.58           H  
ATOM   1972  CD2 PHE A 125      10.226  -3.728   0.107  1.00 96.58           C  
ATOM   1973  HD2 PHE A 125      10.918  -3.430  -0.667  1.00 96.58           H  
ATOM   1974  CE1 PHE A 125       8.456  -4.513   2.142  1.00 96.58           C  
ATOM   1975  HE1 PHE A 125       7.794  -4.788   2.950  1.00 96.58           H  
ATOM   1976  CE2 PHE A 125      10.400  -4.959   0.760  1.00 96.58           C  
ATOM   1977  HE2 PHE A 125      11.230  -5.593   0.484  1.00 96.58           H  
ATOM   1978  CZ  PHE A 125       9.509  -5.360   1.767  1.00 96.58           C  
ATOM   1979  HZ  PHE A 125       9.644  -6.311   2.261  1.00 96.58           H  
ATOM   1980  N   ILE A 126       7.042   0.751  -2.040  1.00 95.54           N  
ATOM   1981  H   ILE A 126       6.865  -0.006  -2.685  1.00 95.54           H  
ATOM   1982  CA  ILE A 126       6.786   2.134  -2.489  1.00 95.54           C  
ATOM   1983  HA  ILE A 126       7.723   2.689  -2.481  1.00 95.54           H  
ATOM   1984  C   ILE A 126       5.821   2.857  -1.534  1.00 95.54           C  
ATOM   1985  CB  ILE A 126       6.223   2.132  -3.934  1.00 95.54           C  
ATOM   1986  HB  ILE A 126       5.415   1.402  -3.985  1.00 95.54           H  
ATOM   1987  O   ILE A 126       5.965   4.055  -1.288  1.00 95.54           O  
ATOM   1988  CG1 ILE A 126       7.312   1.752  -4.957  1.00 95.54           C  
ATOM   1989 HG12 ILE A 126       8.021   2.573  -5.056  1.00 95.54           H  
ATOM   1990 HG13 ILE A 126       7.876   0.895  -4.589  1.00 95.54           H  
ATOM   1991  CG2 ILE A 126       5.635   3.496  -4.331  1.00 95.54           C  
ATOM   1992 HG21 ILE A 126       5.285   3.481  -5.363  1.00 95.54           H  
ATOM   1993 HG22 ILE A 126       4.770   3.733  -3.712  1.00 95.54           H  
ATOM   1994 HG23 ILE A 126       6.391   4.274  -4.222  1.00 95.54           H  
ATOM   1995  CD1 ILE A 126       6.752   1.398  -6.343  1.00 95.54           C  
ATOM   1996 HD11 ILE A 126       7.534   0.930  -6.941  1.00 95.54           H  
ATOM   1997 HD12 ILE A 126       5.912   0.711  -6.244  1.00 95.54           H  
ATOM   1998 HD13 ILE A 126       6.408   2.294  -6.860  1.00 95.54           H  
ATOM   1999  N   VAL A 127       4.821   2.142  -1.000  1.00 93.36           N  
ATOM   2000  H   VAL A 127       4.749   1.167  -1.257  1.00 93.36           H  
ATOM   2001  CA  VAL A 127       3.827   2.720  -0.076  1.00 93.36           C  
ATOM   2002  HA  VAL A 127       3.921   3.805  -0.087  1.00 93.36           H  
ATOM   2003  C   VAL A 127       4.060   2.308   1.369  1.00 93.36           C  
ATOM   2004  CB  VAL A 127       2.378   2.416  -0.496  1.00 93.36           C  
ATOM   2005  HB  VAL A 127       1.716   2.990   0.152  1.00 93.36           H  
ATOM   2006  O   VAL A 127       3.785   3.079   2.277  1.00 93.36           O  
ATOM   2007  CG1 VAL A 127       2.111   2.863  -1.937  1.00 93.36           C  
ATOM   2008 HG11 VAL A 127       2.740   2.318  -2.641  1.00 93.36           H  
ATOM   2009 HG12 VAL A 127       2.308   3.932  -2.026  1.00 93.36           H  
ATOM   2010 HG13 VAL A 127       1.069   2.676  -2.195  1.00 93.36           H  
ATOM   2011  CG2 VAL A 127       1.987   0.941  -0.354  1.00 93.36           C  
ATOM   2012 HG21 VAL A 127       2.118   0.606   0.675  1.00 93.36           H  
ATOM   2013 HG22 VAL A 127       2.582   0.320  -1.024  1.00 93.36           H  
ATOM   2014 HG23 VAL A 127       0.925   0.848  -0.583  1.00 93.36           H  
ATOM   2015  N   LYS A 128       4.571   1.097   1.612  1.00 89.75           N  
ATOM   2016  H   LYS A 128       4.783   0.507   0.820  1.00 89.75           H  
ATOM   2017  CA  LYS A 128       4.726   0.539   2.957  1.00 89.75           C  
ATOM   2018  HA  LYS A 128       4.511   1.312   3.695  1.00 89.75           H  
ATOM   2019  C   LYS A 128       6.176   0.105   3.178  1.00 89.75           C  
ATOM   2020  CB  LYS A 128       3.687  -0.584   3.122  1.00 89.75           C  
ATOM   2021  HB2 LYS A 128       3.949  -1.429   2.485  1.00 89.75           H  
ATOM   2022  HB3 LYS A 128       2.718  -0.206   2.797  1.00 89.75           H  
ATOM   2023  O   LYS A 128       6.432  -1.096   3.115  1.00 89.75           O  
ATOM   2024  CG  LYS A 128       3.555  -1.041   4.579  1.00 89.75           C  
ATOM   2025  HG2 LYS A 128       3.314  -0.181   5.204  1.00 89.75           H  
ATOM   2026  HG3 LYS A 128       4.497  -1.475   4.917  1.00 89.75           H  
ATOM   2027  CD  LYS A 128       2.442  -2.087   4.704  1.00 89.75           C  
ATOM   2028  HD2 LYS A 128       2.715  -2.968   4.123  1.00 89.75           H  
ATOM   2029  HD3 LYS A 128       1.519  -1.669   4.303  1.00 89.75           H  
ATOM   2030  CE  LYS A 128       2.236  -2.470   6.172  1.00 89.75           C  
ATOM   2031  HE2 LYS A 128       2.052  -1.560   6.743  1.00 89.75           H  
ATOM   2032  HE3 LYS A 128       3.154  -2.923   6.545  1.00 89.75           H  
ATOM   2033  NZ  LYS A 128       1.096  -3.407   6.325  1.00 89.75           N  
ATOM   2034  HZ1 LYS A 128       1.257  -4.250   5.793  1.00 89.75           H  
ATOM   2035  HZ2 LYS A 128       0.967  -3.657   7.295  1.00 89.75           H  
ATOM   2036  HZ3 LYS A 128       0.245  -2.979   5.987  1.00 89.75           H  
ATOM   2037  N   PRO A 129       7.114   1.041   3.423  1.00 86.27           N  
ATOM   2038  CA  PRO A 129       8.538   0.737   3.560  1.00 86.27           C  
ATOM   2039  HA  PRO A 129       8.928   0.474   2.577  1.00 86.27           H  
ATOM   2040  C   PRO A 129       8.804  -0.403   4.543  1.00 86.27           C  
ATOM   2041  CB  PRO A 129       9.200   2.033   4.034  1.00 86.27           C  
ATOM   2042  HB2 PRO A 129       9.193   2.086   5.123  1.00 86.27           H  
ATOM   2043  HB3 PRO A 129      10.217   2.129   3.654  1.00 86.27           H  
ATOM   2044  O   PRO A 129       8.104  -0.534   5.550  1.00 86.27           O  
ATOM   2045  CG  PRO A 129       8.284   3.116   3.474  1.00 86.27           C  
ATOM   2046  HG2 PRO A 129       8.339   4.037   4.053  1.00 86.27           H  
ATOM   2047  HG3 PRO A 129       8.536   3.304   2.430  1.00 86.27           H  
ATOM   2048  CD  PRO A 129       6.900   2.478   3.554  1.00 86.27           C  
ATOM   2049  HD2 PRO A 129       6.447   2.696   4.521  1.00 86.27           H  
ATOM   2050  HD3 PRO A 129       6.283   2.874   2.748  1.00 86.27           H  
ATOM   2051  N   LEU A 130       9.806  -1.232   4.252  1.00 85.29           N  
ATOM   2052  H   LEU A 130      10.348  -1.062   3.416  1.00 85.29           H  
ATOM   2053  CA  LEU A 130      10.161  -2.384   5.076  1.00 85.29           C  
ATOM   2054  HA  LEU A 130       9.305  -3.060   5.092  1.00 85.29           H  
ATOM   2055  C   LEU A 130      10.486  -1.952   6.514  1.00 85.29           C  
ATOM   2056  CB  LEU A 130      11.343  -3.118   4.426  1.00 85.29           C  
ATOM   2057  HB2 LEU A 130      11.069  -3.404   3.411  1.00 85.29           H  
ATOM   2058  HB3 LEU A 130      12.169  -2.409   4.368  1.00 85.29           H  
ATOM   2059  O   LEU A 130      11.331  -1.095   6.757  1.00 85.29           O  
ATOM   2060  CG  LEU A 130      11.842  -4.366   5.180  1.00 85.29           C  
ATOM   2061  HG  LEU A 130      12.117  -4.094   6.199  1.00 85.29           H  
ATOM   2062  CD1 LEU A 130      10.803  -5.487   5.242  1.00 85.29           C  
ATOM   2063 HD11 LEU A 130      11.239  -6.353   5.740  1.00 85.29           H  
ATOM   2064 HD12 LEU A 130       9.929  -5.165   5.808  1.00 85.29           H  
ATOM   2065 HD13 LEU A 130      10.505  -5.774   4.234  1.00 85.29           H  
ATOM   2066  CD2 LEU A 130      13.088  -4.905   4.480  1.00 85.29           C  
ATOM   2067 HD21 LEU A 130      13.430  -5.820   4.965  1.00 85.29           H  
ATOM   2068 HD22 LEU A 130      12.874  -5.106   3.430  1.00 85.29           H  
ATOM   2069 HD23 LEU A 130      13.888  -4.167   4.540  1.00 85.29           H  
ATOM   2070  N   THR A 131       9.829  -2.596   7.468  1.00 81.30           N  
ATOM   2071  H   THR A 131       9.192  -3.323   7.176  1.00 81.30           H  
ATOM   2072  CA  THR A 131      10.108  -2.511   8.901  1.00 81.30           C  
ATOM   2073  HA  THR A 131      11.082  -2.047   9.055  1.00 81.30           H  
ATOM   2074  C   THR A 131      10.156  -3.927   9.464  1.00 81.30           C  
ATOM   2075  CB  THR A 131       9.049  -1.688   9.658  1.00 81.30           C  
ATOM   2076  HB  THR A 131       9.328  -1.644  10.710  1.00 81.30           H  
ATOM   2077  O   THR A 131       9.578  -4.855   8.890  1.00 81.30           O  
ATOM   2078  CG2 THR A 131       8.898  -0.259   9.139  1.00 81.30           C  
ATOM   2079 HG21 THR A 131       8.475  -0.251   8.134  1.00 81.30           H  
ATOM   2080 HG22 THR A 131       8.248   0.308   9.806  1.00 81.30           H  
ATOM   2081 HG23 THR A 131       9.874   0.224   9.107  1.00 81.30           H  
ATOM   2082  OG1 THR A 131       7.787  -2.307   9.551  1.00 81.30           O  
ATOM   2083  HG1 THR A 131       7.551  -2.203   8.627  1.00 81.30           H  
ATOM   2084  N   ASN A 132      10.766  -4.102  10.636  1.00 75.82           N  
ATOM   2085  H   ASN A 132      11.315  -3.349  11.025  1.00 75.82           H  
ATOM   2086  CA  ASN A 132      10.780  -5.403  11.316  1.00 75.82           C  
ATOM   2087  HA  ASN A 132      11.312  -6.120  10.691  1.00 75.82           H  
ATOM   2088  C   ASN A 132       9.364  -5.973  11.530  1.00 75.82           C  
ATOM   2089  CB  ASN A 132      11.530  -5.260  12.652  1.00 75.82           C  
ATOM   2090  HB2 ASN A 132      11.086  -4.460  13.244  1.00 75.82           H  
ATOM   2091  HB3 ASN A 132      11.437  -6.190  13.213  1.00 75.82           H  
ATOM   2092  O   ASN A 132       9.188  -7.184  11.542  1.00 75.82           O  
ATOM   2093  CG  ASN A 132      13.014  -4.990  12.466  1.00 75.82           C  
ATOM   2094  ND2 ASN A 132      13.690  -4.505  13.479  1.00 75.82           N  
ATOM   2095 HD21 ASN A 132      14.676  -4.363  13.317  1.00 75.82           H  
ATOM   2096 HD22 ASN A 132      13.265  -4.377  14.387  1.00 75.82           H  
ATOM   2097  OD1 ASN A 132      13.580  -5.188  11.408  1.00 75.82           O  
ATOM   2098  N   LEU A 133       8.352  -5.105  11.639  1.00 72.57           N  
ATOM   2099  H   LEU A 133       8.565  -4.122  11.553  1.00 72.57           H  
ATOM   2100  CA  LEU A 133       6.961  -5.483  11.890  1.00 72.57           C  
ATOM   2101  HA  LEU A 133       6.942  -6.356  12.543  1.00 72.57           H  
ATOM   2102  C   LEU A 133       6.178  -5.883  10.629  1.00 72.57           C  
ATOM   2103  CB  LEU A 133       6.261  -4.307  12.598  1.00 72.57           C  
ATOM   2104  HB2 LEU A 133       6.318  -3.432  11.951  1.00 72.57           H  
ATOM   2105  HB3 LEU A 133       5.207  -4.558  12.722  1.00 72.57           H  
ATOM   2106  O   LEU A 133       5.142  -6.533  10.746  1.00 72.57           O  
ATOM   2107  CG  LEU A 133       6.835  -3.942  13.980  1.00 72.57           C  
ATOM   2108  HG  LEU A 133       7.896  -3.712  13.890  1.00 72.57           H  
ATOM   2109  CD1 LEU A 133       6.122  -2.698  14.511  1.00 72.57           C  
ATOM   2110 HD11 LEU A 133       5.050  -2.883  14.588  1.00 72.57           H  
ATOM   2111 HD12 LEU A 133       6.297  -1.857  13.840  1.00 72.57           H  
ATOM   2112 HD13 LEU A 133       6.512  -2.441  15.495  1.00 72.57           H  
ATOM   2113  CD2 LEU A 133       6.655  -5.072  14.995  1.00 72.57           C  
ATOM   2114 HD21 LEU A 133       5.603  -5.347  15.076  1.00 72.57           H  
ATOM   2115 HD22 LEU A 133       7.234  -5.945  14.695  1.00 72.57           H  
ATOM   2116 HD23 LEU A 133       7.018  -4.751  15.972  1.00 72.57           H  
ATOM   2117  N   ASN A 134       6.610  -5.482   9.428  1.00 82.47           N  
ATOM   2118  H   ASN A 134       7.495  -4.998   9.367  1.00 82.47           H  
ATOM   2119  CA  ASN A 134       5.853  -5.733   8.193  1.00 82.47           C  
ATOM   2120  HA  ASN A 134       4.918  -6.223   8.461  1.00 82.47           H  
ATOM   2121  C   ASN A 134       6.516  -6.726   7.224  1.00 82.47           C  
ATOM   2122  CB  ASN A 134       5.451  -4.400   7.539  1.00 82.47           C  
ATOM   2123  HB2 ASN A 134       5.004  -3.756   8.296  1.00 82.47           H  
ATOM   2124  HB3 ASN A 134       4.712  -4.603   6.764  1.00 82.47           H  
ATOM   2125  O   ASN A 134       5.880  -7.102   6.239  1.00 82.47           O  
ATOM   2126  CG  ASN A 134       6.602  -3.666   6.885  1.00 82.47           C  
ATOM   2127  ND2 ASN A 134       6.412  -2.410   6.577  1.00 82.47           N  
ATOM   2128 HD21 ASN A 134       7.155  -1.922   6.098  1.00 82.47           H  
ATOM   2129 HD22 ASN A 134       5.556  -1.916   6.781  1.00 82.47           H  
ATOM   2130  OD1 ASN A 134       7.675  -4.184   6.667  1.00 82.47           O  
ATOM   2131  N   SER A 135       7.727  -7.204   7.517  1.00 88.85           N  
ATOM   2132  H   SER A 135       8.219  -6.827   8.315  1.00 88.85           H  
ATOM   2133  CA  SER A 135       8.389  -8.262   6.742  1.00 88.85           C  
ATOM   2134  HA  SER A 135       8.564  -7.902   5.728  1.00 88.85           H  
ATOM   2135  C   SER A 135       7.515  -9.523   6.651  1.00 88.85           C  
ATOM   2136  CB  SER A 135       9.748  -8.572   7.381  1.00 88.85           C  
ATOM   2137  HB2 SER A 135      10.272  -9.322   6.788  1.00 88.85           H  
ATOM   2138  HB3 SER A 135      10.346  -7.661   7.410  1.00 88.85           H  
ATOM   2139  O   SER A 135       7.256 -10.036   5.562  1.00 88.85           O  
ATOM   2140  OG  SER A 135       9.564  -9.050   8.701  1.00 88.85           O  
ATOM   2141  HG  SER A 135      10.252  -8.711   9.277  1.00 88.85           H  
ATOM   2142  N   GLU A 136       6.942  -9.963   7.775  1.00 90.18           N  
ATOM   2143  H   GLU A 136       7.285  -9.579   8.644  1.00 90.18           H  
ATOM   2144  CA  GLU A 136       6.005 -11.093   7.825  1.00 90.18           C  
ATOM   2145  HA  GLU A 136       6.495 -11.995   7.459  1.00 90.18           H  
ATOM   2146  C   GLU A 136       4.742 -10.862   6.992  1.00 90.18           C  
ATOM   2147  CB  GLU A 136       5.528 -11.327   9.257  1.00 90.18           C  
ATOM   2148  HB2 GLU A 136       5.082 -10.409   9.638  1.00 90.18           H  
ATOM   2149  HB3 GLU A 136       4.753 -12.093   9.215  1.00 90.18           H  
ATOM   2150  O   GLU A 136       4.183 -11.800   6.424  1.00 90.18           O  
ATOM   2151  CG  GLU A 136       6.613 -11.803  10.225  1.00 90.18           C  
ATOM   2152  HG2 GLU A 136       7.326 -10.995  10.390  1.00 90.18           H  
ATOM   2153  HG3 GLU A 136       7.139 -12.643   9.772  1.00 90.18           H  
ATOM   2154  CD  GLU A 136       5.998 -12.243  11.563  1.00 90.18           C  
ATOM   2155  OE1 GLU A 136       6.740 -12.869  12.345  1.00 90.18           O  
ATOM   2156  OE2 GLU A 136       4.777 -12.005  11.764  1.00 90.18           O  
ATOM   2157  N   TYR A 137       4.268  -9.618   6.914  1.00 90.21           N  
ATOM   2158  H   TYR A 137       4.819  -8.877   7.324  1.00 90.21           H  
ATOM   2159  CA  TYR A 137       3.086  -9.282   6.127  1.00 90.21           C  
ATOM   2160  HA  TYR A 137       2.273  -9.948   6.416  1.00 90.21           H  
ATOM   2161  C   TYR A 137       3.339  -9.516   4.633  1.00 90.21           C  
ATOM   2162  CB  TYR A 137       2.655  -7.842   6.436  1.00 90.21           C  
ATOM   2163  HB2 TYR A 137       3.498  -7.164   6.302  1.00 90.21           H  
ATOM   2164  HB3 TYR A 137       2.356  -7.783   7.483  1.00 90.21           H  
ATOM   2165  O   TYR A 137       2.487 -10.095   3.959  1.00 90.21           O  
ATOM   2166  CG  TYR A 137       1.526  -7.336   5.569  1.00 90.21           C  
ATOM   2167  CD1 TYR A 137       1.815  -6.633   4.383  1.00 90.21           C  
ATOM   2168  HD1 TYR A 137       2.841  -6.472   4.086  1.00 90.21           H  
ATOM   2169  CD2 TYR A 137       0.192  -7.582   5.938  1.00 90.21           C  
ATOM   2170  HD2 TYR A 137      -0.026  -8.127   6.845  1.00 90.21           H  
ATOM   2171  CE1 TYR A 137       0.767  -6.190   3.558  1.00 90.21           C  
ATOM   2172  HE1 TYR A 137       0.989  -5.667   2.640  1.00 90.21           H  
ATOM   2173  CE2 TYR A 137      -0.860  -7.124   5.125  1.00 90.21           C  
ATOM   2174  HE2 TYR A 137      -1.884  -7.315   5.411  1.00 90.21           H  
ATOM   2175  OH  TYR A 137      -1.596  -5.973   3.167  1.00 90.21           O  
ATOM   2176  HH  TYR A 137      -2.392  -5.852   3.690  1.00 90.21           H  
ATOM   2177  CZ  TYR A 137      -0.573  -6.437   3.929  1.00 90.21           C  
ATOM   2178  N   ILE A 138       4.516  -9.140   4.123  1.00 93.03           N  
ATOM   2179  H   ILE A 138       5.200  -8.717   4.735  1.00 93.03           H  
ATOM   2180  CA  ILE A 138       4.893  -9.411   2.730  1.00 93.03           C  
ATOM   2181  HA  ILE A 138       4.077  -9.095   2.079  1.00 93.03           H  
ATOM   2182  C   ILE A 138       5.062 -10.911   2.480  1.00 93.03           C  
ATOM   2183  CB  ILE A 138       6.150  -8.612   2.341  1.00 93.03           C  
ATOM   2184  HB  ILE A 138       6.953  -8.865   3.033  1.00 93.03           H  
ATOM   2185  O   ILE A 138       4.517 -11.418   1.501  1.00 93.03           O  
ATOM   2186  CG1 ILE A 138       5.914  -7.089   2.435  1.00 93.03           C  
ATOM   2187 HG12 ILE A 138       5.734  -6.814   3.475  1.00 93.03           H  
ATOM   2188 HG13 ILE A 138       6.838  -6.601   2.126  1.00 93.03           H  
ATOM   2189  CG2 ILE A 138       6.627  -8.974   0.927  1.00 93.03           C  
ATOM   2190 HG21 ILE A 138       5.807  -8.926   0.211  1.00 93.03           H  
ATOM   2191 HG22 ILE A 138       7.407  -8.276   0.620  1.00 93.03           H  
ATOM   2192 HG23 ILE A 138       7.053  -9.977   0.911  1.00 93.03           H  
ATOM   2193  CD1 ILE A 138       4.776  -6.522   1.574  1.00 93.03           C  
ATOM   2194 HD11 ILE A 138       3.814  -6.931   1.882  1.00 93.03           H  
ATOM   2195 HD12 ILE A 138       4.747  -5.439   1.701  1.00 93.03           H  
ATOM   2196 HD13 ILE A 138       4.948  -6.746   0.521  1.00 93.03           H  
ATOM   2197  N   LYS A 139       5.689 -11.652   3.402  1.00 94.58           N  
ATOM   2198  H   LYS A 139       6.158 -11.178   4.160  1.00 94.58           H  
ATOM   2199  CA  LYS A 139       5.783 -13.122   3.308  1.00 94.58           C  
ATOM   2200  HA  LYS A 139       6.291 -13.391   2.382  1.00 94.58           H  
ATOM   2201  C   LYS A 139       4.412 -13.799   3.265  1.00 94.58           C  
ATOM   2202  CB  LYS A 139       6.596 -13.678   4.480  1.00 94.58           C  
ATOM   2203  HB2 LYS A 139       6.175 -13.334   5.424  1.00 94.58           H  
ATOM   2204  HB3 LYS A 139       6.542 -14.766   4.452  1.00 94.58           H  
ATOM   2205  O   LYS A 139       4.196 -14.720   2.478  1.00 94.58           O  
ATOM   2206  CG  LYS A 139       8.068 -13.269   4.388  1.00 94.58           C  
ATOM   2207  HG2 LYS A 139       8.163 -12.185   4.451  1.00 94.58           H  
ATOM   2208  HG3 LYS A 139       8.471 -13.599   3.431  1.00 94.58           H  
ATOM   2209  CD  LYS A 139       8.864 -13.919   5.519  1.00 94.58           C  
ATOM   2210  HD2 LYS A 139       8.475 -13.602   6.487  1.00 94.58           H  
ATOM   2211  HD3 LYS A 139       8.795 -15.003   5.425  1.00 94.58           H  
ATOM   2212  CE  LYS A 139      10.315 -13.484   5.365  1.00 94.58           C  
ATOM   2213  HE2 LYS A 139      10.617 -13.681   4.336  1.00 94.58           H  
ATOM   2214  HE3 LYS A 139      10.386 -12.412   5.551  1.00 94.58           H  
ATOM   2215  NZ  LYS A 139      11.212 -14.219   6.273  1.00 94.58           N  
ATOM   2216  HZ1 LYS A 139      12.127 -13.794   6.224  1.00 94.58           H  
ATOM   2217  HZ2 LYS A 139      11.268 -15.172   5.944  1.00 94.58           H  
ATOM   2218  HZ3 LYS A 139      10.871 -14.195   7.223  1.00 94.58           H  
ATOM   2219  N   LYS A 140       3.447 -13.315   4.056  1.00 94.96           N  
ATOM   2220  H   LYS A 140       3.709 -12.606   4.725  1.00 94.96           H  
ATOM   2221  CA  LYS A 140       2.051 -13.789   4.014  1.00 94.96           C  
ATOM   2222  HA  LYS A 140       2.044 -14.874   4.114  1.00 94.96           H  
ATOM   2223  C   LYS A 140       1.389 -13.492   2.668  1.00 94.96           C  
ATOM   2224  CB  LYS A 140       1.242 -13.179   5.172  1.00 94.96           C  
ATOM   2225  HB2 LYS A 140       0.179 -13.322   4.980  1.00 94.96           H  
ATOM   2226  HB3 LYS A 140       1.439 -12.109   5.230  1.00 94.96           H  
ATOM   2227  O   LYS A 140       0.686 -14.351   2.146  1.00 94.96           O  
ATOM   2228  CG  LYS A 140       1.580 -13.845   6.513  1.00 94.96           C  
ATOM   2229  HG2 LYS A 140       1.219 -14.873   6.498  1.00 94.96           H  
ATOM   2230  HG3 LYS A 140       2.661 -13.869   6.649  1.00 94.96           H  
ATOM   2231  CD  LYS A 140       0.947 -13.102   7.699  1.00 94.96           C  
ATOM   2232  HD2 LYS A 140       1.308 -12.074   7.701  1.00 94.96           H  
ATOM   2233  HD3 LYS A 140      -0.139 -13.112   7.608  1.00 94.96           H  
ATOM   2234  CE  LYS A 140       1.380 -13.802   8.996  1.00 94.96           C  
ATOM   2235  HE2 LYS A 140       2.459 -13.950   8.953  1.00 94.96           H  
ATOM   2236  HE3 LYS A 140       0.920 -14.790   9.034  1.00 94.96           H  
ATOM   2237  NZ  LYS A 140       1.054 -13.028  10.220  1.00 94.96           N  
ATOM   2238  HZ1 LYS A 140       1.550 -12.149  10.221  1.00 94.96           H  
ATOM   2239  HZ2 LYS A 140       1.400 -13.520  11.032  1.00 94.96           H  
ATOM   2240  HZ3 LYS A 140       0.060 -12.878  10.322  1.00 94.96           H  
ATOM   2241  N   ARG A 141       1.627 -12.313   2.080  1.00 95.43           N  
ATOM   2242  H   ARG A 141       2.219 -11.657   2.569  1.00 95.43           H  
ATOM   2243  CA  ARG A 141       1.122 -11.956   0.740  1.00 95.43           C  
ATOM   2244  HA  ARG A 141       0.052 -12.160   0.694  1.00 95.43           H  
ATOM   2245  C   ARG A 141       1.722 -12.837  -0.352  1.00 95.43           C  
ATOM   2246  CB  ARG A 141       1.387 -10.467   0.449  1.00 95.43           C  
ATOM   2247  HB2 ARG A 141       1.205 -10.271  -0.607  1.00 95.43           H  
ATOM   2248  HB3 ARG A 141       2.436 -10.239   0.641  1.00 95.43           H  
ATOM   2249  O   ARG A 141       0.980 -13.326  -1.199  1.00 95.43           O  
ATOM   2250  CG  ARG A 141       0.518  -9.513   1.282  1.00 95.43           C  
ATOM   2251  HG2 ARG A 141       0.890  -8.496   1.159  1.00 95.43           H  
ATOM   2252  HG3 ARG A 141       0.564  -9.780   2.338  1.00 95.43           H  
ATOM   2253  CD  ARG A 141      -0.933  -9.575   0.810  1.00 95.43           C  
ATOM   2254  HD2 ARG A 141      -1.294 -10.599   0.915  1.00 95.43           H  
ATOM   2255  HD3 ARG A 141      -0.967  -9.303  -0.244  1.00 95.43           H  
ATOM   2256  NE  ARG A 141      -1.810  -8.662   1.560  1.00 95.43           N  
ATOM   2257  HE  ARG A 141      -1.391  -7.835   1.960  1.00 95.43           H  
ATOM   2258  NH1 ARG A 141      -3.754  -9.757   1.044  1.00 95.43           N  
ATOM   2259 HH11 ARG A 141      -3.227 -10.358   0.426  1.00 95.43           H  
ATOM   2260 HH12 ARG A 141      -4.760  -9.760   0.959  1.00 95.43           H  
ATOM   2261  NH2 ARG A 141      -3.832  -7.835   2.177  1.00 95.43           N  
ATOM   2262 HH21 ARG A 141      -3.387  -6.943   2.339  1.00 95.43           H  
ATOM   2263 HH22 ARG A 141      -4.839  -7.891   2.129  1.00 95.43           H  
ATOM   2264  CZ  ARG A 141      -3.124  -8.764   1.604  1.00 95.43           C  
ATOM   2265  N   TRP A 142       3.026 -13.098  -0.291  1.00 96.90           N  
ATOM   2266  H   TRP A 142       3.582 -12.619   0.403  1.00 96.90           H  
ATOM   2267  CA  TRP A 142       3.696 -14.047  -1.180  1.00 96.90           C  
ATOM   2268  HA  TRP A 142       3.547 -13.738  -2.215  1.00 96.90           H  
ATOM   2269  C   TRP A 142       3.119 -15.458  -1.045  1.00 96.90           C  
ATOM   2270  CB  TRP A 142       5.195 -14.041  -0.882  1.00 96.90           C  
ATOM   2271  HB2 TRP A 142       5.579 -13.042  -1.084  1.00 96.90           H  
ATOM   2272  HB3 TRP A 142       5.364 -14.258   0.173  1.00 96.90           H  
ATOM   2273  O   TRP A 142       2.708 -16.061  -2.032  1.00 96.90           O  
ATOM   2274  CG  TRP A 142       5.972 -15.019  -1.701  1.00 96.90           C  
ATOM   2275  CD1 TRP A 142       6.727 -16.038  -1.227  1.00 96.90           C  
ATOM   2276  HD1 TRP A 142       6.887 -16.271  -0.185  1.00 96.90           H  
ATOM   2277  CD2 TRP A 142       6.121 -15.048  -3.153  1.00 96.90           C  
ATOM   2278  CE2 TRP A 142       7.000 -16.117  -3.491  1.00 96.90           C  
ATOM   2279  CE3 TRP A 142       5.675 -14.217  -4.206  1.00 96.90           C  
ATOM   2280  HE3 TRP A 142       5.047 -13.367  -3.980  1.00 96.90           H  
ATOM   2281  NE1 TRP A 142       7.320 -16.701  -2.283  1.00 96.90           N  
ATOM   2282  HE1 TRP A 142       7.953 -17.479  -2.164  1.00 96.90           H  
ATOM   2283  CH2 TRP A 142       6.926 -15.531  -5.838  1.00 96.90           C  
ATOM   2284  HH2 TRP A 142       7.246 -15.699  -6.856  1.00 96.90           H  
ATOM   2285  CZ2 TRP A 142       7.389 -16.372  -4.812  1.00 96.90           C  
ATOM   2286  HZ2 TRP A 142       8.061 -17.191  -5.023  1.00 96.90           H  
ATOM   2287  CZ3 TRP A 142       6.077 -14.451  -5.534  1.00 96.90           C  
ATOM   2288  HZ3 TRP A 142       5.749 -13.792  -6.324  1.00 96.90           H  
ATOM   2289  N   SER A 143       2.971 -15.945   0.187  1.00 97.08           N  
ATOM   2290  H   SER A 143       3.360 -15.419   0.955  1.00 97.08           H  
ATOM   2291  CA  SER A 143       2.377 -17.259   0.457  1.00 97.08           C  
ATOM   2292  HA  SER A 143       2.966 -18.024  -0.049  1.00 97.08           H  
ATOM   2293  C   SER A 143       0.935 -17.361  -0.056  1.00 97.08           C  
ATOM   2294  CB  SER A 143       2.399 -17.552   1.958  1.00 97.08           C  
ATOM   2295  HB2 SER A 143       1.979 -18.543   2.130  1.00 97.08           H  
ATOM   2296  HB3 SER A 143       1.792 -16.816   2.486  1.00 97.08           H  
ATOM   2297  O   SER A 143       0.556 -18.380  -0.625  1.00 97.08           O  
ATOM   2298  OG  SER A 143       3.718 -17.516   2.465  1.00 97.08           O  
ATOM   2299  HG  SER A 143       4.072 -16.628   2.383  1.00 97.08           H  
ATOM   2300  N   ALA A 144       0.135 -16.299   0.087  1.00 97.37           N  
ATOM   2301  H   ALA A 144       0.482 -15.499   0.596  1.00 97.37           H  
ATOM   2302  CA  ALA A 144      -1.232 -16.247  -0.430  1.00 97.37           C  
ATOM   2303  HA  ALA A 144      -1.773 -17.124  -0.073  1.00 97.37           H  
ATOM   2304  C   ALA A 144      -1.279 -16.273  -1.967  1.00 97.37           C  
ATOM   2305  CB  ALA A 144      -1.920 -14.994   0.124  1.00 97.37           C  
ATOM   2306  HB1 ALA A 144      -1.909 -15.020   1.214  1.00 97.37           H  
ATOM   2307  HB2 ALA A 144      -1.408 -14.097  -0.223  1.00 97.37           H  
ATOM   2308  HB3 ALA A 144      -2.955 -14.967  -0.219  1.00 97.37           H  
ATOM   2309  O   ALA A 144      -2.118 -16.967  -2.543  1.00 97.37           O  
ATOM   2310  N   LEU A 145      -0.368 -15.555  -2.635  1.00 97.26           N  
ATOM   2311  H   LEU A 145       0.289 -15.001  -2.104  1.00 97.26           H  
ATOM   2312  CA  LEU A 145      -0.207 -15.603  -4.090  1.00 97.26           C  
ATOM   2313  HA  LEU A 145      -1.137 -15.285  -4.560  1.00 97.26           H  
ATOM   2314  C   LEU A 145       0.077 -17.036  -4.539  1.00 97.26           C  
ATOM   2315  CB  LEU A 145       0.911 -14.627  -4.494  1.00 97.26           C  
ATOM   2316  HB2 LEU A 145       1.836 -14.896  -3.984  1.00 97.26           H  
ATOM   2317  HB3 LEU A 145       0.619 -13.643  -4.126  1.00 97.26           H  
ATOM   2318  O   LEU A 145      -0.680 -17.575  -5.349  1.00 97.26           O  
ATOM   2319  CG  LEU A 145       1.228 -14.499  -5.996  1.00 97.26           C  
ATOM   2320  HG  LEU A 145       0.318 -14.259  -6.545  1.00 97.26           H  
ATOM   2321  CD1 LEU A 145       2.214 -13.345  -6.143  1.00 97.26           C  
ATOM   2322 HD11 LEU A 145       2.387 -13.144  -7.201  1.00 97.26           H  
ATOM   2323 HD12 LEU A 145       3.165 -13.611  -5.681  1.00 97.26           H  
ATOM   2324 HD13 LEU A 145       1.831 -12.452  -5.649  1.00 97.26           H  
ATOM   2325  CD2 LEU A 145       1.917 -15.712  -6.632  1.00 97.26           C  
ATOM   2326 HD21 LEU A 145       2.739 -16.053  -6.003  1.00 97.26           H  
ATOM   2327 HD22 LEU A 145       2.313 -15.442  -7.611  1.00 97.26           H  
ATOM   2328 HD23 LEU A 145       1.207 -16.523  -6.793  1.00 97.26           H  
ATOM   2329  N   LEU A 146       1.123 -17.651  -3.981  1.00 97.34           N  
ATOM   2330  H   LEU A 146       1.680 -17.136  -3.315  1.00 97.34           H  
ATOM   2331  CA  LEU A 146       1.541 -19.009  -4.322  1.00 97.34           C  
ATOM   2332  HA  LEU A 146       1.767 -19.061  -5.387  1.00 97.34           H  
ATOM   2333  C   LEU A 146       0.428 -20.030  -4.060  1.00 97.34           C  
ATOM   2334  CB  LEU A 146       2.797 -19.360  -3.511  1.00 97.34           C  
ATOM   2335  HB2 LEU A 146       2.589 -19.203  -2.452  1.00 97.34           H  
ATOM   2336  HB3 LEU A 146       2.987 -20.425  -3.647  1.00 97.34           H  
ATOM   2337  O   LEU A 146       0.105 -20.824  -4.944  1.00 97.34           O  
ATOM   2338  CG  LEU A 146       4.084 -18.595  -3.873  1.00 97.34           C  
ATOM   2339  HG  LEU A 146       3.968 -17.531  -3.665  1.00 97.34           H  
ATOM   2340  CD1 LEU A 146       5.206 -19.163  -3.009  1.00 97.34           C  
ATOM   2341 HD11 LEU A 146       6.170 -18.788  -3.353  1.00 97.34           H  
ATOM   2342 HD12 LEU A 146       5.054 -18.872  -1.970  1.00 97.34           H  
ATOM   2343 HD13 LEU A 146       5.215 -20.249  -3.096  1.00 97.34           H  
ATOM   2344  CD2 LEU A 146       4.496 -18.758  -5.334  1.00 97.34           C  
ATOM   2345 HD21 LEU A 146       4.672 -19.814  -5.537  1.00 97.34           H  
ATOM   2346 HD22 LEU A 146       5.420 -18.208  -5.513  1.00 97.34           H  
ATOM   2347 HD23 LEU A 146       3.730 -18.362  -6.000  1.00 97.34           H  
ATOM   2348  N   GLY A 147      -0.220 -19.949  -2.894  1.00 96.66           N  
ATOM   2349  H   GLY A 147       0.119 -19.291  -2.207  1.00 96.66           H  
ATOM   2350  CA  GLY A 147      -1.340 -20.811  -2.520  1.00 96.66           C  
ATOM   2351  HA2 GLY A 147      -1.012 -21.851  -2.518  1.00 96.66           H  
ATOM   2352  HA3 GLY A 147      -1.669 -20.547  -1.515  1.00 96.66           H  
ATOM   2353  C   GLY A 147      -2.534 -20.682  -3.466  1.00 96.66           C  
ATOM   2354  O   GLY A 147      -3.110 -21.688  -3.862  1.00 96.66           O  
ATOM   2355  N   SER A 148      -2.858 -19.468  -3.930  1.00 96.09           N  
ATOM   2356  H   SER A 148      -2.362 -18.666  -3.568  1.00 96.09           H  
ATOM   2357  CA  SER A 148      -3.947 -19.259  -4.900  1.00 96.09           C  
ATOM   2358  HA  SER A 148      -4.846 -19.727  -4.497  1.00 96.09           H  
ATOM   2359  C   SER A 148      -3.694 -19.898  -6.271  1.00 96.09           C  
ATOM   2360  CB  SER A 148      -4.234 -17.764  -5.080  1.00 96.09           C  
ATOM   2361  HB2 SER A 148      -4.227 -17.270  -4.108  1.00 96.09           H  
ATOM   2362  HB3 SER A 148      -5.231 -17.656  -5.507  1.00 96.09           H  
ATOM   2363  O   SER A 148      -4.620 -20.013  -7.073  1.00 96.09           O  
ATOM   2364  OG  SER A 148      -3.306 -17.131  -5.951  1.00 96.09           O  
ATOM   2365  HG  SER A 148      -2.419 -17.297  -5.623  1.00 96.09           H  
ATOM   2366  N   ARG A 149      -2.440 -20.267  -6.561  1.00 94.63           N  
ATOM   2367  H   ARG A 149      -1.739 -20.139  -5.846  1.00 94.63           H  
ATOM   2368  CA  ARG A 149      -2.001 -20.838  -7.840  1.00 94.63           C  
ATOM   2369  HA  ARG A 149      -2.865 -20.953  -8.495  1.00 94.63           H  
ATOM   2370  C   ARG A 149      -1.442 -22.256  -7.712  1.00 94.63           C  
ATOM   2371  CB  ARG A 149      -0.979 -19.892  -8.503  1.00 94.63           C  
ATOM   2372  HB2 ARG A 149      -0.662 -20.323  -9.453  1.00 94.63           H  
ATOM   2373  HB3 ARG A 149      -0.105 -19.825  -7.854  1.00 94.63           H  
ATOM   2374  O   ARG A 149      -0.994 -22.795  -8.717  1.00 94.63           O  
ATOM   2375  CG  ARG A 149      -1.472 -18.465  -8.777  1.00 94.63           C  
ATOM   2376  HG2 ARG A 149      -1.661 -17.963  -7.828  1.00 94.63           H  
ATOM   2377  HG3 ARG A 149      -0.670 -17.916  -9.270  1.00 94.63           H  
ATOM   2378  CD  ARG A 149      -2.721 -18.408  -9.671  1.00 94.63           C  
ATOM   2379  HD2 ARG A 149      -3.049 -19.415  -9.928  1.00 94.63           H  
ATOM   2380  HD3 ARG A 149      -2.451 -17.897 -10.596  1.00 94.63           H  
ATOM   2381  NE  ARG A 149      -3.821 -17.678  -9.021  1.00 94.63           N  
ATOM   2382  HE  ARG A 149      -3.679 -17.412  -8.057  1.00 94.63           H  
ATOM   2383  NH1 ARG A 149      -5.327 -17.789 -10.752  1.00 94.63           N  
ATOM   2384 HH11 ARG A 149      -6.183 -17.473 -11.185  1.00 94.63           H  
ATOM   2385 HH12 ARG A 149      -4.703 -18.420 -11.234  1.00 94.63           H  
ATOM   2386  NH2 ARG A 149      -5.805 -16.577  -8.942  1.00 94.63           N  
ATOM   2387 HH21 ARG A 149      -5.556 -16.247  -8.021  1.00 94.63           H  
ATOM   2388 HH22 ARG A 149      -6.675 -16.306  -9.378  1.00 94.63           H  
ATOM   2389  CZ  ARG A 149      -4.976 -17.357  -9.573  1.00 94.63           C  
ATOM   2390  N   ASN A 150      -1.465 -22.853  -6.517  1.00 94.96           N  
ATOM   2391  H   ASN A 150      -1.901 -22.364  -5.748  1.00 94.96           H  
ATOM   2392  CA  ASN A 150      -0.830 -24.144  -6.221  1.00 94.96           C  
ATOM   2393  HA  ASN A 150      -0.835 -24.261  -5.137  1.00 94.96           H  
ATOM   2394  C   ASN A 150       0.655 -24.200  -6.632  1.00 94.96           C  
ATOM   2395  CB  ASN A 150      -1.671 -25.294  -6.806  1.00 94.96           C  
ATOM   2396  HB2 ASN A 150      -1.203 -26.245  -6.555  1.00 94.96           H  
ATOM   2397  HB3 ASN A 150      -1.697 -25.213  -7.892  1.00 94.96           H  
ATOM   2398  O   ASN A 150       1.132 -25.211  -7.143  1.00 94.96           O  
ATOM   2399  CG  ASN A 150      -3.078 -25.326  -6.250  1.00 94.96           C  
ATOM   2400  ND2 ASN A 150      -4.075 -25.452  -7.093  1.00 94.96           N  
ATOM   2401 HD21 ASN A 150      -3.897 -25.548  -8.083  1.00 94.96           H  
ATOM   2402 HD22 ASN A 150      -4.997 -25.483  -6.682  1.00 94.96           H  
ATOM   2403  OD1 ASN A 150      -3.302 -25.239  -5.057  1.00 94.96           O  
ATOM   2404  N   ILE A 151       1.389 -23.102  -6.435  1.00 95.78           N  
ATOM   2405  H   ILE A 151       0.960 -22.320  -5.961  1.00 95.78           H  
ATOM   2406  CA  ILE A 151       2.820 -23.023  -6.748  1.00 95.78           C  
ATOM   2407  HA  ILE A 151       3.065 -23.787  -7.486  1.00 95.78           H  
ATOM   2408  C   ILE A 151       3.619 -23.328  -5.478  1.00 95.78           C  
ATOM   2409  CB  ILE A 151       3.179 -21.655  -7.372  1.00 95.78           C  
ATOM   2410  HB  ILE A 151       2.902 -20.875  -6.662  1.00 95.78           H  
ATOM   2411  O   ILE A 151       3.383 -22.728  -4.430  1.00 95.78           O  
ATOM   2412  CG1 ILE A 151       2.404 -21.419  -8.688  1.00 95.78           C  
ATOM   2413 HG12 ILE A 151       2.734 -22.135  -9.441  1.00 95.78           H  
ATOM   2414 HG13 ILE A 151       1.342 -21.594  -8.516  1.00 95.78           H  
ATOM   2415  CG2 ILE A 151       4.691 -21.566  -7.653  1.00 95.78           C  
ATOM   2416 HG21 ILE A 151       4.953 -20.584  -8.047  1.00 95.78           H  
ATOM   2417 HG22 ILE A 151       4.990 -22.336  -8.363  1.00 95.78           H  
ATOM   2418 HG23 ILE A 151       5.256 -21.695  -6.730  1.00 95.78           H  
ATOM   2419  CD1 ILE A 151       2.542 -19.997  -9.250  1.00 95.78           C  
ATOM   2420 HD11 ILE A 151       3.552 -19.826  -9.623  1.00 95.78           H  
ATOM   2421 HD12 ILE A 151       1.845 -19.868 -10.078  1.00 95.78           H  
ATOM   2422 HD13 ILE A 151       2.310 -19.266  -8.476  1.00 95.78           H  
ATOM   2423  N   GLN A 152       4.594 -24.232  -5.569  1.00 95.98           N  
ATOM   2424  H   GLN A 152       4.731 -24.717  -6.445  1.00 95.98           H  
ATOM   2425  CA  GLN A 152       5.539 -24.489  -4.482  1.00 95.98           C  
ATOM   2426  HA  GLN A 152       4.976 -24.693  -3.571  1.00 95.98           H  
ATOM   2427  C   GLN A 152       6.434 -23.266  -4.243  1.00 95.98           C  
ATOM   2428  CB  GLN A 152       6.371 -25.731  -4.828  1.00 95.98           C  
ATOM   2429  HB2 GLN A 152       6.898 -25.558  -5.766  1.00 95.98           H  
ATOM   2430  HB3 GLN A 152       5.694 -26.575  -4.963  1.00 95.98           H  
ATOM   2431  O   GLN A 152       6.971 -22.699  -5.195  1.00 95.98           O  
ATOM   2432  CG  GLN A 152       7.401 -26.089  -3.742  1.00 95.98           C  
ATOM   2433  HG2 GLN A 152       6.892 -26.264  -2.795  1.00 95.98           H  
ATOM   2434  HG3 GLN A 152       8.102 -25.265  -3.612  1.00 95.98           H  
ATOM   2435  CD  GLN A 152       8.212 -27.332  -4.094  1.00 95.98           C  
ATOM   2436  NE2 GLN A 152       9.289 -27.594  -3.389  1.00 95.98           N  
ATOM   2437 HE21 GLN A 152       9.664 -26.921  -2.736  1.00 95.98           H  
ATOM   2438 HE22 GLN A 152       9.861 -28.357  -3.720  1.00 95.98           H  
ATOM   2439  OE1 GLN A 152       7.898 -28.078  -5.006  1.00 95.98           O  
ATOM   2440  N   ASN A 153       6.640 -22.882  -2.981  1.00 96.39           N  
ATOM   2441  H   ASN A 153       6.204 -23.399  -2.231  1.00 96.39           H  
ATOM   2442  CA  ASN A 153       7.601 -21.836  -2.633  1.00 96.39           C  
ATOM   2443  HA  ASN A 153       7.499 -21.016  -3.344  1.00 96.39           H  
ATOM   2444  C   ASN A 153       9.033 -22.382  -2.749  1.00 96.39           C  
ATOM   2445  CB  ASN A 153       7.297 -21.293  -1.220  1.00 96.39           C  
ATOM   2446  HB2 ASN A 153       7.557 -22.044  -0.474  1.00 96.39           H  
ATOM   2447  HB3 ASN A 153       6.234 -21.073  -1.127  1.00 96.39           H  
ATOM   2448  O   ASN A 153       9.459 -23.173  -1.914  1.00 96.39           O  
ATOM   2449  CG  ASN A 153       8.071 -20.018  -0.911  1.00 96.39           C  
ATOM   2450  ND2 ASN A 153       7.902 -19.457   0.265  1.00 96.39           N  
ATOM   2451 HD21 ASN A 153       7.349 -19.916   0.974  1.00 96.39           H  
ATOM   2452 HD22 ASN A 153       8.434 -18.624   0.474  1.00 96.39           H  
ATOM   2453  OD1 ASN A 153       8.801 -19.483  -1.731  1.00 96.39           O  
ATOM   2454  N   LEU A 154       9.772 -21.963  -3.776  1.00 96.77           N  
ATOM   2455  H   LEU A 154       9.366 -21.306  -4.428  1.00 96.77           H  
ATOM   2456  CA  LEU A 154      11.175 -22.351  -3.972  1.00 96.77           C  
ATOM   2457  HA  LEU A 154      11.337 -23.354  -3.577  1.00 96.77           H  
ATOM   2458  C   LEU A 154      12.136 -21.430  -3.203  1.00 96.77           C  
ATOM   2459  CB  LEU A 154      11.505 -22.366  -5.475  1.00 96.77           C  
ATOM   2460  HB2 LEU A 154      11.395 -21.354  -5.862  1.00 96.77           H  
ATOM   2461  HB3 LEU A 154      12.549 -22.659  -5.590  1.00 96.77           H  
ATOM   2462  O   LEU A 154      13.316 -21.736  -3.066  1.00 96.77           O  
ATOM   2463  CG  LEU A 154      10.640 -23.322  -6.319  1.00 96.77           C  
ATOM   2464  HG  LEU A 154       9.588 -23.058  -6.208  1.00 96.77           H  
ATOM   2465  CD1 LEU A 154      11.011 -23.172  -7.795  1.00 96.77           C  
ATOM   2466 HD11 LEU A 154      10.848 -22.140  -8.106  1.00 96.77           H  
ATOM   2467 HD12 LEU A 154      10.379 -23.830  -8.392  1.00 96.77           H  
ATOM   2468 HD13 LEU A 154      12.056 -23.447  -7.937  1.00 96.77           H  
ATOM   2469  CD2 LEU A 154      10.803 -24.788  -5.928  1.00 96.77           C  
ATOM   2470 HD21 LEU A 154      11.850 -25.082  -5.993  1.00 96.77           H  
ATOM   2471 HD22 LEU A 154      10.477 -24.943  -4.899  1.00 96.77           H  
ATOM   2472 HD23 LEU A 154      10.206 -25.427  -6.578  1.00 96.77           H  
ATOM   2473  N   LEU A 155      11.648 -20.296  -2.685  1.00 95.41           N  
ATOM   2474  H   LEU A 155      10.666 -20.091  -2.808  1.00 95.41           H  
ATOM   2475  CA  LEU A 155      12.465 -19.354  -1.912  1.00 95.41           C  
ATOM   2476  HA  LEU A 155      13.448 -19.276  -2.377  1.00 95.41           H  
ATOM   2477  C   LEU A 155      12.698 -19.833  -0.477  1.00 95.41           C  
ATOM   2478  CB  LEU A 155      11.817 -17.959  -1.901  1.00 95.41           C  
ATOM   2479  HB2 LEU A 155      10.924 -17.988  -1.277  1.00 95.41           H  
ATOM   2480  HB3 LEU A 155      12.520 -17.269  -1.434  1.00 95.41           H  
ATOM   2481  O   LEU A 155      13.690 -19.460   0.140  1.00 95.41           O  
ATOM   2482  CG  LEU A 155      11.428 -17.404  -3.280  1.00 95.41           C  
ATOM   2483  HG  LEU A 155      10.625 -18.007  -3.704  1.00 95.41           H  
ATOM   2484  CD1 LEU A 155      10.920 -15.973  -3.128  1.00 95.41           C  
ATOM   2485 HD11 LEU A 155      10.084 -15.946  -2.429  1.00 95.41           H  
ATOM   2486 HD12 LEU A 155      11.714 -15.325  -2.758  1.00 95.41           H  
ATOM   2487 HD13 LEU A 155      10.580 -15.614  -4.100  1.00 95.41           H  
ATOM   2488  CD2 LEU A 155      12.600 -17.386  -4.261  1.00 95.41           C  
ATOM   2489 HD21 LEU A 155      12.283 -16.922  -5.194  1.00 95.41           H  
ATOM   2490 HD22 LEU A 155      12.925 -18.404  -4.479  1.00 95.41           H  
ATOM   2491 HD23 LEU A 155      13.432 -16.824  -3.837  1.00 95.41           H  
ATOM   2492  N   SER A 156      11.799 -20.669   0.052  1.00 93.02           N  
ATOM   2493  H   SER A 156      11.006 -20.947  -0.508  1.00 93.02           H  
ATOM   2494  CA  SER A 156      11.925 -21.241   1.397  1.00 93.02           C  
ATOM   2495  HA  SER A 156      12.217 -20.444   2.080  1.00 93.02           H  
ATOM   2496  C   SER A 156      13.007 -22.316   1.515  1.00 93.02           C  
ATOM   2497  CB  SER A 156      10.578 -21.791   1.877  1.00 93.02           C  
ATOM   2498  HB2 SER A 156       9.915 -20.951   2.081  1.00 93.02           H  
ATOM   2499  HB3 SER A 156      10.718 -22.345   2.805  1.00 93.02           H  
ATOM   2500  O   SER A 156      13.307 -22.737   2.627  1.00 93.02           O  
ATOM   2501  OG  SER A 156       9.959 -22.623   0.915  1.00 93.02           O  
ATOM   2502  HG  SER A 156      10.567 -23.304   0.620  1.00 93.02           H  
ATOM   2503  N   GLU A 157      13.582 -22.763   0.395  1.00 92.21           N  
ATOM   2504  H   GLU A 157      13.298 -22.371  -0.492  1.00 92.21           H  
ATOM   2505  CA  GLU A 157      14.711 -23.702   0.374  1.00 92.21           C  
ATOM   2506  HA  GLU A 157      14.489 -24.573   0.991  1.00 92.21           H  
ATOM   2507  C   GLU A 157      16.000 -23.072   0.919  1.00 92.21           C  
ATOM   2508  CB  GLU A 157      14.961 -24.160  -1.068  1.00 92.21           C  
ATOM   2509  HB2 GLU A 157      15.847 -24.795  -1.090  1.00 92.21           H  
ATOM   2510  HB3 GLU A 157      15.158 -23.275  -1.673  1.00 92.21           H  
ATOM   2511  O   GLU A 157      16.833 -23.784   1.473  1.00 92.21           O  
ATOM   2512  CG  GLU A 157      13.785 -24.943  -1.673  1.00 92.21           C  
ATOM   2513  HG2 GLU A 157      13.666 -25.876  -1.122  1.00 92.21           H  
ATOM   2514  HG3 GLU A 157      12.868 -24.366  -1.558  1.00 92.21           H  
ATOM   2515  CD  GLU A 157      13.980 -25.244  -3.167  1.00 92.21           C  
ATOM   2516  OE1 GLU A 157      13.069 -25.904  -3.720  1.00 92.21           O  
ATOM   2517  OE2 GLU A 157      14.986 -24.773  -3.762  1.00 92.21           O  
ATOM   2518  N   ASP A 158      16.137 -21.745   0.805  1.00 92.22           N  
ATOM   2519  H   ASP A 158      15.383 -21.218   0.388  1.00 92.22           H  
ATOM   2520  CA  ASP A 158      17.345 -21.010   1.175  1.00 92.22           C  
ATOM   2521  HA  ASP A 158      18.141 -21.714   1.416  1.00 92.22           H  
ATOM   2522  C   ASP A 158      17.056 -20.107   2.389  1.00 92.22           C  
ATOM   2523  CB  ASP A 158      17.850 -20.184  -0.015  1.00 92.22           C  
ATOM   2524  HB2 ASP A 158      17.081 -19.455  -0.269  1.00 92.22           H  
ATOM   2525  HB3 ASP A 158      18.748 -19.644   0.288  1.00 92.22           H  
ATOM   2526  O   ASP A 158      16.442 -19.037   2.252  1.00 92.22           O  
ATOM   2527  CG  ASP A 158      18.163 -20.983  -1.281  1.00 92.22           C  
ATOM   2528  OD1 ASP A 158      18.386 -22.209  -1.248  1.00 92.22           O  
ATOM   2529  OD2 ASP A 158      18.081 -20.382  -2.373  1.00 92.22           O  
ATOM   2530  N   PRO A 159      17.485 -20.493   3.606  1.00 91.57           N  
ATOM   2531  CA  PRO A 159      17.251 -19.698   4.803  1.00 91.57           C  
ATOM   2532  HA  PRO A 159      16.177 -19.681   4.989  1.00 91.57           H  
ATOM   2533  C   PRO A 159      17.773 -18.264   4.656  1.00 91.57           C  
ATOM   2534  CB  PRO A 159      17.940 -20.454   5.944  1.00 91.57           C  
ATOM   2535  HB2 PRO A 159      18.976 -20.128   6.044  1.00 91.57           H  
ATOM   2536  HB3 PRO A 159      17.410 -20.335   6.889  1.00 91.57           H  
ATOM   2537  O   PRO A 159      18.944 -18.027   4.376  1.00 91.57           O  
ATOM   2538  CG  PRO A 159      17.919 -21.903   5.463  1.00 91.57           C  
ATOM   2539  HG2 PRO A 159      18.715 -22.495   5.917  1.00 91.57           H  
ATOM   2540  HG3 PRO A 159      16.945 -22.346   5.669  1.00 91.57           H  
ATOM   2541  CD  PRO A 159      18.108 -21.762   3.956  1.00 91.57           C  
ATOM   2542  HD2 PRO A 159      17.631 -22.601   3.451  1.00 91.57           H  
ATOM   2543  HD3 PRO A 159      19.170 -21.726   3.711  1.00 91.57           H  
ATOM   2544  N   GLY A 160      16.894 -17.283   4.872  1.00 91.42           N  
ATOM   2545  H   GLY A 160      15.931 -17.551   5.018  1.00 91.42           H  
ATOM   2546  CA  GLY A 160      17.239 -15.860   4.808  1.00 91.42           C  
ATOM   2547  HA2 GLY A 160      18.265 -15.728   5.153  1.00 91.42           H  
ATOM   2548  HA3 GLY A 160      16.584 -15.309   5.483  1.00 91.42           H  
ATOM   2549  C   GLY A 160      17.138 -15.218   3.420  1.00 91.42           C  
ATOM   2550  O   GLY A 160      17.131 -13.985   3.352  1.00 91.42           O  
ATOM   2551  N   LEU A 161      16.956 -15.993   2.342  1.00 93.78           N  
ATOM   2552  H   LEU A 161      16.969 -16.997   2.447  1.00 93.78           H  
ATOM   2553  CA  LEU A 161      16.855 -15.456   0.979  1.00 93.78           C  
ATOM   2554  HA  LEU A 161      17.787 -14.936   0.756  1.00 93.78           H  
ATOM   2555  C   LEU A 161      15.717 -14.437   0.844  1.00 93.78           C  
ATOM   2556  CB  LEU A 161      16.703 -16.619  -0.017  1.00 93.78           C  
ATOM   2557  HB2 LEU A 161      17.589 -17.249   0.058  1.00 93.78           H  
ATOM   2558  HB3 LEU A 161      15.836 -17.217   0.265  1.00 93.78           H  
ATOM   2559  O   LEU A 161      15.942 -13.330   0.369  1.00 93.78           O  
ATOM   2560  CG  LEU A 161      16.535 -16.182  -1.486  1.00 93.78           C  
ATOM   2561  HG  LEU A 161      15.648 -15.554  -1.571  1.00 93.78           H  
ATOM   2562  CD1 LEU A 161      17.745 -15.400  -2.005  1.00 93.78           C  
ATOM   2563 HD11 LEU A 161      17.856 -14.461  -1.462  1.00 93.78           H  
ATOM   2564 HD12 LEU A 161      17.610 -15.173  -3.062  1.00 93.78           H  
ATOM   2565 HD13 LEU A 161      18.648 -15.998  -1.887  1.00 93.78           H  
ATOM   2566  CD2 LEU A 161      16.325 -17.395  -2.386  1.00 93.78           C  
ATOM   2567 HD21 LEU A 161      17.228 -18.005  -2.396  1.00 93.78           H  
ATOM   2568 HD22 LEU A 161      16.104 -17.074  -3.404  1.00 93.78           H  
ATOM   2569 HD23 LEU A 161      15.500 -18.000  -2.011  1.00 93.78           H  
ATOM   2570  N   GLU A 162      14.515 -14.742   1.340  1.00 94.59           N  
ATOM   2571  H   GLU A 162      14.361 -15.688   1.657  1.00 94.59           H  
ATOM   2572  CA  GLU A 162      13.383 -13.801   1.301  1.00 94.59           C  
ATOM   2573  HA  GLU A 162      13.101 -13.608   0.266  1.00 94.59           H  
ATOM   2574  C   GLU A 162      13.708 -12.452   1.964  1.00 94.59           C  
ATOM   2575  CB  GLU A 162      12.181 -14.387   2.048  1.00 94.59           C  
ATOM   2576  HB2 GLU A 162      11.425 -13.609   2.150  1.00 94.59           H  
ATOM   2577  HB3 GLU A 162      12.510 -14.661   3.051  1.00 94.59           H  
ATOM   2578  O   GLU A 162      13.288 -11.403   1.478  1.00 94.59           O  
ATOM   2579  CG  GLU A 162      11.522 -15.597   1.374  1.00 94.59           C  
ATOM   2580  HG2 GLU A 162      12.248 -16.406   1.289  1.00 94.59           H  
ATOM   2581  HG3 GLU A 162      11.199 -15.313   0.373  1.00 94.59           H  
ATOM   2582  CD  GLU A 162      10.322 -16.067   2.213  1.00 94.59           C  
ATOM   2583  OE1 GLU A 162       9.234 -16.292   1.634  1.00 94.59           O  
ATOM   2584  OE2 GLU A 162      10.483 -16.136   3.461  1.00 94.59           O  
ATOM   2585  N   ASN A 163      14.458 -12.460   3.073  1.00 92.90           N  
ATOM   2586  H   ASN A 163      14.895 -13.330   3.340  1.00 92.90           H  
ATOM   2587  CA  ASN A 163      14.859 -11.227   3.751  1.00 92.90           C  
ATOM   2588  HA  ASN A 163      13.990 -10.577   3.859  1.00 92.90           H  
ATOM   2589  C   ASN A 163      15.865 -10.442   2.905  1.00 92.90           C  
ATOM   2590  CB  ASN A 163      15.414 -11.534   5.151  1.00 92.90           C  
ATOM   2591  HB2 ASN A 163      16.236 -12.245   5.065  1.00 92.90           H  
ATOM   2592  HB3 ASN A 163      15.822 -10.613   5.569  1.00 92.90           H  
ATOM   2593  O   ASN A 163      15.727  -9.229   2.769  1.00 92.90           O  
ATOM   2594  CG  ASN A 163      14.398 -12.067   6.149  1.00 92.90           C  
ATOM   2595  ND2 ASN A 163      14.877 -12.628   7.233  1.00 92.90           N  
ATOM   2596 HD21 ASN A 163      14.235 -12.880   7.971  1.00 92.90           H  
ATOM   2597 HD22 ASN A 163      15.877 -12.659   7.374  1.00 92.90           H  
ATOM   2598  OD1 ASN A 163      13.184 -12.014   5.996  1.00 92.90           O  
ATOM   2599  N   LYS A 164      16.824 -11.135   2.282  1.00 92.95           N  
ATOM   2600  H   LYS A 164      16.860 -12.136   2.415  1.00 92.95           H  
ATOM   2601  CA  LYS A 164      17.799 -10.522   1.378  1.00 92.95           C  
ATOM   2602  HA  LYS A 164      18.294  -9.716   1.920  1.00 92.95           H  
ATOM   2603  C   LYS A 164      17.127  -9.888   0.159  1.00 92.95           C  
ATOM   2604  CB  LYS A 164      18.829 -11.590   0.973  1.00 92.95           C  
ATOM   2605  HB2 LYS A 164      18.335 -12.383   0.411  1.00 92.95           H  
ATOM   2606  HB3 LYS A 164      19.250 -12.038   1.873  1.00 92.95           H  
ATOM   2607  O   LYS A 164      17.430  -8.745  -0.179  1.00 92.95           O  
ATOM   2608  CG  LYS A 164      19.981 -11.049   0.117  1.00 92.95           C  
ATOM   2609  HG2 LYS A 164      19.598 -10.685  -0.837  1.00 92.95           H  
ATOM   2610  HG3 LYS A 164      20.662 -11.876  -0.086  1.00 92.95           H  
ATOM   2611  CD  LYS A 164      20.749  -9.927   0.826  1.00 92.95           C  
ATOM   2612  HD2 LYS A 164      21.006 -10.244   1.837  1.00 92.95           H  
ATOM   2613  HD3 LYS A 164      20.135  -9.027   0.865  1.00 92.95           H  
ATOM   2614  CE  LYS A 164      22.027  -9.626   0.052  1.00 92.95           C  
ATOM   2615  HE2 LYS A 164      21.782  -9.375  -0.980  1.00 92.95           H  
ATOM   2616  HE3 LYS A 164      22.635 -10.530   0.032  1.00 92.95           H  
ATOM   2617  NZ  LYS A 164      22.806  -8.539   0.672  1.00 92.95           N  
ATOM   2618  HZ1 LYS A 164      22.298  -7.666   0.685  1.00 92.95           H  
ATOM   2619  HZ2 LYS A 164      23.142  -8.787   1.592  1.00 92.95           H  
ATOM   2620  HZ3 LYS A 164      23.620  -8.359   0.103  1.00 92.95           H  
ATOM   2621  N   LEU A 165      16.173 -10.589  -0.450  1.00 95.59           N  
ATOM   2622  H   LEU A 165      16.012 -11.535  -0.134  1.00 95.59           H  
ATOM   2623  CA  LEU A 165      15.399 -10.083  -1.584  1.00 95.59           C  
ATOM   2624  HA  LEU A 165      16.085  -9.726  -2.352  1.00 95.59           H  
ATOM   2625  C   LEU A 165      14.518  -8.891  -1.194  1.00 95.59           C  
ATOM   2626  CB  LEU A 165      14.537 -11.211  -2.168  1.00 95.59           C  
ATOM   2627  HB2 LEU A 165      13.920 -10.785  -2.960  1.00 95.59           H  
ATOM   2628  HB3 LEU A 165      13.878 -11.581  -1.383  1.00 95.59           H  
ATOM   2629  O   LEU A 165      14.387  -7.956  -1.977  1.00 95.59           O  
ATOM   2630  CG  LEU A 165      15.311 -12.404  -2.754  1.00 95.59           C  
ATOM   2631  HG  LEU A 165      15.925 -12.871  -1.984  1.00 95.59           H  
ATOM   2632  CD1 LEU A 165      14.307 -13.440  -3.256  1.00 95.59           C  
ATOM   2633 HD11 LEU A 165      14.849 -14.333  -3.566  1.00 95.59           H  
ATOM   2634 HD12 LEU A 165      13.738 -13.044  -4.097  1.00 95.59           H  
ATOM   2635 HD13 LEU A 165      13.628 -13.718  -2.450  1.00 95.59           H  
ATOM   2636  CD2 LEU A 165      16.240 -11.999  -3.893  1.00 95.59           C  
ATOM   2637 HD21 LEU A 165      16.688 -12.889  -4.336  1.00 95.59           H  
ATOM   2638 HD22 LEU A 165      15.674 -11.455  -4.649  1.00 95.59           H  
ATOM   2639 HD23 LEU A 165      17.047 -11.370  -3.517  1.00 95.59           H  
ATOM   2640  N   MET A 166      13.958  -8.878   0.022  1.00 95.03           N  
ATOM   2641  H   MET A 166      14.062  -9.691   0.612  1.00 95.03           H  
ATOM   2642  CA  MET A 166      13.242  -7.708   0.542  1.00 95.03           C  
ATOM   2643  HA  MET A 166      12.476  -7.429  -0.182  1.00 95.03           H  
ATOM   2644  C   MET A 166      14.164  -6.493   0.698  1.00 95.03           C  
ATOM   2645  CB  MET A 166      12.558  -8.026   1.882  1.00 95.03           C  
ATOM   2646  HB2 MET A 166      13.232  -8.586   2.530  1.00 95.03           H  
ATOM   2647  HB3 MET A 166      12.303  -7.090   2.379  1.00 95.03           H  
ATOM   2648  O   MET A 166      13.783  -5.397   0.292  1.00 95.03           O  
ATOM   2649  CG  MET A 166      11.257  -8.803   1.684  1.00 95.03           C  
ATOM   2650  HG2 MET A 166      11.473  -9.760   1.209  1.00 95.03           H  
ATOM   2651  HG3 MET A 166      10.638  -8.225   0.998  1.00 95.03           H  
ATOM   2652  SD  MET A 166      10.266  -9.082   3.180  1.00 95.03           S  
ATOM   2653  CE  MET A 166      11.258 -10.322   4.035  1.00 95.03           C  
ATOM   2654  HE1 MET A 166      10.709 -10.659   4.915  1.00 95.03           H  
ATOM   2655  HE2 MET A 166      11.467 -11.166   3.378  1.00 95.03           H  
ATOM   2656  HE3 MET A 166      12.185  -9.857   4.369  1.00 95.03           H  
ATOM   2657  N   SER A 167      15.371  -6.671   1.245  1.00 92.91           N  
ATOM   2658  H   SER A 167      15.615  -7.576   1.622  1.00 92.91           H  
ATOM   2659  CA  SER A 167      16.364  -5.593   1.349  1.00 92.91           C  
ATOM   2660  HA  SER A 167      15.931  -4.761   1.905  1.00 92.91           H  
ATOM   2661  C   SER A 167      16.775  -5.059  -0.022  1.00 92.91           C  
ATOM   2662  CB  SER A 167      17.610  -6.077   2.091  1.00 92.91           C  
ATOM   2663  HB2 SER A 167      18.014  -6.958   1.593  1.00 92.91           H  
ATOM   2664  HB3 SER A 167      18.367  -5.292   2.082  1.00 92.91           H  
ATOM   2665  O   SER A 167      16.824  -3.848  -0.210  1.00 92.91           O  
ATOM   2666  OG  SER A 167      17.291  -6.400   3.431  1.00 92.91           O  
ATOM   2667  HG  SER A 167      17.302  -5.590   3.945  1.00 92.91           H  
ATOM   2668  N   LEU A 168      16.995  -5.944  -0.997  1.00 94.89           N  
ATOM   2669  H   LEU A 168      16.972  -6.928  -0.770  1.00 94.89           H  
ATOM   2670  CA  LEU A 168      17.284  -5.562  -2.380  1.00 94.89           C  
ATOM   2671  HA  LEU A 168      18.163  -4.918  -2.393  1.00 94.89           H  
ATOM   2672  C   LEU A 168      16.130  -4.757  -2.989  1.00 94.89           C  
ATOM   2673  CB  LEU A 168      17.598  -6.853  -3.155  1.00 94.89           C  
ATOM   2674  HB2 LEU A 168      18.436  -7.330  -2.646  1.00 94.89           H  
ATOM   2675  HB3 LEU A 168      16.752  -7.538  -3.103  1.00 94.89           H  
ATOM   2676  O   LEU A 168      16.328  -3.665  -3.516  1.00 94.89           O  
ATOM   2677  CG  LEU A 168      17.982  -6.636  -4.628  1.00 94.89           C  
ATOM   2678  HG  LEU A 168      18.629  -5.762  -4.708  1.00 94.89           H  
ATOM   2679  CD1 LEU A 168      18.761  -7.851  -5.125  1.00 94.89           C  
ATOM   2680 HD11 LEU A 168      19.204  -7.596  -6.088  1.00 94.89           H  
ATOM   2681 HD12 LEU A 168      18.107  -8.717  -5.227  1.00 94.89           H  
ATOM   2682 HD13 LEU A 168      19.579  -8.088  -4.445  1.00 94.89           H  
ATOM   2683  CD2 LEU A 168      16.775  -6.460  -5.556  1.00 94.89           C  
ATOM   2684 HD21 LEU A 168      17.105  -6.562  -6.590  1.00 94.89           H  
ATOM   2685 HD22 LEU A 168      16.019  -7.216  -5.345  1.00 94.89           H  
ATOM   2686 HD23 LEU A 168      16.349  -5.462  -5.455  1.00 94.89           H  
ATOM   2687  N   ALA A 169      14.906  -5.266  -2.868  1.00 96.15           N  
ATOM   2688  H   ALA A 169      14.806  -6.176  -2.441  1.00 96.15           H  
ATOM   2689  CA  ALA A 169      13.712  -4.626  -3.400  1.00 96.15           C  
ATOM   2690  HA  ALA A 169      13.827  -4.506  -4.477  1.00 96.15           H  
ATOM   2691  C   ALA A 169      13.445  -3.236  -2.792  1.00 96.15           C  
ATOM   2692  CB  ALA A 169      12.547  -5.575  -3.126  1.00 96.15           C  
ATOM   2693  HB1 ALA A 169      12.696  -6.510  -3.667  1.00 96.15           H  
ATOM   2694  HB2 ALA A 169      12.479  -5.782  -2.058  1.00 96.15           H  
ATOM   2695  HB3 ALA A 169      11.616  -5.117  -3.459  1.00 96.15           H  
ATOM   2696  O   ALA A 169      12.863  -2.376  -3.460  1.00 96.15           O  
ATOM   2697  N   LEU A 170      13.866  -3.015  -1.541  1.00 95.03           N  
ATOM   2698  H   LEU A 170      14.315  -3.779  -1.057  1.00 95.03           H  
ATOM   2699  CA  LEU A 170      13.708  -1.754  -0.820  1.00 95.03           C  
ATOM   2700  HA  LEU A 170      12.658  -1.469  -0.873  1.00 95.03           H  
ATOM   2701  C   LEU A 170      14.532  -0.609  -1.430  1.00 95.03           C  
ATOM   2702  CB  LEU A 170      14.089  -1.985   0.653  1.00 95.03           C  
ATOM   2703  HB2 LEU A 170      15.144  -2.256   0.697  1.00 95.03           H  
ATOM   2704  HB3 LEU A 170      13.510  -2.824   1.040  1.00 95.03           H  
ATOM   2705  O   LEU A 170      14.079   0.533  -1.362  1.00 95.03           O  
ATOM   2706  CG  LEU A 170      13.877  -0.773   1.576  1.00 95.03           C  
ATOM   2707  HG  LEU A 170      14.420   0.090   1.189  1.00 95.03           H  
ATOM   2708  CD1 LEU A 170      12.397  -0.405   1.710  1.00 95.03           C  
ATOM   2709 HD11 LEU A 170      12.272   0.376   2.460  1.00 95.03           H  
ATOM   2710 HD12 LEU A 170      11.823  -1.288   1.991  1.00 95.03           H  
ATOM   2711 HD13 LEU A 170      12.030  -0.024   0.757  1.00 95.03           H  
ATOM   2712  CD2 LEU A 170      14.449  -1.088   2.959  1.00 95.03           C  
ATOM   2713 HD21 LEU A 170      15.534  -1.163   2.887  1.00 95.03           H  
ATOM   2714 HD22 LEU A 170      14.066  -2.046   3.309  1.00 95.03           H  
ATOM   2715 HD23 LEU A 170      14.188  -0.308   3.675  1.00 95.03           H  
ATOM   2716  N   VAL A 171      15.695  -0.897  -2.027  1.00 94.41           N  
ATOM   2717  H   VAL A 171      15.994  -1.861  -2.061  1.00 94.41           H  
ATOM   2718  CA  VAL A 171      16.591   0.118  -2.618  1.00 94.41           C  
ATOM   2719  HA  VAL A 171      16.926   0.799  -1.836  1.00 94.41           H  
ATOM   2720  C   VAL A 171      15.841   0.952  -3.657  1.00 94.41           C  
ATOM   2721  CB  VAL A 171      17.841  -0.545  -3.243  1.00 94.41           C  
ATOM   2722  HB  VAL A 171      17.525  -1.289  -3.974  1.00 94.41           H  
ATOM   2723  O   VAL A 171      15.737   2.173  -3.539  1.00 94.41           O  
ATOM   2724  CG1 VAL A 171      18.740   0.469  -3.960  1.00 94.41           C  
ATOM   2725 HG11 VAL A 171      18.220   0.918  -4.806  1.00 94.41           H  
ATOM   2726 HG12 VAL A 171      19.058   1.249  -3.268  1.00 94.41           H  
ATOM   2727 HG13 VAL A 171      19.625  -0.036  -4.348  1.00 94.41           H  
ATOM   2728  CG2 VAL A 171      18.678  -1.244  -2.163  1.00 94.41           C  
ATOM   2729 HG21 VAL A 171      19.579  -1.665  -2.610  1.00 94.41           H  
ATOM   2730 HG22 VAL A 171      18.970  -0.531  -1.392  1.00 94.41           H  
ATOM   2731 HG23 VAL A 171      18.112  -2.057  -1.709  1.00 94.41           H  
ATOM   2732  N   ASP A 172      15.223   0.287  -4.631  1.00 95.49           N  
ATOM   2733  H   ASP A 172      15.359  -0.712  -4.688  1.00 95.49           H  
ATOM   2734  CA  ASP A 172      14.451   0.967  -5.670  1.00 95.49           C  
ATOM   2735  HA  ASP A 172      15.004   1.840  -6.016  1.00 95.49           H  
ATOM   2736  C   ASP A 172      13.112   1.496  -5.171  1.00 95.49           C  
ATOM   2737  CB  ASP A 172      14.240   0.017  -6.845  1.00 95.49           C  
ATOM   2738  HB2 ASP A 172      13.385   0.363  -7.426  1.00 95.49           H  
ATOM   2739  HB3 ASP A 172      14.009  -0.984  -6.479  1.00 95.49           H  
ATOM   2740  O   ASP A 172      12.672   2.559  -5.605  1.00 95.49           O  
ATOM   2741  CG  ASP A 172      15.442  -0.033  -7.778  1.00 95.49           C  
ATOM   2742  OD1 ASP A 172      16.390   0.772  -7.635  1.00 95.49           O  
ATOM   2743  OD2 ASP A 172      15.355  -0.823  -8.738  1.00 95.49           O  
ATOM   2744  N   ALA A 173      12.481   0.806  -4.221  1.00 96.07           N  
ATOM   2745  H   ALA A 173      12.888  -0.055  -3.886  1.00 96.07           H  
ATOM   2746  CA  ALA A 173      11.231   1.276  -3.644  1.00 96.07           C  
ATOM   2747  HA  ALA A 173      10.501   1.394  -4.445  1.00 96.07           H  
ATOM   2748  C   ALA A 173      11.395   2.639  -2.956  1.00 96.07           C  
ATOM   2749  CB  ALA A 173      10.717   0.222  -2.671  1.00 96.07           C  
ATOM   2750  HB1 ALA A 173       9.735   0.531  -2.315  1.00 96.07           H  
ATOM   2751  HB2 ALA A 173      11.394   0.131  -1.821  1.00 96.07           H  
ATOM   2752  HB3 ALA A 173      10.630  -0.739  -3.178  1.00 96.07           H  
ATOM   2753  O   ALA A 173      10.568   3.523  -3.168  1.00 96.07           O  
ATOM   2754  N   LYS A 174      12.482   2.841  -2.193  1.00 93.63           N  
ATOM   2755  H   LYS A 174      13.125   2.071  -2.077  1.00 93.63           H  
ATOM   2756  CA  LYS A 174      12.817   4.132  -1.567  1.00 93.63           C  
ATOM   2757  HA  LYS A 174      11.995   4.462  -0.931  1.00 93.63           H  
ATOM   2758  C   LYS A 174      13.021   5.229  -2.611  1.00 93.63           C  
ATOM   2759  CB  LYS A 174      14.095   3.996  -0.726  1.00 93.63           C  
ATOM   2760  HB2 LYS A 174      14.477   4.996  -0.518  1.00 93.63           H  
ATOM   2761  HB3 LYS A 174      14.849   3.469  -1.311  1.00 93.63           H  
ATOM   2762  O   LYS A 174      12.496   6.327  -2.449  1.00 93.63           O  
ATOM   2763  CG  LYS A 174      13.898   3.283   0.620  1.00 93.63           C  
ATOM   2764  HG2 LYS A 174      13.246   3.881   1.257  1.00 93.63           H  
ATOM   2765  HG3 LYS A 174      13.447   2.302   0.469  1.00 93.63           H  
ATOM   2766  CD  LYS A 174      15.274   3.127   1.286  1.00 93.63           C  
ATOM   2767  HD2 LYS A 174      15.745   4.107   1.354  1.00 93.63           H  
ATOM   2768  HD3 LYS A 174      15.893   2.494   0.650  1.00 93.63           H  
ATOM   2769  CE  LYS A 174      15.213   2.515   2.689  1.00 93.63           C  
ATOM   2770  HE2 LYS A 174      14.644   3.182   3.336  1.00 93.63           H  
ATOM   2771  HE3 LYS A 174      14.693   1.559   2.634  1.00 93.63           H  
ATOM   2772  NZ  LYS A 174      16.587   2.325   3.230  1.00 93.63           N  
ATOM   2773  HZ1 LYS A 174      16.583   1.901   4.146  1.00 93.63           H  
ATOM   2774  HZ2 LYS A 174      17.068   3.211   3.300  1.00 93.63           H  
ATOM   2775  HZ3 LYS A 174      17.154   1.750   2.623  1.00 93.63           H  
ATOM   2776  N   ARG A 175      13.744   4.921  -3.694  1.00 92.17           N  
ATOM   2777  H   ARG A 175      14.137   3.992  -3.743  1.00 92.17           H  
ATOM   2778  CA  ARG A 175      14.009   5.865  -4.791  1.00 92.17           C  
ATOM   2779  HA  ARG A 175      14.441   6.780  -4.384  1.00 92.17           H  
ATOM   2780  C   ARG A 175      12.715   6.291  -5.478  1.00 92.17           C  
ATOM   2781  CB  ARG A 175      14.999   5.244  -5.788  1.00 92.17           C  
ATOM   2782  HB2 ARG A 175      15.075   5.893  -6.660  1.00 92.17           H  
ATOM   2783  HB3 ARG A 175      14.625   4.274  -6.117  1.00 92.17           H  
ATOM   2784  O   ARG A 175      12.480   7.480  -5.643  1.00 92.17           O  
ATOM   2785  CG  ARG A 175      16.400   5.072  -5.172  1.00 92.17           C  
ATOM   2786  HG2 ARG A 175      16.854   6.054  -5.033  1.00 92.17           H  
ATOM   2787  HG3 ARG A 175      16.323   4.600  -4.193  1.00 92.17           H  
ATOM   2788  CD  ARG A 175      17.319   4.205  -6.039  1.00 92.17           C  
ATOM   2789  HD2 ARG A 175      18.274   4.084  -5.527  1.00 92.17           H  
ATOM   2790  HD3 ARG A 175      16.876   3.215  -6.152  1.00 92.17           H  
ATOM   2791  NE  ARG A 175      17.552   4.834  -7.341  1.00 92.17           N  
ATOM   2792  HE  ARG A 175      18.019   5.730  -7.350  1.00 92.17           H  
ATOM   2793  NH1 ARG A 175      16.745   3.191  -8.775  1.00 92.17           N  
ATOM   2794 HH11 ARG A 175      16.737   2.464  -8.074  1.00 92.17           H  
ATOM   2795 HH12 ARG A 175      16.575   2.905  -9.729  1.00 92.17           H  
ATOM   2796  NH2 ARG A 175      17.269   5.209  -9.488  1.00 92.17           N  
ATOM   2797 HH21 ARG A 175      17.682   6.111  -9.300  1.00 92.17           H  
ATOM   2798 HH22 ARG A 175      16.874   5.021 -10.399  1.00 92.17           H  
ATOM   2799  CZ  ARG A 175      17.190   4.382  -8.516  1.00 92.17           C  
ATOM   2800  N   ILE A 176      11.847   5.335  -5.811  1.00 94.44           N  
ATOM   2801  H   ILE A 176      12.117   4.375  -5.651  1.00 94.44           H  
ATOM   2802  CA  ILE A 176      10.550   5.604  -6.445  1.00 94.44           C  
ATOM   2803  HA  ILE A 176      10.708   6.258  -7.302  1.00 94.44           H  
ATOM   2804  C   ILE A 176       9.608   6.350  -5.491  1.00 94.44           C  
ATOM   2805  CB  ILE A 176       9.928   4.284  -6.955  1.00 94.44           C  
ATOM   2806  HB  ILE A 176       9.916   3.571  -6.131  1.00 94.44           H  
ATOM   2807  O   ILE A 176       8.877   7.234  -5.931  1.00 94.44           O  
ATOM   2808  CG1 ILE A 176      10.775   3.694  -8.108  1.00 94.44           C  
ATOM   2809 HG12 ILE A 176      11.829   3.693  -7.829  1.00 94.44           H  
ATOM   2810 HG13 ILE A 176      10.675   4.324  -8.992  1.00 94.44           H  
ATOM   2811  CG2 ILE A 176       8.478   4.500  -7.431  1.00 94.44           C  
ATOM   2812 HG21 ILE A 176       8.075   3.568  -7.827  1.00 94.44           H  
ATOM   2813 HG22 ILE A 176       7.837   4.803  -6.603  1.00 94.44           H  
ATOM   2814 HG23 ILE A 176       8.446   5.263  -8.209  1.00 94.44           H  
ATOM   2815  CD1 ILE A 176      10.407   2.251  -8.479  1.00 94.44           C  
ATOM   2816 HD11 ILE A 176      11.124   1.876  -9.209  1.00 94.44           H  
ATOM   2817 HD12 ILE A 176      10.443   1.618  -7.592  1.00 94.44           H  
ATOM   2818 HD13 ILE A 176       9.413   2.204  -8.925  1.00 94.44           H  
ATOM   2819  N   ALA A 177       9.626   6.032  -4.192  1.00 92.85           N  
ATOM   2820  H   ALA A 177      10.231   5.286  -3.882  1.00 92.85           H  
ATOM   2821  CA  ALA A 177       8.692   6.595  -3.218  1.00 92.85           C  
ATOM   2822  HA  ALA A 177       7.689   6.352  -3.568  1.00 92.85           H  
ATOM   2823  C   ALA A 177       8.774   8.127  -3.080  1.00 92.85           C  
ATOM   2824  CB  ALA A 177       8.904   5.914  -1.861  1.00 92.85           C  
ATOM   2825  HB1 ALA A 177       8.717   4.843  -1.947  1.00 92.85           H  
ATOM   2826  HB2 ALA A 177       9.925   6.079  -1.515  1.00 92.85           H  
ATOM   2827  HB3 ALA A 177       8.209   6.327  -1.130  1.00 92.85           H  
ATOM   2828  O   ALA A 177       7.771   8.749  -2.724  1.00 92.85           O  
ATOM   2829  N   GLY A 178       9.938   8.721  -3.370  1.00 88.80           N  
ATOM   2830  H   GLY A 178      10.714   8.130  -3.631  1.00 88.80           H  
ATOM   2831  CA  GLY A 178      10.161  10.170  -3.361  1.00 88.80           C  
ATOM   2832  HA2 GLY A 178      11.208  10.357  -3.121  1.00 88.80           H  
ATOM   2833  HA3 GLY A 178       9.548  10.628  -2.585  1.00 88.80           H  
ATOM   2834  C   GLY A 178       9.856  10.886  -4.683  1.00 88.80           C  
ATOM   2835  O   GLY A 178      10.010  12.103  -4.754  1.00 88.80           O  
ATOM   2836  N   LEU A 179       9.444  10.164  -5.729  1.00 91.79           N  
ATOM   2837  H   LEU A 179       9.281   9.176  -5.598  1.00 91.79           H  
ATOM   2838  CA  LEU A 179       9.234  10.706  -7.074  1.00 91.79           C  
ATOM   2839  HA  LEU A 179       9.643  11.715  -7.129  1.00 91.79           H  
ATOM   2840  C   LEU A 179       7.750  10.808  -7.433  1.00 91.79           C  
ATOM   2841  CB  LEU A 179       9.976   9.832  -8.099  1.00 91.79           C  
ATOM   2842  HB2 LEU A 179       9.755  10.200  -9.101  1.00 91.79           H  
ATOM   2843  HB3 LEU A 179       9.593   8.814  -8.026  1.00 91.79           H  
ATOM   2844  O   LEU A 179       6.909  10.079  -6.905  1.00 91.79           O  
ATOM   2845  CG  LEU A 179      11.505   9.796  -7.934  1.00 91.79           C  
ATOM   2846  HG  LEU A 179      11.763   9.435  -6.939  1.00 91.79           H  
ATOM   2847  CD1 LEU A 179      12.072   8.836  -8.978  1.00 91.79           C  
ATOM   2848 HD11 LEU A 179      13.161   8.816  -8.921  1.00 91.79           H  
ATOM   2849 HD12 LEU A 179      11.690   7.831  -8.795  1.00 91.79           H  
ATOM   2850 HD13 LEU A 179      11.783   9.167  -9.975  1.00 91.79           H  
ATOM   2851  CD2 LEU A 179      12.143  11.170  -8.122  1.00 91.79           C  
ATOM   2852 HD21 LEU A 179      11.887  11.820  -7.286  1.00 91.79           H  
ATOM   2853 HD22 LEU A 179      13.228  11.079  -8.177  1.00 91.79           H  
ATOM   2854 HD23 LEU A 179      11.788  11.621  -9.049  1.00 91.79           H  
ATOM   2855  N   LYS A 180       7.431  11.643  -8.431  1.00 92.02           N  
ATOM   2856  H   LYS A 180       8.175  12.178  -8.856  1.00 92.02           H  
ATOM   2857  CA  LYS A 180       6.080  11.696  -9.030  1.00 92.02           C  
ATOM   2858  HA  LYS A 180       5.348  11.949  -8.263  1.00 92.02           H  
ATOM   2859  C   LYS A 180       5.652  10.347  -9.608  1.00 92.02           C  
ATOM   2860  CB  LYS A 180       6.049  12.749 -10.139  1.00 92.02           C  
ATOM   2861  HB2 LYS A 180       6.878  12.572 -10.824  1.00 92.02           H  
ATOM   2862  HB3 LYS A 180       5.118  12.650 -10.698  1.00 92.02           H  
ATOM   2863  O   LYS A 180       4.476   9.993  -9.543  1.00 92.02           O  
ATOM   2864  CG  LYS A 180       6.133  14.172  -9.579  1.00 92.02           C  
ATOM   2865  HG2 LYS A 180       7.027  14.281  -8.966  1.00 92.02           H  
ATOM   2866  HG3 LYS A 180       5.251  14.381  -8.973  1.00 92.02           H  
ATOM   2867  CD  LYS A 180       6.203  15.152 -10.749  1.00 92.02           C  
ATOM   2868  HD2 LYS A 180       5.299  15.068 -11.353  1.00 92.02           H  
ATOM   2869  HD3 LYS A 180       7.064  14.889 -11.364  1.00 92.02           H  
ATOM   2870  CE  LYS A 180       6.367  16.583 -10.243  1.00 92.02           C  
ATOM   2871  HE2 LYS A 180       7.202  16.601  -9.543  1.00 92.02           H  
ATOM   2872  HE3 LYS A 180       5.463  16.885  -9.714  1.00 92.02           H  
ATOM   2873  NZ  LYS A 180       6.648  17.484 -11.384  1.00 92.02           N  
ATOM   2874  HZ1 LYS A 180       5.880  17.481 -12.040  1.00 92.02           H  
ATOM   2875  HZ2 LYS A 180       6.834  18.425 -11.070  1.00 92.02           H  
ATOM   2876  HZ3 LYS A 180       7.465  17.143 -11.870  1.00 92.02           H  
ATOM   2877  N   LEU A 181       6.629   9.571 -10.082  1.00 94.09           N  
ATOM   2878  H   LEU A 181       7.554   9.973 -10.126  1.00 94.09           H  
ATOM   2879  CA  LEU A 181       6.458   8.211 -10.583  1.00 94.09           C  
ATOM   2880  HA  LEU A 181       5.887   8.259 -11.510  1.00 94.09           H  
ATOM   2881  C   LEU A 181       5.689   7.301  -9.605  1.00 94.09           C  
ATOM   2882  CB  LEU A 181       7.863   7.661 -10.886  1.00 94.09           C  
ATOM   2883  HB2 LEU A 181       8.446   7.669  -9.965  1.00 94.09           H  
ATOM   2884  HB3 LEU A 181       8.354   8.319 -11.602  1.00 94.09           H  
ATOM   2885  O   LEU A 181       4.936   6.440 -10.050  1.00 94.09           O  
ATOM   2886  CG  LEU A 181       7.870   6.232 -11.451  1.00 94.09           C  
ATOM   2887  HG  LEU A 181       7.394   5.566 -10.732  1.00 94.09           H  
ATOM   2888  CD1 LEU A 181       7.147   6.120 -12.793  1.00 94.09           C  
ATOM   2889 HD11 LEU A 181       6.088   6.354 -12.681  1.00 94.09           H  
ATOM   2890 HD12 LEU A 181       7.231   5.102 -13.175  1.00 94.09           H  
ATOM   2891 HD13 LEU A 181       7.585   6.805 -13.519  1.00 94.09           H  
ATOM   2892  CD2 LEU A 181       9.312   5.765 -11.620  1.00 94.09           C  
ATOM   2893 HD21 LEU A 181       9.838   5.824 -10.667  1.00 94.09           H  
ATOM   2894 HD22 LEU A 181       9.318   4.731 -11.964  1.00 94.09           H  
ATOM   2895 HD23 LEU A 181       9.820   6.397 -12.349  1.00 94.09           H  
ATOM   2896  N   LYS A 182       5.809   7.509  -8.283  1.00 96.00           N  
ATOM   2897  H   LYS A 182       6.419   8.248  -7.964  1.00 96.00           H  
ATOM   2898  CA  LYS A 182       5.033   6.766  -7.276  1.00 96.00           C  
ATOM   2899  HA  LYS A 182       5.312   5.713  -7.320  1.00 96.00           H  
ATOM   2900  C   LYS A 182       3.529   6.828  -7.549  1.00 96.00           C  
ATOM   2901  CB  LYS A 182       5.359   7.313  -5.873  1.00 96.00           C  
ATOM   2902  HB2 LYS A 182       5.302   8.402  -5.886  1.00 96.00           H  
ATOM   2903  HB3 LYS A 182       6.376   7.022  -5.607  1.00 96.00           H  
ATOM   2904  O   LYS A 182       2.871   5.789  -7.563  1.00 96.00           O  
ATOM   2905  CG  LYS A 182       4.390   6.810  -4.793  1.00 96.00           C  
ATOM   2906  HG2 LYS A 182       3.392   7.200  -4.996  1.00 96.00           H  
ATOM   2907  HG3 LYS A 182       4.342   5.721  -4.822  1.00 96.00           H  
ATOM   2908  CD  LYS A 182       4.783   7.282  -3.392  1.00 96.00           C  
ATOM   2909  HD2 LYS A 182       4.829   8.371  -3.381  1.00 96.00           H  
ATOM   2910  HD3 LYS A 182       5.758   6.878  -3.120  1.00 96.00           H  
ATOM   2911  CE  LYS A 182       3.744   6.788  -2.387  1.00 96.00           C  
ATOM   2912  HE2 LYS A 182       3.760   5.698  -2.369  1.00 96.00           H  
ATOM   2913  HE3 LYS A 182       2.759   7.105  -2.730  1.00 96.00           H  
ATOM   2914  NZ  LYS A 182       3.996   7.325  -1.032  1.00 96.00           N  
ATOM   2915  HZ1 LYS A 182       4.038   8.334  -1.059  1.00 96.00           H  
ATOM   2916  HZ2 LYS A 182       3.246   7.060  -0.409  1.00 96.00           H  
ATOM   2917  HZ3 LYS A 182       4.871   6.972  -0.672  1.00 96.00           H  
ATOM   2918  N   ALA A 183       2.981   8.029  -7.734  1.00 96.45           N  
ATOM   2919  H   ALA A 183       3.591   8.829  -7.831  1.00 96.45           H  
ATOM   2920  CA  ALA A 183       1.542   8.214  -7.911  1.00 96.45           C  
ATOM   2921  HA  ALA A 183       1.021   7.711  -7.096  1.00 96.45           H  
ATOM   2922  C   ALA A 183       1.058   7.582  -9.224  1.00 96.45           C  
ATOM   2923  CB  ALA A 183       1.220   9.710  -7.837  1.00 96.45           C  
ATOM   2924  HB1 ALA A 183       1.545  10.114  -6.878  1.00 96.45           H  
ATOM   2925  HB2 ALA A 183       0.144   9.854  -7.936  1.00 96.45           H  
ATOM   2926  HB3 ALA A 183       1.725  10.241  -8.644  1.00 96.45           H  
ATOM   2927  O   ALA A 183       0.016   6.925  -9.245  1.00 96.45           O  
ATOM   2928  N   GLU A 184       1.857   7.708 -10.285  1.00 96.97           N  
ATOM   2929  H   GLU A 184       2.682   8.284 -10.205  1.00 96.97           H  
ATOM   2930  CA  GLU A 184       1.575   7.102 -11.588  1.00 96.97           C  
ATOM   2931  HA  GLU A 184       0.571   7.384 -11.905  1.00 96.97           H  
ATOM   2932  C   GLU A 184       1.583   5.571 -11.519  1.00 96.97           C  
ATOM   2933  CB  GLU A 184       2.577   7.626 -12.632  1.00 96.97           C  
ATOM   2934  HB2 GLU A 184       2.375   7.138 -13.585  1.00 96.97           H  
ATOM   2935  HB3 GLU A 184       3.592   7.365 -12.330  1.00 96.97           H  
ATOM   2936  O   GLU A 184       0.643   4.933 -11.990  1.00 96.97           O  
ATOM   2937  CG  GLU A 184       2.489   9.149 -12.827  1.00 96.97           C  
ATOM   2938  HG2 GLU A 184       3.132   9.432 -13.660  1.00 96.97           H  
ATOM   2939  HG3 GLU A 184       2.870   9.645 -11.935  1.00 96.97           H  
ATOM   2940  CD  GLU A 184       1.047   9.606 -13.106  1.00 96.97           C  
ATOM   2941  OE1 GLU A 184       0.533  10.458 -12.340  1.00 96.97           O  
ATOM   2942  OE2 GLU A 184       0.421   9.025 -14.017  1.00 96.97           O  
ATOM   2943  N   ILE A 185       2.568   4.967 -10.843  1.00 98.07           N  
ATOM   2944  H   ILE A 185       3.325   5.535 -10.490  1.00 98.07           H  
ATOM   2945  CA  ILE A 185       2.613   3.513 -10.625  1.00 98.07           C  
ATOM   2946  HA  ILE A 185       2.559   3.019 -11.595  1.00 98.07           H  
ATOM   2947  C   ILE A 185       1.392   3.039  -9.833  1.00 98.07           C  
ATOM   2948  CB  ILE A 185       3.939   3.093  -9.945  1.00 98.07           C  
ATOM   2949  HB  ILE A 185       4.138   3.775  -9.118  1.00 98.07           H  
ATOM   2950  O   ILE A 185       0.789   2.032 -10.195  1.00 98.07           O  
ATOM   2951  CG1 ILE A 185       5.089   3.197 -10.973  1.00 98.07           C  
ATOM   2952 HG12 ILE A 185       4.936   2.465 -11.765  1.00 98.07           H  
ATOM   2953 HG13 ILE A 185       5.076   4.186 -11.432  1.00 98.07           H  
ATOM   2954  CG2 ILE A 185       3.868   1.659  -9.375  1.00 98.07           C  
ATOM   2955 HG21 ILE A 185       3.114   1.589  -8.591  1.00 98.07           H  
ATOM   2956 HG22 ILE A 185       3.630   0.951 -10.169  1.00 98.07           H  
ATOM   2957 HG23 ILE A 185       4.816   1.379  -8.916  1.00 98.07           H  
ATOM   2958  CD1 ILE A 185       6.482   2.985 -10.369  1.00 98.07           C  
ATOM   2959 HD11 ILE A 185       7.237   3.194 -11.127  1.00 98.07           H  
ATOM   2960 HD12 ILE A 185       6.614   1.956 -10.036  1.00 98.07           H  
ATOM   2961 HD13 ILE A 185       6.615   3.668  -9.530  1.00 98.07           H  
ATOM   2962  N   ILE A 186       0.993   3.746  -8.771  1.00 98.04           N  
ATOM   2963  H   ILE A 186       1.524   4.565  -8.514  1.00 98.04           H  
ATOM   2964  CA  ILE A 186      -0.161   3.344  -7.949  1.00 98.04           C  
ATOM   2965  HA  ILE A 186      -0.003   2.321  -7.610  1.00 98.04           H  
ATOM   2966  C   ILE A 186      -1.449   3.336  -8.775  1.00 98.04           C  
ATOM   2967  CB  ILE A 186      -0.281   4.248  -6.707  1.00 98.04           C  
ATOM   2968  HB  ILE A 186      -0.228   5.285  -7.037  1.00 98.04           H  
ATOM   2969  O   ILE A 186      -2.203   2.360  -8.711  1.00 98.04           O  
ATOM   2970  CG1 ILE A 186       0.897   3.959  -5.750  1.00 98.04           C  
ATOM   2971 HG12 ILE A 186       1.826   3.844  -6.308  1.00 98.04           H  
ATOM   2972 HG13 ILE A 186       0.720   3.026  -5.216  1.00 98.04           H  
ATOM   2973  CG2 ILE A 186      -1.620   4.039  -5.965  1.00 98.04           C  
ATOM   2974 HG21 ILE A 186      -1.727   2.994  -5.674  1.00 98.04           H  
ATOM   2975 HG22 ILE A 186      -2.460   4.323  -6.598  1.00 98.04           H  
ATOM   2976 HG23 ILE A 186      -1.668   4.666  -5.074  1.00 98.04           H  
ATOM   2977  CD1 ILE A 186       1.098   5.085  -4.741  1.00 98.04           C  
ATOM   2978 HD11 ILE A 186       1.216   6.039  -5.256  1.00 98.04           H  
ATOM   2979 HD12 ILE A 186       1.993   4.886  -4.150  1.00 98.04           H  
ATOM   2980 HD13 ILE A 186       0.232   5.132  -4.082  1.00 98.04           H  
ATOM   2981  N   ARG A 187      -1.692   4.385  -9.572  1.00 97.77           N  
ATOM   2982  H   ARG A 187      -1.015   5.134  -9.599  1.00 97.77           H  
ATOM   2983  CA  ARG A 187      -2.863   4.452 -10.461  1.00 97.77           C  
ATOM   2984  HA  ARG A 187      -3.768   4.250  -9.888  1.00 97.77           H  
ATOM   2985  C   ARG A 187      -2.808   3.380 -11.542  1.00 97.77           C  
ATOM   2986  CB  ARG A 187      -2.981   5.842 -11.097  1.00 97.77           C  
ATOM   2987  HB2 ARG A 187      -3.754   5.809 -11.865  1.00 97.77           H  
ATOM   2988  HB3 ARG A 187      -2.037   6.112 -11.571  1.00 97.77           H  
ATOM   2989  O   ARG A 187      -3.791   2.673 -11.738  1.00 97.77           O  
ATOM   2990  CG  ARG A 187      -3.363   6.908 -10.066  1.00 97.77           C  
ATOM   2991  HG2 ARG A 187      -2.568   7.005  -9.326  1.00 97.77           H  
ATOM   2992  HG3 ARG A 187      -4.286   6.620  -9.562  1.00 97.77           H  
ATOM   2993  CD  ARG A 187      -3.565   8.250 -10.767  1.00 97.77           C  
ATOM   2994  HD2 ARG A 187      -4.394   8.164 -11.468  1.00 97.77           H  
ATOM   2995  HD3 ARG A 187      -2.667   8.489 -11.337  1.00 97.77           H  
ATOM   2996  NE  ARG A 187      -3.870   9.306  -9.791  1.00 97.77           N  
ATOM   2997  HE  ARG A 187      -4.754   9.259  -9.305  1.00 97.77           H  
ATOM   2998  NH1 ARG A 187      -1.958  10.595 -10.048  1.00 97.77           N  
ATOM   2999 HH11 ARG A 187      -1.425  11.423  -9.822  1.00 97.77           H  
ATOM   3000 HH12 ARG A 187      -1.613  10.032 -10.812  1.00 97.77           H  
ATOM   3001  NH2 ARG A 187      -3.569  11.127  -8.552  1.00 97.77           N  
ATOM   3002 HH21 ARG A 187      -4.481  10.907  -8.179  1.00 97.77           H  
ATOM   3003 HH22 ARG A 187      -3.064  11.952  -8.261  1.00 97.77           H  
ATOM   3004  CZ  ARG A 187      -3.113  10.336  -9.479  1.00 97.77           C  
ATOM   3005  N   ALA A 188      -1.653   3.191 -12.175  1.00 97.64           N  
ATOM   3006  H   ALA A 188      -0.882   3.816 -11.984  1.00 97.64           H  
ATOM   3007  CA  ALA A 188      -1.475   2.176 -13.205  1.00 97.64           C  
ATOM   3008  HA  ALA A 188      -2.212   2.338 -13.992  1.00 97.64           H  
ATOM   3009  C   ALA A 188      -1.671   0.753 -12.668  1.00 97.64           C  
ATOM   3010  CB  ALA A 188      -0.082   2.350 -13.800  1.00 97.64           C  
ATOM   3011  HB1 ALA A 188       0.675   2.121 -13.050  1.00 97.64           H  
ATOM   3012  HB2 ALA A 188       0.037   3.385 -14.120  1.00 97.64           H  
ATOM   3013  HB3 ALA A 188       0.037   1.690 -14.660  1.00 97.64           H  
ATOM   3014  O   ALA A 188      -2.303  -0.066 -13.320  1.00 97.64           O  
ATOM   3015  N   VAL A 189      -1.191   0.456 -11.457  1.00 97.89           N  
ATOM   3016  H   VAL A 189      -0.630   1.150 -10.986  1.00 97.89           H  
ATOM   3017  CA  VAL A 189      -1.422  -0.835 -10.795  1.00 97.89           C  
ATOM   3018  HA  VAL A 189      -1.168  -1.636 -11.490  1.00 97.89           H  
ATOM   3019  C   VAL A 189      -2.895  -1.015 -10.435  1.00 97.89           C  
ATOM   3020  CB  VAL A 189      -0.525  -0.969  -9.551  1.00 97.89           C  
ATOM   3021  HB  VAL A 189      -0.576  -0.046  -8.975  1.00 97.89           H  
ATOM   3022  O   VAL A 189      -3.437  -2.107 -10.616  1.00 97.89           O  
ATOM   3023  CG1 VAL A 189      -0.948  -2.119  -8.627  1.00 97.89           C  
ATOM   3024 HG11 VAL A 189      -1.902  -1.891  -8.152  1.00 97.89           H  
ATOM   3025 HG12 VAL A 189      -0.201  -2.241  -7.844  1.00 97.89           H  
ATOM   3026 HG13 VAL A 189      -1.032  -3.045  -9.197  1.00 97.89           H  
ATOM   3027  CG2 VAL A 189       0.932  -1.222  -9.963  1.00 97.89           C  
ATOM   3028 HG21 VAL A 189       1.021  -2.189 -10.459  1.00 97.89           H  
ATOM   3029 HG22 VAL A 189       1.270  -0.447 -10.651  1.00 97.89           H  
ATOM   3030 HG23 VAL A 189       1.575  -1.203  -9.083  1.00 97.89           H  
ATOM   3031  N   ARG A 190      -3.569   0.031  -9.936  1.00 97.65           N  
ATOM   3032  H   ARG A 190      -3.079   0.905  -9.807  1.00 97.65           H  
ATOM   3033  CA  ARG A 190      -5.013  -0.020  -9.663  1.00 97.65           C  
ATOM   3034  HA  ARG A 190      -5.223  -0.820  -8.952  1.00 97.65           H  
ATOM   3035  C   ARG A 190      -5.797  -0.357 -10.929  1.00 97.65           C  
ATOM   3036  CB  ARG A 190      -5.487   1.315  -9.071  1.00 97.65           C  
ATOM   3037  HB2 ARG A 190      -5.212   2.121  -9.751  1.00 97.65           H  
ATOM   3038  HB3 ARG A 190      -4.988   1.490  -8.118  1.00 97.65           H  
ATOM   3039  O   ARG A 190      -6.620  -1.265 -10.887  1.00 97.65           O  
ATOM   3040  CG  ARG A 190      -7.013   1.331  -8.858  1.00 97.65           C  
ATOM   3041  HG2 ARG A 190      -7.271   0.657  -8.041  1.00 97.65           H  
ATOM   3042  HG3 ARG A 190      -7.548   0.996  -9.747  1.00 97.65           H  
ATOM   3043  CD  ARG A 190      -7.511   2.733  -8.543  1.00 97.65           C  
ATOM   3044  HD2 ARG A 190      -8.557   2.676  -8.242  1.00 97.65           H  
ATOM   3045  HD3 ARG A 190      -6.927   3.121  -7.709  1.00 97.65           H  
ATOM   3046  NE  ARG A 190      -7.396   3.611  -9.723  1.00 97.65           N  
ATOM   3047  HE  ARG A 190      -7.462   3.195 -10.641  1.00 97.65           H  
ATOM   3048  NH1 ARG A 190      -7.286   5.518  -8.540  1.00 97.65           N  
ATOM   3049 HH11 ARG A 190      -7.622   5.026  -7.724  1.00 97.65           H  
ATOM   3050 HH12 ARG A 190      -7.224   6.526  -8.534  1.00 97.65           H  
ATOM   3051  NH2 ARG A 190      -7.023   5.621 -10.739  1.00 97.65           N  
ATOM   3052 HH21 ARG A 190      -6.923   5.135 -11.619  1.00 97.65           H  
ATOM   3053 HH22 ARG A 190      -6.922   6.622 -10.651  1.00 97.65           H  
ATOM   3054  CZ  ARG A 190      -7.226   4.908  -9.677  1.00 97.65           C  
ATOM   3055  N   ASP A 191      -5.517   0.352 -12.016  1.00 96.84           N  
ATOM   3056  H   ASP A 191      -4.823   1.082 -11.940  1.00 96.84           H  
ATOM   3057  CA  ASP A 191      -6.304   0.308 -13.252  1.00 96.84           C  
ATOM   3058  HA  ASP A 191      -7.307  -0.042 -13.011  1.00 96.84           H  
ATOM   3059  C   ASP A 191      -5.758  -0.682 -14.295  1.00 96.84           C  
ATOM   3060  CB  ASP A 191      -6.445   1.733 -13.817  1.00 96.84           C  
ATOM   3061  HB2 ASP A 191      -5.454   2.123 -14.049  1.00 96.84           H  
ATOM   3062  HB3 ASP A 191      -7.016   1.695 -14.745  1.00 96.84           H  
ATOM   3063  O   ASP A 191      -6.252  -0.716 -15.420  1.00 96.84           O  
ATOM   3064  CG  ASP A 191      -7.167   2.699 -12.868  1.00 96.84           C  
ATOM   3065  OD1 ASP A 191      -8.098   2.288 -12.135  1.00 96.84           O  
ATOM   3066  OD2 ASP A 191      -6.820   3.900 -12.832  1.00 96.84           O  
ATOM   3067  N   TYR A 192      -4.747  -1.483 -13.942  1.00 96.64           N  
ATOM   3068  H   TYR A 192      -4.285  -1.298 -13.062  1.00 96.64           H  
ATOM   3069  CA  TYR A 192      -4.119  -2.424 -14.869  1.00 96.64           C  
ATOM   3070  HA  TYR A 192      -3.693  -1.844 -15.687  1.00 96.64           H  
ATOM   3071  C   TYR A 192      -5.143  -3.410 -15.444  1.00 96.64           C  
ATOM   3072  CB  TYR A 192      -2.984  -3.184 -14.171  1.00 96.64           C  
ATOM   3073  HB2 TYR A 192      -3.393  -4.070 -13.687  1.00 96.64           H  
ATOM   3074  HB3 TYR A 192      -2.546  -2.562 -13.390  1.00 96.64           H  
ATOM   3075  O   TYR A 192      -5.939  -3.988 -14.702  1.00 96.64           O  
ATOM   3076  CG  TYR A 192      -1.882  -3.640 -15.097  1.00 96.64           C  
ATOM   3077  CD1 TYR A 192      -2.042  -4.803 -15.873  1.00 96.64           C  
ATOM   3078  HD1 TYR A 192      -2.955  -5.378 -15.820  1.00 96.64           H  
ATOM   3079  CD2 TYR A 192      -0.700  -2.883 -15.188  1.00 96.64           C  
ATOM   3080  HD2 TYR A 192      -0.597  -1.977 -14.608  1.00 96.64           H  
ATOM   3081  CE1 TYR A 192      -1.017  -5.206 -16.749  1.00 96.64           C  
ATOM   3082  HE1 TYR A 192      -1.151  -6.066 -17.388  1.00 96.64           H  
ATOM   3083  CE2 TYR A 192       0.331  -3.292 -16.050  1.00 96.64           C  
ATOM   3084  HE2 TYR A 192       1.231  -2.700 -16.127  1.00 96.64           H  
ATOM   3085  OH  TYR A 192       1.184  -4.859 -17.644  1.00 96.64           O  
ATOM   3086  HH  TYR A 192       1.865  -4.183 -17.680  1.00 96.64           H  
ATOM   3087  CZ  TYR A 192       0.176  -4.462 -16.826  1.00 96.64           C  
ATOM   3088  N   ASP A 193      -5.096  -3.640 -16.753  1.00 95.17           N  
ATOM   3089  H   ASP A 193      -4.424  -3.146 -17.322  1.00 95.17           H  
ATOM   3090  CA  ASP A 193      -5.983  -4.597 -17.407  1.00 95.17           C  
ATOM   3091  HA  ASP A 193      -6.980  -4.499 -16.977  1.00 95.17           H  
ATOM   3092  C   ASP A 193      -5.506  -6.037 -17.169  1.00 95.17           C  
ATOM   3093  CB  ASP A 193      -6.112  -4.258 -18.895  1.00 95.17           C  
ATOM   3094  HB2 ASP A 193      -6.472  -3.234 -18.993  1.00 95.17           H  
ATOM   3095  HB3 ASP A 193      -5.131  -4.322 -19.366  1.00 95.17           H  
ATOM   3096  O   ASP A 193      -4.583  -6.534 -17.822  1.00 95.17           O  
ATOM   3097  CG  ASP A 193      -7.084  -5.191 -19.625  1.00 95.17           C  
ATOM   3098  OD1 ASP A 193      -7.697  -6.083 -18.986  1.00 95.17           O  
ATOM   3099  OD2 ASP A 193      -7.203  -5.039 -20.854  1.00 95.17           O  
ATOM   3100  N   ASP A 194      -6.163  -6.720 -16.231  1.00 94.02           N  
ATOM   3101  H   ASP A 194      -6.828  -6.207 -15.671  1.00 94.02           H  
ATOM   3102  CA  ASP A 194      -5.855  -8.102 -15.852  1.00 94.02           C  
ATOM   3103  HA  ASP A 194      -4.818  -8.147 -15.519  1.00 94.02           H  
ATOM   3104  C   ASP A 194      -5.997  -9.087 -17.018  1.00 94.02           C  
ATOM   3105  CB  ASP A 194      -6.767  -8.549 -14.693  1.00 94.02           C  
ATOM   3106  HB2 ASP A 194      -7.805  -8.332 -14.944  1.00 94.02           H  
ATOM   3107  HB3 ASP A 194      -6.672  -9.628 -14.570  1.00 94.02           H  
ATOM   3108  O   ASP A 194      -5.352 -10.137 -16.998  1.00 94.02           O  
ATOM   3109  CG  ASP A 194      -6.422  -7.899 -13.353  1.00 94.02           C  
ATOM   3110  OD1 ASP A 194      -5.548  -7.009 -13.301  1.00 94.02           O  
ATOM   3111  OD2 ASP A 194      -7.005  -8.274 -12.313  1.00 94.02           O  
ATOM   3112  N   SER A 195      -6.796  -8.769 -18.044  1.00 94.41           N  
ATOM   3113  H   SER A 195      -7.202  -7.845 -18.079  1.00 94.41           H  
ATOM   3114  CA  SER A 195      -7.009  -9.661 -19.191  1.00 94.41           C  
ATOM   3115  HA  SER A 195      -7.303 -10.639 -18.809  1.00 94.41           H  
ATOM   3116  C   SER A 195      -5.744  -9.875 -20.030  1.00 94.41           C  
ATOM   3117  CB  SER A 195      -8.156  -9.141 -20.061  1.00 94.41           C  
ATOM   3118  HB2 SER A 195      -8.454  -9.935 -20.746  1.00 94.41           H  
ATOM   3119  HB3 SER A 195      -9.011  -8.887 -19.434  1.00 94.41           H  
ATOM   3120  O   SER A 195      -5.610 -10.896 -20.702  1.00 94.41           O  
ATOM   3121  OG  SER A 195      -7.777  -8.019 -20.822  1.00 94.41           O  
ATOM   3122  HG  SER A 195      -7.794  -7.225 -20.282  1.00 94.41           H  
ATOM   3123  N   THR A 196      -4.780  -8.956 -19.931  1.00 91.27           N  
ATOM   3124  H   THR A 196      -4.977  -8.139 -19.371  1.00 91.27           H  
ATOM   3125  CA  THR A 196      -3.479  -9.034 -20.613  1.00 91.27           C  
ATOM   3126  HA  THR A 196      -3.629  -9.474 -21.599  1.00 91.27           H  
ATOM   3127  C   THR A 196      -2.460  -9.915 -19.882  1.00 91.27           C  
ATOM   3128  CB  THR A 196      -2.887  -7.631 -20.811  1.00 91.27           C  
ATOM   3129  HB  THR A 196      -1.980  -7.727 -21.407  1.00 91.27           H  
ATOM   3130  O   THR A 196      -1.406 -10.241 -20.430  1.00 91.27           O  
ATOM   3131  CG2 THR A 196      -3.838  -6.684 -21.543  1.00 91.27           C  
ATOM   3132 HG21 THR A 196      -4.138  -7.121 -22.495  1.00 91.27           H  
ATOM   3133 HG22 THR A 196      -4.730  -6.489 -20.948  1.00 91.27           H  
ATOM   3134 HG23 THR A 196      -3.331  -5.738 -21.732  1.00 91.27           H  
ATOM   3135  OG1 THR A 196      -2.541  -7.046 -19.574  1.00 91.27           O  
ATOM   3136  HG1 THR A 196      -3.338  -6.805 -19.097  1.00 91.27           H  
ATOM   3137  N   LEU A 197      -2.754 -10.308 -18.638  1.00 93.99           N  
ATOM   3138  H   LEU A 197      -3.669 -10.077 -18.276  1.00 93.99           H  
ATOM   3139  CA  LEU A 197      -1.820 -10.987 -17.748  1.00 93.99           C  
ATOM   3140  HA  LEU A 197      -0.812 -10.878 -18.147  1.00 93.99           H  
ATOM   3141  C   LEU A 197      -2.108 -12.486 -17.649  1.00 93.99           C  
ATOM   3142  CB  LEU A 197      -1.867 -10.324 -16.361  1.00 93.99           C  
ATOM   3143  HB2 LEU A 197      -1.249 -10.904 -15.677  1.00 93.99           H  
ATOM   3144  HB3 LEU A 197      -2.895 -10.368 -16.001  1.00 93.99           H  
ATOM   3145  O   LEU A 197      -3.249 -12.924 -17.524  1.00 93.99           O  
ATOM   3146  CG  LEU A 197      -1.414  -8.855 -16.312  1.00 93.99           C  
ATOM   3147  HG  LEU A 197      -2.055  -8.247 -16.950  1.00 93.99           H  
ATOM   3148  CD1 LEU A 197      -1.555  -8.363 -14.870  1.00 93.99           C  
ATOM   3149 HD11 LEU A 197      -1.004  -9.011 -14.188  1.00 93.99           H  
ATOM   3150 HD12 LEU A 197      -1.181  -7.342 -14.790  1.00 93.99           H  
ATOM   3151 HD13 LEU A 197      -2.609  -8.360 -14.592  1.00 93.99           H  
ATOM   3152  CD2 LEU A 197       0.042  -8.694 -16.758  1.00 93.99           C  
ATOM   3153 HD21 LEU A 197       0.126  -8.904 -17.825  1.00 93.99           H  
ATOM   3154 HD22 LEU A 197       0.365  -7.664 -16.606  1.00 93.99           H  
ATOM   3155 HD23 LEU A 197       0.696  -9.359 -16.193  1.00 93.99           H  
ATOM   3156  N   GLY A 198      -1.042 -13.287 -17.591  1.00 93.43           N  
ATOM   3157  H   GLY A 198      -0.129 -12.877 -17.728  1.00 93.43           H  
ATOM   3158  CA  GLY A 198      -1.154 -14.692 -17.201  1.00 93.43           C  
ATOM   3159  HA2 GLY A 198      -0.195 -15.193 -17.335  1.00 93.43           H  
ATOM   3160  HA3 GLY A 198      -1.884 -15.157 -17.863  1.00 93.43           H  
ATOM   3161  C   GLY A 198      -1.606 -14.852 -15.735  1.00 93.43           C  
ATOM   3162  O   GLY A 198      -1.379 -13.951 -14.919  1.00 93.43           O  
ATOM   3163  N   PRO A 199      -2.167 -16.015 -15.344  1.00 94.32           N  
ATOM   3164  CA  PRO A 199      -2.794 -16.208 -14.028  1.00 94.32           C  
ATOM   3165  HA  PRO A 199      -3.683 -15.580 -13.977  1.00 94.32           H  
ATOM   3166  C   PRO A 199      -1.896 -15.889 -12.822  1.00 94.32           C  
ATOM   3167  CB  PRO A 199      -3.216 -17.682 -14.004  1.00 94.32           C  
ATOM   3168  HB2 PRO A 199      -4.121 -17.829 -13.415  1.00 94.32           H  
ATOM   3169  HB3 PRO A 199      -2.406 -18.302 -13.619  1.00 94.32           H  
ATOM   3170  O   PRO A 199      -2.372 -15.414 -11.791  1.00 94.32           O  
ATOM   3171  CG  PRO A 199      -3.447 -18.016 -15.475  1.00 94.32           C  
ATOM   3172  HG2 PRO A 199      -4.440 -17.680 -15.773  1.00 94.32           H  
ATOM   3173  HG3 PRO A 199      -3.325 -19.080 -15.675  1.00 94.32           H  
ATOM   3174  CD  PRO A 199      -2.392 -17.180 -16.191  1.00 94.32           C  
ATOM   3175  HD2 PRO A 199      -1.466 -17.748 -16.282  1.00 94.32           H  
ATOM   3176  HD3 PRO A 199      -2.765 -16.907 -17.178  1.00 94.32           H  
ATOM   3177  N   THR A 200      -0.590 -16.141 -12.932  1.00 94.69           N  
ATOM   3178  H   THR A 200      -0.256 -16.609 -13.763  1.00 94.69           H  
ATOM   3179  CA  THR A 200       0.377 -15.852 -11.863  1.00 94.69           C  
ATOM   3180  HA  THR A 200      -0.013 -16.242 -10.922  1.00 94.69           H  
ATOM   3181  C   THR A 200       0.594 -14.350 -11.677  1.00 94.69           C  
ATOM   3182  CB  THR A 200       1.716 -16.547 -12.144  1.00 94.69           C  
ATOM   3183  HB  THR A 200       2.171 -16.118 -13.037  1.00 94.69           H  
ATOM   3184  O   THR A 200       0.633 -13.875 -10.545  1.00 94.69           O  
ATOM   3185  CG2 THR A 200       2.697 -16.443 -10.979  1.00 94.69           C  
ATOM   3186 HG21 THR A 200       2.243 -16.842 -10.072  1.00 94.69           H  
ATOM   3187 HG22 THR A 200       3.603 -17.005 -11.206  1.00 94.69           H  
ATOM   3188 HG23 THR A 200       2.974 -15.402 -10.811  1.00 94.69           H  
ATOM   3189  OG1 THR A 200       1.479 -17.918 -12.368  1.00 94.69           O  
ATOM   3190  HG1 THR A 200       2.330 -18.358 -12.435  1.00 94.69           H  
ATOM   3191  N   LEU A 201       0.689 -13.586 -12.770  1.00 95.95           N  
ATOM   3192  H   LEU A 201       0.511 -14.002 -13.674  1.00 95.95           H  
ATOM   3193  CA  LEU A 201       0.853 -12.131 -12.710  1.00 95.95           C  
ATOM   3194  HA  LEU A 201       1.597 -11.889 -11.951  1.00 95.95           H  
ATOM   3195  C   LEU A 201      -0.438 -11.437 -12.264  1.00 95.95           C  
ATOM   3196  CB  LEU A 201       1.340 -11.596 -14.066  1.00 95.95           C  
ATOM   3197  HB2 LEU A 201       0.660 -11.942 -14.844  1.00 95.95           H  
ATOM   3198  HB3 LEU A 201       1.291 -10.508 -14.041  1.00 95.95           H  
ATOM   3199  O   LEU A 201      -0.361 -10.481 -11.496  1.00 95.95           O  
ATOM   3200  CG  LEU A 201       2.776 -12.001 -14.445  1.00 95.95           C  
ATOM   3201  HG  LEU A 201       2.846 -13.088 -14.494  1.00 95.95           H  
ATOM   3202  CD1 LEU A 201       3.101 -11.435 -15.825  1.00 95.95           C  
ATOM   3203 HD11 LEU A 201       2.408 -11.831 -16.568  1.00 95.95           H  
ATOM   3204 HD12 LEU A 201       4.117 -11.703 -16.113  1.00 95.95           H  
ATOM   3205 HD13 LEU A 201       3.017 -10.349 -15.811  1.00 95.95           H  
ATOM   3206  CD2 LEU A 201       3.815 -11.483 -13.446  1.00 95.95           C  
ATOM   3207 HD21 LEU A 201       4.819 -11.682 -13.821  1.00 95.95           H  
ATOM   3208 HD22 LEU A 201       3.705 -11.982 -12.483  1.00 95.95           H  
ATOM   3209 HD23 LEU A 201       3.696 -10.407 -13.320  1.00 95.95           H  
ATOM   3210  N   GLN A 202      -1.609 -11.967 -12.640  1.00 97.36           N  
ATOM   3211  H   GLN A 202      -1.607 -12.707 -13.327  1.00 97.36           H  
ATOM   3212  CA  GLN A 202      -2.897 -11.535 -12.080  1.00 97.36           C  
ATOM   3213  HA  GLN A 202      -3.062 -10.482 -12.312  1.00 97.36           H  
ATOM   3214  C   GLN A 202      -2.926 -11.701 -10.552  1.00 97.36           C  
ATOM   3215  CB  GLN A 202      -4.045 -12.353 -12.686  1.00 97.36           C  
ATOM   3216  HB2 GLN A 202      -3.830 -13.414 -12.561  1.00 97.36           H  
ATOM   3217  HB3 GLN A 202      -4.957 -12.124 -12.135  1.00 97.36           H  
ATOM   3218  O   GLN A 202      -3.305 -10.786  -9.821  1.00 97.36           O  
ATOM   3219  CG  GLN A 202      -4.310 -12.066 -14.168  1.00 97.36           C  
ATOM   3220  HG2 GLN A 202      -4.575 -11.016 -14.291  1.00 97.36           H  
ATOM   3221  HG3 GLN A 202      -3.412 -12.271 -14.751  1.00 97.36           H  
ATOM   3222  CD  GLN A 202      -5.438 -12.930 -14.726  1.00 97.36           C  
ATOM   3223  NE2 GLN A 202      -5.905 -12.651 -15.916  1.00 97.36           N  
ATOM   3224 HE21 GLN A 202      -5.524 -11.877 -16.441  1.00 97.36           H  
ATOM   3225 HE22 GLN A 202      -6.628 -13.242 -16.301  1.00 97.36           H  
ATOM   3226  OE1 GLN A 202      -5.900 -13.884 -14.110  1.00 97.36           O  
ATOM   3227  N   ALA A 203      -2.472 -12.850 -10.038  1.00 97.25           N  
ATOM   3228  H   ALA A 203      -2.199 -13.592 -10.667  1.00 97.25           H  
ATOM   3229  CA  ALA A 203      -2.388 -13.073  -8.596  1.00 97.25           C  
ATOM   3230  HA  ALA A 203      -3.370 -12.876  -8.165  1.00 97.25           H  
ATOM   3231  C   ALA A 203      -1.393 -12.114  -7.918  1.00 97.25           C  
ATOM   3232  CB  ALA A 203      -2.038 -14.542  -8.340  1.00 97.25           C  
ATOM   3233  HB1 ALA A 203      -2.759 -15.180  -8.850  1.00 97.25           H  
ATOM   3234  HB2 ALA A 203      -2.068 -14.748  -7.270  1.00 97.25           H  
ATOM   3235  HB3 ALA A 203      -1.039 -14.764  -8.718  1.00 97.25           H  
ATOM   3236  O   ALA A 203      -1.673 -11.623  -6.822  1.00 97.25           O  
ATOM   3237  N   LEU A 204      -0.265 -11.815  -8.575  1.00 98.11           N  
ATOM   3238  H   LEU A 204      -0.093 -12.278  -9.455  1.00 98.11           H  
ATOM   3239  CA  LEU A 204       0.743 -10.875  -8.083  1.00 98.11           C  
ATOM   3240  HA  LEU A 204       1.015 -11.173  -7.070  1.00 98.11           H  
ATOM   3241  C   LEU A 204       0.190  -9.460  -7.963  1.00 98.11           C  
ATOM   3242  CB  LEU A 204       1.998 -10.949  -8.975  1.00 98.11           C  
ATOM   3243  HB2 LEU A 204       1.802 -10.493  -9.946  1.00 98.11           H  
ATOM   3244  HB3 LEU A 204       2.217 -12.002  -9.155  1.00 98.11           H  
ATOM   3245  O   LEU A 204       0.229  -8.878  -6.876  1.00 98.11           O  
ATOM   3246  CG  LEU A 204       3.243 -10.293  -8.344  1.00 98.11           C  
ATOM   3247  HG  LEU A 204       3.259 -10.499  -7.274  1.00 98.11           H  
ATOM   3248  CD1 LEU A 204       4.494 -10.899  -8.971  1.00 98.11           C  
ATOM   3249 HD11 LEU A 204       4.480 -10.768 -10.053  1.00 98.11           H  
ATOM   3250 HD12 LEU A 204       5.381 -10.410  -8.568  1.00 98.11           H  
ATOM   3251 HD13 LEU A 204       4.541 -11.962  -8.734  1.00 98.11           H  
ATOM   3252  CD2 LEU A 204       3.342  -8.782  -8.563  1.00 98.11           C  
ATOM   3253 HD21 LEU A 204       2.450  -8.261  -8.215  1.00 98.11           H  
ATOM   3254 HD22 LEU A 204       4.194  -8.399  -8.002  1.00 98.11           H  
ATOM   3255 HD23 LEU A 204       3.503  -8.581  -9.622  1.00 98.11           H  
ATOM   3256  N   ILE A 205      -0.354  -8.914  -9.052  1.00 97.75           N  
ATOM   3257  H   ILE A 205      -0.385  -9.449  -9.908  1.00 97.75           H  
ATOM   3258  CA  ILE A 205      -0.863  -7.542  -9.061  1.00 97.75           C  
ATOM   3259  HA  ILE A 205      -0.065  -6.907  -8.674  1.00 97.75           H  
ATOM   3260  C   ILE A 205      -2.053  -7.382  -8.110  1.00 97.75           C  
ATOM   3261  CB  ILE A 205      -1.163  -7.084 -10.502  1.00 97.75           C  
ATOM   3262  HB  ILE A 205      -0.325  -7.398 -11.125  1.00 97.75           H  
ATOM   3263  O   ILE A 205      -2.164  -6.361  -7.432  1.00 97.75           O  
ATOM   3264  CG1 ILE A 205      -1.224  -5.548 -10.547  1.00 97.75           C  
ATOM   3265 HG12 ILE A 205      -0.381  -5.141  -9.989  1.00 97.75           H  
ATOM   3266 HG13 ILE A 205      -2.148  -5.198 -10.087  1.00 97.75           H  
ATOM   3267  CG2 ILE A 205      -2.436  -7.722 -11.080  1.00 97.75           C  
ATOM   3268 HG21 ILE A 205      -2.537  -7.479 -12.137  1.00 97.75           H  
ATOM   3269 HG22 ILE A 205      -2.370  -8.807 -11.000  1.00 97.75           H  
ATOM   3270 HG23 ILE A 205      -3.328  -7.368 -10.564  1.00 97.75           H  
ATOM   3271  CD1 ILE A 205      -1.132  -4.999 -11.971  1.00 97.75           C  
ATOM   3272 HD11 ILE A 205      -0.192  -5.304 -12.430  1.00 97.75           H  
ATOM   3273 HD12 ILE A 205      -1.168  -3.910 -11.937  1.00 97.75           H  
ATOM   3274 HD13 ILE A 205      -1.962  -5.369 -12.573  1.00 97.75           H  
ATOM   3275  N   ALA A 206      -2.879  -8.422  -7.945  1.00 97.95           N  
ATOM   3276  H   ALA A 206      -2.789  -9.214  -8.566  1.00 97.95           H  
ATOM   3277  CA  ALA A 206      -3.941  -8.442  -6.946  1.00 97.95           C  
ATOM   3278  HA  ALA A 206      -4.600  -7.594  -7.132  1.00 97.95           H  
ATOM   3279  C   ALA A 206      -3.401  -8.297  -5.511  1.00 97.95           C  
ATOM   3280  CB  ALA A 206      -4.760  -9.725  -7.113  1.00 97.95           C  
ATOM   3281  HB1 ALA A 206      -5.181  -9.764  -8.117  1.00 97.95           H  
ATOM   3282  HB2 ALA A 206      -4.129 -10.600  -6.958  1.00 97.95           H  
ATOM   3283  HB3 ALA A 206      -5.576  -9.737  -6.390  1.00 97.95           H  
ATOM   3284  O   ALA A 206      -3.979  -7.543  -4.725  1.00 97.95           O  
ATOM   3285  N   GLN A 207      -2.279  -8.947  -5.162  1.00 97.68           N  
ATOM   3286  H   GLN A 207      -1.808  -9.518  -5.849  1.00 97.68           H  
ATOM   3287  CA  GLN A 207      -1.658  -8.736  -3.848  1.00 97.68           C  
ATOM   3288  HA  GLN A 207      -2.417  -8.898  -3.083  1.00 97.68           H  
ATOM   3289  C   GLN A 207      -1.180  -7.292  -3.676  1.00 97.68           C  
ATOM   3290  CB  GLN A 207      -0.485  -9.694  -3.577  1.00 97.68           C  
ATOM   3291  HB2 GLN A 207      -0.047  -9.414  -2.618  1.00 97.68           H  
ATOM   3292  HB3 GLN A 207       0.285  -9.558  -4.337  1.00 97.68           H  
ATOM   3293  O   GLN A 207      -1.434  -6.706  -2.625  1.00 97.68           O  
ATOM   3294  CG  GLN A 207      -0.839 -11.183  -3.500  1.00 97.68           C  
ATOM   3295  HG2 GLN A 207      -0.957 -11.573  -4.511  1.00 97.68           H  
ATOM   3296  HG3 GLN A 207       0.000 -11.711  -3.047  1.00 97.68           H  
ATOM   3297  CD  GLN A 207      -2.093 -11.491  -2.687  1.00 97.68           C  
ATOM   3298  NE2 GLN A 207      -3.073 -12.125  -3.292  1.00 97.68           N  
ATOM   3299 HE21 GLN A 207      -3.902 -12.334  -2.754  1.00 97.68           H  
ATOM   3300 HE22 GLN A 207      -2.977 -12.367  -4.268  1.00 97.68           H  
ATOM   3301  OE1 GLN A 207      -2.228 -11.151  -1.514  1.00 97.68           O  
ATOM   3302  N   VAL A 208      -0.555  -6.694  -4.696  1.00 97.95           N  
ATOM   3303  H   VAL A 208      -0.381  -7.231  -5.534  1.00 97.95           H  
ATOM   3304  CA  VAL A 208      -0.102  -5.291  -4.648  1.00 97.95           C  
ATOM   3305  HA  VAL A 208       0.548  -5.164  -3.782  1.00 97.95           H  
ATOM   3306  C   VAL A 208      -1.289  -4.340  -4.469  1.00 97.95           C  
ATOM   3307  CB  VAL A 208       0.706  -4.912  -5.904  1.00 97.95           C  
ATOM   3308  HB  VAL A 208       0.074  -5.015  -6.786  1.00 97.95           H  
ATOM   3309  O   VAL A 208      -1.269  -3.488  -3.580  1.00 97.95           O  
ATOM   3310  CG1 VAL A 208       1.204  -3.466  -5.821  1.00 97.95           C  
ATOM   3311 HG11 VAL A 208       0.373  -2.772  -5.701  1.00 97.95           H  
ATOM   3312 HG12 VAL A 208       1.723  -3.207  -6.744  1.00 97.95           H  
ATOM   3313 HG13 VAL A 208       1.882  -3.345  -4.975  1.00 97.95           H  
ATOM   3314  CG2 VAL A 208       1.945  -5.800  -6.077  1.00 97.95           C  
ATOM   3315 HG21 VAL A 208       2.629  -5.654  -5.241  1.00 97.95           H  
ATOM   3316 HG22 VAL A 208       2.454  -5.535  -7.003  1.00 97.95           H  
ATOM   3317 HG23 VAL A 208       1.663  -6.851  -6.137  1.00 97.95           H  
ATOM   3318  N   ARG A 209      -2.376  -4.532  -5.230  1.00 98.01           N  
ATOM   3319  H   ARG A 209      -2.326  -5.234  -5.954  1.00 98.01           H  
ATOM   3320  CA  ARG A 209      -3.613  -3.746  -5.085  1.00 98.01           C  
ATOM   3321  HA  ARG A 209      -3.390  -2.696  -5.274  1.00 98.01           H  
ATOM   3322  C   ARG A 209      -4.180  -3.821  -3.672  1.00 98.01           C  
ATOM   3323  CB  ARG A 209      -4.672  -4.227  -6.083  1.00 98.01           C  
ATOM   3324  HB2 ARG A 209      -4.754  -5.312  -6.019  1.00 98.01           H  
ATOM   3325  HB3 ARG A 209      -5.635  -3.799  -5.806  1.00 98.01           H  
ATOM   3326  O   ARG A 209      -4.610  -2.797  -3.155  1.00 98.01           O  
ATOM   3327  CG  ARG A 209      -4.372  -3.817  -7.529  1.00 98.01           C  
ATOM   3328  HG2 ARG A 209      -3.383  -4.163  -7.830  1.00 98.01           H  
ATOM   3329  HG3 ARG A 209      -4.412  -2.732  -7.624  1.00 98.01           H  
ATOM   3330  CD  ARG A 209      -5.434  -4.455  -8.424  1.00 98.01           C  
ATOM   3331  HD2 ARG A 209      -5.426  -5.531  -8.249  1.00 98.01           H  
ATOM   3332  HD3 ARG A 209      -6.415  -4.062  -8.158  1.00 98.01           H  
ATOM   3333  NE  ARG A 209      -5.185  -4.185  -9.843  1.00 98.01           N  
ATOM   3334  HE  ARG A 209      -4.753  -3.310 -10.104  1.00 98.01           H  
ATOM   3335  NH1 ARG A 209      -5.936  -6.183 -10.695  1.00 98.01           N  
ATOM   3336 HH11 ARG A 209      -6.072  -6.744 -11.524  1.00 98.01           H  
ATOM   3337 HH12 ARG A 209      -6.263  -6.529  -9.804  1.00 98.01           H  
ATOM   3338  NH2 ARG A 209      -5.189  -4.622 -12.052  1.00 98.01           N  
ATOM   3339 HH21 ARG A 209      -5.374  -5.284 -12.792  1.00 98.01           H  
ATOM   3340 HH22 ARG A 209      -4.982  -3.663 -12.294  1.00 98.01           H  
ATOM   3341  CZ  ARG A 209      -5.438  -4.994 -10.849  1.00 98.01           C  
ATOM   3342  N   MET A 210      -4.142  -4.990  -3.025  1.00 96.63           N  
ATOM   3343  H   MET A 210      -3.793  -5.797  -3.521  1.00 96.63           H  
ATOM   3344  CA  MET A 210      -4.572  -5.138  -1.627  1.00 96.63           C  
ATOM   3345  HA  MET A 210      -5.569  -4.710  -1.516  1.00 96.63           H  
ATOM   3346  C   MET A 210      -3.667  -4.410  -0.626  1.00 96.63           C  
ATOM   3347  CB  MET A 210      -4.623  -6.616  -1.222  1.00 96.63           C  
ATOM   3348  HB2 MET A 210      -3.671  -7.098  -1.446  1.00 96.63           H  
ATOM   3349  HB3 MET A 210      -4.782  -6.669  -0.145  1.00 96.63           H  
ATOM   3350  O   MET A 210      -4.121  -4.103   0.473  1.00 96.63           O  
ATOM   3351  CG  MET A 210      -5.753  -7.400  -1.880  1.00 96.63           C  
ATOM   3352  HG2 MET A 210      -5.611  -7.405  -2.961  1.00 96.63           H  
ATOM   3353  HG3 MET A 210      -6.702  -6.908  -1.665  1.00 96.63           H  
ATOM   3354  SD  MET A 210      -5.838  -9.111  -1.285  1.00 96.63           S  
ATOM   3355  CE  MET A 210      -7.001  -9.777  -2.502  1.00 96.63           C  
ATOM   3356  HE1 MET A 210      -7.929  -9.206  -2.476  1.00 96.63           H  
ATOM   3357  HE2 MET A 210      -6.567  -9.706  -3.499  1.00 96.63           H  
ATOM   3358  HE3 MET A 210      -7.215 -10.822  -2.277  1.00 96.63           H  
ATOM   3359  N   VAL A 211      -2.392  -4.178  -0.954  1.00 95.30           N  
ATOM   3360  H   VAL A 211      -2.057  -4.488  -1.855  1.00 95.30           H  
ATOM   3361  CA  VAL A 211      -1.493  -3.368  -0.117  1.00 95.30           C  
ATOM   3362  HA  VAL A 211      -1.693  -3.593   0.930  1.00 95.30           H  
ATOM   3363  C   VAL A 211      -1.775  -1.879  -0.293  1.00 95.30           C  
ATOM   3364  CB  VAL A 211      -0.009  -3.694  -0.394  1.00 95.30           C  
ATOM   3365  HB  VAL A 211       0.227  -3.523  -1.444  1.00 95.30           H  
ATOM   3366  O   VAL A 211      -1.706  -1.140   0.685  1.00 95.30           O  
ATOM   3367  CG1 VAL A 211       0.941  -2.832   0.451  1.00 95.30           C  
ATOM   3368 HG11 VAL A 211       0.711  -2.945   1.511  1.00 95.30           H  
ATOM   3369 HG12 VAL A 211       0.847  -1.783   0.169  1.00 95.30           H  
ATOM   3370 HG13 VAL A 211       1.974  -3.126   0.264  1.00 95.30           H  
ATOM   3371  CG2 VAL A 211       0.272  -5.163  -0.052  1.00 95.30           C  
ATOM   3372 HG21 VAL A 211      -0.079  -5.798  -0.865  1.00 95.30           H  
ATOM   3373 HG22 VAL A 211       1.342  -5.338   0.061  1.00 95.30           H  
ATOM   3374 HG23 VAL A 211      -0.254  -5.445   0.861  1.00 95.30           H  
ATOM   3375  N   TYR A 212      -2.088  -1.446  -1.516  1.00 97.24           N  
ATOM   3376  H   TYR A 212      -2.053  -2.107  -2.278  1.00 97.24           H  
ATOM   3377  CA  TYR A 212      -2.356  -0.041  -1.838  1.00 97.24           C  
ATOM   3378  HA  TYR A 212      -1.633   0.599  -1.332  1.00 97.24           H  
ATOM   3379  C   TYR A 212      -3.742   0.408  -1.367  1.00 97.24           C  
ATOM   3380  CB  TYR A 212      -2.214   0.158  -3.354  1.00 97.24           C  
ATOM   3381  HB2 TYR A 212      -2.547   1.170  -3.584  1.00 97.24           H  
ATOM   3382  HB3 TYR A 212      -2.877  -0.543  -3.862  1.00 97.24           H  
ATOM   3383  O   TYR A 212      -3.884   1.486  -0.791  1.00 97.24           O  
ATOM   3384  CG  TYR A 212      -0.829   0.015  -3.960  1.00 97.24           C  
ATOM   3385  CD1 TYR A 212       0.303  -0.259  -3.166  1.00 97.24           C  
ATOM   3386  HD1 TYR A 212       0.209  -0.442  -2.106  1.00 97.24           H  
ATOM   3387  CD2 TYR A 212      -0.673   0.188  -5.350  1.00 97.24           C  
ATOM   3388  HD2 TYR A 212      -1.529   0.399  -5.974  1.00 97.24           H  
ATOM   3389  CE1 TYR A 212       1.581  -0.314  -3.741  1.00 97.24           C  
ATOM   3390  HE1 TYR A 212       2.447  -0.513  -3.127  1.00 97.24           H  
ATOM   3391  CE2 TYR A 212       0.607   0.116  -5.931  1.00 97.24           C  
ATOM   3392  HE2 TYR A 212       0.744   0.257  -6.993  1.00 97.24           H  
ATOM   3393  OH  TYR A 212       2.968  -0.166  -5.686  1.00 97.24           O  
ATOM   3394  HH  TYR A 212       3.645  -0.342  -5.029  1.00 97.24           H  
ATOM   3395  CZ  TYR A 212       1.736  -0.117  -5.125  1.00 97.24           C  
ATOM   3396  N   LYS A 213      -4.759  -0.430  -1.583  1.00 96.38           N  
ATOM   3397  H   LYS A 213      -4.565  -1.308  -2.044  1.00 96.38           H  
ATOM   3398  CA  LYS A 213      -6.142  -0.150  -1.203  1.00 96.38           C  
ATOM   3399  HA  LYS A 213      -6.430   0.804  -1.646  1.00 96.38           H  
ATOM   3400  C   LYS A 213      -6.261  -0.014   0.316  1.00 96.38           C  
ATOM   3401  CB  LYS A 213      -7.052  -1.243  -1.783  1.00 96.38           C  
ATOM   3402  HB2 LYS A 213      -6.956  -1.231  -2.869  1.00 96.38           H  
ATOM   3403  HB3 LYS A 213      -6.738  -2.219  -1.414  1.00 96.38           H  
ATOM   3404  O   LYS A 213      -5.933  -0.932   1.064  1.00 96.38           O  
ATOM   3405  CG  LYS A 213      -8.519  -1.013  -1.410  1.00 96.38           C  
ATOM   3406  HG2 LYS A 213      -8.769   0.033  -1.588  1.00 96.38           H  
ATOM   3407  HG3 LYS A 213      -8.651  -1.229  -0.350  1.00 96.38           H  
ATOM   3408  CD  LYS A 213      -9.476  -1.885  -2.230  1.00 96.38           C  
ATOM   3409  HD2 LYS A 213      -9.476  -1.520  -3.257  1.00 96.38           H  
ATOM   3410  HD3 LYS A 213      -9.158  -2.927  -2.211  1.00 96.38           H  
ATOM   3411  CE  LYS A 213     -10.875  -1.755  -1.616  1.00 96.38           C  
ATOM   3412  HE2 LYS A 213     -11.016  -2.520  -0.852  1.00 96.38           H  
ATOM   3413  HE3 LYS A 213     -10.937  -0.784  -1.125  1.00 96.38           H  
ATOM   3414  NZ  LYS A 213     -11.957  -1.799  -2.619  1.00 96.38           N  
ATOM   3415  HZ1 LYS A 213     -11.807  -1.028  -3.254  1.00 96.38           H  
ATOM   3416  HZ2 LYS A 213     -12.815  -1.484  -2.191  1.00 96.38           H  
ATOM   3417  HZ3 LYS A 213     -12.052  -2.671  -3.120  1.00 96.38           H  
ATOM   3418  N   GLY A 214      -6.741   1.140   0.767  1.00 93.29           N  
ATOM   3419  H   GLY A 214      -6.971   1.849   0.086  1.00 93.29           H  
ATOM   3420  CA  GLY A 214      -6.899   1.487   2.178  1.00 93.29           C  
ATOM   3421  HA2 GLY A 214      -7.395   0.666   2.697  1.00 93.29           H  
ATOM   3422  HA3 GLY A 214      -7.535   2.370   2.242  1.00 93.29           H  
ATOM   3423  C   GLY A 214      -5.590   1.795   2.912  1.00 93.29           C  
ATOM   3424  O   GLY A 214      -5.615   1.998   4.129  1.00 93.29           O  
ATOM   3425  N   HIS A 215      -4.443   1.845   2.220  1.00 93.24           N  
ATOM   3426  H   HIS A 215      -4.465   1.714   1.218  1.00 93.24           H  
ATOM   3427  CA  HIS A 215      -3.179   2.239   2.840  1.00 93.24           C  
ATOM   3428  HA  HIS A 215      -2.950   1.530   3.636  1.00 93.24           H  
ATOM   3429  C   HIS A 215      -3.294   3.644   3.441  1.00 93.24           C  
ATOM   3430  CB  HIS A 215      -2.044   2.209   1.816  1.00 93.24           C  
ATOM   3431  HB2 HIS A 215      -2.002   1.228   1.341  1.00 93.24           H  
ATOM   3432  HB3 HIS A 215      -2.240   2.956   1.047  1.00 93.24           H  
ATOM   3433  O   HIS A 215      -3.792   4.550   2.783  1.00 93.24           O  
ATOM   3434  CG  HIS A 215      -0.719   2.504   2.461  1.00 93.24           C  
ATOM   3435  CD2 HIS A 215      -0.149   3.738   2.628  1.00 93.24           C  
ATOM   3436  HD2 HIS A 215      -0.541   4.682   2.281  1.00 93.24           H  
ATOM   3437  ND1 HIS A 215       0.077   1.590   3.109  1.00 93.24           N  
ATOM   3438  HD1 HIS A 215      -0.039   0.588   3.056  1.00 93.24           H  
ATOM   3439  CE1 HIS A 215       1.106   2.259   3.658  1.00 93.24           C  
ATOM   3440  HE1 HIS A 215       1.940   1.824   4.189  1.00 93.24           H  
ATOM   3441  NE2 HIS A 215       0.992   3.564   3.407  1.00 93.24           N  
ATOM   3442  N   GLY A 216      -2.850   3.828   4.689  1.00 90.72           N  
ATOM   3443  H   GLY A 216      -2.386   3.061   5.155  1.00 90.72           H  
ATOM   3444  CA  GLY A 216      -2.943   5.112   5.400  1.00 90.72           C  
ATOM   3445  HA2 GLY A 216      -2.536   5.899   4.766  1.00 90.72           H  
ATOM   3446  HA3 GLY A 216      -2.336   5.067   6.304  1.00 90.72           H  
ATOM   3447  C   GLY A 216      -4.367   5.525   5.803  1.00 90.72           C  
ATOM   3448  O   GLY A 216      -4.552   6.573   6.410  1.00 90.72           O  
ATOM   3449  N   MET A 217      -5.385   4.705   5.517  1.00 92.65           N  
ATOM   3450  H   MET A 217      -5.188   3.871   4.982  1.00 92.65           H  
ATOM   3451  CA  MET A 217      -6.798   5.046   5.731  1.00 92.65           C  
ATOM   3452  HA  MET A 217      -6.870   6.092   6.031  1.00 92.65           H  
ATOM   3453  C   MET A 217      -7.455   4.236   6.855  1.00 92.65           C  
ATOM   3454  CB  MET A 217      -7.577   4.906   4.419  1.00 92.65           C  
ATOM   3455  HB2 MET A 217      -8.617   5.176   4.601  1.00 92.65           H  
ATOM   3456  HB3 MET A 217      -7.548   3.868   4.087  1.00 92.65           H  
ATOM   3457  O   MET A 217      -8.680   4.239   6.984  1.00 92.65           O  
ATOM   3458  CG  MET A 217      -7.032   5.807   3.308  1.00 92.65           C  
ATOM   3459  HG2 MET A 217      -5.995   5.540   3.105  1.00 92.65           H  
ATOM   3460  HG3 MET A 217      -7.056   6.846   3.638  1.00 92.65           H  
ATOM   3461  SD  MET A 217      -7.949   5.662   1.758  1.00 92.65           S  
ATOM   3462  CE  MET A 217      -9.487   6.500   2.232  1.00 92.65           C  
ATOM   3463  HE1 MET A 217      -9.270   7.528   2.522  1.00 92.65           H  
ATOM   3464  HE2 MET A 217      -9.958   5.964   3.056  1.00 92.65           H  
ATOM   3465  HE3 MET A 217     -10.185   6.509   1.395  1.00 92.65           H  
ATOM   3466  N   THR A 218      -6.671   3.534   7.682  1.00 92.87           N  
ATOM   3467  H   THR A 218      -5.679   3.504   7.494  1.00 92.87           H  
ATOM   3468  CA  THR A 218      -7.210   2.646   8.724  1.00 92.87           C  
ATOM   3469  HA  THR A 218      -7.786   1.858   8.238  1.00 92.87           H  
ATOM   3470  C   THR A 218      -8.156   3.385   9.664  1.00 92.87           C  
ATOM   3471  CB  THR A 218      -6.097   1.990   9.553  1.00 92.87           C  
ATOM   3472  HB  THR A 218      -5.577   2.748  10.140  1.00 92.87           H  
ATOM   3473  O   THR A 218      -9.299   2.977   9.819  1.00 92.87           O  
ATOM   3474  CG2 THR A 218      -6.658   0.921  10.489  1.00 92.87           C  
ATOM   3475 HG21 THR A 218      -7.285   1.381  11.253  1.00 92.87           H  
ATOM   3476 HG22 THR A 218      -7.262   0.207   9.929  1.00 92.87           H  
ATOM   3477 HG23 THR A 218      -5.848   0.391  10.989  1.00 92.87           H  
ATOM   3478  OG1 THR A 218      -5.160   1.348   8.722  1.00 92.87           O  
ATOM   3479  HG1 THR A 218      -5.258   0.406   8.879  1.00 92.87           H  
ATOM   3480  N   MET A 219      -7.725   4.508  10.247  1.00 94.01           N  
ATOM   3481  H   MET A 219      -6.785   4.829  10.065  1.00 94.01           H  
ATOM   3482  CA  MET A 219      -8.558   5.236  11.211  1.00 94.01           C  
ATOM   3483  HA  MET A 219      -8.997   4.508  11.894  1.00 94.01           H  
ATOM   3484  C   MET A 219      -9.755   5.935  10.570  1.00 94.01           C  
ATOM   3485  CB  MET A 219      -7.700   6.217  12.020  1.00 94.01           C  
ATOM   3486  HB2 MET A 219      -8.347   6.920  12.543  1.00 94.01           H  
ATOM   3487  HB3 MET A 219      -7.057   6.789  11.351  1.00 94.01           H  
ATOM   3488  O   MET A 219     -10.798   6.040  11.205  1.00 94.01           O  
ATOM   3489  CG  MET A 219      -6.840   5.466  13.048  1.00 94.01           C  
ATOM   3490  HG2 MET A 219      -6.117   4.851  12.511  1.00 94.01           H  
ATOM   3491  HG3 MET A 219      -6.265   6.185  13.632  1.00 94.01           H  
ATOM   3492  SD  MET A 219      -7.740   4.381  14.199  1.00 94.01           S  
ATOM   3493  CE  MET A 219      -9.067   5.464  14.800  1.00 94.01           C  
ATOM   3494  HE1 MET A 219      -8.647   6.309  15.344  1.00 94.01           H  
ATOM   3495  HE2 MET A 219      -9.677   5.821  13.970  1.00 94.01           H  
ATOM   3496  HE3 MET A 219      -9.714   4.893  15.466  1.00 94.01           H  
ATOM   3497  N   LEU A 220      -9.641   6.346   9.305  1.00 94.86           N  
ATOM   3498  H   LEU A 220      -8.769   6.190   8.821  1.00 94.86           H  
ATOM   3499  CA  LEU A 220     -10.785   6.821   8.529  1.00 94.86           C  
ATOM   3500  HA  LEU A 220     -11.241   7.671   9.037  1.00 94.86           H  
ATOM   3501  C   LEU A 220     -11.848   5.721   8.395  1.00 94.86           C  
ATOM   3502  CB  LEU A 220     -10.279   7.254   7.145  1.00 94.86           C  
ATOM   3503  HB2 LEU A 220      -9.383   7.866   7.247  1.00 94.86           H  
ATOM   3504  HB3 LEU A 220     -10.007   6.365   6.577  1.00 94.86           H  
ATOM   3505  O   LEU A 220     -13.028   5.960   8.625  1.00 94.86           O  
ATOM   3506  CG  LEU A 220     -11.346   8.035   6.366  1.00 94.86           C  
ATOM   3507  HG  LEU A 220     -12.345   7.686   6.625  1.00 94.86           H  
ATOM   3508  CD1 LEU A 220     -11.230   9.513   6.692  1.00 94.86           C  
ATOM   3509 HD11 LEU A 220     -10.270   9.890   6.339  1.00 94.86           H  
ATOM   3510 HD12 LEU A 220     -11.289   9.667   7.770  1.00 94.86           H  
ATOM   3511 HD13 LEU A 220     -12.044  10.055   6.211  1.00 94.86           H  
ATOM   3512  CD2 LEU A 220     -11.138   7.851   4.868  1.00 94.86           C  
ATOM   3513 HD21 LEU A 220     -10.132   8.169   4.593  1.00 94.86           H  
ATOM   3514 HD22 LEU A 220     -11.859   8.455   4.316  1.00 94.86           H  
ATOM   3515 HD23 LEU A 220     -11.281   6.802   4.609  1.00 94.86           H  
ATOM   3516  N   SER A 221     -11.405   4.506   8.067  1.00 94.95           N  
ATOM   3517  H   SER A 221     -10.413   4.385   7.921  1.00 94.95           H  
ATOM   3518  CA  SER A 221     -12.274   3.338   7.899  1.00 94.95           C  
ATOM   3519  HA  SER A 221     -13.092   3.596   7.228  1.00 94.95           H  
ATOM   3520  C   SER A 221     -12.890   2.887   9.226  1.00 94.95           C  
ATOM   3521  CB  SER A 221     -11.490   2.176   7.278  1.00 94.95           C  
ATOM   3522  HB2 SER A 221     -12.184   1.370   7.041  1.00 94.95           H  
ATOM   3523  HB3 SER A 221     -10.756   1.803   7.993  1.00 94.95           H  
ATOM   3524  O   SER A 221     -14.046   2.487   9.257  1.00 94.95           O  
ATOM   3525  OG  SER A 221     -10.822   2.581   6.094  1.00 94.95           O  
ATOM   3526  HG  SER A 221     -10.109   3.176   6.337  1.00 94.95           H  
ATOM   3527  N   GLU A 222     -12.153   2.981  10.336  1.00 95.97           N  
ATOM   3528  H   GLU A 222     -11.179   3.234  10.245  1.00 95.97           H  
ATOM   3529  CA  GLU A 222     -12.675   2.660  11.671  1.00 95.97           C  
ATOM   3530  HA  GLU A 222     -13.206   1.709  11.627  1.00 95.97           H  
ATOM   3531  C   GLU A 222     -13.694   3.697  12.167  1.00 95.97           C  
ATOM   3532  CB  GLU A 222     -11.520   2.523  12.675  1.00 95.97           C  
ATOM   3533  HB2 GLU A 222     -11.925   2.480  13.686  1.00 95.97           H  
ATOM   3534  HB3 GLU A 222     -10.890   3.411  12.615  1.00 95.97           H  
ATOM   3535  O   GLU A 222     -14.671   3.322  12.814  1.00 95.97           O  
ATOM   3536  CG  GLU A 222     -10.648   1.276  12.445  1.00 95.97           C  
ATOM   3537  HG2 GLU A 222     -10.238   1.300  11.436  1.00 95.97           H  
ATOM   3538  HG3 GLU A 222      -9.808   1.316  13.139  1.00 95.97           H  
ATOM   3539  CD  GLU A 222     -11.391  -0.056  12.648  1.00 95.97           C  
ATOM   3540  OE1 GLU A 222     -10.958  -1.082  12.082  1.00 95.97           O  
ATOM   3541  OE2 GLU A 222     -12.365  -0.121  13.435  1.00 95.97           O  
ATOM   3542  N   MET A 223     -13.507   4.986  11.852  1.00 96.75           N  
ATOM   3543  H   MET A 223     -12.680   5.249  11.336  1.00 96.75           H  
ATOM   3544  CA  MET A 223     -14.520   6.014  12.125  1.00 96.75           C  
ATOM   3545  HA  MET A 223     -14.816   5.953  13.172  1.00 96.75           H  
ATOM   3546  C   MET A 223     -15.789   5.763  11.304  1.00 96.75           C  
ATOM   3547  CB  MET A 223     -13.969   7.424  11.861  1.00 96.75           C  
ATOM   3548  HB2 MET A 223     -13.509   7.453  10.874  1.00 96.75           H  
ATOM   3549  HB3 MET A 223     -14.798   8.132  11.874  1.00 96.75           H  
ATOM   3550  O   MET A 223     -16.873   5.723  11.879  1.00 96.75           O  
ATOM   3551  CG  MET A 223     -12.956   7.862  12.927  1.00 96.75           C  
ATOM   3552  HG2 MET A 223     -13.431   7.772  13.904  1.00 96.75           H  
ATOM   3553  HG3 MET A 223     -12.102   7.183  12.918  1.00 96.75           H  
ATOM   3554  SD  MET A 223     -12.346   9.568  12.769  1.00 96.75           S  
ATOM   3555  CE  MET A 223     -11.559   9.520  11.138  1.00 96.75           C  
ATOM   3556  HE1 MET A 223     -12.309   9.304  10.377  1.00 96.75           H  
ATOM   3557  HE2 MET A 223     -11.111  10.490  10.921  1.00 96.75           H  
ATOM   3558  HE3 MET A 223     -10.788   8.749  11.125  1.00 96.75           H  
ATOM   3559  N   ASP A 224     -15.657   5.504   9.999  1.00 96.44           N  
ATOM   3560  H   ASP A 224     -14.739   5.571   9.582  1.00 96.44           H  
ATOM   3561  CA  ASP A 224     -16.779   5.142   9.118  1.00 96.44           C  
ATOM   3562  HA  ASP A 224     -17.498   5.961   9.087  1.00 96.44           H  
ATOM   3563  C   ASP A 224     -17.533   3.903   9.628  1.00 96.44           C  
ATOM   3564  CB  ASP A 224     -16.229   4.914   7.700  1.00 96.44           C  
ATOM   3565  HB2 ASP A 224     -15.660   5.792   7.394  1.00 96.44           H  
ATOM   3566  HB3 ASP A 224     -15.550   4.061   7.702  1.00 96.44           H  
ATOM   3567  O   ASP A 224     -18.759   3.906   9.751  1.00 96.44           O  
ATOM   3568  CG  ASP A 224     -17.338   4.679   6.675  1.00 96.44           C  
ATOM   3569  OD1 ASP A 224     -18.163   5.593   6.493  1.00 96.44           O  
ATOM   3570  OD2 ASP A 224     -17.367   3.617   6.016  1.00 96.44           O  
ATOM   3571  N   LEU A 225     -16.794   2.865  10.030  1.00 95.85           N  
ATOM   3572  H   LEU A 225     -15.797   2.901   9.873  1.00 95.85           H  
ATOM   3573  CA  LEU A 225     -17.367   1.655  10.609  1.00 95.85           C  
ATOM   3574  HA  LEU A 225     -18.093   1.262   9.898  1.00 95.85           H  
ATOM   3575  C   LEU A 225     -18.111   1.944  11.917  1.00 95.85           C  
ATOM   3576  CB  LEU A 225     -16.249   0.620  10.815  1.00 95.85           C  
ATOM   3577  HB2 LEU A 225     -15.779   0.417   9.853  1.00 95.85           H  
ATOM   3578  HB3 LEU A 225     -15.494   1.049  11.474  1.00 95.85           H  
ATOM   3579  O   LEU A 225     -19.216   1.438  12.103  1.00 95.85           O  
ATOM   3580  CG  LEU A 225     -16.729  -0.710  11.424  1.00 95.85           C  
ATOM   3581  HG  LEU A 225     -17.179  -0.528  12.400  1.00 95.85           H  
ATOM   3582  CD1 LEU A 225     -17.751  -1.424  10.534  1.00 95.85           C  
ATOM   3583 HD11 LEU A 225     -17.997  -2.397  10.960  1.00 95.85           H  
ATOM   3584 HD12 LEU A 225     -17.342  -1.558   9.533  1.00 95.85           H  
ATOM   3585 HD13 LEU A 225     -18.666  -0.835  10.474  1.00 95.85           H  
ATOM   3586  CD2 LEU A 225     -15.535  -1.640  11.633  1.00 95.85           C  
ATOM   3587 HD21 LEU A 225     -15.073  -1.872  10.673  1.00 95.85           H  
ATOM   3588 HD22 LEU A 225     -15.859  -2.562  12.116  1.00 95.85           H  
ATOM   3589 HD23 LEU A 225     -14.796  -1.146  12.264  1.00 95.85           H  
ATOM   3590  N   LEU A 226     -17.543   2.747  12.822  1.00 95.76           N  
ATOM   3591  H   LEU A 226     -16.635   3.141  12.617  1.00 95.76           H  
ATOM   3592  CA  LEU A 226     -18.209   3.114  14.074  1.00 95.76           C  
ATOM   3593  HA  LEU A 226     -18.461   2.193  14.601  1.00 95.76           H  
ATOM   3594  C   LEU A 226     -19.522   3.864  13.817  1.00 95.76           C  
ATOM   3595  CB  LEU A 226     -17.251   3.946  14.946  1.00 95.76           C  
ATOM   3596  HB2 LEU A 226     -16.367   3.349  15.172  1.00 95.76           H  
ATOM   3597  HB3 LEU A 226     -16.928   4.817  14.376  1.00 95.76           H  
ATOM   3598  O   LEU A 226     -20.501   3.620  14.523  1.00 95.76           O  
ATOM   3599  CG  LEU A 226     -17.882   4.439  16.264  1.00 95.76           C  
ATOM   3600  HG  LEU A 226     -18.739   5.078  16.050  1.00 95.76           H  
ATOM   3601  CD1 LEU A 226     -18.328   3.282  17.165  1.00 95.76           C  
ATOM   3602 HD11 LEU A 226     -18.671   3.676  18.122  1.00 95.76           H  
ATOM   3603 HD12 LEU A 226     -19.157   2.756  16.692  1.00 95.76           H  
ATOM   3604 HD13 LEU A 226     -17.497   2.596  17.324  1.00 95.76           H  
ATOM   3605  CD2 LEU A 226     -16.880   5.270  17.058  1.00 95.76           C  
ATOM   3606 HD21 LEU A 226     -17.389   5.774  17.879  1.00 95.76           H  
ATOM   3607 HD22 LEU A 226     -16.096   4.623  17.451  1.00 95.76           H  
ATOM   3608 HD23 LEU A 226     -16.430   6.023  16.410  1.00 95.76           H  
ATOM   3609  N   VAL A 227     -19.550   4.744  12.814  1.00 95.26           N  
ATOM   3610  H   VAL A 227     -18.699   4.907  12.294  1.00 95.26           H  
ATOM   3611  CA  VAL A 227     -20.756   5.480  12.416  1.00 95.26           C  
ATOM   3612  HA  VAL A 227     -21.195   5.937  13.303  1.00 95.26           H  
ATOM   3613  C   VAL A 227     -21.816   4.540  11.840  1.00 95.26           C  
ATOM   3614  CB  VAL A 227     -20.399   6.612  11.428  1.00 95.26           C  
ATOM   3615  HB  VAL A 227     -19.811   6.212  10.603  1.00 95.26           H  
ATOM   3616  O   VAL A 227     -22.992   4.712  12.144  1.00 95.26           O  
ATOM   3617  CG1 VAL A 227     -21.638   7.302  10.850  1.00 95.26           C  
ATOM   3618 HG11 VAL A 227     -22.202   6.613  10.221  1.00 95.26           H  
ATOM   3619 HG12 VAL A 227     -21.333   8.138  10.221  1.00 95.26           H  
ATOM   3620 HG13 VAL A 227     -22.276   7.668  11.655  1.00 95.26           H  
ATOM   3621  CG2 VAL A 227     -19.581   7.694  12.148  1.00 95.26           C  
ATOM   3622 HG21 VAL A 227     -20.131   8.064  13.013  1.00 95.26           H  
ATOM   3623 HG22 VAL A 227     -19.374   8.518  11.465  1.00 95.26           H  
ATOM   3624 HG23 VAL A 227     -18.630   7.288  12.491  1.00 95.26           H  
ATOM   3625  N   LYS A 228     -21.427   3.532  11.052  1.00 93.36           N  
ATOM   3626  H   LYS A 228     -20.447   3.495  10.812  1.00 93.36           H  
ATOM   3627  CA  LYS A 228     -22.360   2.687  10.280  1.00 93.36           C  
ATOM   3628  HA  LYS A 228     -23.300   3.224  10.154  1.00 93.36           H  
ATOM   3629  C   LYS A 228     -22.753   1.369  10.942  1.00 93.36           C  
ATOM   3630  CB  LYS A 228     -21.757   2.449   8.887  1.00 93.36           C  
ATOM   3631  HB2 LYS A 228     -20.718   2.134   8.975  1.00 93.36           H  
ATOM   3632  HB3 LYS A 228     -22.319   1.676   8.363  1.00 93.36           H  
ATOM   3633  O   LYS A 228     -23.726   0.745  10.520  1.00 93.36           O  
ATOM   3634  CG  LYS A 228     -21.855   3.749   8.087  1.00 93.36           C  
ATOM   3635  HG2 LYS A 228     -22.911   3.966   7.927  1.00 93.36           H  
ATOM   3636  HG3 LYS A 228     -21.425   4.567   8.665  1.00 93.36           H  
ATOM   3637  CD  LYS A 228     -21.141   3.714   6.736  1.00 93.36           C  
ATOM   3638  HD2 LYS A 228     -20.065   3.661   6.904  1.00 93.36           H  
ATOM   3639  HD3 LYS A 228     -21.478   2.873   6.130  1.00 93.36           H  
ATOM   3640  CE  LYS A 228     -21.536   5.044   6.088  1.00 93.36           C  
ATOM   3641  HE2 LYS A 228     -21.688   5.772   6.885  1.00 93.36           H  
ATOM   3642  HE3 LYS A 228     -22.486   4.945   5.564  1.00 93.36           H  
ATOM   3643  NZ  LYS A 228     -20.506   5.620   5.218  1.00 93.36           N  
ATOM   3644  HZ1 LYS A 228     -20.340   5.089   4.374  1.00 93.36           H  
ATOM   3645  HZ2 LYS A 228     -19.652   5.699   5.750  1.00 93.36           H  
ATOM   3646  HZ3 LYS A 228     -20.762   6.584   5.058  1.00 93.36           H  
ATOM   3647  N   VAL A 229     -22.008   0.909  11.945  1.00 91.18           N  
ATOM   3648  H   VAL A 229     -21.189   1.440  12.205  1.00 91.18           H  
ATOM   3649  CA  VAL A 229     -22.228  -0.412  12.547  1.00 91.18           C  
ATOM   3650  HA  VAL A 229     -22.184  -1.131  11.729  1.00 91.18           H  
ATOM   3651  C   VAL A 229     -23.616  -0.529  13.182  1.00 91.18           C  
ATOM   3652  CB  VAL A 229     -21.105  -0.789  13.533  1.00 91.18           C  
ATOM   3653  HB  VAL A 229     -20.150  -0.665  13.022  1.00 91.18           H  
ATOM   3654  O   VAL A 229     -24.075   0.364  13.895  1.00 91.18           O  
ATOM   3655  CG1 VAL A 229     -21.083   0.064  14.808  1.00 91.18           C  
ATOM   3656 HG11 VAL A 229     -21.959  -0.143  15.423  1.00 91.18           H  
ATOM   3657 HG12 VAL A 229     -21.087   1.119  14.535  1.00 91.18           H  
ATOM   3658 HG13 VAL A 229     -20.174  -0.143  15.372  1.00 91.18           H  
ATOM   3659  CG2 VAL A 229     -21.176  -2.267  13.937  1.00 91.18           C  
ATOM   3660 HG21 VAL A 229     -20.291  -2.528  14.517  1.00 91.18           H  
ATOM   3661 HG22 VAL A 229     -22.066  -2.461  14.537  1.00 91.18           H  
ATOM   3662 HG23 VAL A 229     -21.200  -2.891  13.044  1.00 91.18           H  
ATOM   3663  N   GLN A 230     -24.254  -1.682  12.966  1.00 84.84           N  
ATOM   3664  H   GLN A 230     -23.818  -2.367  12.365  1.00 84.84           H  
ATOM   3665  CA  GLN A 230     -25.495  -2.075  13.628  1.00 84.84           C  
ATOM   3666  HA  GLN A 230     -25.791  -1.257  14.285  1.00 84.84           H  
ATOM   3667  C   GLN A 230     -25.281  -3.344  14.473  1.00 84.84           C  
ATOM   3668  CB  GLN A 230     -26.624  -2.276  12.605  1.00 84.84           C  
ATOM   3669  HB2 GLN A 230     -27.499  -2.679  13.116  1.00 84.84           H  
ATOM   3670  HB3 GLN A 230     -26.304  -3.008  11.864  1.00 84.84           H  
ATOM   3671  O   GLN A 230     -24.626  -4.276  14.004  1.00 84.84           O  
ATOM   3672  CG  GLN A 230     -27.033  -0.982  11.882  1.00 84.84           C  
ATOM   3673  HG2 GLN A 230     -27.777  -1.229  11.125  1.00 84.84           H  
ATOM   3674  HG3 GLN A 230     -26.168  -0.565  11.366  1.00 84.84           H  
ATOM   3675  CD  GLN A 230     -27.626   0.088  12.795  1.00 84.84           C  
ATOM   3676  NE2 GLN A 230     -27.847   1.264  12.262  1.00 84.84           N  
ATOM   3677 HE21 GLN A 230     -27.991   2.031  12.902  1.00 84.84           H  
ATOM   3678 HE22 GLN A 230     -27.609   1.459  11.300  1.00 84.84           H  
ATOM   3679  OE1 GLN A 230     -27.897  -0.119  13.976  1.00 84.84           O  
ATOM   3680  N   PRO A 231     -25.833  -3.421  15.700  1.00 85.36           N  
ATOM   3681  CA  PRO A 231     -26.574  -2.365  16.391  1.00 85.36           C  
ATOM   3682  HA  PRO A 231     -27.374  -1.988  15.754  1.00 85.36           H  
ATOM   3683  C   PRO A 231     -25.668  -1.196  16.809  1.00 85.36           C  
ATOM   3684  CB  PRO A 231     -27.193  -3.047  17.614  1.00 85.36           C  
ATOM   3685  HB2 PRO A 231     -27.325  -2.360  18.450  1.00 85.36           H  
ATOM   3686  HB3 PRO A 231     -28.147  -3.495  17.335  1.00 85.36           H  
ATOM   3687  O   PRO A 231     -24.511  -1.395  17.188  1.00 85.36           O  
ATOM   3688  CG  PRO A 231     -26.185  -4.149  17.934  1.00 85.36           C  
ATOM   3689  HG2 PRO A 231     -25.349  -3.724  18.490  1.00 85.36           H  
ATOM   3690  HG3 PRO A 231     -26.640  -4.972  18.486  1.00 85.36           H  
ATOM   3691  CD  PRO A 231     -25.701  -4.589  16.555  1.00 85.36           C  
ATOM   3692  HD2 PRO A 231     -26.336  -5.388  16.173  1.00 85.36           H  
ATOM   3693  HD3 PRO A 231     -24.665  -4.925  16.604  1.00 85.36           H  
ATOM   3694  N   MET A 232     -26.233   0.012  16.786  1.00 89.07           N  
ATOM   3695  H   MET A 232     -27.127   0.101  16.326  1.00 89.07           H  
ATOM   3696  CA  MET A 232     -25.554   1.254  17.156  1.00 89.07           C  
ATOM   3697  HA  MET A 232     -24.838   1.482  16.367  1.00 89.07           H  
ATOM   3698  C   MET A 232     -24.810   1.155  18.503  1.00 89.07           C  
ATOM   3699  CB  MET A 232     -26.597   2.381  17.204  1.00 89.07           C  
ATOM   3700  HB2 MET A 232     -27.251   2.310  16.335  1.00 89.07           H  
ATOM   3701  HB3 MET A 232     -27.210   2.261  18.097  1.00 89.07           H  
ATOM   3702  O   MET A 232     -25.336   0.657  19.513  1.00 89.07           O  
ATOM   3703  CG  MET A 232     -25.946   3.766  17.203  1.00 89.07           C  
ATOM   3704  HG2 MET A 232     -25.217   3.833  18.012  1.00 89.07           H  
ATOM   3705  HG3 MET A 232     -25.424   3.879  16.253  1.00 89.07           H  
ATOM   3706  SD  MET A 232     -27.087   5.160  17.360  1.00 89.07           S  
ATOM   3707  CE  MET A 232     -27.634   4.955  19.062  1.00 89.07           C  
ATOM   3708  HE1 MET A 232     -28.271   5.795  19.337  1.00 89.07           H  
ATOM   3709  HE2 MET A 232     -28.199   4.028  19.158  1.00 89.07           H  
ATOM   3710  HE3 MET A 232     -26.761   4.940  19.714  1.00 89.07           H  
ATOM   3711  N   ARG A 233     -23.576   1.673  18.542  1.00 90.89           N  
ATOM   3712  H   ARG A 233     -23.215   2.081  17.692  1.00 90.89           H  
ATOM   3713  CA  ARG A 233     -22.785   1.795  19.778  1.00 90.89           C  
ATOM   3714  HA  ARG A 233     -22.913   0.883  20.362  1.00 90.89           H  
ATOM   3715  C   ARG A 233     -23.300   2.953  20.636  1.00 90.89           C  
ATOM   3716  CB  ARG A 233     -21.288   1.957  19.466  1.00 90.89           C  
ATOM   3717  HB2 ARG A 233     -21.157   2.865  18.877  1.00 90.89           H  
ATOM   3718  HB3 ARG A 233     -20.742   2.088  20.400  1.00 90.89           H  
ATOM   3719  O   ARG A 233     -23.709   3.993  20.128  1.00 90.89           O  
ATOM   3720  CG  ARG A 233     -20.646   0.793  18.691  1.00 90.89           C  
ATOM   3721  HG2 ARG A 233     -19.630   1.089  18.432  1.00 90.89           H  
ATOM   3722  HG3 ARG A 233     -21.192   0.631  17.762  1.00 90.89           H  
ATOM   3723  CD  ARG A 233     -20.559  -0.530  19.466  1.00 90.89           C  
ATOM   3724  HD2 ARG A 233     -20.043  -0.365  20.412  1.00 90.89           H  
ATOM   3725  HD3 ARG A 233     -21.569  -0.881  19.680  1.00 90.89           H  
ATOM   3726  NE  ARG A 233     -19.857  -1.547  18.656  1.00 90.89           N  
ATOM   3727  HE  ARG A 233     -20.033  -1.508  17.662  1.00 90.89           H  
ATOM   3728  NH1 ARG A 233     -18.666  -2.699  20.278  1.00 90.89           N  
ATOM   3729 HH11 ARG A 233     -17.902  -3.347  20.405  1.00 90.89           H  
ATOM   3730 HH12 ARG A 233     -18.926  -2.033  20.992  1.00 90.89           H  
ATOM   3731  NH2 ARG A 233     -18.454  -3.258  18.162  1.00 90.89           N  
ATOM   3732 HH21 ARG A 233     -18.622  -3.157  17.171  1.00 90.89           H  
ATOM   3733 HH22 ARG A 233     -17.666  -3.821  18.448  1.00 90.89           H  
ATOM   3734  CZ  ARG A 233     -19.011  -2.487  19.043  1.00 90.89           C  
ATOM   3735  N   ARG A 234     -23.237   2.801  21.961  1.00 91.39           N  
ATOM   3736  H   ARG A 234     -22.795   1.963  22.308  1.00 91.39           H  
ATOM   3737  CA  ARG A 234     -23.757   3.772  22.939  1.00 91.39           C  
ATOM   3738  HA  ARG A 234     -24.789   4.008  22.679  1.00 91.39           H  
ATOM   3739  C   ARG A 234     -23.036   5.114  22.888  1.00 91.39           C  
ATOM   3740  CB  ARG A 234     -23.708   3.133  24.335  1.00 91.39           C  
ATOM   3741  HB2 ARG A 234     -24.248   2.186  24.302  1.00 91.39           H  
ATOM   3742  HB3 ARG A 234     -22.671   2.921  24.597  1.00 91.39           H  
ATOM   3743  O   ARG A 234     -23.646   6.122  23.223  1.00 91.39           O  
ATOM   3744  CG  ARG A 234     -24.322   4.009  25.434  1.00 91.39           C  
ATOM   3745  HG2 ARG A 234     -25.379   4.168  25.221  1.00 91.39           H  
ATOM   3746  HG3 ARG A 234     -23.807   4.969  25.486  1.00 91.39           H  
ATOM   3747  CD  ARG A 234     -24.172   3.313  26.784  1.00 91.39           C  
ATOM   3748  HD2 ARG A 234     -24.695   2.358  26.738  1.00 91.39           H  
ATOM   3749  HD3 ARG A 234     -23.112   3.130  26.964  1.00 91.39           H  
ATOM   3750  NE  ARG A 234     -24.715   4.135  27.879  1.00 91.39           N  
ATOM   3751  HE  ARG A 234     -24.816   5.122  27.690  1.00 91.39           H  
ATOM   3752  NH1 ARG A 234     -24.614   2.515  29.490  1.00 91.39           N  
ATOM   3753 HH11 ARG A 234     -24.846   2.191  30.418  1.00 91.39           H  
ATOM   3754 HH12 ARG A 234     -24.101   1.958  28.822  1.00 91.39           H  
ATOM   3755  NH2 ARG A 234     -25.569   4.451  29.978  1.00 91.39           N  
ATOM   3756 HH21 ARG A 234     -25.756   4.107  30.909  1.00 91.39           H  
ATOM   3757 HH22 ARG A 234     -25.950   5.337  29.678  1.00 91.39           H  
ATOM   3758  CZ  ARG A 234     -24.950   3.712  29.106  1.00 91.39           C  
ATOM   3759  N   VAL A 235     -21.784   5.147  22.439  1.00 93.86           N  
ATOM   3760  H   VAL A 235     -21.322   4.266  22.266  1.00 93.86           H  
ATOM   3761  CA  VAL A 235     -21.018   6.394  22.286  1.00 93.86           C  
ATOM   3762  HA  VAL A 235     -20.977   6.882  23.259  1.00 93.86           H  
ATOM   3763  C   VAL A 235     -21.674   7.392  21.331  1.00 93.86           C  
ATOM   3764  CB  VAL A 235     -19.578   6.075  21.866  1.00 93.86           C  
ATOM   3765  HB  VAL A 235     -19.237   5.277  22.526  1.00 93.86           H  
ATOM   3766  O   VAL A 235     -21.558   8.589  21.555  1.00 93.86           O  
ATOM   3767  CG1 VAL A 235     -19.456   5.571  20.421  1.00 93.86           C  
ATOM   3768 HG11 VAL A 235     -18.436   5.235  20.239  1.00 93.86           H  
ATOM   3769 HG12 VAL A 235     -20.135   4.736  20.249  1.00 93.86           H  
ATOM   3770 HG13 VAL A 235     -19.684   6.371  19.716  1.00 93.86           H  
ATOM   3771  CG2 VAL A 235     -18.630   7.244  22.110  1.00 93.86           C  
ATOM   3772 HG21 VAL A 235     -18.804   8.020  21.364  1.00 93.86           H  
ATOM   3773 HG22 VAL A 235     -18.786   7.655  23.107  1.00 93.86           H  
ATOM   3774 HG23 VAL A 235     -17.599   6.901  22.035  1.00 93.86           H  
ATOM   3775  N   LEU A 236     -22.443   6.924  20.340  1.00 92.95           N  
ATOM   3776  H   LEU A 236     -22.543   5.926  20.218  1.00 92.95           H  
ATOM   3777  CA  LEU A 236     -23.203   7.793  19.437  1.00 92.95           C  
ATOM   3778  HA  LEU A 236     -22.553   8.597  19.092  1.00 92.95           H  
ATOM   3779  C   LEU A 236     -24.380   8.498  20.136  1.00 92.95           C  
ATOM   3780  CB  LEU A 236     -23.667   6.976  18.214  1.00 92.95           C  
ATOM   3781  HB2 LEU A 236     -24.334   7.598  17.616  1.00 92.95           H  
ATOM   3782  HB3 LEU A 236     -24.245   6.119  18.560  1.00 92.95           H  
ATOM   3783  O   LEU A 236     -24.929   9.445  19.594  1.00 92.95           O  
ATOM   3784  CG  LEU A 236     -22.536   6.486  17.287  1.00 92.95           C  
ATOM   3785  HG  LEU A 236     -21.823   5.897  17.863  1.00 92.95           H  
ATOM   3786  CD1 LEU A 236     -23.105   5.597  16.187  1.00 92.95           C  
ATOM   3787 HD11 LEU A 236     -23.440   4.656  16.624  1.00 92.95           H  
ATOM   3788 HD12 LEU A 236     -22.335   5.364  15.452  1.00 92.95           H  
ATOM   3789 HD13 LEU A 236     -23.933   6.094  15.681  1.00 92.95           H  
ATOM   3790  CD2 LEU A 236     -21.791   7.641  16.620  1.00 92.95           C  
ATOM   3791 HD21 LEU A 236     -21.052   7.253  15.919  1.00 92.95           H  
ATOM   3792 HD22 LEU A 236     -22.488   8.282  16.081  1.00 92.95           H  
ATOM   3793 HD23 LEU A 236     -21.265   8.229  17.373  1.00 92.95           H  
ATOM   3794  N   LEU A 237     -24.745   8.101  21.363  1.00 90.57           N  
ATOM   3795  H   LEU A 237     -24.243   7.335  21.790  1.00 90.57           H  
ATOM   3796  CA  LEU A 237     -25.690   8.857  22.195  1.00 90.57           C  
ATOM   3797  HA  LEU A 237     -26.474   9.247  21.547  1.00 90.57           H  
ATOM   3798  C   LEU A 237     -25.050  10.082  22.874  1.00 90.57           C  
ATOM   3799  CB  LEU A 237     -26.338   7.947  23.255  1.00 90.57           C  
ATOM   3800  HB2 LEU A 237     -25.561   7.590  23.931  1.00 90.57           H  
ATOM   3801  HB3 LEU A 237     -27.021   8.557  23.847  1.00 90.57           H  
ATOM   3802  O   LEU A 237     -25.739  10.823  23.570  1.00 90.57           O  
ATOM   3803  CG  LEU A 237     -27.133   6.747  22.715  1.00 90.57           C  
ATOM   3804  HG  LEU A 237     -26.478   6.086  22.148  1.00 90.57           H  
ATOM   3805  CD1 LEU A 237     -27.710   5.964  23.897  1.00 90.57           C  
ATOM   3806 HD11 LEU A 237     -26.902   5.656  24.560  1.00 90.57           H  
ATOM   3807 HD12 LEU A 237     -28.241   5.086  23.530  1.00 90.57           H  
ATOM   3808 HD13 LEU A 237     -28.409   6.595  24.446  1.00 90.57           H  
ATOM   3809  CD2 LEU A 237     -28.301   7.187  21.836  1.00 90.57           C  
ATOM   3810 HD21 LEU A 237     -28.891   7.948  22.345  1.00 90.57           H  
ATOM   3811 HD22 LEU A 237     -28.937   6.336  21.590  1.00 90.57           H  
ATOM   3812 HD23 LEU A 237     -27.915   7.608  20.908  1.00 90.57           H  
ATOM   3813  N   GLN A 238     -23.739  10.287  22.739  1.00 91.88           N  
ATOM   3814  H   GLN A 238     -23.210   9.678  22.130  1.00 91.88           H  
ATOM   3815  CA  GLN A 238     -23.069  11.494  23.218  1.00 91.88           C  
ATOM   3816  HA  GLN A 238     -23.552  11.849  24.129  1.00 91.88           H  
ATOM   3817  C   GLN A 238     -23.196  12.580  22.144  1.00 91.88           C  
ATOM   3818  CB  GLN A 238     -21.594  11.183  23.538  1.00 91.88           C  
ATOM   3819  HB2 GLN A 238     -21.091  10.881  22.619  1.00 91.88           H  
ATOM   3820  HB3 GLN A 238     -21.107  12.094  23.886  1.00 91.88           H  
ATOM   3821  O   GLN A 238     -22.710  12.383  21.031  1.00 91.88           O  
ATOM   3822  CG  GLN A 238     -21.394  10.071  24.587  1.00 91.88           C  
ATOM   3823  HG2 GLN A 238     -20.329   9.849  24.658  1.00 91.88           H  
ATOM   3824  HG3 GLN A 238     -21.896   9.159  24.264  1.00 91.88           H  
ATOM   3825  CD  GLN A 238     -21.888  10.447  25.979  1.00 91.88           C  
ATOM   3826  NE2 GLN A 238     -22.093   9.503  26.873  1.00 91.88           N  
ATOM   3827 HE21 GLN A 238     -22.276   9.867  27.797  1.00 91.88           H  
ATOM   3828 HE22 GLN A 238     -21.813   8.546  26.707  1.00 91.88           H  
ATOM   3829  OE1 GLN A 238     -22.075  11.598  26.327  1.00 91.88           O  
ATOM   3830  N   SER A 239     -23.808  13.730  22.464  1.00 91.55           N  
ATOM   3831  H   SER A 239     -24.226  13.808  23.380  1.00 91.55           H  
ATOM   3832  CA  SER A 239     -24.110  14.780  21.466  1.00 91.55           C  
ATOM   3833  HA  SER A 239     -24.840  14.380  20.762  1.00 91.55           H  
ATOM   3834  C   SER A 239     -22.883  15.209  20.659  1.00 91.55           C  
ATOM   3835  CB  SER A 239     -24.725  16.022  22.125  1.00 91.55           C  
ATOM   3836  HB2 SER A 239     -25.473  15.700  22.850  1.00 91.55           H  
ATOM   3837  HB3 SER A 239     -23.961  16.601  22.644  1.00 91.55           H  
ATOM   3838  O   SER A 239     -22.946  15.256  19.436  1.00 91.55           O  
ATOM   3839  OG  SER A 239     -25.374  16.830  21.160  1.00 91.55           O  
ATOM   3840  HG  SER A 239     -24.774  17.413  20.689  1.00 91.55           H  
ATOM   3841  N   ALA A 240     -21.743  15.423  21.328  1.00 94.88           N  
ATOM   3842  H   ALA A 240     -21.755  15.379  22.337  1.00 94.88           H  
ATOM   3843  CA  ALA A 240     -20.495  15.810  20.668  1.00 94.88           C  
ATOM   3844  HA  ALA A 240     -20.656  16.742  20.125  1.00 94.88           H  
ATOM   3845  C   ALA A 240     -20.010  14.762  19.648  1.00 94.88           C  
ATOM   3846  CB  ALA A 240     -19.435  16.045  21.753  1.00 94.88           C  
ATOM   3847  HB1 ALA A 240     -19.262  15.128  22.316  1.00 94.88           H  
ATOM   3848  HB2 ALA A 240     -19.763  16.834  22.430  1.00 94.88           H  
ATOM   3849  HB3 ALA A 240     -18.500  16.351  21.284  1.00 94.88           H  
ATOM   3850  O   ALA A 240     -19.518  15.111  18.581  1.00 94.88           O  
ATOM   3851  N   VAL A 241     -20.184  13.469  19.947  1.00 95.98           N  
ATOM   3852  H   VAL A 241     -20.720  13.235  20.770  1.00 95.98           H  
ATOM   3853  CA  VAL A 241     -19.796  12.383  19.034  1.00 95.98           C  
ATOM   3854  HA  VAL A 241     -18.819  12.612  18.609  1.00 95.98           H  
ATOM   3855  C   VAL A 241     -20.783  12.282  17.874  1.00 95.98           C  
ATOM   3856  CB  VAL A 241     -19.698  11.032  19.766  1.00 95.98           C  
ATOM   3857  HB  VAL A 241     -20.686  10.759  20.138  1.00 95.98           H  
ATOM   3858  O   VAL A 241     -20.358  12.079  16.743  1.00 95.98           O  
ATOM   3859  CG1 VAL A 241     -19.194   9.920  18.835  1.00 95.98           C  
ATOM   3860 HG11 VAL A 241     -19.847   9.822  17.968  1.00 95.98           H  
ATOM   3861 HG12 VAL A 241     -18.191  10.156  18.481  1.00 95.98           H  
ATOM   3862 HG13 VAL A 241     -19.181   8.966  19.361  1.00 95.98           H  
ATOM   3863  CG2 VAL A 241     -18.726  11.101  20.952  1.00 95.98           C  
ATOM   3864 HG21 VAL A 241     -18.798  10.183  21.536  1.00 95.98           H  
ATOM   3865 HG22 VAL A 241     -17.708  11.214  20.579  1.00 95.98           H  
ATOM   3866 HG23 VAL A 241     -18.967  11.934  21.611  1.00 95.98           H  
ATOM   3867  N   ALA A 242     -22.086  12.441  18.124  1.00 94.49           N  
ATOM   3868  H   ALA A 242     -22.383  12.605  19.076  1.00 94.49           H  
ATOM   3869  CA  ALA A 242     -23.106  12.427  17.075  1.00 94.49           C  
ATOM   3870  HA  ALA A 242     -23.015  11.501  16.507  1.00 94.49           H  
ATOM   3871  C   ALA A 242     -22.947  13.598  16.087  1.00 94.49           C  
ATOM   3872  CB  ALA A 242     -24.485  12.456  17.738  1.00 94.49           C  
ATOM   3873  HB1 ALA A 242     -24.575  11.623  18.435  1.00 94.49           H  
ATOM   3874  HB2 ALA A 242     -25.259  12.365  16.976  1.00 94.49           H  
ATOM   3875  HB3 ALA A 242     -24.624  13.392  18.279  1.00 94.49           H  
ATOM   3876  O   ALA A 242     -23.107  13.420  14.882  1.00 94.49           O  
ATOM   3877  N   GLU A 243     -22.596  14.784  16.586  1.00 96.17           N  
ATOM   3878  H   GLU A 243     -22.527  14.882  17.589  1.00 96.17           H  
ATOM   3879  CA  GLU A 243     -22.284  15.959  15.764  1.00 96.17           C  
ATOM   3880  HA  GLU A 243     -23.112  16.168  15.086  1.00 96.17           H  
ATOM   3881  C   GLU A 243     -21.045  15.735  14.896  1.00 96.17           C  
ATOM   3882  CB  GLU A 243     -22.064  17.170  16.680  1.00 96.17           C  
ATOM   3883  HB2 GLU A 243     -21.568  17.965  16.124  1.00 96.17           H  
ATOM   3884  HB3 GLU A 243     -21.428  16.877  17.515  1.00 96.17           H  
ATOM   3885  O   GLU A 243     -21.077  15.991  13.690  1.00 96.17           O  
ATOM   3886  CG  GLU A 243     -23.403  17.700  17.197  1.00 96.17           C  
ATOM   3887  HG2 GLU A 243     -23.901  18.239  16.391  1.00 96.17           H  
ATOM   3888  HG3 GLU A 243     -24.044  16.861  17.466  1.00 96.17           H  
ATOM   3889  CD  GLU A 243     -23.268  18.614  18.416  1.00 96.17           C  
ATOM   3890  OE1 GLU A 243     -24.289  18.671  19.146  1.00 96.17           O  
ATOM   3891  OE2 GLU A 243     -22.200  19.229  18.615  1.00 96.17           O  
ATOM   3892  N   GLU A 244     -19.969  15.202  15.483  1.00 97.85           N  
ATOM   3893  H   GLU A 244     -19.975  15.055  16.482  1.00 97.85           H  
ATOM   3894  CA  GLU A 244     -18.774  14.828  14.727  1.00 97.85           C  
ATOM   3895  HA  GLU A 244     -18.422  15.694  14.167  1.00 97.85           H  
ATOM   3896  C   GLU A 244     -19.063  13.731  13.700  1.00 97.85           C  
ATOM   3897  CB  GLU A 244     -17.657  14.370  15.672  1.00 97.85           C  
ATOM   3898  HB2 GLU A 244     -16.904  13.845  15.085  1.00 97.85           H  
ATOM   3899  HB3 GLU A 244     -18.061  13.677  16.410  1.00 97.85           H  
ATOM   3900  O   GLU A 244     -18.581  13.829  12.578  1.00 97.85           O  
ATOM   3901  CG  GLU A 244     -16.975  15.549  16.378  1.00 97.85           C  
ATOM   3902  HG2 GLU A 244     -16.546  16.205  15.621  1.00 97.85           H  
ATOM   3903  HG3 GLU A 244     -17.716  16.121  16.936  1.00 97.85           H  
ATOM   3904  CD  GLU A 244     -15.861  15.090  17.327  1.00 97.85           C  
ATOM   3905  OE1 GLU A 244     -15.394  15.904  18.150  1.00 97.85           O  
ATOM   3906  OE2 GLU A 244     -15.413  13.923  17.253  1.00 97.85           O  
ATOM   3907  N   ALA A 245     -19.873  12.725  14.043  1.00 97.43           N  
ATOM   3908  H   ALA A 245     -20.215  12.696  14.993  1.00 97.43           H  
ATOM   3909  CA  ALA A 245     -20.265  11.642  13.144  1.00 97.43           C  
ATOM   3910  HA  ALA A 245     -19.372  11.140  12.774  1.00 97.43           H  
ATOM   3911  C   ALA A 245     -21.029  12.150  11.916  1.00 97.43           C  
ATOM   3912  CB  ALA A 245     -21.098  10.625  13.933  1.00 97.43           C  
ATOM   3913  HB1 ALA A 245     -20.486  10.166  14.709  1.00 97.43           H  
ATOM   3914  HB2 ALA A 245     -21.467   9.855  13.255  1.00 97.43           H  
ATOM   3915  HB3 ALA A 245     -21.954  11.118  14.394  1.00 97.43           H  
ATOM   3916  O   ALA A 245     -20.735  11.724  10.802  1.00 97.43           O  
ATOM   3917  N   LEU A 246     -21.963  13.088  12.095  1.00 96.65           N  
ATOM   3918  H   LEU A 246     -22.177  13.382  13.037  1.00 96.65           H  
ATOM   3919  CA  LEU A 246     -22.678  13.713  10.979  1.00 96.65           C  
ATOM   3920  HA  LEU A 246     -23.120  12.941  10.350  1.00 96.65           H  
ATOM   3921  C   LEU A 246     -21.754  14.513  10.069  1.00 96.65           C  
ATOM   3922  CB  LEU A 246     -23.761  14.643  11.528  1.00 96.65           C  
ATOM   3923  HB2 LEU A 246     -23.363  15.186  12.386  1.00 96.65           H  
ATOM   3924  HB3 LEU A 246     -24.018  15.376  10.764  1.00 96.65           H  
ATOM   3925  O   LEU A 246     -21.771  14.331   8.853  1.00 96.65           O  
ATOM   3926  CG  LEU A 246     -25.038  13.912  11.930  1.00 96.65           C  
ATOM   3927  HG  LEU A 246     -24.819  13.092  12.615  1.00 96.65           H  
ATOM   3928  CD1 LEU A 246     -25.921  14.934  12.624  1.00 96.65           C  
ATOM   3929 HD11 LEU A 246     -26.903  14.485  12.770  1.00 96.65           H  
ATOM   3930 HD12 LEU A 246     -25.478  15.200  13.584  1.00 96.65           H  
ATOM   3931 HD13 LEU A 246     -26.035  15.825  12.006  1.00 96.65           H  
ATOM   3932  CD2 LEU A 246     -25.805  13.386  10.716  1.00 96.65           C  
ATOM   3933 HD21 LEU A 246     -26.707  12.877  11.056  1.00 96.65           H  
ATOM   3934 HD22 LEU A 246     -25.206  12.670  10.153  1.00 96.65           H  
ATOM   3935 HD23 LEU A 246     -26.080  14.209  10.056  1.00 96.65           H  
ATOM   3936  N   LYS A 247     -20.925  15.380  10.660  1.00 97.52           N  
ATOM   3937  H   LYS A 247     -20.970  15.474  11.665  1.00 97.52           H  
ATOM   3938  CA  LYS A 247     -19.963  16.187   9.904  1.00 97.52           C  
ATOM   3939  HA  LYS A 247     -20.500  16.755   9.145  1.00 97.52           H  
ATOM   3940  C   LYS A 247     -18.952  15.301   9.168  1.00 97.52           C  
ATOM   3941  CB  LYS A 247     -19.281  17.148  10.881  1.00 97.52           C  
ATOM   3942  HB2 LYS A 247     -18.721  16.571  11.617  1.00 97.52           H  
ATOM   3943  HB3 LYS A 247     -20.043  17.725  11.407  1.00 97.52           H  
ATOM   3944  O   LYS A 247     -18.576  15.603   8.033  1.00 97.52           O  
ATOM   3945  CG  LYS A 247     -18.344  18.116  10.150  1.00 97.52           C  
ATOM   3946  HG2 LYS A 247     -17.633  17.561   9.538  1.00 97.52           H  
ATOM   3947  HG3 LYS A 247     -18.928  18.769   9.501  1.00 97.52           H  
ATOM   3948  CD  LYS A 247     -17.560  18.954  11.157  1.00 97.52           C  
ATOM   3949  HD2 LYS A 247     -18.242  19.614  11.693  1.00 97.52           H  
ATOM   3950  HD3 LYS A 247     -17.067  18.290  11.866  1.00 97.52           H  
ATOM   3951  CE  LYS A 247     -16.509  19.765  10.401  1.00 97.52           C  
ATOM   3952  HE2 LYS A 247     -17.012  20.478   9.746  1.00 97.52           H  
ATOM   3953  HE3 LYS A 247     -15.936  19.082   9.775  1.00 97.52           H  
ATOM   3954  NZ  LYS A 247     -15.606  20.454  11.348  1.00 97.52           N  
ATOM   3955  HZ1 LYS A 247     -16.123  21.102  11.924  1.00 97.52           H  
ATOM   3956  HZ2 LYS A 247     -14.880  20.939  10.841  1.00 97.52           H  
ATOM   3957  HZ3 LYS A 247     -15.172  19.765  11.945  1.00 97.52           H  
ATOM   3958  N   PHE A 248     -18.518  14.220   9.815  1.00 97.88           N  
ATOM   3959  H   PHE A 248     -18.840  14.063  10.759  1.00 97.88           H  
ATOM   3960  CA  PHE A 248     -17.623  13.230   9.236  1.00 97.88           C  
ATOM   3961  HA  PHE A 248     -16.739  13.738   8.848  1.00 97.88           H  
ATOM   3962  C   PHE A 248     -18.283  12.519   8.061  1.00 97.88           C  
ATOM   3963  CB  PHE A 248     -17.168  12.220  10.297  1.00 97.88           C  
ATOM   3964  HB2 PHE A 248     -16.576  12.733  11.055  1.00 97.88           H  
ATOM   3965  HB3 PHE A 248     -18.043  11.795  10.789  1.00 97.88           H  
ATOM   3966  O   PHE A 248     -17.686  12.502   6.994  1.00 97.88           O  
ATOM   3967  CG  PHE A 248     -16.341  11.096   9.710  1.00 97.88           C  
ATOM   3968  CD1 PHE A 248     -16.923   9.838   9.472  1.00 97.88           C  
ATOM   3969  HD1 PHE A 248     -17.957   9.658   9.727  1.00 97.88           H  
ATOM   3970  CD2 PHE A 248     -15.016  11.339   9.310  1.00 97.88           C  
ATOM   3971  HD2 PHE A 248     -14.580  12.314   9.465  1.00 97.88           H  
ATOM   3972  CE1 PHE A 248     -16.176   8.828   8.844  1.00 97.88           C  
ATOM   3973  HE1 PHE A 248     -16.646   7.883   8.612  1.00 97.88           H  
ATOM   3974  CE2 PHE A 248     -14.268  10.326   8.688  1.00 97.88           C  
ATOM   3975  HE2 PHE A 248     -13.257  10.534   8.372  1.00 97.88           H  
ATOM   3976  CZ  PHE A 248     -14.846   9.064   8.462  1.00 97.88           C  
ATOM   3977  HZ  PHE A 248     -14.286   8.282   7.969  1.00 97.88           H  
ATOM   3978  N   GLU A 249     -19.503  11.994   8.211  1.00 96.92           N  
ATOM   3979  H   GLU A 249     -19.950  12.033   9.116  1.00 96.92           H  
ATOM   3980  CA  GLU A 249     -20.208  11.297   7.128  1.00 96.92           C  
ATOM   3981  HA  GLU A 249     -19.598  10.452   6.808  1.00 96.92           H  
ATOM   3982  C   GLU A 249     -20.402  12.216   5.914  1.00 96.92           C  
ATOM   3983  CB  GLU A 249     -21.554  10.750   7.638  1.00 96.92           C  
ATOM   3984  HB2 GLU A 249     -21.373  10.116   8.506  1.00 96.92           H  
ATOM   3985  HB3 GLU A 249     -22.173  11.585   7.965  1.00 96.92           H  
ATOM   3986  O   GLU A 249     -20.091  11.822   4.792  1.00 96.92           O  
ATOM   3987  CG  GLU A 249     -22.345   9.942   6.587  1.00 96.92           C  
ATOM   3988  HG2 GLU A 249     -22.564  10.583   5.733  1.00 96.92           H  
ATOM   3989  HG3 GLU A 249     -23.300   9.660   7.030  1.00 96.92           H  
ATOM   3990  CD  GLU A 249     -21.641   8.659   6.099  1.00 96.92           C  
ATOM   3991  OE1 GLU A 249     -21.965   8.135   5.004  1.00 96.92           O  
ATOM   3992  OE2 GLU A 249     -20.766   8.118   6.801  1.00 96.92           O  
ATOM   3993  N   GLU A 250     -20.820  13.468   6.123  1.00 96.71           N  
ATOM   3994  H   GLU A 250     -21.076  13.744   7.060  1.00 96.71           H  
ATOM   3995  CA  GLU A 250     -20.949  14.447   5.038  1.00 96.71           C  
ATOM   3996  HA  GLU A 250     -21.646  14.056   4.297  1.00 96.71           H  
ATOM   3997  C   GLU A 250     -19.607  14.694   4.329  1.00 96.71           C  
ATOM   3998  CB  GLU A 250     -21.517  15.759   5.604  1.00 96.71           C  
ATOM   3999  HB2 GLU A 250     -22.440  15.546   6.145  1.00 96.71           H  
ATOM   4000  HB3 GLU A 250     -20.795  16.189   6.299  1.00 96.71           H  
ATOM   4001  O   GLU A 250     -19.525  14.658   3.098  1.00 96.71           O  
ATOM   4002  CG  GLU A 250     -21.820  16.767   4.484  1.00 96.71           C  
ATOM   4003  HG2 GLU A 250     -20.921  16.919   3.887  1.00 96.71           H  
ATOM   4004  HG3 GLU A 250     -22.585  16.347   3.831  1.00 96.71           H  
ATOM   4005  CD  GLU A 250     -22.277  18.146   4.980  1.00 96.71           C  
ATOM   4006  OE1 GLU A 250     -22.524  18.996   4.087  1.00 96.71           O  
ATOM   4007  OE2 GLU A 250     -22.260  18.408   6.198  1.00 96.71           O  
ATOM   4008  N   SER A 251     -18.534  14.917   5.093  1.00 97.56           N  
ATOM   4009  H   SER A 251     -18.655  14.906   6.096  1.00 97.56           H  
ATOM   4010  CA  SER A 251     -17.193  15.148   4.541  1.00 97.56           C  
ATOM   4011  HA  SER A 251     -17.247  15.952   3.807  1.00 97.56           H  
ATOM   4012  C   SER A 251     -16.651  13.908   3.829  1.00 97.56           C  
ATOM   4013  CB  SER A 251     -16.224  15.583   5.643  1.00 97.56           C  
ATOM   4014  HB2 SER A 251     -15.248  15.786   5.202  1.00 97.56           H  
ATOM   4015  HB3 SER A 251     -16.120  14.789   6.383  1.00 97.56           H  
ATOM   4016  O   SER A 251     -16.029  14.020   2.774  1.00 97.56           O  
ATOM   4017  OG  SER A 251     -16.712  16.753   6.269  1.00 97.56           O  
ATOM   4018  HG  SER A 251     -17.361  16.465   6.915  1.00 97.56           H  
ATOM   4019  N   TYR A 252     -16.931  12.722   4.366  1.00 96.65           N  
ATOM   4020  H   TYR A 252     -17.459  12.713   5.227  1.00 96.65           H  
ATOM   4021  CA  TYR A 252     -16.537  11.427   3.829  1.00 96.65           C  
ATOM   4022  HA  TYR A 252     -15.463  11.423   3.644  1.00 96.65           H  
ATOM   4023  C   TYR A 252     -17.220  11.142   2.488  1.00 96.65           C  
ATOM   4024  CB  TYR A 252     -16.830  10.367   4.896  1.00 96.65           C  
ATOM   4025  HB2 TYR A 252     -17.902  10.332   5.091  1.00 96.65           H  
ATOM   4026  HB3 TYR A 252     -16.340  10.663   5.824  1.00 96.65           H  
ATOM   4027  O   TYR A 252     -16.541  10.759   1.534  1.00 96.65           O  
ATOM   4028  CG  TYR A 252     -16.346   8.981   4.555  1.00 96.65           C  
ATOM   4029  CD1 TYR A 252     -17.240   8.065   3.982  1.00 96.65           C  
ATOM   4030  HD1 TYR A 252     -18.269   8.352   3.823  1.00 96.65           H  
ATOM   4031  CD2 TYR A 252     -15.041   8.580   4.899  1.00 96.65           C  
ATOM   4032  HD2 TYR A 252     -14.382   9.281   5.391  1.00 96.65           H  
ATOM   4033  CE1 TYR A 252     -16.818   6.751   3.742  1.00 96.65           C  
ATOM   4034  HE1 TYR A 252     -17.547   5.999   3.480  1.00 96.65           H  
ATOM   4035  CE2 TYR A 252     -14.611   7.268   4.621  1.00 96.65           C  
ATOM   4036  HE2 TYR A 252     -13.616   6.943   4.885  1.00 96.65           H  
ATOM   4037  OH  TYR A 252     -15.071   5.121   3.638  1.00 96.65           O  
ATOM   4038  HH  TYR A 252     -14.247   4.893   4.073  1.00 96.65           H  
ATOM   4039  CZ  TYR A 252     -15.490   6.364   3.998  1.00 96.65           C  
ATOM   4040  N   GLN A 253     -18.524  11.409   2.362  1.00 96.39           N  
ATOM   4041  H   GLN A 253     -19.038  11.716   3.176  1.00 96.39           H  
ATOM   4042  CA  GLN A 253     -19.236  11.278   1.086  1.00 96.39           C  
ATOM   4043  HA  GLN A 253     -18.996  10.305   0.657  1.00 96.39           H  
ATOM   4044  C   GLN A 253     -18.770  12.317   0.059  1.00 96.39           C  
ATOM   4045  CB  GLN A 253     -20.756  11.351   1.296  1.00 96.39           C  
ATOM   4046  HB2 GLN A 253     -21.246  11.328   0.323  1.00 96.39           H  
ATOM   4047  HB3 GLN A 253     -21.007  12.295   1.779  1.00 96.39           H  
ATOM   4048  O   GLN A 253     -18.438  11.952  -1.068  1.00 96.39           O  
ATOM   4049  CG  GLN A 253     -21.310  10.197   2.148  1.00 96.39           C  
ATOM   4050  HG2 GLN A 253     -20.885  10.240   3.151  1.00 96.39           H  
ATOM   4051  HG3 GLN A 253     -22.387  10.325   2.250  1.00 96.39           H  
ATOM   4052  CD  GLN A 253     -21.049   8.797   1.599  1.00 96.39           C  
ATOM   4053  NE2 GLN A 253     -21.185   7.781   2.416  1.00 96.39           N  
ATOM   4054 HE21 GLN A 253     -21.366   6.900   1.957  1.00 96.39           H  
ATOM   4055 HE22 GLN A 253     -21.533   7.984   3.342  1.00 96.39           H  
ATOM   4056  OE1 GLN A 253     -20.735   8.547   0.447  1.00 96.39           O  
ATOM   4057  N   LYS A 254     -18.611  13.587   0.455  1.00 97.25           N  
ATOM   4058  H   LYS A 254     -18.908  13.842   1.386  1.00 97.25           H  
ATOM   4059  CA  LYS A 254     -18.060  14.624  -0.438  1.00 97.25           C  
ATOM   4060  HA  LYS A 254     -18.680  14.684  -1.333  1.00 97.25           H  
ATOM   4061  C   LYS A 254     -16.648  14.292  -0.917  1.00 97.25           C  
ATOM   4062  CB  LYS A 254     -18.054  15.984   0.268  1.00 97.25           C  
ATOM   4063  HB2 LYS A 254     -17.433  16.675  -0.302  1.00 97.25           H  
ATOM   4064  HB3 LYS A 254     -17.624  15.874   1.264  1.00 97.25           H  
ATOM   4065  O   LYS A 254     -16.305  14.568  -2.062  1.00 97.25           O  
ATOM   4066  CG  LYS A 254     -19.462  16.579   0.368  1.00 97.25           C  
ATOM   4067  HG2 LYS A 254     -19.858  16.739  -0.635  1.00 97.25           H  
ATOM   4068  HG3 LYS A 254     -20.120  15.887   0.893  1.00 97.25           H  
ATOM   4069  CD  LYS A 254     -19.422  17.914   1.118  1.00 97.25           C  
ATOM   4070  HD2 LYS A 254     -18.968  17.753   2.097  1.00 97.25           H  
ATOM   4071  HD3 LYS A 254     -18.834  18.638   0.554  1.00 97.25           H  
ATOM   4072  CE  LYS A 254     -20.852  18.421   1.303  1.00 97.25           C  
ATOM   4073  HE2 LYS A 254     -21.315  18.598   0.332  1.00 97.25           H  
ATOM   4074  HE3 LYS A 254     -21.420  17.632   1.795  1.00 97.25           H  
ATOM   4075  NZ  LYS A 254     -20.906  19.635   2.148  1.00 97.25           N  
ATOM   4076  HZ1 LYS A 254     -20.765  20.497   1.640  1.00 97.25           H  
ATOM   4077  HZ2 LYS A 254     -20.284  19.551   2.939  1.00 97.25           H  
ATOM   4078  HZ3 LYS A 254     -21.799  19.652   2.620  1.00 97.25           H  
ATOM   4079  N   ALA A 255     -15.812  13.707  -0.062  1.00 96.95           N  
ATOM   4080  H   ALA A 255     -16.111  13.569   0.893  1.00 96.95           H  
ATOM   4081  CA  ALA A 255     -14.473  13.277  -0.445  1.00 96.95           C  
ATOM   4082  HA  ALA A 255     -13.985  14.091  -0.981  1.00 96.95           H  
ATOM   4083  C   ALA A 255     -14.507  12.066  -1.392  1.00 96.95           C  
ATOM   4084  CB  ALA A 255     -13.665  13.011   0.822  1.00 96.95           C  
ATOM   4085  HB1 ALA A 255     -12.656  12.702   0.548  1.00 96.95           H  
ATOM   4086  HB2 ALA A 255     -13.598  13.922   1.417  1.00 96.95           H  
ATOM   4087  HB3 ALA A 255     -14.149  12.234   1.414  1.00 96.95           H  
ATOM   4088  O   ALA A 255     -13.730  12.029  -2.347  1.00 96.95           O  
ATOM   4089  N   LYS A 256     -15.427  11.110  -1.193  1.00 96.79           N  
ATOM   4090  H   LYS A 256     -16.020  11.173  -0.378  1.00 96.79           H  
ATOM   4091  CA  LYS A 256     -15.665  10.014  -2.150  1.00 96.79           C  
ATOM   4092  HA  LYS A 256     -14.743   9.451  -2.297  1.00 96.79           H  
ATOM   4093  C   LYS A 256     -16.051  10.535  -3.528  1.00 96.79           C  
ATOM   4094  CB  LYS A 256     -16.761   9.070  -1.638  1.00 96.79           C  
ATOM   4095  HB2 LYS A 256     -17.581   9.633  -1.193  1.00 96.79           H  
ATOM   4096  HB3 LYS A 256     -17.158   8.502  -2.479  1.00 96.79           H  
ATOM   4097  O   LYS A 256     -15.488  10.085  -4.520  1.00 96.79           O  
ATOM   4098  CG  LYS A 256     -16.203   8.082  -0.622  1.00 96.79           C  
ATOM   4099  HG2 LYS A 256     -15.770   8.616   0.224  1.00 96.79           H  
ATOM   4100  HG3 LYS A 256     -15.431   7.492  -1.117  1.00 96.79           H  
ATOM   4101  CD  LYS A 256     -17.300   7.142  -0.127  1.00 96.79           C  
ATOM   4102  HD2 LYS A 256     -17.826   6.709  -0.978  1.00 96.79           H  
ATOM   4103  HD3 LYS A 256     -18.002   7.702   0.490  1.00 96.79           H  
ATOM   4104  CE  LYS A 256     -16.625   6.042   0.685  1.00 96.79           C  
ATOM   4105  HE2 LYS A 256     -16.090   6.516   1.508  1.00 96.79           H  
ATOM   4106  HE3 LYS A 256     -15.883   5.545   0.060  1.00 96.79           H  
ATOM   4107  NZ  LYS A 256     -17.611   5.064   1.192  1.00 96.79           N  
ATOM   4108  HZ1 LYS A 256     -17.163   4.449   1.857  1.00 96.79           H  
ATOM   4109  HZ2 LYS A 256     -18.352   5.564   1.662  1.00 96.79           H  
ATOM   4110  HZ3 LYS A 256     -18.003   4.528   0.432  1.00 96.79           H  
ATOM   4111  N   GLU A 257     -16.964  11.498  -3.587  1.00 97.14           N  
ATOM   4112  H   GLU A 257     -17.440  11.761  -2.736  1.00 97.14           H  
ATOM   4113  CA  GLU A 257     -17.377  12.140  -4.839  1.00 97.14           C  
ATOM   4114  HA  GLU A 257     -17.703  11.384  -5.552  1.00 97.14           H  
ATOM   4115  C   GLU A 257     -16.221  12.910  -5.489  1.00 97.14           C  
ATOM   4116  CB  GLU A 257     -18.548  13.089  -4.560  1.00 97.14           C  
ATOM   4117  HB2 GLU A 257     -18.733  13.691  -5.449  1.00 97.14           H  
ATOM   4118  HB3 GLU A 257     -18.268  13.754  -3.743  1.00 97.14           H  
ATOM   4119  O   GLU A 257     -15.973  12.762  -6.684  1.00 97.14           O  
ATOM   4120  CG  GLU A 257     -19.841  12.341  -4.200  1.00 97.14           C  
ATOM   4121  HG2 GLU A 257     -20.168  11.780  -5.076  1.00 97.14           H  
ATOM   4122  HG3 GLU A 257     -19.640  11.622  -3.406  1.00 97.14           H  
ATOM   4123  CD  GLU A 257     -20.967  13.283  -3.744  1.00 97.14           C  
ATOM   4124  OE1 GLU A 257     -22.048  12.751  -3.409  1.00 97.14           O  
ATOM   4125  OE2 GLU A 257     -20.747  14.518  -3.719  1.00 97.14           O  
ATOM   4126  N   ARG A 258     -15.470  13.686  -4.696  1.00 97.16           N  
ATOM   4127  H   ARG A 258     -15.767  13.783  -3.736  1.00 97.16           H  
ATOM   4128  CA  ARG A 258     -14.342  14.506  -5.164  1.00 97.16           C  
ATOM   4129  HA  ARG A 258     -14.694  15.155  -5.966  1.00 97.16           H  
ATOM   4130  C   ARG A 258     -13.203  13.677  -5.755  1.00 97.16           C  
ATOM   4131  CB  ARG A 258     -13.846  15.359  -3.988  1.00 97.16           C  
ATOM   4132  HB2 ARG A 258     -14.690  15.934  -3.608  1.00 97.16           H  
ATOM   4133  HB3 ARG A 258     -13.496  14.696  -3.197  1.00 97.16           H  
ATOM   4134  O   ARG A 258     -12.651  14.059  -6.781  1.00 97.16           O  
ATOM   4135  CG  ARG A 258     -12.713  16.331  -4.356  1.00 97.16           C  
ATOM   4136  HG2 ARG A 258     -11.889  15.788  -4.819  1.00 97.16           H  
ATOM   4137  HG3 ARG A 258     -13.084  17.072  -5.064  1.00 97.16           H  
ATOM   4138  CD  ARG A 258     -12.163  17.032  -3.107  1.00 97.16           C  
ATOM   4139  HD2 ARG A 258     -11.364  17.710  -3.409  1.00 97.16           H  
ATOM   4140  HD3 ARG A 258     -11.731  16.274  -2.454  1.00 97.16           H  
ATOM   4141  NE  ARG A 258     -13.210  17.794  -2.399  1.00 97.16           N  
ATOM   4142  HE  ARG A 258     -13.837  18.329  -2.983  1.00 97.16           H  
ATOM   4143  NH1 ARG A 258     -12.778  17.121  -0.211  1.00 97.16           N  
ATOM   4144 HH11 ARG A 258     -13.004  17.124   0.773  1.00 97.16           H  
ATOM   4145 HH12 ARG A 258     -11.963  16.566  -0.432  1.00 97.16           H  
ATOM   4146  NH2 ARG A 258     -14.506  18.429  -0.652  1.00 97.16           N  
ATOM   4147 HH21 ARG A 258     -14.715  18.366   0.334  1.00 97.16           H  
ATOM   4148 HH22 ARG A 258     -15.126  18.902  -1.294  1.00 97.16           H  
ATOM   4149  CZ  ARG A 258     -13.477  17.770  -1.102  1.00 97.16           C  
ATOM   4150  N   HIS A 259     -12.825  12.584  -5.093  1.00 96.31           N  
ATOM   4151  H   HIS A 259     -13.309  12.364  -4.234  1.00 96.31           H  
ATOM   4152  CA  HIS A 259     -11.651  11.781  -5.466  1.00 96.31           C  
ATOM   4153  HA  HIS A 259     -10.981  12.388  -6.075  1.00 96.31           H  
ATOM   4154  C   HIS A 259     -12.002  10.559  -6.322  1.00 96.31           C  
ATOM   4155  CB  HIS A 259     -10.878  11.396  -4.199  1.00 96.31           C  
ATOM   4156  HB2 HIS A 259     -10.027  10.775  -4.480  1.00 96.31           H  
ATOM   4157  HB3 HIS A 259     -11.523  10.808  -3.546  1.00 96.31           H  
ATOM   4158  O   HIS A 259     -11.120   9.961  -6.938  1.00 96.31           O  
ATOM   4159  CG  HIS A 259     -10.349  12.589  -3.437  1.00 96.31           C  
ATOM   4160  CD2 HIS A 259     -10.722  12.969  -2.182  1.00 96.31           C  
ATOM   4161  HD2 HIS A 259     -11.455  12.479  -1.558  1.00 96.31           H  
ATOM   4162  ND1 HIS A 259      -9.352  13.458  -3.884  1.00 96.31           N  
ATOM   4163  CE1 HIS A 259      -9.150  14.335  -2.890  1.00 96.31           C  
ATOM   4164  HE1 HIS A 259      -8.427  15.136  -2.918  1.00 96.31           H  
ATOM   4165  NE2 HIS A 259      -9.969  14.072  -1.857  1.00 96.31           N  
ATOM   4166  HE2 HIS A 259     -10.030  14.589  -0.992  1.00 96.31           H  
ATOM   4167  N   GLY A 260     -13.275  10.160  -6.384  1.00 96.01           N  
ATOM   4168  H   GLY A 260     -13.965  10.647  -5.829  1.00 96.01           H  
ATOM   4169  CA  GLY A 260     -13.740   9.036  -7.192  1.00 96.01           C  
ATOM   4170  HA2 GLY A 260     -13.663   9.305  -8.246  1.00 96.01           H  
ATOM   4171  HA3 GLY A 260     -14.788   8.843  -6.962  1.00 96.01           H  
ATOM   4172  C   GLY A 260     -12.945   7.754  -6.925  1.00 96.01           C  
ATOM   4173  O   GLY A 260     -12.853   7.279  -5.793  1.00 96.01           O  
ATOM   4174  N   LYS A 261     -12.326   7.197  -7.975  1.00 95.50           N  
ATOM   4175  H   LYS A 261     -12.370   7.690  -8.855  1.00 95.50           H  
ATOM   4176  CA  LYS A 261     -11.506   5.974  -7.884  1.00 95.50           C  
ATOM   4177  HA  LYS A 261     -12.081   5.201  -7.376  1.00 95.50           H  
ATOM   4178  C   LYS A 261     -10.222   6.146  -7.059  1.00 95.50           C  
ATOM   4179  CB  LYS A 261     -11.129   5.477  -9.287  1.00 95.50           C  
ATOM   4180  HB2 LYS A 261     -10.586   6.264  -9.809  1.00 95.50           H  
ATOM   4181  HB3 LYS A 261     -10.455   4.628  -9.173  1.00 95.50           H  
ATOM   4182  O   LYS A 261      -9.672   5.148  -6.595  1.00 95.50           O  
ATOM   4183  CG  LYS A 261     -12.325   5.026 -10.140  1.00 95.50           C  
ATOM   4184  HG2 LYS A 261     -12.887   4.260  -9.605  1.00 95.50           H  
ATOM   4185  HG3 LYS A 261     -12.976   5.875 -10.348  1.00 95.50           H  
ATOM   4186  CD  LYS A 261     -11.795   4.447 -11.458  1.00 95.50           C  
ATOM   4187  HD2 LYS A 261     -11.203   5.208 -11.966  1.00 95.50           H  
ATOM   4188  HD3 LYS A 261     -11.142   3.603 -11.233  1.00 95.50           H  
ATOM   4189  CE  LYS A 261     -12.919   3.979 -12.386  1.00 95.50           C  
ATOM   4190  HE2 LYS A 261     -13.545   4.833 -12.643  1.00 95.50           H  
ATOM   4191  HE3 LYS A 261     -13.533   3.252 -11.854  1.00 95.50           H  
ATOM   4192  NZ  LYS A 261     -12.346   3.366 -13.612  1.00 95.50           N  
ATOM   4193  HZ1 LYS A 261     -13.066   3.026 -14.233  1.00 95.50           H  
ATOM   4194  HZ2 LYS A 261     -11.739   2.595 -13.369  1.00 95.50           H  
ATOM   4195  HZ3 LYS A 261     -11.773   4.032 -14.110  1.00 95.50           H  
ATOM   4196  N   ASP A 262      -9.728   7.374  -6.881  1.00 96.90           N  
ATOM   4197  H   ASP A 262     -10.221   8.168  -7.263  1.00 96.90           H  
ATOM   4198  CA  ASP A 262      -8.550   7.655  -6.047  1.00 96.90           C  
ATOM   4199  HA  ASP A 262      -7.800   6.882  -6.216  1.00 96.90           H  
ATOM   4200  C   ASP A 262      -8.902   7.581  -4.547  1.00 96.90           C  
ATOM   4201  CB  ASP A 262      -7.891   9.013  -6.417  1.00 96.90           C  
ATOM   4202  HB2 ASP A 262      -8.651   9.794  -6.455  1.00 96.90           H  
ATOM   4203  HB3 ASP A 262      -7.209   9.281  -5.610  1.00 96.90           H  
ATOM   4204  O   ASP A 262      -7.997   7.432  -3.729  1.00 96.90           O  
ATOM   4205  CG  ASP A 262      -7.074   9.041  -7.731  1.00 96.90           C  
ATOM   4206  OD1 ASP A 262      -7.254   8.145  -8.582  1.00 96.90           O  
ATOM   4207  OD2 ASP A 262      -6.190   9.914  -7.907  1.00 96.90           O  
ATOM   4208  N   PHE A 263     -10.191   7.610  -4.167  1.00 97.02           N  
ATOM   4209  H   PHE A 263     -10.905   7.697  -4.876  1.00 97.02           H  
ATOM   4210  CA  PHE A 263     -10.605   7.678  -2.762  1.00 97.02           C  
ATOM   4211  HA  PHE A 263     -10.218   8.606  -2.342  1.00 97.02           H  
ATOM   4212  C   PHE A 263     -10.056   6.526  -1.911  1.00 97.02           C  
ATOM   4213  CB  PHE A 263     -12.131   7.726  -2.643  1.00 97.02           C  
ATOM   4214  HB2 PHE A 263     -12.511   8.567  -3.223  1.00 97.02           H  
ATOM   4215  HB3 PHE A 263     -12.560   6.814  -3.060  1.00 97.02           H  
ATOM   4216  O   PHE A 263      -9.471   6.759  -0.862  1.00 97.02           O  
ATOM   4217  CG  PHE A 263     -12.575   7.880  -1.202  1.00 97.02           C  
ATOM   4218  CD1 PHE A 263     -12.937   6.754  -0.434  1.00 97.02           C  
ATOM   4219  HD1 PHE A 263     -12.919   5.770  -0.879  1.00 97.02           H  
ATOM   4220  CD2 PHE A 263     -12.558   9.153  -0.608  1.00 97.02           C  
ATOM   4221  HD2 PHE A 263     -12.267  10.017  -1.187  1.00 97.02           H  
ATOM   4222  CE1 PHE A 263     -13.303   6.909   0.915  1.00 97.02           C  
ATOM   4223  HE1 PHE A 263     -13.569   6.046   1.509  1.00 97.02           H  
ATOM   4224  CE2 PHE A 263     -12.931   9.306   0.735  1.00 97.02           C  
ATOM   4225  HE2 PHE A 263     -12.939  10.287   1.186  1.00 97.02           H  
ATOM   4226  CZ  PHE A 263     -13.306   8.189   1.495  1.00 97.02           C  
ATOM   4227  HZ  PHE A 263     -13.596   8.329   2.525  1.00 97.02           H  
ATOM   4228  N   GLU A 264     -10.178   5.275  -2.360  1.00 96.14           N  
ATOM   4229  H   GLU A 264     -10.635   5.120  -3.247  1.00 96.14           H  
ATOM   4230  CA  GLU A 264      -9.653   4.123  -1.605  1.00 96.14           C  
ATOM   4231  HA  GLU A 264      -9.944   4.232  -0.560  1.00 96.14           H  
ATOM   4232  C   GLU A 264      -8.113   4.036  -1.615  1.00 96.14           C  
ATOM   4233  CB  GLU A 264     -10.251   2.812  -2.132  1.00 96.14           C  
ATOM   4234  HB2 GLU A 264      -9.959   2.687  -3.175  1.00 96.14           H  
ATOM   4235  HB3 GLU A 264      -9.822   1.993  -1.555  1.00 96.14           H  
ATOM   4236  O   GLU A 264      -7.541   3.135  -1.002  1.00 96.14           O  
ATOM   4237  CG  GLU A 264     -11.777   2.700  -2.010  1.00 96.14           C  
ATOM   4238  HG2 GLU A 264     -12.253   3.426  -2.670  1.00 96.14           H  
ATOM   4239  HG3 GLU A 264     -12.069   2.921  -0.983  1.00 96.14           H  
ATOM   4240  CD  GLU A 264     -12.233   1.282  -2.389  1.00 96.14           C  
ATOM   4241  OE1 GLU A 264     -12.981   0.635  -1.620  1.00 96.14           O  
ATOM   4242  OE2 GLU A 264     -11.758   0.736  -3.412  1.00 96.14           O  
ATOM   4243  N   TYR A 265      -7.438   4.947  -2.317  1.00 97.24           N  
ATOM   4244  H   TYR A 265      -7.965   5.686  -2.760  1.00 97.24           H  
ATOM   4245  CA  TYR A 265      -5.992   4.973  -2.520  1.00 97.24           C  
ATOM   4246  HA  TYR A 265      -5.533   4.161  -1.957  1.00 97.24           H  
ATOM   4247  C   TYR A 265      -5.352   6.267  -2.004  1.00 97.24           C  
ATOM   4248  CB  TYR A 265      -5.691   4.739  -4.010  1.00 97.24           C  
ATOM   4249  HB2 TYR A 265      -4.626   4.884  -4.187  1.00 97.24           H  
ATOM   4250  HB3 TYR A 265      -6.221   5.482  -4.606  1.00 97.24           H  
ATOM   4251  O   TYR A 265      -4.154   6.453  -2.206  1.00 97.24           O  
ATOM   4252  CG  TYR A 265      -6.065   3.350  -4.492  1.00 97.24           C  
ATOM   4253  CD1 TYR A 265      -5.085   2.343  -4.529  1.00 97.24           C  
ATOM   4254  HD1 TYR A 265      -4.071   2.587  -4.249  1.00 97.24           H  
ATOM   4255  CD2 TYR A 265      -7.388   3.058  -4.876  1.00 97.24           C  
ATOM   4256  HD2 TYR A 265      -8.142   3.831  -4.849  1.00 97.24           H  
ATOM   4257  CE1 TYR A 265      -5.424   1.038  -4.936  1.00 97.24           C  
ATOM   4258  HE1 TYR A 265      -4.669   0.268  -4.979  1.00 97.24           H  
ATOM   4259  CE2 TYR A 265      -7.737   1.752  -5.264  1.00 97.24           C  
ATOM   4260  HE2 TYR A 265      -8.756   1.516  -5.534  1.00 97.24           H  
ATOM   4261  OH  TYR A 265      -7.085  -0.524  -5.663  1.00 97.24           O  
ATOM   4262  HH  TYR A 265      -6.318  -1.101  -5.648  1.00 97.24           H  
ATOM   4263  CZ  TYR A 265      -6.756   0.740  -5.291  1.00 97.24           C  
ATOM   4264  N   LEU A 266      -6.099   7.146  -1.321  1.00 95.91           N  
ATOM   4265  H   LEU A 266      -7.084   6.951  -1.216  1.00 95.91           H  
ATOM   4266  CA  LEU A 266      -5.612   8.466  -0.897  1.00 95.91           C  
ATOM   4267  HA  LEU A 266      -5.419   9.066  -1.786  1.00 95.91           H  
ATOM   4268  C   LEU A 266      -4.284   8.391  -0.140  1.00 95.91           C  
ATOM   4269  CB  LEU A 266      -6.669   9.168  -0.023  1.00 95.91           C  
ATOM   4270  HB2 LEU A 266      -6.980   8.487   0.769  1.00 95.91           H  
ATOM   4271  HB3 LEU A 266      -6.210  10.038   0.449  1.00 95.91           H  
ATOM   4272  O   LEU A 266      -3.330   9.072  -0.510  1.00 95.91           O  
ATOM   4273  CG  LEU A 266      -7.911   9.647  -0.786  1.00 95.91           C  
ATOM   4274  HG  LEU A 266      -8.332   8.806  -1.338  1.00 95.91           H  
ATOM   4275  CD1 LEU A 266      -8.954  10.184   0.197  1.00 95.91           C  
ATOM   4276 HD11 LEU A 266      -9.831  10.529  -0.351  1.00 95.91           H  
ATOM   4277 HD12 LEU A 266      -8.538  11.015   0.766  1.00 95.91           H  
ATOM   4278 HD13 LEU A 266      -9.260   9.387   0.874  1.00 95.91           H  
ATOM   4279  CD2 LEU A 266      -7.606  10.740  -1.800  1.00 95.91           C  
ATOM   4280 HD21 LEU A 266      -8.527  11.035  -2.302  1.00 95.91           H  
ATOM   4281 HD22 LEU A 266      -7.188  11.608  -1.289  1.00 95.91           H  
ATOM   4282 HD23 LEU A 266      -6.918  10.380  -2.564  1.00 95.91           H  
ATOM   4283  N   GLY A 267      -4.185   7.514   0.864  1.00 93.81           N  
ATOM   4284  H   GLY A 267      -4.994   6.965   1.118  1.00 93.81           H  
ATOM   4285  CA  GLY A 267      -2.949   7.382   1.638  1.00 93.81           C  
ATOM   4286  HA2 GLY A 267      -3.133   6.794   2.538  1.00 93.81           H  
ATOM   4287  HA3 GLY A 267      -2.626   8.372   1.958  1.00 93.81           H  
ATOM   4288  C   GLY A 267      -1.802   6.750   0.844  1.00 93.81           C  
ATOM   4289  O   GLY A 267      -0.660   7.171   0.993  1.00 93.81           O  
ATOM   4290  N   ALA A 268      -2.078   5.809  -0.068  1.00 95.75           N  
ATOM   4291  H   ALA A 268      -3.043   5.557  -0.225  1.00 95.75           H  
ATOM   4292  CA  ALA A 268      -1.053   5.298  -0.983  1.00 95.75           C  
ATOM   4293  HA  ALA A 268      -0.213   4.924  -0.398  1.00 95.75           H  
ATOM   4294  C   ALA A 268      -0.513   6.417  -1.894  1.00 95.75           C  
ATOM   4295  CB  ALA A 268      -1.634   4.133  -1.800  1.00 95.75           C  
ATOM   4296  HB1 ALA A 268      -1.911   3.311  -1.140  1.00 95.75           H  
ATOM   4297  HB2 ALA A 268      -0.893   3.774  -2.514  1.00 95.75           H  
ATOM   4298  HB3 ALA A 268      -2.515   4.457  -2.353  1.00 95.75           H  
ATOM   4299  O   ALA A 268       0.700   6.546  -2.063  1.00 95.75           O  
ATOM   4300  N   LEU A 269      -1.411   7.245  -2.436  1.00 95.71           N  
ATOM   4301  H   LEU A 269      -2.385   7.077  -2.230  1.00 95.71           H  
ATOM   4302  CA  LEU A 269      -1.106   8.371  -3.322  1.00 95.71           C  
ATOM   4303  HA  LEU A 269      -0.364   8.052  -4.054  1.00 95.71           H  
ATOM   4304  C   LEU A 269      -0.489   9.577  -2.592  1.00 95.71           C  
ATOM   4305  CB  LEU A 269      -2.400   8.780  -4.057  1.00 95.71           C  
ATOM   4306  HB2 LEU A 269      -2.219   9.705  -4.603  1.00 95.71           H  
ATOM   4307  HB3 LEU A 269      -3.169   8.982  -3.311  1.00 95.71           H  
ATOM   4308  O   LEU A 269      -0.016  10.496  -3.253  1.00 95.71           O  
ATOM   4309  CG  LEU A 269      -2.932   7.736  -5.057  1.00 95.71           C  
ATOM   4310  HG  LEU A 269      -2.969   6.754  -4.586  1.00 95.71           H  
ATOM   4311  CD1 LEU A 269      -4.346   8.101  -5.508  1.00 95.71           C  
ATOM   4312 HD11 LEU A 269      -4.719   7.353  -6.207  1.00 95.71           H  
ATOM   4313 HD12 LEU A 269      -5.010   8.134  -4.645  1.00 95.71           H  
ATOM   4314 HD13 LEU A 269      -4.346   9.075  -5.997  1.00 95.71           H  
ATOM   4315  CD2 LEU A 269      -2.045   7.646  -6.300  1.00 95.71           C  
ATOM   4316 HD21 LEU A 269      -1.037   7.339  -6.020  1.00 95.71           H  
ATOM   4317 HD22 LEU A 269      -2.452   6.902  -6.985  1.00 95.71           H  
ATOM   4318 HD23 LEU A 269      -2.003   8.611  -6.805  1.00 95.71           H  
ATOM   4319  N   GLY A 270      -0.478   9.588  -1.255  1.00 92.09           N  
ATOM   4320  H   GLY A 270      -0.905   8.814  -0.765  1.00 92.09           H  
ATOM   4321  CA  GLY A 270      -0.017  10.732  -0.463  1.00 92.09           C  
ATOM   4322  HA2 GLY A 270       0.974  11.036  -0.799  1.00 92.09           H  
ATOM   4323  HA3 GLY A 270       0.044  10.432   0.583  1.00 92.09           H  
ATOM   4324  C   GLY A 270      -0.948  11.947  -0.551  1.00 92.09           C  
ATOM   4325  O   GLY A 270      -0.508  13.078  -0.356  1.00 92.09           O  
ATOM   4326  N   ILE A 271      -2.226  11.732  -0.871  1.00 93.03           N  
ATOM   4327  H   ILE A 271      -2.542  10.776  -0.942  1.00 93.03           H  
ATOM   4328  CA  ILE A 271      -3.232  12.793  -0.936  1.00 93.03           C  
ATOM   4329  HA  ILE A 271      -2.748  13.722  -1.235  1.00 93.03           H  
ATOM   4330  C   ILE A 271      -3.812  12.985   0.469  1.00 93.03           C  
ATOM   4331  CB  ILE A 271      -4.313  12.475  -1.995  1.00 93.03           C  
ATOM   4332  HB  ILE A 271      -4.791  11.534  -1.724  1.00 93.03           H  
ATOM   4333  O   ILE A 271      -4.547  12.133   0.970  1.00 93.03           O  
ATOM   4334  CG1 ILE A 271      -3.687  12.321  -3.403  1.00 93.03           C  
ATOM   4335 HG12 ILE A 271      -2.848  11.626  -3.353  1.00 93.03           H  
ATOM   4336 HG13 ILE A 271      -3.296  13.283  -3.734  1.00 93.03           H  
ATOM   4337  CG2 ILE A 271      -5.376  13.594  -2.012  1.00 93.03           C  
ATOM   4338 HG21 ILE A 271      -6.162  13.361  -2.730  1.00 93.03           H  
ATOM   4339 HG22 ILE A 271      -5.850  13.689  -1.035  1.00 93.03           H  
ATOM   4340 HG23 ILE A 271      -4.918  14.546  -2.280  1.00 93.03           H  
ATOM   4341  CD1 ILE A 271      -4.654  11.781  -4.465  1.00 93.03           C  
ATOM   4342 HD11 ILE A 271      -5.088  10.839  -4.129  1.00 93.03           H  
ATOM   4343 HD12 ILE A 271      -5.449  12.498  -4.666  1.00 93.03           H  
ATOM   4344 HD13 ILE A 271      -4.107  11.605  -5.392  1.00 93.03           H  
ATOM   4345  N   SER A 272      -3.495  14.119   1.098  1.00 89.37           N  
ATOM   4346  H   SER A 272      -2.858  14.756   0.641  1.00 89.37           H  
ATOM   4347  CA  SER A 272      -4.126  14.550   2.351  1.00 89.37           C  
ATOM   4348  HA  SER A 272      -4.385  13.672   2.943  1.00 89.37           H  
ATOM   4349  C   SER A 272      -5.400  15.332   2.042  1.00 89.37           C  
ATOM   4350  CB  SER A 272      -3.173  15.407   3.194  1.00 89.37           C  
ATOM   4351  HB2 SER A 272      -2.947  16.334   2.667  1.00 89.37           H  
ATOM   4352  HB3 SER A 272      -2.246  14.858   3.359  1.00 89.37           H  
ATOM   4353  O   SER A 272      -5.342  16.401   1.434  1.00 89.37           O  
ATOM   4354  OG  SER A 272      -3.767  15.704   4.449  1.00 89.37           O  
ATOM   4355  HG  SER A 272      -3.748  16.650   4.611  1.00 89.37           H  
ATOM   4356  N   ASP A 273      -6.551  14.815   2.469  1.00 91.93           N  
ATOM   4357  H   ASP A 273      -6.531  13.931   2.957  1.00 91.93           H  
ATOM   4358  CA  ASP A 273      -7.798  15.577   2.477  1.00 91.93           C  
ATOM   4359  HA  ASP A 273      -7.710  16.416   1.787  1.00 91.93           H  
ATOM   4360  C   ASP A 273      -8.027  16.149   3.881  1.00 91.93           C  
ATOM   4361  CB  ASP A 273      -8.970  14.723   1.973  1.00 91.93           C  
ATOM   4362  HB2 ASP A 273      -8.653  14.181   1.082  1.00 91.93           H  
ATOM   4363  HB3 ASP A 273      -9.254  13.993   2.731  1.00 91.93           H  
ATOM   4364  O   ASP A 273      -8.392  15.431   4.815  1.00 91.93           O  
ATOM   4365  CG  ASP A 273     -10.171  15.602   1.613  1.00 91.93           C  
ATOM   4366  OD1 ASP A 273     -10.552  16.471   2.433  1.00 91.93           O  
ATOM   4367  OD2 ASP A 273     -10.694  15.456   0.481  1.00 91.93           O  
ATOM   4368  N   GLU A 274      -7.809  17.456   4.038  1.00 92.34           N  
ATOM   4369  H   GLU A 274      -7.433  17.973   3.256  1.00 92.34           H  
ATOM   4370  CA  GLU A 274      -7.930  18.135   5.332  1.00 92.34           C  
ATOM   4371  HA  GLU A 274      -7.226  17.687   6.034  1.00 92.34           H  
ATOM   4372  C   GLU A 274      -9.327  17.985   5.952  1.00 92.34           C  
ATOM   4373  CB  GLU A 274      -7.596  19.629   5.177  1.00 92.34           C  
ATOM   4374  HB2 GLU A 274      -7.848  20.145   6.103  1.00 92.34           H  
ATOM   4375  HB3 GLU A 274      -8.215  20.053   4.386  1.00 92.34           H  
ATOM   4376  O   GLU A 274      -9.447  17.959   7.176  1.00 92.34           O  
ATOM   4377  CG  GLU A 274      -6.119  19.899   4.852  1.00 92.34           C  
ATOM   4378  HG2 GLU A 274      -5.883  19.451   3.887  1.00 92.34           H  
ATOM   4379  HG3 GLU A 274      -5.980  20.976   4.755  1.00 92.34           H  
ATOM   4380  CD  GLU A 274      -5.158  19.369   5.932  1.00 92.34           C  
ATOM   4381  OE1 GLU A 274      -4.159  18.710   5.560  1.00 92.34           O  
ATOM   4382  OE2 GLU A 274      -5.419  19.613   7.135  1.00 92.34           O  
ATOM   4383  N   THR A 275     -10.379  17.827   5.136  1.00 94.40           N  
ATOM   4384  H   THR A 275     -10.202  17.705   4.149  1.00 94.40           H  
ATOM   4385  CA  THR A 275     -11.757  17.628   5.626  1.00 94.40           C  
ATOM   4386  HA  THR A 275     -11.951  18.362   6.409  1.00 94.40           H  
ATOM   4387  C   THR A 275     -11.967  16.261   6.274  1.00 94.40           C  
ATOM   4388  CB  THR A 275     -12.812  17.850   4.528  1.00 94.40           C  
ATOM   4389  HB  THR A 275     -13.792  17.859   5.006  1.00 94.40           H  
ATOM   4390  O   THR A 275     -12.908  16.067   7.040  1.00 94.40           O  
ATOM   4391  CG2 THR A 275     -12.634  19.184   3.804  1.00 94.40           C  
ATOM   4392 HG21 THR A 275     -12.588  19.994   4.533  1.00 94.40           H  
ATOM   4393 HG22 THR A 275     -11.719  19.174   3.212  1.00 94.40           H  
ATOM   4394 HG23 THR A 275     -13.485  19.350   3.143  1.00 94.40           H  
ATOM   4395  OG1 THR A 275     -12.827  16.847   3.538  1.00 94.40           O  
ATOM   4396  HG1 THR A 275     -11.944  16.735   3.178  1.00 94.40           H  
ATOM   4397  N   LEU A 276     -11.069  15.312   6.010  1.00 95.26           N  
ATOM   4398  H   LEU A 276     -10.317  15.535   5.374  1.00 95.26           H  
ATOM   4399  CA  LEU A 276     -11.071  13.978   6.602  1.00 95.26           C  
ATOM   4400  HA  LEU A 276     -12.053  13.756   7.019  1.00 95.26           H  
ATOM   4401  C   LEU A 276     -10.074  13.836   7.754  1.00 95.26           C  
ATOM   4402  CB  LEU A 276     -10.762  12.962   5.501  1.00 95.26           C  
ATOM   4403  HB2 LEU A 276     -10.740  11.977   5.965  1.00 95.26           H  
ATOM   4404  HB3 LEU A 276      -9.765  13.161   5.105  1.00 95.26           H  
ATOM   4405  O   LEU A 276     -10.009  12.784   8.398  1.00 95.26           O  
ATOM   4406  CG  LEU A 276     -11.757  12.929   4.334  1.00 95.26           C  
ATOM   4407  HG  LEU A 276     -11.680  13.855   3.764  1.00 95.26           H  
ATOM   4408  CD1 LEU A 276     -11.372  11.764   3.424  1.00 95.26           C  
ATOM   4409 HD11 LEU A 276     -10.345  11.886   3.079  1.00 95.26           H  
ATOM   4410 HD12 LEU A 276     -11.466  10.816   3.954  1.00 95.26           H  
ATOM   4411 HD13 LEU A 276     -12.029  11.754   2.554  1.00 95.26           H  
ATOM   4412  CD2 LEU A 276     -13.209  12.746   4.778  1.00 95.26           C  
ATOM   4413 HD21 LEU A 276     -13.837  12.747   3.888  1.00 95.26           H  
ATOM   4414 HD22 LEU A 276     -13.340  11.815   5.330  1.00 95.26           H  
ATOM   4415 HD23 LEU A 276     -13.526  13.588   5.394  1.00 95.26           H  
ATOM   4416  N   HIS A 277      -9.277  14.870   8.024  1.00 92.98           N  
ATOM   4417  H   HIS A 277      -9.373  15.715   7.480  1.00 92.98           H  
ATOM   4418  CA  HIS A 277      -8.234  14.794   9.030  1.00 92.98           C  
ATOM   4419  HA  HIS A 277      -7.605  13.939   8.782  1.00 92.98           H  
ATOM   4420  C   HIS A 277      -8.855  14.561  10.418  1.00 92.98           C  
ATOM   4421  CB  HIS A 277      -7.352  16.052   8.959  1.00 92.98           C  
ATOM   4422  HB2 HIS A 277      -7.082  16.233   7.919  1.00 92.98           H  
ATOM   4423  HB3 HIS A 277      -7.911  16.916   9.316  1.00 92.98           H  
ATOM   4424  O   HIS A 277      -9.637  15.368  10.910  1.00 92.98           O  
ATOM   4425  CG  HIS A 277      -6.082  15.908   9.756  1.00 92.98           C  
ATOM   4426  CD2 HIS A 277      -4.795  15.921   9.288  1.00 92.98           C  
ATOM   4427  HD2 HIS A 277      -4.495  16.083   8.263  1.00 92.98           H  
ATOM   4428  ND1 HIS A 277      -6.018  15.650  11.099  1.00 92.98           N  
ATOM   4429  HD1 HIS A 277      -6.822  15.672  11.711  1.00 92.98           H  
ATOM   4430  CE1 HIS A 277      -4.735  15.444  11.432  1.00 92.98           C  
ATOM   4431  HE1 HIS A 277      -4.371  15.158  12.407  1.00 92.98           H  
ATOM   4432  NE2 HIS A 277      -3.946  15.644  10.373  1.00 92.98           N  
ATOM   4433  N   HIS A 278      -8.443  13.491  11.105  1.00 91.59           N  
ATOM   4434  H   HIS A 278      -7.862  12.834  10.605  1.00 91.59           H  
ATOM   4435  CA  HIS A 278      -9.004  13.046  12.393  1.00 91.59           C  
ATOM   4436  HA  HIS A 278     -10.043  12.760  12.227  1.00 91.59           H  
ATOM   4437  C   HIS A 278      -9.022  14.119  13.507  1.00 91.59           C  
ATOM   4438  CB  HIS A 278      -8.242  11.789  12.838  1.00 91.59           C  
ATOM   4439  HB2 HIS A 278      -8.667  11.462  13.786  1.00 91.59           H  
ATOM   4440  HB3 HIS A 278      -8.399  10.995  12.107  1.00 91.59           H  
ATOM   4441  O   HIS A 278      -9.886  14.099  14.374  1.00 91.59           O  
ATOM   4442  CG  HIS A 278      -6.759  12.008  13.016  1.00 91.59           C  
ATOM   4443  CD2 HIS A 278      -6.123  12.240  14.201  1.00 91.59           C  
ATOM   4444  HD2 HIS A 278      -6.581  12.187  15.177  1.00 91.59           H  
ATOM   4445  ND1 HIS A 278      -5.795  12.048  12.030  1.00 91.59           N  
ATOM   4446  HD1 HIS A 278      -5.909  11.808  11.056  1.00 91.59           H  
ATOM   4447  CE1 HIS A 278      -4.619  12.343  12.607  1.00 91.59           C  
ATOM   4448  HE1 HIS A 278      -3.675  12.431  12.088  1.00 91.59           H  
ATOM   4449  NE2 HIS A 278      -4.786  12.530  13.923  1.00 91.59           N  
ATOM   4450  N   ARG A 279      -8.123  15.113  13.459  1.00 93.69           N  
ATOM   4451  H   ARG A 279      -7.333  14.940  12.854  1.00 93.69           H  
ATOM   4452  CA  ARG A 279      -8.180  16.355  14.271  1.00 93.69           C  
ATOM   4453  HA  ARG A 279      -8.070  16.104  15.326  1.00 93.69           H  
ATOM   4454  C   ARG A 279      -9.502  17.125  14.203  1.00 93.69           C  
ATOM   4455  CB  ARG A 279      -7.068  17.328  13.861  1.00 93.69           C  
ATOM   4456  HB2 ARG A 279      -7.265  18.304  14.303  1.00 93.69           H  
ATOM   4457  HB3 ARG A 279      -7.072  17.450  12.778  1.00 93.69           H  
ATOM   4458  O   ARG A 279      -9.795  17.856  15.139  1.00 93.69           O  
ATOM   4459  CG  ARG A 279      -5.699  16.868  14.357  1.00 93.69           C  
ATOM   4460  HG2 ARG A 279      -5.679  16.933  15.445  1.00 93.69           H  
ATOM   4461  HG3 ARG A 279      -5.516  15.834  14.064  1.00 93.69           H  
ATOM   4462  CD  ARG A 279      -4.632  17.793  13.781  1.00 93.69           C  
ATOM   4463  HD2 ARG A 279      -4.753  17.852  12.700  1.00 93.69           H  
ATOM   4464  HD3 ARG A 279      -4.785  18.786  14.204  1.00 93.69           H  
ATOM   4465  NE  ARG A 279      -3.273  17.316  14.090  1.00 93.69           N  
ATOM   4466  HE  ARG A 279      -3.180  16.397  14.497  1.00 93.69           H  
ATOM   4467  NH1 ARG A 279      -2.235  19.207  13.377  1.00 93.69           N  
ATOM   4468 HH11 ARG A 279      -1.494  19.849  13.622  1.00 93.69           H  
ATOM   4469 HH12 ARG A 279      -3.159  19.568  13.187  1.00 93.69           H  
ATOM   4470  NH2 ARG A 279      -1.010  17.551  14.263  1.00 93.69           N  
ATOM   4471 HH21 ARG A 279      -0.174  18.113  14.185  1.00 93.69           H  
ATOM   4472 HH22 ARG A 279      -0.936  16.616  14.637  1.00 93.69           H  
ATOM   4473  CZ  ARG A 279      -2.173  18.014  13.901  1.00 93.69           C  
ATOM   4474  N   GLN A 280     -10.266  16.998  13.122  1.00 95.08           N  
ATOM   4475  H   GLN A 280      -9.971  16.384  12.377  1.00 95.08           H  
ATOM   4476  CA  GLN A 280     -11.591  17.607  12.998  1.00 95.08           C  
ATOM   4477  HA  GLN A 280     -11.566  18.603  13.439  1.00 95.08           H  
ATOM   4478  C   GLN A 280     -12.681  16.821  13.744  1.00 95.08           C  
ATOM   4479  CB  GLN A 280     -11.962  17.743  11.514  1.00 95.08           C  
ATOM   4480  HB2 GLN A 280     -12.010  16.755  11.057  1.00 95.08           H  
ATOM   4481  HB3 GLN A 280     -12.955  18.190  11.459  1.00 95.08           H  
ATOM   4482  O   GLN A 280     -13.777  17.349  13.917  1.00 95.08           O  
ATOM   4483  CG  GLN A 280     -10.984  18.614  10.709  1.00 95.08           C  
ATOM   4484  HG2 GLN A 280     -10.766  19.521  11.273  1.00 95.08           H  
ATOM   4485  HG3 GLN A 280     -10.052  18.073  10.547  1.00 95.08           H  
ATOM   4486  CD  GLN A 280     -11.552  19.023   9.353  1.00 95.08           C  
ATOM   4487  NE2 GLN A 280     -10.950  19.979   8.685  1.00 95.08           N  
ATOM   4488 HE21 GLN A 280      -9.993  20.206   8.915  1.00 95.08           H  
ATOM   4489 HE22 GLN A 280     -11.289  20.106   7.742  1.00 95.08           H  
ATOM   4490  OE1 GLN A 280     -12.586  18.567   8.900  1.00 95.08           O  
ATOM   4491  N   TYR A 281     -12.370  15.593  14.179  1.00 96.92           N  
ATOM   4492  H   TYR A 281     -11.432  15.254  14.020  1.00 96.92           H  
ATOM   4493  CA  TYR A 281     -13.291  14.631  14.789  1.00 96.92           C  
ATOM   4494  HA  TYR A 281     -14.184  15.155  15.128  1.00 96.92           H  
ATOM   4495  C   TYR A 281     -12.654  13.943  16.016  1.00 96.92           C  
ATOM   4496  CB  TYR A 281     -13.714  13.604  13.721  1.00 96.92           C  
ATOM   4497  HB2 TYR A 281     -14.588  13.065  14.087  1.00 96.92           H  
ATOM   4498  HB3 TYR A 281     -12.911  12.882  13.572  1.00 96.92           H  
ATOM   4499  O   TYR A 281     -12.568  12.713  16.055  1.00 96.92           O  
ATOM   4500  CG  TYR A 281     -14.059  14.199  12.377  1.00 96.92           C  
ATOM   4501  CD1 TYR A 281     -15.261  14.910  12.227  1.00 96.92           C  
ATOM   4502  HD1 TYR A 281     -15.952  14.987  13.053  1.00 96.92           H  
ATOM   4503  CD2 TYR A 281     -13.162  14.080  11.296  1.00 96.92           C  
ATOM   4504  HD2 TYR A 281     -12.238  13.532  11.413  1.00 96.92           H  
ATOM   4505  CE1 TYR A 281     -15.564  15.509  10.995  1.00 96.92           C  
ATOM   4506  HE1 TYR A 281     -16.499  16.033  10.860  1.00 96.92           H  
ATOM   4507  CE2 TYR A 281     -13.460  14.692  10.065  1.00 96.92           C  
ATOM   4508  HE2 TYR A 281     -12.771  14.624   9.236  1.00 96.92           H  
ATOM   4509  OH  TYR A 281     -14.969  16.034   8.755  1.00 96.92           O  
ATOM   4510  HH  TYR A 281     -14.242  16.025   8.129  1.00 96.92           H  
ATOM   4511  CZ  TYR A 281     -14.664  15.411   9.917  1.00 96.92           C  
ATOM   4512  N   PRO A 282     -12.105  14.692  16.995  1.00 97.15           N  
ATOM   4513  CA  PRO A 282     -11.301  14.109  18.068  1.00 97.15           C  
ATOM   4514  HA  PRO A 282     -10.432  13.611  17.639  1.00 97.15           H  
ATOM   4515  C   PRO A 282     -12.064  13.084  18.919  1.00 97.15           C  
ATOM   4516  CB  PRO A 282     -10.831  15.299  18.913  1.00 97.15           C  
ATOM   4517  HB2 PRO A 282      -9.862  15.642  18.549  1.00 97.15           H  
ATOM   4518  HB3 PRO A 282     -10.768  15.051  19.972  1.00 97.15           H  
ATOM   4519  O   PRO A 282     -11.483  12.062  19.291  1.00 97.15           O  
ATOM   4520  CG  PRO A 282     -11.882  16.377  18.645  1.00 97.15           C  
ATOM   4521  HG2 PRO A 282     -12.758  16.206  19.272  1.00 97.15           H  
ATOM   4522  HG3 PRO A 282     -11.486  17.380  18.802  1.00 97.15           H  
ATOM   4523  CD  PRO A 282     -12.239  16.129  17.183  1.00 97.15           C  
ATOM   4524  HD2 PRO A 282     -13.250  16.475  16.969  1.00 97.15           H  
ATOM   4525  HD3 PRO A 282     -11.525  16.649  16.544  1.00 97.15           H  
ATOM   4526  N   ASN A 283     -13.349  13.311  19.215  1.00 97.70           N  
ATOM   4527  H   ASN A 283     -13.836  14.063  18.748  1.00 97.70           H  
ATOM   4528  CA  ASN A 283     -14.135  12.390  20.037  1.00 97.70           C  
ATOM   4529  HA  ASN A 283     -13.541  12.093  20.901  1.00 97.70           H  
ATOM   4530  C   ASN A 283     -14.490  11.114  19.263  1.00 97.70           C  
ATOM   4531  CB  ASN A 283     -15.410  13.077  20.542  1.00 97.70           C  
ATOM   4532  HB2 ASN A 283     -15.945  12.377  21.184  1.00 97.70           H  
ATOM   4533  HB3 ASN A 283     -16.056  13.333  19.702  1.00 97.70           H  
ATOM   4534  O   ASN A 283     -14.344  10.010  19.795  1.00 97.70           O  
ATOM   4535  CG  ASN A 283     -15.160  14.313  21.372  1.00 97.70           C  
ATOM   4536  ND2 ASN A 283     -15.396  15.477  20.836  1.00 97.70           N  
ATOM   4537 HD21 ASN A 283     -15.563  15.581  19.845  1.00 97.70           H  
ATOM   4538 HD22 ASN A 283     -15.463  16.262  21.467  1.00 97.70           H  
ATOM   4539  OD1 ASN A 283     -14.771  14.245  22.528  1.00 97.70           O  
ATOM   4540  N   LEU A 284     -14.915  11.256  18.004  1.00 97.59           N  
ATOM   4541  H   LEU A 284     -15.025  12.195  17.647  1.00 97.59           H  
ATOM   4542  CA  LEU A 284     -15.219  10.139  17.111  1.00 97.59           C  
ATOM   4543  HA  LEU A 284     -15.959   9.503  17.595  1.00 97.59           H  
ATOM   4544  C   LEU A 284     -13.972   9.292  16.841  1.00 97.59           C  
ATOM   4545  CB  LEU A 284     -15.801  10.697  15.801  1.00 97.59           C  
ATOM   4546  HB2 LEU A 284     -16.682  11.297  16.028  1.00 97.59           H  
ATOM   4547  HB3 LEU A 284     -15.053  11.354  15.356  1.00 97.59           H  
ATOM   4548  O   LEU A 284     -14.024   8.068  16.947  1.00 97.59           O  
ATOM   4549  CG  LEU A 284     -16.179   9.620  14.766  1.00 97.59           C  
ATOM   4550  HG  LEU A 284     -15.322   8.975  14.569  1.00 97.59           H  
ATOM   4551  CD1 LEU A 284     -17.340   8.753  15.255  1.00 97.59           C  
ATOM   4552 HD11 LEU A 284     -17.071   8.244  16.181  1.00 97.59           H  
ATOM   4553 HD12 LEU A 284     -18.218   9.376  15.425  1.00 97.59           H  
ATOM   4554 HD13 LEU A 284     -17.573   8.001  14.501  1.00 97.59           H  
ATOM   4555  CD2 LEU A 284     -16.574  10.286  13.452  1.00 97.59           C  
ATOM   4556 HD21 LEU A 284     -16.924   9.540  12.738  1.00 97.59           H  
ATOM   4557 HD22 LEU A 284     -15.710  10.795  13.024  1.00 97.59           H  
ATOM   4558 HD23 LEU A 284     -17.359  11.022  13.628  1.00 97.59           H  
ATOM   4559  N   TYR A 285     -12.841   9.938  16.555  1.00 97.23           N  
ATOM   4560  H   TYR A 285     -12.881  10.942  16.458  1.00 97.23           H  
ATOM   4561  CA  TYR A 285     -11.553   9.281  16.352  1.00 97.23           C  
ATOM   4562  HA  TYR A 285     -11.634   8.581  15.520  1.00 97.23           H  
ATOM   4563  C   TYR A 285     -11.124   8.486  17.588  1.00 97.23           C  
ATOM   4564  CB  TYR A 285     -10.504  10.341  16.005  1.00 97.23           C  
ATOM   4565  HB2 TYR A 285     -10.576  11.161  16.720  1.00 97.23           H  
ATOM   4566  HB3 TYR A 285     -10.719  10.750  15.018  1.00 97.23           H  
ATOM   4567  O   TYR A 285     -10.751   7.316  17.468  1.00 97.23           O  
ATOM   4568  CG  TYR A 285      -9.086   9.815  16.034  1.00 97.23           C  
ATOM   4569  CD1 TYR A 285      -8.293  10.044  17.173  1.00 97.23           C  
ATOM   4570  HD1 TYR A 285      -8.697  10.597  18.008  1.00 97.23           H  
ATOM   4571  CD2 TYR A 285      -8.572   9.084  14.947  1.00 97.23           C  
ATOM   4572  HD2 TYR A 285      -9.191   8.911  14.079  1.00 97.23           H  
ATOM   4573  CE1 TYR A 285      -6.984   9.545  17.229  1.00 97.23           C  
ATOM   4574  HE1 TYR A 285      -6.389   9.721  18.113  1.00 97.23           H  
ATOM   4575  CE2 TYR A 285      -7.243   8.621  14.985  1.00 97.23           C  
ATOM   4576  HE2 TYR A 285      -6.809   8.122  14.131  1.00 97.23           H  
ATOM   4577  OH  TYR A 285      -5.171   8.400  16.199  1.00 97.23           O  
ATOM   4578  HH  TYR A 285      -4.790   8.708  17.025  1.00 97.23           H  
ATOM   4579  CZ  TYR A 285      -6.452   8.838  16.133  1.00 97.23           C  
ATOM   4580  N   PHE A 286     -11.209   9.089  18.779  1.00 96.87           N  
ATOM   4581  H   PHE A 286     -11.512  10.052  18.821  1.00 96.87           H  
ATOM   4582  CA  PHE A 286     -10.860   8.410  20.024  1.00 96.87           C  
ATOM   4583  HA  PHE A 286      -9.837   8.042  19.945  1.00 96.87           H  
ATOM   4584  C   PHE A 286     -11.765   7.193  20.271  1.00 96.87           C  
ATOM   4585  CB  PHE A 286     -10.922   9.406  21.189  1.00 96.87           C  
ATOM   4586  HB2 PHE A 286     -11.941   9.780  21.296  1.00 96.87           H  
ATOM   4587  HB3 PHE A 286     -10.281  10.257  20.962  1.00 96.87           H  
ATOM   4588  O   PHE A 286     -11.274   6.107  20.585  1.00 96.87           O  
ATOM   4589  CG  PHE A 286     -10.473   8.796  22.500  1.00 96.87           C  
ATOM   4590  CD1 PHE A 286     -11.386   8.075  23.292  1.00 96.87           C  
ATOM   4591  HD1 PHE A 286     -12.418   7.991  22.985  1.00 96.87           H  
ATOM   4592  CD2 PHE A 286      -9.128   8.899  22.903  1.00 96.87           C  
ATOM   4593  HD2 PHE A 286      -8.424   9.464  22.311  1.00 96.87           H  
ATOM   4594  CE1 PHE A 286     -10.950   7.438  24.465  1.00 96.87           C  
ATOM   4595  HE1 PHE A 286     -11.651   6.872  25.061  1.00 96.87           H  
ATOM   4596  CE2 PHE A 286      -8.696   8.271  24.084  1.00 96.87           C  
ATOM   4597  HE2 PHE A 286      -7.668   8.364  24.401  1.00 96.87           H  
ATOM   4598  CZ  PHE A 286      -9.605   7.530  24.858  1.00 96.87           C  
ATOM   4599  HZ  PHE A 286      -9.269   7.049  25.765  1.00 96.87           H  
ATOM   4600  N   ALA A 287     -13.079   7.344  20.079  1.00 96.57           N  
ATOM   4601  H   ALA A 287     -13.430   8.253  19.815  1.00 96.57           H  
ATOM   4602  CA  ALA A 287     -14.035   6.251  20.224  1.00 96.57           C  
ATOM   4603  HA  ALA A 287     -13.939   5.832  21.226  1.00 96.57           H  
ATOM   4604  C   ALA A 287     -13.768   5.114  19.222  1.00 96.57           C  
ATOM   4605  CB  ALA A 287     -15.446   6.825  20.072  1.00 96.57           C  
ATOM   4606  HB1 ALA A 287     -15.567   7.269  19.084  1.00 96.57           H  
ATOM   4607  HB2 ALA A 287     -16.178   6.027  20.197  1.00 96.57           H  
ATOM   4608  HB3 ALA A 287     -15.615   7.594  20.826  1.00 96.57           H  
ATOM   4609  O   ALA A 287     -13.723   3.947  19.613  1.00 96.57           O  
ATOM   4610  N   ALA A 288     -13.530   5.438  17.949  1.00 96.73           N  
ATOM   4611  H   ALA A 288     -13.602   6.407  17.674  1.00 96.73           H  
ATOM   4612  CA  ALA A 288     -13.210   4.457  16.914  1.00 96.73           C  
ATOM   4613  HA  ALA A 288     -14.013   3.722  16.855  1.00 96.73           H  
ATOM   4614  C   ALA A 288     -11.915   3.701  17.240  1.00 96.73           C  
ATOM   4615  CB  ALA A 288     -13.122   5.185  15.570  1.00 96.73           C  
ATOM   4616  HB1 ALA A 288     -14.077   5.661  15.349  1.00 96.73           H  
ATOM   4617  HB2 ALA A 288     -12.343   5.946  15.598  1.00 96.73           H  
ATOM   4618  HB3 ALA A 288     -12.895   4.467  14.782  1.00 96.73           H  
ATOM   4619  O   ALA A 288     -11.879   2.472  17.170  1.00 96.73           O  
ATOM   4620  N   ARG A 289     -10.877   4.419  17.690  1.00 95.50           N  
ATOM   4621  H   ARG A 289     -10.980   5.423  17.721  1.00 95.50           H  
ATOM   4622  CA  ARG A 289      -9.602   3.834  18.131  1.00 95.50           C  
ATOM   4623  HA  ARG A 289      -9.175   3.257  17.311  1.00 95.50           H  
ATOM   4624  C   ARG A 289      -9.815   2.859  19.287  1.00 95.50           C  
ATOM   4625  CB  ARG A 289      -8.630   4.966  18.505  1.00 95.50           C  
ATOM   4626  HB2 ARG A 289      -8.432   5.575  17.623  1.00 95.50           H  
ATOM   4627  HB3 ARG A 289      -9.099   5.604  19.254  1.00 95.50           H  
ATOM   4628  O   ARG A 289      -9.301   1.744  19.232  1.00 95.50           O  
ATOM   4629  CG  ARG A 289      -7.293   4.457  19.067  1.00 95.50           C  
ATOM   4630  HG2 ARG A 289      -6.775   3.858  18.318  1.00 95.50           H  
ATOM   4631  HG3 ARG A 289      -7.485   3.845  19.949  1.00 95.50           H  
ATOM   4632  CD  ARG A 289      -6.415   5.637  19.493  1.00 95.50           C  
ATOM   4633  HD2 ARG A 289      -7.011   6.301  20.120  1.00 95.50           H  
ATOM   4634  HD3 ARG A 289      -6.105   6.185  18.603  1.00 95.50           H  
ATOM   4635  NE  ARG A 289      -5.226   5.204  20.258  1.00 95.50           N  
ATOM   4636  HE  ARG A 289      -5.086   4.210  20.367  1.00 95.50           H  
ATOM   4637  NH1 ARG A 289      -4.486   7.308  20.852  1.00 95.50           N  
ATOM   4638 HH11 ARG A 289      -5.291   7.771  20.454  1.00 95.50           H  
ATOM   4639 HH12 ARG A 289      -3.826   7.839  21.403  1.00 95.50           H  
ATOM   4640  NH2 ARG A 289      -3.306   5.593  21.479  1.00 95.50           N  
ATOM   4641 HH21 ARG A 289      -2.738   6.318  21.894  1.00 95.50           H  
ATOM   4642 HH22 ARG A 289      -3.084   4.614  21.583  1.00 95.50           H  
ATOM   4643  CZ  ARG A 289      -4.363   6.017  20.854  1.00 95.50           C  
ATOM   4644  N   ALA A 290     -10.589   3.245  20.301  1.00 94.30           N  
ATOM   4645  H   ALA A 290     -10.966   4.182  20.287  1.00 94.30           H  
ATOM   4646  CA  ALA A 290     -10.863   2.400  21.462  1.00 94.30           C  
ATOM   4647  HA  ALA A 290      -9.917   2.160  21.948  1.00 94.30           H  
ATOM   4648  C   ALA A 290     -11.533   1.070  21.071  1.00 94.30           C  
ATOM   4649  CB  ALA A 290     -11.731   3.190  22.448  1.00 94.30           C  
ATOM   4650  HB1 ALA A 290     -12.663   3.495  21.972  1.00 94.30           H  
ATOM   4651  HB2 ALA A 290     -11.968   2.561  23.306  1.00 94.30           H  
ATOM   4652  HB3 ALA A 290     -11.196   4.078  22.784  1.00 94.30           H  
ATOM   4653  O   ALA A 290     -11.122   0.004  21.545  1.00 94.30           O  
ATOM   4654  N   VAL A 291     -12.523   1.115  20.171  1.00 94.86           N  
ATOM   4655  H   VAL A 291     -12.830   2.019  19.841  1.00 94.86           H  
ATOM   4656  CA  VAL A 291     -13.178  -0.093  19.645  1.00 94.86           C  
ATOM   4657  HA  VAL A 291     -13.505  -0.708  20.483  1.00 94.86           H  
ATOM   4658  C   VAL A 291     -12.189  -0.924  18.835  1.00 94.86           C  
ATOM   4659  CB  VAL A 291     -14.416   0.246  18.792  1.00 94.86           C  
ATOM   4660  HB  VAL A 291     -14.117   0.862  17.944  1.00 94.86           H  
ATOM   4661  O   VAL A 291     -12.056  -2.121  19.082  1.00 94.86           O  
ATOM   4662  CG1 VAL A 291     -15.117  -1.017  18.270  1.00 94.86           C  
ATOM   4663 HG11 VAL A 291     -15.943  -0.737  17.617  1.00 94.86           H  
ATOM   4664 HG12 VAL A 291     -14.423  -1.650  17.717  1.00 94.86           H  
ATOM   4665 HG13 VAL A 291     -15.504  -1.599  19.106  1.00 94.86           H  
ATOM   4666  CG2 VAL A 291     -15.462   0.999  19.615  1.00 94.86           C  
ATOM   4667 HG21 VAL A 291     -16.316   1.260  18.991  1.00 94.86           H  
ATOM   4668 HG22 VAL A 291     -15.026   1.918  20.009  1.00 94.86           H  
ATOM   4669 HG23 VAL A 291     -15.797   0.387  20.452  1.00 94.86           H  
ATOM   4670  N   ALA A 292     -11.461  -0.304  17.907  1.00 94.87           N  
ATOM   4671  H   ALA A 292     -11.606   0.682  17.745  1.00 94.87           H  
ATOM   4672  CA  ALA A 292     -10.544  -1.006  17.018  1.00 94.87           C  
ATOM   4673  HA  ALA A 292     -11.104  -1.768  16.477  1.00 94.87           H  
ATOM   4674  C   ALA A 292      -9.409  -1.711  17.780  1.00 94.87           C  
ATOM   4675  CB  ALA A 292     -10.004   0.003  16.002  1.00 94.87           C  
ATOM   4676  HB1 ALA A 292     -10.827   0.572  15.569  1.00 94.87           H  
ATOM   4677  HB2 ALA A 292      -9.304   0.691  16.475  1.00 94.87           H  
ATOM   4678  HB3 ALA A 292      -9.509  -0.537  15.195  1.00 94.87           H  
ATOM   4679  O   ALA A 292      -9.064  -2.851  17.457  1.00 94.87           O  
ATOM   4680  N   GLN A 293      -8.852  -1.066  18.814  1.00 93.36           N  
ATOM   4681  H   GLN A 293      -9.155  -0.121  19.000  1.00 93.36           H  
ATOM   4682  CA  GLN A 293      -7.829  -1.654  19.687  1.00 93.36           C  
ATOM   4683  HA  GLN A 293      -7.026  -2.061  19.074  1.00 93.36           H  
ATOM   4684  C   GLN A 293      -8.390  -2.819  20.512  1.00 93.36           C  
ATOM   4685  CB  GLN A 293      -7.241  -0.580  20.619  1.00 93.36           C  
ATOM   4686  HB2 GLN A 293      -6.654  -1.076  21.392  1.00 93.36           H  
ATOM   4687  HB3 GLN A 293      -8.051  -0.037  21.108  1.00 93.36           H  
ATOM   4688  O   GLN A 293      -7.758  -3.871  20.594  1.00 93.36           O  
ATOM   4689  CG  GLN A 293      -6.320   0.412  19.892  1.00 93.36           C  
ATOM   4690  HG2 GLN A 293      -6.873   0.961  19.131  1.00 93.36           H  
ATOM   4691  HG3 GLN A 293      -5.525  -0.145  19.396  1.00 93.36           H  
ATOM   4692  CD  GLN A 293      -5.698   1.412  20.862  1.00 93.36           C  
ATOM   4693  NE2 GLN A 293      -4.390   1.458  20.985  1.00 93.36           N  
ATOM   4694 HE21 GLN A 293      -4.043   2.000  21.764  1.00 93.36           H  
ATOM   4695 HE22 GLN A 293      -3.802   0.830  20.455  1.00 93.36           H  
ATOM   4696  OE1 GLN A 293      -6.361   2.170  21.546  1.00 93.36           O  
ATOM   4697  N   THR A 294      -9.589  -2.664  21.081  1.00 92.55           N  
ATOM   4698  H   THR A 294     -10.071  -1.784  20.960  1.00 92.55           H  
ATOM   4699  CA  THR A 294     -10.226  -3.712  21.898  1.00 92.55           C  
ATOM   4700  HA  THR A 294      -9.522  -4.039  22.662  1.00 92.55           H  
ATOM   4701  C   THR A 294     -10.594  -4.937  21.060  1.00 92.55           C  
ATOM   4702  CB  THR A 294     -11.475  -3.165  22.604  1.00 92.55           C  
ATOM   4703  HB  THR A 294     -12.211  -2.857  21.862  1.00 92.55           H  
ATOM   4704  O   THR A 294     -10.388  -6.073  21.482  1.00 92.55           O  
ATOM   4705  CG2 THR A 294     -12.109  -4.192  23.543  1.00 92.55           C  
ATOM   4706 HG21 THR A 294     -12.892  -3.715  24.132  1.00 92.55           H  
ATOM   4707 HG22 THR A 294     -11.353  -4.595  24.216  1.00 92.55           H  
ATOM   4708 HG23 THR A 294     -12.552  -5.003  22.965  1.00 92.55           H  
ATOM   4709  OG1 THR A 294     -11.126  -2.048  23.393  1.00 92.55           O  
ATOM   4710  HG1 THR A 294     -11.067  -1.294  22.801  1.00 92.55           H  
ATOM   4711  N   GLU A 295     -11.089  -4.716  19.843  1.00 92.47           N  
ATOM   4712  H   GLU A 295     -11.265  -3.762  19.565  1.00 92.47           H  
ATOM   4713  CA  GLU A 295     -11.504  -5.770  18.910  1.00 92.47           C  
ATOM   4714  HA  GLU A 295     -11.799  -6.644  19.491  1.00 92.47           H  
ATOM   4715  C   GLU A 295     -10.346  -6.260  18.017  1.00 92.47           C  
ATOM   4716  CB  GLU A 295     -12.761  -5.309  18.137  1.00 92.47           C  
ATOM   4717  HB2 GLU A 295     -12.541  -4.385  17.602  1.00 92.47           H  
ATOM   4718  HB3 GLU A 295     -13.041  -6.075  17.414  1.00 92.47           H  
ATOM   4719  O   GLU A 295     -10.564  -7.049  17.101  1.00 92.47           O  
ATOM   4720  CG  GLU A 295     -13.944  -5.089  19.110  1.00 92.47           C  
ATOM   4721  HG2 GLU A 295     -13.668  -4.333  19.844  1.00 92.47           H  
ATOM   4722  HG3 GLU A 295     -14.111  -6.019  19.653  1.00 92.47           H  
ATOM   4723  CD  GLU A 295     -15.280  -4.657  18.480  1.00 92.47           C  
ATOM   4724  OE1 GLU A 295     -16.218  -4.310  19.237  1.00 92.47           O  
ATOM   4725  OE2 GLU A 295     -15.429  -4.634  17.245  1.00 92.47           O  
ATOM   4726  N   LYS A 296      -9.103  -5.831  18.299  1.00 90.85           N  
ATOM   4727  H   LYS A 296      -9.015  -5.177  19.064  1.00 90.85           H  
ATOM   4728  CA  LYS A 296      -7.860  -6.251  17.620  1.00 90.85           C  
ATOM   4729  HA  LYS A 296      -7.067  -5.589  17.968  1.00 90.85           H  
ATOM   4730  C   LYS A 296      -7.881  -6.073  16.094  1.00 90.85           C  
ATOM   4731  CB  LYS A 296      -7.477  -7.687  18.025  1.00 90.85           C  
ATOM   4732  HB2 LYS A 296      -8.230  -8.373  17.638  1.00 90.85           H  
ATOM   4733  HB3 LYS A 296      -6.523  -7.937  17.560  1.00 90.85           H  
ATOM   4734  O   LYS A 296      -7.235  -6.831  15.372  1.00 90.85           O  
ATOM   4735  CG  LYS A 296      -7.335  -7.894  19.537  1.00 90.85           C  
ATOM   4736  HG2 LYS A 296      -8.279  -7.672  20.035  1.00 90.85           H  
ATOM   4737  HG3 LYS A 296      -6.562  -7.229  19.925  1.00 90.85           H  
ATOM   4738  CD  LYS A 296      -6.954  -9.351  19.818  1.00 90.85           C  
ATOM   4739  HD2 LYS A 296      -5.998  -9.571  19.344  1.00 90.85           H  
ATOM   4740  HD3 LYS A 296      -7.721 -10.004  19.400  1.00 90.85           H  
ATOM   4741  CE  LYS A 296      -6.852  -9.579  21.328  1.00 90.85           C  
ATOM   4742  HE2 LYS A 296      -7.804  -9.300  21.781  1.00 90.85           H  
ATOM   4743  HE3 LYS A 296      -6.088  -8.912  21.728  1.00 90.85           H  
ATOM   4744  NZ  LYS A 296      -6.526 -10.992  21.640  1.00 90.85           N  
ATOM   4745  HZ1 LYS A 296      -7.244 -11.604  21.278  1.00 90.85           H  
ATOM   4746  HZ2 LYS A 296      -5.642 -11.251  21.227  1.00 90.85           H  
ATOM   4747  HZ3 LYS A 296      -6.466 -11.126  22.640  1.00 90.85           H  
ATOM   4748  N   ARG A 297      -8.604  -5.066  15.592  1.00 91.27           N  
ATOM   4749  H   ARG A 297      -9.095  -4.479  16.250  1.00 91.27           H  
ATOM   4750  CA  ARG A 297      -8.629  -4.721  14.157  1.00 91.27           C  
ATOM   4751  HA  ARG A 297      -8.577  -5.634  13.564  1.00 91.27           H  
ATOM   4752  C   ARG A 297      -7.433  -3.889  13.710  1.00 91.27           C  
ATOM   4753  CB  ARG A 297      -9.920  -3.983  13.806  1.00 91.27           C  
ATOM   4754  HB2 ARG A 297      -9.807  -3.564  12.805  1.00 91.27           H  
ATOM   4755  HB3 ARG A 297     -10.079  -3.156  14.498  1.00 91.27           H  
ATOM   4756  O   ARG A 297      -7.099  -3.861  12.530  1.00 91.27           O  
ATOM   4757  CG  ARG A 297     -11.133  -4.919  13.802  1.00 91.27           C  
ATOM   4758  HG2 ARG A 297     -10.876  -5.854  13.304  1.00 91.27           H  
ATOM   4759  HG3 ARG A 297     -11.442  -5.135  14.825  1.00 91.27           H  
ATOM   4760  CD  ARG A 297     -12.269  -4.256  13.016  1.00 91.27           C  
ATOM   4761  HD2 ARG A 297     -13.110  -4.944  12.931  1.00 91.27           H  
ATOM   4762  HD3 ARG A 297     -11.921  -4.040  12.006  1.00 91.27           H  
ATOM   4763  NE  ARG A 297     -12.694  -2.995  13.641  1.00 91.27           N  
ATOM   4764  HE  ARG A 297     -12.325  -2.138  13.255  1.00 91.27           H  
ATOM   4765  NH1 ARG A 297     -14.040  -3.945  15.171  1.00 91.27           N  
ATOM   4766 HH11 ARG A 297     -14.662  -3.925  15.966  1.00 91.27           H  
ATOM   4767 HH12 ARG A 297     -13.789  -4.849  14.797  1.00 91.27           H  
ATOM   4768  NH2 ARG A 297     -13.801  -1.713  15.135  1.00 91.27           N  
ATOM   4769 HH21 ARG A 297     -14.490  -1.601  15.865  1.00 91.27           H  
ATOM   4770 HH22 ARG A 297     -13.385  -0.932  14.647  1.00 91.27           H  
ATOM   4771  CZ  ARG A 297     -13.514  -2.881  14.656  1.00 91.27           C  
ATOM   4772  N   VAL A 298      -6.768  -3.238  14.657  1.00 87.35           N  
ATOM   4773  H   VAL A 298      -7.105  -3.330  15.605  1.00 87.35           H  
ATOM   4774  CA  VAL A 298      -5.541  -2.470  14.431  1.00 87.35           C  
ATOM   4775  HA  VAL A 298      -5.399  -2.348  13.357  1.00 87.35           H  
ATOM   4776  C   VAL A 298      -4.326  -3.234  14.952  1.00 87.35           C  
ATOM   4777  CB  VAL A 298      -5.640  -1.055  15.022  1.00 87.35           C  
ATOM   4778  HB  VAL A 298      -4.667  -0.574  14.917  1.00 87.35           H  
ATOM   4779  O   VAL A 298      -4.406  -3.960  15.942  1.00 87.35           O  
ATOM   4780  CG1 VAL A 298      -6.657  -0.225  14.232  1.00 87.35           C  
ATOM   4781 HG11 VAL A 298      -7.618  -0.737  14.178  1.00 87.35           H  
ATOM   4782 HG12 VAL A 298      -6.291  -0.078  13.216  1.00 87.35           H  
ATOM   4783 HG13 VAL A 298      -6.791   0.753  14.694  1.00 87.35           H  
ATOM   4784  CG2 VAL A 298      -6.016  -1.059  16.507  1.00 87.35           C  
ATOM   4785 HG21 VAL A 298      -6.133  -0.038  16.870  1.00 87.35           H  
ATOM   4786 HG22 VAL A 298      -5.240  -1.559  17.088  1.00 87.35           H  
ATOM   4787 HG23 VAL A 298      -6.965  -1.576  16.650  1.00 87.35           H  
ATOM   4788  N   GLY A 299      -3.188  -3.081  14.270  1.00 78.72           N  
ATOM   4789  H   GLY A 299      -3.181  -2.441  13.488  1.00 78.72           H  
ATOM   4790  CA  GLY A 299      -1.939  -3.740  14.655  1.00 78.72           C  
ATOM   4791  HA2 GLY A 299      -2.122  -4.810  14.751  1.00 78.72           H  
ATOM   4792  HA3 GLY A 299      -1.186  -3.586  13.882  1.00 78.72           H  
ATOM   4793  C   GLY A 299      -1.388  -3.211  15.982  1.00 78.72           C  
ATOM   4794  O   GLY A 299      -1.472  -2.017  16.262  1.00 78.72           O  
ATOM   4795  N   THR A 300      -0.763  -4.087  16.770  1.00 74.46           N  
ATOM   4796  H   THR A 300      -0.681  -5.047  16.468  1.00 74.46           H  
ATOM   4797  CA  THR A 300      -0.221  -3.785  18.111  1.00 74.46           C  
ATOM   4798  HA  THR A 300      -1.032  -3.417  18.740  1.00 74.46           H  
ATOM   4799  C   THR A 300       0.860  -2.698  18.134  1.00 74.46           C  
ATOM   4800  CB  THR A 300       0.349  -5.062  18.753  1.00 74.46           C  
ATOM   4801  HB  THR A 300       0.956  -4.799  19.619  1.00 74.46           H  
ATOM   4802  O   THR A 300       1.087  -2.102  19.180  1.00 74.46           O  
ATOM   4803  CG2 THR A 300      -0.759  -6.016  19.199  1.00 74.46           C  
ATOM   4804 HG21 THR A 300      -0.318  -6.894  19.670  1.00 74.46           H  
ATOM   4805 HG22 THR A 300      -1.401  -5.515  19.924  1.00 74.46           H  
ATOM   4806 HG23 THR A 300      -1.360  -6.328  18.344  1.00 74.46           H  
ATOM   4807  OG1 THR A 300       1.138  -5.763  17.814  1.00 74.46           O  
ATOM   4808  HG1 THR A 300       1.682  -6.387  18.300  1.00 74.46           H  
ATOM   4809  N   GLY A 301       1.501  -2.408  16.998  1.00 71.67           N  
ATOM   4810  H   GLY A 301       1.280  -2.972  16.190  1.00 71.67           H  
ATOM   4811  CA  GLY A 301       2.499  -1.341  16.846  1.00 71.67           C  
ATOM   4812  HA2 GLY A 301       2.829  -1.002  17.828  1.00 71.67           H  
ATOM   4813  HA3 GLY A 301       3.369  -1.742  16.326  1.00 71.67           H  
ATOM   4814  C   GLY A 301       2.014  -0.110  16.076  1.00 71.67           C  
ATOM   4815  O   GLY A 301       2.837   0.713  15.683  1.00 71.67           O  
ATOM   4816  N   MET A 302       0.713   0.007  15.789  1.00 80.95           N  
ATOM   4817  H   MET A 302       0.059  -0.655  16.181  1.00 80.95           H  
ATOM   4818  CA  MET A 302       0.181   1.178  15.091  1.00 80.95           C  
ATOM   4819  HA  MET A 302       0.767   1.331  14.185  1.00 80.95           H  
ATOM   4820  C   MET A 302       0.332   2.423  15.971  1.00 80.95           C  
ATOM   4821  CB  MET A 302      -1.274   0.924  14.675  1.00 80.95           C  
ATOM   4822  HB2 MET A 302      -1.302   0.015  14.075  1.00 80.95           H  
ATOM   4823  HB3 MET A 302      -1.888   0.764  15.561  1.00 80.95           H  
ATOM   4824  O   MET A 302      -0.127   2.445  17.113  1.00 80.95           O  
ATOM   4825  CG  MET A 302      -1.868   2.079  13.856  1.00 80.95           C  
ATOM   4826  HG2 MET A 302      -1.158   2.383  13.087  1.00 80.95           H  
ATOM   4827  HG3 MET A 302      -2.025   2.929  14.521  1.00 80.95           H  
ATOM   4828  SD  MET A 302      -3.451   1.682  13.057  1.00 80.95           S  
ATOM   4829  CE  MET A 302      -2.858   0.668  11.678  1.00 80.95           C  
ATOM   4830  HE1 MET A 302      -2.174   1.256  11.067  1.00 80.95           H  
ATOM   4831  HE2 MET A 302      -3.699   0.352  11.060  1.00 80.95           H  
ATOM   4832  HE3 MET A 302      -2.342  -0.213  12.058  1.00 80.95           H  
ATOM   4833  N   GLN A 303       0.979   3.457  15.434  1.00 81.70           N  
ATOM   4834  H   GLN A 303       1.344   3.382  14.496  1.00 81.70           H  
ATOM   4835  CA  GLN A 303       1.076   4.752  16.096  1.00 81.70           C  
ATOM   4836  HA  GLN A 303       1.198   4.595  17.168  1.00 81.70           H  
ATOM   4837  C   GLN A 303      -0.218   5.526  15.874  1.00 81.70           C  
ATOM   4838  CB  GLN A 303       2.294   5.535  15.595  1.00 81.70           C  
ATOM   4839  HB2 GLN A 303       2.265   5.604  14.507  1.00 81.70           H  
ATOM   4840  HB3 GLN A 303       2.254   6.544  16.007  1.00 81.70           H  
ATOM   4841  O   GLN A 303      -0.688   5.673  14.747  1.00 81.70           O  
ATOM   4842  CG  GLN A 303       3.608   4.877  16.041  1.00 81.70           C  
ATOM   4843  HG2 GLN A 303       3.601   4.772  17.126  1.00 81.70           H  
ATOM   4844  HG3 GLN A 303       3.696   3.884  15.602  1.00 81.70           H  
ATOM   4845  CD  GLN A 303       4.837   5.688  15.643  1.00 81.70           C  
ATOM   4846  NE2 GLN A 303       5.978   5.429  16.240  1.00 81.70           N  
ATOM   4847 HE21 GLN A 303       6.752   6.014  15.959  1.00 81.70           H  
ATOM   4848 HE22 GLN A 303       6.040   4.729  16.966  1.00 81.70           H  
ATOM   4849  OE1 GLN A 303       4.810   6.558  14.792  1.00 81.70           O  
ATOM   4850  N   PHE A 304      -0.790   6.019  16.964  1.00 87.50           N  
ATOM   4851  H   PHE A 304      -0.320   5.914  17.852  1.00 87.50           H  
ATOM   4852  CA  PHE A 304      -1.996   6.827  16.944  1.00 87.50           C  
ATOM   4853  HA  PHE A 304      -2.415   6.859  15.938  1.00 87.50           H  
ATOM   4854  C   PHE A 304      -1.646   8.244  17.367  1.00 87.50           C  
ATOM   4855  CB  PHE A 304      -3.036   6.214  17.877  1.00 87.50           C  
ATOM   4856  HB2 PHE A 304      -2.594   6.171  18.872  1.00 87.50           H  
ATOM   4857  HB3 PHE A 304      -3.906   6.869  17.928  1.00 87.50           H  
ATOM   4858  O   PHE A 304      -0.826   8.450  18.258  1.00 87.50           O  
ATOM   4859  CG  PHE A 304      -3.489   4.829  17.470  1.00 87.50           C  
ATOM   4860  CD1 PHE A 304      -4.408   4.664  16.417  1.00 87.50           C  
ATOM   4861  HD1 PHE A 304      -4.814   5.525  15.907  1.00 87.50           H  
ATOM   4862  CD2 PHE A 304      -2.949   3.700  18.114  1.00 87.50           C  
ATOM   4863  HD2 PHE A 304      -2.207   3.822  18.889  1.00 87.50           H  
ATOM   4864  CE1 PHE A 304      -4.767   3.371  16.001  1.00 87.50           C  
ATOM   4865  HE1 PHE A 304      -5.436   3.234  15.164  1.00 87.50           H  
ATOM   4866  CE2 PHE A 304      -3.314   2.410  17.700  1.00 87.50           C  
ATOM   4867  HE2 PHE A 304      -2.849   1.547  18.153  1.00 87.50           H  
ATOM   4868  CZ  PHE A 304      -4.217   2.249  16.639  1.00 87.50           C  
ATOM   4869  HZ  PHE A 304      -4.450   1.258  16.277  1.00 87.50           H  
ATOM   4870  N   SER A 305      -2.301   9.221  16.751  1.00 89.23           N  
ATOM   4871  H   SER A 305      -2.972   8.991  16.031  1.00 89.23           H  
ATOM   4872  CA  SER A 305      -2.231  10.593  17.240  1.00 89.23           C  
ATOM   4873  HA  SER A 305      -1.189  10.864  17.408  1.00 89.23           H  
ATOM   4874  C   SER A 305      -2.975  10.709  18.566  1.00 89.23           C  
ATOM   4875  CB  SER A 305      -2.812  11.547  16.205  1.00 89.23           C  
ATOM   4876  HB2 SER A 305      -3.803  11.198  15.913  1.00 89.23           H  
ATOM   4877  HB3 SER A 305      -2.894  12.548  16.628  1.00 89.23           H  
ATOM   4878  O   SER A 305      -4.104  10.228  18.687  1.00 89.23           O  
ATOM   4879  OG  SER A 305      -1.953  11.585  15.083  1.00 89.23           O  
ATOM   4880  HG  SER A 305      -1.699  10.689  14.848  1.00 89.23           H  
ATOM   4881  N   GLU A 306      -2.346  11.361  19.538  1.00 89.50           N  
ATOM   4882  H   GLU A 306      -1.400  11.681  19.385  1.00 89.50           H  
ATOM   4883  CA  GLU A 306      -2.989  11.764  20.784  1.00 89.50           C  
ATOM   4884  HA  GLU A 306      -3.777  11.054  21.033  1.00 89.50           H  
ATOM   4885  C   GLU A 306      -3.650  13.127  20.570  1.00 89.50           C  
ATOM   4886  CB  GLU A 306      -1.974  11.774  21.942  1.00 89.50           C  
ATOM   4887  HB2 GLU A 306      -2.465  12.166  22.833  1.00 89.50           H  
ATOM   4888  HB3 GLU A 306      -1.153  12.446  21.693  1.00 89.50           H  
ATOM   4889  O   GLU A 306      -2.983  14.110  20.239  1.00 89.50           O  
ATOM   4890  CG  GLU A 306      -1.390  10.382  22.270  1.00 89.50           C  
ATOM   4891  HG2 GLU A 306      -0.790  10.046  21.425  1.00 89.50           H  
ATOM   4892  HG3 GLU A 306      -0.722  10.483  23.126  1.00 89.50           H  
ATOM   4893  CD  GLU A 306      -2.462   9.324  22.593  1.00 89.50           C  
ATOM   4894  OE1 GLU A 306      -2.259   8.119  22.295  1.00 89.50           O  
ATOM   4895  OE2 GLU A 306      -3.567   9.701  23.035  1.00 89.50           O  
ATOM   4896  N   LEU A 307      -4.977  13.171  20.700  1.00 89.93           N  
ATOM   4897  H   LEU A 307      -5.455  12.348  21.038  1.00 89.93           H  
ATOM   4898  CA  LEU A 307      -5.778  14.374  20.498  1.00 89.93           C  
ATOM   4899  HA  LEU A 307      -5.108  15.209  20.290  1.00 89.93           H  
ATOM   4900  C   LEU A 307      -6.581  14.700  21.762  1.00 89.93           C  
ATOM   4901  CB  LEU A 307      -6.735  14.205  19.309  1.00 89.93           C  
ATOM   4902  HB2 LEU A 307      -7.363  15.095  19.274  1.00 89.93           H  
ATOM   4903  HB3 LEU A 307      -7.388  13.355  19.508  1.00 89.93           H  
ATOM   4904  O   LEU A 307      -7.143  13.786  22.371  1.00 89.93           O  
ATOM   4905  CG  LEU A 307      -6.089  14.009  17.928  1.00 89.93           C  
ATOM   4906  HG  LEU A 307      -5.563  13.055  17.887  1.00 89.93           H  
ATOM   4907  CD1 LEU A 307      -7.222  14.002  16.903  1.00 89.93           C  
ATOM   4908 HD11 LEU A 307      -7.767  13.060  16.963  1.00 89.93           H  
ATOM   4909 HD12 LEU A 307      -7.922  14.812  17.107  1.00 89.93           H  
ATOM   4910 HD13 LEU A 307      -6.824  14.146  15.898  1.00 89.93           H  
ATOM   4911  CD2 LEU A 307      -5.115  15.127  17.547  1.00 89.93           C  
ATOM   4912 HD21 LEU A 307      -5.615  16.093  17.621  1.00 89.93           H  
ATOM   4913 HD22 LEU A 307      -4.745  14.956  16.536  1.00 89.93           H  
ATOM   4914 HD23 LEU A 307      -4.259  15.111  18.221  1.00 89.93           H  
ATOM   4915  N   PRO A 308      -6.690  15.985  22.143  1.00 91.20           N  
ATOM   4916  CA  PRO A 308      -7.578  16.386  23.222  1.00 91.20           C  
ATOM   4917  HA  PRO A 308      -7.374  15.793  24.114  1.00 91.20           H  
ATOM   4918  C   PRO A 308      -9.041  16.183  22.804  1.00 91.20           C  
ATOM   4919  CB  PRO A 308      -7.236  17.852  23.501  1.00 91.20           C  
ATOM   4920  HB2 PRO A 308      -6.422  17.901  24.224  1.00 91.20           H  
ATOM   4921  HB3 PRO A 308      -8.098  18.413  23.862  1.00 91.20           H  
ATOM   4922  O   PRO A 308      -9.449  16.594  21.718  1.00 91.20           O  
ATOM   4923  CG  PRO A 308      -6.746  18.368  22.148  1.00 91.20           C  
ATOM   4924  HG2 PRO A 308      -7.599  18.659  21.536  1.00 91.20           H  
ATOM   4925  HG3 PRO A 308      -6.055  19.204  22.261  1.00 91.20           H  
ATOM   4926  CD  PRO A 308      -6.063  17.150  21.528  1.00 91.20           C  
ATOM   4927  HD2 PRO A 308      -6.206  17.156  20.448  1.00 91.20           H  
ATOM   4928  HD3 PRO A 308      -5.001  17.157  21.771  1.00 91.20           H  
ATOM   4929  N   THR A 309      -9.831  15.564  23.680  1.00 94.40           N  
ATOM   4930  H   THR A 309      -9.439  15.257  24.559  1.00 94.40           H  
ATOM   4931  CA  THR A 309     -11.282  15.390  23.529  1.00 94.40           C  
ATOM   4932  HA  THR A 309     -11.577  15.635  22.508  1.00 94.40           H  
ATOM   4933  C   THR A 309     -12.011  16.348  24.469  1.00 94.40           C  
ATOM   4934  CB  THR A 309     -11.702  13.934  23.796  1.00 94.40           C  
ATOM   4935  HB  THR A 309     -12.788  13.851  23.735  1.00 94.40           H  
ATOM   4936  O   THR A 309     -11.515  16.645  25.556  1.00 94.40           O  
ATOM   4937  CG2 THR A 309     -11.081  12.964  22.791  1.00 94.40           C  
ATOM   4938 HG21 THR A 309     -11.373  13.252  21.781  1.00 94.40           H
[truncated: 84,330 more chars]
