# Supplementary material for: Using structure prediction of negative sense RNA virus nucleoproteins to assess evolutionary relationships
Source: bioRxiv. 2024 May 22:2024.02.16.580771. Originally published 2024 Feb 17. Preprint. [Version 2] doi: 10.1101/2024.02.16.580771 (PMC10888975; doi:10.1101/2024.02.16.580771)
Supplement: Supplement 2 — Supplementary File 2: Full NSV Dataset NP AlphaFold PDBs (.pdb files) [file media-2.zip › Full NSV Dataset NP AlphaFold PDBs/HyAV.pdb]

ATOM      1  N   MET A   1     -19.310 -38.983   7.703  1.00 42.62           N  
ATOM      2  H   MET A   1     -18.542 -38.892   8.353  1.00 42.62           H  
ATOM      3  H2  MET A   1     -19.847 -39.801   7.955  1.00 42.62           H  
ATOM      4  H3  MET A   1     -19.903 -38.168   7.765  1.00 42.62           H  
ATOM      5  CA  MET A   1     -18.777 -39.132   6.332  1.00 42.62           C  
ATOM      6  HA  MET A   1     -19.595 -39.289   5.628  1.00 42.62           H  
ATOM      7  C   MET A   1     -17.901 -40.366   6.306  1.00 42.62           C  
ATOM      8  CB  MET A   1     -17.972 -37.904   5.878  1.00 42.62           C  
ATOM      9  HB2 MET A   1     -17.400 -38.174   4.991  1.00 42.62           H  
ATOM     10  HB3 MET A   1     -17.273 -37.611   6.662  1.00 42.62           H  
ATOM     11  O   MET A   1     -16.796 -40.330   6.835  1.00 42.62           O  
ATOM     12  CG  MET A   1     -18.868 -36.720   5.510  1.00 42.62           C  
ATOM     13  HG2 MET A   1     -19.380 -36.358   6.402  1.00 42.62           H  
ATOM     14  HG3 MET A   1     -19.620 -37.059   4.798  1.00 42.62           H  
ATOM     15  SD  MET A   1     -17.976 -35.337   4.753  1.00 42.62           S  
ATOM     16  CE  MET A   1     -16.909 -34.795   6.117  1.00 42.62           C  
ATOM     17  HE1 MET A   1     -17.517 -34.555   6.989  1.00 42.62           H  
ATOM     18  HE2 MET A   1     -16.190 -35.575   6.365  1.00 42.62           H  
ATOM     19  HE3 MET A   1     -16.366 -33.901   5.810  1.00 42.62           H  
ATOM     20  N   GLU A   2     -18.431 -41.474   5.794  1.00 37.33           N  
ATOM     21  H   GLU A   2     -19.341 -41.466   5.356  1.00 37.33           H  
ATOM     22  CA  GLU A   2     -17.663 -42.706   5.610  1.00 37.33           C  
ATOM     23  HA  GLU A   2     -17.215 -43.002   6.558  1.00 37.33           H  
ATOM     24  C   GLU A   2     -16.538 -42.469   4.597  1.00 37.33           C  
ATOM     25  CB  GLU A   2     -18.587 -43.838   5.141  1.00 37.33           C  
ATOM     26  HB2 GLU A   2     -17.977 -44.652   4.750  1.00 37.33           H  
ATOM     27  HB3 GLU A   2     -19.225 -43.465   4.340  1.00 37.33           H  
ATOM     28  O   GLU A   2     -16.755 -41.880   3.538  1.00 37.33           O  
ATOM     29  CG  GLU A   2     -19.433 -44.385   6.299  1.00 37.33           C  
ATOM     30  HG2 GLU A   2     -18.762 -44.792   7.056  1.00 37.33           H  
ATOM     31  HG3 GLU A   2     -19.988 -43.564   6.751  1.00 37.33           H  
ATOM     32  CD  GLU A   2     -20.424 -45.457   5.831  1.00 37.33           C  
ATOM     33  OE1 GLU A   2     -20.529 -46.482   6.537  1.00 37.33           O  
ATOM     34  OE2 GLU A   2     -21.060 -45.215   4.783  1.00 37.33           O  
ATOM     35  N   ASN A   3     -15.323 -42.902   4.947  1.00 42.69           N  
ATOM     36  H   ASN A   3     -15.230 -43.365   5.840  1.00 42.69           H  
ATOM     37  CA  ASN A   3     -14.170 -42.921   4.051  1.00 42.69           C  
ATOM     38  HA  ASN A   3     -13.883 -41.904   3.783  1.00 42.69           H  
ATOM     39  C   ASN A   3     -14.557 -43.679   2.775  1.00 42.69           C  
ATOM     40  CB  ASN A   3     -12.997 -43.645   4.752  1.00 42.69           C  
ATOM     41  HB2 ASN A   3     -13.381 -44.453   5.375  1.00 42.69           H  
ATOM     42  HB3 ASN A   3     -12.367 -44.104   3.990  1.00 42.69           H  
ATOM     43  O   ASN A   3     -14.656 -44.906   2.802  1.00 42.69           O  
ATOM     44  CG  ASN A   3     -12.069 -42.762   5.564  1.00 42.69           C  
ATOM     45  ND2 ASN A   3     -11.381 -43.330   6.528  1.00 42.69           N  
ATOM     46 HD21 ASN A   3     -11.484 -44.317   6.716  1.00 42.69           H  
ATOM     47 HD22 ASN A   3     -10.682 -42.761   6.982  1.00 42.69           H  
ATOM     48  OD1 ASN A   3     -11.898 -41.579   5.326  1.00 42.69           O  
ATOM     49  N   GLN A   4     -14.742 -42.974   1.656  1.00 54.33           N  
ATOM     50  H   GLN A   4     -14.770 -41.965   1.709  1.00 54.33           H  
ATOM     51  CA  GLN A   4     -14.856 -43.621   0.353  1.00 54.33           C  
ATOM     52  HA  GLN A   4     -15.698 -44.314   0.370  1.00 54.33           H  
ATOM     53  C   GLN A   4     -13.575 -44.423   0.112  1.00 54.33           C  
ATOM     54  CB  GLN A   4     -15.089 -42.594  -0.762  1.00 54.33           C  
ATOM     55  HB2 GLN A   4     -14.410 -41.751  -0.634  1.00 54.33           H  
ATOM     56  HB3 GLN A   4     -14.867 -43.071  -1.717  1.00 54.33           H  
ATOM     57  O   GLN A   4     -12.496 -43.866  -0.107  1.00 54.33           O  
ATOM     58  CG  GLN A   4     -16.542 -42.097  -0.810  1.00 54.33           C  
ATOM     59  HG2 GLN A   4     -16.782 -41.574   0.116  1.00 54.33           H  
ATOM     60  HG3 GLN A   4     -17.211 -42.952  -0.903  1.00 54.33           H  
ATOM     61  CD  GLN A   4     -16.797 -41.156  -1.987  1.00 54.33           C  
ATOM     62  NE2 GLN A   4     -18.034 -40.791  -2.238  1.00 54.33           N  
ATOM     63 HE21 GLN A   4     -18.801 -41.117  -1.668  1.00 54.33           H  
ATOM     64 HE22 GLN A   4     -18.166 -40.168  -3.023  1.00 54.33           H  
ATOM     65  OE1 GLN A   4     -15.899 -40.738  -2.701  1.00 54.33           O  
ATOM     66  N   GLN A   5     -13.682 -45.746   0.223  1.00 54.92           N  
ATOM     67  H   GLN A   5     -14.574 -46.136   0.491  1.00 54.92           H  
ATOM     68  CA  GLN A   5     -12.551 -46.636   0.032  1.00 54.92           C  
ATOM     69  HA  GLN A   5     -11.747 -46.312   0.692  1.00 54.92           H  
ATOM     70  C   GLN A   5     -12.066 -46.520  -1.416  1.00 54.92           C  
ATOM     71  CB  GLN A   5     -12.919 -48.084   0.388  1.00 54.92           C  
ATOM     72  HB2 GLN A   5     -13.773 -48.403  -0.210  1.00 54.92           H  
ATOM     73  HB3 GLN A   5     -12.068 -48.713   0.128  1.00 54.92           H  
ATOM     74  O   GLN A   5     -12.846 -46.623  -2.362  1.00 54.92           O  
ATOM     75  CG  GLN A   5     -13.239 -48.283   1.882  1.00 54.92           C  
ATOM     76  HG2 GLN A   5     -14.165 -47.763   2.128  1.00 54.92           H  
ATOM     77  HG3 GLN A   5     -12.438 -47.856   2.486  1.00 54.92           H  
ATOM     78  CD  GLN A   5     -13.392 -49.756   2.262  1.00 54.92           C  
ATOM     79  NE2 GLN A   5     -13.731 -50.062   3.493  1.00 54.92           N  
ATOM     80 HE21 GLN A   5     -13.888 -51.042   3.679  1.00 54.92           H  
ATOM     81 HE22 GLN A   5     -14.029 -49.348   4.143  1.00 54.92           H  
ATOM     82  OE1 GLN A   5     -13.152 -50.658   1.476  1.00 54.92           O  
ATOM     83  N   LEU A   6     -10.757 -46.315  -1.593  1.00 64.80           N  
ATOM     84  H   LEU A   6     -10.190 -46.132  -0.777  1.00 64.80           H  
ATOM     85  CA  LEU A   6     -10.116 -46.397  -2.904  1.00 64.80           C  
ATOM     86  HA  LEU A   6     -10.490 -45.589  -3.532  1.00 64.80           H  
ATOM     87  C   LEU A   6     -10.469 -47.733  -3.567  1.00 64.80           C  
ATOM     88  CB  LEU A   6      -8.589 -46.289  -2.745  1.00 64.80           C  
ATOM     89  HB2 LEU A   6      -8.289 -46.944  -1.927  1.00 64.80           H  
ATOM     90  HB3 LEU A   6      -8.111 -46.658  -3.652  1.00 64.80           H  
ATOM     91  O   LEU A   6     -10.341 -48.788  -2.939  1.00 64.80           O  
ATOM     92  CG  LEU A   6      -8.058 -44.876  -2.465  1.00 64.80           C  
ATOM     93  HG  LEU A   6      -8.649 -44.407  -1.678  1.00 64.80           H  
ATOM     94  CD1 LEU A   6      -6.605 -44.959  -2.000  1.00 64.80           C  
ATOM     95 HD11 LEU A   6      -6.224 -43.959  -1.789  1.00 64.80           H  
ATOM     96 HD12 LEU A   6      -5.982 -45.422  -2.766  1.00 64.80           H  
ATOM     97 HD13 LEU A   6      -6.539 -45.542  -1.082  1.00 64.80           H  
ATOM     98  CD2 LEU A   6      -8.100 -44.006  -3.724  1.00 64.80           C  
ATOM     99 HD21 LEU A   6      -7.641 -43.047  -3.483  1.00 64.80           H  
ATOM    100 HD22 LEU A   6      -7.533 -44.484  -4.523  1.00 64.80           H  
ATOM    101 HD23 LEU A   6      -9.134 -43.853  -4.032  1.00 64.80           H  
ATOM    102  N   SER A   7     -10.842 -47.687  -4.848  1.00 78.56           N  
ATOM    103  H   SER A   7     -10.953 -46.790  -5.299  1.00 78.56           H  
ATOM    104  CA  SER A   7     -11.011 -48.898  -5.648  1.00 78.56           C  
ATOM    105  HA  SER A   7     -11.799 -49.492  -5.186  1.00 78.56           H  
ATOM    106  C   SER A   7      -9.721 -49.725  -5.638  1.00 78.56           C  
ATOM    107  CB  SER A   7     -11.455 -48.559  -7.078  1.00 78.56           C  
ATOM    108  HB2 SER A   7     -11.725 -49.481  -7.593  1.00 78.56           H  
ATOM    109  HB3 SER A   7     -12.338 -47.922  -7.034  1.00 78.56           H  
ATOM    110  O   SER A   7      -8.614 -49.178  -5.584  1.00 78.56           O  
ATOM    111  OG  SER A   7     -10.435 -47.905  -7.813  1.00 78.56           O  
ATOM    112  HG  SER A   7     -10.815 -47.615  -8.646  1.00 78.56           H  
ATOM    113  N   ALA A   8      -9.849 -51.053  -5.704  1.00 77.93           N  
ATOM    114  H   ALA A   8     -10.776 -51.454  -5.679  1.00 77.93           H  
ATOM    115  CA  ALA A   8      -8.705 -51.969  -5.669  1.00 77.93           C  
ATOM    116  HA  ALA A   8      -8.224 -51.896  -4.693  1.00 77.93           H  
ATOM    117  C   ALA A   8      -7.645 -51.630  -6.735  1.00 77.93           C  
ATOM    118  CB  ALA A   8      -9.236 -53.397  -5.847  1.00 77.93           C  
ATOM    119  HB1 ALA A   8      -8.407 -54.103  -5.800  1.00 77.93           H  
ATOM    120  HB2 ALA A   8      -9.939 -53.636  -5.049  1.00 77.93           H  
ATOM    121  HB3 ALA A   8      -9.736 -53.502  -6.810  1.00 77.93           H  
ATOM    122  O   ALA A   8      -6.446 -51.673  -6.463  1.00 77.93           O  
ATOM    123  N   ARG A   9      -8.095 -51.203  -7.924  1.00 72.42           N  
ATOM    124  H   ARG A   9      -9.095 -51.197  -8.064  1.00 72.42           H  
ATOM    125  CA  ARG A   9      -7.232 -50.734  -9.016  1.00 72.42           C  
ATOM    126  HA  ARG A   9      -6.523 -51.522  -9.271  1.00 72.42           H  
ATOM    127  C   ARG A   9      -6.384 -49.527  -8.603  1.00 72.42           C  
ATOM    128  CB  ARG A   9      -8.110 -50.437 -10.243  1.00 72.42           C  
ATOM    129  HB2 ARG A   9      -8.689 -51.328 -10.483  1.00 72.42           H  
ATOM    130  HB3 ARG A   9      -8.802 -49.628 -10.010  1.00 72.42           H  
ATOM    131  O   ARG A   9      -5.178 -49.525  -8.811  1.00 72.42           O  
ATOM    132  CG  ARG A   9      -7.279 -50.048 -11.475  1.00 72.42           C  
ATOM    133  HG2 ARG A   9      -6.550 -50.829 -11.688  1.00 72.42           H  
ATOM    134  HG3 ARG A   9      -6.750 -49.115 -11.281  1.00 72.42           H  
ATOM    135  CD  ARG A   9      -8.187 -49.860 -12.693  1.00 72.42           C  
ATOM    136  HD2 ARG A   9      -8.657 -50.814 -12.934  1.00 72.42           H  
ATOM    137  HD3 ARG A   9      -8.960 -49.130 -12.452  1.00 72.42           H  
ATOM    138  NE  ARG A   9      -7.415 -49.379 -13.849  1.00 72.42           N  
ATOM    139  HE  ARG A   9      -6.492 -49.017 -13.656  1.00 72.42           H  
ATOM    140  NH1 ARG A   9      -9.066 -49.574 -15.443  1.00 72.42           N  
ATOM    141 HH11 ARG A   9      -9.716 -49.892 -14.739  1.00 72.42           H  
ATOM    142 HH12 ARG A   9      -9.354 -49.492 -16.408  1.00 72.42           H  
ATOM    143  NH2 ARG A   9      -7.027 -48.881 -16.029  1.00 72.42           N  
ATOM    144 HH21 ARG A   9      -6.087 -48.606 -15.781  1.00 72.42           H  
ATOM    145 HH22 ARG A   9      -7.331 -48.796 -16.988  1.00 72.42           H  
ATOM    146  CZ  ARG A   9      -7.840 -49.283 -15.097  1.00 72.42           C  
ATOM    147  N   ARG A  10      -6.996 -48.536  -7.953  1.00 66.98           N  
ATOM    148  H   ARG A  10      -7.975 -48.647  -7.729  1.00 66.98           H  
ATOM    149  CA  ARG A  10      -6.326 -47.289  -7.565  1.00 66.98           C  
ATOM    150  HA  ARG A  10      -5.669 -46.997  -8.384  1.00 66.98           H  
ATOM    151  C   ARG A  10      -5.422 -47.463  -6.344  1.00 66.98           C  
ATOM    152  CB  ARG A  10      -7.396 -46.205  -7.386  1.00 66.98           C  
ATOM    153  HB2 ARG A  10      -8.225 -46.438  -8.055  1.00 66.98           H  
ATOM    154  HB3 ARG A  10      -7.775 -46.209  -6.364  1.00 66.98           H  
ATOM    155  O   ARG A  10      -4.408 -46.785  -6.246  1.00 66.98           O  
ATOM    156  CG  ARG A  10      -6.886 -44.810  -7.769  1.00 66.98           C  
ATOM    157  HG2 ARG A  10      -6.334 -44.872  -8.707  1.00 66.98           H  
ATOM    158  HG3 ARG A  10      -6.226 -44.425  -6.991  1.00 66.98           H  
ATOM    159  CD  ARG A  10      -8.087 -43.878  -7.971  1.00 66.98           C  
ATOM    160  HD2 ARG A  10      -8.776 -44.353  -8.670  1.00 66.98           H  
ATOM    161  HD3 ARG A  10      -8.594 -43.737  -7.017  1.00 66.98           H  
ATOM    162  NE  ARG A  10      -7.683 -42.575  -8.526  1.00 66.98           N  
ATOM    163  HE  ARG A  10      -6.702 -42.463  -8.736  1.00 66.98           H  
ATOM    164  NH1 ARG A  10      -9.795 -41.730  -8.892  1.00 66.98           N  
ATOM    165 HH11 ARG A  10     -10.205 -42.604  -8.597  1.00 66.98           H  
ATOM    166 HH12 ARG A  10     -10.382 -40.992  -9.254  1.00 66.98           H  
ATOM    167  NH2 ARG A  10      -8.008 -40.508  -9.424  1.00 66.98           N  
ATOM    168 HH21 ARG A  10      -7.012 -40.403  -9.556  1.00 66.98           H  
ATOM    169 HH22 ARG A  10      -8.620 -39.786  -9.778  1.00 66.98           H  
ATOM    170  CZ  ARG A  10      -8.494 -41.616  -8.944  1.00 66.98           C  
ATOM    171  N   LYS A  11      -5.736 -48.404  -5.442  1.00 77.83           N  
ATOM    172  H   LYS A  11      -6.609 -48.897  -5.560  1.00 77.83           H  
ATOM    173  CA  LYS A  11      -4.815 -48.803  -4.359  1.00 77.83           C  
ATOM    174  HA  LYS A  11      -4.539 -47.921  -3.781  1.00 77.83           H  
ATOM    175  C   LYS A  11      -3.496 -49.347  -4.915  1.00 77.83           C  
ATOM    176  CB  LYS A  11      -5.454 -49.835  -3.415  1.00 77.83           C  
ATOM    177  HB2 LYS A  11      -5.905 -50.639  -3.996  1.00 77.83           H  
ATOM    178  HB3 LYS A  11      -4.665 -50.265  -2.799  1.00 77.83           H  
ATOM    179  O   LYS A  11      -2.448 -48.946  -4.423  1.00 77.83           O  
ATOM    180  CG  LYS A  11      -6.502 -49.219  -2.478  1.00 77.83           C  
ATOM    181  HG2 LYS A  11      -7.345 -48.872  -3.075  1.00 77.83           H  
ATOM    182  HG3 LYS A  11      -6.063 -48.373  -1.949  1.00 77.83           H  
ATOM    183  CD  LYS A  11      -7.003 -50.251  -1.456  1.00 77.83           C  
ATOM    184  HD2 LYS A  11      -7.438 -51.093  -1.994  1.00 77.83           H  
ATOM    185  HD3 LYS A  11      -6.161 -50.606  -0.863  1.00 77.83           H  
ATOM    186  CE  LYS A  11      -8.061 -49.636  -0.530  1.00 77.83           C  
ATOM    187  HE2 LYS A  11      -7.607 -48.813   0.022  1.00 77.83           H  
ATOM    188  HE3 LYS A  11      -8.860 -49.227  -1.149  1.00 77.83           H  
ATOM    189  NZ  LYS A  11      -8.626 -50.638   0.412  1.00 77.83           N  
ATOM    190  HZ1 LYS A  11      -7.909 -51.028   1.007  1.00 77.83           H  
ATOM    191  HZ2 LYS A  11      -9.068 -51.392  -0.094  1.00 77.83           H  
ATOM    192  HZ3 LYS A  11      -9.337 -50.224   0.999  1.00 77.83           H  
ATOM    193  N   LYS A  12      -3.543 -50.189  -5.957  1.00 80.41           N  
ATOM    194  H   LYS A  12      -4.446 -50.483  -6.300  1.00 80.41           H  
ATOM    195  CA  LYS A  12      -2.330 -50.692  -6.629  1.00 80.41           C  
ATOM    196  HA  LYS A  12      -1.667 -51.134  -5.885  1.00 80.41           H  
ATOM    197  C   LYS A  12      -1.510 -49.573  -7.274  1.00 80.41           C  
ATOM    198  CB  LYS A  12      -2.676 -51.756  -7.684  1.00 80.41           C  
ATOM    199  HB2 LYS A  12      -3.585 -51.480  -8.219  1.00 80.41           H  
ATOM    200  HB3 LYS A  12      -1.860 -51.792  -8.406  1.00 80.41           H  
ATOM    201  O   LYS A  12      -0.296 -49.570  -7.133  1.00 80.41           O  
ATOM    202  CG  LYS A  12      -2.827 -53.158  -7.080  1.00 80.41           C  
ATOM    203  HG2 LYS A  12      -1.942 -53.386  -6.485  1.00 80.41           H  
ATOM    204  HG3 LYS A  12      -3.706 -53.188  -6.436  1.00 80.41           H  
ATOM    205  CD  LYS A  12      -2.960 -54.203  -8.198  1.00 80.41           C  
ATOM    206  HD2 LYS A  12      -2.114 -54.101  -8.877  1.00 80.41           H  
ATOM    207  HD3 LYS A  12      -3.883 -54.024  -8.750  1.00 80.41           H  
ATOM    208  CE  LYS A  12      -2.964 -55.619  -7.611  1.00 80.41           C  
ATOM    209  HE2 LYS A  12      -3.833 -55.729  -6.963  1.00 80.41           H  
ATOM    210  HE3 LYS A  12      -2.074 -55.733  -6.992  1.00 80.41           H  
ATOM    211  NZ  LYS A  12      -2.972 -56.658  -8.674  1.00 80.41           N  
ATOM    212  HZ1 LYS A  12      -3.792 -56.579  -9.259  1.00 80.41           H  
ATOM    213  HZ2 LYS A  12      -2.954 -57.581  -8.265  1.00 80.41           H  
ATOM    214  HZ3 LYS A  12      -2.152 -56.569  -9.256  1.00 80.41           H  
ATOM    215  N   GLU A  13      -2.163 -48.620  -7.939  1.00 77.97           N  
ATOM    216  H   GLU A  13      -3.156 -48.727  -8.093  1.00 77.97           H  
ATOM    217  CA  GLU A  13      -1.476 -47.470  -8.550  1.00 77.97           C  
ATOM    218  HA  GLU A  13      -0.705 -47.824  -9.235  1.00 77.97           H  
ATOM    219  C   GLU A  13      -0.763 -46.606  -7.499  1.00 77.97           C  
ATOM    220  CB  GLU A  13      -2.480 -46.615  -9.341  1.00 77.97           C  
ATOM    221  HB2 GLU A  13      -2.015 -45.662  -9.595  1.00 77.97           H  
ATOM    222  HB3 GLU A  13      -3.340 -46.415  -8.702  1.00 77.97           H  
ATOM    223  O   GLU A  13       0.392 -46.239  -7.691  1.00 77.97           O  
ATOM    224  CG  GLU A  13      -2.943 -47.289 -10.645  1.00 77.97           C  
ATOM    225  HG2 GLU A  13      -2.102 -47.326 -11.337  1.00 77.97           H  
ATOM    226  HG3 GLU A  13      -3.238 -48.315 -10.426  1.00 77.97           H  
ATOM    227  CD  GLU A  13      -4.134 -46.578 -11.319  1.00 77.97           C  
ATOM    228  OE1 GLU A  13      -4.640 -47.131 -12.328  1.00 77.97           O  
ATOM    229  OE2 GLU A  13      -4.620 -45.555 -10.775  1.00 77.97           O  
ATOM    230  N   VAL A  14      -1.415 -46.331  -6.363  1.00 80.84           N  
ATOM    231  H   VAL A  14      -2.371 -46.645  -6.270  1.00 80.84           H  
ATOM    232  CA  VAL A  14      -0.812 -45.553  -5.267  1.00 80.84           C  
ATOM    233  HA  VAL A  14      -0.390 -44.639  -5.685  1.00 80.84           H  
ATOM    234  C   VAL A  14       0.356 -46.307  -4.627  1.00 80.84           C  
ATOM    235  CB  VAL A  14      -1.872 -45.154  -4.222  1.00 80.84           C  
ATOM    236  HB  VAL A  14      -2.404 -46.045  -3.888  1.00 80.84           H  
ATOM    237  O   VAL A  14       1.377 -45.694  -4.346  1.00 80.84           O  
ATOM    238  CG1 VAL A  14      -1.267 -44.456  -2.996  1.00 80.84           C  
ATOM    239 HG11 VAL A  14      -0.671 -43.603  -3.319  1.00 80.84           H  
ATOM    240 HG12 VAL A  14      -0.626 -45.144  -2.444  1.00 80.84           H  
ATOM    241 HG13 VAL A  14      -2.053 -44.114  -2.323  1.00 80.84           H  
ATOM    242  CG2 VAL A  14      -2.885 -44.168  -4.825  1.00 80.84           C  
ATOM    243 HG21 VAL A  14      -2.373 -43.245  -5.096  1.00 80.84           H  
ATOM    244 HG22 VAL A  14      -3.338 -44.586  -5.725  1.00 80.84           H  
ATOM    245 HG23 VAL A  14      -3.667 -43.952  -4.098  1.00 80.84           H  
ATOM    246  N   GLN A  15       0.259 -47.627  -4.450  1.00 83.01           N  
ATOM    247  H   GLN A  15      -0.596 -48.094  -4.718  1.00 83.01           H  
ATOM    248  CA  GLN A  15       1.343 -48.438  -3.876  1.00 83.01           C  
ATOM    249  HA  GLN A  15       1.617 -48.022  -2.906  1.00 83.01           H  
ATOM    250  C   GLN A  15       2.633 -48.440  -4.713  1.00 83.01           C  
ATOM    251  CB  GLN A  15       0.848 -49.878  -3.674  1.00 83.01           C  
ATOM    252  HB2 GLN A  15       0.295 -50.199  -4.556  1.00 83.01           H  
ATOM    253  HB3 GLN A  15       1.704 -50.541  -3.549  1.00 83.01           H  
ATOM    254  O   GLN A  15       3.695 -48.725  -4.168  1.00 83.01           O  
ATOM    255  CG  GLN A  15      -0.028 -50.001  -2.422  1.00 83.01           C  
ATOM    256  HG2 GLN A  15       0.586 -49.781  -1.548  1.00 83.01           H  
ATOM    257  HG3 GLN A  15      -0.835 -49.269  -2.453  1.00 83.01           H  
ATOM    258  CD  GLN A  15      -0.641 -51.388  -2.255  1.00 83.01           C  
ATOM    259  NE2 GLN A  15      -1.123 -51.710  -1.074  1.00 83.01           N  
ATOM    260 HE21 GLN A  15      -1.396 -52.677  -0.972  1.00 83.01           H  
ATOM    261 HE22 GLN A  15      -0.945 -51.104  -0.287  1.00 83.01           H  
ATOM    262  OE1 GLN A  15      -0.734 -52.205  -3.158  1.00 83.01           O  
ATOM    263  N   GLY A  16       2.559 -48.114  -6.007  1.00 82.24           N  
ATOM    264  H   GLY A  16       1.654 -47.900  -6.402  1.00 82.24           H  
ATOM    265  CA  GLY A  16       3.734 -47.977  -6.872  1.00 82.24           C  
ATOM    266  HA2 GLY A  16       4.468 -48.741  -6.614  1.00 82.24           H  
ATOM    267  HA3 GLY A  16       3.426 -48.135  -7.905  1.00 82.24           H  
ATOM    268  C   GLY A  16       4.433 -46.614  -6.799  1.00 82.24           C  
ATOM    269  O   GLY A  16       5.472 -46.442  -7.429  1.00 82.24           O  
ATOM    270  N   MET A  17       3.877 -45.633  -6.080  1.00 84.65           N  
ATOM    271  H   MET A  17       3.050 -45.840  -5.538  1.00 84.65           H  
ATOM    272  CA  MET A  17       4.431 -44.275  -6.000  1.00 84.65           C  
ATOM    273  HA  MET A  17       4.973 -44.075  -6.924  1.00 84.65           H  
ATOM    274  C   MET A  17       5.422 -44.118  -4.834  1.00 84.65           C  
ATOM    275  CB  MET A  17       3.293 -43.249  -5.893  1.00 84.65           C  
ATOM    276  HB2 MET A  17       2.684 -43.458  -5.013  1.00 84.65           H  
ATOM    277  HB3 MET A  17       3.719 -42.252  -5.785  1.00 84.65           H  
ATOM    278  O   MET A  17       5.352 -44.888  -3.875  1.00 84.65           O  
ATOM    279  CG  MET A  17       2.411 -43.249  -7.143  1.00 84.65           C  
ATOM    280  HG2 MET A  17       3.048 -43.102  -8.016  1.00 84.65           H  
ATOM    281  HG3 MET A  17       1.923 -44.219  -7.236  1.00 84.65           H  
ATOM    282  SD  MET A  17       1.137 -41.961  -7.141  1.00 84.65           S  
ATOM    283  CE  MET A  17       0.455 -42.249  -8.793  1.00 84.65           C  
ATOM    284  HE1 MET A  17      -0.359 -41.548  -8.981  1.00 84.65           H  
ATOM    285  HE2 MET A  17       1.236 -42.104  -9.538  1.00 84.65           H  
ATOM    286  HE3 MET A  17       0.080 -43.270  -8.858  1.00 84.65           H  
ATOM    287  N   PRO A  18       6.307 -43.103  -4.850  1.00 80.56           N  
ATOM    288  CA  PRO A  18       7.142 -42.767  -3.696  1.00 80.56           C  
ATOM    289  HA  PRO A  18       7.823 -43.598  -3.511  1.00 80.56           H  
ATOM    290  C   PRO A  18       6.309 -42.503  -2.430  1.00 80.56           C  
ATOM    291  CB  PRO A  18       7.959 -41.539  -4.112  1.00 80.56           C  
ATOM    292  HB2 PRO A  18       7.455 -40.625  -3.797  1.00 80.56           H  
ATOM    293  HB3 PRO A  18       8.968 -41.567  -3.701  1.00 80.56           H  
ATOM    294  O   PRO A  18       5.188 -41.994  -2.509  1.00 80.56           O  
ATOM    295  CG  PRO A  18       7.970 -41.609  -5.638  1.00 80.56           C  
ATOM    296  HG2 PRO A  18       8.087 -40.622  -6.085  1.00 80.56           H  
ATOM    297  HG3 PRO A  18       8.766 -42.277  -5.967  1.00 80.56           H  
ATOM    298  CD  PRO A  18       6.613 -42.224  -5.970  1.00 80.56           C  
ATOM    299  HD2 PRO A  18       5.864 -41.436  -6.036  1.00 80.56           H  
ATOM    300  HD3 PRO A  18       6.680 -42.771  -6.911  1.00 80.56           H  
ATOM    301  N   GLN A  19       6.851 -42.846  -1.257  1.00 71.45           N  
ATOM    302  H   GLN A  19       7.791 -43.215  -1.262  1.00 71.45           H  
ATOM    303  CA  GLN A  19       6.122 -42.869   0.023  1.00 71.45           C  
ATOM    304  HA  GLN A  19       5.346 -43.632  -0.042  1.00 71.45           H  
ATOM    305  C   GLN A  19       5.434 -41.534   0.362  1.00 71.45           C  
ATOM    306  CB  GLN A  19       7.114 -43.281   1.123  1.00 71.45           C  
ATOM    307  HB2 GLN A  19       7.868 -42.502   1.239  1.00 71.45           H  
ATOM    308  HB3 GLN A  19       7.614 -44.198   0.813  1.00 71.45           H  
ATOM    309  O   GLN A  19       4.290 -41.521   0.818  1.00 71.45           O  
ATOM    310  CG  GLN A  19       6.441 -43.537   2.482  1.00 71.45           C  
ATOM    311  HG2 GLN A  19       5.981 -42.618   2.844  1.00 71.45           H  
ATOM    312  HG3 GLN A  19       5.660 -44.288   2.358  1.00 71.45           H  
ATOM    313  CD  GLN A  19       7.424 -44.027   3.544  1.00 71.45           C  
ATOM    314  NE2 GLN A  19       6.955 -44.380   4.720  1.00 71.45           N  
ATOM    315 HE21 GLN A  19       7.657 -44.658   5.391  1.00 71.45           H  
ATOM    316 HE22 GLN A  19       5.975 -44.278   4.943  1.00 71.45           H  
ATOM    317  OE1 GLN A  19       8.622 -44.113   3.351  1.00 71.45           O  
ATOM    318  N   GLU A  20       6.087 -40.412   0.070  1.00 70.39           N  
ATOM    319  H   GLU A  20       7.029 -40.484  -0.286  1.00 70.39           H  
ATOM    320  CA  GLU A  20       5.545 -39.057   0.240  1.00 70.39           C  
ATOM    321  HA  GLU A  20       5.266 -38.923   1.286  1.00 70.39           H  
ATOM    322  C   GLU A  20       4.271 -38.804  -0.592  1.00 70.39           C  
ATOM    323  CB  GLU A  20       6.677 -38.057  -0.061  1.00 70.39           C  
ATOM    324  HB2 GLU A  20       6.319 -37.042   0.110  1.00 70.39           H  
ATOM    325  HB3 GLU A  20       7.459 -38.261   0.670  1.00 70.39           H  
ATOM    326  O   GLU A  20       3.286 -38.255  -0.089  1.00 70.39           O  
ATOM    327  CG  GLU A  20       7.239 -38.162  -1.495  1.00 70.39           C  
ATOM    328  HG2 GLU A  20       7.033 -39.159  -1.884  1.00 70.39           H  
ATOM    329  HG3 GLU A  20       6.702 -37.443  -2.114  1.00 70.39           H  
ATOM    330  CD  GLU A  20       8.751 -37.939  -1.642  1.00 70.39           C  
ATOM    331  OE1 GLU A  20       9.225 -38.166  -2.775  1.00 70.39           O  
ATOM    332  OE2 GLU A  20       9.417 -37.648  -0.626  1.00 70.39           O  
ATOM    333  N   HIS A  21       4.216 -39.318  -1.825  1.00 66.79           N  
ATOM    334  H   HIS A  21       5.015 -39.840  -2.154  1.00 66.79           H  
ATOM    335  CA  HIS A  21       3.030 -39.247  -2.682  1.00 66.79           C  
ATOM    336  HA  HIS A  21       2.644 -38.227  -2.665  1.00 66.79           H  
ATOM    337  C   HIS A  21       1.917 -40.178  -2.182  1.00 66.79           C  
ATOM    338  CB  HIS A  21       3.400 -39.602  -4.130  1.00 66.79           C  
ATOM    339  HB2 HIS A  21       3.882 -40.580  -4.154  1.00 66.79           H  
ATOM    340  HB3 HIS A  21       2.481 -39.677  -4.711  1.00 66.79           H  
ATOM    341  O   HIS A  21       0.733 -39.838  -2.272  1.00 66.79           O  
ATOM    342  CG  HIS A  21       4.300 -38.603  -4.812  1.00 66.79           C  
ATOM    343  CD2 HIS A  21       5.615 -38.350  -4.536  1.00 66.79           C  
ATOM    344  HD2 HIS A  21       6.222 -38.846  -3.793  1.00 66.79           H  
ATOM    345  ND1 HIS A  21       3.961 -37.805  -5.880  1.00 66.79           N  
ATOM    346  HD1 HIS A  21       3.054 -37.748  -6.322  1.00 66.79           H  
ATOM    347  CE1 HIS A  21       5.038 -37.076  -6.218  1.00 66.79           C  
ATOM    348  HE1 HIS A  21       5.077 -36.338  -7.006  1.00 66.79           H  
ATOM    349  NE2 HIS A  21       6.067 -37.378  -5.426  1.00 66.79           N  
ATOM    350  N   GLN A  22       2.275 -41.339  -1.620  1.00 77.33           N  
ATOM    351  H   GLN A  22       3.259 -41.566  -1.580  1.00 77.33           H  
ATOM    352  CA  GLN A  22       1.301 -42.257  -1.024  1.00 77.33           C  
ATOM    353  HA  GLN A  22       0.543 -42.483  -1.774  1.00 77.33           H  
ATOM    354  C   GLN A  22       0.593 -41.616   0.170  1.00 77.33           C  
ATOM    355  CB  GLN A  22       1.938 -43.579  -0.571  1.00 77.33           C  
ATOM    356  HB2 GLN A  22       2.609 -43.408   0.271  1.00 77.33           H  
ATOM    357  HB3 GLN A  22       1.126 -44.221  -0.227  1.00 77.33           H  
ATOM    358  O   GLN A  22      -0.636 -41.689   0.262  1.00 77.33           O  
ATOM    359  CG  GLN A  22       2.708 -44.307  -1.676  1.00 77.33           C  
ATOM    360  HG2 GLN A  22       3.649 -43.788  -1.859  1.00 77.33           H  
ATOM    361  HG3 GLN A  22       2.123 -44.272  -2.595  1.00 77.33           H  
ATOM    362  CD  GLN A  22       3.035 -45.760  -1.334  1.00 77.33           C  
ATOM    363  NE2 GLN A  22       3.909 -46.394  -2.076  1.00 77.33           N  
ATOM    364 HE21 GLN A  22       4.391 -45.911  -2.821  1.00 77.33           H  
ATOM    365 HE22 GLN A  22       4.099 -47.368  -1.887  1.00 77.33           H  
ATOM    366  OE1 GLN A  22       2.506 -46.356  -0.408  1.00 77.33           O  
ATOM    367  N   MET A  23       1.346 -40.954   1.057  1.00 71.76           N  
ATOM    368  H   MET A  23       2.347 -40.956   0.926  1.00 71.76           H  
ATOM    369  CA  MET A  23       0.796 -40.243   2.216  1.00 71.76           C  
ATOM    370  HA  MET A  23       0.218 -40.940   2.823  1.00 71.76           H  
ATOM    371  C   MET A  23      -0.154 -39.123   1.790  1.00 71.76           C  
ATOM    372  CB  MET A  23       1.924 -39.661   3.080  1.00 71.76           C  
ATOM    373  HB2 MET A  23       1.483 -38.978   3.806  1.00 71.76           H  
ATOM    374  HB3 MET A  23       2.620 -39.098   2.459  1.00 71.76           H  
ATOM    375  O   MET A  23      -1.258 -39.015   2.323  1.00 71.76           O  
ATOM    376  CG  MET A  23       2.682 -40.750   3.842  1.00 71.76           C  
ATOM    377  HG2 MET A  23       1.970 -41.363   4.394  1.00 71.76           H  
ATOM    378  HG3 MET A  23       3.191 -41.392   3.122  1.00 71.76           H  
ATOM    379  SD  MET A  23       3.920 -40.124   5.010  1.00 71.76           S  
ATOM    380  CE  MET A  23       2.861 -39.443   6.316  1.00 71.76           C  
ATOM    381  HE1 MET A  23       2.190 -40.217   6.688  1.00 71.76           H  
ATOM    382  HE2 MET A  23       3.487 -39.087   7.134  1.00 71.76           H  
ATOM    383  HE3 MET A  23       2.281 -38.607   5.926  1.00 71.76           H  
ATOM    384  N   PHE A  24       0.227 -38.339   0.779  1.00 70.21           N  
ATOM    385  H   PHE A  24       1.165 -38.433   0.416  1.00 70.21           H  
ATOM    386  CA  PHE A  24      -0.625 -37.280   0.242  1.00 70.21           C  
ATOM    387  HA  PHE A  24      -0.894 -36.600   1.051  1.00 70.21           H  
ATOM    388  C   PHE A  24      -1.935 -37.826  -0.351  1.00 70.21           C  
ATOM    389  CB  PHE A  24       0.176 -36.492  -0.799  1.00 70.21           C  
ATOM    390  HB2 PHE A  24       0.500 -37.163  -1.595  1.00 70.21           H  
ATOM    391  HB3 PHE A  24       1.073 -36.091  -0.326  1.00 70.21           H  
ATOM    392  O   PHE A  24      -3.021 -37.336  -0.043  1.00 70.21           O  
ATOM    393  CG  PHE A  24      -0.608 -35.345  -1.401  1.00 70.21           C  
ATOM    394  CD1 PHE A  24      -1.204 -35.482  -2.669  1.00 70.21           C  
ATOM    395  HD1 PHE A  24      -1.073 -36.395  -3.231  1.00 70.21           H  
ATOM    396  CD2 PHE A  24      -0.761 -34.146  -0.681  1.00 70.21           C  
ATOM    397  HD2 PHE A  24      -0.297 -34.030   0.287  1.00 70.21           H  
ATOM    398  CE1 PHE A  24      -1.948 -34.421  -3.217  1.00 70.21           C  
ATOM    399  HE1 PHE A  24      -2.385 -34.514  -4.200  1.00 70.21           H  
ATOM    400  CE2 PHE A  24      -1.503 -33.086  -1.229  1.00 70.21           C  
ATOM    401  HE2 PHE A  24      -1.602 -32.158  -0.686  1.00 70.21           H  
ATOM    402  CZ  PHE A  24      -2.094 -33.222  -2.497  1.00 70.21           C  
ATOM    403  HZ  PHE A  24      -2.642 -32.395  -2.925  1.00 70.21           H  
ATOM    404  N   LEU A  25      -1.859 -38.882  -1.169  1.00 70.84           N  
ATOM    405  H   LEU A  25      -0.942 -39.242  -1.390  1.00 70.84           H  
ATOM    406  CA  LEU A  25      -3.022 -39.424  -1.881  1.00 70.84           C  
ATOM    407  HA  LEU A  25      -3.632 -38.583  -2.212  1.00 70.84           H  
ATOM    408  C   LEU A  25      -3.951 -40.283  -1.017  1.00 70.84           C  
ATOM    409  CB  LEU A  25      -2.540 -40.219  -3.104  1.00 70.84           C  
ATOM    410  HB2 LEU A  25      -1.795 -40.942  -2.772  1.00 70.84           H  
ATOM    411  HB3 LEU A  25      -3.379 -40.778  -3.517  1.00 70.84           H  
ATOM    412  O   LEU A  25      -5.122 -40.440  -1.379  1.00 70.84           O  
ATOM    413  CG  LEU A  25      -1.938 -39.354  -4.224  1.00 70.84           C  
ATOM    414  HG  LEU A  25      -1.116 -38.750  -3.839  1.00 70.84           H  
ATOM    415  CD1 LEU A  25      -1.402 -40.277  -5.316  1.00 70.84           C  
ATOM    416 HD11 LEU A  25      -2.203 -40.872  -5.755  1.00 70.84           H  
ATOM    417 HD12 LEU A  25      -0.920 -39.685  -6.094  1.00 70.84           H  
ATOM    418 HD13 LEU A  25      -0.649 -40.939  -4.889  1.00 70.84           H  
ATOM    419  CD2 LEU A  25      -2.982 -38.428  -4.860  1.00 70.84           C  
ATOM    420 HD21 LEU A  25      -2.519 -37.889  -5.686  1.00 70.84           H  
ATOM    421 HD22 LEU A  25      -3.316 -37.684  -4.136  1.00 70.84           H  
ATOM    422 HD23 LEU A  25      -3.827 -39.004  -5.238  1.00 70.84           H  
ATOM    423  N   SER A  26      -3.450 -40.841   0.085  1.00 72.12           N  
ATOM    424  H   SER A  26      -2.467 -40.705   0.274  1.00 72.12           H  
ATOM    425  CA  SER A  26      -4.245 -41.564   1.087  1.00 72.12           C  
ATOM    426  HA  SER A  26      -5.133 -41.972   0.602  1.00 72.12           H  
ATOM    427  C   SER A  26      -4.748 -40.663   2.224  1.00 72.12           C  
ATOM    428  CB  SER A  26      -3.451 -42.749   1.644  1.00 72.12           C  
ATOM    429  HB2 SER A  26      -3.209 -43.439   0.835  1.00 72.12           H  
ATOM    430  HB3 SER A  26      -4.063 -43.273   2.378  1.00 72.12           H  
ATOM    431  O   SER A  26      -5.662 -41.054   2.951  1.00 72.12           O  
ATOM    432  OG  SER A  26      -2.257 -42.327   2.261  1.00 72.12           O  
ATOM    433  HG  SER A  26      -1.622 -42.099   1.578  1.00 72.12           H  
ATOM    434  N   GLY A  27      -4.195 -39.455   2.364  1.00 62.07           N  
ATOM    435  H   GLY A  27      -3.409 -39.216   1.776  1.00 62.07           H  
ATOM    436  CA  GLY A  27      -4.550 -38.497   3.404  1.00 62.07           C  
ATOM    437  HA2 GLY A  27      -4.535 -39.010   4.366  1.00 62.07           H  
ATOM    438  HA3 GLY A  27      -3.792 -37.715   3.431  1.00 62.07           H  
ATOM    439  C   GLY A  27      -5.920 -37.834   3.213  1.00 62.07           C  
ATOM    440  O   GLY A  27      -6.411 -37.630   2.100  1.00 62.07           O  
ATOM    441  N   ARG A  28      -6.526 -37.416   4.335  1.00 53.74           N  
ATOM    442  H   ARG A  28      -6.056 -37.618   5.206  1.00 53.74           H  
ATOM    443  CA  ARG A  28      -7.796 -36.656   4.387  1.00 53.74           C  
ATOM    444  HA  ARG A  28      -8.571 -37.233   3.881  1.00 53.74           H  
ATOM    445  C   ARG A  28      -7.761 -35.311   3.643  1.00 53.74           C  
ATOM    446  CB  ARG A  28      -8.215 -36.423   5.852  1.00 53.74           C  
ATOM    447  HB2 ARG A  28      -8.909 -35.584   5.888  1.00 53.74           H  
ATOM    448  HB3 ARG A  28      -7.341 -36.150   6.444  1.00 53.74           H  
ATOM    449  O   ARG A  28      -8.819 -34.741   3.394  1.00 53.74           O  
ATOM    450  CG  ARG A  28      -8.925 -37.628   6.487  1.00 53.74           C  
ATOM    451  HG2 ARG A  28      -8.248 -38.482   6.515  1.00 53.74           H  
ATOM    452  HG3 ARG A  28      -9.801 -37.884   5.890  1.00 53.74           H  
ATOM    453  CD  ARG A  28      -9.370 -37.272   7.913  1.00 53.74           C  
ATOM    454  HD2 ARG A  28      -8.482 -37.061   8.510  1.00 53.74           H  
ATOM    455  HD3 ARG A  28      -9.984 -36.372   7.875  1.00 53.74           H  
ATOM    456  NE  ARG A  28     -10.148 -38.357   8.543  1.00 53.74           N  
ATOM    457  HE  ARG A  28     -10.436 -39.117   7.943  1.00 53.74           H  
ATOM    458  NH1 ARG A  28     -10.230 -37.458  10.659  1.00 53.74           N  
ATOM    459 HH11 ARG A  28     -10.507 -37.515  11.629  1.00 53.74           H  
ATOM    460 HH12 ARG A  28      -9.699 -36.660  10.339  1.00 53.74           H  
ATOM    461  NH2 ARG A  28     -11.212 -39.419  10.259  1.00 53.74           N  
ATOM    462 HH21 ARG A  28     -11.474 -40.172   9.639  1.00 53.74           H  
ATOM    463 HH22 ARG A  28     -11.477 -39.455  11.233  1.00 53.74           H  
ATOM    464  CZ  ARG A  28     -10.523 -38.406   9.812  1.00 53.74           C  
ATOM    465  N   PHE A  29      -6.585 -34.823   3.245  1.00 49.14           N  
ATOM    466  H   PHE A  29      -5.749 -35.341   3.475  1.00 49.14           H  
ATOM    467  CA  PHE A  29      -6.418 -33.551   2.534  1.00 49.14           C  
ATOM    468  HA  PHE A  29      -6.980 -32.786   3.070  1.00 49.14           H  
ATOM    469  C   PHE A  29      -6.983 -33.543   1.102  1.00 49.14           C  
ATOM    470  CB  PHE A  29      -4.940 -33.143   2.584  1.00 49.14           C  
ATOM    471  HB2 PHE A  29      -4.789 -32.278   1.938  1.00 49.14           H  
ATOM    472  HB3 PHE A  29      -4.322 -33.952   2.196  1.00 49.14           H  
ATOM    473  O   PHE A  29      -7.114 -32.478   0.505  1.00 49.14           O  
ATOM    474  CG  PHE A  29      -4.489 -32.764   3.983  1.00 49.14           C  
ATOM    475  CD1 PHE A  29      -4.869 -31.518   4.518  1.00 49.14           C  
ATOM    476  HD1 PHE A  29      -5.449 -30.825   3.926  1.00 49.14           H  
ATOM    477  CD2 PHE A  29      -3.710 -33.647   4.755  1.00 49.14           C  
ATOM    478  HD2 PHE A  29      -3.385 -34.591   4.342  1.00 49.14           H  
ATOM    479  CE1 PHE A  29      -4.473 -31.156   5.817  1.00 49.14           C  
ATOM    480  HE1 PHE A  29      -4.745 -30.189   6.214  1.00 49.14           H  
ATOM    481  CE2 PHE A  29      -3.316 -33.284   6.057  1.00 49.14           C  
ATOM    482  HE2 PHE A  29      -2.693 -33.945   6.640  1.00 49.14           H  
ATOM    483  CZ  PHE A  29      -3.697 -32.038   6.587  1.00 49.14           C  
ATOM    484  HZ  PHE A  29      -3.374 -31.747   7.575  1.00 49.14           H  
ATOM    485  N   ARG A  30      -7.423 -34.694   0.568  1.00 44.09           N  
ATOM    486  H   ARG A  30      -7.238 -35.548   1.076  1.00 44.09           H  
ATOM    487  CA  ARG A  30      -8.136 -34.769  -0.722  1.00 44.09           C  
ATOM    488  HA  ARG A  30      -7.471 -34.410  -1.508  1.00 44.09           H  
ATOM    489  C   ARG A  30      -9.376 -33.879  -0.820  1.00 44.09           C  
ATOM    490  CB  ARG A  30      -8.562 -36.217  -1.007  1.00 44.09           C  
ATOM    491  HB2 ARG A  30      -8.716 -36.760  -0.075  1.00 44.09           H  
ATOM    492  HB3 ARG A  30      -9.508 -36.209  -1.549  1.00 44.09           H  
ATOM    493  O   ARG A  30      -9.703 -33.436  -1.918  1.00 44.09           O  
ATOM    494  CG  ARG A  30      -7.536 -36.943  -1.877  1.00 44.09           C  
ATOM    495  HG2 ARG A  30      -7.332 -36.353  -2.770  1.00 44.09           H  
ATOM    496  HG3 ARG A  30      -6.612 -37.087  -1.317  1.00 44.09           H  
ATOM    497  CD  ARG A  30      -8.118 -38.294  -2.288  1.00 44.09           C  
ATOM    498  HD2 ARG A  30      -9.070 -38.124  -2.791  1.00 44.09           H  
ATOM    499  HD3 ARG A  30      -8.285 -38.890  -1.391  1.00 44.09           H  
ATOM    500  NE  ARG A  30      -7.202 -39.009  -3.185  1.00 44.09           N  
ATOM    501  HE  ARG A  30      -6.228 -38.750  -3.115  1.00 44.09           H  
ATOM    502  NH1 ARG A  30      -8.691 -40.595  -3.893  1.00 44.09           N  
ATOM    503 HH11 ARG A  30      -9.379 -40.164  -3.294  1.00 44.09           H  
ATOM    504 HH12 ARG A  30      -8.899 -41.448  -4.393  1.00 44.09           H  
ATOM    505  NH2 ARG A  30      -6.570 -40.646  -4.622  1.00 44.09           N  
ATOM    506 HH21 ARG A  30      -6.748 -41.520  -5.096  1.00 44.09           H  
ATOM    507 HH22 ARG A  30      -5.625 -40.299  -4.538  1.00 44.09           H  
ATOM    508  CZ  ARG A  30      -7.492 -40.076  -3.898  1.00 44.09           C  
ATOM    509  N   LEU A  31     -10.092 -33.656   0.283  1.00 39.79           N  
ATOM    510  H   LEU A  31      -9.753 -34.009   1.167  1.00 39.79           H  
ATOM    511  CA  LEU A  31     -11.395 -32.986   0.226  1.00 39.79           C  
ATOM    512  HA  LEU A  31     -11.959 -33.422  -0.598  1.00 39.79           H  
ATOM    513  C   LEU A  31     -11.303 -31.497  -0.133  1.00 39.79           C  
ATOM    514  CB  LEU A  31     -12.171 -33.255   1.529  1.00 39.79           C  
ATOM    515  HB2 LEU A  31     -11.466 -33.462   2.334  1.00 39.79           H  
ATOM    516  HB3 LEU A  31     -12.735 -32.367   1.815  1.00 39.79           H  
ATOM    517  O   LEU A  31     -12.257 -30.969  -0.694  1.00 39.79           O  
ATOM    518  CG  LEU A  31     -13.148 -34.436   1.360  1.00 39.79           C  
ATOM    519  HG  LEU A  31     -12.708 -35.180   0.695  1.00 39.79           H  
ATOM    520  CD1 LEU A  31     -13.421 -35.123   2.696  1.00 39.79           C  
ATOM    521 HD11 LEU A  31     -13.863 -34.409   3.392  1.00 39.79           H  
ATOM    522 HD12 LEU A  31     -14.110 -35.955   2.547  1.00 39.79           H  
ATOM    523 HD13 LEU A  31     -12.487 -35.502   3.111  1.00 39.79           H  
ATOM    524  CD2 LEU A  31     -14.481 -33.966   0.773  1.00 39.79           C  
ATOM    525 HD21 LEU A  31     -15.143 -34.818   0.619  1.00 39.79           H  
ATOM    526 HD22 LEU A  31     -14.960 -33.257   1.448  1.00 39.79           H  
ATOM    527 HD23 LEU A  31     -14.312 -33.473  -0.184  1.00 39.79           H  
ATOM    528  N   ILE A  32     -10.158 -30.845   0.089  1.00 42.52           N  
ATOM    529  H   ILE A  32      -9.379 -31.333   0.507  1.00 42.52           H  
ATOM    530  CA  ILE A  32     -10.022 -29.407  -0.186  1.00 42.52           C  
ATOM    531  HA  ILE A  32     -10.935 -28.910   0.139  1.00 42.52           H  
ATOM    532  C   ILE A  32      -9.921 -29.142  -1.699  1.00 42.52           C  
ATOM    533  CB  ILE A  32      -8.867 -28.807   0.649  1.00 42.52           C  
ATOM    534  HB  ILE A  32      -7.941 -29.321   0.392  1.00 42.52           H  
ATOM    535  O   ILE A  32     -10.602 -28.262  -2.221  1.00 42.52           O  
ATOM    536  CG1 ILE A  32      -9.157 -29.019   2.159  1.00 42.52           C  
ATOM    537 HG12 ILE A  32     -10.095 -28.526   2.417  1.00 42.52           H  
ATOM    538 HG13 ILE A  32      -9.273 -30.084   2.361  1.00 42.52           H  
ATOM    539  CG2 ILE A  32      -8.696 -27.311   0.332  1.00 42.52           C  
ATOM    540 HG21 ILE A  32      -9.601 -26.759   0.589  1.00 42.52           H  
ATOM    541 HG22 ILE A  32      -8.478 -27.155  -0.725  1.00 42.52           H  
ATOM    542 HG23 ILE A  32      -7.859 -26.889   0.888  1.00 42.52           H  
ATOM    543  CD1 ILE A  32      -8.065 -28.511   3.107  1.00 42.52           C  
ATOM    544 HD11 ILE A  32      -8.297 -28.824   4.125  1.00 42.52           H  
ATOM    545 HD12 ILE A  32      -8.016 -27.422   3.086  1.00 42.52           H  
ATOM    546 HD13 ILE A  32      -7.100 -28.927   2.819  1.00 42.52           H  
ATOM    547  N   HIS A  33      -9.182 -29.963  -2.453  1.00 36.89           N  
ATOM    548  H   HIS A  33      -8.644 -30.691  -2.004  1.00 36.89           H  
ATOM    549  CA  HIS A  33      -9.031 -29.732  -3.897  1.00 36.89           C  
ATOM    550  HA  HIS A  33      -8.917 -28.659  -4.045  1.00 36.89           H  
ATOM    551  C   HIS A  33     -10.260 -30.122  -4.730  1.00 36.89           C  
ATOM    552  CB  HIS A  33      -7.752 -30.402  -4.417  1.00 36.89           C  
ATOM    553  HB2 HIS A  33      -7.966 -30.939  -5.341  1.00 36.89           H  
ATOM    554  HB3 HIS A  33      -7.374 -31.125  -3.694  1.00 36.89           H  
ATOM    555  O   HIS A  33     -10.471 -29.555  -5.801  1.00 36.89           O  
ATOM    556  CG  HIS A  33      -6.686 -29.383  -4.715  1.00 36.89           C  
ATOM    557  CD2 HIS A  33      -5.603 -29.077  -3.936  1.00 36.89           C  
ATOM    558  HD2 HIS A  33      -5.338 -29.538  -2.997  1.00 36.89           H  
ATOM    559  ND1 HIS A  33      -6.667 -28.528  -5.795  1.00 36.89           N  
ATOM    560  HD1 HIS A  33      -7.377 -28.443  -6.508  1.00 36.89           H  
ATOM    561  CE1 HIS A  33      -5.591 -27.732  -5.674  1.00 36.89           C  
ATOM    562  HE1 HIS A  33      -5.319 -26.936  -6.352  1.00 36.89           H  
ATOM    563  NE2 HIS A  33      -4.907 -28.045  -4.565  1.00 36.89           N  
ATOM    564  N   ALA A  34     -11.095 -31.052  -4.254  1.00 36.98           N  
ATOM    565  H   ALA A  34     -10.894 -31.477  -3.360  1.00 36.98           H  
ATOM    566  CA  ALA A  34     -12.312 -31.437  -4.970  1.00 36.98           C  
ATOM    567  HA  ALA A  34     -12.073 -31.546  -6.028  1.00 36.98           H  
ATOM    568  C   ALA A  34     -13.424 -30.374  -4.883  1.00 36.98           C  
ATOM    569  CB  ALA A  34     -12.779 -32.801  -4.452  1.00 36.98           C  
ATOM    570  HB1 ALA A  34     -13.037 -32.727  -3.395  1.00 36.98           H  
ATOM    571  HB2 ALA A  34     -13.658 -33.121  -5.012  1.00 36.98           H  
ATOM    572  HB3 ALA A  34     -11.985 -33.538  -4.580  1.00 36.98           H  
ATOM    573  O   ALA A  34     -14.258 -30.300  -5.781  1.00 36.98           O  
ATOM    574  N   GLN A  35     -13.445 -29.527  -3.845  1.00 34.65           N  
ATOM    575  H   GLN A  35     -12.754 -29.609  -3.112  1.00 34.65           H  
ATOM    576  CA  GLN A  35     -14.436 -28.448  -3.766  1.00 34.65           C  
ATOM    577  HA  GLN A  35     -15.373 -28.816  -4.184  1.00 34.65           H  
ATOM    578  C   GLN A  35     -14.075 -27.242  -4.638  1.00 34.65           C  
ATOM    579  CB  GLN A  35     -14.716 -28.063  -2.306  1.00 34.65           C  
ATOM    580  HB2 GLN A  35     -13.802 -28.122  -1.715  1.00 34.65           H  
ATOM    581  HB3 GLN A  35     -15.089 -27.039  -2.270  1.00 34.65           H  
ATOM    582  O   GLN A  35     -14.982 -26.636  -5.211  1.00 34.65           O  
ATOM    583  CG  GLN A  35     -15.799 -28.985  -1.723  1.00 34.65           C  
ATOM    584  HG2 GLN A  35     -15.439 -30.014  -1.721  1.00 34.65           H  
ATOM    585  HG3 GLN A  35     -16.687 -28.932  -2.352  1.00 34.65           H  
ATOM    586  CD  GLN A  35     -16.185 -28.611  -0.297  1.00 34.65           C  
ATOM    587  NE2 GLN A  35     -17.459 -28.491   0.009  1.00 34.65           N  
ATOM    588 HE21 GLN A  35     -18.173 -28.574  -0.701  1.00 34.65           H  
ATOM    589 HE22 GLN A  35     -17.647 -28.196   0.956  1.00 34.65           H  
ATOM    590  OE1 GLN A  35     -15.358 -28.435   0.578  1.00 34.65           O  
ATOM    591  N   MET A  36     -12.788 -26.941  -4.846  1.00 34.23           N  
ATOM    592  H   MET A  36     -12.072 -27.448  -4.344  1.00 34.23           H  
ATOM    593  CA  MET A  36     -12.390 -25.838  -5.733  1.00 34.23           C  
ATOM    594  HA  MET A  36     -13.000 -24.970  -5.482  1.00 34.23           H  
ATOM    595  C   MET A  36     -12.674 -26.093  -7.221  1.00 34.23           C  
ATOM    596  CB  MET A  36     -10.925 -25.447  -5.504  1.00 34.23           C  
ATOM    597  HB2 MET A  36     -10.286 -26.330  -5.476  1.00 34.23           H  
ATOM    598  HB3 MET A  36     -10.605 -24.815  -6.332  1.00 34.23           H  
ATOM    599  O   MET A  36     -12.812 -25.138  -7.978  1.00 34.23           O  
ATOM    600  CG  MET A  36     -10.773 -24.636  -4.213  1.00 34.23           C  
ATOM    601  HG2 MET A  36     -11.653 -24.004  -4.094  1.00 34.23           H  
ATOM    602  HG3 MET A  36     -10.716 -25.307  -3.356  1.00 34.23           H  
ATOM    603  SD  MET A  36      -9.327 -23.549  -4.236  1.00 34.23           S  
ATOM    604  CE  MET A  36      -9.980 -22.141  -3.298  1.00 34.23           C  
ATOM    605  HE1 MET A  36     -10.276 -22.471  -2.302  1.00 34.23           H  
ATOM    606  HE2 MET A  36      -9.204 -21.382  -3.200  1.00 34.23           H  
ATOM    607  HE3 MET A  36     -10.839 -21.715  -3.817  1.00 34.23           H  
ATOM    608  N   SER A  37     -12.855 -27.343  -7.654  1.00 38.94           N  
ATOM    609  H   SER A  37     -12.720 -28.117  -7.019  1.00 38.94           H  
ATOM    610  CA  SER A  37     -13.268 -27.651  -9.032  1.00 38.94           C  
ATOM    611  HA  SER A  37     -12.954 -26.830  -9.676  1.00 38.94           H  
ATOM    612  C   SER A  37     -14.787 -27.762  -9.228  1.00 38.94           C  
ATOM    613  CB  SER A  37     -12.533 -28.887  -9.550  1.00 38.94           C  
ATOM    614  HB2 SER A  37     -11.459 -28.699  -9.529  1.00 38.94           H  
ATOM    615  HB3 SER A  37     -12.832 -29.080 -10.580  1.00 38.94           H  
ATOM    616  O   SER A  37     -15.237 -28.095 -10.320  1.00 38.94           O  
ATOM    617  OG  SER A  37     -12.823 -30.015  -8.751  1.00 38.94           O  
ATOM    618  HG  SER A  37     -12.475 -30.795  -9.188  1.00 38.94           H  
ATOM    619  N   SER A  38     -15.615 -27.453  -8.224  1.00 34.35           N  
ATOM    620  H   SER A  38     -15.223 -27.168  -7.338  1.00 34.35           H  
ATOM    621  CA  SER A  38     -17.079 -27.563  -8.363  1.00 34.35           C  
ATOM    622  HA  SER A  38     -17.274 -28.406  -9.026  1.00 34.35           H  
ATOM    623  C   SER A  38     -17.767 -26.371  -9.053  1.00 34.35           C  
ATOM    624  CB  SER A  38     -17.741 -27.954  -7.042  1.00 34.35           C  
ATOM    625  HB2 SER A  38     -17.289 -28.876  -6.675  1.00 34.35           H  
ATOM    626  HB3 SER A  38     -18.801 -28.137  -7.214  1.00 34.35           H  
ATOM    627  O   SER A  38     -18.975 -26.415  -9.263  1.00 34.35           O  
ATOM    628  OG  SER A  38     -17.602 -26.948  -6.060  1.00 34.35           O  
ATOM    629  HG  SER A  38     -16.679 -26.838  -5.818  1.00 34.35           H  
ATOM    630  N   GLN A  39     -17.021 -25.358  -9.514  1.00 34.89           N  
ATOM    631  H   GLN A  39     -16.035 -25.351  -9.295  1.00 34.89           H  
ATOM    632  CA  GLN A  39     -17.508 -24.409 -10.533  1.00 34.89           C  
ATOM    633  HA  GLN A  39     -18.598 -24.442 -10.535  1.00 34.89           H  
ATOM    634  C   GLN A  39     -17.137 -24.825 -11.967  1.00 34.89           C  
ATOM    635  CB  GLN A  39     -17.134 -22.956 -10.202  1.00 34.89           C  
ATOM    636  HB2 GLN A  39     -16.065 -22.872 -10.005  1.00 34.89           H  
ATOM    637  HB3 GLN A  39     -17.374 -22.336 -11.066  1.00 34.89           H  
ATOM    638  O   GLN A  39     -17.025 -23.993 -12.865  1.00 34.89           O  
ATOM    639  CG  GLN A  39     -17.941 -22.415  -9.013  1.00 34.89           C  
ATOM    640  HG2 GLN A  39     -17.508 -22.777  -8.080  1.00 34.89           H  
ATOM    641  HG3 GLN A  39     -18.965 -22.783  -9.077  1.00 34.89           H  
ATOM    642  CD  GLN A  39     -18.003 -20.889  -8.983  1.00 34.89           C  
ATOM    643  NE2 GLN A  39     -18.888 -20.319  -8.197  1.00 34.89           N  
ATOM    644 HE21 GLN A  39     -18.903 -19.309  -8.230  1.00 34.89           H  
ATOM    645 HE22 GLN A  39     -19.506 -20.877  -7.626  1.00 34.89           H  
ATOM    646  OE1 GLN A  39     -17.287 -20.171  -9.657  1.00 34.89           O  
ATOM    647  N   VAL A  40     -16.980 -26.129 -12.215  1.00 37.02           N  
ATOM    648  H   VAL A  40     -17.032 -26.783 -11.447  1.00 37.02           H  
ATOM    649  CA  VAL A  40     -17.022 -26.663 -13.577  1.00 37.02           C  
ATOM    650  HA  VAL A  40     -16.419 -26.024 -14.223  1.00 37.02           H  
ATOM    651  C   VAL A  40     -18.466 -26.580 -14.061  1.00 37.02           C  
ATOM    652  CB  VAL A  40     -16.416 -28.074 -13.668  1.00 37.02           C  
ATOM    653  HB  VAL A  40     -16.857 -28.714 -12.903  1.00 37.02           H  
ATOM    654  O   VAL A  40     -19.320 -27.399 -13.724  1.00 37.02           O  
ATOM    655  CG1 VAL A  40     -16.619 -28.720 -15.046  1.00 37.02           C  
ATOM    656 HG11 VAL A  40     -16.266 -28.055 -15.834  1.00 37.02           H  
ATOM    657 HG12 VAL A  40     -17.676 -28.929 -15.207  1.00 37.02           H  
ATOM    658 HG13 VAL A  40     -16.078 -29.665 -15.099  1.00 37.02           H  
ATOM    659  CG2 VAL A  40     -14.898 -27.993 -13.453  1.00 37.02           C  
ATOM    660 HG21 VAL A  40     -14.422 -27.528 -14.316  1.00 37.02           H  
ATOM    661 HG22 VAL A  40     -14.494 -28.995 -13.311  1.00 37.02           H  
ATOM    662 HG23 VAL A  40     -14.660 -27.388 -12.578  1.00 37.02           H  
ATOM    663  N   ILE A  41     -18.709 -25.527 -14.841  1.00 38.71           N  
ATOM    664  H   ILE A  41     -17.971 -24.840 -14.892  1.00 38.71           H  
ATOM    665  CA  ILE A  41     -19.807 -25.388 -15.793  1.00 38.71           C  
ATOM    666  HA  ILE A  41     -20.698 -25.036 -15.272  1.00 38.71           H  
ATOM    667  C   ILE A  41     -20.076 -26.764 -16.400  1.00 38.71           C  
ATOM    668  CB  ILE A  41     -19.397 -24.355 -16.872  1.00 38.71           C  
ATOM    669  HB  ILE A  41     -18.442 -24.667 -17.295  1.00 38.71           H  
ATOM    670  O   ILE A  41     -19.165 -27.410 -16.917  1.00 38.71           O  
ATOM    671  CG1 ILE A  41     -19.211 -22.961 -16.221  1.00 38.71           C  
ATOM    672 HG12 ILE A  41     -18.598 -23.043 -15.323  1.00 38.71           H  
ATOM    673 HG13 ILE A  41     -20.182 -22.568 -15.922  1.00 38.71           H  
ATOM    674  CG2 ILE A  41     -20.422 -24.289 -18.020  1.00 38.71           C  
ATOM    675 HG21 ILE A  41     -21.399 -23.993 -17.638  1.00 38.71           H  
ATOM    676 HG22 ILE A  41     -20.099 -23.572 -18.774  1.00 38.71           H  
ATOM    677 HG23 ILE A  41     -20.503 -25.256 -18.516  1.00 38.71           H  
ATOM    678  CD1 ILE A  41     -18.515 -21.939 -17.127  1.00 38.71           C  
ATOM    679 HD11 ILE A  41     -17.563 -22.338 -17.476  1.00 38.71           H  
ATOM    680 HD12 ILE A  41     -18.328 -21.027 -16.561  1.00 38.71           H  
ATOM    681 HD13 ILE A  41     -19.143 -21.692 -17.982  1.00 38.71           H  
ATOM    682  N   SER A  42     -21.322 -27.214 -16.282  1.00 35.51           N  
ATOM    683  H   SER A  42     -22.000 -26.617 -15.830  1.00 35.51           H  
ATOM    684  CA  SER A  42     -21.821 -28.485 -16.790  1.00 35.51           C  
ATOM    685  HA  SER A  42     -21.274 -29.301 -16.318  1.00 35.51           H  
ATOM    686  C   SER A  42     -21.623 -28.574 -18.304  1.00 35.51           C  
ATOM    687  CB  SER A  42     -23.305 -28.607 -16.418  1.00 35.51           C  
ATOM    688  HB2 SER A  42     -23.724 -29.511 -16.861  1.00 35.51           H  
ATOM    689  HB3 SER A  42     -23.404 -28.668 -15.335  1.00 35.51           H  
ATOM    690  O   SER A  42     -22.532 -28.288 -19.084  1.00 35.51           O  
ATOM    691  OG  SER A  42     -24.008 -27.471 -16.887  1.00 35.51           O  
ATOM    692  HG  SER A  42     -23.873 -27.442 -17.837  1.00 35.51           H  
ATOM    693  N   HIS A  43     -20.432 -28.966 -18.738  1.00 36.85           N  
ATOM    694  H   HIS A  43     -19.672 -29.020 -18.074  1.00 36.85           H  
ATOM    695  CA  HIS A  43     -20.253 -29.527 -20.058  1.00 36.85           C  
ATOM    696  HA  HIS A  43     -21.011 -29.073 -20.697  1.00 36.85           H  
ATOM    697  C   HIS A  43     -20.564 -31.023 -19.988  1.00 36.85           C  
ATOM    698  CB  HIS A  43     -18.894 -29.159 -20.662  1.00 36.85           C  
ATOM    699  HB2 HIS A  43     -18.663 -29.862 -21.462  1.00 36.85           H  
ATOM    700  HB3 HIS A  43     -18.116 -29.238 -19.903  1.00 36.85           H  
ATOM    701  O   HIS A  43     -20.130 -31.701 -19.051  1.00 36.85           O  
ATOM    702  CG  HIS A  43     -18.897 -27.769 -21.260  1.00 36.85           C  
ATOM    703  CD2 HIS A  43     -17.814 -26.952 -21.437  1.00 36.85           C  
ATOM    704  HD2 HIS A  43     -16.795 -27.178 -21.157  1.00 36.85           H  
ATOM    705  ND1 HIS A  43     -19.990 -27.095 -21.771  1.00 36.85           N  
ATOM    706  HD1 HIS A  43     -20.953 -27.396 -21.733  1.00 36.85           H  
ATOM    707  CE1 HIS A  43     -19.574 -25.910 -22.241  1.00 36.85           C  
ATOM    708  HE1 HIS A  43     -20.206 -25.155 -22.683  1.00 36.85           H  
ATOM    709  NE2 HIS A  43     -18.254 -25.780 -22.059  1.00 36.85           N  
ATOM    710  N   PRO A  44     -21.390 -31.523 -20.926  1.00 42.51           N  
ATOM    711  CA  PRO A  44     -21.819 -32.911 -20.946  1.00 42.51           C  
ATOM    712  HA  PRO A  44     -22.394 -33.125 -20.044  1.00 42.51           H  
ATOM    713  C   PRO A  44     -20.598 -33.825 -20.987  1.00 42.51           C  
ATOM    714  CB  PRO A  44     -22.726 -33.057 -22.173  1.00 42.51           C  
ATOM    715  HB2 PRO A  44     -23.762 -32.893 -21.876  1.00 42.51           H  
ATOM    716  HB3 PRO A  44     -22.620 -34.029 -22.654  1.00 42.51           H  
ATOM    717  O   PRO A  44     -19.570 -33.461 -21.554  1.00 42.51           O  
ATOM    718  CG  PRO A  44     -22.281 -31.921 -23.091  1.00 42.51           C  
ATOM    719  HG2 PRO A  44     -23.086 -31.586 -23.745  1.00 42.51           H  
ATOM    720  HG3 PRO A  44     -21.420 -32.242 -23.676  1.00 42.51           H  
ATOM    721  CD  PRO A  44     -21.853 -30.832 -22.119  1.00 42.51           C  
ATOM    722  HD2 PRO A  44     -21.062 -30.235 -22.572  1.00 42.51           H  
ATOM    723  HD3 PRO A  44     -22.708 -30.205 -21.867  1.00 42.51           H  
ATOM    724  N   ALA A  45     -20.746 -34.988 -20.354  1.00 42.50           N  
ATOM    725  H   ALA A  45     -21.660 -35.160 -19.960  1.00 42.50           H  
ATOM    726  CA  ALA A  45     -19.733 -35.984 -20.014  1.00 42.50           C  
ATOM    727  HA  ALA A  45     -18.980 -35.492 -19.398  1.00 42.50           H  
ATOM    728  C   ALA A  45     -18.980 -36.598 -21.217  1.00 42.50           C  
ATOM    729  CB  ALA A  45     -20.442 -37.039 -19.152  1.00 42.50           C  
ATOM    730  HB1 ALA A  45     -21.207 -37.550 -19.737  1.00 42.50           H  
ATOM    731  HB2 ALA A  45     -20.900 -36.567 -18.283  1.00 42.50           H  
ATOM    732  HB3 ALA A  45     -19.715 -37.774 -18.805  1.00 42.50           H  
ATOM    733  O   ALA A  45     -18.965 -37.812 -21.409  1.00 42.50           O  
ATOM    734  N   GLY A  46     -18.324 -35.765 -22.019  1.00 44.37           N  
ATOM    735  H   GLY A  46     -18.439 -34.777 -21.843  1.00 44.37           H  
ATOM    736  CA  GLY A  46     -17.200 -36.145 -22.854  1.00 44.37           C  
ATOM    737  HA2 GLY A  46     -17.009 -35.375 -23.601  1.00 44.37           H  
ATOM    738  HA3 GLY A  46     -17.409 -37.089 -23.356  1.00 44.37           H  
ATOM    739  C   GLY A  46     -15.978 -36.278 -21.958  1.00 44.37           C  
ATOM    740  O   GLY A  46     -15.743 -35.445 -21.086  1.00 44.37           O  
ATOM    741  N   SER A  47     -15.232 -37.362 -22.136  1.00 45.19           N  
ATOM    742  H   SER A  47     -15.466 -37.964 -22.912  1.00 45.19           H  
ATOM    743  CA  SER A  47     -14.032 -37.710 -21.385  1.00 45.19           C  
ATOM    744  HA  SER A  47     -14.319 -38.070 -20.397  1.00 45.19           H  
ATOM    745  C   SER A  47     -13.087 -36.516 -21.224  1.00 45.19           C  
ATOM    746  CB  SER A  47     -13.325 -38.843 -22.138  1.00 45.19           C  
ATOM    747  HB2 SER A  47     -12.384 -39.081 -21.641  1.00 45.19           H  
ATOM    748  HB3 SER A  47     -13.957 -39.731 -22.136  1.00 45.19           H  
ATOM    749  O   SER A  47     -12.266 -36.239 -22.097  1.00 45.19           O  
ATOM    750  OG  SER A  47     -13.072 -38.457 -23.476  1.00 45.19           O  
ATOM    751  HG  SER A  47     -12.577 -37.636 -23.449  1.00 45.19           H  
ATOM    752  N   ALA A  48     -13.166 -35.827 -20.086  1.00 47.79           N  
ATOM    753  H   ALA A  48     -13.986 -35.945 -19.509  1.00 47.79           H  
ATOM    754  CA  ALA A  48     -12.140 -34.900 -19.652  1.00 47.79           C  
ATOM    755  HA  ALA A  48     -11.855 -34.264 -20.490  1.00 47.79           H  
ATOM    756  C   ALA A  48     -10.919 -35.732 -19.246  1.00 47.79           C  
ATOM    757  CB  ALA A  48     -12.690 -33.997 -18.540  1.00 47.79           C  
ATOM    758  HB1 ALA A  48     -11.919 -33.294 -18.223  1.00 47.79           H  
ATOM    759  HB2 ALA A  48     -13.546 -33.435 -18.913  1.00 47.79           H  
ATOM    760  HB3 ALA A  48     -12.999 -34.597 -17.684  1.00 47.79           H  
ATOM    761  O   ALA A  48     -10.625 -35.937 -18.069  1.00 47.79           O  
ATOM    762  N   THR A  49     -10.199 -36.251 -20.240  1.00 50.22           N  
ATOM    763  H   THR A  49     -10.556 -36.150 -21.179  1.00 50.22           H  
ATOM    764  CA  THR A  49      -8.770 -36.494 -20.114  1.00 50.22           C  
ATOM    765  HA  THR A  49      -8.567 -37.150 -19.267  1.00 50.22           H  
ATOM    766  C   THR A  49      -8.165 -35.128 -19.845  1.00 50.22           C  
ATOM    767  CB  THR A  49      -8.183 -37.119 -21.391  1.00 50.22           C  
ATOM    768  HB  THR A  49      -7.095 -37.071 -21.348  1.00 50.22           H  
ATOM    769  O   THR A  49      -7.815 -34.403 -20.773  1.00 50.22           O  
ATOM    770  CG2 THR A  49      -8.600 -38.580 -21.543  1.00 50.22           C  
ATOM    771 HG21 THR A  49      -8.260 -39.155 -20.682  1.00 50.22           H  
ATOM    772 HG22 THR A  49      -8.147 -38.990 -22.446  1.00 50.22           H  
ATOM    773 HG23 THR A  49      -9.684 -38.653 -21.628  1.00 50.22           H  
ATOM    774  OG1 THR A  49      -8.634 -36.432 -22.533  1.00 50.22           O  
ATOM    775  HG1 THR A  49      -8.351 -35.519 -22.443  1.00 50.22           H  
ATOM    776  N   GLY A  50      -8.159 -34.724 -18.574  1.00 49.94           N  
ATOM    777  H   GLY A  50      -8.639 -35.296 -17.893  1.00 49.94           H  
ATOM    778  CA  GLY A  50      -7.474 -33.532 -18.115  1.00 49.94           C  
ATOM    779  HA2 GLY A  50      -7.565 -33.431 -17.034  1.00 49.94           H  
ATOM    780  HA3 GLY A  50      -7.877 -32.646 -18.604  1.00 49.94           H  
ATOM    781  C   GLY A  50      -6.015 -33.716 -18.478  1.00 49.94           C  
ATOM    782  O   GLY A  50      -5.275 -34.391 -17.767  1.00 49.94           O  
ATOM    783  N   ALA A  51      -5.627 -33.202 -19.641  1.00 47.86           N  
ATOM    784  H   ALA A  51      -6.327 -32.809 -20.254  1.00 47.86           H  
ATOM    785  CA  ALA A  51      -4.241 -33.102 -20.016  1.00 47.86           C  
ATOM    786  HA  ALA A  51      -3.785 -34.092 -20.021  1.00 47.86           H  
ATOM    787  C   ALA A  51      -3.609 -32.247 -18.923  1.00 47.86           C  
ATOM    788  CB  ALA A  51      -4.137 -32.489 -21.418  1.00 47.86           C  
ATOM    789  HB1 ALA A  51      -4.631 -33.137 -22.142  1.00 47.86           H  
ATOM    790  HB2 ALA A  51      -4.609 -31.506 -21.437  1.00 47.86           H  
ATOM    791  HB3 ALA A  51      -3.088 -32.384 -21.695  1.00 47.86           H  
ATOM    792  O   ALA A  51      -3.900 -31.055 -18.817  1.00 47.86           O  
ATOM    793  N   PHE A  52      -2.818 -32.880 -18.058  1.00 50.88           N  
ATOM    794  H   PHE A  52      -2.765 -33.888 -18.099  1.00 50.88           H  
ATOM    795  CA  PHE A  52      -1.938 -32.178 -17.144  1.00 50.88           C  
ATOM    796  HA  PHE A  52      -2.517 -31.548 -16.469  1.00 50.88           H  
ATOM    797  C   PHE A  52      -1.053 -31.297 -18.025  1.00 50.88           C  
ATOM    798  CB  PHE A  52      -1.120 -33.189 -16.322  1.00 50.88           C  
ATOM    799  HB2 PHE A  52      -0.647 -33.905 -16.994  1.00 50.88           H  
ATOM    800  HB3 PHE A  52      -0.317 -32.648 -15.820  1.00 50.88           H  
ATOM    801  O   PHE A  52      -0.094 -31.779 -18.631  1.00 50.88           O  
ATOM    802  CG  PHE A  52      -1.909 -33.945 -15.267  1.00 50.88           C  
ATOM    803  CD1 PHE A  52      -2.005 -33.427 -13.961  1.00 50.88           C  
ATOM    804  HD1 PHE A  52      -1.530 -32.489 -13.714  1.00 50.88           H  
ATOM    805  CD2 PHE A  52      -2.531 -35.170 -15.576  1.00 50.88           C  
ATOM    806  HD2 PHE A  52      -2.467 -35.574 -16.575  1.00 50.88           H  
ATOM    807  CE1 PHE A  52      -2.715 -34.129 -12.971  1.00 50.88           C  
ATOM    808  HE1 PHE A  52      -2.782 -33.725 -11.971  1.00 50.88           H  
ATOM    809  CE2 PHE A  52      -3.242 -35.872 -14.586  1.00 50.88           C  
ATOM    810  HE2 PHE A  52      -3.722 -36.808 -14.832  1.00 50.88           H  
ATOM    811  CZ  PHE A  52      -3.333 -35.353 -13.282  1.00 50.88           C  
ATOM    812  HZ  PHE A  52      -3.879 -35.890 -12.521  1.00 50.88           H  
ATOM    813  N   ARG A  53      -1.418 -30.019 -18.185  1.00 53.55           N  
ATOM    814  H   ARG A  53      -2.292 -29.714 -17.781  1.00 53.55           H  
ATOM    815  CA  ARG A  53      -0.529 -29.043 -18.805  1.00 53.55           C  
ATOM    816  HA  ARG A  53      -0.229 -29.391 -19.794  1.00 53.55           H  
ATOM    817  C   ARG A  53       0.697 -29.027 -17.910  1.00 53.55           C  
ATOM    818  CB  ARG A  53      -1.178 -27.651 -18.925  1.00 53.55           C  
ATOM    819  HB2 ARG A  53      -0.382 -26.921 -19.073  1.00 53.55           H  
ATOM    820  HB3 ARG A  53      -1.693 -27.400 -17.997  1.00 53.55           H  
ATOM    821  O   ARG A  53       0.592 -28.682 -16.735  1.00 53.55           O  
ATOM    822  CG  ARG A  53      -2.150 -27.542 -20.111  1.00 53.55           C  
ATOM    823  HG2 ARG A  53      -1.643 -27.857 -21.023  1.00 53.55           H  
ATOM    824  HG3 ARG A  53      -3.007 -28.193 -19.938  1.00 53.55           H  
ATOM    825  CD  ARG A  53      -2.631 -26.091 -20.285  1.00 53.55           C  
ATOM    826  HD2 ARG A  53      -1.761 -25.454 -20.444  1.00 53.55           H  
ATOM    827  HD3 ARG A  53      -3.127 -25.773 -19.368  1.00 53.55           H  
ATOM    828  NE  ARG A  53      -3.564 -25.940 -21.422  1.00 53.55           N  
ATOM    829  HE  ARG A  53      -3.896 -26.787 -21.860  1.00 53.55           H  
ATOM    830  NH1 ARG A  53      -3.672 -23.636 -21.426  1.00 53.55           N  
ATOM    831 HH11 ARG A  53      -3.032 -23.587 -20.646  1.00 53.55           H  
ATOM    832 HH12 ARG A  53      -4.012 -22.774 -21.827  1.00 53.55           H  
ATOM    833  NH2 ARG A  53      -4.847 -24.791 -22.922  1.00 53.55           N  
ATOM    834 HH21 ARG A  53      -5.148 -25.651 -23.357  1.00 53.55           H  
ATOM    835 HH22 ARG A  53      -5.174 -23.907 -23.286  1.00 53.55           H  
ATOM    836  CZ  ARG A  53      -4.020 -24.795 -21.914  1.00 53.55           C  
ATOM    837  N   LYS A  54       1.839 -29.473 -18.444  1.00 58.59           N  
ATOM    838  H   LYS A  54       1.819 -29.816 -19.393  1.00 58.59           H  
ATOM    839  CA  LYS A  54       3.125 -29.250 -17.785  1.00 58.59           C  
ATOM    840  HA  LYS A  54       3.167 -29.813 -16.853  1.00 58.59           H  
ATOM    841  C   LYS A  54       3.175 -27.765 -17.455  1.00 58.59           C  
ATOM    842  CB  LYS A  54       4.298 -29.643 -18.692  1.00 58.59           C  
ATOM    843  HB2 LYS A  54       4.148 -29.228 -19.689  1.00 58.59           H  
ATOM    844  HB3 LYS A  54       5.208 -29.207 -18.279  1.00 58.59           H  
ATOM    845  O   LYS A  54       2.970 -26.944 -18.349  1.00 58.59           O  
ATOM    846  CG  LYS A  54       4.487 -31.164 -18.778  1.00 58.59           C  
ATOM    847  HG2 LYS A  54       4.612 -31.567 -17.773  1.00 58.59           H  
ATOM    848  HG3 LYS A  54       3.610 -31.618 -19.237  1.00 58.59           H  
ATOM    849  CD  LYS A  54       5.733 -31.491 -19.612  1.00 58.59           C  
ATOM    850  HD2 LYS A  54       5.590 -31.118 -20.626  1.00 58.59           H  
ATOM    851  HD3 LYS A  54       6.595 -30.989 -19.171  1.00 58.59           H  
ATOM    852  CE  LYS A  54       5.989 -33.001 -19.646  1.00 58.59           C  
ATOM    853  HE2 LYS A  54       5.121 -33.493 -20.084  1.00 58.59           H  
ATOM    854  HE3 LYS A  54       6.094 -33.357 -18.621  1.00 58.59           H  
ATOM    855  NZ  LYS A  54       7.212 -33.322 -20.424  1.00 58.59           N  
ATOM    856  HZ1 LYS A  54       7.125 -33.002 -21.378  1.00 58.59           H  
ATOM    857  HZ2 LYS A  54       7.383 -34.318 -20.434  1.00 58.59           H  
ATOM    858  HZ3 LYS A  54       8.018 -32.871 -20.015  1.00 58.59           H  
ATOM    859  N   TYR A  55       3.360 -27.454 -16.179  1.00 69.73           N  
ATOM    860  H   TYR A  55       3.472 -28.189 -15.496  1.00 69.73           H  
ATOM    861  CA  TYR A  55       3.487 -26.081 -15.727  1.00 69.73           C  
ATOM    862  HA  TYR A  55       2.599 -25.520 -16.019  1.00 69.73           H  
ATOM    863  C   TYR A  55       4.713 -25.504 -16.440  1.00 69.73           C  
ATOM    864  CB  TYR A  55       3.590 -26.073 -14.196  1.00 69.73           C  
ATOM    865  HB2 TYR A  55       4.613 -26.289 -13.889  1.00 69.73           H  
ATOM    866  HB3 TYR A  55       2.962 -26.868 -13.793  1.00 69.73           H  
ATOM    867  O   TYR A  55       5.833 -25.971 -16.225  1.00 69.73           O  
ATOM    868  CG  TYR A  55       3.136 -24.776 -13.566  1.00 69.73           C  
ATOM    869  CD1 TYR A  55       4.039 -23.707 -13.436  1.00 69.73           C  
ATOM    870  HD1 TYR A  55       5.051 -23.791 -13.804  1.00 69.73           H  
ATOM    871  CD2 TYR A  55       1.806 -24.637 -13.115  1.00 69.73           C  
ATOM    872  HD2 TYR A  55       1.107 -25.452 -13.220  1.00 69.73           H  
ATOM    873  CE1 TYR A  55       3.622 -22.510 -12.831  1.00 69.73           C  
ATOM    874  HE1 TYR A  55       4.303 -21.674 -12.768  1.00 69.73           H  
ATOM    875  CE2 TYR A  55       1.395 -23.441 -12.492  1.00 69.73           C  
ATOM    876  HE2 TYR A  55       0.391 -23.326 -12.110  1.00 69.73           H  
ATOM    877  OH  TYR A  55       1.952 -21.251 -11.672  1.00 69.73           O  
ATOM    878  HH  TYR A  55       2.724 -20.700 -11.521  1.00 69.73           H  
ATOM    879  CZ  TYR A  55       2.313 -22.382 -12.328  1.00 69.73           C  
ATOM    880  N   LYS A  56       4.494 -24.603 -17.401  1.00 81.17           N  
ATOM    881  H   LYS A  56       3.555 -24.255 -17.532  1.00 81.17           H  
ATOM    882  CA  LYS A  56       5.587 -23.929 -18.096  1.00 81.17           C  
ATOM    883  HA  LYS A  56       6.360 -24.655 -18.350  1.00 81.17           H  
ATOM    884  C   LYS A  56       6.163 -22.938 -17.095  1.00 81.17           C  
ATOM    885  CB  LYS A  56       5.074 -23.263 -19.385  1.00 81.17           C  
ATOM    886  HB2 LYS A  56       4.342 -22.499 -19.123  1.00 81.17           H  
ATOM    887  HB3 LYS A  56       4.582 -24.017 -20.000  1.00 81.17           H  
ATOM    888  O   LYS A  56       5.418 -22.108 -16.587  1.00 81.17           O  
ATOM    889  CG  LYS A  56       6.207 -22.618 -20.203  1.00 81.17           C  
ATOM    890  HG2 LYS A  56       6.721 -21.885 -19.582  1.00 81.17           H  
ATOM    891  HG3 LYS A  56       6.920 -23.386 -20.503  1.00 81.17           H  
ATOM    892  CD  LYS A  56       5.665 -21.904 -21.450  1.00 81.17           C  
ATOM    893  HD2 LYS A  56       5.194 -22.628 -22.115  1.00 81.17           H  
ATOM    894  HD3 LYS A  56       4.921 -21.175 -21.131  1.00 81.17           H  
ATOM    895  CE  LYS A  56       6.800 -21.176 -22.185  1.00 81.17           C  
ATOM    896  HE2 LYS A  56       7.351 -20.588 -21.451  1.00 81.17           H  
ATOM    897  HE3 LYS A  56       7.489 -21.911 -22.600  1.00 81.17           H  
ATOM    898  NZ  LYS A  56       6.287 -20.274 -23.250  1.00 81.17           N  
ATOM    899  HZ1 LYS A  56       5.679 -19.575 -22.847  1.00 81.17           H  
ATOM    900  HZ2 LYS A  56       5.769 -20.775 -23.957  1.00 81.17           H  
ATOM    901  HZ3 LYS A  56       7.045 -19.771 -23.689  1.00 81.17           H  
ATOM    902  N   ILE A  57       7.454 -23.059 -16.799  1.00 84.74           N  
ATOM    903  H   ILE A  57       7.996 -23.799 -17.222  1.00 84.74           H  
ATOM    904  CA  ILE A  57       8.155 -22.041 -16.020  1.00 84.74           C  
ATOM    905  HA  ILE A  57       7.612 -21.885 -15.088  1.00 84.74           H  
ATOM    906  C   ILE A  57       8.104 -20.747 -16.833  1.00 84.74           C  
ATOM    907  CB  ILE A  57       9.596 -22.474 -15.669  1.00 84.74           C  
ATOM    908  HB  ILE A  57      10.121 -22.718 -16.592  1.00 84.74           H  
ATOM    909  O   ILE A  57       8.520 -20.717 -17.995  1.00 84.74           O  
ATOM    910  CG1 ILE A  57       9.555 -23.731 -14.766  1.00 84.74           C  
ATOM    911 HG12 ILE A  57       9.071 -23.480 -13.822  1.00 84.74           H  
ATOM    912 HG13 ILE A  57       8.961 -24.507 -15.250  1.00 84.74           H  
ATOM    913  CG2 ILE A  57      10.352 -21.328 -14.971  1.00 84.74           C  
ATOM    914 HG21 ILE A  57      10.386 -20.438 -15.600  1.00 84.74           H  
ATOM    915 HG22 ILE A  57       9.877 -21.072 -14.024  1.00 84.74           H  
ATOM    916 HG23 ILE A  57      11.390 -21.606 -14.786  1.00 84.74           H  
ATOM    917  CD1 ILE A  57      10.930 -24.342 -14.467  1.00 84.74           C  
ATOM    918 HD11 ILE A  57      10.798 -25.261 -13.896  1.00 84.74           H  
ATOM    919 HD12 ILE A  57      11.536 -23.657 -13.874  1.00 84.74           H  
ATOM    920 HD13 ILE A  57      11.447 -24.574 -15.399  1.00 84.74           H  
ATOM    921  N   THR A  58       7.547 -19.706 -16.235  1.00 88.24           N  
ATOM    922  H   THR A  58       7.216 -19.822 -15.288  1.00 88.24           H  
ATOM    923  CA  THR A  58       7.527 -18.359 -16.792  1.00 88.24           C  
ATOM    924  HA  THR A  58       7.456 -18.399 -17.879  1.00 88.24           H  
ATOM    925  C   THR A  58       8.818 -17.666 -16.397  1.00 88.24           C  
ATOM    926  CB  THR A  58       6.316 -17.595 -16.259  1.00 88.24           C  
ATOM    927  HB  THR A  58       6.205 -17.780 -15.191  1.00 88.24           H  
ATOM    928  O   THR A  58       9.125 -17.579 -15.212  1.00 88.24           O  
ATOM    929  CG2 THR A  58       6.423 -16.101 -16.484  1.00 88.24           C  
ATOM    930 HG21 THR A  58       7.283 -15.678 -15.965  1.00 88.24           H  
ATOM    931 HG22 THR A  58       6.491 -15.872 -17.547  1.00 88.24           H  
ATOM    932 HG23 THR A  58       5.540 -15.646 -16.034  1.00 88.24           H  
ATOM    933  OG1 THR A  58       5.155 -18.008 -16.937  1.00 88.24           O  
ATOM    934  HG1 THR A  58       4.708 -17.199 -17.197  1.00 88.24           H  
ATOM    935  N   ARG A  59       9.562 -17.134 -17.366  1.00 92.25           N  
ATOM    936  H   ARG A  59       9.220 -17.164 -18.316  1.00 92.25           H  
ATOM    937  CA  ARG A  59      10.766 -16.349 -17.090  1.00 92.25           C  
ATOM    938  HA  ARG A  59      11.105 -16.567 -16.078  1.00 92.25           H  
ATOM    939  C   ARG A  59      10.444 -14.860 -17.157  1.00 92.25           C  
ATOM    940  CB  ARG A  59      11.888 -16.770 -18.040  1.00 92.25           C  
ATOM    941  HB2 ARG A  59      11.981 -17.855 -18.012  1.00 92.25           H  
ATOM    942  HB3 ARG A  59      11.648 -16.462 -19.058  1.00 92.25           H  
ATOM    943  O   ARG A  59      10.002 -14.384 -18.196  1.00 92.25           O  
ATOM    944  CG  ARG A  59      13.223 -16.154 -17.610  1.00 92.25           C  
ATOM    945  HG2 ARG A  59      13.441 -16.442 -16.581  1.00 92.25           H  
ATOM    946  HG3 ARG A  59      13.173 -15.067 -17.673  1.00 92.25           H  
ATOM    947  CD  ARG A  59      14.339 -16.663 -18.519  1.00 92.25           C  
ATOM    948  HD2 ARG A  59      14.133 -16.342 -19.540  1.00 92.25           H  
ATOM    949  HD3 ARG A  59      14.357 -17.752 -18.475  1.00 92.25           H  
ATOM    950  NE  ARG A  59      15.639 -16.148 -18.076  1.00 92.25           N  
ATOM    951  HE  ARG A  59      15.706 -15.857 -17.112  1.00 92.25           H  
ATOM    952  NH1 ARG A  59      16.864 -16.670 -19.946  1.00 92.25           N  
ATOM    953 HH11 ARG A  59      17.750 -16.660 -20.432  1.00 92.25           H  
ATOM    954 HH12 ARG A  59      16.036 -17.086 -20.348  1.00 92.25           H  
ATOM    955  NH2 ARG A  59      17.836 -15.668 -18.192  1.00 92.25           N  
ATOM    956 HH21 ARG A  59      18.727 -15.645 -18.665  1.00 92.25           H  
ATOM    957 HH22 ARG A  59      17.763 -15.390 -17.223  1.00 92.25           H  
ATOM    958  CZ  ARG A  59      16.771 -16.166 -18.746  1.00 92.25           C  
ATOM    959  N   ILE A  60      10.694 -14.140 -16.070  1.00 93.41           N  
ATOM    960  H   ILE A  60      11.099 -14.618 -15.278  1.00 93.41           H  
ATOM    961  CA  ILE A  60      10.529 -12.689 -15.967  1.00 93.41           C  
ATOM    962  HA  ILE A  60      10.003 -12.321 -16.848  1.00 93.41           H  
ATOM    963  C   ILE A  60      11.911 -12.057 -15.939  1.00 93.41           C  
ATOM    964  CB  ILE A  60       9.690 -12.302 -14.734  1.00 93.41           C  
ATOM    965  HB  ILE A  60      10.188 -12.680 -13.842  1.00 93.41           H  
ATOM    966  O   ILE A  60      12.696 -12.287 -15.020  1.00 93.41           O  
ATOM    967  CG1 ILE A  60       8.312 -12.983 -14.843  1.00 93.41           C  
ATOM    968 HG12 ILE A  60       8.452 -14.061 -14.768  1.00 93.41           H  
ATOM    969 HG13 ILE A  60       7.880 -12.769 -15.821  1.00 93.41           H  
ATOM    970  CG2 ILE A  60       9.564 -10.769 -14.614  1.00 93.41           C  
ATOM    971 HG21 ILE A  60       9.021 -10.375 -15.473  1.00 93.41           H  
ATOM    972 HG22 ILE A  60      10.546 -10.298 -14.564  1.00 93.41           H  
ATOM    973 HG23 ILE A  60       9.028 -10.500 -13.704  1.00 93.41           H  
ATOM    974  CD1 ILE A  60       7.308 -12.565 -13.774  1.00 93.41           C  
ATOM    975 HD11 ILE A  60       6.934 -11.574 -14.029  1.00 93.41           H  
ATOM    976 HD12 ILE A  60       7.783 -12.540 -12.793  1.00 93.41           H  
ATOM    977 HD13 ILE A  60       6.468 -13.260 -13.772  1.00 93.41           H  
ATOM    978  N   VAL A  61      12.204 -11.253 -16.954  1.00 94.82           N  
ATOM    979  H   VAL A  61      11.498 -11.075 -17.653  1.00 94.82           H  
ATOM    980  CA  VAL A  61      13.455 -10.499 -17.039  1.00 94.82           C  
ATOM    981  HA  VAL A  61      14.203 -10.993 -16.419  1.00 94.82           H  
ATOM    982  C   VAL A  61      13.222  -9.098 -16.492  1.00 94.82           C  
ATOM    983  CB  VAL A  61      13.998 -10.488 -18.476  1.00 94.82           C  
ATOM    984  HB  VAL A  61      13.269 -10.022 -19.139  1.00 94.82           H  
ATOM    985  O   VAL A  61      12.221  -8.488 -16.844  1.00 94.82           O  
ATOM    986  CG1 VAL A  61      15.314  -9.714 -18.563  1.00 94.82           C  
ATOM    987 HG11 VAL A  61      16.042 -10.124 -17.863  1.00 94.82           H  
ATOM    988 HG12 VAL A  61      15.713  -9.776 -19.576  1.00 94.82           H  
ATOM    989 HG13 VAL A  61      15.150  -8.661 -18.336  1.00 94.82           H  
ATOM    990  CG2 VAL A  61      14.266 -11.921 -18.963  1.00 94.82           C  
ATOM    991 HG21 VAL A  61      14.970 -12.415 -18.293  1.00 94.82           H  
ATOM    992 HG22 VAL A  61      13.335 -12.488 -18.998  1.00 94.82           H  
ATOM    993 HG23 VAL A  61      14.685 -11.891 -19.968  1.00 94.82           H  
ATOM    994  N   TYR A  62      14.107  -8.579 -15.646  1.00 96.39           N  
ATOM    995  H   TYR A  62      14.916  -9.126 -15.389  1.00 96.39           H  
ATOM    996  CA  TYR A  62      14.047  -7.191 -15.168  1.00 96.39           C  
ATOM    997  HA  TYR A  62      13.302  -6.639 -15.742  1.00 96.39           H  
ATOM    998  C   TYR A  62      15.383  -6.489 -15.387  1.00 96.39           C  
ATOM    999  CB  TYR A  62      13.618  -7.146 -13.699  1.00 96.39           C  
ATOM   1000  HB2 TYR A  62      13.448  -6.106 -13.422  1.00 96.39           H  
ATOM   1001  HB3 TYR A  62      12.667  -7.671 -13.609  1.00 96.39           H  
ATOM   1002  O   TYR A  62      16.430  -7.121 -15.293  1.00 96.39           O  
ATOM   1003  CG  TYR A  62      14.612  -7.749 -12.722  1.00 96.39           C  
ATOM   1004  CD1 TYR A  62      14.531  -9.117 -12.400  1.00 96.39           C  
ATOM   1005  HD1 TYR A  62      13.770  -9.733 -12.855  1.00 96.39           H  
ATOM   1006  CD2 TYR A  62      15.621  -6.946 -12.151  1.00 96.39           C  
ATOM   1007  HD2 TYR A  62      15.687  -5.898 -12.403  1.00 96.39           H  
ATOM   1008  CE1 TYR A  62      15.455  -9.683 -11.504  1.00 96.39           C  
ATOM   1009  HE1 TYR A  62      15.413 -10.732 -11.252  1.00 96.39           H  
ATOM   1010  CE2 TYR A  62      16.559  -7.513 -11.265  1.00 96.39           C  
ATOM   1011  HE2 TYR A  62      17.335  -6.899 -10.833  1.00 96.39           H  
ATOM   1012  OH  TYR A  62      17.345  -9.459 -10.081  1.00 96.39           O  
ATOM   1013  HH  TYR A  62      18.049  -8.866  -9.809  1.00 96.39           H  
ATOM   1014  CZ  TYR A  62      16.469  -8.884 -10.940  1.00 96.39           C  
ATOM   1015  N   PHE A  63      15.363  -5.190 -15.669  1.00 96.30           N  
ATOM   1016  H   PHE A  63      14.482  -4.696 -15.677  1.00 96.30           H  
ATOM   1017  CA  PHE A  63      16.583  -4.438 -15.963  1.00 96.30           C  
ATOM   1018  HA  PHE A  63      17.296  -5.106 -16.446  1.00 96.30           H  
ATOM   1019  C   PHE A  63      17.238  -3.933 -14.675  1.00 96.30           C  
ATOM   1020  CB  PHE A  63      16.288  -3.315 -16.962  1.00 96.30           C  
ATOM   1021  HB2 PHE A  63      15.587  -2.604 -16.523  1.00 96.30           H  
ATOM   1022  HB3 PHE A  63      17.212  -2.774 -17.163  1.00 96.30           H  
ATOM   1023  O   PHE A  63      16.556  -3.475 -13.755  1.00 96.30           O  
ATOM   1024  CG  PHE A  63      15.724  -3.819 -18.277  1.00 96.30           C  
ATOM   1025  CD1 PHE A  63      16.599  -4.180 -19.315  1.00 96.30           C  
ATOM   1026  HD1 PHE A  63      17.664  -4.058 -19.188  1.00 96.30           H  
ATOM   1027  CD2 PHE A  63      14.334  -3.961 -18.456  1.00 96.30           C  
ATOM   1028  HD2 PHE A  63      13.653  -3.685 -17.664  1.00 96.30           H  
ATOM   1029  CE1 PHE A  63      16.093  -4.687 -20.524  1.00 96.30           C  
ATOM   1030  HE1 PHE A  63      16.772  -4.964 -21.317  1.00 96.30           H  
ATOM   1031  CE2 PHE A  63      13.826  -4.458 -19.669  1.00 96.30           C  
ATOM   1032  HE2 PHE A  63      12.760  -4.560 -19.806  1.00 96.30           H  
ATOM   1033  CZ  PHE A  63      14.706  -4.818 -20.705  1.00 96.30           C  
ATOM   1034  HZ  PHE A  63      14.316  -5.193 -21.640  1.00 96.30           H  
ATOM   1035  N   THR A  64      18.563  -4.020 -14.600  1.00 96.81           N  
ATOM   1036  H   THR A  64      19.069  -4.433 -15.370  1.00 96.81           H  
ATOM   1037  CA  THR A  64      19.366  -3.519 -13.477  1.00 96.81           C  
ATOM   1038  HA  THR A  64      18.894  -2.624 -13.072  1.00 96.81           H  
ATOM   1039  C   THR A  64      20.762  -3.135 -13.958  1.00 96.81           C  
ATOM   1040  CB  THR A  64      19.439  -4.563 -12.346  1.00 96.81           C  
ATOM   1041  HB  THR A  64      18.419  -4.834 -12.075  1.00 96.81           H  
ATOM   1042  O   THR A  64      21.199  -3.568 -15.021  1.00 96.81           O  
ATOM   1043  CG2 THR A  64      20.190  -5.843 -12.704  1.00 96.81           C  
ATOM   1044 HG21 THR A  64      20.141  -6.540 -11.868  1.00 96.81           H  
ATOM   1045 HG22 THR A  64      19.734  -6.306 -13.579  1.00 96.81           H  
ATOM   1046 HG23 THR A  64      21.235  -5.623 -12.921  1.00 96.81           H  
ATOM   1047  OG1 THR A  64      20.058  -4.019 -11.204  1.00 96.81           O  
ATOM   1048  HG1 THR A  64      20.996  -4.221 -11.234  1.00 96.81           H  
ATOM   1049  N   MET A  65      21.489  -2.356 -13.160  1.00 96.16           N  
ATOM   1050  H   MET A  65      21.097  -2.099 -12.266  1.00 96.16           H  
ATOM   1051  CA  MET A  65      22.938  -2.233 -13.331  1.00 96.16           C  
ATOM   1052  HA  MET A  65      23.192  -2.333 -14.387  1.00 96.16           H  
ATOM   1053  C   MET A  65      23.659  -3.348 -12.582  1.00 96.16           C  
ATOM   1054  CB  MET A  65      23.449  -0.874 -12.848  1.00 96.16           C  
ATOM   1055  HB2 MET A  65      24.524  -0.839 -13.027  1.00 96.16           H  
ATOM   1056  HB3 MET A  65      23.280  -0.779 -11.776  1.00 96.16           H  
ATOM   1057  O   MET A  65      23.143  -3.867 -11.589  1.00 96.16           O  
ATOM   1058  CG  MET A  65      22.811   0.310 -13.570  1.00 96.16           C  
ATOM   1059  HG2 MET A  65      21.779   0.405 -13.231  1.00 96.16           H  
ATOM   1060  HG3 MET A  65      23.352   1.209 -13.274  1.00 96.16           H  
ATOM   1061  SD  MET A  65      22.815   0.217 -15.373  1.00 96.16           S  
ATOM   1062  CE  MET A  65      24.567   0.427 -15.755  1.00 96.16           C  
ATOM   1063  HE1 MET A  65      25.167  -0.261 -15.158  1.00 96.16           H  
ATOM   1064  HE2 MET A  65      24.863   1.459 -15.570  1.00 96.16           H  
ATOM   1065  HE3 MET A  65      24.723   0.188 -16.807  1.00 96.16           H  
ATOM   1066  N   ARG A  66      24.869  -3.679 -13.033  1.00 93.71           N  
ATOM   1067  H   ARG A  66      25.178  -3.269 -13.902  1.00 93.71           H  
ATOM   1068  CA  ARG A  66      25.791  -4.545 -12.294  1.00 93.71           C  
ATOM   1069  HA  ARG A  66      25.271  -5.478 -12.073  1.00 93.71           H  
ATOM   1070  C   ARG A  66      26.207  -3.904 -10.960  1.00 93.71           C  
ATOM   1071  CB  ARG A  66      26.993  -4.833 -13.203  1.00 93.71           C  
ATOM   1072  HB2 ARG A  66      27.606  -3.937 -13.290  1.00 93.71           H  
ATOM   1073  HB3 ARG A  66      26.627  -5.094 -14.196  1.00 93.71           H  
ATOM   1074  O   ARG A  66      26.403  -2.692 -10.894  1.00 93.71           O  
ATOM   1075  CG  ARG A  66      27.843  -6.000 -12.692  1.00 93.71           C  
ATOM   1076  HG2 ARG A  66      28.220  -5.787 -11.692  1.00 93.71           H  
ATOM   1077  HG3 ARG A  66      27.214  -6.889 -12.646  1.00 93.71           H  
ATOM   1078  CD  ARG A  66      29.034  -6.238 -13.628  1.00 93.71           C  
ATOM   1079  HD2 ARG A  66      28.915  -5.619 -14.517  1.00 93.71           H  
ATOM   1080  HD3 ARG A  66      29.952  -5.937 -13.122  1.00 93.71           H  
ATOM   1081  NE  ARG A  66      29.126  -7.651 -14.032  1.00 93.71           N  
ATOM   1082  HE  ARG A  66      28.445  -8.276 -13.624  1.00 93.71           H  
ATOM   1083  NH1 ARG A  66      30.536  -7.330 -15.815  1.00 93.71           N  
ATOM   1084 HH11 ARG A  66      30.588  -6.355 -15.555  1.00 93.71           H  
ATOM   1085 HH12 ARG A  66      30.510  -7.488 -16.812  1.00 93.71           H  
ATOM   1086  NH2 ARG A  66      29.582  -9.305 -15.520  1.00 93.71           N  
ATOM   1087 HH21 ARG A  66      28.812  -9.833 -15.136  1.00 93.71           H  
ATOM   1088 HH22 ARG A  66      29.899  -9.489 -16.461  1.00 93.71           H  
ATOM   1089  CZ  ARG A  66      29.760  -8.090 -15.101  1.00 93.71           C  
ATOM   1090  N   ASP A  67      26.425  -4.723  -9.927  1.00 88.97           N  
ATOM   1091  H   ASP A  67      26.096  -5.672 -10.033  1.00 88.97           H  
ATOM   1092  CA  ASP A  67      26.743  -4.302  -8.545  1.00 88.97           C  
ATOM   1093  HA  ASP A  67      25.863  -3.832  -8.105  1.00 88.97           H  
ATOM   1094  C   ASP A  67      27.921  -3.308  -8.403  1.00 88.97           C  
ATOM   1095  CB  ASP A  67      27.109  -5.548  -7.709  1.00 88.97           C  
ATOM   1096  HB2 ASP A  67      27.511  -5.216  -6.752  1.00 88.97           H  
ATOM   1097  HB3 ASP A  67      27.906  -6.087  -8.222  1.00 88.97           H  
ATOM   1098  O   ASP A  67      28.033  -2.614  -7.395  1.00 88.97           O  
ATOM   1099  CG  ASP A  67      25.975  -6.530  -7.395  1.00 88.97           C  
ATOM   1100  OD1 ASP A  67      24.805  -6.240  -7.712  1.00 88.97           O  
ATOM   1101  OD2 ASP A  67      26.319  -7.593  -6.812  1.00 88.97           O  
ATOM   1102  N   ASN A  68      28.836  -3.250  -9.374  1.00 89.59           N  
ATOM   1103  H   ASN A  68      28.654  -3.766 -10.224  1.00 89.59           H  
ATOM   1104  CA  ASN A  68      30.003  -2.364  -9.357  1.00 89.59           C  
ATOM   1105  HA  ASN A  68      30.252  -2.152  -8.317  1.00 89.59           H  
ATOM   1106  C   ASN A  68      29.757  -0.989 -10.008  1.00 89.59           C  
ATOM   1107  CB  ASN A  68      31.204  -3.098  -9.981  1.00 89.59           C  
ATOM   1108  HB2 ASN A  68      32.088  -2.473  -9.858  1.00 89.59           H  
ATOM   1109  HB3 ASN A  68      31.372  -4.034  -9.450  1.00 89.59           H  
ATOM   1110  O   ASN A  68      30.658  -0.149 -10.000  1.00 89.59           O  
ATOM   1111  CG  ASN A  68      31.032  -3.411 -11.460  1.00 89.59           C  
ATOM   1112  ND2 ASN A  68      32.111  -3.556 -12.190  1.00 89.59           N  
ATOM   1113 HD21 ASN A  68      33.023  -3.373 -11.795  1.00 89.59           H  
ATOM   1114 HD22 ASN A  68      31.955  -3.670 -13.181  1.00 89.59           H  
ATOM   1115  OD1 ASN A  68      29.944  -3.575 -11.981  1.00 89.59           O  
ATOM   1116  N   VAL A  69      28.573  -0.751 -10.576  1.00 92.87           N  
ATOM   1117  H   VAL A  69      27.862  -1.467 -10.535  1.00 92.87           H  
ATOM   1118  CA  VAL A  69      28.220   0.514 -11.224  1.00 92.87           C  
ATOM   1119  HA  VAL A  69      29.134   0.988 -11.581  1.00 92.87           H  
ATOM   1120  C   VAL A  69      27.556   1.450 -10.218  1.00 92.87           C  
ATOM   1121  CB  VAL A  69      27.320   0.288 -12.449  1.00 92.87           C  
ATOM   1122  HB  VAL A  69      26.383  -0.163 -12.121  1.00 92.87           H  
ATOM   1123  O   VAL A  69      26.563   1.113  -9.577  1.00 92.87           O  
ATOM   1124  CG1 VAL A  69      27.013   1.624 -13.141  1.00 92.87           C  
ATOM   1125 HG11 VAL A  69      26.383   2.246 -12.504  1.00 92.87           H  
ATOM   1126 HG12 VAL A  69      27.939   2.150 -13.372  1.00 92.87           H  
ATOM   1127 HG13 VAL A  69      26.477   1.440 -14.072  1.00 92.87           H  
ATOM   1128  CG2 VAL A  69      27.985  -0.638 -13.476  1.00 92.87           C  
ATOM   1129 HG21 VAL A  69      28.929  -0.214 -13.818  1.00 92.87           H  
ATOM   1130 HG22 VAL A  69      27.328  -0.780 -14.334  1.00 92.87           H  
ATOM   1131 HG23 VAL A  69      28.171  -1.617 -13.035  1.00 92.87           H  
ATOM   1132  N   ILE A  70      28.077   2.673 -10.106  1.00 93.50           N  
ATOM   1133  H   ILE A  70      28.883   2.904 -10.669  1.00 93.50           H  
ATOM   1134  CA  ILE A  70      27.477   3.713  -9.266  1.00 93.50           C  
ATOM   1135  HA  ILE A  70      27.215   3.268  -8.306  1.00 93.50           H  
ATOM   1136  C   ILE A  70      26.187   4.206  -9.932  1.00 93.50           C  
ATOM   1137  CB  ILE A  70      28.477   4.861  -9.000  1.00 93.50           C  
ATOM   1138  HB  ILE A  70      28.775   5.289  -9.957  1.00 93.50           H  
ATOM   1139  O   ILE A  70      26.221   4.787 -11.018  1.00 93.50           O  
ATOM   1140  CG1 ILE A  70      29.741   4.323  -8.285  1.00 93.50           C  
ATOM   1141 HG12 ILE A  70      29.464   3.927  -7.308  1.00 93.50           H  
ATOM   1142 HG13 ILE A  70      30.167   3.506  -8.866  1.00 93.50           H  
ATOM   1143  CG2 ILE A  70      27.810   5.970  -8.160  1.00 93.50           C  
ATOM   1144 HG21 ILE A  70      27.504   5.575  -7.191  1.00 93.50           H  
ATOM   1145 HG22 ILE A  70      26.936   6.370  -8.675  1.00 93.50           H  
ATOM   1146 HG23 ILE A  70      28.500   6.800  -8.009  1.00 93.50           H  
ATOM   1147  CD1 ILE A  70      30.855   5.362  -8.102  1.00 93.50           C  
ATOM   1148 HD11 ILE A  70      31.747   4.866  -7.721  1.00 93.50           H  
ATOM   1149 HD12 ILE A  70      30.555   6.126  -7.385  1.00 93.50           H  
ATOM   1150 HD13 ILE A  70      31.090   5.827  -9.060  1.00 93.50           H  
ATOM   1151  N   LEU A  71      25.050   4.015  -9.261  1.00 95.26           N  
ATOM   1152  H   LEU A  71      25.084   3.459  -8.419  1.00 95.26           H  
ATOM   1153  CA  LEU A  71      23.745   4.496  -9.716  1.00 95.26           C  
ATOM   1154  HA  LEU A  71      23.625   4.249 -10.771  1.00 95.26           H  
ATOM   1155  C   LEU A  71      23.654   6.026  -9.598  1.00 95.26           C  
ATOM   1156  CB  LEU A  71      22.627   3.796  -8.919  1.00 95.26           C  
ATOM   1157  HB2 LEU A  71      22.784   3.982  -7.856  1.00 95.26           H  
ATOM   1158  HB3 LEU A  71      21.677   4.256  -9.192  1.00 95.26           H  
ATOM   1159  O   LEU A  71      23.282   6.570  -8.560  1.00 95.26           O  
ATOM   1160  CG  LEU A  71      22.494   2.279  -9.137  1.00 95.26           C  
ATOM   1161  HG  LEU A  71      23.403   1.780  -8.801  1.00 95.26           H  
ATOM   1162  CD1 LEU A  71      21.315   1.755  -8.317  1.00 95.26           C  
ATOM   1163 HD11 LEU A  71      21.233   0.674  -8.433  1.00 95.26           H  
ATOM   1164 HD12 LEU A  71      20.382   2.216  -8.644  1.00 95.26           H  
ATOM   1165 HD13 LEU A  71      21.467   1.974  -7.261  1.00 95.26           H  
ATOM   1166  CD2 LEU A  71      22.242   1.929 -10.602  1.00 95.26           C  
ATOM   1167 HD21 LEU A  71      23.141   2.131 -11.184  1.00 95.26           H  
ATOM   1168 HD22 LEU A  71      22.013   0.866 -10.681  1.00 95.26           H  
ATOM   1169 HD23 LEU A  71      21.399   2.502 -10.989  1.00 95.26           H  
ATOM   1170  N   THR A  72      23.997   6.734 -10.674  1.00 95.76           N  
ATOM   1171  H   THR A  72      24.378   6.237 -11.467  1.00 95.76           H  
ATOM   1172  CA  THR A  72      23.783   8.184 -10.773  1.00 95.76           C  
ATOM   1173  HA  THR A  72      24.123   8.640  -9.843  1.00 95.76           H  
ATOM   1174  C   THR A  72      22.296   8.510 -10.935  1.00 95.76           C  
ATOM   1175  CB  THR A  72      24.584   8.813 -11.927  1.00 95.76           C  
ATOM   1176  HB  THR A  72      24.500   9.896 -11.845  1.00 95.76           H  
ATOM   1177  O   THR A  72      21.515   7.683 -11.405  1.00 95.76           O  
ATOM   1178  CG2 THR A  72      26.069   8.455 -11.897  1.00 95.76           C  
ATOM   1179 HG21 THR A  72      26.488   8.704 -10.921  1.00 95.76           H  
ATOM   1180 HG22 THR A  72      26.599   9.021 -12.662  1.00 95.76           H  
ATOM   1181 HG23 THR A  72      26.213   7.390 -12.081  1.00 95.76           H  
ATOM   1182  OG1 THR A  72      24.059   8.433 -13.181  1.00 95.76           O  
ATOM   1183  HG1 THR A  72      24.797   8.196 -13.747  1.00 95.76           H  
ATOM   1184  N   ASP A  73      21.889   9.750 -10.637  1.00 95.25           N  
ATOM   1185  H   ASP A  73      22.525  10.369 -10.155  1.00 95.25           H  
ATOM   1186  CA  ASP A  73      20.508  10.209 -10.872  1.00 95.25           C  
ATOM   1187  HA  ASP A  73      19.830   9.640 -10.236  1.00 95.25           H  
ATOM   1188  C   ASP A  73      20.041  10.003 -12.323  1.00 95.25           C  
ATOM   1189  CB  ASP A  73      20.401  11.712 -10.553  1.00 95.25           C  
ATOM   1190  HB2 ASP A  73      19.657  12.162 -11.210  1.00 95.25           H  
ATOM   1191  HB3 ASP A  73      21.350  12.202 -10.769  1.00 95.25           H  
ATOM   1192  O   ASP A  73      18.855   9.776 -12.565  1.00 95.25           O  
ATOM   1193  CG  ASP A  73      19.960  12.029  -9.124  1.00 95.25           C  
ATOM   1194  OD1 ASP A  73      19.194  11.225  -8.544  1.00 95.25           O  
ATOM   1195  OD2 ASP A  73      20.260  13.158  -8.690  1.00 95.25           O  
ATOM   1196  N   THR A  74      20.967  10.098 -13.284  1.00 96.95           N  
ATOM   1197  H   THR A  74      21.931  10.201 -13.001  1.00 96.95           H  
ATOM   1198  CA  THR A  74      20.694   9.865 -14.707  1.00 96.95           C  
ATOM   1199  HA  THR A  74      19.798  10.414 -14.999  1.00 96.95           H  
ATOM   1200  C   THR A  74      20.399   8.391 -14.970  1.00 96.95           C  
ATOM   1201  CB  THR A  74      21.861  10.357 -15.579  1.00 96.95           C  
ATOM   1202  HB  THR A  74      22.753   9.774 -15.352  1.00 96.95           H  
ATOM   1203  O   THR A  74      19.350   8.091 -15.533  1.00 96.95           O  
ATOM   1204  CG2 THR A  74      21.559  10.252 -17.070  1.00 96.95           C  
ATOM   1205 HG21 THR A  74      21.366   9.215 -17.345  1.00 96.95           H  
ATOM   1206 HG22 THR A  74      22.424  10.585 -17.643  1.00 96.95           H  
ATOM   1207 HG23 THR A  74      20.696  10.867 -17.324  1.00 96.95           H  
ATOM   1208  OG1 THR A  74      22.133  11.732 -15.336  1.00 96.95           O  
ATOM   1209  HG1 THR A  74      22.942  11.877 -15.833  1.00 96.95           H  
ATOM   1210  N   ILE A  75      21.256   7.476 -14.504  1.00 97.25           N  
ATOM   1211  H   ILE A  75      22.077   7.787 -14.004  1.00 97.25           H  
ATOM   1212  CA  ILE A  75      21.055   6.022 -14.639  1.00 97.25           C  
ATOM   1213  HA  ILE A  75      20.976   5.764 -15.695  1.00 97.25           H  
ATOM   1214  C   ILE A  75      19.745   5.596 -13.972  1.00 97.25           C  
ATOM   1215  CB  ILE A  75      22.266   5.273 -14.038  1.00 97.25           C  
ATOM   1216  HB  ILE A  75      22.483   5.700 -13.059  1.00 97.25           H  
ATOM   1217  O   ILE A  75      18.942   4.884 -14.571  1.00 97.25           O  
ATOM   1218  CG1 ILE A  75      23.501   5.470 -14.948  1.00 97.25           C  
ATOM   1219 HG12 ILE A  75      23.327   4.980 -15.906  1.00 97.25           H  
ATOM   1220 HG13 ILE A  75      23.645   6.532 -15.144  1.00 97.25           H  
ATOM   1221  CG2 ILE A  75      21.986   3.774 -13.837  1.00 97.25           C  
ATOM   1222 HG21 ILE A  75      21.137   3.609 -13.173  1.00 97.25           H  
ATOM   1223 HG22 ILE A  75      22.848   3.301 -13.369  1.00 97.25           H  
ATOM   1224 HG23 ILE A  75      21.789   3.292 -14.794  1.00 97.25           H  
ATOM   1225  CD1 ILE A  75      24.807   4.932 -14.350  1.00 97.25           C  
ATOM   1226 HD11 ILE A  75      25.644   5.250 -14.971  1.00 97.25           H  
ATOM   1227 HD12 ILE A  75      24.945   5.329 -13.344  1.00 97.25           H  
ATOM   1228 HD13 ILE A  75      24.798   3.842 -14.319  1.00 97.25           H  
ATOM   1229  N   ILE A  76      19.492   6.091 -12.759  1.00 97.17           N  
ATOM   1230  H   ILE A  76      20.205   6.651 -12.315  1.00 97.17           H  
ATOM   1231  CA  ILE A  76      18.257   5.822 -12.025  1.00 97.17           C  
ATOM   1232  HA  ILE A  76      18.161   4.746 -11.877  1.00 97.17           H  
ATOM   1233  C   ILE A  76      17.038   6.273 -12.840  1.00 97.17           C  
ATOM   1234  CB  ILE A  76      18.314   6.506 -10.643  1.00 97.17           C  
ATOM   1235  HB  ILE A  76      18.626   7.542 -10.779  1.00 97.17           H  
ATOM   1236  O   ILE A  76      16.104   5.500 -13.032  1.00 97.17           O  
ATOM   1237  CG1 ILE A  76      19.340   5.810  -9.727  1.00 97.17           C  
ATOM   1238 HG12 ILE A  76      19.000   4.804  -9.481  1.00 97.17           H  
ATOM   1239 HG13 ILE A  76      20.284   5.711 -10.262  1.00 97.17           H  
ATOM   1240  CG2 ILE A  76      16.908   6.515 -10.033  1.00 97.17           C  
ATOM   1241 HG21 ILE A  76      16.452   5.533 -10.157  1.00 97.17           H  
ATOM   1242 HG22 ILE A  76      16.914   6.804  -8.982  1.00 97.17           H  
ATOM   1243 HG23 ILE A  76      16.308   7.233 -10.592  1.00 97.17           H  
ATOM   1244  CD1 ILE A  76      19.626   6.581  -8.433  1.00 97.17           C  
ATOM   1245 HD11 ILE A  76      20.406   6.065  -7.873  1.00 97.17           H  
ATOM   1246 HD12 ILE A  76      19.972   7.587  -8.669  1.00 97.17           H  
ATOM   1247 HD13 ILE A  76      18.733   6.639  -7.810  1.00 97.17           H  
ATOM   1248  N   ALA A  77      17.029   7.514 -13.336  1.00 97.71           N  
ATOM   1249  H   ALA A  77      17.831   8.111 -13.193  1.00 97.71           H  
ATOM   1250  CA  ALA A  77      15.898   8.026 -14.105  1.00 97.71           C  
ATOM   1251  HA  ALA A  77      14.991   7.885 -13.518  1.00 97.71           H  
ATOM   1252  C   ALA A  77      15.692   7.256 -15.424  1.00 97.71           C  
ATOM   1253  CB  ALA A  77      16.089   9.530 -14.318  1.00 97.71           C  
ATOM   1254  HB1 ALA A  77      15.268   9.921 -14.920  1.00 97.71           H  
ATOM   1255  HB2 ALA A  77      17.035   9.721 -14.823  1.00 97.71           H  
ATOM   1256  HB3 ALA A  77      16.091  10.035 -13.352  1.00 97.71           H  
ATOM   1257  O   ALA A  77      14.546   7.052 -15.824  1.00 97.71           O  
ATOM   1258  N   LYS A  78      16.765   6.771 -16.065  1.00 98.27           N  
ATOM   1259  H   LYS A  78      17.681   6.986 -15.698  1.00 98.27           H  
ATOM   1260  CA  LYS A  78      16.682   5.906 -17.254  1.00 98.27           C  
ATOM   1261  HA  LYS A  78      16.047   6.381 -18.002  1.00 98.27           H  
ATOM   1262  C   LYS A  78      16.032   4.559 -16.931  1.00 98.27           C  
ATOM   1263  CB  LYS A  78      18.075   5.695 -17.870  1.00 98.27           C  
ATOM   1264  HB2 LYS A  78      18.778   5.389 -17.095  1.00 98.27           H  
ATOM   1265  HB3 LYS A  78      18.010   4.888 -18.600  1.00 98.27           H  
ATOM   1266  O   LYS A  78      15.061   4.195 -17.587  1.00 98.27           O  
ATOM   1267  CG  LYS A  78      18.615   6.939 -18.588  1.00 98.27           C  
ATOM   1268  HG2 LYS A  78      17.957   7.190 -19.420  1.00 98.27           H  
ATOM   1269  HG3 LYS A  78      18.646   7.792 -17.910  1.00 98.27           H  
ATOM   1270  CD  LYS A  78      20.027   6.676 -19.119  1.00 98.27           C  
ATOM   1271  HD2 LYS A  78      20.721   6.622 -18.281  1.00 98.27           H  
ATOM   1272  HD3 LYS A  78      20.044   5.728 -19.657  1.00 98.27           H  
ATOM   1273  CE  LYS A  78      20.450   7.787 -20.079  1.00 98.27           C  
ATOM   1274  HE2 LYS A  78      19.810   7.738 -20.959  1.00 98.27           H  
ATOM   1275  HE3 LYS A  78      20.317   8.763 -19.612  1.00 98.27           H  
ATOM   1276  NZ  LYS A  78      21.854   7.612 -20.504  1.00 98.27           N  
ATOM   1277  HZ1 LYS A  78      22.072   6.637 -20.655  1.00 98.27           H  
ATOM   1278  HZ2 LYS A  78      22.532   8.018 -19.875  1.00 98.27           H  
ATOM   1279  HZ3 LYS A  78      21.962   7.973 -21.441  1.00 98.27           H  
ATOM   1280  N   LEU A  79      16.489   3.866 -15.883  1.00 97.94           N  
ATOM   1281  H   LEU A  79      17.295   4.223 -15.391  1.00 97.94           H  
ATOM   1282  CA  LEU A  79      15.883   2.607 -15.422  1.00 97.94           C  
ATOM   1283  HA  LEU A  79      15.915   1.874 -16.228  1.00 97.94           H  
ATOM   1284  C   LEU A  79      14.409   2.783 -15.049  1.00 97.94           C  
ATOM   1285  CB  LEU A  79      16.653   2.073 -14.203  1.00 97.94           C  
ATOM   1286  HB2 LEU A  79      16.835   2.899 -13.515  1.00 97.94           H  
ATOM   1287  HB3 LEU A  79      16.026   1.349 -13.683  1.00 97.94           H  
ATOM   1288  O   LEU A  79      13.567   1.975 -15.437  1.00 97.94           O  
ATOM   1289  CG  LEU A  79      17.987   1.388 -14.532  1.00 97.94           C  
ATOM   1290  HG  LEU A  79      18.606   2.052 -15.135  1.00 97.94           H  
ATOM   1291  CD1 LEU A  79      18.715   1.084 -13.224  1.00 97.94           C  
ATOM   1292 HD11 LEU A  79      18.940   2.014 -12.701  1.00 97.94           H  
ATOM   1293 HD12 LEU A  79      18.099   0.447 -12.590  1.00 97.94           H  
ATOM   1294 HD13 LEU A  79      19.649   0.567 -13.444  1.00 97.94           H  
ATOM   1295  CD2 LEU A  79      17.782   0.067 -15.277  1.00 97.94           C  
ATOM   1296 HD21 LEU A  79      18.739  -0.443 -15.393  1.00 97.94           H  
ATOM   1297 HD22 LEU A  79      17.107  -0.580 -14.717  1.00 97.94           H  
ATOM   1298 HD23 LEU A  79      17.371   0.246 -16.271  1.00 97.94           H  
ATOM   1299  N   VAL A  80      14.080   3.873 -14.349  1.00 98.07           N  
ATOM   1300  H   VAL A  80      14.821   4.471 -14.013  1.00 98.07           H  
ATOM   1301  CA  VAL A  80      12.688   4.190 -14.022  1.00 98.07           C  
ATOM   1302  HA  VAL A  80      12.260   3.318 -13.528  1.00 98.07           H  
ATOM   1303  C   VAL A  80      11.866   4.414 -15.289  1.00 98.07           C  
ATOM   1304  CB  VAL A  80      12.580   5.383 -13.057  1.00 98.07           C  
ATOM   1305  HB  VAL A  80      13.144   6.228 -13.452  1.00 98.07           H  
ATOM   1306  O   VAL A  80      10.774   3.869 -15.395  1.00 98.07           O  
ATOM   1307  CG1 VAL A  80      11.124   5.807 -12.858  1.00 98.07           C  
ATOM   1308 HG11 VAL A  80      10.745   6.293 -13.757  1.00 98.07           H  
ATOM   1309 HG12 VAL A  80      10.508   4.934 -12.643  1.00 98.07           H  
ATOM   1310 HG13 VAL A  80      11.056   6.509 -12.027  1.00 98.07           H  
ATOM   1311  CG2 VAL A  80      13.125   5.028 -11.669  1.00 98.07           C  
ATOM   1312 HG21 VAL A  80      14.172   4.733 -11.742  1.00 98.07           H  
ATOM   1313 HG22 VAL A  80      13.061   5.890 -11.005  1.00 98.07           H  
ATOM   1314 HG23 VAL A  80      12.559   4.199 -11.243  1.00 98.07           H  
ATOM   1315  N   THR A  81      12.393   5.149 -16.272  1.00 98.25           N  
ATOM   1316  H   THR A  81      13.313   5.543 -16.136  1.00 98.25           H  
ATOM   1317  CA  THR A  81      11.724   5.353 -17.568  1.00 98.25           C  
ATOM   1318  HA  THR A  81      10.765   5.842 -17.399  1.00 98.25           H  
ATOM   1319  C   THR A  81      11.439   4.014 -18.252  1.00 98.25           C  
ATOM   1320  CB  THR A  81      12.557   6.255 -18.491  1.00 98.25           C  
ATOM   1321  HB  THR A  81      13.503   5.768 -18.729  1.00 98.25           H  
ATOM   1322  O   THR A  81      10.304   3.774 -18.652  1.00 98.25           O  
ATOM   1323  CG2 THR A  81      11.839   6.593 -19.794  1.00 98.25           C  
ATOM   1324 HG21 THR A  81      12.523   7.130 -20.452  1.00 98.25           H  
ATOM   1325 HG22 THR A  81      11.520   5.688 -20.312  1.00 98.25           H  
ATOM   1326 HG23 THR A  81      10.970   7.215 -19.583  1.00 98.25           H  
ATOM   1327  OG1 THR A  81      12.815   7.483 -17.847  1.00 98.25           O  
ATOM   1328  HG1 THR A  81      13.433   7.311 -17.133  1.00 98.25           H  
ATOM   1329  N   ILE A  82      12.416   3.102 -18.293  1.00 97.93           N  
ATOM   1330  H   ILE A  82      13.327   3.356 -17.938  1.00 97.93           H  
ATOM   1331  CA  ILE A  82      12.241   1.749 -18.847  1.00 97.93           C  
ATOM   1332  HA  ILE A  82      11.926   1.836 -19.887  1.00 97.93           H  
ATOM   1333  C   ILE A  82      11.117   1.006 -18.110  1.00 97.93           C  
ATOM   1334  CB  ILE A  82      13.584   0.979 -18.826  1.00 97.93           C  
ATOM   1335  HB  ILE A  82      13.988   1.009 -17.814  1.00 97.93           H  
ATOM   1336  O   ILE A  82      10.193   0.500 -18.750  1.00 97.93           O  
ATOM   1337  CG1 ILE A  82      14.602   1.643 -19.787  1.00 97.93           C  
ATOM   1338 HG12 ILE A  82      14.578   2.726 -19.670  1.00 97.93           H  
ATOM   1339 HG13 ILE A  82      14.325   1.426 -20.818  1.00 97.93           H  
ATOM   1340  CG2 ILE A  82      13.385  -0.497 -19.219  1.00 97.93           C  
ATOM   1341 HG21 ILE A  82      12.738  -1.008 -18.506  1.00 97.93           H  
ATOM   1342 HG22 ILE A  82      12.944  -0.565 -20.214  1.00 97.93           H  
ATOM   1343 HG23 ILE A  82      14.339  -1.024 -19.224  1.00 97.93           H  
ATOM   1344  CD1 ILE A  82      16.053   1.198 -19.556  1.00 97.93           C  
ATOM   1345 HD11 ILE A  82      16.175   0.137 -19.776  1.00 97.93           H  
ATOM   1346 HD12 ILE A  82      16.340   1.392 -18.522  1.00 97.93           H  
ATOM   1347 HD13 ILE A  82      16.710   1.764 -20.215  1.00 97.93           H  
ATOM   1348  N   GLY A  83      11.126   1.009 -16.773  1.00 97.26           N  
ATOM   1349  H   GLY A  83      11.909   1.445 -16.306  1.00 97.26           H  
ATOM   1350  CA  GLY A  83      10.082   0.381 -15.959  1.00 97.26           C  
ATOM   1351  HA2 GLY A  83      10.031  -0.681 -16.200  1.00 97.26           H  
ATOM   1352  HA3 GLY A  83      10.357   0.484 -14.909  1.00 97.26           H  
ATOM   1353  C   GLY A  83       8.684   0.989 -16.145  1.00 97.26           C  
ATOM   1354  O   GLY A  83       7.688   0.272 -16.047  1.00 97.26           O  
ATOM   1355  N   LEU A  84       8.593   2.288 -16.451  1.00 97.71           N  
ATOM   1356  H   LEU A  84       9.452   2.815 -16.513  1.00 97.71           H  
ATOM   1357  CA  LEU A  84       7.332   3.007 -16.668  1.00 97.71           C  
ATOM   1358  HA  LEU A  84       6.596   2.646 -15.950  1.00 97.71           H  
ATOM   1359  C   LEU A  84       6.702   2.769 -18.044  1.00 97.71           C  
ATOM   1360  CB  LEU A  84       7.557   4.518 -16.457  1.00 97.71           C  
ATOM   1361  HB2 LEU A  84       6.696   5.058 -16.851  1.00 97.71           H  
ATOM   1362  HB3 LEU A  84       8.423   4.826 -17.043  1.00 97.71           H  
ATOM   1363  O   LEU A  84       5.505   3.023 -18.183  1.00 97.71           O  
ATOM   1364  CG  LEU A  84       7.758   4.960 -14.999  1.00 97.71           C  
ATOM   1365  HG  LEU A  84       8.606   4.442 -14.551  1.00 97.71           H  
ATOM   1366  CD1 LEU A  84       8.026   6.465 -14.952  1.00 97.71           C  
ATOM   1367 HD11 LEU A  84       8.910   6.689 -15.550  1.00 97.71           H  
ATOM   1368 HD12 LEU A  84       7.177   7.013 -15.361  1.00 97.71           H  
ATOM   1369 HD13 LEU A  84       8.213   6.780 -13.926  1.00 97.71           H  
ATOM   1370  CD2 LEU A  84       6.541   4.656 -14.131  1.00 97.71           C  
ATOM   1371 HD21 LEU A  84       5.640   5.068 -14.586  1.00 97.71           H  
ATOM   1372 HD22 LEU A  84       6.443   3.575 -14.026  1.00 97.71           H  
ATOM   1373 HD23 LEU A  84       6.686   5.084 -13.139  1.00 97.71           H  
ATOM   1374  N   THR A  85       7.461   2.279 -19.029  1.00 96.84           N  
ATOM   1375  H   THR A  85       8.449   2.174 -18.849  1.00 96.84           H  
ATOM   1376  CA  THR A  85       7.021   2.130 -20.431  1.00 96.84           C  
ATOM   1377  HA  THR A  85       6.963   3.118 -20.888  1.00 96.84           H  
ATOM   1378  C   THR A  85       5.637   1.498 -20.542  1.00 96.84           C  
ATOM   1379  CB  THR A  85       8.027   1.298 -21.241  1.00 96.84           C  
ATOM   1380  HB  THR A  85       7.993   0.258 -20.916  1.00 96.84           H  
ATOM   1381  O   THR A  85       4.737   2.085 -21.140  1.00 96.84           O  
ATOM   1382  CG2 THR A  85       7.756   1.367 -22.739  1.00 96.84           C  
ATOM   1383 HG21 THR A  85       8.507   0.784 -23.272  1.00 96.84           H  
ATOM   1384 HG22 THR A  85       6.772   0.961 -22.972  1.00 96.84           H  
ATOM   1385 HG23 THR A  85       7.808   2.404 -23.070  1.00 96.84           H  
ATOM   1386  OG1 THR A  85       9.328   1.788 -21.038  1.00 96.84           O  
ATOM   1387  HG1 THR A  85       9.697   1.310 -20.292  1.00 96.84           H  
ATOM   1388  N   MET A  86       5.411   0.370 -19.858  1.00 93.97           N  
ATOM   1389  H   MET A  86       6.180  -0.064 -19.368  1.00 93.97           H  
ATOM   1390  CA  MET A  86       4.141  -0.354 -19.964  1.00 93.97           C  
ATOM   1391  HA  MET A  86       3.935  -0.445 -21.031  1.00 93.97           H  
ATOM   1392  C   MET A  86       2.928   0.369 -19.383  1.00 93.97           C  
ATOM   1393  CB  MET A  86       4.232  -1.743 -19.304  1.00 93.97           C  
ATOM   1394  HB2 MET A  86       4.487  -1.633 -18.250  1.00 93.97           H  
ATOM   1395  HB3 MET A  86       3.253  -2.218 -19.357  1.00 93.97           H  
ATOM   1396  O   MET A  86       1.791  -0.002 -19.658  1.00 93.97           O  
ATOM   1397  CG  MET A  86       5.232  -2.694 -19.962  1.00 93.97           C  
ATOM   1398  HG2 MET A  86       5.026  -3.704 -19.606  1.00 93.97           H  
ATOM   1399  HG3 MET A  86       6.237  -2.429 -19.632  1.00 93.97           H  
ATOM   1400  SD  MET A  86       5.233  -2.708 -21.772  1.00 93.97           S  
ATOM   1401  CE  MET A  86       3.473  -2.738 -22.194  1.00 93.97           C  
ATOM   1402  HE1 MET A  86       2.893  -1.935 -21.738  1.00 93.97           H  
ATOM   1403  HE2 MET A  86       3.053  -3.692 -21.877  1.00 93.97           H  
ATOM   1404  HE3 MET A  86       3.391  -2.640 -23.277  1.00 93.97           H  
ATOM   1405  N   LEU A  87       3.141   1.379 -18.545  1.00 95.60           N  
ATOM   1406  H   LEU A  87       4.091   1.694 -18.408  1.00 95.60           H  
ATOM   1407  CA  LEU A  87       2.059   2.143 -17.934  1.00 95.60           C  
ATOM   1408  HA  LEU A  87       1.157   1.531 -17.898  1.00 95.60           H  
ATOM   1409  C   LEU A  87       1.683   3.374 -18.762  1.00 95.60           C  
ATOM   1410  CB  LEU A  87       2.451   2.489 -16.495  1.00 95.60           C  
ATOM   1411  HB2 LEU A  87       3.362   3.087 -16.512  1.00 95.60           H  
ATOM   1412  HB3 LEU A  87       1.654   3.088 -16.053  1.00 95.60           H  
ATOM   1413  O   LEU A  87       0.578   3.884 -18.595  1.00 95.60           O  
ATOM   1414  CG  LEU A  87       2.658   1.254 -15.604  1.00 95.60           C  
ATOM   1415  HG  LEU A  87       3.383   0.573 -16.050  1.00 95.60           H  
ATOM   1416  CD1 LEU A  87       3.202   1.709 -14.262  1.00 95.60           C  
ATOM   1417 HD11 LEU A  87       2.498   2.397 -13.794  1.00 95.60           H  
ATOM   1418 HD12 LEU A  87       3.346   0.830 -13.634  1.00 95.60           H  
ATOM   1419 HD13 LEU A  87       4.164   2.199 -14.415  1.00 95.60           H  
ATOM   1420  CD2 LEU A  87       1.351   0.499 -15.339  1.00 95.60           C  
ATOM   1421 HD21 LEU A  87       1.526  -0.296 -14.614  1.00 95.60           H  
ATOM   1422 HD22 LEU A  87       0.590   1.181 -14.960  1.00 95.60           H  
ATOM   1423 HD23 LEU A  87       0.998   0.040 -16.262  1.00 95.60           H  
ATOM   1424  N   TYR A  88       2.560   3.817 -19.666  1.00 96.58           N  
ATOM   1425  H   TYR A  88       3.438   3.328 -19.762  1.00 96.58           H  
ATOM   1426  CA  TYR A  88       2.324   4.952 -20.565  1.00 96.58           C  
ATOM   1427  HA  TYR A  88       1.411   5.466 -20.266  1.00 96.58           H  
ATOM   1428  C   TYR A  88       2.097   4.547 -22.024  1.00 96.58           C  
ATOM   1429  CB  TYR A  88       3.467   5.963 -20.426  1.00 96.58           C  
ATOM   1430  HB2 TYR A  88       3.442   6.651 -21.271  1.00 96.58           H  
ATOM   1431  HB3 TYR A  88       4.424   5.443 -20.458  1.00 96.58           H  
ATOM   1432  O   TYR A  88       1.630   5.371 -22.807  1.00 96.58           O  
ATOM   1433  CG  TYR A  88       3.353   6.780 -19.157  1.00 96.58           C  
ATOM   1434  CD1 TYR A  88       2.538   7.927 -19.139  1.00 96.58           C  
ATOM   1435  HD1 TYR A  88       2.014   8.240 -20.030  1.00 96.58           H  
ATOM   1436  CD2 TYR A  88       4.014   6.367 -17.985  1.00 96.58           C  
ATOM   1437  HD2 TYR A  88       4.630   5.481 -18.008  1.00 96.58           H  
ATOM   1438  CE1 TYR A  88       2.379   8.665 -17.952  1.00 96.58           C  
ATOM   1439  HE1 TYR A  88       1.756   9.547 -17.935  1.00 96.58           H  
ATOM   1440  CE2 TYR A  88       3.861   7.103 -16.795  1.00 96.58           C  
ATOM   1441  HE2 TYR A  88       4.366   6.782 -15.896  1.00 96.58           H  
ATOM   1442  OH  TYR A  88       2.835   8.904 -15.605  1.00 96.58           O  
ATOM   1443  HH  TYR A  88       3.467   8.627 -14.938  1.00 96.58           H  
ATOM   1444  CZ  TYR A  88       3.029   8.244 -16.776  1.00 96.58           C  
ATOM   1445  N   ASP A  89       2.361   3.293 -22.394  1.00 94.13           N  
ATOM   1446  H   ASP A  89       2.867   2.682 -21.770  1.00 94.13           H  
ATOM   1447  CA  ASP A  89       2.043   2.787 -23.726  1.00 94.13           C  
ATOM   1448  HA  ASP A  89       2.418   3.499 -24.462  1.00 94.13           H  
ATOM   1449  C   ASP A  89       0.521   2.668 -23.928  1.00 94.13           C  
ATOM   1450  CB  ASP A  89       2.774   1.461 -23.980  1.00 94.13           C  
ATOM   1451  HB2 ASP A  89       3.837   1.595 -23.781  1.00 94.13           H  
ATOM   1452  HB3 ASP A  89       2.399   0.700 -23.296  1.00 94.13           H  
ATOM   1453  O   ASP A  89      -0.113   1.691 -23.526  1.00 94.13           O  
ATOM   1454  CG  ASP A  89       2.609   0.984 -25.428  1.00 94.13           C  
ATOM   1455  OD1 ASP A  89       1.920   1.684 -26.212  1.00 94.13           O  
ATOM   1456  OD2 ASP A  89       3.163  -0.090 -25.738  1.00 94.13           O  
ATOM   1457  N   GLY A  90      -0.080   3.683 -24.556  1.00 87.17           N  
ATOM   1458  H   GLY A  90       0.484   4.494 -24.767  1.00 87.17           H  
ATOM   1459  CA  GLY A  90      -1.496   3.677 -24.934  1.00 87.17           C  
ATOM   1460  HA2 GLY A  90      -1.784   4.682 -25.241  1.00 87.17           H  
ATOM   1461  HA3 GLY A  90      -2.096   3.388 -24.071  1.00 87.17           H  
ATOM   1462  C   GLY A  90      -1.829   2.716 -26.082  1.00 87.17           C  
ATOM   1463  O   GLY A  90      -3.003   2.428 -26.309  1.00 87.17           O  
ATOM   1464  N   GLY A  91      -0.817   2.221 -26.802  1.00 84.86           N  
ATOM   1465  H   GLY A  91       0.129   2.423 -26.512  1.00 84.86           H  
ATOM   1466  CA  GLY A  91      -0.952   1.187 -27.826  1.00 84.86           C  
ATOM   1467  HA2 GLY A  91      -0.097   1.256 -28.499  1.00 84.86           H  
ATOM   1468  HA3 GLY A  91      -1.869   1.342 -28.395  1.00 84.86           H  
ATOM   1469  C   GLY A  91      -0.971  -0.226 -27.251  1.00 84.86           C  
ATOM   1470  O   GLY A  91      -1.316  -1.165 -27.970  1.00 84.86           O  
ATOM   1471  N   TYR A  92      -0.654  -0.379 -25.963  1.00 74.15           N  
ATOM   1472  H   TYR A  92      -0.317   0.424 -25.450  1.00 74.15           H  
ATOM   1473  CA  TYR A  92      -0.737  -1.647 -25.262  1.00 74.15           C  
ATOM   1474  HA  TYR A  92      -0.278  -2.404 -25.897  1.00 74.15           H  
ATOM   1475  C   TYR A  92      -2.202  -2.045 -25.051  1.00 74.15           C  
ATOM   1476  CB  TYR A  92       0.075  -1.586 -23.971  1.00 74.15           C  
ATOM   1477  HB2 TYR A  92       1.050  -1.148 -24.184  1.00 74.15           H  
ATOM   1478  HB3 TYR A  92      -0.427  -0.952 -23.241  1.00 74.15           H  
ATOM   1479  O   TYR A  92      -2.813  -1.851 -24.000  1.00 74.15           O  
ATOM   1480  CG  TYR A  92       0.300  -2.962 -23.400  1.00 74.15           C  
ATOM   1481  CD1 TYR A  92      -0.470  -3.400 -22.309  1.00 74.15           C  
ATOM   1482  HD1 TYR A  92      -1.229  -2.752 -21.896  1.00 74.15           H  
ATOM   1483  CD2 TYR A  92       1.250  -3.811 -23.999  1.00 74.15           C  
ATOM   1484  HD2 TYR A  92       1.817  -3.468 -24.852  1.00 74.15           H  
ATOM   1485  CE1 TYR A  92      -0.251  -4.678 -21.776  1.00 74.15           C  
ATOM   1486  HE1 TYR A  92      -0.842  -5.027 -20.942  1.00 74.15           H  
ATOM   1487  CE2 TYR A  92       1.481  -5.088 -23.462  1.00 74.15           C  
ATOM   1488  HE2 TYR A  92       2.221  -5.749 -23.888  1.00 74.15           H  
ATOM   1489  OH  TYR A  92       0.948  -6.711 -21.800  1.00 74.15           O  
ATOM   1490  HH  TYR A  92       0.518  -6.821 -20.949  1.00 74.15           H  
ATOM   1491  CZ  TYR A  92       0.734  -5.504 -22.344  1.00 74.15           C  
ATOM   1492  N   VAL A  93      -2.803  -2.584 -26.107  1.00 60.87           N  
ATOM   1493  H   VAL A  93      -2.287  -2.609 -26.975  1.00 60.87           H  
ATOM   1494  CA  VAL A  93      -4.118  -3.201 -26.037  1.00 60.87           C  
ATOM   1495  HA  VAL A  93      -4.777  -2.554 -25.457  1.00 60.87           H  
ATOM   1496  C   VAL A  93      -3.933  -4.515 -25.299  1.00 60.87           C  
ATOM   1497  CB  VAL A  93      -4.744  -3.397 -27.430  1.00 60.87           C  
ATOM   1498  HB  VAL A  93      -4.124  -4.069 -28.024  1.00 60.87           H  
ATOM   1499  O   VAL A  93      -3.290  -5.434 -25.799  1.00 60.87           O  
ATOM   1500  CG1 VAL A  93      -6.157  -3.988 -27.322  1.00 60.87           C  
ATOM   1501 HG11 VAL A  93      -6.789  -3.347 -26.707  1.00 60.87           H  
ATOM   1502 HG12 VAL A  93      -6.593  -4.084 -28.316  1.00 60.87           H  
ATOM   1503 HG13 VAL A  93      -6.110  -4.983 -26.879  1.00 60.87           H  
ATOM   1504  CG2 VAL A  93      -4.863  -2.060 -28.174  1.00 60.87           C  
ATOM   1505 HG21 VAL A  93      -5.435  -1.347 -27.579  1.00 60.87           H  
ATOM   1506 HG22 VAL A  93      -5.355  -2.212 -29.135  1.00 60.87           H  
ATOM   1507 HG23 VAL A  93      -3.873  -1.647 -28.364  1.00 60.87           H  
ATOM   1508  N   LEU A  94      -4.522  -4.605 -24.110  1.00 61.41           N  
ATOM   1509  H   LEU A  94      -4.899  -3.759 -23.708  1.00 61.41           H  
ATOM   1510  CA  LEU A  94      -4.845  -5.884 -23.494  1.00 61.41           C  
ATOM   1511  HA  LEU A  94      -3.935  -6.448 -23.287  1.00 61.41           H  
ATOM   1512  C   LEU A  94      -5.694  -6.668 -24.487  1.00 61.41           C  
ATOM   1513  CB  LEU A  94      -5.627  -5.622 -22.196  1.00 61.41           C  
ATOM   1514  HB2 LEU A  94      -6.177  -6.521 -21.917  1.00 61.41           H  
ATOM   1515  HB3 LEU A  94      -6.365  -4.843 -22.386  1.00 61.41           H  
ATOM   1516  O   LEU A  94      -6.915  -6.495 -24.524  1.00 61.41           O  
ATOM   1517  CG  LEU A  94      -4.689  -5.209 -21.057  1.00 61.41           C  
ATOM   1518  HG  LEU A  94      -3.742  -4.852 -21.462  1.00 61.41           H  
ATOM   1519  CD1 LEU A  94      -5.289  -4.085 -20.222  1.00 61.41           C  
ATOM   1520 HD11 LEU A  94      -6.124  -4.442 -19.618  1.00 61.41           H  
ATOM   1521 HD12 LEU A  94      -4.500  -3.653 -19.606  1.00 61.41           H  
ATOM   1522 HD13 LEU A  94      -5.628  -3.286 -20.882  1.00 61.41           H  
ATOM   1523  CD2 LEU A  94      -4.422  -6.420 -20.180  1.00 61.41           C  
ATOM   1524 HD21 LEU A  94      -3.670  -6.168 -19.432  1.00 61.41           H  
ATOM   1525 HD22 LEU A  94      -5.342  -6.757 -19.702  1.00 61.41           H  
ATOM   1526 HD23 LEU A  94      -4.027  -7.203 -20.828  1.00 61.41           H  
ATOM   1527  N   ASP A  95      -5.067  -7.504 -25.311  1.00 61.71           N  
ATOM   1528  H   ASP A  95      -4.058  -7.499 -25.364  1.00 61.71           H  
ATOM   1529  CA  ASP A  95      -5.826  -8.518 -26.014  1.00 61.71           C  
ATOM   1530  HA  ASP A  95      -6.608  -8.008 -26.577  1.00 61.71           H  
ATOM   1531  C   ASP A  95      -6.467  -9.374 -24.922  1.00 61.71           C  
ATOM   1532  CB  ASP A  95      -4.991  -9.320 -27.018  1.00 61.71           C  
ATOM   1533  HB2 ASP A  95      -4.340 -10.017 -26.489  1.00 61.71           H  
ATOM   1534  HB3 ASP A  95      -4.371  -8.631 -27.591  1.00 61.71           H  
ATOM   1535  O   ASP A  95      -5.797  -9.985 -24.085  1.00 61.71           O  
ATOM   1536  CG  ASP A  95      -5.897 -10.087 -27.995  1.00 61.71           C  
ATOM   1537  OD1 ASP A  95      -7.137 -10.072 -27.788  1.00 61.71           O  
ATOM   1538  OD2 ASP A  95      -5.349 -10.663 -28.960  1.00 61.71           O  
ATOM   1539  N   SER A  96      -7.791  -9.269 -24.835  1.00 56.17           N  
ATOM   1540  H   SER A  96      -8.219  -8.707 -25.556  1.00 56.17           H  
ATOM   1541  CA  SER A  96      -8.577  -9.584 -23.637  1.00 56.17           C  
ATOM   1542  HA  SER A  96      -8.232  -8.941 -22.828  1.00 56.17           H  
ATOM   1543  C   SER A  96      -8.447 -11.030 -23.151  1.00 56.17           C  
ATOM   1544  CB  SER A  96     -10.041  -9.254 -23.928  1.00 56.17           C  
ATOM   1545  HB2 SER A  96     -10.651  -9.478 -23.052  1.00 56.17           H  
ATOM   1546  HB3 SER A  96     -10.126  -8.190 -24.149  1.00 56.17           H  
ATOM   1547  O   SER A  96      -8.923 -11.360 -22.064  1.00 56.17           O  
ATOM   1548  OG  SER A  96     -10.513  -9.998 -25.039  1.00 56.17           O  
ATOM   1549  HG  SER A  96      -9.819 -10.031 -25.702  1.00 56.17           H  
ATOM   1550  N   THR A  97      -7.819 -11.898 -23.942  1.00 62.35           N  
ATOM   1551  H   THR A  97      -7.412 -11.551 -24.799  1.00 62.35           H  
ATOM   1552  CA  THR A  97      -7.663 -13.316 -23.641  1.00 62.35           C  
ATOM   1553  HA  THR A  97      -8.479 -13.623 -22.987  1.00 62.35           H  
ATOM   1554  C   THR A  97      -6.383 -13.668 -22.890  1.00 62.35           C  
ATOM   1555  CB  THR A  97      -7.776 -14.147 -24.922  1.00 62.35           C  
ATOM   1556  HB  THR A  97      -7.598 -15.196 -24.683  1.00 62.35           H  
ATOM   1557  O   THR A  97      -6.387 -14.699 -22.222  1.00 62.35           O  
ATOM   1558  CG2 THR A  97      -9.170 -14.014 -25.543  1.00 62.35           C  
ATOM   1559 HG21 THR A  97      -9.239 -14.675 -26.406  1.00 62.35           H  
ATOM   1560 HG22 THR A  97      -9.338 -12.989 -25.875  1.00 62.35           H  
ATOM   1561 HG23 THR A  97      -9.930 -14.291 -24.813  1.00 62.35           H  
ATOM   1562  OG1 THR A  97      -6.861 -13.734 -25.907  1.00 62.35           O  
ATOM   1563  HG1 THR A  97      -5.979 -13.664 -25.533  1.00 62.35           H  
ATOM   1564  N   ASP A  98      -5.316 -12.865 -22.972  1.00 64.78           N  
ATOM   1565  H   ASP A  98      -5.380 -11.995 -23.481  1.00 64.78           H  
ATOM   1566  CA  ASP A  98      -4.045 -13.169 -22.292  1.00 64.78           C  
ATOM   1567  HA  ASP A  98      -4.277 -13.626 -21.330  1.00 64.78           H  
ATOM   1568  C   ASP A  98      -3.229 -11.890 -22.017  1.00 64.78           C  
ATOM   1569  CB  ASP A  98      -3.248 -14.227 -23.088  1.00 64.78           C  
ATOM   1570  HB2 ASP A  98      -2.710 -13.763 -23.914  1.00 64.78           H  
ATOM   1571  HB3 ASP A  98      -3.950 -14.934 -23.530  1.00 64.78           H  
ATOM   1572  O   ASP A  98      -2.287 -11.576 -22.745  1.00 64.78           O  
ATOM   1573  CG  ASP A  98      -2.278 -15.053 -22.223  1.00 64.78           C  
ATOM   1574  OD1 ASP A  98      -2.261 -14.871 -20.983  1.00 64.78           O  
ATOM   1575  OD2 ASP A  98      -1.648 -15.974 -22.797  1.00 64.78           O  
ATOM   1576  N   PRO A  99      -3.611 -11.080 -21.011  1.00 66.89           N  
ATOM   1577  CA  PRO A  99      -2.743 -10.016 -20.507  1.00 66.89           C  
ATOM   1578  HA  PRO A  99      -2.711  -9.187 -21.213  1.00 66.89           H  
ATOM   1579  C   PRO A  99      -1.324 -10.540 -20.254  1.00 66.89           C  
ATOM   1580  CB  PRO A  99      -3.378  -9.578 -19.178  1.00 66.89           C  
ATOM   1581  HB2 PRO A  99      -2.633  -9.391 -18.405  1.00 66.89           H  
ATOM   1582  HB3 PRO A  99      -4.007  -8.697 -19.309  1.00 66.89           H  
ATOM   1583  O   PRO A  99      -1.162 -11.483 -19.479  1.00 66.89           O  
ATOM   1584  CG  PRO A  99      -4.305 -10.729 -18.811  1.00 66.89           C  
ATOM   1585  HG2 PRO A  99      -5.150 -10.399 -18.205  1.00 66.89           H  
ATOM   1586  HG3 PRO A  99      -3.732 -11.523 -18.333  1.00 66.89           H  
ATOM   1587  CD  PRO A  99      -4.770 -11.242 -20.154  1.00 66.89           C  
ATOM   1588  HD2 PRO A  99      -5.098 -12.277 -20.055  1.00 66.89           H  
ATOM   1589  HD3 PRO A  99      -5.584 -10.624 -20.531  1.00 66.89           H  
ATOM   1590  N   ASP A 100      -0.298  -9.878 -20.807  1.00 81.79           N  
ATOM   1591  H   ASP A 100      -0.475  -9.217 -21.550  1.00 81.79           H  
ATOM   1592  CA  ASP A 100       1.102 -10.156 -20.452  1.00 81.79           C  
ATOM   1593  HA  ASP A 100       1.231 -11.238 -20.445  1.00 81.79           H  
ATOM   1594  C   ASP A 100       1.381  -9.651 -19.023  1.00 81.79           C  
ATOM   1595  CB  ASP A 100       2.093  -9.613 -21.498  1.00 81.79           C  
ATOM   1596  HB2 ASP A 100       1.727  -9.825 -22.502  1.00 81.79           H  
ATOM   1597  HB3 ASP A 100       2.217  -8.539 -21.361  1.00 81.79           H  
ATOM   1598  O   ASP A 100       1.945  -8.586 -18.762  1.00 81.79           O  
ATOM   1599  CG  ASP A 100       3.509 -10.156 -21.343  1.00 81.79           C  
ATOM   1600  OD1 ASP A 100       3.800 -10.715 -20.258  1.00 81.79           O  
ATOM   1601  OD2 ASP A 100       4.312  -9.948 -22.277  1.00 81.79           O  
ATOM   1602  N   TYR A 101       0.894 -10.417 -18.049  1.00 84.86           N  
ATOM   1603  H   TYR A 101       0.332 -11.204 -18.339  1.00 84.86           H  
ATOM   1604  CA  TYR A 101       1.103 -10.177 -16.627  1.00 84.86           C  
ATOM   1605  HA  TYR A 101       0.754  -9.175 -16.378  1.00 84.86           H  
ATOM   1606  C   TYR A 101       2.583 -10.231 -16.246  1.00 84.86           C  
ATOM   1607  CB  TYR A 101       0.321 -11.233 -15.833  1.00 84.86           C  
ATOM   1608  HB2 TYR A 101       0.631 -12.219 -16.177  1.00 84.86           H  
ATOM   1609  HB3 TYR A 101       0.608 -11.153 -14.784  1.00 84.86           H  
ATOM   1610  O   TYR A 101       2.966  -9.713 -15.192  1.00 84.86           O  
ATOM   1611  CG  TYR A 101      -1.196 -11.141 -15.882  1.00 84.86           C  
ATOM   1612  CD1 TYR A 101      -1.843  -9.896 -15.768  1.00 84.86           C  
ATOM   1613  HD1 TYR A 101      -1.267  -8.984 -15.808  1.00 84.86           H  
ATOM   1614  CD2 TYR A 101      -1.969 -12.314 -15.976  1.00 84.86           C  
ATOM   1615  HD2 TYR A 101      -1.488 -13.268 -16.133  1.00 84.86           H  
ATOM   1616  CE1 TYR A 101      -3.242  -9.816 -15.664  1.00 84.86           C  
ATOM   1617  HE1 TYR A 101      -3.720  -8.851 -15.591  1.00 84.86           H  
ATOM   1618  CE2 TYR A 101      -3.372 -12.244 -15.884  1.00 84.86           C  
ATOM   1619  HE2 TYR A 101      -3.970 -13.139 -15.979  1.00 84.86           H  
ATOM   1620  OH  TYR A 101      -5.365 -10.922 -15.657  1.00 84.86           O  
ATOM   1621  HH  TYR A 101      -5.663 -10.012 -15.714  1.00 84.86           H  
ATOM   1622  CZ  TYR A 101      -4.009 -10.998 -15.713  1.00 84.86           C  
ATOM   1623  N   ASP A 102       3.404 -10.861 -17.079  1.00 88.08           N  
ATOM   1624  H   ASP A 102       3.056 -11.153 -17.981  1.00 88.08           H  
ATOM   1625  CA  ASP A 102       4.825 -11.035 -16.850  1.00 88.08           C  
ATOM   1626  HA  ASP A 102       4.993 -11.212 -15.787  1.00 88.08           H  
ATOM   1627  C   ASP A 102       5.582  -9.750 -17.211  1.00 88.08           C  
ATOM   1628  CB  ASP A 102       5.286 -12.293 -17.596  1.00 88.08           C  
ATOM   1629  HB2 ASP A 102       5.157 -12.155 -18.670  1.00 88.08           H  
ATOM   1630  HB3 ASP A 102       6.349 -12.447 -17.411  1.00 88.08           H  
ATOM   1631  O   ASP A 102       6.464  -9.344 -16.452  1.00 88.08           O  
ATOM   1632  CG  ASP A 102       4.514 -13.548 -17.146  1.00 88.08           C  
ATOM   1633  OD1 ASP A 102       4.050 -13.606 -15.966  1.00 88.08           O  
ATOM   1634  OD2 ASP A 102       4.435 -14.505 -17.948  1.00 88.08           O  
ATOM   1635  N   ALA A 103       5.145  -9.022 -18.246  1.00 91.22           N  
ATOM   1636  H   ALA A 103       4.496  -9.452 -18.889  1.00 91.22           H  
ATOM   1637  CA  ALA A 103       5.621  -7.671 -18.550  1.00 91.22           C  
ATOM   1638  HA  ALA A 103       6.698  -7.717 -18.711  1.00 91.22           H  
ATOM   1639  C   ALA A 103       5.364  -6.677 -17.399  1.00 91.22           C  
ATOM   1640  CB  ALA A 103       4.975  -7.194 -19.855  1.00 91.22           C  
ATOM   1641  HB1 ALA A 103       3.891  -7.138 -19.752  1.00 91.22           H  
ATOM   1642  HB2 ALA A 103       5.217  -7.888 -20.661  1.00 91.22           H  
ATOM   1643  HB3 ALA A 103       5.359  -6.209 -20.119  1.00 91.22           H  
ATOM   1644  O   ALA A 103       6.263  -5.932 -17.013  1.00 91.22           O  
ATOM   1645  N   TYR A 104       4.185  -6.693 -16.764  1.00 93.28           N  
ATOM   1646  H   TYR A 104       3.454  -7.280 -17.141  1.00 93.28           H  
ATOM   1647  CA  TYR A 104       3.919  -5.805 -15.617  1.00 93.28           C  
ATOM   1648  HA  TYR A 104       4.177  -4.787 -15.908  1.00 93.28           H  
ATOM   1649  C   TYR A 104       4.775  -6.137 -14.388  1.00 93.28           C  
ATOM   1650  CB  TYR A 104       2.436  -5.849 -15.236  1.00 93.28           C  
ATOM   1651  HB2 TYR A 104       2.307  -5.343 -14.279  1.00 93.28           H  
ATOM   1652  HB3 TYR A 104       2.140  -6.888 -15.092  1.00 93.28           H  
ATOM   1653  O   TYR A 104       5.214  -5.238 -13.666  1.00 93.28           O  
ATOM   1654  CG  TYR A 104       1.509  -5.182 -16.232  1.00 93.28           C  
ATOM   1655  CD1 TYR A 104       1.691  -3.828 -16.588  1.00 93.28           C  
ATOM   1656  HD1 TYR A 104       2.529  -3.266 -16.203  1.00 93.28           H  
ATOM   1657  CD2 TYR A 104       0.461  -5.921 -16.810  1.00 93.28           C  
ATOM   1658  HD2 TYR A 104       0.346  -6.972 -16.588  1.00 93.28           H  
ATOM   1659  CE1 TYR A 104       0.816  -3.208 -17.500  1.00 93.28           C  
ATOM   1660  HE1 TYR A 104       0.968  -2.180 -17.795  1.00 93.28           H  
ATOM   1661  CE2 TYR A 104      -0.414  -5.304 -17.721  1.00 93.28           C  
ATOM   1662  HE2 TYR A 104      -1.200  -5.871 -18.197  1.00 93.28           H  
ATOM   1663  OH  TYR A 104      -1.099  -3.376 -18.948  1.00 93.28           O  
ATOM   1664  HH  TYR A 104      -0.787  -2.540 -19.302  1.00 93.28           H  
ATOM   1665  CZ  TYR A 104      -0.243  -3.947 -18.064  1.00 93.28           C  
ATOM   1666  N   LEU A 105       5.039  -7.422 -14.146  1.00 92.88           N  
ATOM   1667  H   LEU A 105       4.669  -8.114 -14.782  1.00 92.88           H  
ATOM   1668  CA  LEU A 105       5.973  -7.845 -13.104  1.00 92.88           C  
ATOM   1669  HA  LEU A 105       5.722  -7.336 -12.173  1.00 92.88           H  
ATOM   1670  C   LEU A 105       7.415  -7.448 -13.442  1.00 92.88           C  
ATOM   1671  CB  LEU A 105       5.859  -9.359 -12.917  1.00 92.88           C  
ATOM   1672  HB2 LEU A 105       6.782  -9.736 -12.477  1.00 92.88           H  
ATOM   1673  HB3 LEU A 105       5.744  -9.800 -13.907  1.00 92.88           H  
ATOM   1674  O   LEU A 105       8.128  -6.990 -12.553  1.00 92.88           O  
ATOM   1675  CG  LEU A 105       4.684  -9.798 -12.037  1.00 92.88           C  
ATOM   1676  HG  LEU A 105       3.767  -9.300 -12.353  1.00 92.88           H  
ATOM   1677  CD1 LEU A 105       4.502 -11.307 -12.166  1.00 92.88           C  
ATOM   1678 HD11 LEU A 105       5.399 -11.823 -11.824  1.00 92.88           H  
ATOM   1679 HD12 LEU A 105       3.651 -11.606 -11.553  1.00 92.88           H  
ATOM   1680 HD13 LEU A 105       4.322 -11.543 -13.215  1.00 92.88           H  
ATOM   1681  CD2 LEU A 105       4.944  -9.510 -10.556  1.00 92.88           C  
ATOM   1682 HD21 LEU A 105       4.088  -9.825  -9.959  1.00 92.88           H  
ATOM   1683 HD22 LEU A 105       5.831 -10.050 -10.224  1.00 92.88           H  
ATOM   1684 HD23 LEU A 105       5.121  -8.445 -10.405  1.00 92.88           H  
ATOM   1685  N   SER A 106       7.826  -7.565 -14.707  1.00 94.76           N  
ATOM   1686  H   SER A 106       7.200  -7.986 -15.378  1.00 94.76           H  
ATOM   1687  CA  SER A 106       9.119  -7.075 -15.199  1.00 94.76           C  
ATOM   1688  HA  SER A 106       9.924  -7.587 -14.672  1.00 94.76           H  
ATOM   1689  C   SER A 106       9.277  -5.572 -14.958  1.00 94.76           C  
ATOM   1690  CB  SER A 106       9.253  -7.383 -16.693  1.00 94.76           C  
ATOM   1691  HB2 SER A 106       8.380  -7.015 -17.232  1.00 94.76           H  
ATOM   1692  HB3 SER A 106       9.329  -8.459 -16.848  1.00 94.76           H  
ATOM   1693  O   SER A 106      10.279  -5.148 -14.375  1.00 94.76           O  
ATOM   1694  OG  SER A 106      10.392  -6.739 -17.213  1.00 94.76           O  
ATOM   1695  HG  SER A 106      11.128  -7.352 -17.151  1.00 94.76           H  
ATOM   1696  N   SER A 107       8.261  -4.772 -15.302  1.00 95.62           N  
ATOM   1697  H   SER A 107       7.523  -5.160 -15.872  1.00 95.62           H  
ATOM   1698  CA  SER A 107       8.210  -3.337 -15.006  1.00 95.62           C  
ATOM   1699  HA  SER A 107       9.016  -2.832 -15.539  1.00 95.62           H  
ATOM   1700  C   SER A 107       8.385  -3.060 -13.515  1.00 95.62           C  
ATOM   1701  CB  SER A 107       6.870  -2.749 -15.462  1.00 95.62           C  
ATOM   1702  HB2 SER A 107       6.056  -3.414 -15.172  1.00 95.62           H  
ATOM   1703  HB3 SER A 107       6.711  -1.785 -14.981  1.00 95.62           H  
ATOM   1704  O   SER A 107       9.218  -2.242 -13.135  1.00 95.62           O  
ATOM   1705  OG  SER A 107       6.847  -2.569 -16.859  1.00 95.62           O  
ATOM   1706  HG  SER A 107       7.347  -1.773 -17.053  1.00 95.62           H  
ATOM   1707  N   LEU A 108       7.651  -3.766 -12.650  1.00 96.25           N  
ATOM   1708  H   LEU A 108       6.994  -4.439 -13.017  1.00 96.25           H  
ATOM   1709  CA  LEU A 108       7.746  -3.581 -11.202  1.00 96.25           C  
ATOM   1710  HA  LEU A 108       7.564  -2.529 -10.983  1.00 96.25           H  
ATOM   1711  C   LEU A 108       9.133  -3.931 -10.649  1.00 96.25           C  
ATOM   1712  CB  LEU A 108       6.660  -4.430 -10.531  1.00 96.25           C  
ATOM   1713  HB2 LEU A 108       5.691  -4.119 -10.921  1.00 96.25           H  
ATOM   1714  HB3 LEU A 108       6.803  -5.473 -10.813  1.00 96.25           H  
ATOM   1715  O   LEU A 108       9.682  -3.174  -9.852  1.00 96.25           O  
ATOM   1716  CG  LEU A 108       6.653  -4.348  -8.995  1.00 96.25           C  
ATOM   1717  HG  LEU A 108       7.552  -4.822  -8.603  1.00 96.25           H  
ATOM   1718  CD1 LEU A 108       6.577  -2.925  -8.440  1.00 96.25           C  
ATOM   1719 HD11 LEU A 108       6.529  -2.966  -7.352  1.00 96.25           H  
ATOM   1720 HD12 LEU A 108       7.486  -2.387  -8.709  1.00 96.25           H  
ATOM   1721 HD13 LEU A 108       5.712  -2.383  -8.824  1.00 96.25           H  
ATOM   1722  CD2 LEU A 108       5.449  -5.127  -8.480  1.00 96.25           C  
ATOM   1723 HD21 LEU A 108       5.541  -6.169  -8.788  1.00 96.25           H  
ATOM   1724 HD22 LEU A 108       5.420  -5.061  -7.392  1.00 96.25           H  
ATOM   1725 HD23 LEU A 108       4.528  -4.712  -8.888  1.00 96.25           H  
ATOM   1726  N   LEU A 109       9.700  -5.062 -11.066  1.00 96.07           N  
ATOM   1727  H   LEU A 109       9.201  -5.638 -11.729  1.00 96.07           H  
ATOM   1728  CA  LEU A 109      11.033  -5.486 -10.636  1.00 96.07           C  
ATOM   1729  HA  LEU A 109      11.093  -5.439  -9.549  1.00 96.07           H  
ATOM   1730  C   LEU A 109      12.120  -4.541 -11.164  1.00 96.07           C  
ATOM   1731  CB  LEU A 109      11.273  -6.933 -11.091  1.00 96.07           C  
ATOM   1732  HB2 LEU A 109      11.072  -6.987 -12.161  1.00 96.07           H  
ATOM   1733  HB3 LEU A 109      12.323  -7.176 -10.928  1.00 96.07           H  
ATOM   1734  O   LEU A 109      13.058  -4.239 -10.438  1.00 96.07           O  
ATOM   1735  CG  LEU A 109      10.416  -7.994 -10.377  1.00 96.07           C  
ATOM   1736  HG  LEU A 109       9.358  -7.757 -10.485  1.00 96.07           H  
ATOM   1737  CD1 LEU A 109      10.672  -9.359 -11.016  1.00 96.07           C  
ATOM   1738 HD11 LEU A 109      10.450  -9.306 -12.082  1.00 96.07           H  
ATOM   1739 HD12 LEU A 109      11.715  -9.644 -10.882  1.00 96.07           H  
ATOM   1740 HD13 LEU A 109      10.024 -10.107 -10.558  1.00 96.07           H  
ATOM   1741  CD2 LEU A 109      10.723  -8.098  -8.881  1.00 96.07           C  
ATOM   1742 HD21 LEU A 109      10.157  -8.922  -8.446  1.00 96.07           H  
ATOM   1743 HD22 LEU A 109      10.438  -7.175  -8.376  1.00 96.07           H  
ATOM   1744 HD23 LEU A 109      11.788  -8.273  -8.733  1.00 96.07           H  
ATOM   1745  N   THR A 110      11.956  -3.996 -12.371  1.00 97.30           N  
ATOM   1746  H   THR A 110      11.178  -4.310 -12.934  1.00 97.30           H  
ATOM   1747  CA  THR A 110      12.848  -2.965 -12.928  1.00 97.30           C  
ATOM   1748  HA  THR A 110      13.879  -3.312 -12.868  1.00 97.30           H  
ATOM   1749  C   THR A 110      12.763  -1.657 -12.136  1.00 97.30           C  
ATOM   1750  CB  THR A 110      12.514  -2.708 -14.405  1.00 97.30           C  
ATOM   1751  HB  THR A 110      11.481  -2.373 -14.494  1.00 97.30           H  
ATOM   1752  O   THR A 110      13.775  -1.018 -11.872  1.00 97.30           O  
ATOM   1753  CG2 THR A 110      13.419  -1.647 -15.028  1.00 97.30           C  
ATOM   1754 HG21 THR A 110      13.140  -0.658 -14.664  1.00 97.30           H  
ATOM   1755 HG22 THR A 110      13.311  -1.657 -16.113  1.00 97.30           H  
ATOM   1756 HG23 THR A 110      14.457  -1.839 -14.755  1.00 97.30           H  
ATOM   1757  OG1 THR A 110      12.657  -3.903 -15.145  1.00 97.30           O  
ATOM   1758  HG1 THR A 110      11.845  -4.400 -15.022  1.00 97.30           H  
ATOM   1759  N   LEU A 111      11.570  -1.253 -11.690  1.00 97.37           N  
ATOM   1760  H   LEU A 111      10.747  -1.770 -11.963  1.00 97.37           H  
ATOM   1761  CA  LEU A 111      11.428  -0.094 -10.801  1.00 97.37           C  
ATOM   1762  HA  LEU A 111      11.969   0.751 -11.227  1.00 97.37           H  
ATOM   1763  C   LEU A 111      12.049  -0.351  -9.425  1.00 97.37           C  
ATOM   1764  CB  LEU A 111       9.941   0.261 -10.644  1.00 97.37           C  
ATOM   1765  HB2 LEU A 111       9.843   0.996  -9.845  1.00 97.37           H  
ATOM   1766  HB3 LEU A 111       9.400  -0.634 -10.338  1.00 97.37           H  
ATOM   1767  O   LEU A 111      12.617   0.555  -8.821  1.00 97.37           O  
ATOM   1768  CG  LEU A 111       9.283   0.834 -11.908  1.00 97.37           C  
ATOM   1769  HG  LEU A 111       9.442   0.175 -12.761  1.00 97.37           H  
ATOM   1770  CD1 LEU A 111       7.785   0.970 -11.662  1.00 97.37           C  
ATOM   1771 HD11 LEU A 111       7.357  -0.016 -11.484  1.00 97.37           H  
ATOM   1772 HD12 LEU A 111       7.622   1.607 -10.792  1.00 97.37           H  
ATOM   1773 HD13 LEU A 111       7.311   1.405 -12.541  1.00 97.37           H  
ATOM   1774  CD2 LEU A 111       9.837   2.210 -12.259  1.00 97.37           C  
ATOM   1775 HD21 LEU A 111       9.311   2.610 -13.126  1.00 97.37           H  
ATOM   1776 HD22 LEU A 111       9.732   2.888 -11.412  1.00 97.37           H  
ATOM   1777 HD23 LEU A 111      10.890   2.108 -12.520  1.00 97.37           H  
ATOM   1778  N   LEU A 112      11.938  -1.577  -8.916  1.00 95.97           N  
ATOM   1779  H   LEU A 112      11.430  -2.270  -9.448  1.00 95.97           H  
ATOM   1780  CA  LEU A 112      12.481  -1.955  -7.618  1.00 95.97           C  
ATOM   1781  HA  LEU A 112      12.264  -1.141  -6.926  1.00 95.97           H  
ATOM   1782  C   LEU A 112      14.008  -2.127  -7.646  1.00 95.97           C  
ATOM   1783  CB  LEU A 112      11.734  -3.210  -7.139  1.00 95.97           C  
ATOM   1784  HB2 LEU A 112      10.665  -3.030  -7.251  1.00 95.97           H  
ATOM   1785  HB3 LEU A 112      11.996  -4.044  -7.790  1.00 95.97           H  
ATOM   1786  O   LEU A 112      14.642  -1.933  -6.610  1.00 95.97           O  
ATOM   1787  CG  LEU A 112      11.998  -3.613  -5.677  1.00 95.97           C  
ATOM   1788  HG  LEU A 112      13.047  -3.878  -5.544  1.00 95.97           H  
ATOM   1789  CD1 LEU A 112      11.651  -2.488  -4.695  1.00 95.97           C  
ATOM   1790 HD11 LEU A 112      12.421  -1.719  -4.749  1.00 95.97           H  
ATOM   1791 HD12 LEU A 112      11.631  -2.870  -3.675  1.00 95.97           H  
ATOM   1792 HD13 LEU A 112      10.690  -2.043  -4.955  1.00 95.97           H  
ATOM   1793  CD2 LEU A 112      11.146  -4.845  -5.362  1.00 95.97           C  
ATOM   1794 HD21 LEU A 112      11.244  -5.121  -4.312  1.00 95.97           H  
ATOM   1795 HD22 LEU A 112      11.482  -5.678  -5.979  1.00 95.97           H  
ATOM   1796 HD23 LEU A 112      10.098  -4.640  -5.581  1.00 95.97           H  
ATOM   1797  N   SER A 113      14.606  -2.459  -8.797  1.00 95.69           N  
ATOM   1798  H   SER A 113      14.032  -2.662  -9.603  1.00 95.69           H  
ATOM   1799  CA  SER A 113      16.053  -2.706  -8.936  1.00 95.69           C  
ATOM   1800  HA  SER A 113      16.349  -3.420  -8.168  1.00 95.69           H  
ATOM   1801  C   SER A 113      16.893  -1.443  -8.736  1.00 95.69           C  
ATOM   1802  CB  SER A 113      16.377  -3.349 -10.287  1.00 95.69           C  
ATOM   1803  HB2 SER A 113      15.723  -4.205 -10.454  1.00 95.69           H  
ATOM   1804  HB3 SER A 113      17.411  -3.694 -10.273  1.00 95.69           H  
ATOM   1805  O   SER A 113      18.037  -1.503  -8.300  1.00 95.69           O  
ATOM   1806  OG  SER A 113      16.218  -2.403 -11.321  1.00 95.69           O  
ATOM   1807  HG  SER A 113      16.327  -2.826 -12.176  1.00 95.69           H  
ATOM   1808  N   VAL A 114      16.281  -0.275  -8.942  1.00 95.61           N  
ATOM   1809  H   VAL A 114      15.376  -0.313  -9.389  1.00 95.61           H  
ATOM   1810  CA  VAL A 114      16.841   1.039  -8.597  1.00 95.61           C  
ATOM   1811  HA  VAL A 114      17.778   1.186  -9.134  1.00 95.61           H  
ATOM   1812  C   VAL A 114      17.148   1.167  -7.098  1.00 95.61           C  
ATOM   1813  CB  VAL A 114      15.827   2.111  -9.031  1.00 95.61           C  
ATOM   1814  HB  VAL A 114      14.846   1.837  -8.643  1.00 95.61           H  
ATOM   1815  O   VAL A 114      18.027   1.934  -6.705  1.00 95.61           O  
ATOM   1816  CG1 VAL A 114      16.137   3.511  -8.503  1.00 95.61           C  
ATOM   1817 HG11 VAL A 114      17.138   3.810  -8.815  1.00 95.61           H  
ATOM   1818 HG12 VAL A 114      15.376   4.200  -8.868  1.00 95.61           H  
ATOM   1819 HG13 VAL A 114      16.081   3.527  -7.415  1.00 95.61           H  
ATOM   1820  CG2 VAL A 114      15.744   2.172 -10.563  1.00 95.61           C  
ATOM   1821 HG21 VAL A 114      15.492   1.194 -10.973  1.00 95.61           H  
ATOM   1822 HG22 VAL A 114      16.697   2.498 -10.978  1.00 95.61           H  
ATOM   1823 HG23 VAL A 114      14.957   2.867 -10.858  1.00 95.61           H  
ATOM   1824  N   TYR A 115      16.414   0.438  -6.255  1.00 93.99           N  
ATOM   1825  H   TYR A 115      15.739  -0.200  -6.651  1.00 93.99           H  
ATOM   1826  CA  TYR A 115      16.477   0.557  -4.797  1.00 93.99           C  
ATOM   1827  HA  TYR A 115      17.109   1.402  -4.527  1.00 93.99           H  
ATOM   1828  C   TYR A 115      17.063  -0.678  -4.108  1.00 93.99           C  
ATOM   1829  CB  TYR A 115      15.065   0.830  -4.271  1.00 93.99           C  
ATOM   1830  HB2 TYR A 115      15.134   1.025  -3.201  1.00 93.99           H  
ATOM   1831  HB3 TYR A 115      14.462  -0.069  -4.399  1.00 93.99           H  
ATOM   1832  O   TYR A 115      17.436  -0.597  -2.938  1.00 93.99           O  
ATOM   1833  CG  TYR A 115      14.357   1.999  -4.932  1.00 93.99           C  
ATOM   1834  CD1 TYR A 115      14.766   3.315  -4.657  1.00 93.99           C  
ATOM   1835  HD1 TYR A 115      15.603   3.481  -3.994  1.00 93.99           H  
ATOM   1836  CD2 TYR A 115      13.308   1.774  -5.841  1.00 93.99           C  
ATOM   1837  HD2 TYR A 115      13.023   0.765  -6.102  1.00 93.99           H  
ATOM   1838  CE1 TYR A 115      14.117   4.409  -5.257  1.00 93.99           C  
ATOM   1839  HE1 TYR A 115      14.446   5.414  -5.040  1.00 93.99           H  
ATOM   1840  CE2 TYR A 115      12.658   2.861  -6.454  1.00 93.99           C  
ATOM   1841  HE2 TYR A 115      11.881   2.691  -7.184  1.00 93.99           H  
ATOM   1842  OH  TYR A 115      12.418   5.227  -6.744  1.00 93.99           O  
ATOM   1843  HH  TYR A 115      12.807   6.066  -6.487  1.00 93.99           H  
ATOM   1844  CZ  TYR A 115      13.054   4.180  -6.157  1.00 93.99           C  
ATOM   1845  N   ALA A 116      17.109  -1.814  -4.803  1.00 92.14           N  
ATOM   1846  H   ALA A 116      16.817  -1.798  -5.769  1.00 92.14           H  
ATOM   1847  CA  ALA A 116      17.537  -3.099  -4.271  1.00 92.14           C  
ATOM   1848  HA  ALA A 116      18.221  -2.948  -3.437  1.00 92.14           H  
ATOM   1849  C   ALA A 116      18.265  -3.903  -5.353  1.00 92.14           C  
ATOM   1850  CB  ALA A 116      16.295  -3.842  -3.766  1.00 92.14           C  
ATOM   1851  HB1 ALA A 116      16.551  -4.877  -3.539  1.00 92.14           H  
ATOM   1852  HB2 ALA A 116      15.918  -3.356  -2.866  1.00 92.14           H  
ATOM   1853  HB3 ALA A 116      15.524  -3.820  -4.537  1.00 92.14           H  
ATOM   1854  O   ALA A 116      17.714  -4.139  -6.425  1.00 92.14           O  
ATOM   1855  N   ASP A 117      19.479  -4.356  -5.046  1.00 87.61           N  
ATOM   1856  H   ASP A 117      19.855  -4.184  -4.125  1.00 87.61           H  
ATOM   1857  CA  ASP A 117      20.256  -5.213  -5.941  1.00 87.61           C  
ATOM   1858  HA  ASP A 117      20.204  -4.781  -6.940  1.00 87.61           H  
ATOM   1859  C   ASP A 117      19.664  -6.635  -6.044  1.00 87.61           C  
ATOM   1860  CB  ASP A 117      21.746  -5.198  -5.529  1.00 87.61           C  
ATOM   1861  HB2 ASP A 117      22.314  -5.766  -6.266  1.00 87.61           H  
ATOM   1862  HB3 ASP A 117      22.102  -4.169  -5.566  1.00 87.61           H  
ATOM   1863  O   ASP A 117      18.798  -7.056  -5.266  1.00 87.61           O  
ATOM   1864  CG  ASP A 117      22.051  -5.773  -4.138  1.00 87.61           C  
ATOM   1865  OD1 ASP A 117      21.178  -6.468  -3.574  1.00 87.61           O  
ATOM   1866  OD2 ASP A 117      23.154  -5.542  -3.607  1.00 87.61           O  
ATOM   1867  N   SER A 118      20.156  -7.416  -7.011  1.00 88.00           N  
ATOM   1868  H   SER A 118      20.868  -7.037  -7.619  1.00 88.00           H  
ATOM   1869  CA  SER A 118      19.704  -8.801  -7.201  1.00 88.00           C  
ATOM   1870  HA  SER A 118      18.630  -8.791  -7.389  1.00 88.00           H  
ATOM   1871  C   SER A 118      19.954  -9.667  -5.960  1.00 88.00           C  
ATOM   1872  CB  SER A 118      20.404  -9.420  -8.414  1.00 88.00           C  
ATOM   1873  HB2 SER A 118      20.294  -8.761  -9.275  1.00 88.00           H  
ATOM   1874  HB3 SER A 118      21.466  -9.552  -8.207  1.00 88.00           H  
ATOM   1875  O   SER A 118      19.157 -10.553  -5.650  1.00 88.00           O  
ATOM   1876  OG  SER A 118      19.813 -10.668  -8.716  1.00 88.00           O  
ATOM   1877  HG  SER A 118      19.925 -11.263  -7.970  1.00 88.00           H  
ATOM   1878  N   LYS A 119      21.032  -9.406  -5.208  1.00 87.27           N  
ATOM   1879  H   LYS A 119      21.604  -8.614  -5.462  1.00 87.27           H  
ATOM   1880  CA  LYS A 119      21.340 -10.126  -3.961  1.00 87.27           C  
ATOM   1881  HA  LYS A 119      21.333 -11.201  -4.144  1.00 87.27           H  
ATOM   1882  C   LYS A 119      20.300  -9.860  -2.884  1.00 87.27           C  
ATOM   1883  CB  LYS A 119      22.717  -9.707  -3.443  1.00 87.27           C  
ATOM   1884  HB2 LYS A 119      22.785  -8.619  -3.432  1.00 87.27           H  
ATOM   1885  HB3 LYS A 119      22.839 -10.067  -2.421  1.00 87.27           H  
ATOM   1886  O   LYS A 119      19.942 -10.768  -2.141  1.00 87.27           O  
ATOM   1887  CG  LYS A 119      23.840 -10.294  -4.298  1.00 87.27           C  
ATOM   1888  HG2 LYS A 119      23.673 -10.052  -5.348  1.00 87.27           H  
ATOM   1889  HG3 LYS A 119      23.862 -11.377  -4.178  1.00 87.27           H  
ATOM   1890  CD  LYS A 119      25.170  -9.689  -3.855  1.00 87.27           C  
ATOM   1891  HD2 LYS A 119      25.347  -9.889  -2.799  1.00 87.27           H  
ATOM   1892  HD3 LYS A 119      25.111  -8.612  -4.010  1.00 87.27           H  
ATOM   1893  CE  LYS A 119      26.301 -10.277  -4.695  1.00 87.27           C  
ATOM   1894  HE2 LYS A 119      25.889 -10.585  -5.656  1.00 87.27           H  
ATOM   1895  HE3 LYS A 119      26.707 -11.156  -4.194  1.00 87.27           H  
ATOM   1896  NZ  LYS A 119      27.339  -9.257  -4.938  1.00 87.27           N  
ATOM   1897  HZ1 LYS A 119      26.929  -8.551  -5.532  1.00 87.27           H  
ATOM   1898  HZ2 LYS A 119      27.635  -8.791  -4.092  1.00 87.27           H  
ATOM   1899  HZ3 LYS A 119      28.115  -9.620  -5.472  1.00 87.27           H  
ATOM   1900  N   THR A 120      19.771  -8.644  -2.809  1.00 84.94           N  
ATOM   1901  H   THR A 120      20.158  -7.922  -3.400  1.00 84.94           H  
ATOM   1902  CA  THR A 120      18.693  -8.277  -1.892  1.00 84.94           C  
ATOM   1903  HA  THR A 120      19.013  -8.490  -0.872  1.00 84.94           H  
ATOM   1904  C   THR A 120      17.457  -9.119  -2.179  1.00 84.94           C  
ATOM   1905  CB  THR A 120      18.375  -6.778  -1.978  1.00 84.94           C  
ATOM   1906  HB  THR A 120      18.075  -6.513  -2.992  1.00 84.94           H  
ATOM   1907  O   THR A 120      16.844  -9.618  -1.237  1.00 84.94           O  
ATOM   1908  CG2 THR A 120      17.265  -6.362  -1.008  1.00 84.94           C  
ATOM   1909 HG21 THR A 120      17.514  -6.681   0.004  1.00 84.94           H  
ATOM   1910 HG22 THR A 120      17.166  -5.277  -1.024  1.00 84.94           H  
ATOM   1911 HG23 THR A 120      16.316  -6.803  -1.312  1.00 84.94           H  
ATOM   1912  OG1 THR A 120      19.510  -6.035  -1.613  1.00 84.94           O  
ATOM   1913  HG1 THR A 120      20.166  -6.159  -2.303  1.00 84.94           H  
ATOM   1914  N   TYR A 121      17.127  -9.365  -3.452  1.00 87.14           N  
ATOM   1915  H   TYR A 121      17.668  -8.935  -4.187  1.00 87.14           H  
ATOM   1916  CA  TYR A 121      16.009 -10.241  -3.823  1.00 87.14           C  
ATOM   1917  HA  TYR A 121      15.102  -9.888  -3.332  1.00 87.14           H  
ATOM   1918  C   TYR A 121      16.219 -11.683  -3.359  1.00 87.14           C  
ATOM   1919  CB  TYR A 121      15.784 -10.202  -5.340  1.00 87.14           C  
ATOM   1920  HB2 TYR A 121      14.999 -10.915  -5.592  1.00 87.14           H  
ATOM   1921  HB3 TYR A 121      16.686 -10.546  -5.845  1.00 87.14           H  
ATOM   1922  O   TYR A 121      15.279 -12.319  -2.881  1.00 87.14           O  
ATOM   1923  CG  TYR A 121      15.391  -8.862  -5.929  1.00 87.14           C  
ATOM   1924  CD1 TYR A 121      15.041  -7.761  -5.114  1.00 87.14           C  
ATOM   1925  HD1 TYR A 121      15.052  -7.826  -4.036  1.00 87.14           H  
ATOM   1926  CD2 TYR A 121      15.354  -8.734  -7.330  1.00 87.14           C  
ATOM   1927  HD2 TYR A 121      15.620  -9.571  -7.960  1.00 87.14           H  
ATOM   1928  CE1 TYR A 121      14.708  -6.533  -5.698  1.00 87.14           C  
ATOM   1929  HE1 TYR A 121      14.468  -5.682  -5.078  1.00 87.14           H  
ATOM   1930  CE2 TYR A 121      14.989  -7.511  -7.917  1.00 87.14           C  
ATOM   1931  HE2 TYR A 121      14.966  -7.391  -8.990  1.00 87.14           H  
ATOM   1932  OH  TYR A 121      14.406  -5.215  -7.658  1.00 87.14           O  
ATOM   1933  HH  TYR A 121      14.583  -4.490  -7.053  1.00 87.14           H  
ATOM   1934  CZ  TYR A 121      14.696  -6.406  -7.099  1.00 87.14           C  
ATOM   1935  N   GLU A 122      17.439 -12.201  -3.445  1.00 87.45           N  
ATOM   1936  H   GLU A 122      18.172 -11.658  -3.879  1.00 87.45           H  
ATOM   1937  CA  GLU A 122      17.762 -13.533  -2.927  1.00 87.45           C  
ATOM   1938  HA  GLU A 122      17.018 -14.243  -3.288  1.00 87.45           H  
ATOM   1939  C   GLU A 122      17.695 -13.572  -1.394  1.00 87.45           C  
ATOM   1940  CB  GLU A 122      19.132 -13.988  -3.451  1.00 87.45           C  
ATOM   1941  HB2 GLU A 122      19.353 -14.967  -3.024  1.00 87.45           H  
ATOM   1942  HB3 GLU A 122      19.904 -13.284  -3.141  1.00 87.45           H  
ATOM   1943  O   GLU A 122      17.027 -14.438  -0.826  1.00 87.45           O  
ATOM   1944  CG  GLU A 122      19.116 -14.106  -4.984  1.00 87.45           C  
ATOM   1945  HG2 GLU A 122      18.233 -14.681  -5.264  1.00 87.45           H  
ATOM   1946  HG3 GLU A 122      19.014 -13.116  -5.427  1.00 87.45           H  
ATOM   1947  CD  GLU A 122      20.360 -14.784  -5.574  1.00 87.45           C  
ATOM   1948  OE1 GLU A 122      20.222 -15.318  -6.708  1.00 87.45           O  
ATOM   1949  OE2 GLU A 122      21.409 -14.811  -4.896  1.00 87.45           O  
ATOM   1950  N   ASN A 123      18.298 -12.587  -0.724  1.00 84.71           N  
ATOM   1951  H   ASN A 123      18.832 -11.924  -1.267  1.00 84.71           H  
ATOM   1952  CA  ASN A 123      18.394 -12.507   0.735  1.00 84.71           C  
ATOM   1953  HA  ASN A 123      18.853 -13.422   1.108  1.00 84.71           H  
ATOM   1954  C   ASN A 123      17.029 -12.383   1.423  1.00 84.71           C  
ATOM   1955  CB  ASN A 123      19.287 -11.309   1.103  1.00 84.71           C  
ATOM   1956  HB2 ASN A 123      18.943 -10.422   0.570  1.00 84.71           H  
ATOM   1957  HB3 ASN A 123      19.206 -11.116   2.172  1.00 84.71           H  
ATOM   1958  O   ASN A 123      16.813 -12.974   2.480  1.00 84.71           O  
ATOM   1959  CG  ASN A 123      20.757 -11.538   0.800  1.00 84.71           C  
ATOM   1960  ND2 ASN A 123      21.530 -10.484   0.679  1.00 84.71           N  
ATOM   1961 HD21 ASN A 123      21.133  -9.556   0.650  1.00 84.71           H  
ATOM   1962 HD22 ASN A 123      22.486 -10.676   0.416  1.00 84.71           H  
ATOM   1963  OD1 ASN A 123      21.246 -12.651   0.718  1.00 84.71           O  
ATOM   1964  N   VAL A 124      16.086 -11.643   0.832  1.00 81.75           N  
ATOM   1965  H   VAL A 124      16.333 -11.134  -0.005  1.00 81.75           H  
ATOM   1966  CA  VAL A 124      14.710 -11.535   1.357  1.00 81.75           C  
ATOM   1967  HA  VAL A 124      14.765 -11.594   2.444  1.00 81.75           H  
ATOM   1968  C   VAL A 124      13.812 -12.701   0.927  1.00 81.75           C  
ATOM   1969  CB  VAL A 124      14.069 -10.176   1.030  1.00 81.75           C  
ATOM   1970  HB  VAL A 124      13.120 -10.109   1.561  1.00 81.75           H  
ATOM   1971  O   VAL A 124      12.631 -12.737   1.277  1.00 81.75           O  
ATOM   1972  CG1 VAL A 124      14.926  -9.007   1.535  1.00 81.75           C  
ATOM   1973 HG11 VAL A 124      15.874  -8.959   1.000  1.00 81.75           H  
ATOM   1974 HG12 VAL A 124      14.393  -8.068   1.387  1.00 81.75           H  
ATOM   1975 HG13 VAL A 124      15.127  -9.132   2.599  1.00 81.75           H  
ATOM   1976  CG2 VAL A 124      13.769 -10.028  -0.463  1.00 81.75           C  
ATOM   1977 HG21 VAL A 124      12.813 -10.501  -0.687  1.00 81.75           H  
ATOM   1978 HG22 VAL A 124      13.719  -8.967  -0.709  1.00 81.75           H  
ATOM   1979 HG23 VAL A 124      14.545 -10.495  -1.069  1.00 81.75           H  
ATOM   1980  N   GLY A 125      14.356 -13.657   0.167  1.00 84.98           N  
ATOM   1981  H   GLY A 125      15.339 -13.588  -0.055  1.00 84.98           H  
ATOM   1982  CA  GLY A 125      13.651 -14.837  -0.323  1.00 84.98           C  
ATOM   1983  HA2 GLY A 125      14.392 -15.578  -0.622  1.00 84.98           H  
ATOM   1984  HA3 GLY A 125      13.047 -15.256   0.482  1.00 84.98           H  
ATOM   1985  C   GLY A 125      12.735 -14.581  -1.519  1.00 84.98           C  
ATOM   1986  O   GLY A 125      12.009 -15.492  -1.903  1.00 84.98           O  
ATOM   1987  N   LEU A 126      12.767 -13.392  -2.135  1.00 88.08           N  
ATOM   1988  H   LEU A 126      13.489 -12.741  -1.860  1.00 88.08           H  
ATOM   1989  CA  LEU A 126      11.918 -13.034  -3.278  1.00 88.08           C  
ATOM   1990  HA  LEU A 126      10.878 -13.061  -2.952  1.00 88.08           H  
ATOM   1991  C   LEU A 126      12.073 -14.039  -4.423  1.00 88.08           C  
ATOM   1992  CB  LEU A 126      12.270 -11.611  -3.762  1.00 88.08           C  
ATOM   1993  HB2 LEU A 126      13.284 -11.622  -4.161  1.00 88.08           H  
ATOM   1994  HB3 LEU A 126      12.252 -10.926  -2.914  1.00 88.08           H  
ATOM   1995  O   LEU A 126      11.078 -14.557  -4.917  1.00 88.08           O  
ATOM   1996  CG  LEU A 126      11.353 -11.056  -4.867  1.00 88.08           C  
ATOM   1997  HG  LEU A 126      11.276 -11.766  -5.691  1.00 88.08           H  
ATOM   1998  CD1 LEU A 126       9.964 -10.777  -4.315  1.00 88.08           C  
ATOM   1999 HD11 LEU A 126       9.397 -10.186  -5.034  1.00 88.08           H  
ATOM   2000 HD12 LEU A 126      10.041 -10.221  -3.380  1.00 88.08           H  
ATOM   2001 HD13 LEU A 126       9.461 -11.732  -4.163  1.00 88.08           H  
ATOM   2002  CD2 LEU A 126      11.914  -9.749  -5.419  1.00 88.08           C  
ATOM   2003 HD21 LEU A 126      12.114  -9.042  -4.613  1.00 88.08           H  
ATOM   2004 HD22 LEU A 126      12.842  -9.950  -5.954  1.00 88.08           H  
ATOM   2005 HD23 LEU A 126      11.216  -9.305  -6.129  1.00 88.08           H  
ATOM   2006  N   LYS A 127      13.314 -14.363  -4.802  1.00 90.57           N  
ATOM   2007  H   LYS A 127      14.079 -13.889  -4.344  1.00 90.57           H  
ATOM   2008  CA  LYS A 127      13.600 -15.316  -5.885  1.00 90.57           C  
ATOM   2009  HA  LYS A 127      13.125 -14.967  -6.801  1.00 90.57           H  
ATOM   2010  C   LYS A 127      13.002 -16.697  -5.612  1.00 90.57           C  
ATOM   2011  CB  LYS A 127      15.115 -15.362  -6.105  1.00 90.57           C  
ATOM   2012  HB2 LYS A 127      15.604 -15.702  -5.192  1.00 90.57           H  
ATOM   2013  HB3 LYS A 127      15.463 -14.353  -6.323  1.00 90.57           H  
ATOM   2014  O   LYS A 127      12.261 -17.213  -6.440  1.00 90.57           O  
ATOM   2015  CG  LYS A 127      15.517 -16.285  -7.264  1.00 90.57           C  
ATOM   2016  HG2 LYS A 127      15.256 -17.315  -7.021  1.00 90.57           H  
ATOM   2017  HG3 LYS A 127      15.006 -15.983  -8.179  1.00 90.57           H  
ATOM   2018  CD  LYS A 127      17.029 -16.175  -7.457  1.00 90.57           C  
ATOM   2019  HD2 LYS A 127      17.519 -16.412  -6.513  1.00 90.57           H  
ATOM   2020  HD3 LYS A 127      17.278 -15.151  -7.736  1.00 90.57           H  
ATOM   2021  CE  LYS A 127      17.573 -17.132  -8.511  1.00 90.57           C  
ATOM   2022  HE2 LYS A 127      17.031 -17.002  -9.447  1.00 90.57           H  
ATOM   2023  HE3 LYS A 127      17.401 -18.153  -8.169  1.00 90.57           H  
ATOM   2024  NZ  LYS A 127      19.022 -16.860  -8.689  1.00 90.57           N  
ATOM   2025  HZ1 LYS A 127      19.163 -16.068  -9.299  1.00 90.57           H  
ATOM   2026  HZ2 LYS A 127      19.449 -16.564  -7.823  1.00 90.57           H  
ATOM   2027  HZ3 LYS A 127      19.516 -17.664  -9.049  1.00 90.57           H  
ATOM   2028  N   LYS A 128      13.236 -17.238  -4.412  1.00 89.95           N  
ATOM   2029  H   LYS A 128      13.822 -16.716  -3.776  1.00 89.95           H  
ATOM   2030  CA  LYS A 128      12.684 -18.529  -3.978  1.00 89.95           C  
ATOM   2031  HA  LYS A 128      12.986 -19.295  -4.693  1.00 89.95           H  
ATOM   2032  C   LYS A 128      11.153 -18.521  -3.957  1.00 89.95           C  
ATOM   2033  CB  LYS A 128      13.258 -18.872  -2.598  1.00 89.95           C  
ATOM   2034  HB2 LYS A 128      12.926 -18.129  -1.872  1.00 89.95           H  
ATOM   2035  HB3 LYS A 128      14.346 -18.844  -2.654  1.00 89.95           H  
ATOM   2036  O   LYS A 128      10.528 -19.502  -4.344  1.00 89.95           O  
ATOM   2037  CG  LYS A 128      12.821 -20.268  -2.136  1.00 89.95           C  
ATOM   2038  HG2 LYS A 128      11.734 -20.319  -2.075  1.00 89.95           H  
ATOM   2039  HG3 LYS A 128      13.171 -21.010  -2.854  1.00 89.95           H  
ATOM   2040  CD  LYS A 128      13.398 -20.577  -0.755  1.00 89.95           C  
ATOM   2041  HD2 LYS A 128      13.032 -19.839  -0.042  1.00 89.95           H  
ATOM   2042  HD3 LYS A 128      14.486 -20.530  -0.802  1.00 89.95           H  
ATOM   2043  CE  LYS A 128      12.952 -21.978  -0.337  1.00 89.95           C  
ATOM   2044  HE2 LYS A 128      11.863 -22.016  -0.355  1.00 89.95           H  
ATOM   2045  HE3 LYS A 128      13.319 -22.689  -1.077  1.00 89.95           H  
ATOM   2046  NZ  LYS A 128      13.464 -22.317   1.011  1.00 89.95           N  
ATOM   2047  HZ1 LYS A 128      13.109 -21.659   1.690  1.00 89.95           H  
ATOM   2048  HZ2 LYS A 128      13.174 -23.250   1.269  1.00 89.95           H  
ATOM   2049  HZ3 LYS A 128      14.473 -22.275   1.013  1.00 89.95           H  
ATOM   2050  N   GLU A 129      10.543 -17.425  -3.503  1.00 86.28           N  
ATOM   2051  H   GLU A 129      11.102 -16.657  -3.160  1.00 86.28           H  
ATOM   2052  CA  GLU A 129       9.088 -17.281  -3.534  1.00 86.28           C  
ATOM   2053  HA  GLU A 129       8.636 -18.137  -3.031  1.00 86.28           H  
ATOM   2054  C   GLU A 129       8.567 -17.318  -4.969  1.00 86.28           C  
ATOM   2055  CB  GLU A 129       8.627 -16.000  -2.818  1.00 86.28           C  
ATOM   2056  HB2 GLU A 129       9.201 -15.151  -3.188  1.00 86.28           H  
ATOM   2057  HB3 GLU A 129       7.580 -15.813  -3.060  1.00 86.28           H  
ATOM   2058  O   GLU A 129       7.641 -18.069  -5.234  1.00 86.28           O  
ATOM   2059  CG  GLU A 129       8.768 -16.062  -1.289  1.00 86.28           C  
ATOM   2060  HG2 GLU A 129       8.476 -15.096  -0.878  1.00 86.28           H  
ATOM   2061  HG3 GLU A 129       9.815 -16.223  -1.030  1.00 86.28           H  
ATOM   2062  CD  GLU A 129       7.929 -17.155  -0.610  1.00 86.28           C  
ATOM   2063  OE1 GLU A 129       8.273 -17.493   0.546  1.00 86.28           O  
ATOM   2064  OE2 GLU A 129       6.936 -17.626  -1.210  1.00 86.28           O  
ATOM   2065  N   PHE A 130       9.180 -16.596  -5.909  1.00 88.66           N  
ATOM   2066  H   PHE A 130       9.978 -16.033  -5.648  1.00 88.66           H  
ATOM   2067  CA  PHE A 130       8.788 -16.634  -7.321  1.00 88.66           C  
ATOM   2068  HA  PHE A 130       7.725 -16.404  -7.396  1.00 88.66           H  
ATOM   2069  C   PHE A 130       8.962 -18.038  -7.933  1.00 88.66           C  
ATOM   2070  CB  PHE A 130       9.561 -15.549  -8.088  1.00 88.66           C  
ATOM   2071  HB2 PHE A 130       9.658 -15.864  -9.127  1.00 88.66           H  
ATOM   2072  HB3 PHE A 130      10.574 -15.465  -7.694  1.00 88.66           H  
ATOM   2073  O   PHE A 130       8.038 -18.537  -8.585  1.00 88.66           O  
ATOM   2074  CG  PHE A 130       8.903 -14.177  -8.075  1.00 88.66           C  
ATOM   2075  CD1 PHE A 130       8.430 -13.623  -9.275  1.00 88.66           C  
ATOM   2076  HD1 PHE A 130       8.575 -14.166 -10.197  1.00 88.66           H  
ATOM   2077  CD2 PHE A 130       8.746 -13.445  -6.884  1.00 88.66           C  
ATOM   2078  HD2 PHE A 130       9.058 -13.867  -5.940  1.00 88.66           H  
ATOM   2079  CE1 PHE A 130       7.836 -12.351  -9.304  1.00 88.66           C  
ATOM   2080  HE1 PHE A 130       7.515 -11.927 -10.244  1.00 88.66           H  
ATOM   2081  CE2 PHE A 130       8.147 -12.173  -6.906  1.00 88.66           C  
ATOM   2082  HE2 PHE A 130       7.994 -11.630  -5.985  1.00 88.66           H  
ATOM   2083  CZ  PHE A 130       7.709 -11.616  -8.116  1.00 88.66           C  
ATOM   2084  HZ  PHE A 130       7.266 -10.631  -8.132  1.00 88.66           H  
ATOM   2085  N   GLU A 131      10.077 -18.718  -7.648  1.00 90.51           N  
ATOM   2086  H   GLU A 131      10.812 -18.237  -7.148  1.00 90.51           H  
ATOM   2087  CA  GLU A 131      10.360 -20.081  -8.124  1.00 90.51           C  
ATOM   2088  HA  GLU A 131      10.371 -20.085  -9.214  1.00 90.51           H  
ATOM   2089  C   GLU A 131       9.289 -21.086  -7.671  1.00 90.51           C  
ATOM   2090  CB  GLU A 131      11.740 -20.535  -7.619  1.00 90.51           C  
ATOM   2091  HB2 GLU A 131      11.807 -20.311  -6.554  1.00 90.51           H  
ATOM   2092  HB3 GLU A 131      11.824 -21.615  -7.743  1.00 90.51           H  
ATOM   2093  O   GLU A 131       8.853 -21.925  -8.463  1.00 90.51           O  
ATOM   2094  CG  GLU A 131      12.915 -19.879  -8.368  1.00 90.51           C  
ATOM   2095  HG2 GLU A 131      12.932 -20.268  -9.386  1.00 90.51           H  
ATOM   2096  HG3 GLU A 131      12.749 -18.804  -8.433  1.00 90.51           H  
ATOM   2097  CD  GLU A 131      14.284 -20.130  -7.701  1.00 90.51           C  
ATOM   2098  OE1 GLU A 131      15.298 -19.637  -8.253  1.00 90.51           O  
ATOM   2099  OE2 GLU A 131      14.330 -20.773  -6.625  1.00 90.51           O  
ATOM   2100  N   ASN A 132       8.782 -20.957  -6.438  1.00 86.52           N  
ATOM   2101  H   ASN A 132       9.191 -20.261  -5.831  1.00 86.52           H  
ATOM   2102  CA  ASN A 132       7.703 -21.804  -5.916  1.00 86.52           C  
ATOM   2103  HA  ASN A 132       8.019 -22.845  -5.984  1.00 86.52           H  
ATOM   2104  C   ASN A 132       6.388 -21.688  -6.718  1.00 86.52           C  
ATOM   2105  CB  ASN A 132       7.448 -21.460  -4.439  1.00 86.52           C  
ATOM   2106  HB2 ASN A 132       6.557 -21.989  -4.101  1.00 86.52           H  
ATOM   2107  HB3 ASN A 132       7.250 -20.392  -4.350  1.00 86.52           H  
ATOM   2108  O   ASN A 132       5.558 -22.595  -6.653  1.00 86.52           O  
ATOM   2109  CG  ASN A 132       8.571 -21.837  -3.491  1.00 86.52           C  
ATOM   2110  ND2 ASN A 132       8.637 -21.178  -2.356  1.00 86.52           N  
ATOM   2111 HD21 ASN A 132       9.450 -21.364  -1.786  1.00 86.52           H  
ATOM   2112 HD22 ASN A 132       8.038 -20.379  -2.206  1.00 86.52           H  
ATOM   2113  OD1 ASN A 132       9.351 -22.755  -3.695  1.00 86.52           O  
ATOM   2114  N   TYR A 133       6.193 -20.612  -7.491  1.00 81.33           N  
ATOM   2115  H   TYR A 133       6.917 -19.908  -7.502  1.00 81.33           H  
ATOM   2116  CA  TYR A 133       5.038 -20.416  -8.386  1.00 81.33           C  
ATOM   2117  HA  TYR A 133       4.270 -21.141  -8.118  1.00 81.33           H  
ATOM   2118  C   TYR A 133       5.361 -20.695  -9.854  1.00 81.33           C  
ATOM   2119  CB  TYR A 133       4.425 -19.021  -8.185  1.00 81.33           C  
ATOM   2120  HB2 TYR A 133       5.190 -18.259  -8.336  1.00 81.33           H  
ATOM   2121  HB3 TYR A 133       3.639 -18.852  -8.921  1.00 81.33           H  
ATOM   2122  O   TYR A 133       4.574 -20.341 -10.736  1.00 81.33           O  
ATOM   2123  CG  TYR A 133       3.810 -18.884  -6.815  1.00 81.33           C  
ATOM   2124  CD1 TYR A 133       2.521 -19.380  -6.553  1.00 81.33           C  
ATOM   2125  HD1 TYR A 133       1.921 -19.774  -7.359  1.00 81.33           H  
ATOM   2126  CD2 TYR A 133       4.594 -18.381  -5.774  1.00 81.33           C  
ATOM   2127  HD2 TYR A 133       5.559 -17.962  -6.018  1.00 81.33           H  
ATOM   2128  CE1 TYR A 133       2.048 -19.420  -5.228  1.00 81.33           C  
ATOM   2129  HE1 TYR A 133       1.075 -19.833  -5.005  1.00 81.33           H  
ATOM   2130  CE2 TYR A 133       4.174 -18.500  -4.443  1.00 81.33           C  
ATOM   2131  HE2 TYR A 133       4.851 -18.212  -3.652  1.00 81.33           H  
ATOM   2132  OH  TYR A 133       2.492 -19.201  -2.886  1.00 81.33           O  
ATOM   2133  HH  TYR A 133       3.243 -19.133  -2.292  1.00 81.33           H  
ATOM   2134  CZ  TYR A 133       2.896 -19.032  -4.171  1.00 81.33           C  
ATOM   2135  N   GLY A 134       6.512 -21.316 -10.124  1.00 86.18           N  
ATOM   2136  H   GLY A 134       7.119 -21.557  -9.353  1.00 86.18           H  
ATOM   2137  CA  GLY A 134       7.017 -21.544 -11.472  1.00 86.18           C  
ATOM   2138  HA2 GLY A 134       6.299 -22.124 -12.052  1.00 86.18           H  
ATOM   2139  HA3 GLY A 134       7.944 -22.113 -11.397  1.00 86.18           H  
ATOM   2140  C   GLY A 134       7.332 -20.244 -12.204  1.00 86.18           C  
ATOM   2141  O   GLY A 134       7.168 -20.184 -13.421  1.00 86.18           O  
ATOM   2142  N   ILE A 135       7.750 -19.209 -11.470  1.00 89.76           N  
ATOM   2143  H   ILE A 135       7.851 -19.323 -10.472  1.00 89.76           H  
ATOM   2144  CA  ILE A 135       8.251 -17.964 -12.039  1.00 89.76           C  
ATOM   2145  HA  ILE A 135       8.102 -17.994 -13.119  1.00 89.76           H  
ATOM   2146  C   ILE A 135       9.752 -17.875 -11.768  1.00 89.76           C  
ATOM   2147  CB  ILE A 135       7.490 -16.730 -11.516  1.00 89.76           C  
ATOM   2148  HB  ILE A 135       7.723 -16.583 -10.462  1.00 89.76           H  
ATOM   2149  O   ILE A 135      10.192 -17.837 -10.626  1.00 89.76           O  
ATOM   2150  CG1 ILE A 135       5.957 -16.875 -11.666  1.00 89.76           C  
ATOM   2151 HG12 ILE A 135       5.701 -16.991 -12.719  1.00 89.76           H  
ATOM   2152 HG13 ILE A 135       5.633 -17.774 -11.141  1.00 89.76           H  
ATOM   2153  CG2 ILE A 135       7.982 -15.518 -12.319  1.00 89.76           C  
ATOM   2154 HG21 ILE A 135       7.777 -15.680 -13.377  1.00 89.76           H  
ATOM   2155 HG22 ILE A 135       7.465 -14.617 -11.990  1.00 89.76           H  
ATOM   2156 HG23 ILE A 135       9.053 -15.367 -12.185  1.00 89.76           H  
ATOM   2157  CD1 ILE A 135       5.151 -15.708 -11.076  1.00 89.76           C  
ATOM   2158 HD11 ILE A 135       5.276 -14.809 -11.678  1.00 89.76           H  
ATOM   2159 HD12 ILE A 135       4.094 -15.975 -11.069  1.00 89.76           H  
ATOM   2160 HD13 ILE A 135       5.473 -15.515 -10.053  1.00 89.76           H  
ATOM   2161  N   GLU A 136      10.547 -17.811 -12.821  1.00 92.70           N  
ATOM   2162  H   GLU A 136      10.127 -17.814 -13.740  1.00 92.70           H  
ATOM   2163  CA  GLU A 136      11.982 -17.574 -12.742  1.00 92.70           C  
ATOM   2164  HA  GLU A 136      12.357 -17.847 -11.756  1.00 92.70           H  
ATOM   2165  C   GLU A 136      12.246 -16.087 -12.982  1.00 92.70           C  
ATOM   2166  CB  GLU A 136      12.678 -18.466 -13.774  1.00 92.70           C  
ATOM   2167  HB2 GLU A 136      12.402 -19.502 -13.582  1.00 92.70           H  
ATOM   2168  HB3 GLU A 136      12.331 -18.193 -14.771  1.00 92.70           H  
ATOM   2169  O   GLU A 136      12.008 -15.587 -14.080  1.00 92.70           O  
ATOM   2170  CG  GLU A 136      14.207 -18.344 -13.711  1.00 92.70           C  
ATOM   2171  HG2 GLU A 136      14.486 -17.294 -13.804  1.00 92.70           H  
ATOM   2172  HG3 GLU A 136      14.547 -18.698 -12.738  1.00 92.70           H  
ATOM   2173  CD  GLU A 136      14.912 -19.134 -14.825  1.00 92.70           C  
ATOM   2174  OE1 GLU A 136      16.146 -18.967 -14.942  1.00 92.70           O  
ATOM   2175  OE2 GLU A 136      14.228 -19.850 -15.594  1.00 92.70           O  
ATOM   2176  N   ILE A 137      12.736 -15.367 -11.971  1.00 94.14           N  
ATOM   2177  H   ILE A 137      12.931 -15.826 -11.093  1.00 94.14           H  
ATOM   2178  CA  ILE A 137      13.190 -13.983 -12.154  1.00 94.14           C  
ATOM   2179  HA  ILE A 137      12.643 -13.561 -12.997  1.00 94.14           H  
ATOM   2180  C   ILE A 137      14.668 -13.968 -12.549  1.00 94.14           C  
ATOM   2181  CB  ILE A 137      12.856 -13.070 -10.955  1.00 94.14           C  
ATOM   2182  HB  ILE A 137      13.288 -12.091 -11.159  1.00 94.14           H  
ATOM   2183  O   ILE A 137      15.495 -14.636 -11.931  1.00 94.14           O  
ATOM   2184  CG1 ILE A 137      13.400 -13.572  -9.599  1.00 94.14           C  
ATOM   2185 HG12 ILE A 137      14.403 -13.980  -9.721  1.00 94.14           H  
ATOM   2186 HG13 ILE A 137      12.757 -14.368  -9.225  1.00 94.14           H  
ATOM   2187  CG2 ILE A 137      11.327 -12.908 -10.880  1.00 94.14           C  
ATOM   2188 HG21 ILE A 137      10.965 -12.435 -11.792  1.00 94.14           H  
ATOM   2189 HG22 ILE A 137      11.041 -12.279 -10.037  1.00 94.14           H  
ATOM   2190 HG23 ILE A 137      10.854 -13.884 -10.766  1.00 94.14           H  
ATOM   2191  CD1 ILE A 137      13.482 -12.455  -8.546  1.00 94.14           C  
ATOM   2192 HD11 ILE A 137      14.315 -11.794  -8.785  1.00 94.14           H  
ATOM   2193 HD12 ILE A 137      12.564 -11.868  -8.512  1.00 94.14           H  
ATOM   2194 HD13 ILE A 137      13.654 -12.887  -7.560  1.00 94.14           H  
ATOM   2195  N   SER A 138      15.009 -13.220 -13.596  1.00 94.98           N  
ATOM   2196  H   SER A 138      14.278 -12.724 -14.084  1.00 94.98           H  
ATOM   2197  CA  SER A 138      16.379 -13.076 -14.095  1.00 94.98           C  
ATOM   2198  HA  SER A 138      17.081 -13.520 -13.389  1.00 94.98           H  
ATOM   2199  C   SER A 138      16.717 -11.599 -14.300  1.00 94.98           C  
ATOM   2200  CB  SER A 138      16.543 -13.785 -15.442  1.00 94.98           C  
ATOM   2201  HB2 SER A 138      17.531 -13.555 -15.840  1.00 94.98           H  
ATOM   2202  HB3 SER A 138      15.799 -13.398 -16.138  1.00 94.98           H  
ATOM   2203  O   SER A 138      15.975 -10.919 -15.010  1.00 94.98           O  
ATOM   2204  OG  SER A 138      16.406 -15.192 -15.356  1.00 94.98           O  
ATOM   2205  HG  SER A 138      16.119 -15.423 -14.469  1.00 94.98           H  
ATOM   2206  N   PRO A 139      17.831 -11.087 -13.755  1.00 96.21           N  
ATOM   2207  CA  PRO A 139      18.291  -9.756 -14.115  1.00 96.21           C  
ATOM   2208  HA  PRO A 139      17.482  -9.035 -13.998  1.00 96.21           H  
ATOM   2209  C   PRO A 139      18.792  -9.731 -15.567  1.00 96.21           C  
ATOM   2210  CB  PRO A 139      19.399  -9.423 -13.115  1.00 96.21           C  
ATOM   2211  HB2 PRO A 139      18.970  -8.960 -12.227  1.00 96.21           H  
ATOM   2212  HB3 PRO A 139      20.157  -8.768 -13.546  1.00 96.21           H  
ATOM   2213  O   PRO A 139      19.445 -10.666 -16.034  1.00 96.21           O  
ATOM   2214  CG  PRO A 139      19.976 -10.790 -12.751  1.00 96.21           C  
ATOM   2215  HG2 PRO A 139      20.419 -10.787 -11.755  1.00 96.21           H  
ATOM   2216  HG3 PRO A 139      20.717 -11.083 -13.495  1.00 96.21           H  
ATOM   2217  CD  PRO A 139      18.767 -11.723 -12.834  1.00 96.21           C  
ATOM   2218  HD2 PRO A 139      19.085 -12.701 -13.195  1.00 96.21           H  
ATOM   2219  HD3 PRO A 139      18.304 -11.811 -11.851  1.00 96.21           H  
ATOM   2220  N   PHE A 140      18.507  -8.640 -16.268  1.00 95.96           N  
ATOM   2221  H   PHE A 140      17.894  -7.962 -15.837  1.00 95.96           H  
ATOM   2222  CA  PHE A 140      19.279  -8.161 -17.408  1.00 95.96           C  
ATOM   2223  HA  PHE A 140      19.866  -8.976 -17.832  1.00 95.96           H  
ATOM   2224  C   PHE A 140      20.231  -7.091 -16.874  1.00 95.96           C  
ATOM   2225  CB  PHE A 140      18.338  -7.630 -18.495  1.00 95.96           C  
ATOM   2226  HB2 PHE A 140      17.622  -8.415 -18.741  1.00 95.96           H  
ATOM   2227  HB3 PHE A 140      17.773  -6.779 -18.114  1.00 95.96           H  
ATOM   2228  O   PHE A 140      19.808  -5.974 -16.567  1.00 95.96           O  
ATOM   2229  CG  PHE A 140      19.048  -7.230 -19.772  1.00 95.96           C  
ATOM   2230  CD1 PHE A 140      19.610  -5.946 -19.904  1.00 95.96           C  
ATOM   2231  HD1 PHE A 140      19.564  -5.242 -19.087  1.00 95.96           H  
ATOM   2232  CD2 PHE A 140      19.162  -8.152 -20.830  1.00 95.96           C  
ATOM   2233  HD2 PHE A 140      18.742  -9.142 -20.731  1.00 95.96           H  
ATOM   2234  CE1 PHE A 140      20.255  -5.577 -21.096  1.00 95.96           C  
ATOM   2235  HE1 PHE A 140      20.684  -4.591 -21.195  1.00 95.96           H  
ATOM   2236  CE2 PHE A 140      19.820  -7.786 -22.018  1.00 95.96           C  
ATOM   2237  HE2 PHE A 140      19.908  -8.491 -22.831  1.00 95.96           H  
ATOM   2238  CZ  PHE A 140      20.361  -6.496 -22.153  1.00 95.96           C  
ATOM   2239  HZ  PHE A 140      20.866  -6.209 -23.063  1.00 95.96           H  
ATOM   2240  N   GLU A 141      21.490  -7.475 -16.673  1.00 95.73           N  
ATOM   2241  H   GLU A 141      21.776  -8.402 -16.952  1.00 95.73           H  
ATOM   2242  CA  GLU A 141      22.515  -6.605 -16.096  1.00 95.73           C  
ATOM   2243  HA  GLU A 141      22.051  -5.932 -15.375  1.00 95.73           H  
ATOM   2244  C   GLU A 141      23.169  -5.755 -17.187  1.00 95.73           C  
ATOM   2245  CB  GLU A 141      23.584  -7.420 -15.347  1.00 95.73           C  
ATOM   2246  HB2 GLU A 141      24.330  -6.724 -14.962  1.00 95.73           H  
ATOM   2247  HB3 GLU A 141      24.072  -8.100 -16.044  1.00 95.73           H  
ATOM   2248  O   GLU A 141      23.829  -6.278 -18.083  1.00 95.73           O  
ATOM   2249  CG  GLU A 141      23.020  -8.231 -14.171  1.00 95.73           C  
ATOM   2250  HG2 GLU A 141      22.459  -7.556 -13.524  1.00 95.73           H  
ATOM   2251  HG3 GLU A 141      22.332  -8.982 -14.558  1.00 95.73           H  
ATOM   2252  CD  GLU A 141      24.102  -8.939 -13.335  1.00 95.73           C  
ATOM   2253  OE1 GLU A 141      23.741  -9.402 -12.230  1.00 95.73           O  
ATOM   2254  OE2 GLU A 141      25.275  -9.033 -13.779  1.00 95.73           O  
ATOM   2255  N   CYS A 142      23.016  -4.440 -17.082  1.00 96.07           N  
ATOM   2256  H   CYS A 142      22.385  -4.082 -16.378  1.00 96.07           H  
ATOM   2257  CA  CYS A 142      23.771  -3.476 -17.868  1.00 96.07           C  
ATOM   2258  HA  CYS A 142      23.968  -3.886 -18.858  1.00 96.07           H  
ATOM   2259  C   CYS A 142      25.125  -3.209 -17.191  1.00 96.07           C  
ATOM   2260  CB  CYS A 142      22.920  -2.212 -18.025  1.00 96.07           C  
ATOM   2261  HB2 CYS A 142      23.504  -1.422 -18.497  1.00 96.07           H  
ATOM   2262  HB3 CYS A 142      22.605  -1.876 -17.037  1.00 96.07           H  
ATOM   2263  O   CYS A 142      25.197  -2.967 -15.979  1.00 96.07           O  
ATOM   2264  SG  CYS A 142      21.443  -2.572 -19.019  1.00 96.07           S  
ATOM   2265  HG  CYS A 142      22.084  -2.814 -20.166  1.00 96.07           H  
ATOM   2266  N   GLU A 143      26.207  -3.244 -17.968  1.00 95.07           N  
ATOM   2267  H   GLU A 143      26.094  -3.329 -18.968  1.00 95.07           H  
ATOM   2268  CA  GLU A 143      27.571  -3.008 -17.484  1.00 95.07           C  
ATOM   2269  HA  GLU A 143      27.650  -3.347 -16.451  1.00 95.07           H  
ATOM   2270  C   GLU A 143      27.925  -1.517 -17.495  1.00 95.07           C  
ATOM   2271  CB  GLU A 143      28.588  -3.800 -18.326  1.00 95.07           C  
ATOM   2272  HB2 GLU A 143      29.577  -3.617 -17.906  1.00 95.07           H  
ATOM   2273  HB3 GLU A 143      28.578  -3.435 -19.353  1.00 95.07           H  
ATOM   2274  O   GLU A 143      28.789  -1.070 -16.740  1.00 95.07           O  
ATOM   2275  CG  GLU A 143      28.333  -5.318 -18.324  1.00 95.07           C  
ATOM   2276  HG2 GLU A 143      28.139  -5.628 -17.297  1.00 95.07           H  
ATOM   2277  HG3 GLU A 143      27.446  -5.538 -18.917  1.00 95.07           H  
ATOM   2278  CD  GLU A 143      29.524  -6.133 -18.863  1.00 95.07           C  
ATOM   2279  OE1 GLU A 143      29.691  -7.291 -18.392  1.00 95.07           O  
ATOM   2280  OE2 GLU A 143      30.354  -5.589 -19.620  1.00 95.07           O  
ATOM   2281  N   SER A 144      27.243  -0.734 -18.332  1.00 94.61           N  
ATOM   2282  H   SER A 144      26.630  -1.193 -18.991  1.00 94.61           H  
ATOM   2283  CA  SER A 144      27.492   0.690 -18.512  1.00 94.61           C  
ATOM   2284  HA  SER A 144      27.956   1.081 -17.606  1.00 94.61           H  
ATOM   2285  C   SER A 144      26.210   1.489 -18.760  1.00 94.61           C  
ATOM   2286  CB  SER A 144      28.479   0.871 -19.669  1.00 94.61           C  
ATOM   2287  HB2 SER A 144      29.305   0.167 -19.567  1.00 94.61           H  
ATOM   2288  HB3 SER A 144      28.883   1.882 -19.630  1.00 94.61           H  
ATOM   2289  O   SER A 144      25.169   0.953 -19.134  1.00 94.61           O  
ATOM   2290  OG  SER A 144      27.846   0.691 -20.921  1.00 94.61           O  
ATOM   2291  HG  SER A 144      27.687  -0.242 -21.081  1.00 94.61           H  
ATOM   2292  N   GLU A 145      26.289   2.813 -18.596  1.00 95.15           N  
ATOM   2293  H   GLU A 145      27.153   3.218 -18.264  1.00 95.15           H  
ATOM   2294  CA  GLU A 145      25.201   3.716 -18.996  1.00 95.15           C  
ATOM   2295  HA  GLU A 145      24.288   3.406 -18.487  1.00 95.15           H  
ATOM   2296  C   GLU A 145      24.909   3.646 -20.508  1.00 95.15           C  
ATOM   2297  CB  GLU A 145      25.547   5.149 -18.550  1.00 95.15           C  
ATOM   2298  HB2 GLU A 145      26.462   5.475 -19.044  1.00 95.15           H  
ATOM   2299  HB3 GLU A 145      25.716   5.139 -17.473  1.00 95.15           H  
ATOM   2300  O   GLU A 145      23.774   3.887 -20.915  1.00 95.15           O  
ATOM   2301  CG  GLU A 145      24.416   6.141 -18.869  1.00 95.15           C  
ATOM   2302  HG2 GLU A 145      24.315   6.225 -19.951  1.00 95.15           H  
ATOM   2303  HG3 GLU A 145      23.483   5.741 -18.474  1.00 95.15           H  
ATOM   2304  CD  GLU A 145      24.611   7.558 -18.312  1.00 95.15           C  
ATOM   2305  OE1 GLU A 145      23.732   8.393 -18.641  1.00 95.15           O  
ATOM   2306  OE2 GLU A 145      25.554   7.801 -17.528  1.00 95.15           O  
ATOM   2307  N   SER A 146      25.899   3.277 -21.332  1.00 95.36           N  
ATOM   2308  H   SER A 146      26.774   2.973 -20.929  1.00 95.36           H  
ATOM   2309  CA  SER A 146      25.718   3.108 -22.778  1.00 95.36           C  
ATOM   2310  HA  SER A 146      25.271   4.015 -23.185  1.00 95.36           H  
ATOM   2311  C   SER A 146      24.790   1.939 -23.109  1.00 95.36           C  
ATOM   2312  CB  SER A 146      27.067   2.882 -23.464  1.00 95.36           C  
ATOM   2313  HB2 SER A 146      27.459   1.900 -23.199  1.00 95.36           H  
ATOM   2314  HB3 SER A 146      27.774   3.646 -23.139  1.00 95.36           H  
ATOM   2315  O   SER A 146      24.013   2.048 -24.051  1.00 95.36           O  
ATOM   2316  OG  SER A 146      26.921   2.966 -24.867  1.00 95.36           O  
ATOM   2317  HG  SER A 146      26.210   2.379 -25.133  1.00 95.36           H  
ATOM   2318  N   ASP A 147      24.830   0.854 -22.329  1.00 93.55           N  
ATOM   2319  H   ASP A 147      25.527   0.797 -21.601  1.00 93.55           H  
ATOM   2320  CA  ASP A 147      23.958  -0.313 -22.542  1.00 93.55           C  
ATOM   2321  HA  ASP A 147      24.043  -0.642 -23.577  1.00 93.55           H  
ATOM   2322  C   ASP A 147      22.491   0.038 -22.261  1.00 93.55           C  
ATOM   2323  CB  ASP A 147      24.363  -1.474 -21.620  1.00 93.55           C  
ATOM   2324  HB2 ASP A 147      24.107  -1.201 -20.597  1.00 93.55           H  
ATOM   2325  HB3 ASP A 147      23.777  -2.355 -21.884  1.00 93.55           H  
ATOM   2326  O   ASP A 147      21.575  -0.492 -22.886  1.00 93.55           O  
ATOM   2327  CG  ASP A 147      25.844  -1.843 -21.661  1.00 93.55           C  
ATOM   2328  OD1 ASP A 147      26.508  -1.624 -22.694  1.00 93.55           O  
ATOM   2329  OD2 ASP A 147      26.342  -2.255 -20.590  1.00 93.55           O  
ATOM   2330  N   LEU A 148      22.266   0.965 -21.324  1.00 95.81           N  
ATOM   2331  H   LEU A 148      23.068   1.365 -20.858  1.00 95.81           H  
ATOM   2332  CA  LEU A 148      20.938   1.490 -21.032  1.00 95.81           C  
ATOM   2333  HA  LEU A 148      20.227   0.663 -21.019  1.00 95.81           H  
ATOM   2334  C   LEU A 148      20.433   2.458 -22.097  1.00 95.81           C  
ATOM   2335  CB  LEU A 148      20.933   2.211 -19.676  1.00 95.81           C  
ATOM   2336  HB2 LEU A 148      21.777   2.900 -19.640  1.00 95.81           H  
ATOM   2337  HB3 LEU A 148      20.023   2.809 -19.622  1.00 95.81           H  
ATOM   2338  O   LEU A 148      19.223   2.620 -22.198  1.00 95.81           O  
ATOM   2339  CG  LEU A 148      20.968   1.311 -18.437  1.00 95.81           C  
ATOM   2340  HG  LEU A 148      21.877   0.709 -18.430  1.00 95.81           H  
ATOM   2341  CD1 LEU A 148      20.954   2.241 -17.221  1.00 95.81           C  
ATOM   2342 HD11 LEU A 148      20.153   2.975 -17.311  1.00 95.81           H  
ATOM   2343 HD12 LEU A 148      20.772   1.663 -16.316  1.00 95.81           H  
ATOM   2344 HD13 LEU A 148      21.915   2.749 -17.147  1.00 95.81           H  
ATOM   2345  CD2 LEU A 148      19.743   0.402 -18.336  1.00 95.81           C  
ATOM   2346 HD21 LEU A 148      18.831   0.997 -18.288  1.00 95.81           H  
ATOM   2347 HD22 LEU A 148      19.833  -0.221 -17.445  1.00 95.81           H  
ATOM   2348 HD23 LEU A 148      19.692  -0.267 -19.195  1.00 95.81           H  
ATOM   2349  N   GLU A 149      21.311   3.128 -22.846  1.00 96.60           N  
ATOM   2350  H   GLU A 149      22.293   2.914 -22.752  1.00 96.60           H  
ATOM   2351  CA  GLU A 149      20.916   4.210 -23.754  1.00 96.60           C  
ATOM   2352  HA  GLU A 149      20.377   4.960 -23.174  1.00 96.60           H  
ATOM   2353  C   GLU A 149      19.966   3.717 -24.849  1.00 96.60           C  
ATOM   2354  CB  GLU A 149      22.167   4.871 -24.356  1.00 96.60           C  
ATOM   2355  HB2 GLU A 149      22.651   4.169 -25.035  1.00 96.60           H  
ATOM   2356  HB3 GLU A 149      22.873   5.099 -23.557  1.00 96.60           H  
ATOM   2357  O   GLU A 149      18.937   4.341 -25.088  1.00 96.60           O  
ATOM   2358  CG  GLU A 149      21.860   6.163 -25.133  1.00 96.60           C  
ATOM   2359  HG2 GLU A 149      22.794   6.542 -25.549  1.00 96.60           H  
ATOM   2360  HG3 GLU A 149      21.200   5.931 -25.970  1.00 96.60           H  
ATOM   2361  CD  GLU A 149      21.232   7.258 -24.260  1.00 96.60           C  
ATOM   2362  OE1 GLU A 149      20.392   8.028 -24.768  1.00 96.60           O  
ATOM   2363  OE2 GLU A 149      21.583   7.351 -23.062  1.00 96.60           O  
ATOM   2364  N   GLU A 150      20.249   2.566 -25.462  1.00 91.40           N  
ATOM   2365  H   GLU A 150      21.091   2.073 -25.203  1.00 91.40           H  
ATOM   2366  CA  GLU A 150      19.394   1.995 -26.512  1.00 91.40           C  
ATOM   2367  HA  GLU A 150      19.277   2.729 -27.310  1.00 91.40           H  
ATOM   2368  C   GLU A 150      17.985   1.669 -25.986  1.00 91.40           C  
ATOM   2369  CB  GLU A 150      20.088   0.753 -27.091  1.00 91.40           C  
ATOM   2370  HB2 GLU A 150      20.186  -0.002 -26.311  1.00 91.40           H  
ATOM   2371  HB3 GLU A 150      21.085   1.042 -27.425  1.00 91.40           H  
ATOM   2372  O   GLU A 150      16.979   2.096 -26.558  1.00 91.40           O  
ATOM   2373  CG  GLU A 150      19.318   0.160 -28.282  1.00 91.40           C  
ATOM   2374  HG2 GLU A 150      18.319  -0.125 -27.951  1.00 91.40           H  
ATOM   2375  HG3 GLU A 150      19.212   0.931 -29.045  1.00 91.40           H  
ATOM   2376  CD  GLU A 150      19.995  -1.073 -28.904  1.00 91.40           C  
ATOM   2377  OE1 GLU A 150      19.349  -1.692 -29.780  1.00 91.40           O  
ATOM   2378  OE2 GLU A 150      21.146  -1.388 -28.527  1.00 91.40           O  
ATOM   2379  N   LEU A 151      17.911   0.976 -24.846  1.00 94.49           N  
ATOM   2380  H   LEU A 151      18.780   0.692 -24.417  1.00 94.49           H  
ATOM   2381  CA  LEU A 151      16.650   0.633 -24.180  1.00 94.49           C  
ATOM   2382  HA  LEU A 151      16.005   0.097 -24.877  1.00 94.49           H  
ATOM   2383  C   LEU A 151      15.894   1.889 -23.729  1.00 94.49           C  
ATOM   2384  CB  LEU A 151      16.962  -0.250 -22.960  1.00 94.49           C  
ATOM   2385  HB2 LEU A 151      16.042  -0.408 -22.398  1.00 94.49           H  
ATOM   2386  HB3 LEU A 151      17.654   0.292 -22.315  1.00 94.49           H  
ATOM   2387  O   LEU A 151      14.671   1.982 -23.860  1.00 94.49           O  
ATOM   2388  CG  LEU A 151      17.576  -1.620 -23.294  1.00 94.49           C  
ATOM   2389  HG  LEU A 151      18.439  -1.498 -23.949  1.00 94.49           H  
ATOM   2390  CD1 LEU A 151      18.049  -2.270 -21.995  1.00 94.49           C  
ATOM   2391 HD11 LEU A 151      17.226  -2.314 -21.282  1.00 94.49           H  
ATOM   2392 HD12 LEU A 151      18.426  -3.273 -22.198  1.00 94.49           H  
ATOM   2393 HD13 LEU A 151      18.861  -1.679 -21.572  1.00 94.49           H  
ATOM   2394  CD2 LEU A 151      16.561  -2.545 -23.971  1.00 94.49           C  
ATOM   2395 HD21 LEU A 151      17.021  -3.516 -24.150  1.00 94.49           H  
ATOM   2396 HD22 LEU A 151      15.684  -2.670 -23.337  1.00 94.49           H  
ATOM   2397 HD23 LEU A 151      16.265  -2.127 -24.933  1.00 94.49           H  
ATOM   2398  N   PHE A 152      16.634   2.866 -23.207  1.00 97.46           N  
ATOM   2399  H   PHE A 152      17.631   2.721 -23.143  1.00 97.46           H  
ATOM   2400  CA  PHE A 152      16.103   4.133 -22.738  1.00 97.46           C  
ATOM   2401  HA  PHE A 152      15.308   3.935 -22.020  1.00 97.46           H  
ATOM   2402  C   PHE A 152      15.489   4.946 -23.874  1.00 97.46           C  
ATOM   2403  CB  PHE A 152      17.204   4.929 -22.031  1.00 97.46           C  
ATOM   2404  HB2 PHE A 152      18.104   4.915 -22.646  1.00 97.46           H  
ATOM   2405  HB3 PHE A 152      17.437   4.452 -21.079  1.00 97.46           H  
ATOM   2406  O   PHE A 152      14.394   5.459 -23.684  1.00 97.46           O  
ATOM   2407  CG  PHE A 152      16.822   6.371 -21.791  1.00 97.46           C  
ATOM   2408  CD1 PHE A 152      17.413   7.390 -22.562  1.00 97.46           C  
ATOM   2409  HD1 PHE A 152      18.167   7.154 -23.298  1.00 97.46           H  
ATOM   2410  CD2 PHE A 152      15.808   6.683 -20.866  1.00 97.46           C  
ATOM   2411  HD2 PHE A 152      15.330   5.893 -20.304  1.00 97.46           H  
ATOM   2412  CE1 PHE A 152      16.985   8.718 -22.411  1.00 97.46           C  
ATOM   2413  HE1 PHE A 152      17.415   9.490 -23.032  1.00 97.46           H  
ATOM   2414  CE2 PHE A 152      15.394   8.016 -20.703  1.00 97.46           C  
ATOM   2415  HE2 PHE A 152      14.603   8.261 -20.010  1.00 97.46           H  
ATOM   2416  CZ  PHE A 152      15.973   9.028 -21.488  1.00 97.46           C  
ATOM   2417  HZ  PHE A 152      15.614  10.044 -21.411  1.00 97.46           H  
ATOM   2418  N   GLN A 153      16.126   5.051 -25.043  1.00 97.19           N  
ATOM   2419  H   GLN A 153      17.036   4.625 -25.143  1.00 97.19           H  
ATOM   2420  CA  GLN A 153      15.576   5.817 -26.169  1.00 97.19           C  
ATOM   2421  HA  GLN A 153      15.387   6.839 -25.839  1.00 97.19           H  
ATOM   2422  C   GLN A 153      14.225   5.255 -26.630  1.00 97.19           C  
ATOM   2423  CB  GLN A 153      16.590   5.844 -27.325  1.00 97.19           C  
ATOM   2424  HB2 GLN A 153      16.097   6.211 -28.226  1.00 97.19           H  
ATOM   2425  HB3 GLN A 153      16.940   4.831 -27.524  1.00 97.19           H  
ATOM   2426  O   GLN A 153      13.274   6.013 -26.842  1.00 97.19           O  
ATOM   2427  CG  GLN A 153      17.801   6.746 -27.028  1.00 97.19           C  
ATOM   2428  HG2 GLN A 153      18.517   6.665 -27.846  1.00 97.19           H  
ATOM   2429  HG3 GLN A 153      18.298   6.413 -26.116  1.00 97.19           H  
ATOM   2430  CD  GLN A 153      17.445   8.217 -26.849  1.00 97.19           C  
ATOM   2431  NE2 GLN A 153      18.227   8.971 -26.117  1.00 97.19           N  
ATOM   2432 HE21 GLN A 153      19.039   8.582 -25.660  1.00 97.19           H  
ATOM   2433 HE22 GLN A 153      17.975   9.945 -26.022  1.00 97.19           H  
ATOM   2434  OE1 GLN A 153      16.463   8.728 -27.361  1.00 97.19           O  
ATOM   2435  N   GLY A 154      14.102   3.923 -26.691  1.00 95.79           N  
ATOM   2436  H   GLY A 154      14.917   3.358 -26.501  1.00 95.79           H  
ATOM   2437  CA  GLY A 154      12.825   3.256 -26.952  1.00 95.79           C  
ATOM   2438  HA2 GLY A 154      12.452   3.553 -27.932  1.00 95.79           H  
ATOM   2439  HA3 GLY A 154      12.981   2.177 -26.945  1.00 95.79           H  
ATOM   2440  C   GLY A 154      11.769   3.599 -25.897  1.00 95.79           C  
ATOM   2441  O   GLY A 154      10.688   4.081 -26.234  1.00 95.79           O  
ATOM   2442  N   ALA A 155      12.104   3.438 -24.615  1.00 97.38           N  
ATOM   2443  H   ALA A 155      13.013   3.057 -24.398  1.00 97.38           H  
ATOM   2444  CA  ALA A 155      11.202   3.749 -23.505  1.00 97.38           C  
ATOM   2445  HA  ALA A 155      10.289   3.165 -23.615  1.00 97.38           H  
ATOM   2446  C   ALA A 155      10.800   5.237 -23.450  1.00 97.38           C  
ATOM   2447  CB  ALA A 155      11.899   3.322 -22.211  1.00 97.38           C  
ATOM   2448  HB1 ALA A 155      12.099   2.250 -22.240  1.00 97.38           H  
ATOM   2449  HB2 ALA A 155      11.250   3.542 -21.364  1.00 97.38           H  
ATOM   2450  HB3 ALA A 155      12.839   3.860 -22.088  1.00 97.38           H  
ATOM   2451  O   ALA A 155       9.635   5.570 -23.232  1.00 97.38           O  
ATOM   2452  N   TRP A 156      11.749   6.147 -23.678  1.00 97.76           N  
ATOM   2453  H   TRP A 156      12.684   5.814 -23.864  1.00 97.76           H  
ATOM   2454  CA  TRP A 156      11.546   7.593 -23.615  1.00 97.76           C  
ATOM   2455  HA  TRP A 156      11.081   7.835 -22.659  1.00 97.76           H  
ATOM   2456  C   TRP A 156      10.602   8.092 -24.706  1.00 97.76           C  
ATOM   2457  CB  TRP A 156      12.894   8.321 -23.697  1.00 97.76           C  
ATOM   2458  HB2 TRP A 156      13.378   8.074 -24.642  1.00 97.76           H  
ATOM   2459  HB3 TRP A 156      13.535   7.966 -22.891  1.00 97.76           H  
ATOM   2460  O   TRP A 156       9.782   8.969 -24.438  1.00 97.76           O  
ATOM   2461  CG  TRP A 156      12.774   9.810 -23.580  1.00 97.76           C  
ATOM   2462  CD1 TRP A 156      13.088  10.714 -24.537  1.00 97.76           C  
ATOM   2463  HD1 TRP A 156      13.497  10.464 -25.504  1.00 97.76           H  
ATOM   2464  CD2 TRP A 156      12.233  10.582 -22.466  1.00 97.76           C  
ATOM   2465  CE2 TRP A 156      12.231  11.962 -22.829  1.00 97.76           C  
ATOM   2466  CE3 TRP A 156      11.727  10.251 -21.190  1.00 97.76           C  
ATOM   2467  HE3 TRP A 156      11.708   9.215 -20.885  1.00 97.76           H  
ATOM   2468  NE1 TRP A 156      12.773  11.987 -24.096  1.00 97.76           N  
ATOM   2469  HE1 TRP A 156      12.890  12.819 -24.657  1.00 97.76           H  
ATOM   2470  CH2 TRP A 156      11.257  12.594 -20.707  1.00 97.76           C  
ATOM   2471  HH2 TRP A 156      10.872  13.346 -20.035  1.00 97.76           H  
ATOM   2472  CZ2 TRP A 156      11.750  12.961 -21.971  1.00 97.76           C  
ATOM   2473  HZ2 TRP A 156      11.744  13.993 -22.291  1.00 97.76           H  
ATOM   2474  CZ3 TRP A 156      11.240  11.243 -20.321  1.00 97.76           C  
ATOM   2475  HZ3 TRP A 156      10.838  10.963 -19.358  1.00 97.76           H  
ATOM   2476  N   SER A 157      10.644   7.485 -25.897  1.00 96.80           N  
ATOM   2477  H   SER A 157      11.367   6.799 -26.062  1.00 96.80           H  
ATOM   2478  CA  SER A 157       9.716   7.805 -26.990  1.00 96.80           C  
ATOM   2479  HA  SER A 157       9.824   8.866 -27.217  1.00 96.80           H  
ATOM   2480  C   SER A 157       8.238   7.576 -26.634  1.00 96.80           C  
ATOM   2481  CB  SER A 157      10.100   7.020 -28.249  1.00 96.80           C  
ATOM   2482  HB2 SER A 157       9.599   7.474 -29.103  1.00 96.80           H  
ATOM   2483  HB3 SER A 157      11.176   7.087 -28.409  1.00 96.80           H  
ATOM   2484  O   SER A 157       7.360   8.184 -27.244  1.00 96.80           O  
ATOM   2485  OG  SER A 157       9.711   5.662 -28.184  1.00 96.80           O  
ATOM   2486  HG  SER A 157      10.143   5.209 -27.457  1.00 96.80           H  
ATOM   2487  N   ILE A 158       7.967   6.750 -25.617  1.00 97.38           N  
ATOM   2488  H   ILE A 158       8.750   6.280 -25.185  1.00 97.38           H  
ATOM   2489  CA  ILE A 158       6.629   6.464 -25.086  1.00 97.38           C  
ATOM   2490  HA  ILE A 158       5.875   6.748 -25.820  1.00 97.38           H  
ATOM   2491  C   ILE A 158       6.372   7.297 -23.824  1.00 97.38           C  
ATOM   2492  CB  ILE A 158       6.501   4.942 -24.827  1.00 97.38           C  
ATOM   2493  HB  ILE A 158       7.317   4.635 -24.172  1.00 97.38           H  
ATOM   2494  O   ILE A 158       5.384   8.026 -23.729  1.00 97.38           O  
ATOM   2495  CG1 ILE A 158       6.619   4.151 -26.153  1.00 97.38           C  
ATOM   2496 HG12 ILE A 158       5.718   4.308 -26.746  1.00 97.38           H  
ATOM   2497 HG13 ILE A 158       7.464   4.520 -26.734  1.00 97.38           H  
ATOM   2498  CG2 ILE A 158       5.176   4.612 -24.116  1.00 97.38           C  
ATOM   2499 HG21 ILE A 158       4.332   4.923 -24.732  1.00 97.38           H  
ATOM   2500 HG22 ILE A 158       5.106   3.541 -23.927  1.00 97.38           H  
ATOM   2501 HG23 ILE A 158       5.115   5.112 -23.149  1.00 97.38           H  
ATOM   2502  CD1 ILE A 158       6.842   2.645 -25.972  1.00 97.38           C  
ATOM   2503 HD11 ILE A 158       7.772   2.474 -25.430  1.00 97.38           H  
ATOM   2504 HD12 ILE A 158       6.922   2.177 -26.953  1.00 97.38           H  
ATOM   2505 HD13 ILE A 158       6.009   2.186 -25.440  1.00 97.38           H  
ATOM   2506  N   VAL A 159       7.276   7.208 -22.846  1.00 97.62           N  
ATOM   2507  H   VAL A 159       8.078   6.613 -23.000  1.00 97.62           H  
ATOM   2508  CA  VAL A 159       7.084   7.786 -21.509  1.00 97.62           C  
ATOM   2509  HA  VAL A 159       6.077   7.543 -21.170  1.00 97.62           H  
ATOM   2510  C   VAL A 159       7.180   9.310 -21.516  1.00 97.62           C  
ATOM   2511  CB  VAL A 159       8.083   7.167 -20.514  1.00 97.62           C  
ATOM   2512  HB  VAL A 159       9.092   7.293 -20.908  1.00 97.62           H  
ATOM   2513  O   VAL A 159       6.384   9.954 -20.841  1.00 97.62           O  
ATOM   2514  CG1 VAL A 159       8.024   7.805 -19.120  1.00 97.62           C  
ATOM   2515 HG11 VAL A 159       8.657   7.250 -18.427  1.00 97.62           H  
ATOM   2516 HG12 VAL A 159       6.997   7.808 -18.754  1.00 97.62           H  
ATOM   2517 HG13 VAL A 159       8.396   8.828 -19.172  1.00 97.62           H  
ATOM   2518  CG2 VAL A 159       7.810   5.670 -20.336  1.00 97.62           C  
ATOM   2519 HG21 VAL A 159       7.907   5.152 -21.290  1.00 97.62           H  
ATOM   2520 HG22 VAL A 159       6.806   5.512 -19.940  1.00 97.62           H  
ATOM   2521 HG23 VAL A 159       8.540   5.241 -19.649  1.00 97.62           H  
ATOM   2522  N   GLY A 160       8.109   9.906 -22.270  1.00 97.38           N  
ATOM   2523  H   GLY A 160       8.681   9.343 -22.884  1.00 97.38           H  
ATOM   2524  CA  GLY A 160       8.286  11.362 -22.324  1.00 97.38           C  
ATOM   2525  HA2 GLY A 160       9.097  11.606 -23.010  1.00 97.38           H  
ATOM   2526  HA3 GLY A 160       8.550  11.734 -21.334  1.00 97.38           H  
ATOM   2527  C   GLY A 160       7.012  12.080 -22.784  1.00 97.38           C  
ATOM   2528  O   GLY A 160       6.445  12.859 -22.009  1.00 97.38           O  
ATOM   2529  N   PRO A 161       6.483  11.755 -23.982  1.00 96.88           N  
ATOM   2530  CA  PRO A 161       5.203  12.283 -24.445  1.00 96.88           C  
ATOM   2531  HA  PRO A 161       5.282  13.367 -24.526  1.00 96.88           H  
ATOM   2532  C   PRO A 161       4.039  11.945 -23.511  1.00 96.88           C  
ATOM   2533  CB  PRO A 161       4.995  11.685 -25.840  1.00 96.88           C  
ATOM   2534  HB2 PRO A 161       4.465  12.373 -26.499  1.00 96.88           H  
ATOM   2535  HB3 PRO A 161       4.461  10.737 -25.773  1.00 96.88           H  
ATOM   2536  O   PRO A 161       3.221  12.818 -23.234  1.00 96.88           O  
ATOM   2537  CG  PRO A 161       6.419  11.418 -26.325  1.00 96.88           C  
ATOM   2538  HG2 PRO A 161       6.864  12.341 -26.695  1.00 96.88           H  
ATOM   2539  HG3 PRO A 161       6.447  10.643 -27.091  1.00 96.88           H  
ATOM   2540  CD  PRO A 161       7.125  10.986 -25.043  1.00 96.88           C  
ATOM   2541  HD2 PRO A 161       6.967   9.921 -24.877  1.00 96.88           H  
ATOM   2542  HD3 PRO A 161       8.192  11.200 -25.111  1.00 96.88           H  
ATOM   2543  N   GLY A 162       3.987  10.718 -22.979  1.00 96.21           N  
ATOM   2544  H   GLY A 162       4.679  10.036 -23.253  1.00 96.21           H  
ATOM   2545  CA  GLY A 162       2.941  10.289 -22.046  1.00 96.21           C  
ATOM   2546  HA2 GLY A 162       1.967  10.410 -22.519  1.00 96.21           H  
ATOM   2547  HA3 GLY A 162       3.097   9.232 -21.826  1.00 96.21           H  
ATOM   2548  C   GLY A 162       2.923  11.054 -20.717  1.00 96.21           C  
ATOM   2549  O   GLY A 162       1.881  11.120 -20.073  1.00 96.21           O  
ATOM   2550  N   LEU A 163       4.050  11.650 -20.321  1.00 96.15           N  
ATOM   2551  H   LEU A 163       4.884  11.481 -20.865  1.00 96.15           H  
ATOM   2552  CA  LEU A 163       4.169  12.520 -19.150  1.00 96.15           C  
ATOM   2553  HA  LEU A 163       3.400  12.255 -18.425  1.00 96.15           H  
ATOM   2554  C   LEU A 163       3.949  14.005 -19.458  1.00 96.15           C  
ATOM   2555  CB  LEU A 163       5.568  12.317 -18.537  1.00 96.15           C  
ATOM   2556  HB2 LEU A 163       5.756  13.118 -17.824  1.00 96.15           H  
ATOM   2557  HB3 LEU A 163       6.313  12.398 -19.329  1.00 96.15           H  
ATOM   2558  O   LEU A 163       3.836  14.797 -18.521  1.00 96.15           O  
ATOM   2559  CG  LEU A 163       5.749  10.982 -17.804  1.00 96.15           C  
ATOM   2560  HG  LEU A 163       5.473  10.143 -18.442  1.00 96.15           H  
ATOM   2561  CD1 LEU A 163       7.204  10.815 -17.355  1.00 96.15           C  
ATOM   2562 HD11 LEU A 163       7.337   9.831 -16.906  1.00 96.15           H  
ATOM   2563 HD12 LEU A 163       7.853  10.899 -18.226  1.00 96.15           H  
ATOM   2564 HD13 LEU A 163       7.464  11.590 -16.634  1.00 96.15           H  
ATOM   2565  CD2 LEU A 163       4.888  10.958 -16.549  1.00 96.15           C  
ATOM   2566 HD21 LEU A 163       3.834  10.958 -16.827  1.00 96.15           H  
ATOM   2567 HD22 LEU A 163       5.104  10.049 -15.988  1.00 96.15           H  
ATOM   2568 HD23 LEU A 163       5.076  11.844 -15.943  1.00 96.15           H  
ATOM   2569  N   GLY A 164       3.938  14.395 -20.734  1.00 95.58           N  
ATOM   2570  H   GLY A 164       3.923  13.685 -21.453  1.00 95.58           H  
ATOM   2571  CA  GLY A 164       3.978  15.798 -21.146  1.00 95.58           C  
ATOM   2572  HA2 GLY A 164       3.698  15.858 -22.197  1.00 95.58           H  
ATOM   2573  HA3 GLY A 164       3.256  16.368 -20.562  1.00 95.58           H  
ATOM   2574  C   GLY A 164       5.361  16.444 -20.978  1.00 95.58           C  
ATOM   2575  O   GLY A 164       5.449  17.647 -20.735  1.00 95.58           O  
ATOM   2576  N   ILE A 165       6.446  15.664 -21.083  1.00 95.13           N  
ATOM   2577  H   ILE A 165       6.310  14.694 -21.329  1.00 95.13           H  
ATOM   2578  CA  ILE A 165       7.829  16.132 -20.908  1.00 95.13           C  
ATOM   2579  HA  ILE A 165       7.817  17.181 -20.613  1.00 95.13           H  
ATOM   2580  C   ILE A 165       8.606  16.019 -22.224  1.00 95.13           C  
ATOM   2581  CB  ILE A 165       8.550  15.342 -19.794  1.00 95.13           C  
ATOM   2582  HB  ILE A 165       8.595  14.297 -20.101  1.00 95.13           H  
ATOM   2583  O   ILE A 165       8.629  14.961 -22.849  1.00 95.13           O  
ATOM   2584  CG1 ILE A 165       7.812  15.416 -18.438  1.00 95.13           C  
ATOM   2585 HG12 ILE A 165       7.884  16.424 -18.030  1.00 95.13           H  
ATOM   2586 HG13 ILE A 165       6.756  15.185 -18.581  1.00 95.13           H  
ATOM   2587  CG2 ILE A 165       9.987  15.877 -19.648  1.00 95.13           C  
ATOM   2588 HG21 ILE A 165      10.500  15.407 -18.809  1.00 95.13           H  
ATOM   2589 HG22 ILE A 165       9.957  16.957 -19.504  1.00 95.13           H  
ATOM   2590 HG23 ILE A 165      10.573  15.657 -20.541  1.00 95.13           H  
ATOM   2591  CD1 ILE A 165       8.366  14.401 -17.429  1.00 95.13           C  
ATOM   2592 HD11 ILE A 165       7.684  14.295 -16.585  1.00 95.13           H  
ATOM   2593 HD12 ILE A 165       9.338  14.723 -17.056  1.00 95.13           H  
ATOM   2594 HD13 ILE A 165       8.474  13.427 -17.906  1.00 95.13           H  
ATOM   2595  N   THR A 166       9.315  17.085 -22.604  1.00 94.40           N  
ATOM   2596  H   THR A 166       9.209  17.952 -22.098  1.00 94.40           H  
ATOM   2597  CA  THR A 166      10.208  17.091 -23.777  1.00 94.40           C  
ATOM   2598  HA  THR A 166       9.928  16.279 -24.448  1.00 94.40           H  
ATOM   2599  C   THR A 166      11.676  16.855 -23.415  1.00 94.40           C  
ATOM   2600  CB  THR A 166      10.059  18.399 -24.566  1.00 94.40           C  
ATOM   2601  HB  THR A 166      10.778  18.413 -25.385  1.00 94.40           H  
ATOM   2602  O   THR A 166      12.374  16.159 -24.145  1.00 94.40           O  
ATOM   2603  CG2 THR A 166       8.649  18.545 -25.146  1.00 94.40           C  
ATOM   2604 HG21 THR A 166       8.420  17.684 -25.775  1.00 94.40           H  
ATOM   2605 HG22 THR A 166       7.913  18.615 -24.345  1.00 94.40           H  
ATOM   2606 HG23 THR A 166       8.603  19.450 -25.751  1.00 94.40           H  
ATOM   2607  OG1 THR A 166      10.282  19.511 -23.727  1.00 94.40           O  
ATOM   2608  HG1 THR A 166      11.199  19.773 -23.834  1.00 94.40           H  
ATOM   2609  N   GLU A 167      12.139  17.369 -22.270  1.00 95.76           N  
ATOM   2610  H   GLU A 167      11.514  17.939 -21.719  1.00 95.76           H  
ATOM   2611  CA  GLU A 167      13.556  17.350 -21.875  1.00 95.76           C  
ATOM   2612  HA  GLU A 167      14.164  17.007 -22.711  1.00 95.76           H  
ATOM   2613  C   GLU A 167      13.823  16.398 -20.701  1.00 95.76           C  
ATOM   2614  CB  GLU A 167      14.019  18.776 -21.527  1.00 95.76           C  
ATOM   2615  HB2 GLU A 167      15.030  18.730 -21.123  1.00 95.76           H  
ATOM   2616  HB3 GLU A 167      13.372  19.183 -20.751  1.00 95.76           H  
ATOM   2617  O   GLU A 167      13.585  16.718 -19.537  1.00 95.76           O  
ATOM   2618  CG  GLU A 167      14.009  19.737 -22.727  1.00 95.76           C  
ATOM   2619  HG2 GLU A 167      14.369  20.710 -22.392  1.00 95.76           H  
ATOM   2620  HG3 GLU A 167      12.980  19.869 -23.064  1.00 95.76           H  
ATOM   2621  CD  GLU A 167      14.881  19.256 -23.895  1.00 95.76           C  
ATOM   2622  OE1 GLU A 167      14.480  19.528 -25.049  1.00 95.76           O  
ATOM   2623  OE2 GLU A 167      15.913  18.594 -23.626  1.00 95.76           O  
ATOM   2624  N   PHE A 168      14.375  15.215 -20.973  1.00 96.92           N  
ATOM   2625  H   PHE A 168      14.530  14.973 -21.941  1.00 96.92           H  
ATOM   2626  CA  PHE A 168      14.629  14.206 -19.935  1.00 96.92           C  
ATOM   2627  HA  PHE A 168      13.677  13.890 -19.510  1.00 96.92           H  
ATOM   2628  C   PHE A 168      15.500  14.726 -18.774  1.00 96.92           C  
ATOM   2629  CB  PHE A 168      15.296  12.992 -20.592  1.00 96.92           C  
ATOM   2630  HB2 PHE A 168      14.577  12.504 -21.250  1.00 96.92           H  
ATOM   2631  HB3 PHE A 168      16.127  13.330 -21.210  1.00 96.92           H  
ATOM   2632  O   PHE A 168      15.211  14.483 -17.597  1.00 96.92           O  
ATOM   2633  CG  PHE A 168      15.811  11.975 -19.594  1.00 96.92           C  
ATOM   2634  CD1 PHE A 168      17.195  11.827 -19.387  1.00 96.92           C  
ATOM   2635  HD1 PHE A 168      17.891  12.420 -19.962  1.00 96.92           H  
ATOM   2636  CD2 PHE A 168      14.905  11.169 -18.881  1.00 96.92           C  
ATOM   2637  HD2 PHE A 168      13.845  11.262 -19.065  1.00 96.92           H  
ATOM   2638  CE1 PHE A 168      17.670  10.871 -18.473  1.00 96.92           C  
ATOM   2639  HE1 PHE A 168      18.732  10.716 -18.358  1.00 96.92           H  
ATOM   2640  CE2 PHE A 168      15.380  10.216 -17.964  1.00 96.92           C  
ATOM   2641  HE2 PHE A 168      14.682   9.572 -17.451  1.00 96.92           H  
ATOM   2642  CZ  PHE A 168      16.763  10.068 -17.763  1.00 96.92           C  
ATOM   2643  HZ  PHE A 168      17.133   9.306 -17.092  1.00 96.92           H  
ATOM   2644  N   HIS A 169      16.573  15.460 -19.087  1.00 96.49           N  
ATOM   2645  H   HIS A 169      16.732  15.678 -20.060  1.00 96.49           H  
ATOM   2646  CA  HIS A 169      17.574  15.862 -18.097  1.00 96.49           C  
ATOM   2647  HA  HIS A 169      17.889  14.967 -17.561  1.00 96.49           H  
ATOM   2648  C   HIS A 169      17.043  16.833 -17.036  1.00 96.49           C  
ATOM   2649  CB  HIS A 169      18.795  16.447 -18.814  1.00 96.49           C  
ATOM   2650  HB2 HIS A 169      19.471  16.874 -18.074  1.00 96.49           H  
ATOM   2651  HB3 HIS A 169      18.476  17.251 -19.477  1.00 96.49           H  
ATOM   2652  O   HIS A 169      17.508  16.782 -15.893  1.00 96.49           O  
ATOM   2653  CG  HIS A 169      19.564  15.417 -19.600  1.00 96.49           C  
ATOM   2654  CD2 HIS A 169      19.906  15.490 -20.924  1.00 96.49           C  
ATOM   2655  HD2 HIS A 169      19.668  16.294 -21.604  1.00 96.49           H  
ATOM   2656  ND1 HIS A 169      20.060  14.224 -19.117  1.00 96.49           N  
ATOM   2657  HD1 HIS A 169      19.905  13.838 -18.196  1.00 96.49           H  
ATOM   2658  CE1 HIS A 169      20.691  13.597 -20.123  1.00 96.49           C  
ATOM   2659  HE1 HIS A 169      21.162  12.626 -20.067  1.00 96.49           H  
ATOM   2660  NE2 HIS A 169      20.625  14.333 -21.236  1.00 96.49           N  
ATOM   2661  N   GLU A 170      16.051  17.656 -17.378  1.00 95.62           N  
ATOM   2662  H   GLU A 170      15.700  17.628 -18.325  1.00 95.62           H  
ATOM   2663  CA  GLU A 170      15.424  18.621 -16.467  1.00 95.62           C  
ATOM   2664  HA  GLU A 170      16.194  19.086 -15.851  1.00 95.62           H  
ATOM   2665  C   GLU A 170      14.419  17.961 -15.510  1.00 95.62           C  
ATOM   2666  CB  GLU A 170      14.744  19.731 -17.283  1.00 95.62           C  
ATOM   2667  HB2 GLU A 170      14.296  20.437 -16.584  1.00 95.62           H  
ATOM   2668  HB3 GLU A 170      13.956  19.298 -17.899  1.00 95.62           H  
ATOM   2669  O   GLU A 170      14.089  18.519 -14.460  1.00 95.62           O  
ATOM   2670  CG  GLU A 170      15.741  20.482 -18.183  1.00 95.62           C  
ATOM   2671  HG2 GLU A 170      16.603  20.761 -17.576  1.00 95.62           H  
ATOM   2672  HG3 GLU A 170      16.089  19.811 -18.969  1.00 95.62           H  
ATOM   2673  CD  GLU A 170      15.153  21.747 -18.825  1.00 95.62           C  
ATOM   2674  OE1 GLU A 170      15.970  22.551 -19.326  1.00 95.62           O  
ATOM   2675  OE2 GLU A 170      13.919  21.941 -18.750  1.00 95.62           O  
ATOM   2676  N   HIS A 171      13.973  16.741 -15.835  1.00 96.30           N  
ATOM   2677  H   HIS A 171      14.274  16.361 -16.721  1.00 96.30           H  
ATOM   2678  CA  HIS A 171      12.868  16.067 -15.155  1.00 96.30           C  
ATOM   2679  HA  HIS A 171      12.526  16.727 -14.358  1.00 96.30           H  
ATOM   2680  C   HIS A 171      13.233  14.740 -14.468  1.00 96.30           C  
ATOM   2681  CB  HIS A 171      11.696  15.939 -16.122  1.00 96.30           C  
ATOM   2682  HB2 HIS A 171      12.029  15.441 -17.033  1.00 96.30           H  
ATOM   2683  HB3 HIS A 171      10.924  15.326 -15.657  1.00 96.30           H  
ATOM   2684  O   HIS A 171      12.354  14.013 -13.995  1.00 96.30           O  
ATOM   2685  CG  HIS A 171      11.083  17.275 -16.459  1.00 96.30           C  
ATOM   2686  CD2 HIS A 171      11.309  18.042 -17.570  1.00 96.30           C  
ATOM   2687  HD2 HIS A 171      11.972  17.815 -18.391  1.00 96.30           H  
ATOM   2688  ND1 HIS A 171      10.172  17.958 -15.687  1.00 96.30           N  
ATOM   2689  HD1 HIS A 171       9.803  17.649 -14.799  1.00 96.30           H  
ATOM   2690  CE1 HIS A 171       9.832  19.083 -16.338  1.00 96.30           C  
ATOM   2691  HE1 HIS A 171       9.114  19.816 -15.999  1.00 96.30           H  
ATOM   2692  NE2 HIS A 171      10.493  19.170 -17.492  1.00 96.30           N  
ATOM   2693  N   LYS A 172      14.529  14.421 -14.339  1.00 96.49           N  
ATOM   2694  H   LYS A 172      15.183  15.011 -14.832  1.00 96.49           H  
ATOM   2695  CA  LYS A 172      15.012  13.180 -13.696  1.00 96.49           C  
ATOM   2696  HA  LYS A 172      14.727  12.330 -14.316  1.00 96.49           H  
ATOM   2697  C   LYS A 172      14.404  12.938 -12.312  1.00 96.49           C  
ATOM   2698  CB  LYS A 172      16.542  13.220 -13.566  1.00 96.49           C  
ATOM   2699  HB2 LYS A 172      16.861  12.357 -12.981  1.00 96.49           H  
ATOM   2700  HB3 LYS A 172      16.837  14.124 -13.033  1.00 96.49           H  
ATOM   2701  O   LYS A 172      14.026  11.819 -11.973  1.00 96.49           O  
ATOM   2702  CG  LYS A 172      17.245  13.169 -14.928  1.00 96.49           C  
ATOM   2703  HG2 LYS A 172      17.003  14.058 -15.511  1.00 96.49           H  
ATOM   2704  HG3 LYS A 172      16.891  12.294 -15.473  1.00 96.49           H  
ATOM   2705  CD  LYS A 172      18.764  13.058 -14.766  1.00 96.49           C  
ATOM   2706  HD2 LYS A 172      18.982  12.270 -14.045  1.00 96.49           H  
ATOM   2707  HD3 LYS A 172      19.187  12.771 -15.728  1.00 96.49           H  
ATOM   2708  CE  LYS A 172      19.413  14.370 -14.311  1.00 96.49           C  
ATOM   2709  HE2 LYS A 172      18.928  14.719 -13.398  1.00 96.49           H  
ATOM   2710  HE3 LYS A 172      19.244  15.123 -15.080  1.00 96.49           H  
ATOM   2711  NZ  LYS A 172      20.865  14.172 -14.079  1.00 96.49           N  
ATOM   2712  HZ1 LYS A 172      21.275  13.627 -14.825  1.00 96.49           H  
ATOM   2713  HZ2 LYS A 172      21.345  15.058 -14.006  1.00 96.49           H  
ATOM   2714  HZ3 LYS A 172      21.017  13.643 -13.232  1.00 96.49           H  
ATOM   2715  N   GLY A 173      14.301  13.992 -11.501  1.00 95.70           N  
ATOM   2716  H   GLY A 173      14.535  14.897 -11.882  1.00 95.70           H  
ATOM   2717  CA  GLY A 173      13.749  13.902 -10.151  1.00 95.70           C  
ATOM   2718  HA2 GLY A 173      14.292  13.143  -9.589  1.00 95.70           H  
ATOM   2719  HA3 GLY A 173      13.868  14.875  -9.674  1.00 95.70           H  
ATOM   2720  C   GLY A 173      12.262  13.545 -10.124  1.00 95.70           C  
ATOM   2721  O   GLY A 173      11.830  12.757  -9.286  1.00 95.70           O  
ATOM   2722  N   GLN A 174      11.495  14.093 -11.061  1.00 96.35           N  
ATOM   2723  H   GLN A 174      11.929  14.718 -11.725  1.00 96.35           H  
ATOM   2724  CA  GLN A 174      10.067  13.862 -11.222  1.00 96.35           C  
ATOM   2725  HA  GLN A 174       9.581  13.959 -10.252  1.00 96.35           H  
ATOM   2726  C   GLN A 174       9.813  12.439 -11.718  1.00 96.35           C  
ATOM   2727  CB  GLN A 174       9.465  14.901 -12.188  1.00 96.35           C  
ATOM   2728  HB2 GLN A 174       8.414  14.643 -12.326  1.00 96.35           H  
ATOM   2729  HB3 GLN A 174       9.941  14.828 -13.165  1.00 96.35           H  
ATOM   2730  O   GLN A 174       8.973  11.743 -11.154  1.00 96.35           O  
ATOM   2731  CG  GLN A 174       9.520  16.362 -11.697  1.00 96.35           C  
ATOM   2732  HG2 GLN A 174       8.736  16.908 -12.223  1.00 96.35           H  
ATOM   2733  HG3 GLN A 174       9.297  16.407 -10.631  1.00 96.35           H  
ATOM   2734  CD  GLN A 174      10.836  17.098 -11.968  1.00 96.35           C  
ATOM   2735  NE2 GLN A 174      10.833  18.408 -12.036  1.00 96.35           N  
ATOM   2736 HE21 GLN A 174       9.996  18.950 -11.881  1.00 96.35           H  
ATOM   2737 HE22 GLN A 174      11.704  18.821 -12.338  1.00 96.35           H  
ATOM   2738  OE1 GLN A 174      11.899  16.527 -12.134  1.00 96.35           O  
ATOM   2739  N   ILE A 175      10.600  11.969 -12.689  1.00 97.54           N  
ATOM   2740  H   ILE A 175      11.248  12.605 -13.130  1.00 97.54           H  
ATOM   2741  CA  ILE A 175      10.531  10.591 -13.191  1.00 97.54           C  
ATOM   2742  HA  ILE A 175       9.539  10.416 -13.607  1.00 97.54           H  
ATOM   2743  C   ILE A 175      10.714   9.592 -12.040  1.00 97.54           C  
ATOM   2744  CB  ILE A 175      11.564  10.399 -14.325  1.00 97.54           C  
ATOM   2745  HB  ILE A 175      12.534  10.752 -13.974  1.00 97.54           H  
ATOM   2746  O   ILE A 175       9.906   8.679 -11.888  1.00 97.54           O  
ATOM   2747  CG1 ILE A 175      11.146  11.236 -15.557  1.00 97.54           C  
ATOM   2748 HG12 ILE A 175      10.882  12.247 -15.250  1.00 97.54           H  
ATOM   2749 HG13 ILE A 175      10.261  10.794 -16.015  1.00 97.54           H  
ATOM   2750  CG2 ILE A 175      11.708   8.918 -14.709  1.00 97.54           C  
ATOM   2751 HG21 ILE A 175      10.745   8.511 -15.017  1.00 97.54           H  
ATOM   2752 HG22 ILE A 175      12.103   8.342 -13.872  1.00 97.54           H  
ATOM   2753 HG23 ILE A 175      12.413   8.807 -15.533  1.00 97.54           H  
ATOM   2754  CD1 ILE A 175      12.244  11.361 -16.617  1.00 97.54           C  
ATOM   2755 HD11 ILE A 175      13.173  11.700 -16.159  1.00 97.54           H  
ATOM   2756 HD12 ILE A 175      12.403  10.403 -17.114  1.00 97.54           H  
ATOM   2757 HD13 ILE A 175      11.937  12.091 -17.366  1.00 97.54           H  
ATOM   2758  N   GLN A 176      11.695   9.812 -11.158  1.00 96.66           N  
ATOM   2759  H   GLN A 176      12.337  10.572 -11.337  1.00 96.66           H  
ATOM   2760  CA  GLN A 176      11.896   8.973  -9.969  1.00 96.66           C  
ATOM   2761  HA  GLN A 176      12.061   7.943 -10.286  1.00 96.66           H  
ATOM   2762  C   GLN A 176      10.687   8.963  -9.019  1.00 96.66           C  
ATOM   2763  CB  GLN A 176      13.128   9.453  -9.197  1.00 96.66           C  
ATOM   2764  HB2 GLN A 176      13.039  10.520  -8.992  1.00 96.66           H  
ATOM   2765  HB3 GLN A 176      13.152   8.921  -8.246  1.00 96.66           H  
ATOM   2766  O   GLN A 176      10.303   7.903  -8.529  1.00 96.66           O  
ATOM   2767  CG  GLN A 176      14.453   9.175  -9.915  1.00 96.66           C  
ATOM   2768  HG2 GLN A 176      14.443   9.595 -10.921  1.00 96.66           H  
ATOM   2769  HG3 GLN A 176      14.539   8.092  -9.998  1.00 96.66           H  
ATOM   2770  CD  GLN A 176      15.648   9.737  -9.140  1.00 96.66           C  
ATOM   2771  NE2 GLN A 176      16.811   9.904  -9.740  1.00 96.66           N  
ATOM   2772 HE21 GLN A 176      16.959   9.605 -10.693  1.00 96.66           H  
ATOM   2773 HE22 GLN A 176      17.594  10.234  -9.193  1.00 96.66           H  
ATOM   2774  OE1 GLN A 176      15.533  10.099  -7.976  1.00 96.66           O  
ATOM   2775  N   ILE A 177      10.068  10.123  -8.771  1.00 97.16           N  
ATOM   2776  H   ILE A 177      10.427  10.959  -9.211  1.00 97.16           H  
ATOM   2777  CA  ILE A 177       8.858  10.232  -7.937  1.00 97.16           C  
ATOM   2778  HA  ILE A 177       9.057   9.783  -6.964  1.00 97.16           H  
ATOM   2779  C   ILE A 177       7.694   9.449  -8.557  1.00 97.16           C  
ATOM   2780  CB  ILE A 177       8.495  11.720  -7.728  1.00 97.16           C  
ATOM   2781  HB  ILE A 177       8.566  12.237  -8.685  1.00 97.16           H  
ATOM   2782  O   ILE A 177       6.968   8.748  -7.847  1.00 97.16           O  
ATOM   2783  CG1 ILE A 177       9.496  12.360  -6.749  1.00 97.16           C  
ATOM   2784 HG12 ILE A 177       9.243  12.063  -5.731  1.00 97.16           H  
ATOM   2785 HG13 ILE A 177      10.506  12.007  -6.960  1.00 97.16           H  
ATOM   2786  CG2 ILE A 177       7.057  11.891  -7.203  1.00 97.16           C  
ATOM   2787 HG21 ILE A 177       6.904  11.248  -6.336  1.00 97.16           H  
ATOM   2788 HG22 ILE A 177       6.340  11.626  -7.980  1.00 97.16           H  
ATOM   2789 HG23 ILE A 177       6.857  12.925  -6.922  1.00 97.16           H  
ATOM   2790  CD1 ILE A 177       9.525  13.886  -6.830  1.00 97.16           C  
ATOM   2791 HD11 ILE A 177      10.160  14.256  -6.026  1.00 97.16           H  
ATOM   2792 HD12 ILE A 177       9.943  14.201  -7.786  1.00 97.16           H  
ATOM   2793 HD13 ILE A 177       8.528  14.306  -6.699  1.00 97.16           H  
ATOM   2794  N   ILE A 178       7.531   9.536  -9.879  1.00 97.61           N  
ATOM   2795  H   ILE A 178       8.151  10.137 -10.402  1.00 97.61           H  
ATOM   2796  CA  ILE A 178       6.512   8.782 -10.611  1.00 97.61           C  
ATOM   2797  HA  ILE A 178       5.543   8.981 -10.155  1.00 97.61           H  
ATOM   2798  C   ILE A 178       6.781   7.281 -10.468  1.00 97.61           C  
ATOM   2799  CB  ILE A 178       6.445   9.245 -12.082  1.00 97.61           C  
ATOM   2800  HB  ILE A 178       7.445   9.192 -12.511  1.00 97.61           H  
ATOM   2801  O   ILE A 178       5.877   6.554 -10.056  1.00 97.61           O  
ATOM   2802  CG1 ILE A 178       5.931  10.700 -12.167  1.00 97.61           C  
ATOM   2803 HG12 ILE A 178       6.261  11.279 -11.305  1.00 97.61           H  
ATOM   2804 HG13 ILE A 178       4.841  10.701 -12.160  1.00 97.61           H  
ATOM   2805  CG2 ILE A 178       5.511   8.338 -12.907  1.00 97.61           C  
ATOM   2806 HG21 ILE A 178       5.454   8.701 -13.933  1.00 97.61           H  
ATOM   2807 HG22 ILE A 178       4.511   8.330 -12.474  1.00 97.61           H  
ATOM   2808 HG23 ILE A 178       5.896   7.318 -12.942  1.00 97.61           H  
ATOM   2809  CD1 ILE A 178       6.417  11.422 -13.426  1.00 97.61           C  
ATOM   2810 HD11 ILE A 178       5.831  12.328 -13.580  1.00 97.61           H  
ATOM   2811 HD12 ILE A 178       7.467  11.695 -13.316  1.00 97.61           H  
ATOM   2812 HD13 ILE A 178       6.330  10.769 -14.294  1.00 97.61           H  
ATOM   2813  N   GLY A 179       8.017   6.825 -10.688  1.00 97.53           N  
ATOM   2814  H   GLY A 179       8.711   7.476 -11.027  1.00 97.53           H  
ATOM   2815  CA  GLY A 179       8.423   5.430 -10.478  1.00 97.53           C  
ATOM   2816  HA2 GLY A 179       7.926   4.785 -11.202  1.00 97.53           H  
ATOM   2817  HA3 GLY A 179       9.501   5.353 -10.622  1.00 97.53           H  
ATOM   2818  C   GLY A 179       8.114   4.918  -9.069  1.00 97.53           C  
ATOM   2819  O   GLY A 179       7.465   3.884  -8.911  1.00 97.53           O  
ATOM   2820  N   ALA A 180       8.474   5.683  -8.037  1.00 97.25           N  
ATOM   2821  H   ALA A 180       9.029   6.508  -8.216  1.00 97.25           H  
ATOM   2822  CA  ALA A 180       8.166   5.342  -6.650  1.00 97.25           C  
ATOM   2823  HA  ALA A 180       8.592   4.363  -6.431  1.00 97.25           H  
ATOM   2824  C   ALA A 180       6.650   5.258  -6.381  1.00 97.25           C  
ATOM   2825  CB  ALA A 180       8.842   6.371  -5.740  1.00 97.25           C  
ATOM   2826  HB1 ALA A 180       9.920   6.350  -5.899  1.00 97.25           H  
ATOM   2827  HB2 ALA A 180       8.632   6.125  -4.699  1.00 97.25           H  
ATOM   2828  HB3 ALA A 180       8.470   7.372  -5.959  1.00 97.25           H  
ATOM   2829  O   ALA A 180       6.200   4.408  -5.613  1.00 97.25           O  
ATOM   2830  N   SER A 181       5.835   6.092  -7.040  1.00 96.95           N  
ATOM   2831  H   SER A 181       6.251   6.797  -7.631  1.00 96.95           H  
ATOM   2832  CA  SER A 181       4.372   6.030  -6.910  1.00 96.95           C  
ATOM   2833  HA  SER A 181       4.136   6.014  -5.846  1.00 96.95           H  
ATOM   2834  C   SER A 181       3.772   4.752  -7.509  1.00 96.95           C  
ATOM   2835  CB  SER A 181       3.720   7.284  -7.499  1.00 96.95           C  
ATOM   2836  HB2 SER A 181       4.291   8.159  -7.190  1.00 96.95           H  
ATOM   2837  HB3 SER A 181       2.712   7.374  -7.095  1.00 96.95           H  
ATOM   2838  O   SER A 181       2.794   4.228  -6.973  1.00 96.95           O  
ATOM   2839  OG  SER A 181       3.626   7.260  -8.911  1.00 96.95           O  
ATOM   2840  HG  SER A 181       4.467   6.982  -9.282  1.00 96.95           H  
ATOM   2841  N   ILE A 182       4.386   4.200  -8.564  1.00 97.28           N  
ATOM   2842  H   ILE A 182       5.199   4.660  -8.947  1.00 97.28           H  
ATOM   2843  CA  ILE A 182       3.964   2.928  -9.165  1.00 97.28           C  
ATOM   2844  HA  ILE A 182       2.894   2.977  -9.372  1.00 97.28           H  
ATOM   2845  C   ILE A 182       4.179   1.762  -8.202  1.00 97.28           C  
ATOM   2846  CB  ILE A 182       4.702   2.669 -10.493  1.00 97.28           C  
ATOM   2847  HB  ILE A 182       5.772   2.652 -10.284  1.00 97.28           H  
ATOM   2848  O   ILE A 182       3.336   0.867  -8.136  1.00 97.28           O  
ATOM   2849  CG1 ILE A 182       4.467   3.754 -11.561  1.00 97.28           C  
ATOM   2850 HG12 ILE A 182       4.795   3.364 -12.524  1.00 97.28           H  
ATOM   2851 HG13 ILE A 182       5.101   4.612 -11.336  1.00 97.28           H  
ATOM   2852  CG2 ILE A 182       4.345   1.292 -11.078  1.00 97.28           C  
ATOM   2853 HG21 ILE A 182       3.273   1.217 -11.259  1.00 97.28           H  
ATOM   2854 HG22 ILE A 182       4.885   1.141 -12.012  1.00 97.28           H  
ATOM   2855 HG23 ILE A 182       4.654   0.488 -10.410  1.00 97.28           H  
ATOM   2856  CD1 ILE A 182       3.029   4.249 -11.714  1.00 97.28           C  
ATOM   2857 HD11 ILE A 182       2.795   4.878 -10.855  1.00 97.28           H  
ATOM   2858 HD12 ILE A 182       2.332   3.413 -11.764  1.00 97.28           H  
ATOM   2859 HD13 ILE A 182       2.950   4.850 -12.620  1.00 97.28           H  
ATOM   2860  N   LEU A 183       5.237   1.793  -7.384  1.00 96.68           N  
ATOM   2861  H   LEU A 183       5.904   2.544  -7.491  1.00 96.68           H  
ATOM   2862  CA  LEU A 183       5.489   0.758  -6.373  1.00 96.68           C  
ATOM   2863  HA  LEU A 183       5.624  -0.196  -6.882  1.00 96.68           H  
ATOM   2864  C   LEU A 183       4.304   0.583  -5.407  1.00 96.68           C  
ATOM   2865  CB  LEU A 183       6.771   1.085  -5.583  1.00 96.68           C  
ATOM   2866  HB2 LEU A 183       6.633   2.030  -5.058  1.00 96.68           H  
ATOM   2867  HB3 LEU A 183       6.905   0.322  -4.816  1.00 96.68           H  
ATOM   2868  O   LEU A 183       4.110  -0.503  -4.862  1.00 96.68           O  
ATOM   2869  CG  LEU A 183       8.071   1.163  -6.405  1.00 96.68           C  
ATOM   2870  HG  LEU A 183       8.011   1.996  -7.104  1.00 96.68           H  
ATOM   2871  CD1 LEU A 183       9.246   1.406  -5.459  1.00 96.68           C  
ATOM   2872 HD11 LEU A 183       9.348   0.576  -4.761  1.00 96.68           H  
ATOM   2873 HD12 LEU A 183      10.165   1.495  -6.038  1.00 96.68           H  
ATOM   2874 HD13 LEU A 183       9.093   2.333  -4.905  1.00 96.68           H  
ATOM   2875  CD2 LEU A 183       8.346  -0.120  -7.186  1.00 96.68           C  
ATOM   2876 HD21 LEU A 183       9.341  -0.078  -7.630  1.00 96.68           H  
ATOM   2877 HD22 LEU A 183       7.622  -0.214  -7.995  1.00 96.68           H  
ATOM   2878 HD23 LEU A 183       8.291  -0.987  -6.529  1.00 96.68           H  
ATOM   2879  N   MET A 184       3.468   1.612  -5.225  1.00 96.29           N  
ATOM   2880  H   MET A 184       3.666   2.465  -5.727  1.00 96.29           H  
ATOM   2881  CA  MET A 184       2.269   1.563  -4.381  1.00 96.29           C  
ATOM   2882  HA  MET A 184       2.513   1.003  -3.478  1.00 96.29           H  
ATOM   2883  C   MET A 184       1.070   0.856  -5.046  1.00 96.29           C  
ATOM   2884  CB  MET A 184       1.875   2.987  -3.968  1.00 96.29           C  
ATOM   2885  HB2 MET A 184       1.002   2.921  -3.319  1.00 96.29           H  
ATOM   2886  HB3 MET A 184       1.595   3.553  -4.856  1.00 96.29           H  
ATOM   2887  O   MET A 184       0.118   0.469  -4.358  1.00 96.29           O  
ATOM   2888  CG  MET A 184       2.986   3.749  -3.232  1.00 96.29           C  
ATOM   2889  HG2 MET A 184       3.215   3.223  -2.306  1.00 96.29           H  
ATOM   2890  HG3 MET A 184       3.886   3.759  -3.848  1.00 96.29           H  
ATOM   2891  SD  MET A 184       2.581   5.473  -2.833  1.00 96.29           S  
ATOM   2892  CE  MET A 184       1.115   5.209  -1.818  1.00 96.29           C  
ATOM   2893  HE1 MET A 184       0.897   6.121  -1.262  1.00 96.29           H  
ATOM   2894  HE2 MET A 184       1.302   4.382  -1.134  1.00 96.29           H  
ATOM   2895  HE3 MET A 184       0.269   4.963  -2.460  1.00 96.29           H  
ATOM   2896  N   LEU A 185       1.095   0.642  -6.367  1.00 95.48           N  
ATOM   2897  H   LEU A 185       1.908   0.936  -6.890  1.00 95.48           H  
ATOM   2898  CA  LEU A 185       0.030  -0.051  -7.105  1.00 95.48           C  
ATOM   2899  HA  LEU A 185      -0.931   0.372  -6.813  1.00 95.48           H  
ATOM   2900  C   LEU A 185      -0.062  -1.543  -6.786  1.00 95.48           C  
ATOM   2901  CB  LEU A 185       0.198   0.128  -8.622  1.00 95.48           C  
ATOM   2902  HB2 LEU A 185      -0.565  -0.472  -9.119  1.00 95.48           H  
ATOM   2903  HB3 LEU A 185       1.169  -0.267  -8.920  1.00 95.48           H  
ATOM   2904  O   LEU A 185      -1.074  -2.160  -7.122  1.00 95.48           O  
ATOM   2905  CG  LEU A 185       0.076   1.560  -9.153  1.00 95.48           C  
ATOM   2906  HG  LEU A 185       0.916   2.156  -8.796  1.00 95.48           H  
ATOM   2907  CD1 LEU A 185       0.100   1.511 -10.680  1.00 95.48           C  
ATOM   2908 HD11 LEU A 185      -0.776   0.983 -11.058  1.00 95.48           H  
ATOM   2909 HD12 LEU A 185       0.995   0.991 -11.020  1.00 95.48           H  
ATOM   2910 HD13 LEU A 185       0.112   2.523 -11.086  1.00 95.48           H  
ATOM   2911  CD2 LEU A 185      -1.221   2.236  -8.713  1.00 95.48           C  
ATOM   2912 HD21 LEU A 185      -2.078   1.632  -9.011  1.00 95.48           H  
ATOM   2913 HD22 LEU A 185      -1.272   3.217  -9.186  1.00 95.48           H  
ATOM   2914 HD23 LEU A 185      -1.224   2.384  -7.633  1.00 95.48           H  
ATOM   2915  N   ILE A 186       0.924  -2.108  -6.074  1.00 95.01           N  
ATOM   2916  H   ILE A 186       1.753  -1.563  -5.881  1.00 95.01           H  
ATOM   2917  CA  ILE A 186       0.855  -3.492  -5.587  1.00 95.01           C  
ATOM   2918  HA  ILE A 186       0.741  -4.136  -6.459  1.00 95.01           H  
ATOM   2919  C   ILE A 186      -0.371  -3.738  -4.707  1.00 95.01           C  
ATOM   2920  CB  ILE A 186       2.137  -3.926  -4.836  1.00 95.01           C  
ATOM   2921  HB  ILE A 186       2.023  -4.990  -4.626  1.00 95.01           H  
ATOM   2922  O   ILE A 186      -0.773  -4.881  -4.533  1.00 95.01           O  
ATOM   2923  CG1 ILE A 186       2.354  -3.213  -3.478  1.00 95.01           C  
ATOM   2924 HG12 ILE A 186       2.707  -2.195  -3.642  1.00 95.01           H  
ATOM   2925 HG13 ILE A 186       1.414  -3.150  -2.930  1.00 95.01           H  
ATOM   2926  CG2 ILE A 186       3.356  -3.783  -5.759  1.00 95.01           C  
ATOM   2927 HG21 ILE A 186       3.569  -2.735  -5.971  1.00 95.01           H  
ATOM   2928 HG22 ILE A 186       4.236  -4.234  -5.299  1.00 95.01           H  
ATOM   2929 HG23 ILE A 186       3.169  -4.293  -6.703  1.00 95.01           H  
ATOM   2930  CD1 ILE A 186       3.333  -3.961  -2.564  1.00 95.01           C  
ATOM   2931 HD11 ILE A 186       3.448  -3.417  -1.627  1.00 95.01           H  
ATOM   2932 HD12 ILE A 186       4.309  -4.057  -3.040  1.00 95.01           H  
ATOM   2933 HD13 ILE A 186       2.948  -4.958  -2.347  1.00 95.01           H  
ATOM   2934  N   ALA A 187      -0.951  -2.680  -4.135  1.00 91.75           N  
ATOM   2935  H   ALA A 187      -0.523  -1.778  -4.288  1.00 91.75           H  
ATOM   2936  CA  ALA A 187      -2.063  -2.782  -3.201  1.00 91.75           C  
ATOM   2937  HA  ALA A 187      -2.455  -3.799  -3.210  1.00 91.75           H  
ATOM   2938  C   ALA A 187      -3.237  -1.860  -3.512  1.00 91.75           C  
ATOM   2939  CB  ALA A 187      -1.496  -2.461  -1.833  1.00 91.75           C  
ATOM   2940  HB1 ALA A 187      -1.480  -1.381  -1.687  1.00 91.75           H  
ATOM   2941  HB2 ALA A 187      -0.480  -2.851  -1.777  1.00 91.75           H  
ATOM   2942  HB3 ALA A 187      -2.112  -2.930  -1.065  1.00 91.75           H  
ATOM   2943  O   ALA A 187      -4.345  -2.058  -3.010  1.00 91.75           O  
ATOM   2944  N   LYS A 188      -3.017  -0.822  -4.319  1.00 90.63           N  
ATOM   2945  H   LYS A 188      -2.101  -0.701  -4.728  1.00 90.63           H  
ATOM   2946  CA  LYS A 188      -4.068   0.129  -4.641  1.00 90.63           C  
ATOM   2947  HA  LYS A 188      -4.795   0.113  -3.828  1.00 90.63           H  
ATOM   2948  C   LYS A 188      -4.786  -0.281  -5.917  1.00 90.63           C  
ATOM   2949  CB  LYS A 188      -3.490   1.545  -4.728  1.00 90.63           C  
ATOM   2950  HB2 LYS A 188      -2.780   1.597  -5.553  1.00 90.63           H  
ATOM   2951  HB3 LYS A 188      -2.957   1.786  -3.808  1.00 90.63           H  
ATOM   2952  O   LYS A 188      -4.272  -0.087  -7.010  1.00 90.63           O  
ATOM   2953  CG  LYS A 188      -4.603   2.578  -4.964  1.00 90.63           C  
ATOM   2954  HG2 LYS A 188      -5.198   2.295  -5.833  1.00 90.63           H  
ATOM   2955  HG3 LYS A 188      -4.134   3.533  -5.204  1.00 90.63           H  
ATOM   2956  CD  LYS A 188      -5.528   2.766  -3.753  1.00 90.63           C  
ATOM   2957  HD2 LYS A 188      -6.039   1.831  -3.524  1.00 90.63           H  
ATOM   2958  HD3 LYS A 188      -4.934   3.077  -2.894  1.00 90.63           H  
ATOM   2959  CE  LYS A 188      -6.572   3.831  -4.093  1.00 90.63           C  
ATOM   2960  HE2 LYS A 188      -7.143   3.482  -4.953  1.00 90.63           H  
ATOM   2961  HE3 LYS A 188      -6.058   4.743  -4.397  1.00 90.63           H  
ATOM   2962  NZ  LYS A 188      -7.481   4.095  -2.951  1.00 90.63           N  
ATOM   2963  HZ1 LYS A 188      -6.965   4.406  -2.140  1.00 90.63           H  
ATOM   2964  HZ2 LYS A 188      -7.988   3.254  -2.714  1.00 90.63           H  
ATOM   2965  HZ3 LYS A 188      -8.151   4.807  -3.204  1.00 90.63           H  
ATOM   2966  N   ARG A 189      -6.042  -0.710  -5.780  1.00 88.80           N  
ATOM   2967  H   ARG A 189      -6.365  -0.948  -4.853  1.00 88.80           H  
ATOM   2968  CA  ARG A 189      -6.971  -0.746  -6.914  1.00 88.80           C  
ATOM   2969  HA  ARG A 189      -6.442  -1.167  -7.769  1.00 88.80           H  
ATOM   2970  C   ARG A 189      -7.375   0.675  -7.297  1.00 88.80           C  
ATOM   2971  CB  ARG A 189      -8.165  -1.652  -6.605  1.00 88.80           C  
ATOM   2972  HB2 ARG A 189      -8.776  -1.207  -5.820  1.00 88.80           H  
ATOM   2973  HB3 ARG A 189      -7.792  -2.616  -6.258  1.00 88.80           H  
ATOM   2974  O   ARG A 189      -7.973   1.394  -6.490  1.00 88.80           O  
ATOM   2975  CG  ARG A 189      -9.010  -1.873  -7.866  1.00 88.80           C  
ATOM   2976  HG2 ARG A 189      -8.378  -2.273  -8.660  1.00 88.80           H  
ATOM   2977  HG3 ARG A 189      -9.440  -0.927  -8.196  1.00 88.80           H  
ATOM   2978  CD  ARG A 189     -10.137  -2.863  -7.576  1.00 88.80           C  
ATOM   2979  HD2 ARG A 189     -10.770  -2.454  -6.789  1.00 88.80           H  
ATOM   2980  HD3 ARG A 189      -9.698  -3.800  -7.232  1.00 88.80           H  
ATOM   2981  NE  ARG A 189     -10.941  -3.114  -8.783  1.00 88.80           N  
ATOM   2982  HE  ARG A 189     -10.628  -2.668  -9.634  1.00 88.80           H  
ATOM   2983  NH1 ARG A 189     -12.448  -4.561  -7.837  1.00 88.80           N  
ATOM   2984 HH11 ARG A 189     -13.196  -5.230  -7.950  1.00 88.80           H  
ATOM   2985 HH12 ARG A 189     -11.936  -4.494  -6.969  1.00 88.80           H  
ATOM   2986  NH2 ARG A 189     -12.583  -4.089 -10.018  1.00 88.80           N  
ATOM   2987 HH21 ARG A 189     -12.205  -3.657 -10.848  1.00 88.80           H  
ATOM   2988 HH22 ARG A 189     -13.340  -4.751 -10.115  1.00 88.80           H  
ATOM   2989  CZ  ARG A 189     -11.986  -3.915  -8.873  1.00 88.80           C  
ATOM   2990  N   LEU A 190      -7.042   1.059  -8.522  1.00 89.92           N  
ATOM   2991  H   LEU A 190      -6.496   0.429  -9.092  1.00 89.92           H  
ATOM   2992  CA  LEU A 190      -7.428   2.331  -9.115  1.00 89.92           C  
ATOM   2993  HA  LEU A 190      -7.605   3.056  -8.320  1.00 89.92           H  
ATOM   2994  C   LEU A 190      -8.760   2.208  -9.869  1.00 89.92           C  
ATOM   2995  CB  LEU A 190      -6.268   2.844  -9.987  1.00 89.92           C  
ATOM   2996  HB2 LEU A 190      -6.008   2.080 -10.720  1.00 89.92           H  
ATOM   2997  HB3 LEU A 190      -6.615   3.717 -10.539  1.00 89.92           H  
ATOM   2998  O   LEU A 190      -9.114   1.142 -10.371  1.00 89.92           O  
ATOM   2999  CG  LEU A 190      -4.995   3.239  -9.207  1.00 89.92           C  
ATOM   3000  HG  LEU A 190      -4.588   2.365  -8.699  1.00 89.92           H  
ATOM   3001  CD1 LEU A 190      -3.950   3.778 -10.178  1.00 89.92           C  
ATOM   3002 HD11 LEU A 190      -3.157   4.298  -9.641  1.00 89.92           H  
ATOM   3003 HD12 LEU A 190      -4.396   4.476 -10.886  1.00 89.92           H  
ATOM   3004 HD13 LEU A 190      -3.501   2.946 -10.721  1.00 89.92           H  
ATOM   3005  CD2 LEU A 190      -5.251   4.328  -8.161  1.00 89.92           C  
ATOM   3006 HD21 LEU A 190      -5.952   3.983  -7.401  1.00 89.92           H  
ATOM   3007 HD22 LEU A 190      -4.307   4.558  -7.667  1.00 89.92           H  
ATOM   3008 HD23 LEU A 190      -5.627   5.230  -8.645  1.00 89.92           H  
ATOM   3009  N   ILE A 191      -9.513   3.307  -9.903  1.00 88.97           N  
ATOM   3010  H   ILE A 191      -9.136   4.154  -9.502  1.00 88.97           H  
ATOM   3011  CA  ILE A 191     -10.732   3.471 -10.703  1.00 88.97           C  
ATOM   3012  HA  ILE A 191     -10.834   2.618 -11.374  1.00 88.97           H  
ATOM   3013  C   ILE A 191     -10.567   4.711 -11.573  1.00 88.97           C  
ATOM   3014  CB  ILE A 191     -12.012   3.561  -9.835  1.00 88.97           C  
ATOM   3015  HB  ILE A 191     -12.849   3.733 -10.511  1.00 88.97           H  
ATOM   3016  O   ILE A 191      -9.986   5.696 -11.115  1.00 88.97           O  
ATOM   3017  CG1 ILE A 191     -11.976   4.730  -8.821  1.00 88.97           C  
ATOM   3018 HG12 ILE A 191     -11.780   5.661  -9.353  1.00 88.97           H  
ATOM   3019 HG13 ILE A 191     -11.169   4.566  -8.106  1.00 88.97           H  
ATOM   3020  CG2 ILE A 191     -12.259   2.212  -9.135  1.00 88.97           C  
ATOM   3021 HG21 ILE A 191     -12.198   1.405  -9.865  1.00 88.97           H  
ATOM   3022 HG22 ILE A 191     -13.252   2.198  -8.686  1.00 88.97           H  
ATOM   3023 HG23 ILE A 191     -11.507   2.048  -8.363  1.00 88.97           H  
ATOM   3024  CD1 ILE A 191     -13.278   4.943  -8.043  1.00 88.97           C  
ATOM   3025 HD11 ILE A 191     -13.190   5.847  -7.441  1.00 88.97           H  
ATOM   3026 HD12 ILE A 191     -14.110   5.061  -8.738  1.00 88.97           H  
ATOM   3027 HD13 ILE A 191     -13.469   4.100  -7.380  1.00 88.97           H  
ATOM   3028  N   ALA A 192     -11.103   4.680 -12.794  1.00 89.48           N  
ATOM   3029  H   ALA A 192     -11.534   3.825 -13.115  1.00 89.48           H  
ATOM   3030  CA  ALA A 192     -10.932   5.747 -13.782  1.00 89.48           C  
ATOM   3031  HA  ALA A 192      -9.897   5.756 -14.124  1.00 89.48           H  
ATOM   3032  C   ALA A 192     -11.221   7.147 -13.219  1.00 89.48           C  
ATOM   3033  CB  ALA A 192     -11.833   5.433 -14.982  1.00 89.48           C  
ATOM   3034  HB1 ALA A 192     -11.677   6.184 -15.757  1.00 89.48           H  
ATOM   3035  HB2 ALA A 192     -11.583   4.457 -15.398  1.00 89.48           H  
ATOM   3036  HB3 ALA A 192     -12.882   5.442 -14.685  1.00 89.48           H  
ATOM   3037  O   ALA A 192     -10.457   8.077 -13.459  1.00 89.48           O  
ATOM   3038  N   GLN A 193     -12.266   7.288 -12.394  1.00 90.01           N  
ATOM   3039  H   GLN A 193     -12.830   6.478 -12.177  1.00 90.01           H  
ATOM   3040  CA  GLN A 193     -12.665   8.590 -11.854  1.00 90.01           C  
ATOM   3041  HA  GLN A 193     -12.751   9.293 -12.682  1.00 90.01           H  
ATOM   3042  C   GLN A 193     -11.654   9.201 -10.874  1.00 90.01           C  
ATOM   3043  CB  GLN A 193     -14.032   8.495 -11.156  1.00 90.01           C  
ATOM   3044  HB2 GLN A 193     -14.280   9.494 -10.796  1.00 90.01           H  
ATOM   3045  HB3 GLN A 193     -13.963   7.848 -10.281  1.00 90.01           H  
ATOM   3046  O   GLN A 193     -11.662  10.412 -10.694  1.00 90.01           O  
ATOM   3047  CG  GLN A 193     -15.186   8.046 -12.069  1.00 90.01           C  
ATOM   3048  HG2 GLN A 193     -15.036   8.448 -13.071  1.00 90.01           H  
ATOM   3049  HG3 GLN A 193     -16.111   8.472 -11.681  1.00 90.01           H  
ATOM   3050  CD  GLN A 193     -15.384   6.535 -12.153  1.00 90.01           C  
ATOM   3051  NE2 GLN A 193     -16.254   6.073 -13.023  1.00 90.01           N  
ATOM   3052 HE21 GLN A 193     -16.707   6.700 -13.672  1.00 90.01           H  
ATOM   3053 HE22 GLN A 193     -16.308   5.068 -13.112  1.00 90.01           H  
ATOM   3054  OE1 GLN A 193     -14.774   5.739 -11.454  1.00 90.01           O  
ATOM   3055  N   SER A 194     -10.815   8.394 -10.216  1.00 90.44           N  
ATOM   3056  H   SER A 194     -10.800   7.412 -10.450  1.00 90.44           H  
ATOM   3057  CA  SER A 194      -9.927   8.866  -9.145  1.00 90.44           C  
ATOM   3058  HA  SER A 194     -10.078   9.936  -9.000  1.00 90.44           H  
ATOM   3059  C   SER A 194      -8.443   8.696  -9.454  1.00 90.44           C  
ATOM   3060  CB  SER A 194     -10.286   8.193  -7.815  1.00 90.44           C  
ATOM   3061  HB2 SER A 194      -9.850   8.770  -6.999  1.00 90.44           H  
ATOM   3062  HB3 SER A 194     -11.369   8.184  -7.689  1.00 90.44           H  
ATOM   3063  O   SER A 194      -7.625   8.977  -8.583  1.00 90.44           O  
ATOM   3064  OG  SER A 194      -9.780   6.869  -7.762  1.00 90.44           O  
ATOM   3065  HG  SER A 194      -8.829   6.946  -7.866  1.00 90.44           H  
ATOM   3066  N   VAL A 195      -8.073   8.181 -10.634  1.00 92.36           N  
ATOM   3067  H   VAL A 195      -8.787   7.936 -11.304  1.00 92.36           H  
ATOM   3068  CA  VAL A 195      -6.664   7.896 -10.968  1.00 92.36           C  
ATOM   3069  HA  VAL A 195      -6.253   7.217 -10.222  1.00 92.36           H  
ATOM   3070  C   VAL A 195      -5.823   9.165 -10.897  1.00 92.36           C  
ATOM   3071  CB  VAL A 195      -6.534   7.219 -12.348  1.00 92.36           C  
ATOM   3072  HB  VAL A 195      -7.054   7.821 -13.094  1.00 92.36           H  
ATOM   3073  O   VAL A 195      -4.815   9.180 -10.191  1.00 92.36           O  
ATOM   3074  CG1 VAL A 195      -5.073   7.082 -12.780  1.00 92.36           C  
ATOM   3075 HG11 VAL A 195      -4.641   8.061 -12.989  1.00 92.36           H  
ATOM   3076 HG12 VAL A 195      -4.990   6.501 -13.699  1.00 92.36           H  
ATOM   3077 HG13 VAL A 195      -4.507   6.584 -11.993  1.00 92.36           H  
ATOM   3078  CG2 VAL A 195      -7.167   5.822 -12.309  1.00 92.36           C  
ATOM   3079 HG21 VAL A 195      -7.425   5.547 -11.286  1.00 92.36           H  
ATOM   3080 HG22 VAL A 195      -8.076   5.840 -12.910  1.00 92.36           H  
ATOM   3081 HG23 VAL A 195      -6.499   5.069 -12.726  1.00 92.36           H  
ATOM   3082  N   LYS A 196      -6.282  10.240 -11.550  1.00 93.99           N  
ATOM   3083  H   LYS A 196      -7.107  10.129 -12.121  1.00 93.99           H  
ATOM   3084  CA  LYS A 196      -5.554  11.511 -11.617  1.00 93.99           C  
ATOM   3085  HA  LYS A 196      -4.578  11.307 -12.059  1.00 93.99           H  
ATOM   3086  C   LYS A 196      -5.273  12.099 -10.237  1.00 93.99           C  
ATOM   3087  CB  LYS A 196      -6.266  12.486 -12.565  1.00 93.99           C  
ATOM   3088  HB2 LYS A 196      -6.388  11.997 -13.532  1.00 93.99           H  
ATOM   3089  HB3 LYS A 196      -7.249  12.748 -12.175  1.00 93.99           H  
ATOM   3090  O   LYS A 196      -4.123  12.300  -9.861  1.00 93.99           O  
ATOM   3091  CG  LYS A 196      -5.426  13.758 -12.754  1.00 93.99           C  
ATOM   3092  HG2 LYS A 196      -5.448  14.350 -11.840  1.00 93.99           H  
ATOM   3093  HG3 LYS A 196      -4.394  13.470 -12.956  1.00 93.99           H  
ATOM   3094  CD  LYS A 196      -5.924  14.612 -13.926  1.00 93.99           C  
ATOM   3095  HD2 LYS A 196      -5.893  14.007 -14.831  1.00 93.99           H  
ATOM   3096  HD3 LYS A 196      -6.945  14.948 -13.744  1.00 93.99           H  
ATOM   3097  CE  LYS A 196      -4.984  15.815 -14.082  1.00 93.99           C  
ATOM   3098  HE2 LYS A 196      -5.197  16.542 -13.298  1.00 93.99           H  
ATOM   3099  HE3 LYS A 196      -3.964  15.461 -13.933  1.00 93.99           H  
ATOM   3100  NZ  LYS A 196      -5.070  16.441 -15.425  1.00 93.99           N  
ATOM   3101  HZ1 LYS A 196      -4.403  17.196 -15.507  1.00 93.99           H  
ATOM   3102  HZ2 LYS A 196      -5.997  16.775 -15.649  1.00 93.99           H  
ATOM   3103  HZ3 LYS A 196      -4.777  15.779 -16.130  1.00 93.99           H  
ATOM   3104  N   GLU A 197      -6.333  12.308  -9.460  1.00 93.36           N  
ATOM   3105  H   GLU A 197      -7.248  12.101  -9.834  1.00 93.36           H  
ATOM   3106  CA  GLU A 197      -6.239  12.853  -8.103  1.00 93.36           C  
ATOM   3107  HA  GLU A 197      -5.783  13.842  -8.139  1.00 93.36           H  
ATOM   3108  C   GLU A 197      -5.368  11.973  -7.197  1.00 93.36           C  
ATOM   3109  CB  GLU A 197      -7.659  12.980  -7.537  1.00 93.36           C  
ATOM   3110  HB2 GLU A 197      -8.094  11.984  -7.449  1.00 93.36           H  
ATOM   3111  HB3 GLU A 197      -8.262  13.563  -8.234  1.00 93.36           H  
ATOM   3112  O   GLU A 197      -4.544  12.477  -6.433  1.00 93.36           O  
ATOM   3113  CG  GLU A 197      -7.680  13.673  -6.167  1.00 93.36           C  
ATOM   3114  HG2 GLU A 197      -7.047  13.112  -5.480  1.00 93.36           H  
ATOM   3115  HG3 GLU A 197      -7.267  14.676  -6.273  1.00 93.36           H  
ATOM   3116  CD  GLU A 197      -9.083  13.755  -5.549  1.00 93.36           C  
ATOM   3117  OE1 GLU A 197      -9.164  14.261  -4.409  1.00 93.36           O  
ATOM   3118  OE2 GLU A 197     -10.048  13.255  -6.173  1.00 93.36           O  
ATOM   3119  N   TRP A 198      -5.504  10.649  -7.306  1.00 94.46           N  
ATOM   3120  H   TRP A 198      -6.166  10.271  -7.969  1.00 94.46           H  
ATOM   3121  CA  TRP A 198      -4.707   9.731  -6.505  1.00 94.46           C  
ATOM   3122  HA  TRP A 198      -4.841   9.996  -5.457  1.00 94.46           H  
ATOM   3123  C   TRP A 198      -3.211   9.872  -6.799  1.00 94.46           C  
ATOM   3124  CB  TRP A 198      -5.198   8.297  -6.703  1.00 94.46           C  
ATOM   3125  HB2 TRP A 198      -5.073   8.011  -7.747  1.00 94.46           H  
ATOM   3126  HB3 TRP A 198      -6.261   8.255  -6.465  1.00 94.46           H  
ATOM   3127  O   TRP A 198      -2.439  10.053  -5.858  1.00 94.46           O  
ATOM   3128  CG  TRP A 198      -4.485   7.305  -5.845  1.00 94.46           C  
ATOM   3129  CD1 TRP A 198      -4.818   6.985  -4.575  1.00 94.46           C  
ATOM   3130  HD1 TRP A 198      -5.649   7.424  -4.044  1.00 94.46           H  
ATOM   3131  CD2 TRP A 198      -3.257   6.577  -6.140  1.00 94.46           C  
ATOM   3132  CE2 TRP A 198      -2.912   5.801  -4.993  1.00 94.46           C  
ATOM   3133  CE3 TRP A 198      -2.396   6.495  -7.254  1.00 94.46           C  
ATOM   3134  HE3 TRP A 198      -2.614   7.059  -8.149  1.00 94.46           H  
ATOM   3135  NE1 TRP A 198      -3.903   6.079  -4.073  1.00 94.46           N  
ATOM   3136  HE1 TRP A 198      -3.936   5.710  -3.133  1.00 94.46           H  
ATOM   3137  CH2 TRP A 198      -0.959   4.901  -6.087  1.00 94.46           C  
ATOM   3138  HH2 TRP A 198      -0.086   4.265  -6.105  1.00 94.46           H  
ATOM   3139  CZ2 TRP A 198      -1.786   4.966  -4.955  1.00 94.46           C  
ATOM   3140  HZ2 TRP A 198      -1.553   4.370  -4.085  1.00 94.46           H  
ATOM   3141  CZ3 TRP A 198      -1.263   5.665  -7.222  1.00 94.46           C  
ATOM   3142  HZ3 TRP A 198      -0.619   5.599  -8.087  1.00 94.46           H  
ATOM   3143  N   PHE A 199      -2.803   9.837  -8.072  1.00 96.09           N  
ATOM   3144  H   PHE A 199      -3.489   9.733  -8.806  1.00 96.09           H  
ATOM   3145  CA  PHE A 199      -1.397   9.995  -8.452  1.00 96.09           C  
ATOM   3146  HA  PHE A 199      -0.802   9.243  -7.935  1.00 96.09           H  
ATOM   3147  C   PHE A 199      -0.845  11.349  -8.034  1.00 96.09           C  
ATOM   3148  CB  PHE A 199      -1.227   9.810  -9.960  1.00 96.09           C  
ATOM   3149  HB2 PHE A 199      -0.362  10.381 -10.298  1.00 96.09           H  
ATOM   3150  HB3 PHE A 199      -2.105  10.216 -10.462  1.00 96.09           H  
ATOM   3151  O   PHE A 199       0.210  11.396  -7.412  1.00 96.09           O  
ATOM   3152  CG  PHE A 199      -1.004   8.374 -10.364  1.00 96.09           C  
ATOM   3153  CD1 PHE A 199       0.158   7.712  -9.934  1.00 96.09           C  
ATOM   3154  HD1 PHE A 199       0.887   8.229  -9.327  1.00 96.09           H  
ATOM   3155  CD2 PHE A 199      -1.938   7.699 -11.168  1.00 96.09           C  
ATOM   3156  HD2 PHE A 199      -2.810   8.223 -11.530  1.00 96.09           H  
ATOM   3157  CE1 PHE A 199       0.372   6.373 -10.287  1.00 96.09           C  
ATOM   3158  HE1 PHE A 199       1.252   5.868  -9.917  1.00 96.09           H  
ATOM   3159  CE2 PHE A 199      -1.714   6.360 -11.534  1.00 96.09           C  
ATOM   3160  HE2 PHE A 199      -2.399   5.848 -12.193  1.00 96.09           H  
ATOM   3161  CZ  PHE A 199      -0.561   5.696 -11.089  1.00 96.09           C  
ATOM   3162  HZ  PHE A 199      -0.381   4.674 -11.388  1.00 96.09           H  
ATOM   3163  N   HIS A 200      -1.583  12.430  -8.275  1.00 95.65           N  
ATOM   3164  H   HIS A 200      -2.448  12.321  -8.785  1.00 95.65           H  
ATOM   3165  CA  HIS A 200      -1.178  13.782  -7.896  1.00 95.65           C  
ATOM   3166  HA  HIS A 200      -0.262  14.046  -8.425  1.00 95.65           H  
ATOM   3167  C   HIS A 200      -0.886  13.895  -6.393  1.00 95.65           C  
ATOM   3168  CB  HIS A 200      -2.298  14.738  -8.320  1.00 95.65           C  
ATOM   3169  HB2 HIS A 200      -2.182  15.680  -7.784  1.00 95.65           H  
ATOM   3170  HB3 HIS A 200      -3.262  14.326  -8.020  1.00 95.65           H  
ATOM   3171  O   HIS A 200       0.178  14.373  -5.994  1.00 95.65           O  
ATOM   3172  CG  HIS A 200      -2.340  15.036  -9.800  1.00 95.65           C  
ATOM   3173  CD2 HIS A 200      -1.843  14.282 -10.835  1.00 95.65           C  
ATOM   3174  HD2 HIS A 200      -1.351  13.324 -10.762  1.00 95.65           H  
ATOM   3175  ND1 HIS A 200      -2.858  16.182 -10.354  1.00 95.65           N  
ATOM   3176  HD1 HIS A 200      -3.192  16.983  -9.838  1.00 95.65           H  
ATOM   3177  CE1 HIS A 200      -2.636  16.142 -11.677  1.00 95.65           C  
ATOM   3178  HE1 HIS A 200      -2.821  16.950 -12.368  1.00 95.65           H  
ATOM   3179  NE2 HIS A 200      -2.077  14.979 -12.020  1.00 95.65           N  
ATOM   3180  N   ASN A 201      -1.779  13.356  -5.557  1.00 93.92           N  
ATOM   3181  H   ASN A 201      -2.647  13.011  -5.940  1.00 93.92           H  
ATOM   3182  CA  ASN A 201      -1.586  13.314  -4.108  1.00 93.92           C  
ATOM   3183  HA  ASN A 201      -1.394  14.325  -3.748  1.00 93.92           H  
ATOM   3184  C   ASN A 201      -0.371  12.456  -3.711  1.00 93.92           C  
ATOM   3185  CB  ASN A 201      -2.882  12.787  -3.461  1.00 93.92           C  
ATOM   3186  HB2 ASN A 201      -3.176  11.854  -3.940  1.00 93.92           H  
ATOM   3187  HB3 ASN A 201      -2.699  12.596  -2.403  1.00 93.92           H  
ATOM   3188  O   ASN A 201       0.338  12.780  -2.754  1.00 93.92           O  
ATOM   3189  CG  ASN A 201      -4.037  13.774  -3.541  1.00 93.92           C  
ATOM   3190  ND2 ASN A 201      -5.257  13.318  -3.376  1.00 93.92           N  
ATOM   3191 HD21 ASN A 201      -5.443  12.325  -3.359  1.00 93.92           H  
ATOM   3192 HD22 ASN A 201      -5.993  13.997  -3.506  1.00 93.92           H  
ATOM   3193  OD1 ASN A 201      -3.865  14.965  -3.714  1.00 93.92           O  
ATOM   3194  N   ARG A 202      -0.101  11.355  -4.429  1.00 95.29           N  
ATOM   3195  H   ARG A 202      -0.690  11.147  -5.222  1.00 95.29           H  
ATOM   3196  CA  ARG A 202       1.086  10.517  -4.175  1.00 95.29           C  
ATOM   3197  HA  ARG A 202       1.217  10.407  -3.098  1.00 95.29           H  
ATOM   3198  C   ARG A 202       2.369  11.206  -4.588  1.00 95.29           C  
ATOM   3199  CB  ARG A 202       0.967   9.120  -4.823  1.00 95.29           C  
ATOM   3200  HB2 ARG A 202       0.837   9.219  -5.900  1.00 95.29           H  
ATOM   3201  HB3 ARG A 202       1.910   8.600  -4.656  1.00 95.29           H  
ATOM   3202  O   ARG A 202       3.310  11.202  -3.804  1.00 95.29           O  
ATOM   3203  CG  ARG A 202      -0.155   8.224  -4.265  1.00 95.29           C  
ATOM   3204  HG2 ARG A 202      -1.087   8.417  -4.795  1.00 95.29           H  
ATOM   3205  HG3 ARG A 202       0.114   7.181  -4.433  1.00 95.29           H  
ATOM   3206  CD  ARG A 202      -0.367   8.467  -2.771  1.00 95.29           C  
ATOM   3207  HD2 ARG A 202       0.565   8.252  -2.247  1.00 95.29           H  
ATOM   3208  HD3 ARG A 202      -0.627   9.515  -2.627  1.00 95.29           H  
ATOM   3209  NE  ARG A 202      -1.459   7.683  -2.185  1.00 95.29           N  
ATOM   3210  HE  ARG A 202      -1.899   6.990  -2.773  1.00 95.29           H  
ATOM   3211  NH1 ARG A 202      -1.387   8.815  -0.203  1.00 95.29           N  
ATOM   3212 HH11 ARG A 202      -0.775   9.508  -0.610  1.00 95.29           H  
ATOM   3213 HH12 ARG A 202      -1.446   8.741   0.803  1.00 95.29           H  
ATOM   3214  NH2 ARG A 202      -2.624   6.997  -0.328  1.00 95.29           N  
ATOM   3215 HH21 ARG A 202      -2.668   7.104   0.676  1.00 95.29           H  
ATOM   3216 HH22 ARG A 202      -2.744   6.070  -0.709  1.00 95.29           H  
ATOM   3217  CZ  ARG A 202      -1.836   7.837  -0.928  1.00 95.29           C  
ATOM   3218  N   TRP A 203       2.397  11.842  -5.748  1.00 96.67           N  
ATOM   3219  H   TRP A 203       1.589  11.798  -6.352  1.00 96.67           H  
ATOM   3220  CA  TRP A 203       3.562  12.578  -6.212  1.00 96.67           C  
ATOM   3221  HA  TRP A 203       4.422  11.909  -6.241  1.00 96.67           H  
ATOM   3222  C   TRP A 203       3.919  13.710  -5.264  1.00 96.67           C  
ATOM   3223  CB  TRP A 203       3.311  13.098  -7.621  1.00 96.67           C  
ATOM   3224  HB2 TRP A 203       2.463  13.782  -7.604  1.00 96.67           H  
ATOM   3225  HB3 TRP A 203       4.189  13.662  -7.936  1.00 96.67           H  
ATOM   3226  O   TRP A 203       5.079  13.809  -4.892  1.00 96.67           O  
ATOM   3227  CG  TRP A 203       3.050  12.049  -8.651  1.00 96.67           C  
ATOM   3228  CD1 TRP A 203       3.415  10.746  -8.596  1.00 96.67           C  
ATOM   3229  HD1 TRP A 203       3.951  10.283  -7.781  1.00 96.67           H  
ATOM   3230  CD2 TRP A 203       2.400  12.225  -9.940  1.00 96.67           C  
ATOM   3231  CE2 TRP A 203       2.455  10.986 -10.644  1.00 96.67           C  
ATOM   3232  CE3 TRP A 203       1.798  13.323 -10.588  1.00 96.67           C  
ATOM   3233  HE3 TRP A 203       1.702  14.264 -10.068  1.00 96.67           H  
ATOM   3234  NE1 TRP A 203       3.024  10.103  -9.751  1.00 96.67           N  
ATOM   3235  HE1 TRP A 203       3.175   9.118  -9.913  1.00 96.67           H  
ATOM   3236  CH2 TRP A 203       1.478  11.996 -12.603  1.00 96.67           C  
ATOM   3237  HH2 TRP A 203       1.161  11.942 -13.634  1.00 96.67           H  
ATOM   3238  CZ2 TRP A 203       2.001  10.862 -11.962  1.00 96.67           C  
ATOM   3239  HZ2 TRP A 203       2.086   9.926 -12.494  1.00 96.67           H  
ATOM   3240  CZ3 TRP A 203       1.350  13.213 -11.915  1.00 96.67           C  
ATOM   3241  HZ3 TRP A 203       0.909  14.060 -12.419  1.00 96.67           H  
ATOM   3242  N   GLN A 204       2.940  14.478  -4.781  1.00 95.19           N  
ATOM   3243  H   GLN A 204       2.007  14.372  -5.153  1.00 95.19           H  
ATOM   3244  CA  GLN A 204       3.184  15.526  -3.789  1.00 95.19           C  
ATOM   3245  HA  GLN A 204       3.937  16.206  -4.187  1.00 95.19           H  
ATOM   3246  C   GLN A 204       3.715  14.963  -2.459  1.00 95.19           C  
ATOM   3247  CB  GLN A 204       1.882  16.306  -3.581  1.00 95.19           C  
ATOM   3248  HB2 GLN A 204       1.142  15.670  -3.095  1.00 95.19           H  
ATOM   3249  HB3 GLN A 204       1.492  16.600  -4.556  1.00 95.19           H  
ATOM   3250  O   GLN A 204       4.665  15.486  -1.879  1.00 95.19           O  
ATOM   3251  CG  GLN A 204       2.103  17.573  -2.743  1.00 95.19           C  
ATOM   3252  HG2 GLN A 204       2.417  17.300  -1.735  1.00 95.19           H  
ATOM   3253  HG3 GLN A 204       2.893  18.170  -3.198  1.00 95.19           H  
ATOM   3254  CD  GLN A 204       0.847  18.432  -2.639  1.00 95.19           C  
ATOM   3255  NE2 GLN A 204       0.939  19.605  -2.053  1.00 95.19           N  
ATOM   3256 HE21 GLN A 204       1.804  19.931  -1.648  1.00 95.19           H  
ATOM   3257 HE22 GLN A 204       0.072  20.110  -1.935  1.00 95.19           H  
ATOM   3258  OE1 GLN A 204      -0.233  18.071  -3.071  1.00 95.19           O  
ATOM   3259  N   SER A 205       3.133  13.863  -1.970  1.00 92.90           N  
ATOM   3260  H   SER A 205       2.331  13.484  -2.453  1.00 92.90           H  
ATOM   3261  CA  SER A 205       3.614  13.217  -0.743  1.00 92.90           C  
ATOM   3262  HA  SER A 205       3.600  13.950   0.063  1.00 92.90           H  
ATOM   3263  C   SER A 205       5.050  12.709  -0.894  1.00 92.90           C  
ATOM   3264  CB  SER A 205       2.695  12.056  -0.359  1.00 92.90           C  
ATOM   3265  HB2 SER A 205       2.709  11.308  -1.152  1.00 92.90           H  
ATOM   3266  HB3 SER A 205       1.675  12.424  -0.248  1.00 92.90           H  
ATOM   3267  O   SER A 205       5.851  12.878   0.020  1.00 92.90           O  
ATOM   3268  OG  SER A 205       3.108  11.453   0.858  1.00 92.90           O  
ATOM   3269  HG  SER A 205       4.039  11.641   0.992  1.00 92.90           H  
ATOM   3270  N   LEU A 206       5.377  12.078  -2.022  1.00 95.56           N  
ATOM   3271  H   LEU A 206       4.670  11.975  -2.737  1.00 95.56           H  
ATOM   3272  CA  LEU A 206       6.699  11.510  -2.285  1.00 95.56           C  
ATOM   3273  HA  LEU A 206       7.058  11.001  -1.390  1.00 95.56           H  
ATOM   3274  C   LEU A 206       7.729  12.600  -2.608  1.00 95.56           C  
ATOM   3275  CB  LEU A 206       6.581  10.491  -3.430  1.00 95.56           C  
ATOM   3276  HB2 LEU A 206       6.121  11.000  -4.278  1.00 95.56           H  
ATOM   3277  HB3 LEU A 206       7.580  10.175  -3.729  1.00 95.56           H  
ATOM   3278  O   LEU A 206       8.878  12.492  -2.188  1.00 95.56           O  
ATOM   3279  CG  LEU A 206       5.745   9.238  -3.102  1.00 95.56           C  
ATOM   3280  HG  LEU A 206       4.781   9.527  -2.682  1.00 95.56           H  
ATOM   3281  CD1 LEU A 206       5.495   8.445  -4.384  1.00 95.56           C  
ATOM   3282 HD11 LEU A 206       4.947   9.066  -5.093  1.00 95.56           H  
ATOM   3283 HD12 LEU A 206       4.910   7.554  -4.160  1.00 95.56           H  
ATOM   3284 HD13 LEU A 206       6.444   8.151  -4.833  1.00 95.56           H  
ATOM   3285  CD2 LEU A 206       6.421   8.311  -2.097  1.00 95.56           C  
ATOM   3286 HD21 LEU A 206       5.766   7.469  -1.874  1.00 95.56           H  
ATOM   3287 HD22 LEU A 206       6.643   8.839  -1.169  1.00 95.56           H  
ATOM   3288 HD23 LEU A 206       7.343   7.928  -2.534  1.00 95.56           H  
ATOM   3289  N   SER A 207       7.326  13.682  -3.276  1.00 95.71           N  
ATOM   3290  H   SER A 207       6.375  13.725  -3.614  1.00 95.71           H  
ATOM   3291  CA  SER A 207       8.198  14.816  -3.585  1.00 95.71           C  
ATOM   3292  HA  SER A 207       9.075  14.435  -4.110  1.00 95.71           H  
ATOM   3293  C   SER A 207       8.701  15.505  -2.323  1.00 95.71           C  
ATOM   3294  CB  SER A 207       7.485  15.813  -4.508  1.00 95.71           C  
ATOM   3295  HB2 SER A 207       8.218  16.504  -4.924  1.00 95.71           H  
ATOM   3296  HB3 SER A 207       7.048  15.268  -5.345  1.00 95.71           H  
ATOM   3297  O   SER A 207       9.876  15.859  -2.247  1.00 95.71           O  
ATOM   3298  OG  SER A 207       6.463  16.560  -3.877  1.00 95.71           O  
ATOM   3299  HG  SER A 207       6.823  17.091  -3.162  1.00 95.71           H  
ATOM   3300  N   ASN A 208       7.836  15.626  -1.312  1.00 93.79           N  
ATOM   3301  H   ASN A 208       6.875  15.361  -1.476  1.00 93.79           H  
ATOM   3302  CA  ASN A 208       8.198  16.173  -0.007  1.00 93.79           C  
ATOM   3303  HA  ASN A 208       8.643  17.159  -0.142  1.00 93.79           H  
ATOM   3304  C   ASN A 208       9.248  15.304   0.697  1.00 93.79           C  
ATOM   3305  CB  ASN A 208       6.924  16.311   0.843  1.00 93.79           C  
ATOM   3306  HB2 ASN A 208       7.208  16.578   1.861  1.00 93.79           H  
ATOM   3307  HB3 ASN A 208       6.396  15.358   0.873  1.00 93.79           H  
ATOM   3308  O   ASN A 208      10.213  15.831   1.241  1.00 93.79           O  
ATOM   3309  CG  ASN A 208       5.979  17.388   0.340  1.00 93.79           C  
ATOM   3310  ND2 ASN A 208       4.768  17.419   0.846  1.00 93.79           N  
ATOM   3311 HD21 ASN A 208       4.167  18.157   0.508  1.00 93.79           H  
ATOM   3312 HD22 ASN A 208       4.471  16.728   1.520  1.00 93.79           H  
ATOM   3313  OD1 ASN A 208       6.312  18.229  -0.479  1.00 93.79           O  
ATOM   3314  N   VAL A 209       9.094  13.977   0.645  1.00 93.61           N  
ATOM   3315  H   VAL A 209       8.288  13.608   0.161  1.00 93.61           H  
ATOM   3316  CA  VAL A 209      10.038  13.027   1.262  1.00 93.61           C  
ATOM   3317  HA  VAL A 209      10.227  13.323   2.294  1.00 93.61           H  
ATOM   3318  C   VAL A 209      11.380  13.030   0.541  1.00 93.61           C  
ATOM   3319  CB  VAL A 209       9.452  11.608   1.254  1.00 93.61           C  
ATOM   3320  HB  VAL A 209       9.209  11.323   0.230  1.00 93.61           H  
ATOM   3321  O   VAL A 209      12.427  13.010   1.174  1.00 93.61           O  
ATOM   3322  CG1 VAL A 209      10.413  10.566   1.835  1.00 93.61           C  
ATOM   3323 HG11 VAL A 209      10.793  10.904   2.799  1.00 93.61           H  
ATOM   3324 HG12 VAL A 209      11.254  10.403   1.161  1.00 93.61           H  
ATOM   3325 HG13 VAL A 209       9.890   9.619   1.976  1.00 93.61           H  
ATOM   3326  CG2 VAL A 209       8.170  11.554   2.082  1.00 93.61           C  
ATOM   3327 HG21 VAL A 209       7.490  12.366   1.823  1.00 93.61           H  
ATOM   3328 HG22 VAL A 209       8.410  11.625   3.143  1.00 93.61           H  
ATOM   3329 HG23 VAL A 209       7.674  10.610   1.857  1.00 93.61           H  
ATOM   3330  N   MET A 210      11.354  13.093  -0.789  1.00 93.00           N  
ATOM   3331  H   MET A 210      10.457  13.076  -1.253  1.00 93.00           H  
ATOM   3332  CA  MET A 210      12.562  13.124  -1.611  1.00 93.00           C  
ATOM   3333  HA  MET A 210      13.311  12.478  -1.152  1.00 93.00           H  
ATOM   3334  C   MET A 210      13.199  14.520  -1.696  1.00 93.00           C  
ATOM   3335  CB  MET A 210      12.242  12.564  -3.004  1.00 93.00           C  
ATOM   3336  HB2 MET A 210      13.132  12.646  -3.629  1.00 93.00           H  
ATOM   3337  HB3 MET A 210      11.444  13.149  -3.461  1.00 93.00           H  
ATOM   3338  O   MET A 210      14.223  14.664  -2.358  1.00 93.00           O  
ATOM   3339  CG  MET A 210      11.823  11.089  -2.945  1.00 93.00           C  
ATOM   3340  HG2 MET A 210      12.610  10.514  -2.458  1.00 93.00           H  
ATOM   3341  HG3 MET A 210      10.923  10.999  -2.337  1.00 93.00           H  
ATOM   3342  SD  MET A 210      11.474  10.341  -4.560  1.00 93.00           S  
ATOM   3343  CE  MET A 210      13.156  10.206  -5.220  1.00 93.00           C  
ATOM   3344  HE1 MET A 210      13.123   9.714  -6.192  1.00 93.00           H  
ATOM   3345  HE2 MET A 210      13.595  11.197  -5.335  1.00 93.00           H  
ATOM   3346  HE3 MET A 210      13.768   9.612  -4.542  1.00 93.00           H  
ATOM   3347  N   ASN A 211      12.598  15.542  -1.071  1.00 93.66           N  
ATOM   3348  H   ASN A 211      11.782  15.333  -0.513  1.00 93.66           H  
ATOM   3349  CA  ASN A 211      12.999  16.949  -1.158  1.00 93.66           C  
ATOM   3350  HA  ASN A 211      12.162  17.532  -0.773  1.00 93.66           H  
ATOM   3351  C   ASN A 211      13.217  17.429  -2.609  1.00 93.66           C  
ATOM   3352  CB  ASN A 211      14.193  17.193  -0.224  1.00 93.66           C  
ATOM   3353  HB2 ASN A 211      13.981  16.774   0.760  1.00 93.66           H  
ATOM   3354  HB3 ASN A 211      15.072  16.694  -0.631  1.00 93.66           H  
ATOM   3355  O   ASN A 211      14.203  18.088  -2.944  1.00 93.66           O  
ATOM   3356  CG  ASN A 211      14.488  18.672  -0.046  1.00 93.66           C  
ATOM   3357  ND2 ASN A 211      15.735  19.026   0.153  1.00 93.66           N  
ATOM   3358 HD21 ASN A 211      15.907  20.014   0.268  1.00 93.66           H  
ATOM   3359 HD22 ASN A 211      16.463  18.326   0.142  1.00 93.66           H  
ATOM   3360  OD1 ASN A 211      13.613  19.525  -0.058  1.00 93.66           O  
ATOM   3361  N   LYS A 212      12.297  17.056  -3.502  1.00 93.40           N  
ATOM   3362  H   LYS A 212      11.490  16.564  -3.145  1.00 93.40           H  
ATOM   3363  CA  LYS A 212      12.339  17.382  -4.933  1.00 93.40           C  
ATOM   3364  HA  LYS A 212      13.221  17.989  -5.136  1.00 93.40           H  
ATOM   3365  C   LYS A 212      11.121  18.223  -5.295  1.00 93.40           C  
ATOM   3366  CB  LYS A 212      12.449  16.085  -5.757  1.00 93.40           C  
ATOM   3367  HB2 LYS A 212      11.765  15.353  -5.328  1.00 93.40           H  
ATOM   3368  HB3 LYS A 212      12.170  16.281  -6.793  1.00 93.40           H  
ATOM   3369  O   LYS A 212      10.014  17.961  -4.837  1.00 93.40           O  
ATOM   3370  CG  LYS A 212      13.868  15.496  -5.723  1.00 93.40           C  
ATOM   3371  HG2 LYS A 212      14.163  15.337  -4.685  1.00 93.40           H  
ATOM   3372  HG3 LYS A 212      14.555  16.225  -6.154  1.00 93.40           H  
ATOM   3373  CD  LYS A 212      14.023  14.169  -6.487  1.00 93.40           C  
ATOM   3374  HD2 LYS A 212      13.308  13.434  -6.115  1.00 93.40           H  
ATOM   3375  HD3 LYS A 212      13.828  14.357  -7.542  1.00 93.40           H  
ATOM   3376  CE  LYS A 212      15.463  13.658  -6.283  1.00 93.40           C  
ATOM   3377  HE2 LYS A 212      15.545  13.245  -5.278  1.00 93.40           H  
ATOM   3378  HE3 LYS A 212      16.133  14.517  -6.322  1.00 93.40           H  
ATOM   3379  NZ  LYS A 212      15.924  12.658  -7.286  1.00 93.40           N  
ATOM   3380  HZ1 LYS A 212      15.885  13.006  -8.233  1.00 93.40           H  
ATOM   3381  HZ2 LYS A 212      16.888  12.401  -7.128  1.00 93.40           H  
ATOM   3382  HZ3 LYS A 212      15.424  11.781  -7.248  1.00 93.40           H  
ATOM   3383  N   LYS A 213      11.305  19.240  -6.140  1.00 92.41           N  
ATOM   3384  H   LYS A 213      12.230  19.376  -6.524  1.00 92.41           H  
ATOM   3385  CA  LYS A 213      10.181  20.022  -6.675  1.00 92.41           C  
ATOM   3386  HA  LYS A 213       9.498  20.258  -5.859  1.00 92.41           H  
ATOM   3387  C   LYS A 213       9.416  19.170  -7.686  1.00 92.41           C  
ATOM   3388  CB  LYS A 213      10.668  21.332  -7.310  1.00 92.41           C  
ATOM   3389  HB2 LYS A 213       9.824  21.808  -7.807  1.00 92.41           H  
ATOM   3390  HB3 LYS A 213      11.425  21.109  -8.063  1.00 92.41           H  
ATOM   3391  O   LYS A 213      10.026  18.615  -8.597  1.00 92.41           O  
ATOM   3392  CG  LYS A 213      11.242  22.308  -6.272  1.00 92.41           C  
ATOM   3393  HG2 LYS A 213      10.486  22.509  -5.513  1.00 92.41           H  
ATOM   3394  HG3 LYS A 213      12.115  21.863  -5.794  1.00 92.41           H  
ATOM   3395  CD  LYS A 213      11.649  23.626  -6.942  1.00 92.41           C  
ATOM   3396  HD2 LYS A 213      12.407  23.419  -7.698  1.00 92.41           H  
ATOM   3397  HD3 LYS A 213      10.777  24.066  -7.426  1.00 92.41           H  
ATOM   3398  CE  LYS A 213      12.210  24.603  -5.904  1.00 92.41           C  
ATOM   3399  HE2 LYS A 213      11.445  24.786  -5.149  1.00 92.41           H  
ATOM   3400  HE3 LYS A 213      13.059  24.134  -5.407  1.00 92.41           H  
ATOM   3401  NZ  LYS A 213      12.627  25.882  -6.534  1.00 92.41           N  
ATOM   3402  HZ1 LYS A 213      12.995  26.516  -5.840  1.00 92.41           H  
ATOM   3403  HZ2 LYS A 213      13.344  25.717  -7.225  1.00 92.41           H  
ATOM   3404  HZ3 LYS A 213      11.843  26.326  -6.991  1.00 92.41           H  
ATOM   3405  N   PHE A 214       8.095  19.097  -7.551  1.00 91.96           N  
ATOM   3406  H   PHE A 214       7.652  19.533  -6.754  1.00 91.96           H  
ATOM   3407  CA  PHE A 214       7.247  18.343  -8.471  1.00 91.96           C  
ATOM   3408  HA  PHE A 214       7.846  18.020  -9.322  1.00 91.96           H  
ATOM   3409  C   PHE A 214       6.090  19.219  -8.976  1.00 91.96           C  
ATOM   3410  CB  PHE A 214       6.766  17.057  -7.792  1.00 91.96           C  
ATOM   3411  HB2 PHE A 214       7.609  16.607  -7.269  1.00 91.96           H  
ATOM   3412  HB3 PHE A 214       5.998  17.284  -7.053  1.00 91.96           H  
ATOM   3413  O   PHE A 214       5.224  19.595  -8.182  1.00 91.96           O  
ATOM   3414  CG  PHE A 214       6.237  16.045  -8.785  1.00 91.96           C  
ATOM   3415  CD1 PHE A 214       4.950  16.186  -9.325  1.00 91.96           C  
ATOM   3416  HD1 PHE A 214       4.334  17.020  -9.023  1.00 91.96           H  
ATOM   3417  CD2 PHE A 214       7.056  14.994  -9.227  1.00 91.96           C  
ATOM   3418  HD2 PHE A 214       8.063  14.897  -8.850  1.00 91.96           H  
ATOM   3419  CE1 PHE A 214       4.478  15.278 -10.286  1.00 91.96           C  
ATOM   3420  HE1 PHE A 214       3.508  15.412 -10.740  1.00 91.96           H  
ATOM   3421  CE2 PHE A 214       6.571  14.064 -10.160  1.00 91.96           C  
ATOM   3422  HE2 PHE A 214       7.188  13.238 -10.484  1.00 91.96           H  
ATOM   3423  CZ  PHE A 214       5.281  14.203 -10.691  1.00 91.96           C  
ATOM   3424  HZ  PHE A 214       4.911  13.501 -11.424  1.00 91.96           H  
ATOM   3425  N   PRO A 215       6.051  19.569 -10.274  1.00 92.58           N  
ATOM   3426  CA  PRO A 215       4.984  20.383 -10.844  1.00 92.58           C  
ATOM   3427  HA  PRO A 215       4.702  21.180 -10.156  1.00 92.58           H  
ATOM   3428  C   PRO A 215       3.747  19.512 -11.116  1.00 92.58           C  
ATOM   3429  CB  PRO A 215       5.610  21.007 -12.094  1.00 92.58           C  
ATOM   3430  HB2 PRO A 215       6.204  21.874 -11.807  1.00 92.58           H  
ATOM   3431  HB3 PRO A 215       4.865  21.299 -12.835  1.00 92.58           H  
ATOM   3432  O   PRO A 215       3.440  19.175 -12.252  1.00 92.58           O  
ATOM   3433  CG  PRO A 215       6.539  19.903 -12.597  1.00 92.58           C  
ATOM   3434  HG2 PRO A 215       7.359  20.304 -13.193  1.00 92.58           H  
ATOM   3435  HG3 PRO A 215       5.970  19.175 -13.175  1.00 92.58           H  
ATOM   3436  CD  PRO A 215       7.037  19.255 -11.303  1.00 92.58           C  
ATOM   3437  HD2 PRO A 215       7.110  18.176 -11.441  1.00 92.58           H  
ATOM   3438  HD3 PRO A 215       8.003  19.676 -11.027  1.00 92.58           H  
ATOM   3439  N   VAL A 216       3.027  19.130 -10.055  1.00 87.50           N  
ATOM   3440  H   VAL A 216       3.374  19.399  -9.145  1.00 87.50           H  
ATOM   3441  CA  VAL A 216       1.896  18.179 -10.116  1.00 87.50           C  
ATOM   3442  HA  VAL A 216       2.273  17.194 -10.392  1.00 87.50           H  
ATOM   3443  C   VAL A 216       0.859  18.559 -11.181  1.00 87.50           C  
ATOM   3444  CB  VAL A 216       1.217  18.075  -8.733  1.00 87.50           C  
ATOM   3445  HB  VAL A 216       0.891  19.070  -8.430  1.00 87.50           H  
ATOM   3446  O   VAL A 216       0.297  17.691 -11.834  1.00 87.50           O  
ATOM   3447  CG1 VAL A 216      -0.004  17.161  -8.752  1.00 87.50           C  
ATOM   3448 HG11 VAL A 216      -0.800  17.619  -9.340  1.00 87.50           H  
ATOM   3449 HG12 VAL A 216      -0.370  17.018  -7.735  1.00 87.50           H  
ATOM   3450 HG13 VAL A 216       0.261  16.198  -9.189  1.00 87.50           H  
ATOM   3451  CG2 VAL A 216       2.145  17.526  -7.642  1.00 87.50           C  
ATOM   3452 HG21 VAL A 216       3.029  18.155  -7.532  1.00 87.50           H  
ATOM   3453 HG22 VAL A 216       1.621  17.530  -6.686  1.00 87.50           H  
ATOM   3454 HG23 VAL A 216       2.436  16.501  -7.873  1.00 87.50           H  
ATOM   3455  N   ALA A 217       0.613  19.856 -11.378  1.00 90.00           N  
ATOM   3456  H   ALA A 217       1.146  20.532 -10.851  1.00 90.00           H  
ATOM   3457  CA  ALA A 217      -0.394  20.341 -12.319  1.00 90.00           C  
ATOM   3458  HA  ALA A 217      -1.318  19.788 -12.149  1.00 90.00           H  
ATOM   3459  C   ALA A 217      -0.031  20.142 -13.803  1.00 90.00           C  
ATOM   3460  CB  ALA A 217      -0.654  21.819 -12.008  1.00 90.00           C  
ATOM   3461  HB1 ALA A 217       0.251  22.403 -12.182  1.00 90.00           H  
ATOM   3462  HB2 ALA A 217      -0.970  21.934 -10.971  1.00 90.00           H  
ATOM   3463  HB3 ALA A 217      -1.443  22.193 -12.660  1.00 90.00           H  
ATOM   3464  O   ALA A 217      -0.937  20.178 -14.632  1.00 90.00           O  
ATOM   3465  N   SER A 218       1.251  19.962 -14.138  1.00 91.04           N  
ATOM   3466  H   SER A 218       1.949  19.860 -13.416  1.00 91.04           H  
ATOM   3467  CA  SER A 218       1.724  19.873 -15.527  1.00 91.04           C  
ATOM   3468  HA  SER A 218       0.944  20.237 -16.196  1.00 91.04           H  
ATOM   3469  C   SER A 218       2.047  18.453 -15.985  1.00 91.04           C  
ATOM   3470  CB  SER A 218       2.950  20.770 -15.726  1.00 91.04           C  
ATOM   3471  HB2 SER A 218       3.159  20.862 -16.792  1.00 91.04           H  
ATOM   3472  HB3 SER A 218       2.740  21.763 -15.329  1.00 91.04           H  
ATOM   3473  O   SER A 218       2.485  18.293 -17.115  1.00 91.04           O  
ATOM   3474  OG  SER A 218       4.087  20.230 -15.080  1.00 91.04           O  
ATOM   3475  HG  SER A 218       4.357  19.472 -15.602  1.00 91.04           H  
ATOM   3476  N   MET A 219       1.912  17.456 -15.109  1.00 93.47           N  
ATOM   3477  H   MET A 219       1.474  17.642 -14.219  1.00 93.47           H  
ATOM   3478  CA  MET A 219       2.282  16.074 -15.407  1.00 93.47           C  
ATOM   3479  HA  MET A 219       2.899  16.038 -16.305  1.00 93.47           H  
ATOM   3480  C   MET A 219       1.038  15.240 -15.678  1.00 93.47           C  
ATOM   3481  CB  MET A 219       3.093  15.479 -14.248  1.00 93.47           C  
ATOM   3482  HB2 MET A 219       3.232  14.411 -14.418  1.00 93.47           H  
ATOM   3483  HB3 MET A 219       2.539  15.610 -13.319  1.00 93.47           H  
ATOM   3484  O   MET A 219       0.076  15.283 -14.904  1.00 93.47           O  
ATOM   3485  CG  MET A 219       4.469  16.134 -14.099  1.00 93.47           C  
ATOM   3486  HG2 MET A 219       4.930  15.753 -13.188  1.00 93.47           H  
ATOM   3487  HG3 MET A 219       4.348  17.212 -13.994  1.00 93.47           H  
ATOM   3488  SD  MET A 219       5.589  15.797 -15.478  1.00 93.47           S  
ATOM   3489  CE  MET A 219       7.087  16.618 -14.899  1.00 93.47           C  
ATOM   3490  HE1 MET A 219       7.876  16.483 -15.638  1.00 93.47           H  
ATOM   3491  HE2 MET A 219       6.889  17.683 -14.778  1.00 93.47           H  
ATOM   3492  HE3 MET A 219       7.392  16.178 -13.949  1.00 93.47           H  
ATOM   3493  N   ASP A 220       1.083  14.454 -16.747  1.00 96.09           N  
ATOM   3494  H   ASP A 220       1.889  14.490 -17.355  1.00 96.09           H  
ATOM   3495  CA  ASP A 220       0.034  13.492 -17.056  1.00 96.09           C  
ATOM   3496  HA  ASP A 220      -0.911  13.892 -16.689  1.00 96.09           H  
ATOM   3497  C   ASP A 220       0.245  12.176 -16.306  1.00 96.09           C  
ATOM   3498  CB  ASP A 220      -0.106  13.313 -18.571  1.00 96.09           C  
ATOM   3499  HB2 ASP A 220       0.886  13.238 -19.016  1.00 96.09           H  
ATOM   3500  HB3 ASP A 220      -0.649  12.390 -18.773  1.00 96.09           H  
ATOM   3501  O   ASP A 220       1.364  11.753 -16.015  1.00 96.09           O  
ATOM   3502  CG  ASP A 220      -0.879  14.470 -19.216  1.00 96.09           C  
ATOM   3503  OD1 ASP A 220      -1.859  14.949 -18.584  1.00 96.09           O  
ATOM   3504  OD2 ASP A 220      -0.527  14.849 -20.352  1.00 96.09           O  
ATOM   3505  N   THR A 221      -0.866  11.544 -15.927  1.00 96.48           N  
ATOM   3506  H   THR A 221      -1.750  11.903 -16.257  1.00 96.48           H  
ATOM   3507  CA  THR A 221      -0.852  10.266 -15.209  1.00 96.48           C  
ATOM   3508  HA  THR A 221       0.028  10.251 -14.567  1.00 96.48           H  
ATOM   3509  C   THR A 221      -0.737   9.086 -16.162  1.00 96.48           C  
ATOM   3510  CB  THR A 221      -2.094  10.096 -14.332  1.00 96.48           C  
ATOM   3511  HB  THR A 221      -2.062   9.116 -13.857  1.00 96.48           H  
ATOM   3512  O   THR A 221      -1.164   9.208 -17.310  1.00 96.48           O  
ATOM   3513  CG2 THR A 221      -2.106  11.153 -13.236  1.00 96.48           C  
ATOM   3514 HG21 THR A 221      -2.465  12.107 -13.622  1.00 96.48           H  
ATOM   3515 HG22 THR A 221      -1.102  11.289 -12.832  1.00 96.48           H  
ATOM   3516 HG23 THR A 221      -2.736  10.791 -12.424  1.00 96.48           H  
ATOM   3517  OG1 THR A 221      -3.294  10.200 -15.071  1.00 96.48           O  
ATOM   3518  HG1 THR A 221      -3.153   9.725 -15.893  1.00 96.48           H  
ATOM   3519  N   PRO A 222      -0.280   7.913 -15.686  1.00 96.58           N  
ATOM   3520  CA  PRO A 222      -0.255   6.729 -16.527  1.00 96.58           C  
ATOM   3521  HA  PRO A 222       0.353   6.941 -17.407  1.00 96.58           H  
ATOM   3522  C   PRO A 222      -1.657   6.328 -17.000  1.00 96.58           C  
ATOM   3523  CB  PRO A 222       0.430   5.632 -15.716  1.00 96.58           C  
ATOM   3524  HB2 PRO A 222       1.255   5.219 -16.296  1.00 96.58           H  
ATOM   3525  HB3 PRO A 222      -0.283   4.849 -15.458  1.00 96.58           H  
ATOM   3526  O   PRO A 222      -2.673   6.681 -16.385  1.00 96.58           O  
ATOM   3527  CG  PRO A 222       0.968   6.304 -14.454  1.00 96.58           C  
ATOM   3528  HG2 PRO A 222       2.029   6.521 -14.580  1.00 96.58           H  
ATOM   3529  HG3 PRO A 222       0.818   5.673 -13.578  1.00 96.58           H  
ATOM   3530  CD  PRO A 222       0.183   7.606 -14.341  1.00 96.58           C  
ATOM   3531  HD2 PRO A 222       0.821   8.391 -13.934  1.00 96.58           H  
ATOM   3532  HD3 PRO A 222      -0.682   7.448 -13.697  1.00 96.58           H  
ATOM   3533  N   VAL A 223      -1.697   5.557 -18.085  1.00 95.31           N  
ATOM   3534  H   VAL A 223      -0.821   5.236 -18.471  1.00 95.31           H  
ATOM   3535  CA  VAL A 223      -2.929   5.075 -18.713  1.00 95.31           C  
ATOM   3536  HA  VAL A 223      -3.537   5.939 -18.981  1.00 95.31           H  
ATOM   3537  C   VAL A 223      -3.709   4.219 -17.712  1.00 95.31           C  
ATOM   3538  CB  VAL A 223      -2.609   4.301 -20.007  1.00 95.31           C  
ATOM   3539  HB  VAL A 223      -1.964   3.457 -19.762  1.00 95.31           H  
ATOM   3540  O   VAL A 223      -3.182   3.270 -17.124  1.00 95.31           O  
ATOM   3541  CG1 VAL A 223      -3.876   3.764 -20.679  1.00 95.31           C  
ATOM   3542 HG11 VAL A 223      -4.567   4.576 -20.905  1.00 95.31           H  
ATOM   3543 HG12 VAL A 223      -3.611   3.256 -21.606  1.00 95.31           H  
ATOM   3544 HG13 VAL A 223      -4.373   3.037 -20.036  1.00 95.31           H  
ATOM   3545  CG2 VAL A 223      -1.881   5.190 -21.025  1.00 95.31           C  
ATOM   3546 HG21 VAL A 223      -1.654   4.613 -21.921  1.00 95.31           H  
ATOM   3547 HG22 VAL A 223      -0.937   5.550 -20.616  1.00 95.31           H  
ATOM   3548 HG23 VAL A 223      -2.502   6.045 -21.296  1.00 95.31           H  
ATOM   3549  N   VAL A 224      -4.983   4.563 -17.502  1.00 93.69           N  
ATOM   3550  H   VAL A 224      -5.375   5.287 -18.086  1.00 93.69           H  
ATOM   3551  CA  VAL A 224      -5.834   3.962 -16.462  1.00 93.69           C  
ATOM   3552  HA  VAL A 224      -5.375   4.139 -15.489  1.00 93.69           H  
ATOM   3553  C   VAL A 224      -5.951   2.452 -16.649  1.00 93.69           C  
ATOM   3554  CB  VAL A 224      -7.237   4.597 -16.483  1.00 93.69           C  
ATOM   3555  HB  VAL A 224      -7.644   4.531 -17.492  1.00 93.69           H  
ATOM   3556  O   VAL A 224      -5.836   1.699 -15.682  1.00 93.69           O  
ATOM   3557  CG1 VAL A 224      -8.217   3.892 -15.531  1.00 93.69           C  
ATOM   3558 HG11 VAL A 224      -9.190   4.378 -15.614  1.00 93.69           H  
ATOM   3559 HG12 VAL A 224      -7.847   3.928 -14.507  1.00 93.69           H  
ATOM   3560 HG13 VAL A 224      -8.357   2.855 -15.835  1.00 93.69           H  
ATOM   3561  CG2 VAL A 224      -7.181   6.079 -16.084  1.00 93.69           C  
ATOM   3562 HG21 VAL A 224      -6.555   6.628 -16.787  1.00 93.69           H  
ATOM   3563 HG22 VAL A 224      -8.182   6.511 -16.115  1.00 93.69           H  
ATOM   3564 HG23 VAL A 224      -6.762   6.183 -15.083  1.00 93.69           H  
ATOM   3565  N   GLU A 225      -6.172   2.010 -17.883  1.00 92.21           N  
ATOM   3566  H   GLU A 225      -6.278   2.694 -18.618  1.00 92.21           H  
ATOM   3567  CA  GLU A 225      -6.328   0.612 -18.271  1.00 92.21           C  
ATOM   3568  HA  GLU A 225      -7.170   0.175 -17.735  1.00 92.21           H  
ATOM   3569  C   GLU A 225      -5.078  -0.194 -17.901  1.00 92.21           C  
ATOM   3570  CB  GLU A 225      -6.608   0.520 -19.784  1.00 92.21           C  
ATOM   3571  HB2 GLU A 225      -6.596  -0.536 -20.054  1.00 92.21           H  
ATOM   3572  HB3 GLU A 225      -5.805   1.005 -20.339  1.00 92.21           H  
ATOM   3573  O   GLU A 225      -5.187  -1.242 -17.260  1.00 92.21           O  
ATOM   3574  CG  GLU A 225      -7.969   1.091 -20.231  1.00 92.21           C  
ATOM   3575  HG2 GLU A 225      -8.136   0.787 -21.264  1.00 92.21           H  
ATOM   3576  HG3 GLU A 225      -8.745   0.620 -19.628  1.00 92.21           H  
ATOM   3577  CD  GLU A 225      -8.118   2.624 -20.148  1.00 92.21           C  
ATOM   3578  OE1 GLU A 225      -9.281   3.077 -20.059  1.00 92.21           O  
ATOM   3579  OE2 GLU A 225      -7.091   3.338 -20.074  1.00 92.21           O  
ATOM   3580  N   ASN A 226      -3.894   0.353 -18.188  1.00 93.56           N  
ATOM   3581  H   ASN A 226      -3.882   1.218 -18.709  1.00 93.56           H  
ATOM   3582  CA  ASN A 226      -2.614  -0.269 -17.859  1.00 93.56           C  
ATOM   3583  HA  ASN A 226      -2.630  -1.299 -18.217  1.00 93.56           H  
ATOM   3584  C   ASN A 226      -2.385  -0.322 -16.348  1.00 93.56           C  
ATOM   3585  CB  ASN A 226      -1.477   0.479 -18.578  1.00 93.56           C  
ATOM   3586  HB2 ASN A 226      -0.523   0.060 -18.259  1.00 93.56           H  
ATOM   3587  HB3 ASN A 226      -1.496   1.537 -18.316  1.00 93.56           H  
ATOM   3588  O   ASN A 226      -1.930  -1.339 -15.830  1.00 93.56           O  
ATOM   3589  CG  ASN A 226      -1.539   0.334 -20.089  1.00 93.56           C  
ATOM   3590  ND2 ASN A 226      -0.822   1.157 -20.812  1.00 93.56           N  
ATOM   3591 HD21 ASN A 226      -0.169   1.798 -20.385  1.00 93.56           H  
ATOM   3592 HD22 ASN A 226      -0.811   1.029 -21.814  1.00 93.56           H  
ATOM   3593  OD1 ASN A 226      -2.230  -0.525 -20.606  1.00 93.56           O  
ATOM   3594  N   CYS A 227      -2.762   0.721 -15.601  1.00 93.93           N  
ATOM   3595  H   CYS A 227      -3.083   1.556 -16.069  1.00 93.93           H  
ATOM   3596  CA  CYS A 227      -2.724   0.676 -14.140  1.00 93.93           C  
ATOM   3597  HA  CYS A 227      -1.714   0.427 -13.817  1.00 93.93           H  
ATOM   3598  C   CYS A 227      -3.660  -0.397 -13.559  1.00 93.93           C  
ATOM   3599  CB  CYS A 227      -3.114   2.040 -13.569  1.00 93.93           C  
ATOM   3600  HB2 CYS A 227      -3.271   1.915 -12.498  1.00 93.93           H  
ATOM   3601  HB3 CYS A 227      -4.038   2.392 -14.027  1.00 93.93           H  
ATOM   3602  O   CYS A 227      -3.288  -1.105 -12.622  1.00 93.93           O  
ATOM   3603  SG  CYS A 227      -1.809   3.265 -13.820  1.00 93.93           S  
ATOM   3604  HG  CYS A 227      -0.809   2.412 -14.063  1.00 93.93           H  
ATOM   3605  N   VAL A 228      -4.877  -0.533 -14.095  1.00 91.79           N  
ATOM   3606  H   VAL A 228      -5.125   0.068 -14.867  1.00 91.79           H  
ATOM   3607  CA  VAL A 228      -5.839  -1.553 -13.650  1.00 91.79           C  
ATOM   3608  HA  VAL A 228      -5.937  -1.490 -12.566  1.00 91.79           H  
ATOM   3609  C   VAL A 228      -5.319  -2.954 -13.963  1.00 91.79           C  
ATOM   3610  CB  VAL A 228      -7.227  -1.316 -14.279  1.00 91.79           C  
ATOM   3611  HB  VAL A 228      -7.122  -1.175 -15.355  1.00 91.79           H  
ATOM   3612  O   VAL A 228      -5.405  -3.840 -13.107  1.00 91.79           O  
ATOM   3613  CG1 VAL A 228      -8.193  -2.486 -14.035  1.00 91.79           C  
ATOM   3614 HG11 VAL A 228      -9.182  -2.228 -14.415  1.00 91.79           H  
ATOM   3615 HG12 VAL A 228      -8.252  -2.712 -12.970  1.00 91.79           H  
ATOM   3616 HG13 VAL A 228      -7.852  -3.368 -14.577  1.00 91.79           H  
ATOM   3617  CG2 VAL A 228      -7.883  -0.064 -13.677  1.00 91.79           C  
ATOM   3618 HG21 VAL A 228      -8.081  -0.211 -12.615  1.00 91.79           H  
ATOM   3619 HG22 VAL A 228      -7.228   0.799 -13.794  1.00 91.79           H  
ATOM   3620 HG23 VAL A 228      -8.816   0.147 -14.200  1.00 91.79           H  
ATOM   3621  N   ALA A 229      -4.753  -3.161 -15.150  1.00 90.79           N  
ATOM   3622  H   ALA A 229      -4.740  -2.412 -15.828  1.00 90.79           H  
ATOM   3623  CA  ALA A 229      -4.146  -4.425 -15.536  1.00 90.79           C  
ATOM   3624  HA  ALA A 229      -4.874  -5.225 -15.399  1.00 90.79           H  
ATOM   3625  C   ALA A 229      -2.926  -4.760 -14.679  1.00 90.79           C  
ATOM   3626  CB  ALA A 229      -3.805  -4.355 -17.014  1.00 90.79           C  
ATOM   3627  HB1 ALA A 229      -4.739  -4.225 -17.562  1.00 90.79           H  
ATOM   3628  HB2 ALA A 229      -3.143  -3.513 -17.215  1.00 90.79           H  
ATOM   3629  HB3 ALA A 229      -3.327  -5.282 -17.328  1.00 90.79           H  
ATOM   3630  O   ALA A 229      -2.856  -5.872 -14.161  1.00 90.79           O  
ATOM   3631  N   PHE A 230      -2.051  -3.787 -14.414  1.00 92.95           N  
ATOM   3632  H   PHE A 230      -2.131  -2.922 -14.928  1.00 92.95           H  
ATOM   3633  CA  PHE A 230      -0.928  -3.925 -13.491  1.00 92.95           C  
ATOM   3634  HA  PHE A 230      -0.245  -4.680 -13.881  1.00 92.95           H  
ATOM   3635  C   PHE A 230      -1.396  -4.383 -12.105  1.00 92.95           C  
ATOM   3636  CB  PHE A 230      -0.178  -2.588 -13.404  1.00 92.95           C  
ATOM   3637  HB2 PHE A 230      -0.855  -1.805 -13.063  1.00 92.95           H  
ATOM   3638  HB3 PHE A 230       0.154  -2.317 -14.406  1.00 92.95           H  
ATOM   3639  O   PHE A 230      -0.953  -5.414 -11.600  1.00 92.95           O  
ATOM   3640  CG  PHE A 230       1.022  -2.620 -12.481  1.00 92.95           C  
ATOM   3641  CD1 PHE A 230       0.860  -2.501 -11.086  1.00 92.95           C  
ATOM   3642  HD1 PHE A 230      -0.121  -2.352 -10.662  1.00 92.95           H  
ATOM   3643  CD2 PHE A 230       2.308  -2.784 -13.022  1.00 92.95           C  
ATOM   3644  HD2 PHE A 230       2.446  -2.858 -14.090  1.00 92.95           H  
ATOM   3645  CE1 PHE A 230       1.978  -2.580 -10.240  1.00 92.95           C  
ATOM   3646  HE1 PHE A 230       1.861  -2.503  -9.169  1.00 92.95           H  
ATOM   3647  CE2 PHE A 230       3.427  -2.840 -12.180  1.00 92.95           C  
ATOM   3648  HE2 PHE A 230       4.413  -2.959 -12.604  1.00 92.95           H  
ATOM   3649  CZ  PHE A 230       3.257  -2.739 -10.791  1.00 92.95           C  
ATOM   3650  HZ  PHE A 230       4.119  -2.766 -10.141  1.00 92.95           H  
ATOM   3651  N   THR A 231      -2.345  -3.673 -11.485  1.00 91.70           N  
ATOM   3652  H   THR A 231      -2.675  -2.815 -11.905  1.00 91.70           H  
ATOM   3653  CA  THR A 231      -2.839  -4.062 -10.156  1.00 91.70           C  
ATOM   3654  HA  THR A 231      -1.985  -4.137  -9.482  1.00 91.70           H  
ATOM   3655  C   THR A 231      -3.514  -5.431 -10.190  1.00 91.70           C  
ATOM   3656  CB  THR A 231      -3.807  -3.022  -9.583  1.00 91.70           C  
ATOM   3657  HB  THR A 231      -4.660  -2.909 -10.252  1.00 91.70           H  
ATOM   3658  O   THR A 231      -3.384  -6.194  -9.233  1.00 91.70           O  
ATOM   3659  CG2 THR A 231      -4.305  -3.404  -8.188  1.00 91.70           C  
ATOM   3660 HG21 THR A 231      -3.463  -3.682  -7.553  1.00 91.70           H  
ATOM   3661 HG22 THR A 231      -4.819  -2.556  -7.735  1.00 91.70           H  
ATOM   3662 HG23 THR A 231      -5.004  -4.237  -8.251  1.00 91.70           H  
ATOM   3663  OG1 THR A 231      -3.171  -1.778  -9.443  1.00 91.70           O  
ATOM   3664  HG1 THR A 231      -2.531  -1.848  -8.732  1.00 91.70           H  
ATOM   3665  N   THR A 232      -4.209  -5.775 -11.277  1.00 90.12           N  
ATOM   3666  H   THR A 232      -4.263  -5.113 -12.038  1.00 90.12           H  
ATOM   3667  CA  THR A 232      -4.828  -7.098 -11.455  1.00 90.12           C  
ATOM   3668  HA  THR A 232      -5.440  -7.314 -10.580  1.00 90.12           H  
ATOM   3669  C   THR A 232      -3.771  -8.198 -11.551  1.00 90.12           C  
ATOM   3670  CB  THR A 232      -5.747  -7.118 -12.687  1.00 90.12           C  
ATOM   3671  HB  THR A 232      -5.169  -6.909 -13.587  1.00 90.12           H  
ATOM   3672  O   THR A 232      -3.893  -9.207 -10.858  1.00 90.12           O  
ATOM   3673  CG2 THR A 232      -6.474  -8.451 -12.862  1.00 90.12           C  
ATOM   3674 HG21 THR A 232      -7.025  -8.696 -11.955  1.00 90.12           H  
ATOM   3675 HG22 THR A 232      -7.172  -8.374 -13.696  1.00 90.12           H  
ATOM   3676 HG23 THR A 232      -5.762  -9.246 -13.083  1.00 90.12           H  
ATOM   3677  OG1 THR A 232      -6.741  -6.128 -12.541  1.00 90.12           O  
ATOM   3678  HG1 THR A 232      -6.336  -5.303 -12.816  1.00 90.12           H  
ATOM   3679  N   ALA A 233      -2.701  -7.971 -12.320  1.00 89.31           N  
ATOM   3680  H   ALA A 233      -2.665  -7.112 -12.850  1.00 89.31           H  
ATOM   3681  CA  ALA A 233      -1.559  -8.870 -12.462  1.00 89.31           C  
ATOM   3682  HA  ALA A 233      -1.888  -9.796 -12.934  1.00 89.31           H  
ATOM   3683  C   ALA A 233      -0.958  -9.200 -11.094  1.00 89.31           C  
ATOM   3684  CB  ALA A 233      -0.502  -8.194 -13.354  1.00 89.31           C  
ATOM   3685  HB1 ALA A 233       0.062  -7.443 -12.801  1.00 89.31           H  
ATOM   3686  HB2 ALA A 233       0.203  -8.940 -13.723  1.00 89.31           H  
ATOM   3687  HB3 ALA A 233      -0.974  -7.685 -14.194  1.00 89.31           H  
ATOM   3688  O   ALA A 233      -0.874 -10.364 -10.701  1.00 89.31           O  
ATOM   3689  N   ILE A 234      -0.626  -8.159 -10.326  1.00 90.04           N  
ATOM   3690  H   ILE A 234      -0.719  -7.236 -10.724  1.00 90.04           H  
ATOM   3691  CA  ILE A 234      -0.016  -8.302  -9.004  1.00 90.04           C  
ATOM   3692  HA  ILE A 234       0.826  -8.990  -9.082  1.00 90.04           H  
ATOM   3693  C   ILE A 234      -0.992  -8.934  -8.005  1.00 90.04           C  
ATOM   3694  CB  ILE A 234       0.514  -6.934  -8.519  1.00 90.04           C  
ATOM   3695  HB  ILE A 234      -0.324  -6.239  -8.460  1.00 90.04           H  
ATOM   3696  O   ILE A 234      -0.607  -9.813  -7.237  1.00 90.04           O  
ATOM   3697  CG1 ILE A 234       1.561  -6.311  -9.472  1.00 90.04           C  
ATOM   3698 HG12 ILE A 234       1.089  -6.055 -10.421  1.00 90.04           H  
ATOM   3699 HG13 ILE A 234       1.922  -5.377  -9.040  1.00 90.04           H  
ATOM   3700  CG2 ILE A 234       1.113  -7.063  -7.109  1.00 90.04           C  
ATOM   3701 HG21 ILE A 234       0.319  -7.228  -6.381  1.00 90.04           H  
ATOM   3702 HG22 ILE A 234       1.819  -7.892  -7.073  1.00 90.04           H  
ATOM   3703 HG23 ILE A 234       1.638  -6.147  -6.839  1.00 90.04           H  
ATOM   3704  CD1 ILE A 234       2.765  -7.198  -9.791  1.00 90.04           C  
ATOM   3705 HD11 ILE A 234       3.456  -6.639 -10.423  1.00 90.04           H  
ATOM   3706 HD12 ILE A 234       3.278  -7.491  -8.876  1.00 90.04           H  
ATOM   3707 HD13 ILE A 234       2.440  -8.082 -10.340  1.00 90.04           H  
ATOM   3708  N   SER A 235      -2.267  -8.540  -8.030  1.00 88.80           N  
ATOM   3709  H   SER A 235      -2.537  -7.831  -8.696  1.00 88.80           H  
ATOM   3710  CA  SER A 235      -3.281  -9.075  -7.109  1.00 88.80           C  
ATOM   3711  HA  SER A 235      -2.892  -9.021  -6.093  1.00 88.80           H  
ATOM   3712  C   SER A 235      -3.618 -10.541  -7.380  1.00 88.80           C  
ATOM   3713  CB  SER A 235      -4.571  -8.257  -7.164  1.00 88.80           C  
ATOM   3714  HB2 SER A 235      -5.290  -8.678  -6.461  1.00 88.80           H  
ATOM   3715  HB3 SER A 235      -4.992  -8.301  -8.169  1.00 88.80           H  
ATOM   3716  O   SER A 235      -3.961 -11.257  -6.447  1.00 88.80           O  
ATOM   3717  OG  SER A 235      -4.318  -6.912  -6.812  1.00 88.80           O  
ATOM   3718  HG  SER A 235      -3.876  -6.517  -7.568  1.00 88.80           H  
ATOM   3719  N   SER A 236      -3.498 -11.004  -8.629  1.00 87.38           N  
ATOM   3720  H   SER A 236      -3.281 -10.355  -9.371  1.00 87.38           H  
ATOM   3721  CA  SER A 236      -3.697 -12.417  -8.980  1.00 87.38           C  
ATOM   3722  HA  SER A 236      -4.647 -12.746  -8.558  1.00 87.38           H  
ATOM   3723  C   SER A 236      -2.610 -13.335  -8.404  1.00 87.38           C  
ATOM   3724  CB  SER A 236      -3.785 -12.576 -10.502  1.00 87.38           C  
ATOM   3725  HB2 SER A 236      -4.197 -13.561 -10.723  1.00 87.38           H  
ATOM   3726  HB3 SER A 236      -4.460 -11.825 -10.914  1.00 87.38           H  
ATOM   3727  O   SER A 236      -2.847 -14.521  -8.187  1.00 87.38           O  
ATOM   3728  OG  SER A 236      -2.521 -12.478 -11.128  1.00 87.38           O  
ATOM   3729  HG  SER A 236      -2.120 -11.618 -10.979  1.00 87.38           H  
ATOM   3730  N   LYS A 237      -1.428 -12.779  -8.103  1.00 87.09           N  
ATOM   3731  H   LYS A 237      -1.325 -11.792  -8.288  1.00 87.09           H  
ATOM   3732  CA  LYS A 237      -0.254 -13.487  -7.580  1.00 87.09           C  
ATOM   3733  HA  LYS A 237      -0.470 -14.555  -7.532  1.00 87.09           H  
ATOM   3734  C   LYS A 237       0.032 -13.031  -6.141  1.00 87.09           C  
ATOM   3735  CB  LYS A 237       0.930 -13.294  -8.555  1.00 87.09           C  
ATOM   3736  HB2 LYS A 237       1.830 -13.711  -8.101  1.00 87.09           H  
ATOM   3737  HB3 LYS A 237       1.088 -12.226  -8.704  1.00 87.09           H  
ATOM   3738  O   LYS A 237       1.060 -12.417  -5.857  1.00 87.09           O  
ATOM   3739  CG  LYS A 237       0.741 -13.979  -9.930  1.00 87.09           C  
ATOM   3740  HG2 LYS A 237      -0.233 -13.714 -10.341  1.00 87.09           H  
ATOM   3741  HG3 LYS A 237       0.776 -15.060  -9.795  1.00 87.09           H  
ATOM   3742  CD  LYS A 237       1.823 -13.552 -10.945  1.00 87.09           C  
ATOM   3743  HD2 LYS A 237       1.695 -12.481 -11.103  1.00 87.09           H  
ATOM   3744  HD3 LYS A 237       2.811 -13.734 -10.521  1.00 87.09           H  
ATOM   3745  CE  LYS A 237       1.717 -14.262 -12.317  1.00 87.09           C  
ATOM   3746  HE2 LYS A 237       0.683 -14.193 -12.656  1.00 87.09           H  
ATOM   3747  HE3 LYS A 237       1.945 -15.319 -12.180  1.00 87.09           H  
ATOM   3748  NZ  LYS A 237       2.615 -13.685 -13.373  1.00 87.09           N  
ATOM   3749  HZ1 LYS A 237       2.406 -12.721 -13.588  1.00 87.09           H  
ATOM   3750  HZ2 LYS A 237       2.565 -14.157 -14.265  1.00 87.09           H  
ATOM   3751  HZ3 LYS A 237       3.595 -13.733 -13.132  1.00 87.09           H  
ATOM   3752  N   HIS A 238      -0.883 -13.345  -5.218  1.00 87.39           N  
ATOM   3753  H   HIS A 238      -1.723 -13.796  -5.549  1.00 87.39           H  
ATOM   3754  CA  HIS A 238      -0.850 -12.901  -3.811  1.00 87.39           C  
ATOM   3755  HA  HIS A 238      -1.084 -11.837  -3.767  1.00 87.39           H  
ATOM   3756  C   HIS A 238       0.500 -13.098  -3.111  1.00 87.39           C  
ATOM   3757  CB  HIS A 238      -1.929 -13.655  -3.034  1.00 87.39           C  
ATOM   3758  HB2 HIS A 238      -1.715 -14.724  -3.039  1.00 87.39           H  
ATOM   3759  HB3 HIS A 238      -2.888 -13.497  -3.529  1.00 87.39           H  
ATOM   3760  O   HIS A 238       0.998 -12.197  -2.441  1.00 87.39           O  
ATOM   3761  CG  HIS A 238      -2.042 -13.178  -1.615  1.00 87.39           C  
ATOM   3762  CD2 HIS A 238      -1.596 -13.834  -0.505  1.00 87.39           C  
ATOM   3763  HD2 HIS A 238      -1.075 -14.780  -0.483  1.00 87.39           H  
ATOM   3764  ND1 HIS A 238      -2.639 -11.980  -1.237  1.00 87.39           N  
ATOM   3765  CE1 HIS A 238      -2.574 -11.959   0.095  1.00 87.39           C  
ATOM   3766  HE1 HIS A 238      -3.093 -11.239   0.710  1.00 87.39           H  
ATOM   3767  NE2 HIS A 238      -1.932 -13.036   0.560  1.00 87.39           N  
ATOM   3768  HE2 HIS A 238      -1.785 -13.230   1.541  1.00 87.39           H  
ATOM   3769  N   THR A 239       1.135 -14.252  -3.296  1.00 83.69           N  
ATOM   3770  H   THR A 239       0.663 -15.007  -3.773  1.00 83.69           H  
ATOM   3771  CA  THR A 239       2.421 -14.538  -2.651  1.00 83.69           C  
ATOM   3772  HA  THR A 239       2.347 -14.260  -1.599  1.00 83.69           H  
ATOM   3773  C   THR A 239       3.567 -13.734  -3.253  1.00 83.69           C  
ATOM   3774  CB  THR A 239       2.739 -16.025  -2.718  1.00 83.69           C  
ATOM   3775  HB  THR A 239       2.958 -16.297  -3.751  1.00 83.69           H  
ATOM   3776  O   THR A 239       4.406 -13.236  -2.506  1.00 83.69           O  
ATOM   3777  CG2 THR A 239       3.925 -16.373  -1.818  1.00 83.69           C  
ATOM   3778 HG21 THR A 239       4.851 -16.006  -2.260  1.00 83.69           H  
ATOM   3779 HG22 THR A 239       3.798 -15.917  -0.836  1.00 83.69           H  
ATOM   3780 HG23 THR A 239       4.018 -17.450  -1.678  1.00 83.69           H  
ATOM   3781  OG1 THR A 239       1.598 -16.733  -2.285  1.00 83.69           O  
ATOM   3782  HG1 THR A 239       1.755 -17.662  -2.472  1.00 83.69           H  
ATOM   3783  N   ALA A 240       3.571 -13.519  -4.574  1.00 85.58           N  
ATOM   3784  H   ALA A 240       2.812 -13.882  -5.133  1.00 85.58           H  
ATOM   3785  CA  ALA A 240       4.532 -12.625  -5.219  1.00 85.58           C  
ATOM   3786  HA  ALA A 240       5.542 -12.961  -4.980  1.00 85.58           H  
ATOM   3787  C   ALA A 240       4.373 -11.195  -4.685  1.00 85.58           C  
ATOM   3788  CB  ALA A 240       4.349 -12.686  -6.740  1.00 85.58           C  
ATOM   3789  HB1 ALA A 240       4.454 -13.714  -7.088  1.00 85.58           H  
ATOM   3790  HB2 ALA A 240       3.371 -12.296  -7.025  1.00 85.58           H  
ATOM   3791  HB3 ALA A 240       5.114 -12.077  -7.221  1.00 85.58           H  
ATOM   3792  O   ALA A 240       5.353 -10.570  -4.284  1.00 85.58           O  
ATOM   3793  N   ARG A 241       3.129 -10.709  -4.575  1.00 91.50           N  
ATOM   3794  H   ARG A 241       2.375 -11.273  -4.939  1.00 91.50           H  
ATOM   3795  CA  ARG A 241       2.804  -9.424  -3.938  1.00 91.50           C  
ATOM   3796  HA  ARG A 241       3.311  -8.626  -4.481  1.00 91.50           H  
ATOM   3797  C   ARG A 241       3.313  -9.354  -2.492  1.00 91.50           C  
ATOM   3798  CB  ARG A 241       1.285  -9.208  -4.043  1.00 91.50           C  
ATOM   3799  HB2 ARG A 241       1.004  -9.169  -5.096  1.00 91.50           H  
ATOM   3800  HB3 ARG A 241       0.765 -10.057  -3.598  1.00 91.50           H  
ATOM   3801  O   ARG A 241       3.904  -8.347  -2.105  1.00 91.50           O  
ATOM   3802  CG  ARG A 241       0.806  -7.933  -3.342  1.00 91.50           C  
ATOM   3803  HG2 ARG A 241       1.265  -7.057  -3.800  1.00 91.50           H  
ATOM   3804  HG3 ARG A 241       1.096  -7.985  -2.293  1.00 91.50           H  
ATOM   3805  CD  ARG A 241      -0.719  -7.819  -3.409  1.00 91.50           C  
ATOM   3806  HD2 ARG A 241      -1.158  -8.785  -3.160  1.00 91.50           H  
ATOM   3807  HD3 ARG A 241      -1.011  -7.555  -4.426  1.00 91.50           H  
ATOM   3808  NE  ARG A 241      -1.221  -6.814  -2.455  1.00 91.50           N  
ATOM   3809  HE  ARG A 241      -0.560  -6.431  -1.795  1.00 91.50           H  
ATOM   3810  NH1 ARG A 241      -3.425  -6.809  -3.129  1.00 91.50           N  
ATOM   3811 HH11 ARG A 241      -4.367  -6.518  -2.907  1.00 91.50           H  
ATOM   3812 HH12 ARG A 241      -3.228  -7.403  -3.922  1.00 91.50           H  
ATOM   3813  NH2 ARG A 241      -2.838  -5.563  -1.435  1.00 91.50           N  
ATOM   3814 HH21 ARG A 241      -2.210  -5.301  -0.689  1.00 91.50           H  
ATOM   3815 HH22 ARG A 241      -3.834  -5.396  -1.402  1.00 91.50           H  
ATOM   3816  CZ  ARG A 241      -2.469  -6.399  -2.356  1.00 91.50           C  
ATOM   3817  N   GLY A 242       3.115 -10.409  -1.702  1.00 91.04           N  
ATOM   3818  H   GLY A 242       2.565 -11.175  -2.065  1.00 91.04           H  
ATOM   3819  CA  GLY A 242       3.627 -10.508  -0.334  1.00 91.04           C  
ATOM   3820  HA2 GLY A 242       3.232  -9.687   0.264  1.00 91.04           H  
ATOM   3821  HA3 GLY A 242       3.284 -11.449   0.098  1.00 91.04           H  
ATOM   3822  C   GLY A 242       5.156 -10.476  -0.261  1.00 91.04           C  
ATOM   3823  O   GLY A 242       5.722  -9.785   0.584  1.00 91.04           O  
ATOM   3824  N   ALA A 243       5.837 -11.165  -1.176  1.00 88.47           N  
ATOM   3825  H   ALA A 243       5.325 -11.737  -1.832  1.00 88.47           H  
ATOM   3826  CA  ALA A 243       7.293 -11.179  -1.262  1.00 88.47           C  
ATOM   3827  HA  ALA A 243       7.695 -11.399  -0.273  1.00 88.47           H  
ATOM   3828  C   ALA A 243       7.863  -9.811  -1.684  1.00 88.47           C  
ATOM   3829  CB  ALA A 243       7.695 -12.323  -2.194  1.00 88.47           C  
ATOM   3830  HB1 ALA A 243       7.219 -13.249  -1.872  1.00 88.47           H  
ATOM   3831  HB2 ALA A 243       7.383 -12.108  -3.216  1.00 88.47           H  
ATOM   3832  HB3 ALA A 243       8.776 -12.462  -2.151  1.00 88.47           H  
ATOM   3833  O   ALA A 243       8.793  -9.318  -1.049  1.00 88.47           O  
ATOM   3834  N   ILE A 244       7.250  -9.142  -2.666  1.00 93.10           N  
ATOM   3835  H   ILE A 244       6.516  -9.613  -3.176  1.00 93.10           H  
ATOM   3836  CA  ILE A 244       7.589  -7.760  -3.049  1.00 93.10           C  
ATOM   3837  HA  ILE A 244       8.635  -7.720  -3.352  1.00 93.10           H  
ATOM   3838  C   ILE A 244       7.423  -6.818  -1.850  1.00 93.10           C  
ATOM   3839  CB  ILE A 244       6.713  -7.309  -4.240  1.00 93.10           C  
ATOM   3840  HB  ILE A 244       5.670  -7.513  -3.998  1.00 93.10           H  
ATOM   3841  O   ILE A 244       8.308  -6.021  -1.546  1.00 93.10           O  
ATOM   3842  CG1 ILE A 244       7.084  -8.076  -5.530  1.00 93.10           C  
ATOM   3843 HG12 ILE A 244       7.347  -9.108  -5.298  1.00 93.10           H  
ATOM   3844 HG13 ILE A 244       7.957  -7.612  -5.988  1.00 93.10           H  
ATOM   3845  CG2 ILE A 244       6.866  -5.795  -4.485  1.00 93.10           C  
ATOM   3846 HG21 ILE A 244       6.348  -5.493  -5.395  1.00 93.10           H  
ATOM   3847 HG22 ILE A 244       7.920  -5.538  -4.591  1.00 93.10           H  
ATOM   3848 HG23 ILE A 244       6.442  -5.223  -3.660  1.00 93.10           H  
ATOM   3849  CD1 ILE A 244       5.938  -8.118  -6.549  1.00 93.10           C  
ATOM   3850 HD11 ILE A 244       6.321  -8.436  -7.519  1.00 93.10           H  
ATOM   3851 HD12 ILE A 244       5.175  -8.824  -6.223  1.00 93.10           H  
ATOM   3852 HD13 ILE A 244       5.470  -7.138  -6.645  1.00 93.10           H  
ATOM   3853  N   PHE A 245       6.322  -6.942  -1.106  1.00 94.34           N  
ATOM   3854  H   PHE A 245       5.604  -7.589  -1.400  1.00 94.34           H  
ATOM   3855  CA  PHE A 245       6.096  -6.123   0.081  1.00 94.34           C  
ATOM   3856  HA  PHE A 245       6.178  -5.075  -0.211  1.00 94.34           H  
ATOM   3857  C   PHE A 245       7.153  -6.355   1.180  1.00 94.34           C  
ATOM   3858  CB  PHE A 245       4.672  -6.367   0.588  1.00 94.34           C  
ATOM   3859  HB2 PHE A 245       3.960  -6.071  -0.183  1.00 94.34           H  
ATOM   3860  HB3 PHE A 245       4.532  -7.430   0.782  1.00 94.34           H  
ATOM   3861  O   PHE A 245       7.564  -5.406   1.849  1.00 94.34           O  
ATOM   3862  CG  PHE A 245       4.382  -5.586   1.845  1.00 94.34           C  
ATOM   3863  CD1 PHE A 245       4.340  -6.248   3.084  1.00 94.34           C  
ATOM   3864  HD1 PHE A 245       4.434  -7.323   3.128  1.00 94.34           H  
ATOM   3865  CD2 PHE A 245       4.260  -4.186   1.784  1.00 94.34           C  
ATOM   3866  HD2 PHE A 245       4.309  -3.680   0.831  1.00 94.34           H  
ATOM   3867  CE1 PHE A 245       4.201  -5.504   4.263  1.00 94.34           C  
ATOM   3868  HE1 PHE A 245       4.159  -6.016   5.213  1.00 94.34           H  
ATOM   3869  CE2 PHE A 245       4.140  -3.440   2.967  1.00 94.34           C  
ATOM   3870  HE2 PHE A 245       4.092  -2.362   2.929  1.00 94.34           H  
ATOM   3871  CZ  PHE A 245       4.139  -4.100   4.205  1.00 94.34           C  
ATOM   3872  HZ  PHE A 245       4.112  -3.518   5.115  1.00 94.34           H  
ATOM   3873  N   LYS A 246       7.661  -7.585   1.350  1.00 90.78           N  
ATOM   3874  H   LYS A 246       7.292  -8.336   0.785  1.00 90.78           H  
ATOM   3875  CA  LYS A 246       8.788  -7.856   2.264  1.00 90.78           C  
ATOM   3876  HA  LYS A 246       8.538  -7.481   3.256  1.00 90.78           H  
ATOM   3877  C   LYS A 246      10.061  -7.111   1.847  1.00 90.78           C  
ATOM   3878  CB  LYS A 246       9.074  -9.361   2.366  1.00 90.78           C  
ATOM   3879  HB2 LYS A 246      10.021  -9.501   2.888  1.00 90.78           H  
ATOM   3880  HB3 LYS A 246       9.191  -9.773   1.364  1.00 90.78           H  
ATOM   3881  O   LYS A 246      10.765  -6.621   2.727  1.00 90.78           O  
ATOM   3882  CG  LYS A 246       7.994 -10.145   3.127  1.00 90.78           C  
ATOM   3883  HG2 LYS A 246       7.009  -9.925   2.717  1.00 90.78           H  
ATOM   3884  HG3 LYS A 246       8.007  -9.857   4.178  1.00 90.78           H  
ATOM   3885  CD  LYS A 246       8.277 -11.649   2.998  1.00 90.78           C  
ATOM   3886  HD2 LYS A 246       9.240 -11.872   3.458  1.00 90.78           H  
ATOM   3887  HD3 LYS A 246       8.335 -11.903   1.940  1.00 90.78           H  
ATOM   3888  CE  LYS A 246       7.183 -12.498   3.652  1.00 90.78           C  
ATOM   3889  HE2 LYS A 246       7.169 -12.292   4.722  1.00 90.78           H  
ATOM   3890  HE3 LYS A 246       6.220 -12.200   3.236  1.00 90.78           H  
ATOM   3891  NZ  LYS A 246       7.414 -13.947   3.403  1.00 90.78           N  
ATOM   3892  HZ1 LYS A 246       8.311 -14.242   3.763  1.00 90.78           H  
ATOM   3893  HZ2 LYS A 246       6.693 -14.516   3.823  1.00 90.78           H  
ATOM   3894  HZ3 LYS A 246       7.417 -14.149   2.414  1.00 90.78           H  
ATOM   3895  N   VAL A 247      10.321  -6.957   0.543  1.00 91.71           N  
ATOM   3896  H   VAL A 247       9.704  -7.392  -0.128  1.00 91.71           H  
ATOM   3897  CA  VAL A 247      11.429  -6.118   0.046  1.00 91.71           C  
ATOM   3898  HA  VAL A 247      12.361  -6.475   0.484  1.00 91.71           H  
ATOM   3899  C   VAL A 247      11.227  -4.669   0.493  1.00 91.71           C  
ATOM   3900  CB  VAL A 247      11.576  -6.151  -1.492  1.00 91.71           C  
ATOM   3901  HB  VAL A 247      10.710  -5.660  -1.938  1.00 91.71           H  
ATOM   3902  O   VAL A 247      12.142  -4.067   1.046  1.00 91.71           O  
ATOM   3903  CG1 VAL A 247      12.821  -5.364  -1.926  1.00 91.71           C  
ATOM   3904 HG11 VAL A 247      12.687  -4.299  -1.732  1.00 91.71           H  
ATOM   3905 HG12 VAL A 247      13.697  -5.716  -1.382  1.00 91.71           H  
ATOM   3906 HG13 VAL A 247      13.005  -5.496  -2.992  1.00 91.71           H  
ATOM   3907  CG2 VAL A 247      11.676  -7.556  -2.099  1.00 91.71           C  
ATOM   3908 HG21 VAL A 247      12.718  -7.859  -2.201  1.00 91.71           H  
ATOM   3909 HG22 VAL A 247      11.244  -7.528  -3.100  1.00 91.71           H  
ATOM   3910 HG23 VAL A 247      11.133  -8.297  -1.512  1.00 91.71           H  
ATOM   3911  N   TYR A 248      10.015  -4.121   0.335  1.00 94.50           N  
ATOM   3912  H   TYR A 248       9.301  -4.654  -0.140  1.00 94.50           H  
ATOM   3913  CA  TYR A 248       9.719  -2.740   0.744  1.00 94.50           C  
ATOM   3914  HA  TYR A 248      10.378  -2.058   0.207  1.00 94.50           H  
ATOM   3915  C   TYR A 248       9.965  -2.535   2.238  1.00 94.50           C  
ATOM   3916  CB  TYR A 248       8.262  -2.372   0.440  1.00 94.50           C  
ATOM   3917  HB2 TYR A 248       7.601  -3.037   0.996  1.00 94.50           H  
ATOM   3918  HB3 TYR A 248       8.091  -1.367   0.827  1.00 94.50           H  
ATOM   3919  O   TYR A 248      10.554  -1.535   2.642  1.00 94.50           O  
ATOM   3920  CG  TYR A 248       7.813  -2.372  -1.006  1.00 94.50           C  
ATOM   3921  CD1 TYR A 248       8.672  -2.702  -2.077  1.00 94.50           C  
ATOM   3922  HD1 TYR A 248       9.705  -2.972  -1.916  1.00 94.50           H  
ATOM   3923  CD2 TYR A 248       6.483  -1.999  -1.267  1.00 94.50           C  
ATOM   3924  HD2 TYR A 248       5.832  -1.727  -0.449  1.00 94.50           H  
ATOM   3925  CE1 TYR A 248       8.185  -2.692  -3.396  1.00 94.50           C  
ATOM   3926  HE1 TYR A 248       8.818  -2.975  -4.224  1.00 94.50           H  
ATOM   3927  CE2 TYR A 248       6.011  -1.945  -2.587  1.00 94.50           C  
ATOM   3928  HE2 TYR A 248       4.998  -1.627  -2.789  1.00 94.50           H  
ATOM   3929  OH  TYR A 248       6.386  -2.271  -4.920  1.00 94.50           O  
ATOM   3930  HH  TYR A 248       5.517  -1.864  -4.953  1.00 94.50           H  
ATOM   3931  CZ  TYR A 248       6.858  -2.307  -3.652  1.00 94.50           C  
ATOM   3932  N   ARG A 249       9.556  -3.505   3.063  1.00 91.94           N  
ATOM   3933  H   ARG A 249       9.053  -4.283   2.661  1.00 91.94           H  
ATOM   3934  CA  ARG A 249       9.806  -3.469   4.506  1.00 91.94           C  
ATOM   3935  HA  ARG A 249       9.464  -2.511   4.898  1.00 91.94           H  
ATOM   3936  C   ARG A 249      11.286  -3.542   4.845  1.00 91.94           C  
ATOM   3937  CB  ARG A 249       9.063  -4.600   5.212  1.00 91.94           C  
ATOM   3938  HB2 ARG A 249       9.455  -4.670   6.227  1.00 91.94           H  
ATOM   3939  HB3 ARG A 249       9.250  -5.549   4.710  1.00 91.94           H  
ATOM   3940  O   ARG A 249      11.723  -2.802   5.719  1.00 91.94           O  
ATOM   3941  CG  ARG A 249       7.558  -4.325   5.266  1.00 91.94           C  
ATOM   3942  HG2 ARG A 249       7.374  -3.297   5.581  1.00 91.94           H  
ATOM   3943  HG3 ARG A 249       7.123  -4.468   4.277  1.00 91.94           H  
ATOM   3944  CD  ARG A 249       6.892  -5.275   6.259  1.00 91.94           C  
ATOM   3945  HD2 ARG A 249       7.127  -6.302   5.980  1.00 91.94           H  
ATOM   3946  HD3 ARG A 249       5.814  -5.124   6.205  1.00 91.94           H  
ATOM   3947  NE  ARG A 249       7.295  -5.001   7.650  1.00 91.94           N  
ATOM   3948  HE  ARG A 249       7.700  -4.098   7.850  1.00 91.94           H  
ATOM   3949  NH1 ARG A 249       6.551  -6.973   8.551  1.00 91.94           N  
ATOM   3950 HH11 ARG A 249       6.385  -7.386   7.644  1.00 91.94           H  
ATOM   3951 HH12 ARG A 249       6.297  -7.463   9.397  1.00 91.94           H  
ATOM   3952  NH2 ARG A 249       7.221  -5.358   9.898  1.00 91.94           N  
ATOM   3953 HH21 ARG A 249       6.786  -5.934  10.605  1.00 91.94           H  
ATOM   3954 HH22 ARG A 249       7.471  -4.404  10.114  1.00 91.94           H  
ATOM   3955  CZ  ARG A 249       7.033  -5.773   8.685  1.00 91.94           C  
ATOM   3956  N   ALA A 250      12.051  -4.395   4.168  1.00 89.33           N  
ATOM   3957  H   ALA A 250      11.630  -4.989   3.468  1.00 89.33           H  
ATOM   3958  CA  ALA A 250      13.495  -4.457   4.365  1.00 89.33           C  
ATOM   3959  HA  ALA A 250      13.695  -4.692   5.410  1.00 89.33           H  
ATOM   3960  C   ALA A 250      14.137  -3.090   4.071  1.00 89.33           C  
ATOM   3961  CB  ALA A 250      14.071  -5.586   3.501  1.00 89.33           C  
ATOM   3962  HB1 ALA A 250      15.142  -5.673   3.684  1.00 89.33           H  
ATOM   3963  HB2 ALA A 250      13.591  -6.531   3.755  1.00 89.33           H  
ATOM   3964  HB3 ALA A 250      13.913  -5.377   2.443  1.00 89.33           H  
ATOM   3965  O   ALA A 250      14.861  -2.561   4.914  1.00 89.33           O  
ATOM   3966  N   LEU A 251      13.775  -2.465   2.945  1.00 91.14           N  
ATOM   3967  H   LEU A 251      13.172  -2.957   2.301  1.00 91.14           H  
ATOM   3968  CA  LEU A 251      14.247  -1.130   2.559  1.00 91.14           C  
ATOM   3969  HA  LEU A 251      15.337  -1.128   2.572  1.00 91.14           H  
ATOM   3970  C   LEU A 251      13.814  -0.028   3.542  1.00 91.14           C  
ATOM   3971  CB  LEU A 251      13.763  -0.822   1.130  1.00 91.14           C  
ATOM   3972  HB2 LEU A 251      12.679  -0.929   1.098  1.00 91.14           H  
ATOM   3973  HB3 LEU A 251      14.001   0.216   0.898  1.00 91.14           H  
ATOM   3974  O   LEU A 251      14.577   0.902   3.788  1.00 91.14           O  
ATOM   3975  CG  LEU A 251      14.388  -1.716   0.040  1.00 91.14           C  
ATOM   3976  HG  LEU A 251      14.260  -2.766   0.301  1.00 91.14           H  
ATOM   3977  CD1 LEU A 251      13.695  -1.472  -1.299  1.00 91.14           C  
ATOM   3978 HD11 LEU A 251      14.088  -2.159  -2.049  1.00 91.14           H  
ATOM   3979 HD12 LEU A 251      12.621  -1.629  -1.199  1.00 91.14           H  
ATOM   3980 HD13 LEU A 251      13.890  -0.451  -1.628  1.00 91.14           H  
ATOM   3981  CD2 LEU A 251      15.881  -1.438  -0.132  1.00 91.14           C  
ATOM   3982 HD21 LEU A 251      16.047  -0.389  -0.378  1.00 91.14           H  
ATOM   3983 HD22 LEU A 251      16.429  -1.693   0.775  1.00 91.14           H  
ATOM   3984 HD23 LEU A 251      16.279  -2.047  -0.943  1.00 91.14           H  
ATOM   3985  N   ALA A 252      12.634  -0.147   4.157  1.00 92.18           N  
ATOM   3986  H   ALA A 252      12.017  -0.887   3.857  1.00 92.18           H  
ATOM   3987  CA  ALA A 252      12.146   0.796   5.168  1.00 92.18           C  
ATOM   3988  HA  ALA A 252      12.305   1.811   4.803  1.00 92.18           H  
ATOM   3989  C   ALA A 252      12.866   0.684   6.531  1.00 92.18           C  
ATOM   3990  CB  ALA A 252      10.638   0.573   5.339  1.00 92.18           C  
ATOM   3991  HB1 ALA A 252      10.132   0.652   4.377  1.00 92.18           H  
ATOM   3992  HB2 ALA A 252      10.233   1.326   6.015  1.00 92.18           H  
ATOM   3993  HB3 ALA A 252      10.454  -0.416   5.758  1.00 92.18           H  
ATOM   3994  O   ALA A 252      12.812   1.618   7.336  1.00 92.18           O  
ATOM   3995  N   VAL A 253      13.507  -0.455   6.819  1.00 88.39           N  
ATOM   3996  H   VAL A 253      13.478  -1.194   6.131  1.00 88.39           H  
ATOM   3997  CA  VAL A 253      14.178  -0.726   8.105  1.00 88.39           C  
ATOM   3998  HA  VAL A 253      13.805  -0.026   8.853  1.00 88.39           H  
ATOM   3999  C   VAL A 253      15.690  -0.494   8.033  1.00 88.39           C  
ATOM   4000  CB  VAL A 253      13.827  -2.144   8.605  1.00 88.39           C  
ATOM   4001  HB  VAL A 253      14.058  -2.868   7.823  1.00 88.39           H  
ATOM   4002  O   VAL A 253      16.292  -0.150   9.053  1.00 88.39           O  
ATOM   4003  CG1 VAL A 253      14.587  -2.546   9.878  1.00 88.39           C  
ATOM   4004 HG11 VAL A 253      15.651  -2.648   9.664  1.00 88.39           H  
ATOM   4005 HG12 VAL A 253      14.227  -3.510  10.239  1.00 88.39           H  
ATOM   4006 HG13 VAL A 253      14.445  -1.795  10.654  1.00 88.39           H  
ATOM   4007  CG2 VAL A 253      12.332  -2.242   8.948  1.00 88.39           C  
ATOM   4008 HG21 VAL A 253      12.096  -1.581   9.782  1.00 88.39           H  
ATOM   4009 HG22 VAL A 253      12.082  -3.269   9.216  1.00 88.39           H  
ATOM   4010 HG23 VAL A 253      11.724  -1.952   8.091  1.00 88.39           H  
ATOM   4011  N   VAL A 254      16.315  -0.634   6.857  1.00 81.45           N  
ATOM   4012  H   VAL A 254      15.771  -0.921   6.055  1.00 81.45           H  
ATOM   4013  CA  VAL A 254      17.765  -0.437   6.683  1.00 81.45           C  
ATOM   4014  HA  VAL A 254      18.281  -1.175   7.297  1.00 81.45           H  
ATOM   4015  C   VAL A 254      18.178   0.958   7.172  1.00 81.45           C  
ATOM   4016  CB  VAL A 254      18.197  -0.671   5.219  1.00 81.45           C  
ATOM   4017  HB  VAL A 254      17.637   0.003   4.571  1.00 81.45           H  
ATOM   4018  O   VAL A 254      17.801   1.977   6.601  1.00 81.45           O  
ATOM   4019  CG1 VAL A 254      19.695  -0.388   5.025  1.00 81.45           C  
ATOM   4020 HG11 VAL A 254      19.974  -0.609   3.995  1.00 81.45           H  
ATOM   4021 HG12 VAL A 254      20.289  -1.009   5.695  1.00 81.45           H  
ATOM   4022 HG13 VAL A 254      19.913   0.665   5.203  1.00 81.45           H  
ATOM   4023  CG2 VAL A 254      17.927  -2.119   4.772  1.00 81.45           C  
ATOM   4024 HG21 VAL A 254      17.458  -2.701   5.565  1.00 81.45           H  
ATOM   4025 HG22 VAL A 254      18.845  -2.628   4.477  1.00 81.45           H  
ATOM   4026 HG23 VAL A 254      17.262  -2.104   3.909  1.00 81.45           H  
ATOM   4027  N   GLN A 255      18.971   1.005   8.248  1.00 58.62           N  
ATOM   4028  H   GLN A 255      19.211   0.127   8.688  1.00 58.62           H  
ATOM   4029  CA  GLN A 255      19.238   2.237   9.003  1.00 58.62           C  
ATOM   4030  HA  GLN A 255      18.279   2.672   9.284  1.00 58.62           H  
ATOM   4031  C   GLN A 255      19.990   3.316   8.214  1.00 58.62           C  
ATOM   4032  CB  GLN A 255      20.018   1.906  10.286  1.00 58.62           C  
ATOM   4033  HB2 GLN A 255      20.900   1.315  10.037  1.00 58.62           H  
ATOM   4034  HB3 GLN A 255      20.355   2.840  10.736  1.00 58.62           H  
ATOM   4035  O   GLN A 255      19.814   4.494   8.512  1.00 58.62           O  
ATOM   4036  CG  GLN A 255      19.167   1.160  11.327  1.00 58.62           C  
ATOM   4037  HG2 GLN A 255      18.879   0.184  10.937  1.00 58.62           H  
ATOM   4038  HG3 GLN A 255      18.260   1.732  11.520  1.00 58.62           H  
ATOM   4039  CD  GLN A 255      19.899   0.957  12.654  1.00 58.62           C  
ATOM   4040  NE2 GLN A 255      19.213   0.532  13.691  1.00 58.62           N  
ATOM   4041 HE21 GLN A 255      19.748   0.414  14.540  1.00 58.62           H  
ATOM   4042 HE22 GLN A 255      18.234   0.296  13.616  1.00 58.62           H  
ATOM   4043  OE1 GLN A 255      21.086   1.179  12.797  1.00 58.62           O  
ATOM   4044  N   HIS A 256      20.789   2.921   7.221  1.00 73.73           N  
ATOM   4045  H   HIS A 256      20.855   1.929   7.042  1.00 73.73           H  
ATOM   4046  CA  HIS A 256      21.681   3.805   6.463  1.00 73.73           C  
ATOM   4047  HA  HIS A 256      21.610   4.813   6.872  1.00 73.73           H  
ATOM   4048  C   HIS A 256      21.303   3.935   4.979  1.00 73.73           C  
ATOM   4049  CB  HIS A 256      23.129   3.328   6.654  1.00 73.73           C  
ATOM   4050  HB2 HIS A 256      23.802   4.002   6.123  1.00 73.73           H  
ATOM   4051  HB3 HIS A 256      23.241   2.334   6.221  1.00 73.73           H  
ATOM   4052  O   HIS A 256      22.113   4.384   4.172  1.00 73.73           O  
ATOM   4053  CG  HIS A 256      23.554   3.294   8.098  1.00 73.73           C  
ATOM   4054  CD2 HIS A 256      23.944   2.195   8.816  1.00 73.73           C  
ATOM   4055  HD2 HIS A 256      24.020   1.185   8.442  1.00 73.73           H  
ATOM   4056  ND1 HIS A 256      23.597   4.372   8.952  1.00 73.73           N  
ATOM   4057  HD1 HIS A 256      23.351   5.325   8.721  1.00 73.73           H  
ATOM   4058  CE1 HIS A 256      24.003   3.934  10.154  1.00 73.73           C  
ATOM   4059  HE1 HIS A 256      24.127   4.550  11.033  1.00 73.73           H  
ATOM   4060  NE2 HIS A 256      24.224   2.612  10.119  1.00 73.73           N  
ATOM   4061  N   GLY A 257      20.095   3.516   4.590  1.00 72.28           N  
ATOM   4062  H   GLY A 257      19.425   3.224   5.286  1.00 72.28           H  
ATOM   4063  CA  GLY A 257      19.654   3.617   3.202  1.00 72.28           C  
ATOM   4064  HA2 GLY A 257      18.806   2.951   3.045  1.00 72.28           H  
ATOM   4065  HA3 GLY A 257      20.459   3.308   2.534  1.00 72.28           H  
ATOM   4066  C   GLY A 257      19.217   5.037   2.853  1.00 72.28           C  
ATOM   4067  O   GLY A 257      18.324   5.569   3.501  1.00 72.28           O  
ATOM   4068  N   GLN A 258      19.749   5.607   1.768  1.00 78.83           N  
ATOM   4069  H   GLN A 258      20.536   5.150   1.328  1.00 78.83           H  
ATOM   4070  CA  GLN A 258      19.294   6.889   1.194  1.00 78.83           C  
ATOM   4071  HA  GLN A 258      19.433   7.668   1.945  1.00 78.83           H  
ATOM   4072  C   GLN A 258      17.799   6.914   0.804  1.00 78.83           C  
ATOM   4073  CB  GLN A 258      20.176   7.226  -0.022  1.00 78.83           C  
ATOM   4074  HB2 GLN A 258      21.220   7.224   0.293  1.00 78.83           H  
ATOM   4075  HB3 GLN A 258      19.932   8.231  -0.364  1.00 78.83           H  
ATOM   4076  O   GLN A 258      17.242   7.962   0.495  1.00 78.83           O  
ATOM   4077  CG  GLN A 258      20.003   6.246  -1.200  1.00 78.83           C  
ATOM   4078  HG2 GLN A 258      18.983   6.327  -1.575  1.00 78.83           H  
ATOM   4079  HG3 GLN A 258      20.171   5.223  -0.864  1.00 78.83           H  
ATOM   4080  CD  GLN A 258      20.952   6.527  -2.362  1.00 78.83           C  
ATOM   4081  NE2 GLN A 258      21.062   5.639  -3.320  1.00 78.83           N  
ATOM   4082 HE21 GLN A 258      20.429   4.855  -3.378  1.00 78.83           H  
ATOM   4083 HE22 GLN A 258      21.663   5.891  -4.092  1.00 78.83           H  
ATOM   4084  OE1 GLN A 258      21.622   7.541  -2.432  1.00 78.83           O  
ATOM   4085  N   TYR A 259      17.157   5.743   0.789  1.00 88.92           N  
ATOM   4086  H   TYR A 259      17.695   4.924   1.033  1.00 88.92           H  
ATOM   4087  CA  TYR A 259      15.750   5.550   0.447  1.00 88.92           C  
ATOM   4088  HA  TYR A 259      15.329   6.501   0.121  1.00 88.92           H  
ATOM   4089  C   TYR A 259      14.902   5.087   1.636  1.00 88.92           C  
ATOM   4090  CB  TYR A 259      15.659   4.558  -0.719  1.00 88.92           C  
ATOM   4091  HB2 TYR A 259      14.624   4.506  -1.058  1.00 88.92           H  
ATOM   4092  HB3 TYR A 259      15.937   3.568  -0.359  1.00 88.92           H  
ATOM   4093  O   TYR A 259      13.732   4.751   1.453  1.00 88.92           O  
ATOM   4094  CG  TYR A 259      16.519   4.918  -1.911  1.00 88.92           C  
ATOM   4095  CD1 TYR A 259      16.318   6.148  -2.570  1.00 88.92           C  
ATOM   4096  HD1 TYR A 259      15.583   6.847  -2.199  1.00 88.92           H  
ATOM   4097  CD2 TYR A 259      17.494   4.014  -2.378  1.00 88.92           C  
ATOM   4098  HD2 TYR A 259      17.631   3.056  -1.899  1.00 88.92           H  
ATOM   4099  CE1 TYR A 259      17.090   6.479  -3.699  1.00 88.92           C  
ATOM   4100  HE1 TYR A 259      16.956   7.431  -4.191  1.00 88.92           H  
ATOM   4101  CE2 TYR A 259      18.237   4.325  -3.532  1.00 88.92           C  
ATOM   4102  HE2 TYR A 259      18.927   3.608  -3.952  1.00 88.92           H  
ATOM   4103  OH  TYR A 259      18.801   5.867  -5.266  1.00 88.92           O  
ATOM   4104  HH  TYR A 259      18.619   6.739  -5.625  1.00 88.92           H  
ATOM   4105  CZ  TYR A 259      18.043   5.561  -4.186  1.00 88.92           C  
ATOM   4106  N   LYS A 260      15.462   5.047   2.850  1.00 91.26           N  
ATOM   4107  H   LYS A 260      16.391   5.424   2.973  1.00 91.26           H  
ATOM   4108  CA  LYS A 260      14.756   4.565   4.040  1.00 91.26           C  
ATOM   4109  HA  LYS A 260      14.488   3.517   3.905  1.00 91.26           H  
ATOM   4110  C   LYS A 260      13.464   5.347   4.260  1.00 91.26           C  
ATOM   4111  CB  LYS A 260      15.700   4.690   5.236  1.00 91.26           C  
ATOM   4112  HB2 LYS A 260      15.997   5.734   5.338  1.00 91.26           H  
ATOM   4113  HB3 LYS A 260      16.597   4.099   5.049  1.00 91.26           H  
ATOM   4114  O   LYS A 260      12.397   4.748   4.352  1.00 91.26           O  
ATOM   4115  CG  LYS A 260      15.058   4.208   6.541  1.00 91.26           C  
ATOM   4116  HG2 LYS A 260      14.975   3.121   6.528  1.00 91.26           H  
ATOM   4117  HG3 LYS A 260      14.069   4.647   6.673  1.00 91.26           H  
ATOM   4118  CD  LYS A 260      15.942   4.658   7.697  1.00 91.26           C  
ATOM   4119  HD2 LYS A 260      16.936   4.222   7.594  1.00 91.26           H  
ATOM   4120  HD3 LYS A 260      16.032   5.744   7.662  1.00 91.26           H  
ATOM   4121  CE  LYS A 260      15.318   4.245   9.023  1.00 91.26           C  
ATOM   4122  HE2 LYS A 260      15.322   3.157   9.089  1.00 91.26           H  
ATOM   4123  HE3 LYS A 260      14.285   4.590   9.032  1.00 91.26           H  
ATOM   4124  NZ  LYS A 260      16.078   4.862  10.130  1.00 91.26           N  
ATOM   4125  HZ1 LYS A 260      17.055   4.614  10.057  1.00 91.26           H  
ATOM   4126  HZ2 LYS A 260      15.709   4.589  11.030  1.00 91.26           H  
ATOM   4127  HZ3 LYS A 260      16.026   5.866  10.036  1.00 91.26           H  
ATOM   4128  N   GLU A 261      13.539   6.674   4.275  1.00 93.41           N  
ATOM   4129  H   GLU A 261      14.453   7.100   4.212  1.00 93.41           H  
ATOM   4130  CA  GLU A 261      12.396   7.567   4.486  1.00 93.41           C  
ATOM   4131  HA  GLU A 261      11.924   7.331   5.439  1.00 93.41           H  
ATOM   4132  C   GLU A 261      11.342   7.391   3.382  1.00 93.41           C  
ATOM   4133  CB  GLU A 261      12.862   9.036   4.525  1.00 93.41           C  
ATOM   4134  HB2 GLU A 261      11.969   9.656   4.600  1.00 93.41           H  
ATOM   4135  HB3 GLU A 261      13.353   9.294   3.586  1.00 93.41           H  
ATOM   4136  O   GLU A 261      10.141   7.357   3.659  1.00 93.41           O  
ATOM   4137  CG  GLU A 261      13.770   9.410   5.713  1.00 93.41           C  
ATOM   4138  HG2 GLU A 261      13.289   9.068   6.630  1.00 93.41           H  
ATOM   4139  HG3 GLU A 261      13.826  10.497   5.760  1.00 93.41           H  
ATOM   4140  CD  GLU A 261      15.205   8.857   5.644  1.00 93.41           C  
ATOM   4141  OE1 GLU A 261      15.850   8.800   6.715  1.00 93.41           O  
ATOM   4142  OE2 GLU A 261      15.627   8.427   4.545  1.00 93.41           O  
ATOM   4143  N   LEU A 262      11.785   7.199   2.134  1.00 94.84           N  
ATOM   4144  H   LEU A 262      12.785   7.194   1.991  1.00 94.84           H  
ATOM   4145  CA  LEU A 262      10.908   6.911   0.997  1.00 94.84           C  
ATOM   4146  HA  LEU A 262      10.190   7.725   0.900  1.00 94.84           H  
ATOM   4147  C   LEU A 262      10.103   5.628   1.233  1.00 94.84           C  
ATOM   4148  CB  LEU A 262      11.753   6.844  -0.292  1.00 94.84           C  
ATOM   4149  HB2 LEU A 262      12.545   6.107  -0.165  1.00 94.84           H  
ATOM   4150  HB3 LEU A 262      12.226   7.813  -0.452  1.00 94.84           H  
ATOM   4151  O   LEU A 262       8.875   5.641   1.133  1.00 94.84           O  
ATOM   4152  CG  LEU A 262      10.963   6.455  -1.553  1.00 94.84           C  
ATOM   4153  HG  LEU A 262      10.458   5.501  -1.399  1.00 94.84           H  
ATOM   4154  CD1 LEU A 262       9.926   7.520  -1.894  1.00 94.84           C  
ATOM   4155 HD11 LEU A 262       9.158   7.545  -1.121  1.00 94.84           H  
ATOM   4156 HD12 LEU A 262      10.401   8.497  -1.972  1.00 94.84           H  
ATOM   4157 HD13 LEU A 262       9.465   7.275  -2.851  1.00 94.84           H  
ATOM   4158  CD2 LEU A 262      11.910   6.297  -2.741  1.00 94.84           C  
ATOM   4159 HD21 LEU A 262      11.348   5.996  -3.625  1.00 94.84           H  
ATOM   4160 HD22 LEU A 262      12.645   5.522  -2.524  1.00 94.84           H  
ATOM   4161 HD23 LEU A 262      12.424   7.238  -2.941  1.00 94.84           H  
ATOM   4162  N   PHE A 263      10.771   4.528   1.587  1.00 95.04           N  
ATOM   4163  H   PHE A 263      11.776   4.577   1.676  1.00 95.04           H  
ATOM   4164  CA  PHE A 263      10.101   3.249   1.818  1.00 95.04           C  
ATOM   4165  HA  PHE A 263       9.372   3.111   1.020  1.00 95.04           H  
ATOM   4166  C   PHE A 263       9.307   3.210   3.123  1.00 95.04           C  
ATOM   4167  CB  PHE A 263      11.092   2.089   1.713  1.00 95.04           C  
ATOM   4168  HB2 PHE A 263      10.681   1.219   2.226  1.00 95.04           H  
ATOM   4169  HB3 PHE A 263      12.031   2.349   2.201  1.00 95.04           H  
ATOM   4170  O   PHE A 263       8.286   2.524   3.175  1.00 95.04           O  
ATOM   4171  CG  PHE A 263      11.334   1.692   0.275  1.00 95.04           C  
ATOM   4172  CD1 PHE A 263      10.433   0.828  -0.376  1.00 95.04           C  
ATOM   4173  HD1 PHE A 263       9.591   0.421   0.164  1.00 95.04           H  
ATOM   4174  CD2 PHE A 263      12.419   2.230  -0.433  1.00 95.04           C  
ATOM   4175  HD2 PHE A 263      13.119   2.888   0.061  1.00 95.04           H  
ATOM   4176  CE1 PHE A 263      10.622   0.502  -1.731  1.00 95.04           C  
ATOM   4177  HE1 PHE A 263       9.931  -0.156  -2.236  1.00 95.04           H  
ATOM   4178  CE2 PHE A 263      12.597   1.922  -1.790  1.00 95.04           C  
ATOM   4179  HE2 PHE A 263      13.422   2.359  -2.335  1.00 95.04           H  
ATOM   4180  CZ  PHE A 263      11.703   1.055  -2.439  1.00 95.04           C  
ATOM   4181  HZ  PHE A 263      11.846   0.819  -3.484  1.00 95.04           H  
ATOM   4182  N   GLN A 264       9.691   3.980   4.142  1.00 93.75           N  
ATOM   4183  H   GLN A 264      10.570   4.473   4.071  1.00 93.75           H  
ATOM   4184  CA  GLN A 264       8.857   4.204   5.323  1.00 93.75           C  
ATOM   4185  HA  GLN A 264       8.620   3.246   5.784  1.00 93.75           H  
ATOM   4186  C   GLN A 264       7.534   4.860   4.930  1.00 93.75           C  
ATOM   4187  CB  GLN A 264       9.594   5.077   6.343  1.00 93.75           C  
ATOM   4188  HB2 GLN A 264       8.874   5.456   7.068  1.00 93.75           H  
ATOM   4189  HB3 GLN A 264      10.051   5.928   5.839  1.00 93.75           H  
ATOM   4190  O   GLN A 264       6.475   4.384   5.338  1.00 93.75           O  
ATOM   4191  CG  GLN A 264      10.662   4.288   7.108  1.00 93.75           C  
ATOM   4192  HG2 GLN A 264      11.399   3.865   6.426  1.00 93.75           H  
ATOM   4193  HG3 GLN A 264      10.179   3.461   7.628  1.00 93.75           H  
ATOM   4194  CD  GLN A 264      11.383   5.151   8.134  1.00 93.75           C  
ATOM   4195  NE2 GLN A 264      11.925   4.551   9.169  1.00 93.75           N  
ATOM   4196 HE21 GLN A 264      12.170   5.168   9.930  1.00 93.75           H  
ATOM   4197 HE22 GLN A 264      11.855   3.546   9.243  1.00 93.75           H  
ATOM   4198  OE1 GLN A 264      11.444   6.366   8.066  1.00 93.75           O  
ATOM   4199  N   VAL A 265       7.565   5.889   4.078  1.00 94.36           N  
ATOM   4200  H   VAL A 265       8.461   6.258   3.792  1.00 94.36           H  
ATOM   4201  CA  VAL A 265       6.340   6.527   3.584  1.00 94.36           C  
ATOM   4202  HA  VAL A 265       5.696   6.708   4.444  1.00 94.36           H  
ATOM   4203  C   VAL A 265       5.538   5.599   2.676  1.00 94.36           C  
ATOM   4204  CB  VAL A 265       6.637   7.895   2.944  1.00 94.36           C  
ATOM   4205  HB  VAL A 265       7.451   7.813   2.224  1.00 94.36           H  
ATOM   4206  O   VAL A 265       4.325   5.511   2.853  1.00 94.36           O  
ATOM   4207  CG1 VAL A 265       5.409   8.480   2.226  1.00 94.36           C  
ATOM   4208 HG11 VAL A 265       4.559   8.515   2.908  1.00 94.36           H  
ATOM   4209 HG12 VAL A 265       5.630   9.488   1.875  1.00 94.36           H  
ATOM   4210 HG13 VAL A 265       5.159   7.872   1.357  1.00 94.36           H  
ATOM   4211  CG2 VAL A 265       7.041   8.848   4.079  1.00 94.36           C  
ATOM   4212 HG21 VAL A 265       8.054   8.624   4.413  1.00 94.36           H  
ATOM   4213 HG22 VAL A 265       6.363   8.747   4.926  1.00 94.36           H  
ATOM   4214 HG23 VAL A 265       6.999   9.890   3.761  1.00 94.36           H  
ATOM   4215  N   ILE A 266       6.171   4.848   1.770  1.00 95.56           N  
ATOM   4216  H   ILE A 266       7.162   4.990   1.637  1.00 95.56           H  
ATOM   4217  CA  ILE A 266       5.470   3.844   0.950  1.00 95.56           C  
ATOM   4218  HA  ILE A 266       4.679   4.346   0.393  1.00 95.56           H  
ATOM   4219  C   ILE A 266       4.784   2.809   1.847  1.00 95.56           C  
ATOM   4220  CB  ILE A 266       6.422   3.185  -0.075  1.00 95.56           C  
ATOM   4221  HB  ILE A 266       7.328   2.875   0.447  1.00 95.56           H  
ATOM   4222  O   ILE A 266       3.579   2.606   1.720  1.00 95.56           O  
ATOM   4223  CG1 ILE A 266       6.798   4.207  -1.172  1.00 95.56           C  
ATOM   4224 HG12 ILE A 266       5.919   4.435  -1.774  1.00 95.56           H  
ATOM   4225 HG13 ILE A 266       7.126   5.137  -0.707  1.00 95.56           H  
ATOM   4226  CG2 ILE A 266       5.796   1.923  -0.707  1.00 95.56           C  
ATOM   4227 HG21 ILE A 266       4.848   2.170  -1.185  1.00 95.56           H  
ATOM   4228 HG22 ILE A 266       5.634   1.153   0.047  1.00 95.56           H  
ATOM   4229 HG23 ILE A 266       6.468   1.494  -1.450  1.00 95.56           H  
ATOM   4230  CD1 ILE A 266       7.926   3.740  -2.102  1.00 95.56           C  
ATOM   4231 HD11 ILE A 266       8.790   3.430  -1.514  1.00 95.56           H  
ATOM   4232 HD12 ILE A 266       8.220   4.566  -2.749  1.00 95.56           H  
ATOM   4233 HD13 ILE A 266       7.594   2.914  -2.732  1.00 95.56           H  
ATOM   4234  N   CYS A 267       5.505   2.195   2.791  1.00 95.37           N  
ATOM   4235  H   CYS A 267       6.488   2.412   2.874  1.00 95.37           H  
ATOM   4236  CA  CYS A 267       4.930   1.220   3.719  1.00 95.37           C  
ATOM   4237  HA  CYS A 267       4.516   0.387   3.151  1.00 95.37           H  
ATOM   4238  C   CYS A 267       3.778   1.839   4.511  1.00 95.37           C  
ATOM   4239  CB  CYS A 267       6.008   0.677   4.667  1.00 95.37           C  
ATOM   4240  HB2 CYS A 267       5.531   0.083   5.446  1.00 95.37           H  
ATOM   4241  HB3 CYS A 267       6.552   1.498   5.134  1.00 95.37           H  
ATOM   4242  O   CYS A 267       2.696   1.269   4.572  1.00 95.37           O  
ATOM   4243  SG  CYS A 267       7.161  -0.389   3.757  1.00 95.37           S  
ATOM   4244  HG  CYS A 267       7.885   0.604   3.234  1.00 95.37           H  
ATOM   4245  N   LYS A 268       3.951   3.051   5.034  1.00 92.16           N  
ATOM   4246  H   LYS A 268       4.861   3.483   4.959  1.00 92.16           H  
ATOM   4247  CA  LYS A 268       2.903   3.765   5.762  1.00 92.16           C  
ATOM   4248  HA  LYS A 268       2.601   3.166   6.621  1.00 92.16           H  
ATOM   4249  C   LYS A 268       1.645   4.001   4.923  1.00 92.16           C  
ATOM   4250  CB  LYS A 268       3.524   5.065   6.260  1.00 92.16           C  
ATOM   4251  HB2 LYS A 268       4.424   4.814   6.821  1.00 92.16           H  
ATOM   4252  HB3 LYS A 268       3.801   5.697   5.416  1.00 92.16           H  
ATOM   4253  O   LYS A 268       0.539   3.830   5.419  1.00 92.16           O  
ATOM   4254  CG  LYS A 268       2.590   5.837   7.181  1.00 92.16           C  
ATOM   4255  HG2 LYS A 268       2.226   5.177   7.969  1.00 92.16           H  
ATOM   4256  HG3 LYS A 268       1.746   6.235   6.617  1.00 92.16           H  
ATOM   4257  CD  LYS A 268       3.397   6.976   7.799  1.00 92.16           C  
ATOM   4258  HD2 LYS A 268       3.744   7.657   7.022  1.00 92.16           H  
ATOM   4259  HD3 LYS A 268       4.255   6.570   8.334  1.00 92.16           H  
ATOM   4260  CE  LYS A 268       2.487   7.673   8.787  1.00 92.16           C  
ATOM   4261  HE2 LYS A 268       2.152   6.934   9.515  1.00 92.16           H  
ATOM   4262  HE3 LYS A 268       1.594   8.031   8.275  1.00 92.16           H  
ATOM   4263  NZ  LYS A 268       3.143   8.794   9.502  1.00 92.16           N  
ATOM   4264  HZ1 LYS A 268       3.891   8.453  10.089  1.00 92.16           H  
ATOM   4265  HZ2 LYS A 268       3.486   9.505   8.872  1.00 92.16           H  
ATOM   4266  HZ3 LYS A 268       2.447   9.211  10.104  1.00 92.16           H  
ATOM   4267  N   GLN A 269       1.794   4.325   3.642  1.00 92.44           N  
ATOM   4268  H   GLN A 269       2.732   4.457   3.292  1.00 92.44           H  
ATOM   4269  CA  GLN A 269       0.665   4.487   2.720  1.00 92.44           C  
ATOM   4270  HA  GLN A 269      -0.105   5.087   3.204  1.00 92.44           H  
ATOM   4271  C   GLN A 269       0.006   3.157   2.319  1.00 92.44           C  
ATOM   4272  CB  GLN A 269       1.148   5.212   1.463  1.00 92.44           C  
ATOM   4273  HB2 GLN A 269       0.330   5.207   0.741  1.00 92.44           H  
ATOM   4274  HB3 GLN A 269       1.987   4.660   1.039  1.00 92.44           H  
ATOM   4275  O   GLN A 269      -1.139   3.156   1.866  1.00 92.44           O  
ATOM   4276  CG  GLN A 269       1.582   6.668   1.685  1.00 92.44           C  
ATOM   4277  HG2 GLN A 269       2.259   6.739   2.536  1.00 92.44           H  
ATOM   4278  HG3 GLN A 269       2.122   7.009   0.801  1.00 92.44           H  
ATOM   4279  CD  GLN A 269       0.431   7.627   1.941  1.00 92.44           C  
ATOM   4280  NE2 GLN A 269       0.712   8.904   2.073  1.00 92.44           N  
ATOM   4281 HE21 GLN A 269       1.669   9.222   2.030  1.00 92.44           H  
ATOM   4282 HE22 GLN A 269       0.007   9.505   2.475  1.00 92.44           H  
ATOM   4283  OE1 GLN A 269      -0.745   7.285   1.963  1.00 92.44           O  
ATOM   4284  N   LEU A 270       0.719   2.037   2.463  1.00 94.80           N  
ATOM   4285  H   LEU A 270       1.677   2.126   2.772  1.00 94.80           H  
ATOM   4286  CA  LEU A 270       0.204   0.684   2.247  1.00 94.80           C  
ATOM   4287  HA  LEU A 270      -0.583   0.728   1.494  1.00 94.80           H  
ATOM   4288  C   LEU A 270      -0.446   0.084   3.505  1.00 94.80           C  
ATOM   4289  CB  LEU A 270       1.340  -0.214   1.723  1.00 94.80           C  
ATOM   4290  HB2 LEU A 270       2.164  -0.183   2.437  1.00 94.80           H  
ATOM   4291  HB3 LEU A 270       0.982  -1.243   1.687  1.00 94.80           H  
ATOM   4292  O   LEU A 270      -1.103  -0.958   3.412  1.00 94.80           O  
ATOM   4293  CG  LEU A 270       1.878   0.159   0.328  1.00 94.80           C  
ATOM   4294  HG  LEU A 270       2.213   1.196   0.303  1.00 94.80           H  
ATOM   4295  CD1 LEU A 270       3.055  -0.754  -0.013  1.00 94.80           C  
ATOM   4296 HD11 LEU A 270       3.452  -0.495  -0.995  1.00 94.80           H  
ATOM   4297 HD12 LEU A 270       3.844  -0.615   0.726  1.00 94.80           H  
ATOM   4298 HD13 LEU A 270       2.736  -1.796  -0.009  1.00 94.80           H  
ATOM   4299  CD2 LEU A 270       0.826  -0.012  -0.761  1.00 94.80           C  
ATOM   4300 HD21 LEU A 270       0.477  -1.045  -0.733  1.00 94.80           H  
ATOM   4301 HD22 LEU A 270      -0.005   0.675  -0.602  1.00 94.80           H  
ATOM   4302 HD23 LEU A 270       1.265   0.193  -1.737  1.00 94.80           H  
ATOM   4303  N   ALA A 271      -0.304   0.724   4.667  1.00 94.00           N  
ATOM   4304  H   ALA A 271       0.243   1.573   4.690  1.00 94.00           H  
ATOM   4305  CA  ALA A 271      -0.904   0.271   5.913  1.00 94.00           C  
ATOM   4306  HA  ALA A 271      -0.546  -0.738   6.118  1.00 94.00           H  
ATOM   4307  C   ALA A 271      -2.436   0.215   5.801  1.00 94.00           C  
ATOM   4308  CB  ALA A 271      -0.430   1.178   7.052  1.00 94.00           C  
ATOM   4309  HB1 ALA A 271       0.657   1.156   7.118  1.00 94.00           H  
ATOM   4310  HB2 ALA A 271      -0.853   0.850   8.002  1.00 94.00           H  
ATOM   4311  HB3 ALA A 271      -0.757   2.202   6.870  1.00 94.00           H  
ATOM   4312  O   ALA A 271      -3.078   1.097   5.232  1.00 94.00           O  
ATOM   4313  N   TYR A 272      -3.023  -0.859   6.326  1.00 94.30           N  
ATOM   4314  H   TYR A 272      -2.426  -1.568   6.727  1.00 94.30           H  
ATOM   4315  CA  TYR A 272      -4.454  -1.163   6.272  1.00 94.30           C  
ATOM   4316  HA  TYR A 272      -4.552  -2.180   6.653  1.00 94.30           H  
ATOM   4317  C   TYR A 272      -5.055  -1.219   4.860  1.00 94.30           C  
ATOM   4318  CB  TYR A 272      -5.234  -0.262   7.238  1.00 94.30           C  
ATOM   4319  HB2 TYR A 272      -6.298  -0.487   7.161  1.00 94.30           H  
ATOM   4320  HB3 TYR A 272      -5.103   0.782   6.956  1.00 94.30           H  
ATOM   4321  O   TYR A 272      -6.278  -1.127   4.697  1.00 94.30           O  
ATOM   4322  CG  TYR A 272      -4.834  -0.453   8.684  1.00 94.30           C  
ATOM   4323  CD1 TYR A 272      -5.338  -1.557   9.399  1.00 94.30           C  
ATOM   4324  HD1 TYR A 272      -6.009  -2.256   8.922  1.00 94.30           H  
ATOM   4325  CD2 TYR A 272      -3.975   0.468   9.315  1.00 94.30           C  
ATOM   4326  HD2 TYR A 272      -3.604   1.324   8.772  1.00 94.30           H  
ATOM   4327  CE1 TYR A 272      -4.987  -1.737  10.749  1.00 94.30           C  
ATOM   4328  HE1 TYR A 272      -5.373  -2.571  11.317  1.00 94.30           H  
ATOM   4329  CE2 TYR A 272      -3.621   0.288  10.667  1.00 94.30           C  
ATOM   4330  HE2 TYR A 272      -2.974   1.000  11.157  1.00 94.30           H  
ATOM   4331  OH  TYR A 272      -3.818  -1.002  12.693  1.00 94.30           O  
ATOM   4332  HH  TYR A 272      -3.257  -0.313  13.056  1.00 94.30           H  
ATOM   4333  CZ  TYR A 272      -4.132  -0.815  11.386  1.00 94.30           C  
ATOM   4334  N   THR A 273      -4.235  -1.422   3.823  1.00 92.30           N  
ATOM   4335  H   THR A 273      -3.238  -1.454   3.984  1.00 92.30           H  
ATOM   4336  CA  THR A 273      -4.759  -1.604   2.466  1.00 92.30           C  
ATOM   4337  HA  THR A 273      -5.338  -0.712   2.228  1.00 92.30           H  
ATOM   4338  C   THR A 273      -5.697  -2.813   2.421  1.00 92.30           C  
ATOM   4339  CB  THR A 273      -3.661  -1.725   1.408  1.00 92.30           C  
ATOM   4340  HB  THR A 273      -3.051  -2.613   1.574  1.00 92.30           H  
ATOM   4341  O   THR A 273      -5.389  -3.865   2.973  1.00 92.30           O  
ATOM   4342  CG2 THR A 273      -4.281  -1.763   0.014  1.00 92.30           C  
ATOM   4343 HG21 THR A 273      -4.437  -2.798  -0.290  1.00 92.30           H  
ATOM   4344 HG22 THR A 273      -5.228  -1.223  -0.015  1.00 92.30           H  
ATOM   4345 HG23 THR A 273      -3.617  -1.271  -0.697  1.00 92.30           H  
ATOM   4346  OG1 THR A 273      -2.846  -0.584   1.425  1.00 92.30           O  
ATOM   4347  HG1 THR A 273      -2.260  -0.667   2.181  1.00 92.30           H  
ATOM   4348  N   GLU A 274      -6.873  -2.638   1.803  1.00 91.65           N  
ATOM   4349  H   GLU A 274      -7.015  -1.750   1.343  1.00 91.65           H  
ATOM   4350  CA  GLU A 274      -7.992  -3.606   1.780  1.00 91.65           C  
ATOM   4351  HA  GLU A 274      -8.794  -3.156   1.196  1.00 91.65           H  
ATOM   4352  C   GLU A 274      -8.626  -3.917   3.152  1.00 91.65           C  
ATOM   4353  CB  GLU A 274      -7.600  -4.896   1.044  1.00 91.65           C  
ATOM   4354  HB2 GLU A 274      -6.802  -5.395   1.595  1.00 91.65           H  
ATOM   4355  HB3 GLU A 274      -8.457  -5.569   1.029  1.00 91.65           H  
ATOM   4356  O   GLU A 274      -9.514  -4.764   3.255  1.00 91.65           O  
ATOM   4357  CG  GLU A 274      -7.158  -4.669  -0.407  1.00 91.65           C  
ATOM   4358  HG2 GLU A 274      -8.033  -4.421  -1.007  1.00 91.65           H  
ATOM   4359  HG3 GLU A 274      -6.467  -3.828  -0.460  1.00 91.65           H  
ATOM   4360  CD  GLU A 274      -6.467  -5.912  -0.977  1.00 91.65           C  
ATOM   4361  OE1 GLU A 274      -5.641  -5.732  -1.902  1.00 91.65           O  
ATOM   4362  OE2 GLU A 274      -6.725  -7.025  -0.469  1.00 91.65           O  
ATOM   4363  N   MET A 275      -8.218  -3.204   4.204  1.00 94.67           N  
ATOM   4364  H   MET A 275      -7.438  -2.575   4.073  1.00 94.67           H  
ATOM   4365  CA  MET A 275      -8.704  -3.363   5.579  1.00 94.67           C  
ATOM   4366  HA  MET A 275      -9.561  -4.036   5.581  1.00 94.67           H  
ATOM   4367  C   MET A 275      -9.187  -2.046   6.189  1.00 94.67           C  
ATOM   4368  CB  MET A 275      -7.622  -3.986   6.460  1.00 94.67           C  
ATOM   4369  HB2 MET A 275      -6.789  -3.287   6.539  1.00 94.67           H  
ATOM   4370  HB3 MET A 275      -8.023  -4.165   7.458  1.00 94.67           H  
ATOM   4371  O   MET A 275      -9.315  -1.936   7.407  1.00 94.67           O  
ATOM   4372  CG  MET A 275      -7.124  -5.313   5.905  1.00 94.67           C  
ATOM   4373  HG2 MET A 275      -7.970  -5.985   5.764  1.00 94.67           H  
ATOM   4374  HG3 MET A 275      -6.648  -5.135   4.941  1.00 94.67           H  
ATOM   4375  SD  MET A 275      -5.925  -6.105   6.985  1.00 94.67           S  
ATOM   4376  CE  MET A 275      -4.605  -4.873   7.030  1.00 94.67           C  
ATOM   4377  HE1 MET A 275      -4.387  -4.519   6.022  1.00 94.67           H  
ATOM   4378  HE2 MET A 275      -3.700  -5.308   7.454  1.00 94.67           H  
ATOM   4379  HE3 MET A 275      -4.906  -4.039   7.664  1.00 94.67           H  
ATOM   4380  N   GLY A 276      -9.492  -1.045   5.358  1.00 92.75           N  
ATOM   4381  H   GLY A 276      -9.281  -1.168   4.378  1.00 92.75           H  
ATOM   4382  CA  GLY A 276      -9.979   0.254   5.828  1.00 92.75           C  
ATOM   4383  HA2 GLY A 276      -9.198   0.733   6.419  1.00 92.75           H  
ATOM   4384  HA3 GLY A 276     -10.199   0.887   4.968  1.00 92.75           H  
ATOM   4385  C   GLY A 276     -11.244   0.154   6.690  1.00 92.75           C  
ATOM   4386  O   GLY A 276     -11.437   0.968   7.586  1.00 92.75           O  
ATOM   4387  N   HIS A 277     -12.088  -0.867   6.484  1.00 94.07           N  
ATOM   4388  H   HIS A 277     -11.865  -1.554   5.777  1.00 94.07           H  
ATOM   4389  CA  HIS A 277     -13.232  -1.140   7.361  1.00 94.07           C  
ATOM   4390  HA  HIS A 277     -13.810  -0.224   7.483  1.00 94.07           H  
ATOM   4391  C   HIS A 277     -12.798  -1.552   8.769  1.00 94.07           C  
ATOM   4392  CB  HIS A 277     -14.156  -2.198   6.739  1.00 94.07           C  
ATOM   4393  HB2 HIS A 277     -14.981  -2.379   7.429  1.00 94.07           H  
ATOM   4394  HB3 HIS A 277     -14.572  -1.809   5.810  1.00 94.07           H  
ATOM   4395  O   HIS A 277     -13.331  -1.002   9.724  1.00 94.07           O  
ATOM   4396  CG  HIS A 277     -13.482  -3.515   6.448  1.00 94.07           C  
ATOM   4397  CD2 HIS A 277     -13.575  -4.653   7.195  1.00 94.07           C  
ATOM   4398  HD2 HIS A 277     -14.155  -4.778   8.098  1.00 94.07           H  
ATOM   4399  ND1 HIS A 277     -12.574  -3.729   5.411  1.00 94.07           N  
ATOM   4400  CE1 HIS A 277     -12.138  -4.989   5.556  1.00 94.07           C  
ATOM   4401  HE1 HIS A 277     -11.386  -5.452   4.934  1.00 94.07           H  
ATOM   4402  NE2 HIS A 277     -12.730  -5.572   6.610  1.00 94.07           N  
ATOM   4403  HE2 HIS A 277     -12.486  -6.486   6.964  1.00 94.07           H  
ATOM   4404  N   ILE A 278     -11.816  -2.449   8.914  1.00 95.70           N  
ATOM   4405  H   ILE A 278     -11.354  -2.796   8.086  1.00 95.70           H  
ATOM   4406  CA  ILE A 278     -11.285  -2.850  10.228  1.00 95.70           C  
ATOM   4407  HA  ILE A 278     -12.107  -3.203  10.852  1.00 95.70           H  
ATOM   4408  C   ILE A 278     -10.683  -1.644  10.944  1.00 95.70           C  
ATOM   4409  CB  ILE A 278     -10.237  -3.979  10.098  1.00 95.70           C  
ATOM   4410  HB  ILE A 278      -9.438  -3.632   9.443  1.00 95.70           H  
ATOM   4411  O   ILE A 278     -11.024  -1.395  12.097  1.00 95.70           O  
ATOM   4412  CG1 ILE A 278     -10.802  -5.273   9.481  1.00 95.70           C  
ATOM   4413 HG12 ILE A 278     -10.009  -6.020   9.455  1.00 95.70           H  
ATOM   4414 HG13 ILE A 278     -11.063  -5.061   8.444  1.00 95.70           H  
ATOM   4415  CG2 ILE A 278      -9.592  -4.305  11.453  1.00 95.70           C  
ATOM   4416 HG21 ILE A 278     -10.353  -4.520  12.204  1.00 95.70           H  
ATOM   4417 HG22 ILE A 278      -8.984  -3.469  11.798  1.00 95.70           H  
ATOM   4418 HG23 ILE A 278      -8.932  -5.167  11.350  1.00 95.70           H  
ATOM   4419  CD1 ILE A 278     -12.016  -5.885  10.198  1.00 95.70           C  
ATOM   4420 HD11 ILE A 278     -12.295  -6.808   9.690  1.00 95.70           H  
ATOM   4421 HD12 ILE A 278     -11.771  -6.121  11.233  1.00 95.70           H  
ATOM   4422 HD13 ILE A 278     -12.865  -5.202  10.169  1.00 95.70           H  
ATOM   4423  N   PHE A 279      -9.862  -0.861  10.237  1.00 93.17           N  
ATOM   4424  H   PHE A 279      -9.622  -1.135   9.296  1.00 93.17           H  
ATOM   4425  CA  PHE A 279      -9.271   0.360  10.781  1.00 93.17           C  
ATOM   4426  HA  PHE A 279      -8.638   0.101  11.631  1.00 93.17           H  
ATOM   4427  C   PHE A 279     -10.348   1.329  11.297  1.00 93.17           C  
ATOM   4428  CB  PHE A 279      -8.396   1.012   9.704  1.00 93.17           C  
ATOM   4429  HB2 PHE A 279      -7.590   0.327   9.439  1.00 93.17           H  
ATOM   4430  HB3 PHE A 279      -8.991   1.188   8.808  1.00 93.17           H  
ATOM   4431  O   PHE A 279     -10.310   1.746  12.452  1.00 93.17           O  
ATOM   4432  CG  PHE A 279      -7.791   2.323  10.159  1.00 93.17           C  
ATOM   4433  CD1 PHE A 279      -8.373   3.546   9.771  1.00 93.17           C  
ATOM   4434  HD1 PHE A 279      -9.237   3.561   9.122  1.00 93.17           H  
ATOM   4435  CD2 PHE A 279      -6.691   2.316  11.035  1.00 93.17           C  
ATOM   4436  HD2 PHE A 279      -6.250   1.380  11.347  1.00 93.17           H  
ATOM   4437  CE1 PHE A 279      -7.859   4.756  10.267  1.00 93.17           C  
ATOM   4438  HE1 PHE A 279      -8.323   5.693   9.995  1.00 93.17           H  
ATOM   4439  CE2 PHE A 279      -6.175   3.527  11.526  1.00 93.17           C  
ATOM   4440  HE2 PHE A 279      -5.338   3.521  12.208  1.00 93.17           H  
ATOM   4441  CZ  PHE A 279      -6.764   4.745  11.148  1.00 93.17           C  
ATOM   4442  HZ  PHE A 279      -6.383   5.671  11.552  1.00 93.17           H  
ATOM   4443  N   ASN A 280     -11.369   1.621  10.484  1.00 94.02           N  
ATOM   4444  H   ASN A 280     -11.352   1.264   9.539  1.00 94.02           H  
ATOM   4445  CA  ASN A 280     -12.457   2.513  10.886  1.00 94.02           C  
ATOM   4446  HA  ASN A 280     -12.024   3.459  11.213  1.00 94.02           H  
ATOM   4447  C   ASN A 280     -13.262   1.968  12.076  1.00 94.02           C  
ATOM   4448  CB  ASN A 280     -13.378   2.768   9.681  1.00 94.02           C  
ATOM   4449  HB2 ASN A 280     -13.618   1.821   9.197  1.00 94.02           H  
ATOM   4450  HB3 ASN A 280     -14.308   3.219  10.029  1.00 94.02           H  
ATOM   4451  O   ASN A 280     -13.654   2.742  12.946  1.00 94.02           O  
ATOM   4452  CG  ASN A 280     -12.785   3.732   8.671  1.00 94.02           C  
ATOM   4453  ND2 ASN A 280     -13.146   3.615   7.415  1.00 94.02           N  
ATOM   4454 HD21 ASN A 280     -13.688   2.815   7.121  1.00 94.02           H  
ATOM   4455 HD22 ASN A 280     -12.684   4.257   6.786  1.00 94.02           H  
ATOM   4456  OD1 ASN A 280     -12.024   4.627   8.979  1.00 94.02           O  
ATOM   4457  N   ILE A 281     -13.512   0.656  12.133  1.00 95.26           N  
ATOM   4458  H   ILE A 281     -13.167   0.067  11.389  1.00 95.26           H  
ATOM   4459  CA  ILE A 281     -14.214   0.020  13.258  1.00 95.26           C  
ATOM   4460  HA  ILE A 281     -15.160   0.537  13.424  1.00 95.26           H  
ATOM   4461  C   ILE A 281     -13.401   0.171  14.542  1.00 95.26           C  
ATOM   4462  CB  ILE A 281     -14.516  -1.461  12.941  1.00 95.26           C  
ATOM   4463  HB  ILE A 281     -13.601  -1.936  12.588  1.00 95.26           H  
ATOM   4464  O   ILE A 281     -13.952   0.575  15.565  1.00 95.26           O  
ATOM   4465  CG1 ILE A 281     -15.581  -1.533  11.826  1.00 95.26           C  
ATOM   4466 HG12 ILE A 281     -16.548  -1.246  12.239  1.00 95.26           H  
ATOM   4467 HG13 ILE A 281     -15.371  -0.799  11.048  1.00 95.26           H  
ATOM   4468  CG2 ILE A 281     -15.005  -2.225  14.189  1.00 95.26           C  
ATOM   4469 HG21 ILE A 281     -15.864  -1.719  14.633  1.00 95.26           H  
ATOM   4470 HG22 ILE A 281     -15.291  -3.244  13.931  1.00 95.26           H  
ATOM   4471 HG23 ILE A 281     -14.210  -2.293  14.931  1.00 95.26           H  
ATOM   4472  CD1 ILE A 281     -15.662  -2.911  11.151  1.00 95.26           C  
ATOM   4473 HD11 ILE A 281     -16.390  -2.866  10.341  1.00 95.26           H  
ATOM   4474 HD12 ILE A 281     -15.968  -3.679  11.861  1.00 95.26           H  
ATOM   4475 HD13 ILE A 281     -14.691  -3.180  10.735  1.00 95.26           H  
ATOM   4476  N   MET A 282     -12.099  -0.107  14.492  1.00 92.04           N  
ATOM   4477  H   MET A 282     -11.694  -0.411  13.618  1.00 92.04           H  
ATOM   4478  CA  MET A 282     -11.218   0.048  15.647  1.00 92.04           C  
ATOM   4479  HA  MET A 282     -11.573  -0.584  16.461  1.00 92.04           H  
ATOM   4480  C   MET A 282     -11.222   1.491  16.158  1.00 92.04           C  
ATOM   4481  CB  MET A 282      -9.797  -0.380  15.286  1.00 92.04           C  
ATOM   4482  HB2 MET A 282      -9.486   0.111  14.364  1.00 92.04           H  
ATOM   4483  HB3 MET A 282      -9.140  -0.056  16.093  1.00 92.04           H  
ATOM   4484  O   MET A 282     -11.574   1.721  17.311  1.00 92.04           O  
ATOM   4485  CG  MET A 282      -9.658  -1.896  15.127  1.00 92.04           C  
ATOM   4486  HG2 MET A 282      -9.743  -2.356  16.111  1.00 92.04           H  
ATOM   4487  HG3 MET A 282     -10.469  -2.271  14.503  1.00 92.04           H  
ATOM   4488  SD  MET A 282      -8.093  -2.418  14.378  1.00 92.04           S  
ATOM   4489  CE  MET A 282      -6.911  -1.483  15.389  1.00 92.04           C  
ATOM   4490  HE1 MET A 282      -6.915  -1.848  16.416  1.00 92.04           H  
ATOM   4491  HE2 MET A 282      -5.920  -1.594  14.948  1.00 92.04           H  
ATOM   4492  HE3 MET A 282      -7.139  -0.417  15.374  1.00 92.04           H  
ATOM   4493  N   ILE A 283     -10.930   2.463  15.289  1.00 91.01           N  
ATOM   4494  H   ILE A 283     -10.657   2.204  14.352  1.00 91.01           H  
ATOM   4495  CA  ILE A 283     -10.804   3.870  15.688  1.00 91.01           C  
ATOM   4496  HA  ILE A 283     -10.144   3.926  16.554  1.00 91.01           H  
ATOM   4497  C   ILE A 283     -12.147   4.461  16.131  1.00 91.01           C  
ATOM   4498  CB  ILE A 283     -10.174   4.692  14.538  1.00 91.01           C  
ATOM   4499  HB  ILE A 283     -10.782   4.546  13.645  1.00 91.01           H  
ATOM   4500  O   ILE A 283     -12.247   5.071  17.195  1.00 91.01           O  
ATOM   4501  CG1 ILE A 283      -8.738   4.237  14.188  1.00 91.01           C  
ATOM   4502 HG12 ILE A 283      -8.759   3.212  13.819  1.00 91.01           H  
ATOM   4503 HG13 ILE A 283      -8.371   4.862  13.374  1.00 91.01           H  
ATOM   4504  CG2 ILE A 283     -10.182   6.202  14.850  1.00 91.01           C  
ATOM   4505 HG21 ILE A 283     -11.204   6.580  14.839  1.00 91.01           H  
ATOM   4506 HG22 ILE A 283      -9.611   6.735  14.089  1.00 91.01           H  
ATOM   4507 HG23 ILE A 283      -9.728   6.376  15.825  1.00 91.01           H  
ATOM   4508  CD1 ILE A 283      -7.716   4.297  15.331  1.00 91.01           C  
ATOM   4509 HD11 ILE A 283      -6.734   4.022  14.946  1.00 91.01           H  
ATOM   4510 HD12 ILE A 283      -7.985   3.587  16.112  1.00 91.01           H  
ATOM   4511 HD13 ILE A 283      -7.658   5.303  15.748  1.00 91.01           H  
ATOM   4512  N   HIS A 284     -13.197   4.325  15.320  1.00 94.56           N  
ATOM   4513  H   HIS A 284     -13.097   3.788  14.471  1.00 94.56           H  
ATOM   4514  CA  HIS A 284     -14.438   5.069  15.547  1.00 94.56           C  
ATOM   4515  HA  HIS A 284     -14.189   6.011  16.036  1.00 94.56           H  
ATOM   4516  C   HIS A 284     -15.417   4.361  16.476  1.00 94.56           C  
ATOM   4517  CB  HIS A 284     -15.099   5.428  14.215  1.00 94.56           C  
ATOM   4518  HB2 HIS A 284     -16.042   5.935  14.416  1.00 94.56           H  
ATOM   4519  HB3 HIS A 284     -15.330   4.520  13.657  1.00 94.56           H  
ATOM   4520  O   HIS A 284     -16.189   5.049  17.143  1.00 94.56           O  
ATOM   4521  CG  HIS A 284     -14.250   6.345  13.376  1.00 94.56           C  
ATOM   4522  CD2 HIS A 284     -13.626   6.025  12.202  1.00 94.56           C  
ATOM   4523  HD2 HIS A 284     -13.663   5.069  11.702  1.00 94.56           H  
ATOM   4524  ND1 HIS A 284     -13.941   7.660  13.652  1.00 94.56           N  
ATOM   4525  HD1 HIS A 284     -14.277   8.232  14.413  1.00 94.56           H  
ATOM   4526  CE1 HIS A 284     -13.156   8.117  12.666  1.00 94.56           C  
ATOM   4527  HE1 HIS A 284     -12.773   9.125  12.597  1.00 94.56           H  
ATOM   4528  NE2 HIS A 284     -12.944   7.160  11.754  1.00 94.56           N  
ATOM   4529  N   ILE A 285     -15.397   3.027  16.540  1.00 94.54           N  
ATOM   4530  H   ILE A 285     -14.709   2.522  16.002  1.00 94.54           H  
ATOM   4531  CA  ILE A 285     -16.273   2.265  17.435  1.00 94.54           C  
ATOM   4532  HA  ILE A 285     -17.070   2.914  17.796  1.00 94.54           H  
ATOM   4533  C   ILE A 285     -15.492   1.840  18.670  1.00 94.54           C  
ATOM   4534  CB  ILE A 285     -16.970   1.083  16.722  1.00 94.54           C  
ATOM   4535  HB  ILE A 285     -16.224   0.374  16.364  1.00 94.54           H  
ATOM   4536  O   ILE A 285     -15.812   2.293  19.760  1.00 94.54           O  
ATOM   4537  CG1 ILE A 285     -17.785   1.590  15.513  1.00 94.54           C  
ATOM   4538 HG12 ILE A 285     -17.127   2.127  14.831  1.00 94.54           H  
ATOM   4539 HG13 ILE A 285     -18.552   2.282  15.861  1.00 94.54           H  
ATOM   4540  CG2 ILE A 285     -17.874   0.331  17.715  1.00 94.54           C  
ATOM   4541 HG21 ILE A 285     -18.664   0.989  18.076  1.00 94.54           H  
ATOM   4542 HG22 ILE A 285     -18.319  -0.544  17.242  1.00 94.54           H  
ATOM   4543 HG23 ILE A 285     -17.296  -0.019  18.571  1.00 94.54           H  
ATOM   4544  CD1 ILE A 285     -18.457   0.473  14.708  1.00 94.54           C  
ATOM   4545 HD11 ILE A 285     -18.926   0.911  13.827  1.00 94.54           H  
ATOM   4546 HD12 ILE A 285     -19.238  -0.013  15.293  1.00 94.54           H  
ATOM   4547 HD13 ILE A 285     -17.716  -0.259  14.388  1.00 94.54           H  
ATOM   4548  N   VAL A 286     -14.472   0.995  18.527  1.00 91.56           N  
ATOM   4549  H   VAL A 286     -14.167   0.736  17.600  1.00 91.56           H  
ATOM   4550  CA  VAL A 286     -13.880   0.328  19.697  1.00 91.56           C  
ATOM   4551  HA  VAL A 286     -14.700  -0.080  20.288  1.00 91.56           H  
ATOM   4552  C   VAL A 286     -13.150   1.310  20.610  1.00 91.56           C  
ATOM   4553  CB  VAL A 286     -12.972  -0.846  19.301  1.00 91.56           C  
ATOM   4554  HB  VAL A 286     -12.085  -0.479  18.783  1.00 91.56           H  
ATOM   4555  O   VAL A 286     -13.376   1.288  21.816  1.00 91.56           O  
ATOM   4556  CG1 VAL A 286     -12.544  -1.606  20.561  1.00 91.56           C  
ATOM   4557 HG11 VAL A 286     -13.399  -1.766  21.219  1.00 91.56           H  
ATOM   4558 HG12 VAL A 286     -12.127  -2.581  20.307  1.00 91.56           H  
ATOM   4559 HG13 VAL A 286     -11.789  -1.033  21.099  1.00 91.56           H  
ATOM   4560  CG2 VAL A 286     -13.705  -1.831  18.380  1.00 91.56           C  
ATOM   4561 HG21 VAL A 286     -14.564  -2.263  18.892  1.00 91.56           H  
ATOM   4562 HG22 VAL A 286     -14.033  -1.336  17.466  1.00 91.56           H  
ATOM   4563 HG23 VAL A 286     -13.008  -2.618  18.092  1.00 91.56           H  
ATOM   4564  N   GLU A 287     -12.329   2.198  20.049  1.00 87.93           N  
ATOM   4565  H   GLU A 287     -12.134   2.116  19.062  1.00 87.93           H  
ATOM   4566  CA  GLU A 287     -11.550   3.166  20.827  1.00 87.93           C  
ATOM   4567  HA  GLU A 287     -11.190   2.691  21.740  1.00 87.93           H  
ATOM   4568  C   GLU A 287     -12.385   4.378  21.259  1.00 87.93           C  
ATOM   4569  CB  GLU A 287     -10.327   3.630  20.020  1.00 87.93           C  
ATOM   4570  HB2 GLU A 287     -10.657   4.027  19.061  1.00 87.93           H  
ATOM   4571  HB3 GLU A 287      -9.840   4.433  20.574  1.00 87.93           H  
ATOM   4572  O   GLU A 287     -12.395   4.741  22.434  1.00 87.93           O  
ATOM   4573  CG  GLU A 287      -9.303   2.508  19.783  1.00 87.93           C  
ATOM   4574  HG2 GLU A 287      -8.981   2.125  20.751  1.00 87.93           H  
ATOM   4575  HG3 GLU A 287      -9.779   1.690  19.242  1.00 87.93           H  
ATOM   4576  CD  GLU A 287      -8.067   2.974  18.995  1.00 87.93           C  
ATOM   4577  OE1 GLU A 287      -7.238   2.090  18.674  1.00 87.93           O  
ATOM   4578  OE2 GLU A 287      -7.940   4.195  18.732  1.00 87.93           O  
ATOM   4579  N   LYS A 288     -13.089   5.023  20.317  1.00 91.08           N  
ATOM   4580  H   LYS A 288     -12.989   4.700  19.366  1.00 91.08           H  
ATOM   4581  CA  LYS A 288     -13.757   6.313  20.574  1.00 91.08           C  
ATOM   4582  HA  LYS A 288     -13.226   6.816  21.382  1.00 91.08           H  
ATOM   4583  C   LYS A 288     -15.196   6.181  21.093  1.00 91.08           C  
ATOM   4584  CB  LYS A 288     -13.654   7.216  19.322  1.00 91.08           C  
ATOM   4585  HB2 LYS A 288     -14.284   8.093  19.468  1.00 91.08           H  
ATOM   4586  HB3 LYS A 288     -14.028   6.668  18.457  1.00 91.08           H  
ATOM   4587  O   LYS A 288     -15.665   7.087  21.778  1.00 91.08           O  
ATOM   4588  CG  LYS A 288     -12.210   7.698  19.054  1.00 91.08           C  
ATOM   4589  HG2 LYS A 288     -11.546   6.835  19.014  1.00 91.08           H  
ATOM   4590  HG3 LYS A 288     -11.892   8.321  19.890  1.00 91.08           H  
ATOM   4591  CD  LYS A 288     -12.038   8.502  17.743  1.00 91.08           C  
ATOM   4592  HD2 LYS A 288     -12.635   9.413  17.789  1.00 91.08           H  
ATOM   4593  HD3 LYS A 288     -12.378   7.886  16.910  1.00 91.08           H  
ATOM   4594  CE  LYS A 288     -10.548   8.860  17.540  1.00 91.08           C  
ATOM   4595  HE2 LYS A 288      -9.971   7.943  17.654  1.00 91.08           H  
ATOM   4596  HE3 LYS A 288     -10.234   9.533  18.338  1.00 91.08           H  
ATOM   4597  NZ  LYS A 288     -10.223   9.461  16.209  1.00 91.08           N  
ATOM   4598  HZ1 LYS A 288      -9.227   9.580  16.088  1.00 91.08           H  
ATOM   4599  HZ2 LYS A 288     -10.660  10.360  16.066  1.00 91.08           H  
ATOM   4600  HZ3 LYS A 288     -10.476   8.836  15.457  1.00 91.08           H  
ATOM   4601  N   ASN A 289     -15.919   5.105  20.764  1.00 92.68           N  
ATOM   4602  H   ASN A 289     -15.466   4.344  20.278  1.00 92.68           H  
ATOM   4603  CA  ASN A 289     -17.352   4.963  21.076  1.00 92.68           C  
ATOM   4604  HA  ASN A 289     -17.577   5.554  21.964  1.00 92.68           H  
ATOM   4605  C   ASN A 289     -17.763   3.515  21.432  1.00 92.68           C  
ATOM   4606  CB  ASN A 289     -18.189   5.525  19.910  1.00 92.68           C  
ATOM   4607  HB2 ASN A 289     -19.246   5.450  20.164  1.00 92.68           H  
ATOM   4608  HB3 ASN A 289     -18.017   4.926  19.016  1.00 92.68           H  
ATOM   4609  O   ASN A 289     -18.661   2.959  20.789  1.00 92.68           O  
ATOM   4610  CG  ASN A 289     -17.899   6.979  19.618  1.00 92.68           C  
ATOM   4611  ND2 ASN A 289     -17.106   7.266  18.617  1.00 92.68           N  
ATOM   4612 HD21 ASN A 289     -16.737   6.505  18.064  1.00 92.68           H  
ATOM   4613 HD22 ASN A 289     -16.929   8.243  18.436  1.00 92.68           H  
ATOM   4614  OD1 ASN A 289     -18.370   7.873  20.301  1.00 92.68           O  
ATOM   4615  N   PRO A 290     -17.131   2.875  22.437  1.00 90.22           N  
ATOM   4616  CA  PRO A 290     -17.385   1.467  22.762  1.00 90.22           C  
ATOM   4617  HA  PRO A 290     -17.174   0.851  21.888  1.00 90.22           H  
ATOM   4618  C   PRO A 290     -18.830   1.194  23.208  1.00 90.22           C  
ATOM   4619  CB  PRO A 290     -16.384   1.129  23.873  1.00 90.22           C  
ATOM   4620  HB2 PRO A 290     -15.468   0.742  23.429  1.00 90.22           H  
ATOM   4621  HB3 PRO A 290     -16.784   0.409  24.588  1.00 90.22           H  
ATOM   4622  O   PRO A 290     -19.313   0.071  23.091  1.00 90.22           O  
ATOM   4623  CG  PRO A 290     -16.097   2.479  24.531  1.00 90.22           C  
ATOM   4624  HG2 PRO A 290     -16.892   2.725  25.235  1.00 90.22           H  
ATOM   4625  HG3 PRO A 290     -15.125   2.492  25.022  1.00 90.22           H  
ATOM   4626  CD  PRO A 290     -16.142   3.438  23.347  1.00 90.22           C  
ATOM   4627  HD2 PRO A 290     -16.421   4.438  23.680  1.00 90.22           H  
ATOM   4628  HD3 PRO A 290     -15.168   3.458  22.858  1.00 90.22           H  
ATOM   4629  N   ASP A 291     -19.541   2.214  23.683  1.00 88.71           N  
ATOM   4630  H   ASP A 291     -19.098   3.122  23.692  1.00 88.71           H  
ATOM   4631  CA  ASP A 291     -20.972   2.208  23.997  1.00 88.71           C  
ATOM   4632  HA  ASP A 291     -21.157   1.486  24.792  1.00 88.71           H  
ATOM   4633  C   ASP A 291     -21.848   1.787  22.805  1.00 88.71           C  
ATOM   4634  CB  ASP A 291     -21.361   3.609  24.518  1.00 88.71           C  
ATOM   4635  HB2 ASP A 291     -22.446   3.669  24.598  1.00 88.71           H  
ATOM   4636  HB3 ASP A 291     -20.957   3.720  25.524  1.00 88.71           H  
ATOM   4637  O   ASP A 291     -22.840   1.079  22.980  1.00 88.71           O  
ATOM   4638  CG  ASP A 291     -20.836   4.786  23.670  1.00 88.71           C  
ATOM   4639  OD1 ASP A 291     -19.609   4.932  23.479  1.00 88.71           O  
ATOM   4640  OD2 ASP A 291     -21.608   5.658  23.230  1.00 88.71           O  
ATOM   4641  N   VAL A 292     -21.434   2.116  21.579  1.00 92.23           N  
ATOM   4642  H   VAL A 292     -20.572   2.633  21.486  1.00 92.23           H  
ATOM   4643  CA  VAL A 292     -22.161   1.756  20.353  1.00 92.23           C  
ATOM   4644  HA  VAL A 292     -23.200   2.065  20.464  1.00 92.23           H  
ATOM   4645  C   VAL A 292     -22.178   0.239  20.115  1.00 92.23           C  
ATOM   4646  CB  VAL A 292     -21.563   2.523  19.162  1.00 92.23           C  
ATOM   4647  HB  VAL A 292     -20.499   2.302  19.077  1.00 92.23           H  
ATOM   4648  O   VAL A 292     -23.088  -0.276  19.469  1.00 92.23           O  
ATOM   4649  CG1 VAL A 292     -22.231   2.146  17.849  1.00 92.23           C  
ATOM   4650 HG11 VAL A 292     -21.931   1.140  17.557  1.00 92.23           H  
ATOM   4651 HG12 VAL A 292     -21.926   2.864  17.088  1.00 92.23           H  
ATOM   4652 HG13 VAL A 292     -23.314   2.185  17.962  1.00 92.23           H  
ATOM   4653  CG2 VAL A 292     -21.751   4.037  19.333  1.00 92.23           C  
ATOM   4654 HG21 VAL A 292     -22.815   4.274  19.343  1.00 92.23           H  
ATOM   4655 HG22 VAL A 292     -21.308   4.373  20.270  1.00 92.23           H  
ATOM   4656 HG23 VAL A 292     -21.270   4.573  18.515  1.00 92.23           H  
ATOM   4657  N   LEU A 293     -21.247  -0.521  20.708  1.00 90.95           N  
ATOM   4658  H   LEU A 293     -20.578  -0.059  21.306  1.00 90.95           H  
ATOM   4659  CA  LEU A 293     -21.222  -1.992  20.640  1.00 90.95           C  
ATOM   4660  HA  LEU A 293     -21.239  -2.293  19.593  1.00 90.95           H  
ATOM   4661  C   LEU A 293     -22.437  -2.666  21.304  1.00 90.95           C  
ATOM   4662  CB  LEU A 293     -19.938  -2.517  21.306  1.00 90.95           C  
ATOM   4663  HB2 LEU A 293     -19.960  -3.607  21.284  1.00 90.95           H  
ATOM   4664  HB3 LEU A 293     -19.948  -2.217  22.353  1.00 90.95           H  
ATOM   4665  O   LEU A 293     -22.582  -3.886  21.218  1.00 90.95           O  
ATOM   4666  CG  LEU A 293     -18.623  -2.058  20.656  1.00 90.95           C  
ATOM   4667  HG  LEU A 293     -18.610  -0.974  20.535  1.00 90.95           H  
ATOM   4668  CD1 LEU A 293     -17.451  -2.459  21.547  1.00 90.95           C  
ATOM   4669 HD11 LEU A 293     -16.509  -2.200  21.063  1.00 90.95           H  
ATOM   4670 HD12 LEU A 293     -17.490  -3.530  21.744  1.00 90.95           H  
ATOM   4671 HD13 LEU A 293     -17.512  -1.913  22.489  1.00 90.95           H  
ATOM   4672  CD2 LEU A 293     -18.445  -2.722  19.293  1.00 90.95           C  
ATOM   4673 HD21 LEU A 293     -19.213  -2.337  18.621  1.00 90.95           H  
ATOM   4674 HD22 LEU A 293     -18.529  -3.805  19.378  1.00 90.95           H  
ATOM   4675 HD23 LEU A 293     -17.468  -2.469  18.882  1.00 90.95           H  
ATOM   4676  N   ALA A 294     -23.276  -1.903  22.004  1.00 88.84           N  
ATOM   4677  H   ALA A 294     -23.072  -0.917  22.090  1.00 88.84           H  
ATOM   4678  CA  ALA A 294     -24.530  -2.373  22.579  1.00 88.84           C  
ATOM   4679  HA  ALA A 294     -24.454  -3.442  22.779  1.00 88.84           H  
ATOM   4680  C   ALA A 294     -25.739  -2.201  21.637  1.00 88.84           C  
ATOM   4681  CB  ALA A 294     -24.702  -1.667  23.920  1.00 88.84           C  
ATOM   4682  HB1 ALA A 294     -23.861  -1.896  24.574  1.00 88.84           H  
ATOM   4683  HB2 ALA A 294     -24.735  -0.591  23.751  1.00 88.84           H  
ATOM   4684  HB3 ALA A 294     -25.622  -2.006  24.397  1.00 88.84           H  
ATOM   4685  O   ALA A 294     -26.850  -2.585  21.998  1.00 88.84           O  
ATOM   4686  N   PHE A 295     -25.546  -1.661  20.426  1.00 91.33           N  
ATOM   4687  H   PHE A 295     -24.628  -1.328  20.170  1.00 91.33           H  
ATOM   4688  CA  PHE A 295     -26.595  -1.631  19.406  1.00 91.33           C  
ATOM   4689  HA  PHE A 295     -27.439  -1.064  19.799  1.00 91.33           H  
ATOM   4690  C   PHE A 295     -27.049  -3.057  19.065  1.00 91.33           C  
ATOM   4691  CB  PHE A 295     -26.090  -0.929  18.139  1.00 91.33           C  
ATOM   4692  HB2 PHE A 295     -25.092  -1.298  17.904  1.00 91.33           H  
ATOM   4693  HB3 PHE A 295     -26.739  -1.215  17.312  1.00 91.33           H  
ATOM   4694  O   PHE A 295     -26.191  -3.892  18.768  1.00 91.33           O  
ATOM   4695  CG  PHE A 295     -26.052   0.588  18.167  1.00 91.33           C  
ATOM   4696  CD1 PHE A 295     -26.237   1.327  19.357  1.00 91.33           C  
ATOM   4697  HD1 PHE A 295     -26.393   0.840  20.308  1.00 91.33           H  
ATOM   4698  CD2 PHE A 295     -25.829   1.272  16.957  1.00 91.33           C  
ATOM   4699  HD2 PHE A 295     -25.676   0.716  16.044  1.00 91.33           H  
ATOM   4700  CE1 PHE A 295     -26.199   2.730  19.331  1.00 91.33           C  
ATOM   4701  HE1 PHE A 295     -26.327   3.295  20.243  1.00 91.33           H  
ATOM   4702  CE2 PHE A 295     -25.791   2.676  16.933  1.00 91.33           C  
ATOM   4703  HE2 PHE A 295     -25.604   3.194  16.004  1.00 91.33           H  
ATOM   4704  CZ  PHE A 295     -25.974   3.403  18.120  1.00 91.33           C  
ATOM   4705  HZ  PHE A 295     -25.929   4.482  18.105  1.00 91.33           H  
ATOM   4706  N   PRO A 296     -28.366  -3.347  19.038  1.00 91.65           N  
ATOM   4707  CA  PRO A 296     -28.886  -4.670  18.686  1.00 91.65           C  
ATOM   4708  HA  PRO A 296     -28.635  -5.370  19.482  1.00 91.65           H  
ATOM   4709  C   PRO A 296     -28.327  -5.233  17.378  1.00 91.65           C  
ATOM   4710  CB  PRO A 296     -30.406  -4.497  18.620  1.00 91.65           C  
ATOM   4711  HB2 PRO A 296     -30.928  -5.414  18.895  1.00 91.65           H  
ATOM   4712  HB3 PRO A 296     -30.707  -4.172  17.623  1.00 91.65           H  
ATOM   4713  O   PRO A 296     -28.048  -6.425  17.288  1.00 91.65           O  
ATOM   4714  CG  PRO A 296     -30.674  -3.372  19.616  1.00 91.65           C  
ATOM   4715  HG2 PRO A 296     -31.601  -2.842  19.395  1.00 91.65           H  
ATOM   4716  HG3 PRO A 296     -30.695  -3.776  20.629  1.00 91.65           H  
ATOM   4717  CD  PRO A 296     -29.455  -2.471  19.452  1.00 91.65           C  
ATOM   4718  HD2 PRO A 296     -29.238  -1.982  20.401  1.00 91.65           H  
ATOM   4719  HD3 PRO A 296     -29.639  -1.731  18.673  1.00 91.65           H  
ATOM   4720  N   GLU A 297     -28.091  -4.365  16.395  1.00 94.36           N  
ATOM   4721  H   GLU A 297     -28.343  -3.399  16.548  1.00 94.36           H  
ATOM   4722  CA  GLU A 297     -27.553  -4.703  15.077  1.00 94.36           C  
ATOM   4723  HA  GLU A 297     -28.114  -5.546  14.672  1.00 94.36           H  
ATOM   4724  C   GLU A 297     -26.072  -5.126  15.099  1.00 94.36           C  
ATOM   4725  CB  GLU A 297     -27.733  -3.494  14.136  1.00 94.36           C  
ATOM   4726  HB2 GLU A 297     -27.092  -2.674  14.460  1.00 94.36           H  
ATOM   4727  HB3 GLU A 297     -27.392  -3.798  13.147  1.00 94.36           H  
ATOM   4728  O   GLU A 297     -25.590  -5.710  14.133  1.00 94.36           O  
ATOM   4729  CG  GLU A 297     -29.186  -2.991  13.990  1.00 94.36           C  
ATOM   4730  HG2 GLU A 297     -29.864  -3.844  14.014  1.00 94.36           H  
ATOM   4731  HG3 GLU A 297     -29.274  -2.540  13.002  1.00 94.36           H  
ATOM   4732  CD  GLU A 297     -29.636  -1.940  15.031  1.00 94.36           C  
ATOM   4733  OE1 GLU A 297     -30.658  -1.253  14.808  1.00 94.36           O  
ATOM   4734  OE2 GLU A 297     -28.994  -1.756  16.093  1.00 94.36           O  
ATOM   4735  N   LEU A 298     -25.344  -4.825  16.180  1.00 94.63           N  
ATOM   4736  H   LEU A 298     -25.813  -4.367  16.948  1.00 94.63           H  
ATOM   4737  CA  LEU A 298     -23.935  -5.189  16.380  1.00 94.63           C  
ATOM   4738  HA  LEU A 298     -23.516  -5.541  15.437  1.00 94.63           H  
ATOM   4739  C   LEU A 298     -23.756  -6.344  17.377  1.00 94.63           C  
ATOM   4740  CB  LEU A 298     -23.141  -3.950  16.834  1.00 94.63           C  
ATOM   4741  HB2 LEU A 298     -23.499  -3.650  17.819  1.00 94.63           H  
ATOM   4742  HB3 LEU A 298     -22.097  -4.245  16.942  1.00 94.63           H  
ATOM   4743  O   LEU A 298     -22.627  -6.755  17.652  1.00 94.63           O  
ATOM   4744  CG  LEU A 298     -23.204  -2.728  15.902  1.00 94.63           C  
ATOM   4745  HG  LEU A 298     -24.201  -2.289  15.942  1.00 94.63           H  
ATOM   4746  CD1 LEU A 298     -22.194  -1.689  16.386  1.00 94.63           C  
ATOM   4747 HD11 LEU A 298     -21.178  -2.071  16.289  1.00 94.63           H  
ATOM   4748 HD12 LEU A 298     -22.296  -0.773  15.805  1.00 94.63           H  
ATOM   4749 HD13 LEU A 298     -22.391  -1.460  17.433  1.00 94.63           H  
ATOM   4750  CD2 LEU A 298     -22.880  -3.058  14.446  1.00 94.63           C  
ATOM   4751 HD21 LEU A 298     -22.823  -2.142  13.858  1.00 94.63           H  
ATOM   4752 HD22 LEU A 298     -23.680  -3.679  14.042  1.00 94.63           H  
ATOM   4753 HD23 LEU A 298     -21.937  -3.601  14.388  1.00 94.63           H  
ATOM   4754  N   MET A 299     -24.850  -6.857  17.947  1.00 91.17           N  
ATOM   4755  H   MET A 299     -25.746  -6.507  17.640  1.00 91.17           H  
ATOM   4756  CA  MET A 299     -24.832  -7.971  18.894  1.00 91.17           C  
ATOM   4757  HA  MET A 299     -23.884  -7.949  19.431  1.00 91.17           H  
ATOM   4758  C   MET A 299     -24.904  -9.337  18.187  1.00 91.17           C  
ATOM   4759  CB  MET A 299     -25.953  -7.796  19.933  1.00 91.17           C  
ATOM   4760  HB2 MET A 299     -26.917  -7.728  19.429  1.00 91.17           H  
ATOM   4761  HB3 MET A 299     -25.970  -8.673  20.581  1.00 91.17           H  
ATOM   4762  O   MET A 299     -25.098  -9.442  16.978  1.00 91.17           O  
ATOM   4763  CG  MET A 299     -25.749  -6.567  20.827  1.00 91.17           C  
ATOM   4764  HG2 MET A 299     -26.067  -5.673  20.290  1.00 91.17           H  
ATOM   4765  HG3 MET A 299     -24.687  -6.465  21.051  1.00 91.17           H  
ATOM   4766  SD  MET A 299     -26.642  -6.649  22.404  1.00 91.17           S  
ATOM   4767  CE  MET A 299     -28.362  -6.488  21.851  1.00 91.17           C  
ATOM   4768  HE1 MET A 299     -28.563  -7.163  21.019  1.00 91.17           H  
ATOM   4769  HE2 MET A 299     -28.541  -5.454  21.555  1.00 91.17           H  
ATOM   4770  HE3 MET A 299     -29.031  -6.728  22.678  1.00 91.17           H  
ATOM   4771  N   GLY A 300     -24.734 -10.418  18.955  1.00 90.91           N  
ATOM   4772  H   GLY A 300     -24.554 -10.289  19.940  1.00 90.91           H  
ATOM   4773  CA  GLY A 300     -24.865 -11.787  18.449  1.00 90.91           C  
ATOM   4774  HA2 GLY A 300     -25.827 -11.884  17.947  1.00 90.91           H  
ATOM   4775  HA3 GLY A 300     -24.847 -12.487  19.284  1.00 90.91           H  
ATOM   4776  C   GLY A 300     -23.750 -12.182  17.476  1.00 90.91           C  
ATOM   4777  O   GLY A 300     -22.570 -11.987  17.768  1.00 90.91           O  
ATOM   4778  N   ALA A 301     -24.132 -12.756  16.331  1.00 92.90           N  
ATOM   4779  H   ALA A 301     -25.120 -12.824  16.133  1.00 92.90           H  
ATOM   4780  CA  ALA A 301     -23.202 -13.324  15.352  1.00 92.90           C  
ATOM   4781  HA  ALA A 301     -22.625 -14.113  15.836  1.00 92.90           H  
ATOM   4782  C   ALA A 301     -22.196 -12.299  14.800  1.00 92.90           C  
ATOM   4783  CB  ALA A 301     -24.025 -13.946  14.216  1.00 92.90           C  
ATOM   4784  HB1 ALA A 301     -24.612 -13.179  13.712  1.00 92.90           H  
ATOM   4785  HB2 ALA A 301     -24.691 -14.712  14.613  1.00 92.90           H  
ATOM   4786  HB3 ALA A 301     -23.353 -14.406  13.491  1.00 92.90           H  
ATOM   4787  O   ALA A 301     -21.032 -12.639  14.575  1.00 92.90           O  
ATOM   4788  N   GLU A 302     -22.618 -11.043  14.640  1.00 92.81           N  
ATOM   4789  H   GLU A 302     -23.583 -10.816  14.834  1.00 92.81           H  
ATOM   4790  CA  GLU A 302     -21.746  -9.970  14.158  1.00 92.81           C  
ATOM   4791  HA  GLU A 302     -21.260 -10.293  13.237  1.00 92.81           H  
ATOM   4792  C   GLU A 302     -20.625  -9.690  15.160  1.00 92.81           C  
ATOM   4793  CB  GLU A 302     -22.577  -8.702  13.883  1.00 92.81           C  
ATOM   4794  HB2 GLU A 302     -21.917  -7.910  13.529  1.00 92.81           H  
ATOM   4795  HB3 GLU A 302     -23.031  -8.366  14.815  1.00 92.81           H  
ATOM   4796  O   GLU A 302     -19.448  -9.620  14.793  1.00 92.81           O  
ATOM   4797  CG  GLU A 302     -23.691  -8.901  12.840  1.00 92.81           C  
ATOM   4798  HG2 GLU A 302     -24.394  -9.647  13.210  1.00 92.81           H  
ATOM   4799  HG3 GLU A 302     -24.235  -7.961  12.751  1.00 92.81           H  
ATOM   4800  CD  GLU A 302     -23.185  -9.320  11.448  1.00 92.81           C  
ATOM   4801  OE1 GLU A 302     -24.041  -9.587  10.577  1.00 92.81           O  
ATOM   4802  OE2 GLU A 302     -21.954  -9.344  11.234  1.00 92.81           O  
ATOM   4803  N   ARG A 303     -20.960  -9.620  16.454  1.00 91.82           N  
ATOM   4804  H   ARG A 303     -21.936  -9.712  16.696  1.00 91.82           H  
ATOM   4805  CA  ARG A 303     -19.967  -9.449  17.520  1.00 91.82           C  
ATOM   4806  HA  ARG A 303     -19.402  -8.541  17.311  1.00 91.82           H  
ATOM   4807  C   ARG A 303     -18.967 -10.596  17.546  1.00 91.82           C  
ATOM   4808  CB  ARG A 303     -20.662  -9.323  18.878  1.00 91.82           C  
ATOM   4809  HB2 ARG A 303     -21.029 -10.295  19.208  1.00 91.82           H  
ATOM   4810  HB3 ARG A 303     -21.512  -8.647  18.787  1.00 91.82           H  
ATOM   4811  O   ARG A 303     -17.770 -10.350  17.648  1.00 91.82           O  
ATOM   4812  CG  ARG A 303     -19.687  -8.754  19.915  1.00 91.82           C  
ATOM   4813  HG2 ARG A 303     -19.320  -7.796  19.548  1.00 91.82           H  
ATOM   4814  HG3 ARG A 303     -18.840  -9.425  20.061  1.00 91.82           H  
ATOM   4815  CD  ARG A 303     -20.399  -8.544  21.250  1.00 91.82           C  
ATOM   4816  HD2 ARG A 303     -21.422  -8.227  21.046  1.00 91.82           H  
ATOM   4817  HD3 ARG A 303     -20.421  -9.488  21.794  1.00 91.82           H  
ATOM   4818  NE  ARG A 303     -19.709  -7.513  22.045  1.00 91.82           N  
ATOM   4819  HE  ARG A 303     -18.704  -7.489  21.954  1.00 91.82           H  
ATOM   4820  NH1 ARG A 303     -21.553  -6.640  23.099  1.00 91.82           N  
ATOM   4821 HH11 ARG A 303     -22.109  -7.374  22.684  1.00 91.82           H  
ATOM   4822 HH12 ARG A 303     -22.019  -5.811  23.439  1.00 91.82           H  
ATOM   4823  NH2 ARG A 303     -19.588  -5.604  23.280  1.00 91.82           N  
ATOM   4824 HH21 ARG A 303     -20.052  -4.872  23.799  1.00 91.82           H  
ATOM   4825 HH22 ARG A 303     -18.614  -5.515  23.029  1.00 91.82           H  
ATOM   4826  CZ  ARG A 303     -20.284  -6.597  22.802  1.00 91.82           C  
ATOM   4827  N   SER A 304     -19.441 -11.834  17.409  1.00 93.70           N  
ATOM   4828  H   SER A 304     -20.441 -11.968  17.366  1.00 93.70           H  
ATOM   4829  CA  SER A 304     -18.563 -13.004  17.342  1.00 93.70           C  
ATOM   4830  HA  SER A 304     -17.951 -13.036  18.244  1.00 93.70           H  
ATOM   4831  C   SER A 304     -17.605 -12.941  16.148  1.00 93.70           C  
ATOM   4832  CB  SER A 304     -19.389 -14.289  17.269  1.00 93.70           C  
ATOM   4833  HB2 SER A 304     -18.716 -15.146  17.233  1.00 93.70           H  
ATOM   4834  HB3 SER A 304     -20.000 -14.285  16.366  1.00 93.70           H  
ATOM   4835  O   SER A 304     -16.456 -13.356  16.275  1.00 93.70           O  
ATOM   4836  OG  SER A 304     -20.227 -14.405  18.401  1.00 93.70           O  
ATOM   4837  HG  SER A 304     -19.695 -14.287  19.191  1.00 93.70           H  
ATOM   4838  N   CYS A 305     -18.031 -12.391  15.004  1.00 95.12           N  
ATOM   4839  H   CYS A 305     -18.984 -12.065  14.938  1.00 95.12           H  
ATOM   4840  CA  CYS A 305     -17.135 -12.166  13.868  1.00 95.12           C  
ATOM   4841  HA  CYS A 305     -16.599 -13.091  13.657  1.00 95.12           H  
ATOM   4842  C   CYS A 305     -16.062 -11.115  14.178  1.00 95.12           C  
ATOM   4843  CB  CYS A 305     -17.941 -11.778  12.620  1.00 95.12           C  
ATOM   4844  HB2 CYS A 305     -18.598 -10.934  12.828  1.00 95.12           H  
ATOM   4845  HB3 CYS A 305     -17.256 -11.478  11.827  1.00 95.12           H  
ATOM   4846  O   CYS A 305     -14.904 -11.318  13.816  1.00 95.12           O  
ATOM   4847  SG  CYS A 305     -18.918 -13.203  12.067  1.00 95.12           S  
ATOM   4848  HG  CYS A 305     -19.846 -13.104  13.023  1.00 95.12           H  
ATOM   4849  N   LEU A 306     -16.418 -10.021  14.862  1.00 94.76           N  
ATOM   4850  H   LEU A 306     -17.390  -9.897  15.104  1.00 94.76           H  
ATOM   4851  CA  LEU A 306     -15.451  -8.999  15.278  1.00 94.76           C  
ATOM   4852  HA  LEU A 306     -14.879  -8.688  14.404  1.00 94.76           H  
ATOM   4853  C   LEU A 306     -14.429  -9.550  16.281  1.00 94.76           C  
ATOM   4854  CB  LEU A 306     -16.204  -7.776  15.831  1.00 94.76           C  
ATOM   4855  HB2 LEU A 306     -16.732  -8.069  16.738  1.00 94.76           H  
ATOM   4856  HB3 LEU A 306     -16.944  -7.453  15.099  1.00 94.76           H  
ATOM   4857  O   LEU A 306     -13.235  -9.303  16.133  1.00 94.76           O  
ATOM   4858  CG  LEU A 306     -15.276  -6.590  16.161  1.00 94.76           C  
ATOM   4859  HG  LEU A 306     -14.515  -6.903  16.876  1.00 94.76           H  
ATOM   4860  CD1 LEU A 306     -14.593  -6.033  14.908  1.00 94.76           C  
ATOM   4861 HD11 LEU A 306     -15.333  -5.817  14.138  1.00 94.76           H  
ATOM   4862 HD12 LEU A 306     -14.052  -5.121  15.161  1.00 94.76           H  
ATOM   4863 HD13 LEU A 306     -13.865  -6.752  14.532  1.00 94.76           H  
ATOM   4864  CD2 LEU A 306     -16.082  -5.462  16.801  1.00 94.76           C  
ATOM   4865 HD21 LEU A 306     -15.410  -4.656  17.097  1.00 94.76           H  
ATOM   4866 HD22 LEU A 306     -16.809  -5.081  16.084  1.00 94.76           H  
ATOM   4867 HD23 LEU A 306     -16.599  -5.833  17.686  1.00 94.76           H  
ATOM   4868  N   GLU A 307     -14.879 -10.340  17.257  1.00 93.00           N  
ATOM   4869  H   GLU A 307     -15.876 -10.478  17.342  1.00 93.00           H  
ATOM   4870  CA  GLU A 307     -13.993 -11.005  18.217  1.00 93.00           C  
ATOM   4871  HA  GLU A 307     -13.387 -10.253  18.721  1.00 93.00           H  
ATOM   4872  C   GLU A 307     -13.007 -11.951  17.515  1.00 93.00           C  
ATOM   4873  CB  GLU A 307     -14.820 -11.751  19.279  1.00 93.00           C  
ATOM   4874  HB2 GLU A 307     -15.565 -12.377  18.787  1.00 93.00           H  
ATOM   4875  HB3 GLU A 307     -14.150 -12.393  19.851  1.00 93.00           H  
ATOM   4876  O   GLU A 307     -11.811 -11.870  17.778  1.00 93.00           O  
ATOM   4877  CG  GLU A 307     -15.514 -10.784  20.255  1.00 93.00           C  
ATOM   4878  HG2 GLU A 307     -14.745 -10.188  20.745  1.00 93.00           H  
ATOM   4879  HG3 GLU A 307     -16.154 -10.100  19.698  1.00 93.00           H  
ATOM   4880  CD  GLU A 307     -16.356 -11.477  21.343  1.00 93.00           C  
ATOM   4881  OE1 GLU A 307     -16.953 -10.734  22.159  1.00 93.00           O  
ATOM   4882  OE2 GLU A 307     -16.375 -12.727  21.417  1.00 93.00           O  
ATOM   4883  N   GLN A 308     -13.472 -12.768  16.560  1.00 94.69           N  
ATOM   4884  H   GLN A 308     -14.468 -12.792  16.394  1.00 94.69           H  
ATOM   4885  CA  GLN A 308     -12.603 -13.652  15.764  1.00 94.69           C  
ATOM   4886  HA  GLN A 308     -12.042 -14.303  16.435  1.00 94.69           H  
ATOM   4887  C   GLN A 308     -11.583 -12.880  14.915  1.00 94.69           C  
ATOM   4888  CB  GLN A 308     -13.454 -14.507  14.815  1.00 94.69           C  
ATOM   4889  HB2 GLN A 308     -14.158 -13.863  14.288  1.00 94.69           H  
ATOM   4890  HB3 GLN A 308     -12.801 -14.966  14.073  1.00 94.69           H  
ATOM   4891  O   GLN A 308     -10.441 -13.316  14.771  1.00 94.69           O  
ATOM   4892  CG  GLN A 308     -14.221 -15.629  15.520  1.00 94.69           C  
ATOM   4893  HG2 GLN A 308     -14.749 -15.229  16.386  1.00 94.69           H  
ATOM   4894  HG3 GLN A 308     -13.518 -16.380  15.879  1.00 94.69           H  
ATOM   4895  CD  GLN A 308     -15.221 -16.293  14.577  1.00 94.69           C  
ATOM   4896  NE2 GLN A 308     -16.391 -16.643  15.060  1.00 94.69           N  
ATOM   4897 HE21 GLN A 308     -16.585 -16.473  16.037  1.00 94.69           H  
ATOM   4898 HE22 GLN A 308     -17.029 -17.121  14.441  1.00 94.69           H  
ATOM   4899  OE1 GLN A 308     -14.998 -16.482  13.384  1.00 94.69           O  
ATOM   4900  N   ALA A 309     -11.980 -11.744  14.333  1.00 95.56           N  
ATOM   4901  H   ALA A 309     -12.939 -11.447  14.443  1.00 95.56           H  
ATOM   4902  CA  ALA A 309     -11.062 -10.885  13.591  1.00 95.56           C  
ATOM   4903  HA  ALA A 309     -10.581 -11.467  12.805  1.00 95.56           H  
ATOM   4904  C   ALA A 309      -9.955 -10.328  14.488  1.00 95.56           C  
ATOM   4905  CB  ALA A 309     -11.849  -9.744  12.941  1.00 95.56           C  
ATOM   4906  HB1 ALA A 309     -11.170  -8.949  12.635  1.00 95.56           H  
ATOM   4907  HB2 ALA A 309     -12.360 -10.137  12.062  1.00 95.56           H  
ATOM   4908  HB3 ALA A 309     -12.579  -9.329  13.636  1.00 95.56           H  
ATOM   4909  O   ALA A 309      -8.791 -10.336  14.096  1.00 95.56           O  
ATOM   4910  N   PHE A 310     -10.297  -9.859  15.686  1.00 93.96           N  
ATOM   4911  H   PHE A 310     -11.271  -9.860  15.955  1.00 93.96           H  
ATOM   4912  CA  PHE A 310      -9.313  -9.319  16.618  1.00 93.96           C  
ATOM   4913  HA  PHE A 310      -8.608  -8.689  16.076  1.00 93.96           H  
ATOM   4914  C   PHE A 310      -8.441 -10.391  17.267  1.00 93.96           C  
ATOM   4915  CB  PHE A 310     -10.027  -8.463  17.660  1.00 93.96           C  
ATOM   4916  HB2 PHE A 310     -10.810  -9.055  18.135  1.00 93.96           H  
ATOM   4917  HB3 PHE A 310      -9.294  -8.198  18.422  1.00 93.96           H  
ATOM   4918  O   PHE A 310      -7.253 -10.152  17.457  1.00 93.96           O  
ATOM   4919  CG  PHE A 310     -10.602  -7.143  17.191  1.00 93.96           C  
ATOM   4920  CD1 PHE A 310     -10.201  -6.524  15.990  1.00 93.96           C  
ATOM   4921  HD1 PHE A 310      -9.506  -7.006  15.318  1.00 93.96           H  
ATOM   4922  CD2 PHE A 310     -11.498  -6.478  18.040  1.00 93.96           C  
ATOM   4923  HD2 PHE A 310     -11.775  -6.937  18.978  1.00 93.96           H  
ATOM   4924  CE1 PHE A 310     -10.693  -5.256  15.645  1.00 93.96           C  
ATOM   4925  HE1 PHE A 310     -10.368  -4.784  14.730  1.00 93.96           H  
ATOM   4926  CE2 PHE A 310     -12.008  -5.220  17.690  1.00 93.96           C  
ATOM   4927  HE2 PHE A 310     -12.697  -4.726  18.358  1.00 93.96           H  
ATOM   4928  CZ  PHE A 310     -11.601  -4.603  16.493  1.00 93.96           C  
ATOM   4929  HZ  PHE A 310     -11.980  -3.628  16.226  1.00 93.96           H  
ATOM   4930  N   GLU A 311      -8.979 -11.581  17.529  1.00 93.38           N  
ATOM   4931  H   GLU A 311      -9.976 -11.706  17.424  1.00 93.38           H  
ATOM   4932  CA  GLU A 311      -8.183 -12.741  17.934  1.00 93.38           C  
ATOM   4933  HA  GLU A 311      -7.636 -12.497  18.844  1.00 93.38           H  
ATOM   4934  C   GLU A 311      -7.149 -13.085  16.853  1.00 93.38           C  
ATOM   4935  CB  GLU A 311      -9.133 -13.905  18.245  1.00 93.38           C  
ATOM   4936  HB2 GLU A 311      -9.858 -13.556  18.980  1.00 93.38           H  
ATOM   4937  HB3 GLU A 311      -9.668 -14.189  17.339  1.00 93.38           H  
ATOM   4938  O   GLU A 311      -5.956 -13.127  17.139  1.00 93.38           O
[truncated: 156,501 more chars]
