# Supplementary material for: Using structure prediction of negative sense RNA virus nucleoproteins to assess evolutionary relationships
Source: bioRxiv. 2024 May 22:2024.02.16.580771. Originally published 2024 Feb 17. Preprint. [Version 2] doi: 10.1101/2024.02.16.580771 (PMC10888975; doi:10.1101/2024.02.16.580771)
Supplement: Supplement 2 — Supplementary File 2: Full NSV Dataset NP AlphaFold PDBs (.pdb files) [file media-2.zip › Full NSV Dataset NP AlphaFold PDBs/TCRV.pdb]

ATOM      1  N   MET A   1      -8.055 -32.803 -22.749  1.00 26.95           N  
ATOM      2  H   MET A   1      -8.311 -32.783 -21.772  1.00 26.95           H  
ATOM      3  H2  MET A   1      -8.360 -33.675 -23.158  1.00 26.95           H  
ATOM      4  H3  MET A   1      -8.523 -32.039 -23.215  1.00 26.95           H  
ATOM      5  CA  MET A   1      -6.591 -32.636 -22.909  1.00 26.95           C  
ATOM      6  HA  MET A   1      -6.057 -33.403 -22.348  1.00 26.95           H  
ATOM      7  C   MET A   1      -6.200 -31.265 -22.370  1.00 26.95           C  
ATOM      8  CB  MET A   1      -6.186 -32.727 -24.392  1.00 26.95           C  
ATOM      9  HB2 MET A   1      -6.782 -32.028 -24.979  1.00 26.95           H  
ATOM     10  HB3 MET A   1      -5.138 -32.444 -24.488  1.00 26.95           H  
ATOM     11  O   MET A   1      -6.697 -30.293 -22.918  1.00 26.95           O  
ATOM     12  CG  MET A   1      -6.352 -34.133 -24.974  1.00 26.95           C  
ATOM     13  HG2 MET A   1      -7.387 -34.461 -24.879  1.00 26.95           H  
ATOM     14  HG3 MET A   1      -5.722 -34.816 -24.404  1.00 26.95           H  
ATOM     15  SD  MET A   1      -5.866 -34.254 -26.713  1.00 26.95           S  
ATOM     16  CE  MET A   1      -7.387 -33.744 -27.563  1.00 26.95           C  
ATOM     17  HE1 MET A   1      -7.650 -32.724 -27.280  1.00 26.95           H  
ATOM     18  HE2 MET A   1      -7.226 -33.783 -28.640  1.00 26.95           H  
ATOM     19  HE3 MET A   1      -8.201 -34.421 -27.304  1.00 26.95           H  
ATOM     20  N   ALA A   2      -5.402 -31.174 -21.296  1.00 27.27           N  
ATOM     21  H   ALA A   2      -5.047 -32.013 -20.859  1.00 27.27           H  
ATOM     22  CA  ALA A   2      -4.950 -29.892 -20.720  1.00 27.27           C  
ATOM     23  HA  ALA A   2      -4.587 -29.255 -21.526  1.00 27.27           H  
ATOM     24  C   ALA A   2      -3.779 -30.071 -19.718  1.00 27.27           C  
ATOM     25  CB  ALA A   2      -6.144 -29.178 -20.053  1.00 27.27           C  
ATOM     26  HB1 ALA A   2      -5.811 -28.232 -19.625  1.00 27.27           H  
ATOM     27  HB2 ALA A   2      -6.555 -29.795 -19.253  1.00 27.27           H  
ATOM     28  HB3 ALA A   2      -6.927 -28.958 -20.778  1.00 27.27           H  
ATOM     29  O   ALA A   2      -3.907 -29.741 -18.543  1.00 27.27           O  
ATOM     30  N   GLN A   3      -2.646 -30.636 -20.150  1.00 24.57           N  
ATOM     31  H   GLN A   3      -2.532 -30.830 -21.134  1.00 24.57           H  
ATOM     32  CA  GLN A   3      -1.442 -30.720 -19.306  1.00 24.57           C  
ATOM     33  HA  GLN A   3      -1.745 -30.738 -18.259  1.00 24.57           H  
ATOM     34  C   GLN A   3      -0.535 -29.484 -19.471  1.00 24.57           C  
ATOM     35  CB  GLN A   3      -0.681 -32.033 -19.570  1.00 24.57           C  
ATOM     36  HB2 GLN A   3       0.330 -31.943 -19.174  1.00 24.57           H  
ATOM     37  HB3 GLN A   3      -0.610 -32.200 -20.645  1.00 24.57           H  
ATOM     38  O   GLN A   3      -0.482 -28.874 -20.536  1.00 24.57           O  
ATOM     39  CG  GLN A   3      -1.348 -33.245 -18.887  1.00 24.57           C  
ATOM     40  HG2 GLN A   3      -2.374 -33.347 -19.241  1.00 24.57           H  
ATOM     41  HG3 GLN A   3      -1.373 -33.074 -17.811  1.00 24.57           H  
ATOM     42  CD  GLN A   3      -0.618 -34.562 -19.156  1.00 24.57           C  
ATOM     43  NE2 GLN A   3      -0.817 -35.581 -18.349  1.00 24.57           N  
ATOM     44 HE21 GLN A   3      -1.405 -35.510 -17.531  1.00 24.57           H  
ATOM     45 HE22 GLN A   3      -0.301 -36.419 -18.577  1.00 24.57           H  
ATOM     46  OE1 GLN A   3       0.123 -34.711 -20.107  1.00 24.57           O  
ATOM     47  N   SER A   4       0.185 -29.148 -18.393  1.00 28.23           N  
ATOM     48  H   SER A   4       0.004 -29.699 -17.566  1.00 28.23           H  
ATOM     49  CA  SER A   4       1.401 -28.313 -18.345  1.00 28.23           C  
ATOM     50  HA  SER A   4       1.542 -28.051 -17.296  1.00 28.23           H  
ATOM     51  C   SER A   4       1.415 -26.974 -19.114  1.00 28.23           C  
ATOM     52  CB  SER A   4       2.625 -29.166 -18.717  1.00 28.23           C  
ATOM     53  HB2 SER A   4       3.528 -28.560 -18.644  1.00 28.23           H  
ATOM     54  HB3 SER A   4       2.712 -29.999 -18.019  1.00 28.23           H  
ATOM     55  O   SER A   4       1.944 -26.884 -20.221  1.00 28.23           O  
ATOM     56  OG  SER A   4       2.511 -29.679 -20.026  1.00 28.23           O  
ATOM     57  HG  SER A   4       2.267 -28.955 -20.608  1.00 28.23           H  
ATOM     58  N   LYS A   5       1.001 -25.884 -18.446  1.00 40.07           N  
ATOM     59  H   LYS A   5       0.463 -26.028 -17.603  1.00 40.07           H  
ATOM     60  CA  LYS A   5       1.451 -24.506 -18.768  1.00 40.07           C  
ATOM     61  HA  LYS A   5       2.188 -24.568 -19.570  1.00 40.07           H  
ATOM     62  C   LYS A   5       2.232 -23.792 -17.652  1.00 40.07           C  
ATOM     63  CB  LYS A   5       0.288 -23.641 -19.294  1.00 40.07           C  
ATOM     64  HB2 LYS A   5      -0.631 -23.883 -18.759  1.00 40.07           H  
ATOM     65  HB3 LYS A   5       0.515 -22.591 -19.111  1.00 40.07           H  
ATOM     66  O   LYS A   5       2.821 -22.752 -17.919  1.00 40.07           O  
ATOM     67  CG  LYS A   5       0.087 -23.821 -20.808  1.00 40.07           C  
ATOM     68  HG2 LYS A   5       1.041 -23.679 -21.315  1.00 40.07           H  
ATOM     69  HG3 LYS A   5      -0.271 -24.831 -21.008  1.00 40.07           H  
ATOM     70  CD  LYS A   5      -0.917 -22.799 -21.358  1.00 40.07           C  
ATOM     71  HD2 LYS A   5      -0.573 -21.793 -21.118  1.00 40.07           H  
ATOM     72  HD3 LYS A   5      -1.885 -22.966 -20.887  1.00 40.07           H  
ATOM     73  CE  LYS A   5      -1.042 -22.949 -22.879  1.00 40.07           C  
ATOM     74  HE2 LYS A   5      -0.064 -22.771 -23.328  1.00 40.07           H  
ATOM     75  HE3 LYS A   5      -1.324 -23.978 -23.100  1.00 40.07           H  
ATOM     76  NZ  LYS A   5      -2.049 -22.011 -23.436  1.00 40.07           N  
ATOM     77  HZ1 LYS A   5      -2.127 -22.130 -24.436  1.00 40.07           H  
ATOM     78  HZ2 LYS A   5      -1.792 -21.055 -23.234  1.00 40.07           H  
ATOM     79  HZ3 LYS A   5      -2.954 -22.189 -23.026  1.00 40.07           H  
ATOM     80  N   GLU A   6       2.306 -24.345 -16.439  1.00 49.94           N  
ATOM     81  H   GLU A   6       1.746 -25.160 -16.232  1.00 49.94           H  
ATOM     82  CA  GLU A   6       3.031 -23.714 -15.317  1.00 49.94           C  
ATOM     83  HA  GLU A   6       2.820 -22.645 -15.306  1.00 49.94           H  
ATOM     84  C   GLU A   6       4.564 -23.862 -15.415  1.00 49.94           C  
ATOM     85  CB  GLU A   6       2.535 -24.302 -13.985  1.00 49.94           C  
ATOM     86  HB2 GLU A   6       2.711 -25.377 -13.988  1.00 49.94           H  
ATOM     87  HB3 GLU A   6       3.117 -23.859 -13.177  1.00 49.94           H  
ATOM     88  O   GLU A   6       5.307 -22.954 -15.036  1.00 49.94           O  
ATOM     89  CG  GLU A   6       1.045 -24.023 -13.720  1.00 49.94           C  
ATOM     90  HG2 GLU A   6       0.869 -22.952 -13.822  1.00 49.94           H  
ATOM     91  HG3 GLU A   6       0.445 -24.537 -14.470  1.00 49.94           H  
ATOM     92  CD  GLU A   6       0.624 -24.496 -12.320  1.00 49.94           C  
ATOM     93  OE1 GLU A   6      -0.026 -23.706 -11.602  1.00 49.94           O  
ATOM     94  OE2 GLU A   6       0.963 -25.651 -11.981  1.00 49.94           O  
ATOM     95  N   VAL A   7       5.045 -24.988 -15.964  1.00 51.69           N  
ATOM     96  H   VAL A   7       4.374 -25.685 -16.252  1.00 51.69           H  
ATOM     97  CA  VAL A   7       6.476 -25.358 -15.974  1.00 51.69           C  
ATOM     98  HA  VAL A   7       6.801 -25.384 -14.934  1.00 51.69           H  
ATOM     99  C   VAL A   7       7.382 -24.324 -16.669  1.00 51.69           C  
ATOM    100  CB  VAL A   7       6.704 -26.779 -16.546  1.00 51.69           C  
ATOM    101  HB  VAL A   7       6.434 -26.799 -17.602  1.00 51.69           H  
ATOM    102  O   VAL A   7       8.405 -23.981 -16.076  1.00 51.69           O  
ATOM    103  CG1 VAL A   7       8.169 -27.218 -16.423  1.00 51.69           C  
ATOM    104 HG11 VAL A   7       8.285 -28.236 -16.794  1.00 51.69           H  
ATOM    105 HG12 VAL A   7       8.484 -27.182 -15.380  1.00 51.69           H  
ATOM    106 HG13 VAL A   7       8.814 -26.568 -17.014  1.00 51.69           H  
ATOM    107  CG2 VAL A   7       5.845 -27.827 -15.824  1.00 51.69           C  
ATOM    108 HG21 VAL A   7       6.062 -28.820 -16.219  1.00 51.69           H  
ATOM    109 HG22 VAL A   7       6.064 -27.818 -14.757  1.00 51.69           H  
ATOM    110 HG23 VAL A   7       4.783 -27.629 -15.974  1.00 51.69           H  
ATOM    111  N   PRO A   8       7.056 -23.772 -17.862  1.00 73.40           N  
ATOM    112  CA  PRO A   8       7.941 -22.819 -18.539  1.00 73.40           C  
ATOM    113  HA  PRO A   8       8.905 -23.297 -18.708  1.00 73.40           H  
ATOM    114  C   PRO A   8       8.172 -21.537 -17.733  1.00 73.40           C  
ATOM    115  CB  PRO A   8       7.289 -22.520 -19.896  1.00 73.40           C  
ATOM    116  HB2 PRO A   8       8.036 -22.386 -20.679  1.00 73.40           H  
ATOM    117  HB3 PRO A   8       6.652 -21.638 -19.829  1.00 73.40           H  
ATOM    118  O   PRO A   8       9.308 -21.088 -17.613  1.00 73.40           O  
ATOM    119  CG  PRO A   8       6.420 -23.750 -20.148  1.00 73.40           C  
ATOM    120  HG2 PRO A   8       5.586 -23.530 -20.815  1.00 73.40           H  
ATOM    121  HG3 PRO A   8       7.031 -24.561 -20.543  1.00 73.40           H  
ATOM    122  CD  PRO A   8       5.943 -24.099 -18.741  1.00 73.40           C  
ATOM    123  HD2 PRO A   8       5.660 -25.151 -18.696  1.00 73.40           H  
ATOM    124  HD3 PRO A   8       5.092 -23.470 -18.481  1.00 73.40           H  
ATOM    125  N   SER A   9       7.117 -20.984 -17.120  1.00 85.39           N  
ATOM    126  H   SER A   9       6.219 -21.441 -17.191  1.00 85.39           H  
ATOM    127  CA  SER A   9       7.234 -19.755 -16.330  1.00 85.39           C  
ATOM    128  HA  SER A   9       7.716 -18.995 -16.945  1.00 85.39           H  
ATOM    129  C   SER A   9       8.102 -19.972 -15.091  1.00 85.39           C  
ATOM    130  CB  SER A   9       5.852 -19.231 -15.934  1.00 85.39           C  
ATOM    131  HB2 SER A   9       5.368 -19.928 -15.249  1.00 85.39           H  
ATOM    132  HB3 SER A   9       5.231 -19.138 -16.825  1.00 85.39           H  
ATOM    133  O   SER A   9       9.032 -19.204 -14.847  1.00 85.39           O  
ATOM    134  OG  SER A   9       5.973 -17.956 -15.332  1.00 85.39           O  
ATOM    135  HG  SER A   9       6.520 -18.007 -14.545  1.00 85.39           H  
ATOM    136  N   PHE A  10       7.856 -21.036 -14.318  1.00 88.73           N  
ATOM    137  H   PHE A  10       7.110 -21.675 -14.551  1.00 88.73           H  
ATOM    138  CA  PHE A  10       8.651 -21.261 -13.111  1.00 88.73           C  
ATOM    139  HA  PHE A  10       8.692 -20.318 -12.567  1.00 88.73           H  
ATOM    140  C   PHE A  10      10.108 -21.631 -13.439  1.00 88.73           C  
ATOM    141  CB  PHE A  10       7.970 -22.280 -12.195  1.00 88.73           C  
ATOM    142  HB2 PHE A  10       8.039 -23.273 -12.640  1.00 88.73           H  
ATOM    143  HB3 PHE A  10       6.913 -22.030 -12.097  1.00 88.73           H  
ATOM    144  O   PHE A  10      11.023 -21.134 -12.779  1.00 88.73           O  
ATOM    145  CG  PHE A  10       8.588 -22.281 -10.812  1.00 88.73           C  
ATOM    146  CD1 PHE A  10       9.418 -23.339 -10.403  1.00 88.73           C  
ATOM    147  HD1 PHE A  10       9.586 -24.188 -11.049  1.00 88.73           H  
ATOM    148  CD2 PHE A  10       8.384 -21.183  -9.952  1.00 88.73           C  
ATOM    149  HD2 PHE A  10       7.744 -20.368 -10.257  1.00 88.73           H  
ATOM    150  CE1 PHE A  10      10.036 -23.295  -9.142  1.00 88.73           C  
ATOM    151  HE1 PHE A  10      10.642 -24.127  -8.816  1.00 88.73           H  
ATOM    152  CE2 PHE A  10       9.017 -21.134  -8.699  1.00 88.73           C  
ATOM    153  HE2 PHE A  10       8.854 -20.296  -8.037  1.00 88.73           H  
ATOM    154  CZ  PHE A  10       9.845 -22.191  -8.295  1.00 88.73           C  
ATOM    155  HZ  PHE A  10      10.313 -22.168  -7.322  1.00 88.73           H  
ATOM    156  N   ARG A  11      10.347 -22.390 -14.523  1.00 92.58           N  
ATOM    157  H   ARG A  11       9.557 -22.779 -15.018  1.00 92.58           H  
ATOM    158  CA  ARG A  11      11.697 -22.639 -15.060  1.00 92.58           C  
ATOM    159  HA  ARG A  11      12.291 -23.128 -14.289  1.00 92.58           H  
ATOM    160  C   ARG A  11      12.418 -21.334 -15.396  1.00 92.58           C  
ATOM    161  CB  ARG A  11      11.624 -23.567 -16.289  1.00 92.58           C  
ATOM    162  HB2 ARG A  11      10.921 -23.156 -17.013  1.00 92.58           H  
ATOM    163  HB3 ARG A  11      11.265 -24.546 -15.973  1.00 92.58           H  
ATOM    164  O   ARG A  11      13.571 -21.175 -15.008  1.00 92.58           O  
ATOM    165  CG  ARG A  11      12.997 -23.722 -16.969  1.00 92.58           C  
ATOM    166  HG2 ARG A  11      13.720 -24.110 -16.252  1.00 92.58           H  
ATOM    167  HG3 ARG A  11      13.341 -22.747 -17.315  1.00 92.58           H  
ATOM    168  CD  ARG A  11      12.953 -24.645 -18.188  1.00 92.58           C  
ATOM    169  HD2 ARG A  11      12.092 -24.384 -18.803  1.00 92.58           H  
ATOM    170  HD3 ARG A  11      12.851 -25.676 -17.847  1.00 92.58           H  
ATOM    171  NE  ARG A  11      14.178 -24.481 -18.993  1.00 92.58           N  
ATOM    172  HE  ARG A  11      14.737 -23.652 -18.845  1.00 92.58           H  
ATOM    173  NH1 ARG A  11      14.030 -26.353 -20.325  1.00 92.58           N  
ATOM    174 HH11 ARG A  11      13.192 -26.636 -19.837  1.00 92.58           H  
ATOM    175 HH12 ARG A  11      14.420 -26.914 -21.069  1.00 92.58           H  
ATOM    176  NH2 ARG A  11      15.690 -24.870 -20.597  1.00 92.58           N  
ATOM    177 HH21 ARG A  11      16.055 -25.359 -21.402  1.00 92.58           H  
ATOM    178 HH22 ARG A  11      16.095 -23.990 -20.309  1.00 92.58           H  
ATOM    179  CZ  ARG A  11      14.622 -25.245 -19.966  1.00 92.58           C  
ATOM    180  N   TRP A  12      11.769 -20.395 -16.087  1.00 95.46           N  
ATOM    181  H   TRP A  12      10.838 -20.590 -16.427  1.00 95.46           H  
ATOM    182  CA  TRP A  12      12.368 -19.092 -16.394  1.00 95.46           C  
ATOM    183  HA  TRP A  12      13.301 -19.240 -16.937  1.00 95.46           H  
ATOM    184  C   TRP A  12      12.731 -18.318 -15.118  1.00 95.46           C  
ATOM    185  CB  TRP A  12      11.423 -18.287 -17.290  1.00 95.46           C  
ATOM    186  HB2 TRP A  12      11.766 -17.252 -17.292  1.00 95.46           H  
ATOM    187  HB3 TRP A  12      10.428 -18.288 -16.846  1.00 95.46           H  
ATOM    188  O   TRP A  12      13.848 -17.810 -15.023  1.00 95.46           O  
ATOM    189  CG  TRP A  12      11.287 -18.707 -18.726  1.00 95.46           C  
ATOM    190  CD1 TRP A  12      11.940 -19.708 -19.369  1.00 95.46           C  
ATOM    191  HD1 TRP A  12      12.665 -20.368 -18.917  1.00 95.46           H  
ATOM    192  CD2 TRP A  12      10.477 -18.056 -19.749  1.00 95.46           C  
ATOM    193  CE2 TRP A  12      10.654 -18.741 -20.988  1.00 95.46           C  
ATOM    194  CE3 TRP A  12       9.667 -16.901 -19.759  1.00 95.46           C  
ATOM    195  HE3 TRP A  12       9.565 -16.328 -18.849  1.00 95.46           H  
ATOM    196  NE1 TRP A  12      11.585 -19.719 -20.708  1.00 95.46           N  
ATOM    197  HE1 TRP A  12      12.071 -20.257 -21.412  1.00 95.46           H  
ATOM    198  CH2 TRP A  12       9.211 -17.177 -22.139  1.00 95.46           C  
ATOM    199  HH2 TRP A  12       8.737 -16.821 -23.041  1.00 95.46           H  
ATOM    200  CZ2 TRP A  12      10.030 -18.319 -22.170  1.00 95.46           C  
ATOM    201  HZ2 TRP A  12      10.219 -18.835 -23.100  1.00 95.46           H  
ATOM    202  CZ3 TRP A  12       9.041 -16.466 -20.941  1.00 95.46           C  
ATOM    203  HZ3 TRP A  12       8.442 -15.567 -20.942  1.00 95.46           H  
ATOM    204  N   THR A  13      11.866 -18.306 -14.094  1.00 94.64           N  
ATOM    205  H   THR A  13      10.954 -18.721 -14.226  1.00 94.64           H  
ATOM    206  CA  THR A  13      12.214 -17.753 -12.771  1.00 94.64           C  
ATOM    207  HA  THR A  13      12.500 -16.710 -12.909  1.00 94.64           H  
ATOM    208  C   THR A  13      13.441 -18.453 -12.167  1.00 94.64           C  
ATOM    209  CB  THR A  13      11.011 -17.780 -11.806  1.00 94.64           C  
ATOM    210  HB  THR A  13      10.517 -18.751 -11.863  1.00 94.64           H  
ATOM    211  O   THR A  13      14.368 -17.761 -11.754  1.00 94.64           O  
ATOM    212  CG2 THR A  13      11.366 -17.494 -10.345  1.00 94.64           C  
ATOM    213 HG21 THR A  13      11.960 -16.584 -10.267  1.00 94.64           H  
ATOM    214 HG22 THR A  13      10.454 -17.384  -9.758  1.00 94.64           H  
ATOM    215 HG23 THR A  13      11.929 -18.331  -9.932  1.00 94.64           H  
ATOM    216  OG1 THR A  13      10.088 -16.771 -12.163  1.00 94.64           O  
ATOM    217  HG1 THR A  13      10.460 -15.937 -11.869  1.00 94.64           H  
ATOM    218  N   GLN A  14      13.514 -19.788 -12.153  1.00 94.24           N  
ATOM    219  H   GLN A  14      12.734 -20.322 -12.510  1.00 94.24           H  
ATOM    220  CA  GLN A  14      14.675 -20.519 -11.617  1.00 94.24           C  
ATOM    221  HA  GLN A  14      14.852 -20.193 -10.592  1.00 94.24           H  
ATOM    222  C   GLN A  14      15.973 -20.245 -12.398  1.00 94.24           C  
ATOM    223  CB  GLN A  14      14.387 -22.028 -11.604  1.00 94.24           C  
ATOM    224  HB2 GLN A  14      15.322 -22.556 -11.417  1.00 94.24           H  
ATOM    225  HB3 GLN A  14      14.016 -22.335 -12.581  1.00 94.24           H  
ATOM    226  O   GLN A  14      17.024 -20.010 -11.797  1.00 94.24           O  
ATOM    227  CG  GLN A  14      13.387 -22.447 -10.515  1.00 94.24           C  
ATOM    228  HG2 GLN A  14      13.754 -22.111  -9.545  1.00 94.24           H  
ATOM    229  HG3 GLN A  14      12.416 -21.984 -10.692  1.00 94.24           H  
ATOM    230  CD  GLN A  14      13.204 -23.963 -10.484  1.00 94.24           C  
ATOM    231  NE2 GLN A  14      13.154 -24.577  -9.320  1.00 94.24           N  
ATOM    232 HE21 GLN A  14      13.025 -25.578  -9.355  1.00 94.24           H  
ATOM    233 HE22 GLN A  14      13.169 -24.068  -8.448  1.00 94.24           H  
ATOM    234  OE1 GLN A  14      13.122 -24.626 -11.504  1.00 94.24           O  
ATOM    235  N   SER A  15      15.918 -20.216 -13.729  1.00 96.49           N  
ATOM    236  H   SER A  15      15.051 -20.472 -14.180  1.00 96.49           H  
ATOM    237  CA  SER A  15      17.084 -19.938 -14.574  1.00 96.49           C  
ATOM    238  HA  SER A  15      17.909 -20.563 -14.233  1.00 96.49           H  
ATOM    239  C   SER A  15      17.567 -18.489 -14.480  1.00 96.49           C  
ATOM    240  CB  SER A  15      16.780 -20.317 -16.020  1.00 96.49           C  
ATOM    241  HB2 SER A  15      17.460 -19.780 -16.681  1.00 96.49           H  
ATOM    242  HB3 SER A  15      15.754 -20.057 -16.280  1.00 96.49           H  
ATOM    243  O   SER A  15      18.773 -18.255 -14.602  1.00 96.49           O  
ATOM    244  OG  SER A  15      16.994 -21.706 -16.166  1.00 96.49           O  
ATOM    245  HG  SER A  15      17.242 -21.887 -17.076  1.00 96.49           H  
ATOM    246  N   LEU A  16      16.663 -17.540 -14.203  1.00 97.46           N  
ATOM    247  H   LEU A  16      15.687 -17.799 -14.198  1.00 97.46           H  
ATOM    248  CA  LEU A  16      16.999 -16.167 -13.823  1.00 97.46           C  
ATOM    249  HA  LEU A  16      17.754 -15.782 -14.508  1.00 97.46           H  
ATOM    250  C   LEU A  16      17.637 -16.121 -12.424  1.00 97.46           C  
ATOM    251  CB  LEU A  16      15.743 -15.278 -13.927  1.00 97.46           C  
ATOM    252  HB2 LEU A  16      14.912 -15.795 -13.447  1.00 97.46           H  
ATOM    253  HB3 LEU A  16      15.919 -14.351 -13.381  1.00 97.46           H  
ATOM    254  O   LEU A  16      18.716 -15.549 -12.297  1.00 97.46           O  
ATOM    255  CG  LEU A  16      15.336 -14.898 -15.363  1.00 97.46           C  
ATOM    256  HG  LEU A  16      15.317 -15.787 -15.993  1.00 97.46           H  
ATOM    257  CD1 LEU A  16      13.938 -14.272 -15.360  1.00 97.46           C  
ATOM    258 HD11 LEU A  16      13.655 -14.001 -16.378  1.00 97.46           H  
ATOM    259 HD12 LEU A  16      13.921 -13.382 -14.731  1.00 97.46           H  
ATOM    260 HD13 LEU A  16      13.217 -14.998 -14.985  1.00 97.46           H  
ATOM    261  CD2 LEU A  16      16.321 -13.885 -15.955  1.00 97.46           C  
ATOM    262 HD21 LEU A  16      16.485 -13.068 -15.253  1.00 97.46           H  
ATOM    263 HD22 LEU A  16      15.934 -13.467 -16.884  1.00 97.46           H  
ATOM    264 HD23 LEU A  16      17.280 -14.363 -16.158  1.00 97.46           H  
ATOM    265  N   ARG A  17      17.065 -16.785 -11.401  1.00 96.21           N  
ATOM    266  H   ARG A  17      16.173 -17.230 -11.564  1.00 96.21           H  
ATOM    267  CA  ARG A  17      17.675 -16.885 -10.050  1.00 96.21           C  
ATOM    268  HA  ARG A  17      17.753 -15.893  -9.604  1.00 96.21           H  
ATOM    269  C   ARG A  17      19.111 -17.421 -10.121  1.00 96.21           C  
ATOM    270  CB  ARG A  17      16.844 -17.781  -9.105  1.00 96.21           C  
ATOM    271  HB2 ARG A  17      16.659 -18.742  -9.585  1.00 96.21           H  
ATOM    272  HB3 ARG A  17      17.445 -17.972  -8.216  1.00 96.21           H  
ATOM    273  O   ARG A  17      20.000 -16.908  -9.451  1.00 96.21           O  
ATOM    274  CG  ARG A  17      15.504 -17.190  -8.635  1.00 96.21           C  
ATOM    275  HG2 ARG A  17      15.667 -16.209  -8.190  1.00 96.21           H  
ATOM    276  HG3 ARG A  17      14.831 -17.069  -9.483  1.00 96.21           H  
ATOM    277  CD  ARG A  17      14.848 -18.114  -7.597  1.00 96.21           C  
ATOM    278  HD2 ARG A  17      14.801 -19.119  -8.015  1.00 96.21           H  
ATOM    279  HD3 ARG A  17      15.472 -18.138  -6.704  1.00 96.21           H  
ATOM    280  NE  ARG A  17      13.489 -17.662  -7.230  1.00 96.21           N  
ATOM    281  HE  ARG A  17      13.317 -16.666  -7.232  1.00 96.21           H  
ATOM    282  NH1 ARG A  17      12.580 -19.703  -6.641  1.00 96.21           N  
ATOM    283 HH11 ARG A  17      11.780 -20.183  -6.253  1.00 96.21           H  
ATOM    284 HH12 ARG A  17      13.476 -20.161  -6.736  1.00 96.21           H  
ATOM    285  NH2 ARG A  17      11.346 -17.891  -6.493  1.00 96.21           N  
ATOM    286 HH21 ARG A  17      10.624 -18.483  -6.110  1.00 96.21           H  
ATOM    287 HH22 ARG A  17      11.199 -16.892  -6.517  1.00 96.21           H  
ATOM    288  CZ  ARG A  17      12.493 -18.415  -6.793  1.00 96.21           C  
ATOM    289  N   LYS A  18      19.362 -18.418 -10.980  1.00 96.00           N  
ATOM    290  H   LYS A  18      18.565 -18.835 -11.441  1.00 96.00           H  
ATOM    291  CA  LYS A  18      20.705 -18.980 -11.213  1.00 96.00           C  
ATOM    292  HA  LYS A  18      21.171 -19.141 -10.240  1.00 96.00           H  
ATOM    293  C   LYS A  18      21.652 -18.031 -11.962  1.00 96.00           C  
ATOM    294  CB  LYS A  18      20.576 -20.344 -11.918  1.00 96.00           C  
ATOM    295  HB2 LYS A  18      20.134 -20.206 -12.905  1.00 96.00           H  
ATOM    296  HB3 LYS A  18      19.917 -20.981 -11.329  1.00 96.00           H  
ATOM    297  O   LYS A  18      22.842 -18.043 -11.675  1.00 96.00           O  
ATOM    298  CG  LYS A  18      21.946 -21.035 -12.060  1.00 96.00           C  
ATOM    299  HG2 LYS A  18      22.426 -21.066 -11.082  1.00 96.00           H  
ATOM    300  HG3 LYS A  18      22.572 -20.455 -12.737  1.00 96.00           H  
ATOM    301  CD  LYS A  18      21.850 -22.464 -12.607  1.00 96.00           C  
ATOM    302  HD2 LYS A  18      21.377 -22.448 -13.588  1.00 96.00           H  
ATOM    303  HD3 LYS A  18      21.251 -23.068 -11.925  1.00 96.00           H  
ATOM    304  CE  LYS A  18      23.270 -23.044 -12.712  1.00 96.00           C  
ATOM    305  HE2 LYS A  18      23.849 -22.423 -13.395  1.00 96.00           H  
ATOM    306  HE3 LYS A  18      23.742 -22.976 -11.732  1.00 96.00           H  
ATOM    307  NZ  LYS A  18      23.274 -24.455 -13.176  1.00 96.00           N  
ATOM    308  HZ1 LYS A  18      22.770 -25.043 -12.526  1.00 96.00           H  
ATOM    309  HZ2 LYS A  18      22.846 -24.539 -14.087  1.00 96.00           H  
ATOM    310  HZ3 LYS A  18      24.220 -24.802 -13.235  1.00 96.00           H  
ATOM    311  N   GLY A  19      21.165 -17.252 -12.930  1.00 96.37           N  
ATOM    312  H   GLY A  19      20.172 -17.276 -13.114  1.00 96.37           H  
ATOM    313  CA  GLY A  19      22.003 -16.335 -13.722  1.00 96.37           C  
ATOM    314  HA2 GLY A  19      22.971 -16.796 -13.916  1.00 96.37           H  
ATOM    315  HA3 GLY A  19      21.514 -16.153 -14.679  1.00 96.37           H  
ATOM    316  C   GLY A  19      22.260 -14.969 -13.075  1.00 96.37           C  
ATOM    317  O   GLY A  19      23.186 -14.267 -13.483  1.00 96.37           O  
ATOM    318  N   LEU A  20      21.448 -14.593 -12.082  1.00 97.63           N  
ATOM    319  H   LEU A  20      20.662 -15.191 -11.869  1.00 97.63           H  
ATOM    320  CA  LEU A  20      21.467 -13.279 -11.431  1.00 97.63           C  
ATOM    321  HA  LEU A  20      22.268 -12.687 -11.873  1.00 97.63           H  
ATOM    322  C   LEU A  20      21.793 -13.344  -9.927  1.00 97.63           C  
ATOM    323  CB  LEU A  20      20.134 -12.549 -11.701  1.00 97.63           C  
ATOM    324  HB2 LEU A  20      20.205 -11.542 -11.292  1.00 97.63           H  
ATOM    325  HB3 LEU A  20      19.343 -13.069 -11.159  1.00 97.63           H  
ATOM    326  O   LEU A  20      21.729 -12.320  -9.252  1.00 97.63           O  
ATOM    327  CG  LEU A  20      19.721 -12.445 -13.184  1.00 97.63           C  
ATOM    328  HG  LEU A  20      19.599 -13.442 -13.608  1.00 97.63           H  
ATOM    329  CD1 LEU A  20      18.386 -11.721 -13.304  1.00 97.63           C  
ATOM    330 HD11 LEU A  20      17.616 -12.274 -12.765  1.00 97.63           H  
ATOM    331 HD12 LEU A  20      18.117 -11.655 -14.359  1.00 97.63           H  
ATOM    332 HD13 LEU A  20      18.469 -10.713 -12.899  1.00 97.63           H  
ATOM    333  CD2 LEU A  20      20.731 -11.690 -14.042  1.00 97.63           C  
ATOM    334 HD21 LEU A  20      20.399 -11.691 -15.081  1.00 97.63           H  
ATOM    335 HD22 LEU A  20      20.815 -10.658 -13.702  1.00 97.63           H  
ATOM    336 HD23 LEU A  20      21.708 -12.170 -13.986  1.00 97.63           H  
ATOM    337  N   SER A  21      22.170 -14.515  -9.402  1.00 95.92           N  
ATOM    338  H   SER A  21      22.245 -15.315 -10.014  1.00 95.92           H  
ATOM    339  CA  SER A  21      22.471 -14.738  -7.978  1.00 95.92           C  
ATOM    340  HA  SER A  21      21.550 -14.639  -7.403  1.00 95.92           H  
ATOM    341  C   SER A  21      23.480 -13.740  -7.401  1.00 95.92           C  
ATOM    342  CB  SER A  21      23.009 -16.159  -7.781  1.00 95.92           C  
ATOM    343  HB2 SER A  21      22.215 -16.875  -7.994  1.00 95.92           H  
ATOM    344  HB3 SER A  21      23.329 -16.282  -6.747  1.00 95.92           H  
ATOM    345  O   SER A  21      23.265 -13.219  -6.312  1.00 95.92           O  
ATOM    346  OG  SER A  21      24.098 -16.403  -8.657  1.00 95.92           O  
ATOM    347  HG  SER A  21      24.581 -17.173  -8.350  1.00 95.92           H  
ATOM    348  N   GLN A  22      24.525 -13.395  -8.159  1.00 95.58           N  
ATOM    349  H   GLN A  22      24.659 -13.912  -9.017  1.00 95.58           H  
ATOM    350  CA  GLN A  22      25.554 -12.421  -7.767  1.00 95.58           C  
ATOM    351  HA  GLN A  22      25.983 -12.753  -6.822  1.00 95.58           H  
ATOM    352  C   GLN A  22      25.033 -10.987  -7.527  1.00 95.58           C  
ATOM    353  CB  GLN A  22      26.675 -12.434  -8.822  1.00 95.58           C  
ATOM    354  HB2 GLN A  22      26.996 -13.464  -8.980  1.00 95.58           H  
ATOM    355  HB3 GLN A  22      27.526 -11.874  -8.436  1.00 95.58           H  
ATOM    356  O   GLN A  22      25.755 -10.164  -6.975  1.00 95.58           O  
ATOM    357  CG  GLN A  22      26.252 -11.815 -10.168  1.00 95.58           C  
ATOM    358  HG2 GLN A  22      26.000 -10.766 -10.012  1.00 95.58           H  
ATOM    359  HG3 GLN A  22      25.369 -12.324 -10.556  1.00 95.58           H  
ATOM    360  CD  GLN A  22      27.345 -11.889 -11.230  1.00 95.58           C  
ATOM    361  NE2 GLN A  22      27.413 -10.928 -12.122  1.00 95.58           N  
ATOM    362 HE21 GLN A  22      26.790 -10.136 -12.055  1.00 95.58           H  
ATOM    363 HE22 GLN A  22      28.198 -10.962 -12.757  1.00 95.58           H  
ATOM    364  OE1 GLN A  22      28.130 -12.816 -11.307  1.00 95.58           O  
ATOM    365  N   PHE A  23      23.800 -10.676  -7.946  1.00 96.63           N  
ATOM    366  H   PHE A  23      23.253 -11.393  -8.401  1.00 96.63           H  
ATOM    367  CA  PHE A  23      23.143  -9.385  -7.712  1.00 96.63           C  
ATOM    368  HA  PHE A  23      23.887  -8.657  -7.390  1.00 96.63           H  
ATOM    369  C   PHE A  23      22.080  -9.448  -6.599  1.00 96.63           C  
ATOM    370  CB  PHE A  23      22.533  -8.877  -9.025  1.00 96.63           C  
ATOM    371  HB2 PHE A  23      21.665  -9.492  -9.266  1.00 96.63           H  
ATOM    372  HB3 PHE A  23      22.170  -7.861  -8.866  1.00 96.63           H  
ATOM    373  O   PHE A  23      21.501  -8.418  -6.252  1.00 96.63           O  
ATOM    374  CG  PHE A  23      23.471  -8.863 -10.222  1.00 96.63           C  
ATOM    375  CD1 PHE A  23      24.385  -7.809 -10.403  1.00 96.63           C  
ATOM    376  HD1 PHE A  23      24.443  -7.015  -9.673  1.00 96.63           H  
ATOM    377  CD2 PHE A  23      23.383  -9.878 -11.192  1.00 96.63           C  
ATOM    378  HD2 PHE A  23      22.662 -10.672 -11.064  1.00 96.63           H  
ATOM    379  CE1 PHE A  23      25.200  -7.769 -11.550  1.00 96.63           C  
ATOM    380  HE1 PHE A  23      25.880  -6.943 -11.697  1.00 96.63           H  
ATOM    381  CE2 PHE A  23      24.194  -9.840 -12.339  1.00 96.63           C  
ATOM    382  HE2 PHE A  23      24.105 -10.610 -13.090  1.00 96.63           H  
ATOM    383  CZ  PHE A  23      25.100  -8.782 -12.520  1.00 96.63           C  
ATOM    384  HZ  PHE A  23      25.703  -8.740 -13.415  1.00 96.63           H  
ATOM    385  N   THR A  24      21.803 -10.640  -6.055  1.00 95.30           N  
ATOM    386  H   THR A  24      22.376 -11.426  -6.327  1.00 95.30           H  
ATOM    387  CA  THR A  24      20.879 -10.839  -4.926  1.00 95.30           C  
ATOM    388  HA  THR A  24      20.083 -10.099  -5.011  1.00 95.30           H  
ATOM    389  C   THR A  24      21.585 -10.582  -3.598  1.00 95.30           C  
ATOM    390  CB  THR A  24      20.186 -12.216  -4.935  1.00 95.30           C  
ATOM    391  HB  THR A  24      19.455 -12.235  -4.127  1.00 95.30           H  
ATOM    392  O   THR A  24      22.765 -10.895  -3.448  1.00 95.30           O  
ATOM    393  CG2 THR A  24      19.438 -12.470  -6.241  1.00 95.30           C  
ATOM    394 HG21 THR A  24      20.119 -12.438  -7.092  1.00 95.30           H  
ATOM    395 HG22 THR A  24      18.665 -11.711  -6.354  1.00 95.30           H  
ATOM    396 HG23 THR A  24      18.959 -13.448  -6.203  1.00 95.30           H  
ATOM    397  OG1 THR A  24      21.053 -13.311  -4.743  1.00 95.30           O  
ATOM    398  HG1 THR A  24      21.911 -13.106  -5.122  1.00 95.30           H  
ATOM    399  N   GLN A  25      20.880  -9.987  -2.636  1.00 93.97           N  
ATOM    400  H   GLN A  25      19.929  -9.711  -2.835  1.00 93.97           H  
ATOM    401  CA  GLN A  25      21.423  -9.638  -1.317  1.00 93.97           C  
ATOM    402  HA  GLN A  25      22.385 -10.133  -1.183  1.00 93.97           H  
ATOM    403  C   GLN A  25      20.506 -10.159  -0.199  1.00 93.97           C  
ATOM    404  CB  GLN A  25      21.665  -8.112  -1.232  1.00 93.97           C  
ATOM    405  HB2 GLN A  25      20.716  -7.590  -1.348  1.00 93.97           H  
ATOM    406  HB3 GLN A  25      22.077  -7.873  -0.252  1.00 93.97           H  
ATOM    407  O   GLN A  25      19.306 -10.353  -0.408  1.00 93.97           O  
ATOM    408  CG  GLN A  25      22.651  -7.631  -2.320  1.00 93.97           C  
ATOM    409  HG2 GLN A  25      22.193  -7.765  -3.300  1.00 93.97           H  
ATOM    410  HG3 GLN A  25      23.539  -8.261  -2.282  1.00 93.97           H  
ATOM    411  CD  GLN A  25      23.111  -6.173  -2.234  1.00 93.97           C  
ATOM    412  NE2 GLN A  25      24.037  -5.786  -3.086  1.00 93.97           N  
ATOM    413 HE21 GLN A  25      24.432  -6.455  -3.731  1.00 93.97           H  
ATOM    414 HE22 GLN A  25      24.409  -4.855  -2.971  1.00 93.97           H  
ATOM    415  OE1 GLN A  25      22.678  -5.347  -1.446  1.00 93.97           O  
ATOM    416  N   THR A  26      21.053 -10.383   0.999  1.00 93.25           N  
ATOM    417  H   THR A  26      22.046 -10.250   1.125  1.00 93.25           H  
ATOM    418  CA  THR A  26      20.242 -10.660   2.196  1.00 93.25           C  
ATOM    419  HA  THR A  26      19.418 -11.319   1.924  1.00 93.25           H  
ATOM    420  C   THR A  26      19.680  -9.342   2.714  1.00 93.25           C  
ATOM    421  CB  THR A  26      21.047 -11.366   3.297  1.00 93.25           C  
ATOM    422  HB  THR A  26      21.860 -10.723   3.636  1.00 93.25           H  
ATOM    423  O   THR A  26      20.433  -8.489   3.166  1.00 93.25           O  
ATOM    424  CG2 THR A  26      20.175 -11.760   4.492  1.00 93.25           C  
ATOM    425 HG21 THR A  26      19.349 -12.392   4.166  1.00 93.25           H  
ATOM    426 HG22 THR A  26      19.780 -10.868   4.980  1.00 93.25           H  
ATOM    427 HG23 THR A  26      20.771 -12.307   5.221  1.00 93.25           H  
ATOM    428  OG1 THR A  26      21.588 -12.560   2.787  1.00 93.25           O  
ATOM    429  HG1 THR A  26      21.967 -13.042   3.527  1.00 93.25           H  
ATOM    430  N   VAL A  27      18.359  -9.179   2.638  1.00 95.45           N  
ATOM    431  H   VAL A  27      17.833  -9.908   2.177  1.00 95.45           H  
ATOM    432  CA  VAL A  27      17.646  -7.912   2.924  1.00 95.45           C  
ATOM    433  HA  VAL A  27      18.364  -7.153   3.235  1.00 95.45           H  
ATOM    434  C   VAL A  27      16.637  -8.026   4.069  1.00 95.45           C  
ATOM    435  CB  VAL A  27      16.949  -7.393   1.657  1.00 95.45           C  
ATOM    436  HB  VAL A  27      16.379  -6.499   1.910  1.00 95.45           H  
ATOM    437  O   VAL A  27      15.876  -7.104   4.351  1.00 95.45           O  
ATOM    438  CG1 VAL A  27      17.966  -7.016   0.584  1.00 95.45           C  
ATOM    439 HG11 VAL A  27      17.438  -6.628  -0.287  1.00 95.45           H  
ATOM    440 HG12 VAL A  27      18.557  -7.880   0.282  1.00 95.45           H  
ATOM    441 HG13 VAL A  27      18.631  -6.245   0.976  1.00 95.45           H  
ATOM    442  CG2 VAL A  27      15.991  -8.428   1.056  1.00 95.45           C  
ATOM    443 HG21 VAL A  27      16.545  -9.304   0.718  1.00 95.45           H  
ATOM    444 HG22 VAL A  27      15.264  -8.736   1.807  1.00 95.45           H  
ATOM    445 HG23 VAL A  27      15.464  -7.989   0.209  1.00 95.45           H  
ATOM    446  N   LYS A  28      16.606  -9.185   4.732  1.00 95.82           N  
ATOM    447  H   LYS A  28      17.275  -9.886   4.447  1.00 95.82           H  
ATOM    448  CA  LYS A  28      15.645  -9.535   5.782  1.00 95.82           C  
ATOM    449  HA  LYS A  28      14.644  -9.567   5.351  1.00 95.82           H  
ATOM    450  C   LYS A  28      15.614  -8.509   6.918  1.00 95.82           C  
ATOM    451  CB  LYS A  28      16.034 -10.932   6.273  1.00 95.82           C  
ATOM    452  HB2 LYS A  28      16.044 -11.598   5.410  1.00 95.82           H  
ATOM    453  HB3 LYS A  28      17.044 -10.900   6.682  1.00 95.82           H  
ATOM    454  O   LYS A  28      14.535  -8.105   7.338  1.00 95.82           O  
ATOM    455  CG  LYS A  28      15.092 -11.518   7.330  1.00 95.82           C  
ATOM    456  HG2 LYS A  28      14.077 -11.556   6.934  1.00 95.82           H  
ATOM    457  HG3 LYS A  28      15.111 -10.919   8.241  1.00 95.82           H  
ATOM    458  CD  LYS A  28      15.590 -12.933   7.627  1.00 95.82           C  
ATOM    459  HD2 LYS A  28      16.566 -12.892   8.109  1.00 95.82           H  
ATOM    460  HD3 LYS A  28      15.717 -13.450   6.676  1.00 95.82           H  
ATOM    461  CE  LYS A  28      14.630 -13.735   8.503  1.00 95.82           C  
ATOM    462  HE2 LYS A  28      13.613 -13.379   8.339  1.00 95.82           H  
ATOM    463  HE3 LYS A  28      14.898 -13.590   9.549  1.00 95.82           H  
ATOM    464  NZ  LYS A  28      14.721 -15.159   8.122  1.00 95.82           N  
ATOM    465  HZ1 LYS A  28      14.408 -15.262   7.167  1.00 95.82           H  
ATOM    466  HZ2 LYS A  28      14.201 -15.774   8.731  1.00 95.82           H  
ATOM    467  HZ3 LYS A  28      15.687 -15.454   8.100  1.00 95.82           H  
ATOM    468  N   SER A  29      16.779  -8.056   7.377  1.00 95.85           N  
ATOM    469  H   SER A  29      17.630  -8.368   6.932  1.00 95.85           H  
ATOM    470  CA  SER A  29      16.919  -7.008   8.396  1.00 95.85           C  
ATOM    471  HA  SER A  29      16.443  -7.337   9.320  1.00 95.85           H  
ATOM    472  C   SER A  29      16.258  -5.695   7.983  1.00 95.85           C  
ATOM    473  CB  SER A  29      18.410  -6.764   8.674  1.00 95.85           C  
ATOM    474  HB2 SER A  29      18.779  -7.572   9.305  1.00 95.85           H  
ATOM    475  HB3 SER A  29      18.548  -5.821   9.202  1.00 95.85           H  
ATOM    476  O   SER A  29      15.497  -5.119   8.759  1.00 95.85           O  
ATOM    477  OG  SER A  29      19.162  -6.767   7.469  1.00 95.85           O  
ATOM    478  HG  SER A  29      19.288  -5.874   7.140  1.00 95.85           H  
ATOM    479  N   ASP A  30      16.507  -5.246   6.754  1.00 96.42           N  
ATOM    480  H   ASP A  30      17.121  -5.779   6.155  1.00 96.42           H  
ATOM    481  CA  ASP A  30      16.041  -3.952   6.252  1.00 96.42           C  
ATOM    482  HA  ASP A  30      16.220  -3.193   7.014  1.00 96.42           H  
ATOM    483  C   ASP A  30      14.537  -3.981   5.970  1.00 96.42           C  
ATOM    484  CB  ASP A  30      16.859  -3.566   5.014  1.00 96.42           C  
ATOM    485  HB2 ASP A  30      16.624  -4.251   4.199  1.00 96.42           H  
ATOM    486  HB3 ASP A  30      16.593  -2.556   4.704  1.00 96.42           H  
ATOM    487  O   ASP A  30      13.815  -3.069   6.365  1.00 96.42           O  
ATOM    488  CG  ASP A  30      18.357  -3.627   5.317  1.00 96.42           C  
ATOM    489  OD1 ASP A  30      18.786  -2.962   6.288  1.00 96.42           O  
ATOM    490  OD2 ASP A  30      19.041  -4.427   4.644  1.00 96.42           O  
ATOM    491  N   ILE A  31      14.032  -5.086   5.412  1.00 97.22           N  
ATOM    492  H   ILE A  31      14.685  -5.790   5.101  1.00 97.22           H  
ATOM    493  CA  ILE A  31      12.593  -5.310   5.220  1.00 97.22           C  
ATOM    494  HA  ILE A  31      12.195  -4.479   4.638  1.00 97.22           H  
ATOM    495  C   ILE A  31      11.840  -5.311   6.549  1.00 97.22           C  
ATOM    496  CB  ILE A  31      12.348  -6.623   4.443  1.00 97.22           C  
ATOM    497  HB  ILE A  31      12.946  -7.414   4.895  1.00 97.22           H  
ATOM    498  O   ILE A  31      10.749  -4.750   6.612  1.00 97.22           O  
ATOM    499  CG1 ILE A  31      12.817  -6.413   2.993  1.00 97.22           C  
ATOM    500 HG12 ILE A  31      12.275  -5.580   2.544  1.00 97.22           H  
ATOM    501 HG13 ILE A  31      13.880  -6.170   3.002  1.00 97.22           H  
ATOM    502  CG2 ILE A  31      10.870  -7.065   4.488  1.00 97.22           C  
ATOM    503 HG21 ILE A  31      10.230  -6.264   4.119  1.00 97.22           H  
ATOM    504 HG22 ILE A  31      10.715  -7.972   3.904  1.00 97.22           H  
ATOM    505 HG23 ILE A  31      10.586  -7.306   5.513  1.00 97.22           H  
ATOM    506  CD1 ILE A  31      12.654  -7.638   2.105  1.00 97.22           C  
ATOM    507 HD11 ILE A  31      13.212  -7.481   1.182  1.00 97.22           H  
ATOM    508 HD12 ILE A  31      13.042  -8.517   2.621  1.00 97.22           H  
ATOM    509 HD13 ILE A  31      11.604  -7.788   1.855  1.00 97.22           H  
ATOM    510  N   LEU A  32      12.380  -5.934   7.602  1.00 97.61           N  
ATOM    511  H   LEU A  32      13.271  -6.396   7.489  1.00 97.61           H  
ATOM    512  CA  LEU A  32      11.714  -5.981   8.908  1.00 97.61           C  
ATOM    513  HA  LEU A  32      10.645  -6.122   8.750  1.00 97.61           H  
ATOM    514  C   LEU A  32      11.816  -4.655   9.666  1.00 97.61           C  
ATOM    515  CB  LEU A  32      12.248  -7.168   9.726  1.00 97.61           C  
ATOM    516  HB2 LEU A  32      13.330  -7.075   9.817  1.00 97.61           H  
ATOM    517  HB3 LEU A  32      11.819  -7.119  10.726  1.00 97.61           H  
ATOM    518  O   LEU A  32      10.857  -4.263  10.331  1.00 97.61           O  
ATOM    519  CG  LEU A  32      11.907  -8.540   9.114  1.00 97.61           C  
ATOM    520  HG  LEU A  32      12.330  -8.624   8.113  1.00 97.61           H  
ATOM    521  CD1 LEU A  32      12.489  -9.661   9.978  1.00 97.61           C  
ATOM    522 HD11 LEU A  32      12.272 -10.627   9.523  1.00 97.61           H  
ATOM    523 HD12 LEU A  32      12.057  -9.623  10.978  1.00 97.61           H  
ATOM    524 HD13 LEU A  32      13.570  -9.537  10.046  1.00 97.61           H  
ATOM    525  CD2 LEU A  32      10.407  -8.771   8.962  1.00 97.61           C  
ATOM    526 HD21 LEU A  32       9.912  -8.707   9.931  1.00 97.61           H  
ATOM    527 HD22 LEU A  32       9.973  -8.037   8.283  1.00 97.61           H  
ATOM    528 HD23 LEU A  32      10.258  -9.752   8.511  1.00 97.61           H  
ATOM    529  N   LYS A  33      12.921  -3.922   9.506  1.00 97.55           N  
ATOM    530  H   LYS A  33      13.680  -4.319   8.970  1.00 97.55           H  
ATOM    531  CA  LYS A  33      13.060  -2.542   9.985  1.00 97.55           C  
ATOM    532  HA  LYS A  33      12.857  -2.512  11.055  1.00 97.55           H  
ATOM    533  C   LYS A  33      12.040  -1.618   9.316  1.00 97.55           C  
ATOM    534  CB  LYS A  33      14.506  -2.104   9.731  1.00 97.55           C  
ATOM    535  HB2 LYS A  33      14.719  -2.186   8.665  1.00 97.55           H  
ATOM    536  HB3 LYS A  33      15.174  -2.781  10.263  1.00 97.55           H  
ATOM    537  O   LYS A  33      11.310  -0.921  10.014  1.00 97.55           O  
ATOM    538  CG  LYS A  33      14.790  -0.668  10.181  1.00 97.55           C  
ATOM    539  HG2 LYS A  33      14.128   0.023   9.659  1.00 97.55           H  
ATOM    540  HG3 LYS A  33      14.635  -0.578  11.256  1.00 97.55           H  
ATOM    541  CD  LYS A  33      16.238  -0.331   9.827  1.00 97.55           C  
ATOM    542  HD2 LYS A  33      16.910  -0.987  10.380  1.00 97.55           H  
ATOM    543  HD3 LYS A  33      16.384  -0.495   8.759  1.00 97.55           H  
ATOM    544  CE  LYS A  33      16.543   1.129  10.155  1.00 97.55           C  
ATOM    545  HE2 LYS A  33      15.806   1.753   9.650  1.00 97.55           H  
ATOM    546  HE3 LYS A  33      16.442   1.283  11.230  1.00 97.55           H  
ATOM    547  NZ  LYS A  33      17.908   1.476   9.694  1.00 97.55           N  
ATOM    548  HZ1 LYS A  33      18.594   0.904  10.164  1.00 97.55           H  
ATOM    549  HZ2 LYS A  33      18.110   2.451   9.865  1.00 97.55           H  
ATOM    550  HZ3 LYS A  33      17.984   1.293   8.704  1.00 97.55           H  
ATOM    551  N   ASP A  34      11.935  -1.664   7.991  1.00 97.92           N  
ATOM    552  H   ASP A  34      12.608  -2.212   7.475  1.00 97.92           H  
ATOM    553  CA  ASP A  34      10.971  -0.873   7.222  1.00 97.92           C  
ATOM    554  HA  ASP A  34      11.067   0.179   7.490  1.00 97.92           H  
ATOM    555  C   ASP A  34       9.522  -1.294   7.522  1.00 97.92           C  
ATOM    556  CB  ASP A  34      11.271  -1.021   5.722  1.00 97.92           C  
ATOM    557  HB2 ASP A  34      11.410  -2.074   5.476  1.00 97.92           H  
ATOM    558  HB3 ASP A  34      10.394  -0.670   5.178  1.00 97.92           H  
ATOM    559  O   ASP A  34       8.652  -0.440   7.691  1.00 97.92           O  
ATOM    560  CG  ASP A  34      12.473  -0.214   5.220  1.00 97.92           C  
ATOM    561  OD1 ASP A  34      13.220   0.397   6.017  1.00 97.92           O  
ATOM    562  OD2 ASP A  34      12.634  -0.106   3.985  1.00 97.92           O  
ATOM    563  N   ALA A  35       9.250  -2.598   7.658  1.00 97.88           N  
ATOM    564  H   ALA A  35       9.982  -3.268   7.469  1.00 97.88           H  
ATOM    565  CA  ALA A  35       7.935  -3.101   8.055  1.00 97.88           C  
ATOM    566  HA  ALA A  35       7.193  -2.742   7.341  1.00 97.88           H  
ATOM    567  C   ALA A  35       7.536  -2.593   9.443  1.00 97.88           C  
ATOM    568  CB  ALA A  35       7.930  -4.632   8.052  1.00 97.88           C  
ATOM    569  HB1 ALA A  35       8.219  -5.016   7.074  1.00 97.88           H  
ATOM    570  HB2 ALA A  35       6.925  -4.982   8.288  1.00 97.88           H  
ATOM    571  HB3 ALA A  35       8.623  -5.010   8.804  1.00 97.88           H  
ATOM    572  O   ALA A  35       6.379  -2.223   9.644  1.00 97.88           O  
ATOM    573  N   LYS A  36       8.482  -2.548  10.391  1.00 97.18           N  
ATOM    574  H   LYS A  36       9.396  -2.919  10.176  1.00 97.18           H  
ATOM    575  CA  LYS A  36       8.252  -1.980  11.720  1.00 97.18           C  
ATOM    576  HA  LYS A  36       7.327  -2.399  12.117  1.00 97.18           H  
ATOM    577  C   LYS A  36       7.997  -0.475  11.651  1.00 97.18           C  
ATOM    578  CB  LYS A  36       9.386  -2.373  12.680  1.00 97.18           C  
ATOM    579  HB2 LYS A  36       9.417  -3.459  12.764  1.00 97.18           H  
ATOM    580  HB3 LYS A  36      10.347  -2.018  12.308  1.00 97.18           H  
ATOM    581  O   LYS A  36       6.997  -0.029  12.195  1.00 97.18           O  
ATOM    582  CG  LYS A  36       9.104  -1.751  14.054  1.00 97.18           C  
ATOM    583  HG2 LYS A  36       9.397  -0.701  14.022  1.00 97.18           H  
ATOM    584  HG3 LYS A  36       8.031  -1.809  14.237  1.00 97.18           H  
ATOM    585  CD  LYS A  36       9.820  -2.438  15.222  1.00 97.18           C  
ATOM    586  HD2 LYS A  36      10.893  -2.453  15.028  1.00 97.18           H  
ATOM    587  HD3 LYS A  36       9.460  -3.463  15.308  1.00 97.18           H  
ATOM    588  CE  LYS A  36       9.564  -1.698  16.547  1.00 97.18           C  
ATOM    589  HE2 LYS A  36      10.058  -0.728  16.499  1.00 97.18           H  
ATOM    590  HE3 LYS A  36      10.013  -2.267  17.361  1.00 97.18           H  
ATOM    591  NZ  LYS A  36       8.117  -1.469  16.811  1.00 97.18           N  
ATOM    592  HZ1 LYS A  36       7.746  -0.829  16.123  1.00 97.18           H  
ATOM    593  HZ2 LYS A  36       7.950  -0.976  17.676  1.00 97.18           H  
ATOM    594  HZ3 LYS A  36       7.538  -2.294  16.744  1.00 97.18           H  
ATOM    595  N   LEU A  37       8.811   0.287  10.918  1.00 96.98           N  
ATOM    596  H   LEU A  37       9.614  -0.145  10.485  1.00 96.98           H  
ATOM    597  CA  LEU A  37       8.592   1.728  10.739  1.00 96.98           C  
ATOM    598  HA  LEU A  37       8.597   2.201  11.721  1.00 96.98           H  
ATOM    599  C   LEU A  37       7.210   2.031  10.134  1.00 96.98           C  
ATOM    600  CB  LEU A  37       9.726   2.324   9.884  1.00 96.98           C  
ATOM    601  HB2 LEU A  37       9.832   1.725   8.979  1.00 96.98           H  
ATOM    602  HB3 LEU A  37       9.446   3.332   9.579  1.00 96.98           H  
ATOM    603  O   LEU A  37       6.515   2.910  10.639  1.00 96.98           O  
ATOM    604  CG  LEU A  37      11.087   2.398  10.606  1.00 96.98           C  
ATOM    605  HG  LEU A  37      11.330   1.433  11.048  1.00 96.98           H  
ATOM    606  CD1 LEU A  37      12.189   2.760   9.609  1.00 96.98           C  
ATOM    607 HD11 LEU A  37      13.152   2.803  10.117  1.00 96.98           H  
ATOM    608 HD12 LEU A  37      12.234   2.003   8.826  1.00 96.98           H  
ATOM    609 HD13 LEU A  37      11.971   3.723   9.146  1.00 96.98           H  
ATOM    610  CD2 LEU A  37      11.093   3.451  11.717  1.00 96.98           C  
ATOM    611 HD21 LEU A  37      10.812   4.424  11.313  1.00 96.98           H  
ATOM    612 HD22 LEU A  37      10.388   3.175  12.501  1.00 96.98           H  
ATOM    613 HD23 LEU A  37      12.086   3.517  12.162  1.00 96.98           H  
ATOM    614  N   ILE A  38       6.768   1.277   9.122  1.00 97.19           N  
ATOM    615  H   ILE A  38       7.403   0.598   8.725  1.00 97.19           H  
ATOM    616  CA  ILE A  38       5.414   1.394   8.550  1.00 97.19           C  
ATOM    617  HA  ILE A  38       5.235   2.439   8.297  1.00 97.19           H  
ATOM    618  C   ILE A  38       4.336   1.007   9.574  1.00 97.19           C  
ATOM    619  CB  ILE A  38       5.305   0.561   7.249  1.00 97.19           C  
ATOM    620  HB  ILE A  38       5.685  -0.440   7.452  1.00 97.19           H  
ATOM    621  O   ILE A  38       3.361   1.742   9.736  1.00 97.19           O  
ATOM    622  CG1 ILE A  38       6.164   1.211   6.140  1.00 97.19           C  
ATOM    623 HG12 ILE A  38       7.169   1.403   6.515  1.00 97.19           H  
ATOM    624 HG13 ILE A  38       5.731   2.173   5.864  1.00 97.19           H  
ATOM    625  CG2 ILE A  38       3.852   0.430   6.743  1.00 97.19           C  
ATOM    626 HG21 ILE A  38       3.802  -0.271   5.911  1.00 97.19           H  
ATOM    627 HG22 ILE A  38       3.482   1.401   6.413  1.00 97.19           H  
ATOM    628 HG23 ILE A  38       3.188   0.051   7.520  1.00 97.19           H  
ATOM    629  CD1 ILE A  38       6.300   0.351   4.879  1.00 97.19           C  
ATOM    630 HD11 ILE A  38       6.937   0.880   4.171  1.00 97.19           H  
ATOM    631 HD12 ILE A  38       5.332   0.193   4.403  1.00 97.19           H  
ATOM    632 HD13 ILE A  38       6.751  -0.609   5.130  1.00 97.19           H  
ATOM    633  N   ALA A  39       4.487  -0.131  10.258  1.00 96.08           N  
ATOM    634  H   ALA A  39       5.315  -0.689  10.102  1.00 96.08           H  
ATOM    635  CA  ALA A  39       3.508  -0.624  11.228  1.00 96.08           C  
ATOM    636  HA  ALA A  39       2.541  -0.712  10.731  1.00 96.08           H  
ATOM    637  C   ALA A  39       3.326   0.336  12.415  1.00 96.08           C  
ATOM    638  CB  ALA A  39       3.935  -2.017  11.704  1.00 96.08           C  
ATOM    639  HB1 ALA A  39       3.997  -2.701  10.857  1.00 96.08           H  
ATOM    640  HB2 ALA A  39       3.204  -2.398  12.418  1.00 96.08           H  
ATOM    641  HB3 ALA A  39       4.906  -1.958  12.195  1.00 96.08           H  
ATOM    642  O   ALA A  39       2.190   0.570  12.830  1.00 96.08           O  
ATOM    643  N   ASP A  40       4.416   0.925  12.905  1.00 94.17           N  
ATOM    644  H   ASP A  40       5.315   0.626  12.554  1.00 94.17           H  
ATOM    645  CA  ASP A  40       4.422   1.870  14.021  1.00 94.17           C  
ATOM    646  HA  ASP A  40       3.770   1.502  14.813  1.00 94.17           H  
ATOM    647  C   ASP A  40       3.923   3.273  13.605  1.00 94.17           C  
ATOM    648  CB  ASP A  40       5.850   1.993  14.589  1.00 94.17           C  
ATOM    649  HB2 ASP A  40       5.829   2.739  15.383  1.00 94.17           H  
ATOM    650  HB3 ASP A  40       6.495   2.383  13.802  1.00 94.17           H  
ATOM    651  O   ASP A  40       3.263   3.938  14.399  1.00 94.17           O  
ATOM    652  CG  ASP A  40       6.510   0.726  15.166  1.00 94.17           C  
ATOM    653  OD1 ASP A  40       5.884  -0.334  15.401  1.00 94.17           O  
ATOM    654  OD2 ASP A  40       7.730   0.784  15.443  1.00 94.17           O  
ATOM    655  N   SER A  41       4.218   3.733  12.375  1.00 93.18           N  
ATOM    656  H   SER A  41       4.759   3.134  11.768  1.00 93.18           H  
ATOM    657  CA  SER A  41       4.122   5.170  12.028  1.00 93.18           C  
ATOM    658  HA  SER A  41       3.923   5.731  12.941  1.00 93.18           H  
ATOM    659  C   SER A  41       3.016   5.570  11.042  1.00 93.18           C  
ATOM    660  CB  SER A  41       5.449   5.716  11.481  1.00 93.18           C  
ATOM    661  HB2 SER A  41       5.524   5.451  10.427  1.00 93.18           H  
ATOM    662  HB3 SER A  41       5.447   6.803  11.560  1.00 93.18           H  
ATOM    663  O   SER A  41       2.621   6.731  11.064  1.00 93.18           O  
ATOM    664  OG  SER A  41       6.585   5.197  12.143  1.00 93.18           O  
ATOM    665  HG  SER A  41       6.668   4.290  11.840  1.00 93.18           H  
ATOM    666  N   ILE A  42       2.521   4.675  10.173  1.00 93.85           N  
ATOM    667  H   ILE A  42       2.868   3.726  10.199  1.00 93.85           H  
ATOM    668  CA  ILE A  42       1.441   5.017   9.218  1.00 93.85           C  
ATOM    669  HA  ILE A  42       1.612   6.028   8.849  1.00 93.85           H  
ATOM    670  C   ILE A  42       0.076   5.027   9.915  1.00 93.85           C  
ATOM    671  CB  ILE A  42       1.427   4.056   8.001  1.00 93.85           C  
ATOM    672  HB  ILE A  42       1.422   3.043   8.404  1.00 93.85           H  
ATOM    673  O   ILE A  42      -0.226   4.130  10.712  1.00 93.85           O  
ATOM    674  CG1 ILE A  42       2.674   4.159   7.109  1.00 93.85           C  
ATOM    675 HG12 ILE A  42       2.604   3.399   6.332  1.00 93.85           H  
ATOM    676 HG13 ILE A  42       3.548   3.929   7.718  1.00 93.85           H  
ATOM    677  CG2 ILE A  42       0.184   4.175   7.100  1.00 93.85           C  
ATOM    678 HG21 ILE A  42       0.003   5.218   6.840  1.00 93.85           H  
ATOM    679 HG22 ILE A  42      -0.693   3.784   7.616  1.00 93.85           H  
ATOM    680 HG23 ILE A  42       0.313   3.595   6.186  1.00 93.85           H  
ATOM    681  CD1 ILE A  42       2.870   5.512   6.419  1.00 93.85           C  
ATOM    682 HD11 ILE A  42       3.058   6.279   7.170  1.00 93.85           H  
ATOM    683 HD12 ILE A  42       1.999   5.778   5.821  1.00 93.85           H  
ATOM    684 HD13 ILE A  42       3.735   5.460   5.758  1.00 93.85           H  
ATOM    685  N   ASP A  43      -0.793   5.960   9.525  1.00 91.99           N  
ATOM    686  H   ASP A  43      -0.466   6.676   8.893  1.00 91.99           H  
ATOM    687  CA  ASP A  43      -2.234   5.875   9.791  1.00 91.99           C  
ATOM    688  HA  ASP A  43      -2.386   5.648  10.846  1.00 91.99           H  
ATOM    689  C   ASP A  43      -2.881   4.746   8.961  1.00 91.99           C  
ATOM    690  CB  ASP A  43      -2.909   7.228   9.518  1.00 91.99           C  
ATOM    691  HB2 ASP A  43      -2.529   7.969  10.222  1.00 91.99           H  
ATOM    692  HB3 ASP A  43      -2.648   7.543   8.507  1.00 91.99           H  
ATOM    693  O   ASP A  43      -3.053   4.838   7.740  1.00 91.99           O  
ATOM    694  CG  ASP A  43      -4.437   7.151   9.640  1.00 91.99           C  
ATOM    695  OD1 ASP A  43      -4.925   6.185  10.264  1.00 91.99           O  
ATOM    696  OD2 ASP A  43      -5.129   8.004   9.037  1.00 91.99           O  
ATOM    697  N   PHE A  44      -3.270   3.656   9.624  1.00 92.64           N  
ATOM    698  H   PHE A  44      -3.237   3.669  10.634  1.00 92.64           H  
ATOM    699  CA  PHE A  44      -3.871   2.507   8.945  1.00 92.64           C  
ATOM    700  HA  PHE A  44      -3.362   2.392   7.988  1.00 92.64           H  
ATOM    701  C   PHE A  44      -5.344   2.726   8.564  1.00 92.64           C  
ATOM    702  CB  PHE A  44      -3.609   1.212   9.727  1.00 92.64           C  
ATOM    703  HB2 PHE A  44      -4.427   0.522   9.522  1.00 92.64           H  
ATOM    704  HB3 PHE A  44      -3.631   1.417  10.797  1.00 92.64           H  
ATOM    705  O   PHE A  44      -5.874   1.949   7.768  1.00 92.64           O  
ATOM    706  CG  PHE A  44      -2.306   0.508   9.365  1.00 92.64           C  
ATOM    707  CD1 PHE A  44      -2.306  -0.884   9.179  1.00 92.64           C  
ATOM    708  HD1 PHE A  44      -3.225  -1.438   9.297  1.00 92.64           H  
ATOM    709  CD2 PHE A  44      -1.094   1.213   9.212  1.00 92.64           C  
ATOM    710  HD2 PHE A  44      -1.077   2.288   9.314  1.00 92.64           H  
ATOM    711  CE1 PHE A  44      -1.115  -1.560   8.861  1.00 92.64           C  
ATOM    712  HE1 PHE A  44      -1.122  -2.634   8.751  1.00 92.64           H  
ATOM    713  CE2 PHE A  44       0.104   0.528   8.937  1.00 92.64           C  
ATOM    714  HE2 PHE A  44       1.040   1.059   8.847  1.00 92.64           H  
ATOM    715  CZ  PHE A  44       0.094  -0.860   8.757  1.00 92.64           C  
ATOM    716  HZ  PHE A  44       1.009  -1.388   8.535  1.00 92.64           H  
ATOM    717  N   ASN A  45      -5.979   3.822   8.990  1.00 89.19           N  
ATOM    718  H   ASN A  45      -5.524   4.458   9.629  1.00 89.19           H  
ATOM    719  CA  ASN A  45      -7.246   4.241   8.401  1.00 89.19           C  
ATOM    720  HA  ASN A  45      -7.899   3.373   8.304  1.00 89.19           H  
ATOM    721  C   ASN A  45      -7.044   4.763   6.981  1.00 89.19           C  
ATOM    722  CB  ASN A  45      -7.958   5.246   9.311  1.00 89.19           C  
ATOM    723  HB2 ASN A  45      -7.252   5.936   9.773  1.00 89.19           H  
ATOM    724  HB3 ASN A  45      -8.462   4.700  10.108  1.00 89.19           H  
ATOM    725  O   ASN A  45      -7.857   4.457   6.116  1.00 89.19           O  
ATOM    726  CG  ASN A  45      -8.987   6.050   8.557  1.00 89.19           C  
ATOM    727  ND2 ASN A  45      -8.585   7.213   8.097  1.00 89.19           N  
ATOM    728 HD21 ASN A  45      -7.638   7.498   8.302  1.00 89.19           H  
ATOM    729 HD22 ASN A  45      -9.179   7.645   7.403  1.00 89.19           H  
ATOM    730  OD1 ASN A  45     -10.106   5.639   8.284  1.00 89.19           O  
ATOM    731  N   GLN A  46      -5.958   5.480   6.684  1.00 91.69           N  
ATOM    732  H   GLN A  46      -5.299   5.714   7.412  1.00 91.69           H  
ATOM    733  CA  GLN A  46      -5.664   5.835   5.294  1.00 91.69           C  
ATOM    734  HA  GLN A  46      -6.544   6.313   4.864  1.00 91.69           H  
ATOM    735  C   GLN A  46      -5.399   4.578   4.450  1.00 91.69           C  
ATOM    736  CB  GLN A  46      -4.514   6.840   5.221  1.00 91.69           C  
ATOM    737  HB2 GLN A  46      -4.177   6.905   4.187  1.00 91.69           H  
ATOM    738  HB3 GLN A  46      -3.683   6.504   5.842  1.00 91.69           H  
ATOM    739  O   GLN A  46      -5.899   4.490   3.329  1.00 91.69           O  
ATOM    740  CG  GLN A  46      -4.961   8.241   5.657  1.00 91.69           C  
ATOM    741  HG2 GLN A  46      -5.410   8.208   6.649  1.00 91.69           H  
ATOM    742  HG3 GLN A  46      -5.711   8.613   4.959  1.00 91.69           H  
ATOM    743  CD  GLN A  46      -3.778   9.196   5.650  1.00 91.69           C  
ATOM    744  NE2 GLN A  46      -3.153   9.449   6.775  1.00 91.69           N  
ATOM    745 HE21 GLN A  46      -3.466   9.009   7.629  1.00 91.69           H  
ATOM    746 HE22 GLN A  46      -2.215   9.809   6.673  1.00 91.69           H  
ATOM    747  OE1 GLN A  46      -3.397   9.697   4.608  1.00 91.69           O  
ATOM    748  N   VAL A  47      -4.729   3.556   5.005  1.00 92.34           N  
ATOM    749  H   VAL A  47      -4.333   3.705   5.922  1.00 92.34           H  
ATOM    750  CA  VAL A  47      -4.591   2.228   4.366  1.00 92.34           C  
ATOM    751  HA  VAL A  47      -4.106   2.356   3.398  1.00 92.34           H  
ATOM    752  C   VAL A  47      -5.960   1.608   4.067  1.00 92.34           C  
ATOM    753  CB  VAL A  47      -3.716   1.277   5.213  1.00 92.34           C  
ATOM    754  HB  VAL A  47      -4.136   1.194   6.216  1.00 92.34           H  
ATOM    755  O   VAL A  47      -6.214   1.219   2.925  1.00 92.34           O  
ATOM    756  CG1 VAL A  47      -3.657  -0.141   4.633  1.00 92.34           C  
ATOM    757 HG11 VAL A  47      -2.941  -0.740   5.196  1.00 92.34           H  
ATOM    758 HG12 VAL A  47      -3.372  -0.107   3.582  1.00 92.34           H  
ATOM    759 HG13 VAL A  47      -4.632  -0.620   4.725  1.00 92.34           H  
ATOM    760  CG2 VAL A  47      -2.278   1.796   5.348  1.00 92.34           C  
ATOM    761 HG21 VAL A  47      -1.718   1.152   6.026  1.00 92.34           H  
ATOM    762 HG22 VAL A  47      -1.785   1.804   4.376  1.00 92.34           H  
ATOM    763 HG23 VAL A  47      -2.277   2.804   5.761  1.00 92.34           H  
ATOM    764  N   ALA A  48      -6.869   1.569   5.043  1.00 88.81           N  
ATOM    765  H   ALA A  48      -6.602   1.868   5.970  1.00 88.81           H  
ATOM    766  CA  ALA A  48      -8.215   1.028   4.865  1.00 88.81           C  
ATOM    767  HA  ALA A  48      -8.129   0.023   4.452  1.00 88.81           H  
ATOM    768  C   ALA A  48      -9.069   1.859   3.888  1.00 88.81           C  
ATOM    769  CB  ALA A  48      -8.862   0.905   6.244  1.00 88.81           C  
ATOM    770  HB1 ALA A  48      -8.961   1.884   6.712  1.00 88.81           H  
ATOM    771  HB2 ALA A  48      -8.233   0.270   6.868  1.00 88.81           H  
ATOM    772  HB3 ALA A  48      -9.848   0.447   6.156  1.00 88.81           H  
ATOM    773  O   ALA A  48      -9.765   1.298   3.042  1.00 88.81           O  
ATOM    774  N   GLN A  49      -8.977   3.190   3.920  1.00 89.19           N  
ATOM    775  H   GLN A  49      -8.415   3.606   4.649  1.00 89.19           H  
ATOM    776  CA  GLN A  49      -9.666   4.081   2.983  1.00 89.19           C  
ATOM    777  HA  GLN A  49     -10.721   3.810   2.964  1.00 89.19           H  
ATOM    778  C   GLN A  49      -9.145   3.913   1.549  1.00 89.19           C  
ATOM    779  CB  GLN A  49      -9.557   5.542   3.452  1.00 89.19           C  
ATOM    780  HB2 GLN A  49      -9.890   6.192   2.643  1.00 89.19           H  
ATOM    781  HB3 GLN A  49      -8.519   5.782   3.682  1.00 89.19           H  
ATOM    782  O   GLN A  49      -9.949   3.839   0.621  1.00 89.19           O  
ATOM    783  CG  GLN A  49     -10.444   5.808   4.682  1.00 89.19           C  
ATOM    784  HG2 GLN A  49     -10.141   5.171   5.513  1.00 89.19           H  
ATOM    785  HG3 GLN A  49     -11.473   5.546   4.436  1.00 89.19           H  
ATOM    786  CD  GLN A  49     -10.441   7.261   5.152  1.00 89.19           C  
ATOM    787  NE2 GLN A  49     -11.033   7.542   6.291  1.00 89.19           N  
ATOM    788 HE21 GLN A  49     -11.274   8.506   6.472  1.00 89.19           H  
ATOM    789 HE22 GLN A  49     -11.325   6.791   6.900  1.00 89.19           H  
ATOM    790  OE1 GLN A  49      -9.961   8.182   4.509  1.00 89.19           O  
ATOM    791  N   VAL A  50      -7.832   3.761   1.345  1.00 89.97           N  
ATOM    792  H   VAL A  50      -7.207   3.862   2.132  1.00 89.97           H  
ATOM    793  CA  VAL A  50      -7.254   3.429   0.030  1.00 89.97           C  
ATOM    794  HA  VAL A  50      -7.658   4.125  -0.705  1.00 89.97           H  
ATOM    795  C   VAL A  50      -7.685   2.028  -0.421  1.00 89.97           C  
ATOM    796  CB  VAL A  50      -5.722   3.621   0.046  1.00 89.97           C  
ATOM    797  HB  VAL A  50      -5.304   3.146   0.934  1.00 89.97           H  
ATOM    798  O   VAL A  50      -8.049   1.848  -1.584  1.00 89.97           O  
ATOM    799  CG1 VAL A  50      -5.023   3.031  -1.185  1.00 89.97           C  
ATOM    800 HG11 VAL A  50      -5.121   1.946  -1.187  1.00 89.97           H  
ATOM    801 HG12 VAL A  50      -3.961   3.272  -1.146  1.00 89.97           H  
ATOM    802 HG13 VAL A  50      -5.458   3.444  -2.095  1.00 89.97           H  
ATOM    803  CG2 VAL A  50      -5.397   5.122   0.067  1.00 89.97           C  
ATOM    804 HG21 VAL A  50      -5.798   5.611  -0.821  1.00 89.97           H  
ATOM    805 HG22 VAL A  50      -5.824   5.591   0.954  1.00 89.97           H  
ATOM    806 HG23 VAL A  50      -4.318   5.274   0.096  1.00 89.97           H  
ATOM    807  N   GLN A  51      -7.758   1.044   0.481  1.00 87.99           N  
ATOM    808  H   GLN A  51      -7.428   1.223   1.419  1.00 87.99           H  
ATOM    809  CA  GLN A  51      -8.326  -0.275   0.174  1.00 87.99           C  
ATOM    810  HA  GLN A  51      -7.782  -0.691  -0.674  1.00 87.99           H  
ATOM    811  C   GLN A  51      -9.805  -0.182  -0.255  1.00 87.99           C  
ATOM    812  CB  GLN A  51      -8.148  -1.231   1.367  1.00 87.99           C  
ATOM    813  HB2 GLN A  51      -8.782  -2.105   1.221  1.00 87.99           H  
ATOM    814  HB3 GLN A  51      -8.486  -0.724   2.270  1.00 87.99           H  
ATOM    815  O   GLN A  51     -10.154  -0.790  -1.268  1.00 87.99           O  
ATOM    816  CG  GLN A  51      -6.699  -1.722   1.559  1.00 87.99           C  
ATOM    817  HG2 GLN A  51      -6.456  -2.435   0.772  1.00 87.99           H  
ATOM    818  HG3 GLN A  51      -6.007  -0.883   1.472  1.00 87.99           H  
ATOM    819  CD  GLN A  51      -6.467  -2.382   2.922  1.00 87.99           C  
ATOM    820  NE2 GLN A  51      -5.342  -3.024   3.135  1.00 87.99           N  
ATOM    821 HE21 GLN A  51      -4.649  -3.146   2.411  1.00 87.99           H  
ATOM    822 HE22 GLN A  51      -5.144  -3.375   4.062  1.00 87.99           H  
ATOM    823  OE1 GLN A  51      -7.286  -2.342   3.821  1.00 87.99           O  
ATOM    824  N   ARG A  52     -10.654   0.604   0.435  1.00 83.17           N  
ATOM    825  H   ARG A  52     -10.300   1.038   1.275  1.00 83.17           H  
ATOM    826  CA  ARG A  52     -12.058   0.884   0.044  1.00 83.17           C  
ATOM    827  HA  ARG A  52     -12.610  -0.052  -0.032  1.00 83.17           H  
ATOM    828  C   ARG A  52     -12.127   1.534  -1.345  1.00 83.17           C  
ATOM    829  CB  ARG A  52     -12.766   1.784   1.089  1.00 83.17           C  
ATOM    830  HB2 ARG A  52     -12.161   2.676   1.250  1.00 83.17           H  
ATOM    831  HB3 ARG A  52     -13.720   2.107   0.673  1.00 83.17           H  
ATOM    832  O   ARG A  52     -12.807   1.023  -2.233  1.00 83.17           O  
ATOM    833  CG  ARG A  52     -13.057   1.131   2.457  1.00 83.17           C  
ATOM    834  HG2 ARG A  52     -12.140   0.703   2.862  1.00 83.17           H  
ATOM    835  HG3 ARG A  52     -13.782   0.327   2.324  1.00 83.17           H  
ATOM    836  CD  ARG A  52     -13.640   2.145   3.461  1.00 83.17           C  
ATOM    837  HD2 ARG A  52     -14.712   2.235   3.287  1.00 83.17           H  
ATOM    838  HD3 ARG A  52     -13.177   3.115   3.278  1.00 83.17           H  
ATOM    839  NE  ARG A  52     -13.395   1.768   4.874  1.00 83.17           N  
ATOM    840  HE  ARG A  52     -13.279   0.787   5.084  1.00 83.17           H  
ATOM    841  NH1 ARG A  52     -13.772   3.835   5.802  1.00 83.17           N  
ATOM    842 HH11 ARG A  52     -13.827   4.433   6.614  1.00 83.17           H  
ATOM    843 HH12 ARG A  52     -14.283   4.099   4.972  1.00 83.17           H  
ATOM    844  NH2 ARG A  52     -12.950   2.205   7.084  1.00 83.17           N  
ATOM    845 HH21 ARG A  52     -12.630   1.264   7.264  1.00 83.17           H  
ATOM    846 HH22 ARG A  52     -12.929   2.851   7.860  1.00 83.17           H  
ATOM    847  CZ  ARG A  52     -13.380   2.592   5.914  1.00 83.17           C  
ATOM    848  N   VAL A  53     -11.351   2.597  -1.576  1.00 84.70           N  
ATOM    849  H   VAL A  53     -10.811   2.950  -0.799  1.00 84.70           H  
ATOM    850  CA  VAL A  53     -11.248   3.302  -2.871  1.00 84.70           C  
ATOM    851  HA  VAL A  53     -12.215   3.745  -3.109  1.00 84.70           H  
ATOM    852  C   VAL A  53     -10.906   2.353  -4.023  1.00 84.70           C  
ATOM    853  CB  VAL A  53     -10.206   4.435  -2.761  1.00 84.70           C  
ATOM    854  HB  VAL A  53      -9.336   4.075  -2.212  1.00 84.70           H  
ATOM    855  O   VAL A  53     -11.452   2.476  -5.119  1.00 84.70           O  
ATOM    856  CG1 VAL A  53      -9.716   4.940  -4.119  1.00 84.70           C  
ATOM    857 HG11 VAL A  53      -9.082   4.193  -4.597  1.00 84.70           H  
ATOM    858 HG12 VAL A  53      -9.121   5.844  -3.984  1.00 84.70           H  
ATOM    859 HG13 VAL A  53     -10.577   5.152  -4.753  1.00 84.70           H  
ATOM    860  CG2 VAL A  53     -10.805   5.626  -2.003  1.00 84.70           C  
ATOM    861 HG21 VAL A  53     -10.046   6.397  -1.870  1.00 84.70           H  
ATOM    862 HG22 VAL A  53     -11.160   5.314  -1.021  1.00 84.70           H  
ATOM    863 HG23 VAL A  53     -11.645   6.038  -2.562  1.00 84.70           H  
ATOM    864  N   LEU A  54     -10.035   1.372  -3.793  1.00 80.95           N  
ATOM    865  H   LEU A  54      -9.587   1.335  -2.889  1.00 80.95           H  
ATOM    866  CA  LEU A  54      -9.624   0.419  -4.824  1.00 80.95           C  
ATOM    867  HA  LEU A  54      -9.519   0.964  -5.762  1.00 80.95           H  
ATOM    868  C   LEU A  54     -10.656  -0.684  -5.105  1.00 80.95           C  
ATOM    869  CB  LEU A  54      -8.253  -0.144  -4.440  1.00 80.95           C  
ATOM    870  HB2 LEU A  54      -8.318  -0.535  -3.425  1.00 80.95           H  
ATOM    871  HB3 LEU A  54      -7.998  -0.972  -5.102  1.00 80.95           H  
ATOM    872  O   LEU A  54     -10.576  -1.297  -6.173  1.00 80.95           O  
ATOM    873  CG  LEU A  54      -7.142   0.920  -4.516  1.00 80.95           C  
ATOM    874  HG  LEU A  54      -7.454   1.851  -4.041  1.00 80.95           H  
ATOM    875  CD1 LEU A  54      -5.928   0.385  -3.782  1.00 80.95           C  
ATOM    876 HD11 LEU A  54      -6.185   0.184  -2.742  1.00 80.95           H  
ATOM    877 HD12 LEU A  54      -5.132   1.130  -3.795  1.00 80.95           H  
ATOM    878 HD13 LEU A  54      -5.609  -0.538  -4.264  1.00 80.95           H  
ATOM    879  CD2 LEU A  54      -6.731   1.236  -5.957  1.00 80.95           C  
ATOM    880 HD21 LEU A  54      -6.448   0.323  -6.481  1.00 80.95           H  
ATOM    881 HD22 LEU A  54      -7.551   1.734  -6.474  1.00 80.95           H  
ATOM    882 HD23 LEU A  54      -5.882   1.920  -5.938  1.00 80.95           H  
ATOM    883  N   ARG A  55     -11.642  -0.904  -4.218  1.00 76.74           N  
ATOM    884  H   ARG A  55     -11.644  -0.363  -3.365  1.00 76.74           H  
ATOM    885  CA  ARG A  55     -12.794  -1.786  -4.488  1.00 76.74           C  
ATOM    886  HA  ARG A  55     -12.425  -2.700  -4.953  1.00 76.74           H  
ATOM    887  C   ARG A  55     -13.772  -1.174  -5.502  1.00 76.74           C  
ATOM    888  CB  ARG A  55     -13.534  -2.177  -3.186  1.00 76.74           C  
ATOM    889  HB2 ARG A  55     -13.898  -1.284  -2.677  1.00 76.74           H  
ATOM    890  HB3 ARG A  55     -14.403  -2.774  -3.463  1.00 76.74           H  
ATOM    891  O   ARG A  55     -14.388  -1.936  -6.250  1.00 76.74           O  
ATOM    892  CG  ARG A  55     -12.677  -3.008  -2.213  1.00 76.74           C  
ATOM    893  HG2 ARG A  55     -11.935  -2.365  -1.738  1.00 76.74           H  
ATOM    894  HG3 ARG A  55     -12.148  -3.768  -2.788  1.00 76.74           H  
ATOM    895  CD  ARG A  55     -13.483  -3.734  -1.119  1.00 76.74           C  
ATOM    896  HD2 ARG A  55     -12.839  -4.478  -0.652  1.00 76.74           H  
ATOM    897  HD3 ARG A  55     -14.300  -4.280  -1.592  1.00 76.74           H  
ATOM    898  NE  ARG A  55     -14.051  -2.857  -0.068  1.00 76.74           N  
ATOM    899  HE  ARG A  55     -15.029  -2.617  -0.137  1.00 76.74           H  
ATOM    900  NH1 ARG A  55     -12.310  -2.873   1.447  1.00 76.74           N  
ATOM    901 HH11 ARG A  55     -11.682  -3.214   0.733  1.00 76.74           H  
ATOM    902 HH12 ARG A  55     -12.020  -2.733   2.404  1.00 76.74           H  
ATOM    903  NH2 ARG A  55     -14.318  -2.186   2.081  1.00 76.74           N  
ATOM    904 HH21 ARG A  55     -15.307  -2.031   1.947  1.00 76.74           H  
ATOM    905 HH22 ARG A  55     -14.083  -2.144   3.063  1.00 76.74           H  
ATOM    906  CZ  ARG A  55     -13.558  -2.642   1.142  1.00 76.74           C  
ATOM    907  N   LYS A  56     -13.878   0.165  -5.556  1.00 78.51           N  
ATOM    908  H   LYS A  56     -13.310   0.691  -4.908  1.00 78.51           H  
ATOM    909  CA  LYS A  56     -14.826   0.917  -6.404  1.00 78.51           C  
ATOM    910  HA  LYS A  56     -15.832   0.729  -6.029  1.00 78.51           H  
ATOM    911  C   LYS A  56     -14.791   0.505  -7.883  1.00 78.51           C  
ATOM    912  CB  LYS A  56     -14.559   2.430  -6.328  1.00 78.51           C  
ATOM    913  HB2 LYS A  56     -13.535   2.616  -6.655  1.00 78.51           H  
ATOM    914  HB3 LYS A  56     -15.224   2.919  -7.041  1.00 78.51           H  
ATOM    915  O   LYS A  56     -13.738   0.222  -8.460  1.00 78.51           O  
ATOM    916  CG  LYS A  56     -14.783   3.101  -4.964  1.00 78.51           C  
ATOM    917  HG2 LYS A  56     -14.127   2.661  -4.213  1.00 78.51           H  
ATOM    918  HG3 LYS A  56     -15.821   2.964  -4.659  1.00 78.51           H  
ATOM    919  CD  LYS A  56     -14.477   4.601  -5.108  1.00 78.51           C  
ATOM    920  HD2 LYS A  56     -15.056   5.001  -5.941  1.00 78.51           H  
ATOM    921  HD3 LYS A  56     -13.419   4.730  -5.337  1.00 78.51           H  
ATOM    922  CE  LYS A  56     -14.822   5.407  -3.852  1.00 78.51           C  
ATOM    923  HE2 LYS A  56     -15.871   5.244  -3.604  1.00 78.51           H  
ATOM    924  HE3 LYS A  56     -14.221   5.048  -3.016  1.00 78.51           H  
ATOM    925  NZ  LYS A  56     -14.570   6.850  -4.089  1.00 78.51           N  
ATOM    926  HZ1 LYS A  56     -14.872   7.416  -3.309  1.00 78.51           H  
ATOM    927  HZ2 LYS A  56     -13.593   7.039  -4.265  1.00 78.51           H  
ATOM    928  HZ3 LYS A  56     -15.029   7.161  -4.933  1.00 78.51           H  
ATOM    929  N   THR A  57     -15.958   0.563  -8.523  1.00 71.28           N  
ATOM    930  H   THR A  57     -16.777   0.826  -7.995  1.00 71.28           H  
ATOM    931  CA  THR A  57     -16.151   0.300  -9.962  1.00 71.28           C  
ATOM    932  HA  THR A  57     -15.580  -0.585 -10.245  1.00 71.28           H  
ATOM    933  C   THR A  57     -15.670   1.457 -10.849  1.00 71.28           C  
ATOM    934  CB  THR A  57     -17.635   0.028 -10.250  1.00 71.28           C  
ATOM    935  HB  THR A  57     -17.775  -0.132 -11.319  1.00 71.28           H  
ATOM    936  O   THR A  57     -15.150   1.223 -11.938  1.00 71.28           O  
ATOM    937  CG2 THR A  57     -18.174  -1.181  -9.484  1.00 71.28           C  
ATOM    938 HG21 THR A  57     -17.530  -2.044  -9.649  1.00 71.28           H  
ATOM    939 HG22 THR A  57     -19.179  -1.418  -9.834  1.00 71.28           H  
ATOM    940 HG23 THR A  57     -18.213  -0.973  -8.414  1.00 71.28           H  
ATOM    941  OG1 THR A  57     -18.394   1.136  -9.827  1.00 71.28           O  
ATOM    942  HG1 THR A  57     -19.325   0.910  -9.892  1.00 71.28           H  
ATOM    943  N   LYS A  58     -15.782   2.699 -10.366  1.00 75.06           N  
ATOM    944  H   LYS A  58     -16.250   2.805  -9.477  1.00 75.06           H  
ATOM    945  CA  LYS A  58     -15.250   3.920 -10.985  1.00 75.06           C  
ATOM    946  HA  LYS A  58     -14.550   3.644 -11.774  1.00 75.06           H  
ATOM    947  C   LYS A  58     -14.486   4.725  -9.931  1.00 75.06           C  
ATOM    948  CB  LYS A  58     -16.411   4.721 -11.604  1.00 75.06           C  
ATOM    949  HB2 LYS A  58     -16.977   4.071 -12.272  1.00 75.06           H  
ATOM    950  HB3 LYS A  58     -17.075   5.066 -10.811  1.00 75.06           H  
ATOM    951  O   LYS A  58     -14.952   4.832  -8.800  1.00 75.06           O  
ATOM    952  CG  LYS A  58     -15.899   5.925 -12.405  1.00 75.06           C  
ATOM    953  HG2 LYS A  58     -15.262   5.563 -13.212  1.00 75.06           H  
ATOM    954  HG3 LYS A  58     -15.300   6.561 -11.753  1.00 75.06           H  
ATOM    955  CD  LYS A  58     -17.026   6.782 -12.996  1.00 75.06           C  
ATOM    956  HD2 LYS A  58     -17.644   7.181 -12.192  1.00 75.06           H  
ATOM    957  HD3 LYS A  58     -17.634   6.188 -13.678  1.00 75.06           H  
ATOM    958  CE  LYS A  58     -16.335   7.920 -13.749  1.00 75.06           C  
ATOM    959  HE2 LYS A  58     -15.751   7.501 -14.569  1.00 75.06           H  
ATOM    960  HE3 LYS A  58     -15.624   8.402 -13.078  1.00 75.06           H  
ATOM    961  NZ  LYS A  58     -17.243   8.959 -14.285  1.00 75.06           N  
ATOM    962  HZ1 LYS A  58     -17.767   9.417 -13.552  1.00 75.06           H  
ATOM    963  HZ2 LYS A  58     -16.638   9.659 -14.690  1.00 75.06           H  
ATOM    964  HZ3 LYS A  58     -17.843   8.607 -15.017  1.00 75.06           H  
ATOM    965  N   ARG A  59     -13.322   5.268 -10.298  1.00 83.74           N  
ATOM    966  H   ARG A  59     -13.000   5.094 -11.239  1.00 83.74           H  
ATOM    967  CA  ARG A  59     -12.401   5.997  -9.405  1.00 83.74           C  
ATOM    968  HA  ARG A  59     -12.897   6.232  -8.463  1.00 83.74           H  
ATOM    969  C   ARG A  59     -11.966   7.321 -10.041  1.00 83.74           C  
ATOM    970  CB  ARG A  59     -11.186   5.102  -9.115  1.00 83.74           C  
ATOM    971  HB2 ARG A  59     -10.489   5.661  -8.490  1.00 83.74           H  
ATOM    972  HB3 ARG A  59     -10.698   4.862 -10.060  1.00 83.74           H  
ATOM    973  O   ARG A  59     -11.725   7.334 -11.247  1.00 83.74           O  
ATOM    974  CG  ARG A  59     -11.547   3.803  -8.376  1.00 83.74           C  
ATOM    975  HG2 ARG A  59     -11.835   4.065  -7.358  1.00 83.74           H  
ATOM    976  HG3 ARG A  59     -12.388   3.301  -8.853  1.00 83.74           H  
ATOM    977  CD  ARG A  59     -10.381   2.811  -8.322  1.00 83.74           C  
ATOM    978  HD2 ARG A  59      -9.499   3.325  -7.938  1.00 83.74           H  
ATOM    979  HD3 ARG A  59     -10.660   2.026  -7.619  1.00 83.74           H  
ATOM    980  NE  ARG A  59     -10.089   2.204  -9.642  1.00 83.74           N  
ATOM    981  HE  ARG A  59     -10.489   2.659 -10.450  1.00 83.74           H  
ATOM    982  NH1 ARG A  59      -8.763   0.501  -8.860  1.00 83.74           N  
ATOM    983 HH11 ARG A  59      -8.181  -0.312  -9.004  1.00 83.74           H  
ATOM    984 HH12 ARG A  59      -8.981   0.805  -7.922  1.00 83.74           H  
ATOM    985  NH2 ARG A  59      -9.153   0.641 -11.035  1.00 83.74           N  
ATOM    986 HH21 ARG A  59      -9.681   0.996 -11.819  1.00 83.74           H  
ATOM    987 HH22 ARG A  59      -8.668  -0.239 -11.142  1.00 83.74           H  
ATOM    988  CZ  ARG A  59      -9.340   1.134  -9.845  1.00 83.74           C  
ATOM    989  N   THR A  60     -11.883   8.402  -9.266  1.00 88.03           N  
ATOM    990  H   THR A  60     -12.085   8.294  -8.282  1.00 88.03           H  
ATOM    991  CA  THR A  60     -11.624   9.784  -9.742  1.00 88.03           C  
ATOM    992  HA  THR A  60     -11.808   9.827 -10.816  1.00 88.03           H  
ATOM    993  C   THR A  60     -10.180  10.271  -9.515  1.00 88.03           C  
ATOM    994  CB  THR A  60     -12.602  10.772  -9.077  1.00 88.03           C  
ATOM    995  HB  THR A  60     -12.430  11.769  -9.483  1.00 88.03           H  
ATOM    996  O   THR A  60      -9.366   9.555  -8.929  1.00 88.03           O  
ATOM    997  CG2 THR A  60     -14.067  10.408  -9.322  1.00 88.03           C  
ATOM    998 HG21 THR A  60     -14.316   9.471  -8.823  1.00 88.03           H  
ATOM    999 HG22 THR A  60     -14.245  10.312 -10.393  1.00 88.03           H  
ATOM   1000 HG23 THR A  60     -14.705  11.199  -8.927  1.00 88.03           H  
ATOM   1001  OG1 THR A  60     -12.386  10.808  -7.683  1.00 88.03           O  
ATOM   1002  HG1 THR A  60     -12.806  11.601  -7.340  1.00 88.03           H  
ATOM   1003  N   ASP A  61      -9.851  11.510  -9.925  1.00 85.15           N  
ATOM   1004  H   ASP A  61     -10.498  12.018 -10.510  1.00 85.15           H  
ATOM   1005  CA  ASP A  61      -8.612  12.200  -9.505  1.00 85.15           C  
ATOM   1006  HA  ASP A  61      -7.750  11.660  -9.894  1.00 85.15           H  
ATOM   1007  C   ASP A  61      -8.466  12.229  -7.966  1.00 85.15           C  
ATOM   1008  CB  ASP A  61      -8.559  13.652 -10.038  1.00 85.15           C  
ATOM   1009  HB2 ASP A  61      -9.566  14.071 -10.042  1.00 85.15           H  
ATOM   1010  HB3 ASP A  61      -7.975  14.254  -9.341  1.00 85.15           H  
ATOM   1011  O   ASP A  61      -7.370  12.007  -7.464  1.00 85.15           O  
ATOM   1012  CG  ASP A  61      -7.916  13.834 -11.424  1.00 85.15           C  
ATOM   1013  OD1 ASP A  61      -6.665  13.962 -11.516  1.00 85.15           O  
ATOM   1014  OD2 ASP A  61      -8.681  13.961 -12.405  1.00 85.15           O  
ATOM   1015  N   ASP A  62      -9.546  12.438  -7.201  1.00 92.66           N  
ATOM   1016  H   ASP A  62     -10.424  12.658  -7.650  1.00 92.66           H  
ATOM   1017  CA  ASP A  62      -9.491  12.507  -5.727  1.00 92.66           C  
ATOM   1018  HA  ASP A  62      -8.697  13.196  -5.439  1.00 92.66           H  
ATOM   1019  C   ASP A  62      -9.197  11.145  -5.085  1.00 92.66           C  
ATOM   1020  CB  ASP A  62     -10.814  13.046  -5.165  1.00 92.66           C  
ATOM   1021  HB2 ASP A  62     -11.592  12.296  -5.299  1.00 92.66           H  
ATOM   1022  HB3 ASP A  62     -10.700  13.227  -4.096  1.00 92.66           H  
ATOM   1023  O   ASP A  62      -8.458  11.045  -4.104  1.00 92.66           O  
ATOM   1024  CG  ASP A  62     -11.234  14.342  -5.850  1.00 92.66           C  
ATOM   1025  OD1 ASP A  62     -10.411  15.284  -5.859  1.00 92.66           O  
ATOM   1026  OD2 ASP A  62     -12.341  14.325  -6.432  1.00 92.66           O  
ATOM   1027  N   ASP A  63      -9.744  10.078  -5.669  1.00 91.13           N  
ATOM   1028  H   ASP A  63     -10.333  10.239  -6.473  1.00 91.13           H  
ATOM   1029  CA  ASP A  63      -9.418   8.697  -5.310  1.00 91.13           C  
ATOM   1030  HA  ASP A  63      -9.555   8.552  -4.239  1.00 91.13           H  
ATOM   1031  C   ASP A  63      -7.949   8.361  -5.634  1.00 91.13           C  
ATOM   1032  CB  ASP A  63     -10.370   7.763  -6.071  1.00 91.13           C  
ATOM   1033  HB2 ASP A  63     -10.434   8.095  -7.107  1.00 91.13           H  
ATOM   1034  HB3 ASP A  63      -9.937   6.763  -6.104  1.00 91.13           H  
ATOM   1035  O   ASP A  63      -7.300   7.615  -4.895  1.00 91.13           O  
ATOM   1036  CG  ASP A  63     -11.786   7.670  -5.486  1.00 91.13           C  
ATOM   1037  OD1 ASP A  63     -11.999   7.867  -4.264  1.00 91.13           O  
ATOM   1038  OD2 ASP A  63     -12.709   7.300  -6.244  1.00 91.13           O  
ATOM   1039  N   LEU A  64      -7.398   8.934  -6.712  1.00 89.88           N  
ATOM   1040  H   LEU A  64      -7.981   9.527  -7.285  1.00 89.88           H  
ATOM   1041  CA  LEU A  64      -5.988   8.783  -7.072  1.00 89.88           C  
ATOM   1042  HA  LEU A  64      -5.726   7.734  -6.932  1.00 89.88           H  
ATOM   1043  C   LEU A  64      -5.070   9.602  -6.155  1.00 89.88           C  
ATOM   1044  CB  LEU A  64      -5.797   9.137  -8.558  1.00 89.88           C  
ATOM   1045  HB2 LEU A  64      -6.456   8.504  -9.153  1.00 89.88           H  
ATOM   1046  HB3 LEU A  64      -6.099  10.171  -8.722  1.00 89.88           H  
ATOM   1047  O   LEU A  64      -4.004   9.112  -5.786  1.00 89.88           O  
ATOM   1048  CG  LEU A  64      -4.355   8.970  -9.069  1.00 89.88           C  
ATOM   1049  HG  LEU A  64      -3.713   9.716  -8.600  1.00 89.88           H  
ATOM   1050  CD1 LEU A  64      -3.774   7.579  -8.795  1.00 89.88           C  
ATOM   1051 HD11 LEU A  64      -2.823   7.458  -9.314  1.00 89.88           H  
ATOM   1052 HD12 LEU A  64      -3.593   7.456  -7.727  1.00 89.88           H  
ATOM   1053 HD13 LEU A  64      -4.482   6.817  -9.120  1.00 89.88           H  
ATOM   1054  CD2 LEU A  64      -4.325   9.200 -10.578  1.00 89.88           C  
ATOM   1055 HD21 LEU A  64      -3.311   9.066 -10.954  1.00 89.88           H  
ATOM   1056 HD22 LEU A  64      -4.667  10.211 -10.803  1.00 89.88           H  
ATOM   1057 HD23 LEU A  64      -4.981   8.485 -11.073  1.00 89.88           H  
ATOM   1058  N   ASN A  65      -5.474  10.807  -5.750  1.00 93.65           N  
ATOM   1059  H   ASN A  65      -6.325  11.181  -6.144  1.00 93.65           H  
ATOM   1060  CA  ASN A  65      -4.718  11.632  -4.806  1.00 93.65           C  
ATOM   1061  HA  ASN A  65      -3.713  11.789  -5.198  1.00 93.65           H  
ATOM   1062  C   ASN A  65      -4.552  10.896  -3.466  1.00 93.65           C  
ATOM   1063  CB  ASN A  65      -5.387  13.010  -4.667  1.00 93.65           C  
ATOM   1064  HB2 ASN A  65      -6.426  12.880  -4.364  1.00 93.65           H  
ATOM   1065  HB3 ASN A  65      -4.877  13.569  -3.883  1.00 93.65           H  
ATOM   1066  O   ASN A  65      -3.421  10.669  -3.051  1.00 93.65           O  
ATOM   1067  CG  ASN A  65      -5.332  13.847  -5.940  1.00 93.65           C  
ATOM   1068  ND2 ASN A  65      -6.275  14.747  -6.110  1.00 93.65           N  
ATOM   1069 HD21 ASN A  65      -7.028  14.834  -5.443  1.00 93.65           H  
ATOM   1070 HD22 ASN A  65      -6.288  15.245  -6.989  1.00 93.65           H  
ATOM   1071  OD1 ASN A  65      -4.456  13.725  -6.789  1.00 93.65           O  
ATOM   1072  N   LYS A  66      -5.637  10.353  -2.888  1.00 93.88           N  
ATOM   1073  H   LYS A  66      -6.535  10.554  -3.303  1.00 93.88           H  
ATOM   1074  CA  LYS A  66      -5.587   9.527  -1.658  1.00 93.88           C  
ATOM   1075  HA  LYS A  66      -5.250  10.149  -0.829  1.00 93.88           H  
ATOM   1076  C   LYS A  66      -4.588   8.365  -1.749  1.00 93.88           C  
ATOM   1077  CB  LYS A  66      -6.987   8.973  -1.351  1.00 93.88           C  
ATOM   1078  HB2 LYS A  66      -7.370   8.476  -2.242  1.00 93.88           H  
ATOM   1079  HB3 LYS A  66      -6.913   8.233  -0.554  1.00 93.88           H  
ATOM   1080  O   LYS A  66      -3.833   8.123  -0.810  1.00 93.88           O  
ATOM   1081  CG  LYS A  66      -7.969  10.065  -0.904  1.00 93.88           C  
ATOM   1082  HG2 LYS A  66      -7.909  10.917  -1.581  1.00 93.88           H  
ATOM   1083  HG3 LYS A  66      -7.705  10.403   0.098  1.00 93.88           H  
ATOM   1084  CD  LYS A  66      -9.404   9.526  -0.910  1.00 93.88           C  
ATOM   1085  HD2 LYS A  66      -9.619   9.113  -1.895  1.00 93.88           H  
ATOM   1086  HD3 LYS A  66      -9.505   8.742  -0.159  1.00 93.88           H  
ATOM   1087  CE  LYS A  66     -10.383  10.667  -0.623  1.00 93.88           C  
ATOM   1088  HE2 LYS A  66     -10.219  11.030   0.391  1.00 93.88           H  
ATOM   1089  HE3 LYS A  66     -10.161  11.482  -1.312  1.00 93.88           H  
ATOM   1090  NZ  LYS A  66     -11.787  10.226  -0.806  1.00 93.88           N  
ATOM   1091  HZ1 LYS A  66     -12.020   9.497  -0.147  1.00 93.88           H  
ATOM   1092  HZ2 LYS A  66     -11.912   9.871  -1.743  1.00 93.88           H  
ATOM   1093  HZ3 LYS A  66     -12.420  11.001  -0.671  1.00 93.88           H  
ATOM   1094  N   LEU A  67      -4.555   7.656  -2.884  1.00 93.96           N  
ATOM   1095  H   LEU A  67      -5.212   7.902  -3.611  1.00 93.96           H  
ATOM   1096  CA  LEU A  67      -3.570   6.596  -3.132  1.00 93.96           C  
ATOM   1097  HA  LEU A  67      -3.601   5.896  -2.297  1.00 93.96           H  
ATOM   1098  C   LEU A  67      -2.137   7.151  -3.194  1.00 93.96           C  
ATOM   1099  CB  LEU A  67      -3.955   5.845  -4.424  1.00 93.96           C  
ATOM   1100  HB2 LEU A  67      -4.904   5.335  -4.258  1.00 93.96           H  
ATOM   1101  HB3 LEU A  67      -4.108   6.578  -5.215  1.00 93.96           H  
ATOM   1102  O   LEU A  67      -1.230   6.545  -2.631  1.00 93.96           O  
ATOM   1103  CG  LEU A  67      -2.910   4.824  -4.922  1.00 93.96           C  
ATOM   1104  HG  LEU A  67      -1.962   5.329  -5.106  1.00 93.96           H  
ATOM   1105  CD1 LEU A  67      -2.677   3.672  -3.944  1.00 93.96           C  
ATOM   1106 HD11 LEU A  67      -3.607   3.133  -3.767  1.00 93.96           H  
ATOM   1107 HD12 LEU A  67      -2.301   4.065  -2.999  1.00 93.96           H  
ATOM   1108 HD13 LEU A  67      -1.926   2.993  -4.348  1.00 93.96           H  
ATOM   1109  CD2 LEU A  67      -3.373   4.221  -6.249  1.00 93.96           C  
ATOM   1110 HD21 LEU A  67      -3.485   5.013  -6.989  1.00 93.96           H  
ATOM   1111 HD22 LEU A  67      -4.331   3.720  -6.113  1.00 93.96           H  
ATOM   1112 HD23 LEU A  67      -2.630   3.508  -6.607  1.00 93.96           H  
ATOM   1113  N   ARG A  68      -1.925   8.279  -3.882  1.00 94.48           N  
ATOM   1114  H   ARG A  68      -2.734   8.749  -4.261  1.00 94.48           H  
ATOM   1115  CA  ARG A  68      -0.608   8.913  -4.074  1.00 94.48           C  
ATOM   1116  HA  ARG A  68       0.110   8.165  -4.410  1.00 94.48           H  
ATOM   1117  C   ARG A  68      -0.035   9.503  -2.786  1.00 94.48           C  
ATOM   1118  CB  ARG A  68      -0.718  10.000  -5.150  1.00 94.48           C  
ATOM   1119  HB2 ARG A  68      -1.568  10.648  -4.936  1.00 94.48           H  
ATOM   1120  HB3 ARG A  68       0.188  10.607  -5.116  1.00 94.48           H  
ATOM   1121  O   ARG A  68       1.164   9.363  -2.552  1.00 94.48           O  
ATOM   1122  CG  ARG A  68      -0.857   9.397  -6.556  1.00 94.48           C  
ATOM   1123  HG2 ARG A  68       0.054   8.846  -6.790  1.00 94.48           H  
ATOM   1124  HG3 ARG A  68      -1.688   8.693  -6.589  1.00 94.48           H  
ATOM   1125  CD  ARG A  68      -1.075  10.477  -7.622  1.00 94.48           C  
ATOM   1126  HD2 ARG A  68      -1.216   9.993  -8.588  1.00 94.48           H  
ATOM   1127  HD3 ARG A  68      -1.985  11.028  -7.382  1.00 94.48           H  
ATOM   1128  NE  ARG A  68       0.067  11.411  -7.675  1.00 94.48           N  
ATOM   1129  HE  ARG A  68      -0.031  12.250  -7.121  1.00 94.48           H  
ATOM   1130  NH1 ARG A  68       1.516  10.106  -8.902  1.00 94.48           N  
ATOM   1131 HH11 ARG A  68       2.465   9.853  -9.140  1.00 94.48           H  
ATOM   1132 HH12 ARG A  68       0.756   9.517  -9.209  1.00 94.48           H  
ATOM   1133  NH2 ARG A  68       2.275  11.914  -7.843  1.00 94.48           N  
ATOM   1134 HH21 ARG A  68       3.205  11.691  -8.167  1.00 94.48           H  
ATOM   1135 HH22 ARG A  68       2.144  12.684  -7.203  1.00 94.48           H  
ATOM   1136  CZ  ARG A  68       1.271  11.140  -8.145  1.00 94.48           C  
ATOM   1137  N   ASP A  69      -0.874  10.108  -1.954  1.00 95.61           N  
ATOM   1138  H   ASP A  69      -1.828  10.245  -2.255  1.00 95.61           H  
ATOM   1139  CA  ASP A  69      -0.471  10.733  -0.693  1.00 95.61           C  
ATOM   1140  HA  ASP A  69       0.391  11.374  -0.879  1.00 95.61           H  
ATOM   1141  C   ASP A  69      -0.030   9.674   0.324  1.00 95.61           C  
ATOM   1142  CB  ASP A  69      -1.613  11.624  -0.173  1.00 95.61           C  
ATOM   1143  HB2 ASP A  69      -2.515  11.022  -0.059  1.00 95.61           H  
ATOM   1144  HB3 ASP A  69      -1.335  12.010   0.808  1.00 95.61           H  
ATOM   1145  O   ASP A  69       1.082   9.751   0.853  1.00 95.61           O  
ATOM   1146  CG  ASP A  69      -1.896  12.817  -1.100  1.00 95.61           C  
ATOM   1147  OD1 ASP A  69      -0.918  13.334  -1.695  1.00 95.61           O  
ATOM   1148  OD2 ASP A  69      -3.081  13.202  -1.214  1.00 95.61           O  
ATOM   1149  N   LEU A  70      -0.807   8.597   0.487  1.00 96.43           N  
ATOM   1150  H   LEU A  70      -1.719   8.588   0.054  1.00 96.43           H  
ATOM   1151  CA  LEU A  70      -0.409   7.452   1.312  1.00 96.43           C  
ATOM   1152  HA  LEU A  70      -0.152   7.826   2.303  1.00 96.43           H  
ATOM   1153  C   LEU A  70       0.825   6.725   0.745  1.00 96.43           C  
ATOM   1154  CB  LEU A  70      -1.610   6.506   1.432  1.00 96.43           C  
ATOM   1155  HB2 LEU A  70      -1.849   6.121   0.440  1.00 96.43           H  
ATOM   1156  HB3 LEU A  70      -2.470   7.069   1.793  1.00 96.43           H  
ATOM   1157  O   LEU A  70       1.702   6.300   1.498  1.00 96.43           O  
ATOM   1158  CG  LEU A  70      -1.354   5.326   2.383  1.00 96.43           C  
ATOM   1159  HG  LEU A  70      -0.456   4.788   2.082  1.00 96.43           H  
ATOM   1160  CD1 LEU A  70      -1.160   5.753   3.836  1.00 96.43           C  
ATOM   1161 HD11 LEU A  70      -0.198   6.253   3.954  1.00 96.43           H  
ATOM   1162 HD12 LEU A  70      -1.938   6.455   4.134  1.00 96.43           H  
ATOM   1163 HD13 LEU A  70      -1.181   4.888   4.498  1.00 96.43           H  
ATOM   1164  CD2 LEU A  70      -2.521   4.355   2.280  1.00 96.43           C  
ATOM   1165 HD21 LEU A  70      -3.445   4.868   2.546  1.00 96.43           H  
ATOM   1166 HD22 LEU A  70      -2.346   3.518   2.957  1.00 96.43           H  
ATOM   1167 HD23 LEU A  70      -2.598   3.974   1.262  1.00 96.43           H  
ATOM   1168  N   ASN A  71       0.942   6.615  -0.582  1.00 96.05           N  
ATOM   1169  H   ASN A  71       0.162   6.912  -1.151  1.00 96.05           H  
ATOM   1170  CA  ASN A  71       2.134   6.084  -1.254  1.00 96.05           C  
ATOM   1171  HA  ASN A  71       2.345   5.081  -0.881  1.00 96.05           H  
ATOM   1172  C   ASN A  71       3.394   6.932  -0.995  1.00 96.05           C  
ATOM   1173  CB  ASN A  71       1.870   6.032  -2.767  1.00 96.05           C  
ATOM   1174  HB2 ASN A  71       1.169   6.819  -3.047  1.00 96.05           H  
ATOM   1175  HB3 ASN A  71       2.795   6.276  -3.289  1.00 96.05           H  
ATOM   1176  O   ASN A  71       4.506   6.403  -1.078  1.00 96.05           O  
ATOM   1177  CG  ASN A  71       1.376   4.707  -3.321  1.00 96.05           C  
ATOM   1178  ND2 ASN A  71       0.944   4.710  -4.557  1.00 96.05           N  
ATOM   1179 HD21 ASN A  71       0.933   5.577  -5.075  1.00 96.05           H  
ATOM   1180 HD22 ASN A  71       0.584   3.836  -4.914  1.00 96.05           H  
ATOM   1181  OD1 ASN A  71       1.468   3.644  -2.734  1.00 96.05           O  
ATOM   1182  N   MET A  72       3.237   8.232  -0.730  1.00 95.78           N  
ATOM   1183  H   MET A  72       2.296   8.599  -0.743  1.00 95.78           H  
ATOM   1184  CA  MET A  72       4.308   9.164  -0.367  1.00 95.78           C  
ATOM   1185  HA  MET A  72       5.225   8.876  -0.882  1.00 95.78           H  
ATOM   1186  C   MET A  72       4.614   9.119   1.138  1.00 95.78           C  
ATOM   1187  CB  MET A  72       3.909  10.567  -0.858  1.00 95.78           C  
ATOM   1188  HB2 MET A  72       3.869  10.564  -1.947  1.00 95.78           H  
ATOM   1189  HB3 MET A  72       2.912  10.803  -0.484  1.00 95.78           H  
ATOM   1190  O   MET A  72       5.781   9.205   1.517  1.00 95.78           O  
ATOM   1191  CG  MET A  72       4.870  11.669  -0.402  1.00 95.78           C  
ATOM   1192  HG2 MET A  72       4.856  11.703   0.688  1.00 95.78           H  
ATOM   1193  HG3 MET A  72       5.877  11.403  -0.723  1.00 95.78           H  
ATOM   1194  SD  MET A  72       4.502  13.343  -1.009  1.00 95.78           S  
ATOM   1195  CE  MET A  72       2.747  13.524  -0.555  1.00 95.78           C  
ATOM   1196  HE1 MET A  72       2.133  12.870  -1.174  1.00 95.78           H  
ATOM   1197  HE2 MET A  72       2.424  14.551  -0.729  1.00 95.78           H  
ATOM   1198  HE3 MET A  72       2.596  13.268   0.493  1.00 95.78           H  
ATOM   1199  N   GLU A  73       3.611   8.936   1.998  1.00 96.07           N  
ATOM   1200  H   GLU A  73       2.664   8.959   1.648  1.00 96.07           H  
ATOM   1201  CA  GLU A  73       3.801   8.694   3.437  1.00 96.07           C  
ATOM   1202  HA  GLU A  73       4.398   9.506   3.853  1.00 96.07           H  
ATOM   1203  C   GLU A  73       4.574   7.385   3.675  1.00 96.07           C  
ATOM   1204  CB  GLU A  73       2.434   8.695   4.146  1.00 96.07           C  
ATOM   1205  HB2 GLU A  73       1.937   7.740   3.979  1.00 96.07           H  
ATOM   1206  HB3 GLU A  73       1.815   9.483   3.718  1.00 96.07           H  
ATOM   1207  O   GLU A  73       5.610   7.383   4.340  1.00 96.07           O  
ATOM   1208  CG  GLU A  73       2.566   8.957   5.655  1.00 96.07           C  
ATOM   1209  HG2 GLU A  73       2.919   9.977   5.801  1.00 96.07           H  
ATOM   1210  HG3 GLU A  73       3.324   8.291   6.067  1.00 96.07           H  
ATOM   1211  CD  GLU A  73       1.228   8.764   6.396  1.00 96.07           C  
ATOM   1212  OE1 GLU A  73       1.221   8.056   7.427  1.00 96.07           O  
ATOM   1213  OE2 GLU A  73       0.217   9.330   5.930  1.00 96.07           O  
ATOM   1214  N   VAL A  74       4.146   6.298   3.024  1.00 95.84           N  
ATOM   1215  H   VAL A  74       3.281   6.375   2.509  1.00 95.84           H  
ATOM   1216  CA  VAL A  74       4.834   4.998   3.043  1.00 95.84           C  
ATOM   1217  HA  VAL A  74       4.945   4.675   4.078  1.00 95.84           H  
ATOM   1218  C   VAL A  74       6.249   5.102   2.479  1.00 95.84           C  
ATOM   1219  CB  VAL A  74       3.997   3.941   2.298  1.00 95.84           C  
ATOM   1220  HB  VAL A  74       3.665   4.349   1.343  1.00 95.84           H  
ATOM   1221  O   VAL A  74       7.172   4.556   3.080  1.00 95.84           O  
ATOM   1222  CG1 VAL A  74       4.766   2.648   2.015  1.00 95.84           C  
ATOM   1223 HG11 VAL A  74       5.567   2.853   1.304  1.00 95.84           H  
ATOM   1224 HG12 VAL A  74       5.189   2.257   2.940  1.00 95.84           H  
ATOM   1225 HG13 VAL A  74       4.097   1.910   1.572  1.00 95.84           H  
ATOM   1226  CG2 VAL A  74       2.770   3.554   3.131  1.00 95.84           C  
ATOM   1227 HG21 VAL A  74       2.183   2.808   2.595  1.00 95.84           H  
ATOM   1228 HG22 VAL A  74       3.090   3.132   4.084  1.00 95.84           H  
ATOM   1229 HG23 VAL A  74       2.149   4.429   3.324  1.00 95.84           H  
ATOM   1230  N   ASP A  75       6.461   5.827   1.374  1.00 96.51           N  
ATOM   1231  H   ASP A  75       5.676   6.251   0.900  1.00 96.51           H  
ATOM   1232  CA  ASP A  75       7.814   6.043   0.853  1.00 96.51           C  
ATOM   1233  HA  ASP A  75       8.250   5.073   0.617  1.00 96.51           H  
ATOM   1234  C   ASP A  75       8.720   6.711   1.896  1.00 96.51           C  
ATOM   1235  CB  ASP A  75       7.791   6.877  -0.434  1.00 96.51           C  
ATOM   1236  HB2 ASP A  75       7.172   6.376  -1.179  1.00 96.51           H  
ATOM   1237  HB3 ASP A  75       7.367   7.862  -0.236  1.00 96.51           H  
ATOM   1238  O   ASP A  75       9.835   6.244   2.117  1.00 96.51           O  
ATOM   1239  CG  ASP A  75       9.211   7.031  -0.980  1.00 96.51           C  
ATOM   1240  OD1 ASP A  75       9.613   6.165  -1.787  1.00 96.51           O  
ATOM   1241  OD2 ASP A  75       9.925   7.965  -0.548  1.00 96.51           O  
ATOM   1242  N   ARG A  76       8.259   7.768   2.577  1.00 95.55           N  
ATOM   1243  H   ARG A  76       7.311   8.063   2.396  1.00 95.55           H  
ATOM   1244  CA  ARG A  76       9.067   8.525   3.555  1.00 95.55           C  
ATOM   1245  HA  ARG A  76       9.931   8.953   3.047  1.00 95.55           H  
ATOM   1246  C   ARG A  76       9.634   7.660   4.687  1.00 95.55           C  
ATOM   1247  CB  ARG A  76       8.231   9.676   4.135  1.00 95.55           C  
ATOM   1248  HB2 ARG A  76       8.726  10.073   5.021  1.00 95.55           H  
ATOM   1249  HB3 ARG A  76       7.261   9.287   4.444  1.00 95.55           H  
ATOM   1250  O   ARG A  76      10.708   8.001   5.179  1.00 95.55           O  
ATOM   1251  CG  ARG A  76       8.044  10.828   3.134  1.00 95.55           C  
ATOM   1252  HG2 ARG A  76       7.835  10.437   2.139  1.00 95.55           H  
ATOM   1253  HG3 ARG A  76       8.960  11.416   3.084  1.00 95.55           H  
ATOM   1254  CD  ARG A  76       6.880  11.714   3.590  1.00 95.55           C  
ATOM   1255  HD2 ARG A  76       7.128  12.149   4.558  1.00 95.55           H  
ATOM   1256  HD3 ARG A  76       5.997  11.086   3.706  1.00 95.55           H  
ATOM   1257  NE  ARG A  76       6.576  12.784   2.621  1.00 95.55           N  
ATOM   1258  HE  ARG A  76       7.067  12.760   1.739  1.00 95.55           H  
ATOM   1259  NH1 ARG A  76       4.886  13.768   3.828  1.00 95.55           N  
ATOM   1260 HH11 ARG A  76       4.120  14.424   3.885  1.00 95.55           H  
ATOM   1261 HH12 ARG A  76       4.979  13.056   4.539  1.00 95.55           H  
ATOM   1262  NH2 ARG A  76       5.399  14.565   1.817  1.00 95.55           N  
ATOM   1263 HH21 ARG A  76       4.641  15.224   1.918  1.00 95.55           H  
ATOM   1264 HH22 ARG A  76       5.808  14.440   0.901  1.00 95.55           H  
ATOM   1265  CZ  ARG A  76       5.631  13.699   2.760  1.00 95.55           C  
ATOM   1266  N   LEU A  77       8.961   6.569   5.056  1.00 95.27           N  
ATOM   1267  H   LEU A  77       8.086   6.384   4.587  1.00 95.27           H  
ATOM   1268  CA  LEU A  77       9.379   5.642   6.119  1.00 95.27           C  
ATOM   1269  HA  LEU A  77       9.911   6.196   6.892  1.00 95.27           H  
ATOM   1270  C   LEU A  77      10.325   4.524   5.655  1.00 95.27           C  
ATOM   1271  CB  LEU A  77       8.123   5.011   6.732  1.00 95.27           C  
ATOM   1272  HB2 LEU A  77       8.428   4.276   7.477  1.00 95.27           H  
ATOM   1273  HB3 LEU A  77       7.593   4.479   5.943  1.00 95.27           H  
ATOM   1274  O   LEU A  77      11.048   3.968   6.478  1.00 95.27           O  
ATOM   1275  CG  LEU A  77       7.161   6.009   7.397  1.00 95.27           C  
ATOM   1276  HG  LEU A  77       6.863   6.778   6.685  1.00 95.27           H  
ATOM   1277  CD1 LEU A  77       5.928   5.230   7.812  1.00 95.27           C  
ATOM   1278 HD11 LEU A  77       6.192   4.486   8.564  1.00 95.27           H  
ATOM   1279 HD12 LEU A  77       5.522   4.724   6.937  1.00 95.27           H  
ATOM   1280 HD13 LEU A  77       5.180   5.914   8.214  1.00 95.27           H  
ATOM   1281  CD2 LEU A  77       7.754   6.678   8.637  1.00 95.27           C  
ATOM   1282 HD21 LEU A  77       8.072   5.923   9.357  1.00 95.27           H  
ATOM   1283 HD22 LEU A  77       6.999   7.311   9.102  1.00 95.27           H  
ATOM   1284 HD23 LEU A  77       8.605   7.300   8.359  1.00 95.27           H  
ATOM   1285  N   MET A  78      10.325   4.186   4.364  1.00 94.06           N  
ATOM   1286  H   MET A  78       9.730   4.705   3.735  1.00 94.06           H  
ATOM   1287  CA  MET A  78      11.173   3.127   3.805  1.00 94.06           C  
ATOM   1288  HA  MET A  78      11.075   2.229   4.414  1.00 94.06           H  
ATOM   1289  C   MET A  78      12.651   3.538   3.789  1.00 94.06           C  
ATOM   1290  CB  MET A  78      10.723   2.805   2.370  1.00 94.06           C  
ATOM   1291  HB2 MET A  78      10.663   3.736   1.806  1.00 94.06           H  
ATOM   1292  HB3 MET A  78      11.476   2.185   1.884  1.00 94.06           H  
ATOM   1293  O   MET A  78      12.994   4.630   3.329  1.00 94.06           O  
ATOM   1294  CG  MET A  78       9.359   2.104   2.285  1.00 94.06           C  
ATOM   1295  HG2 MET A  78       9.019   2.149   1.250  1.00 94.06           H  
ATOM   1296  HG3 MET A  78       8.646   2.667   2.887  1.00 94.06           H  
ATOM   1297  SD  MET A  78       9.270   0.374   2.821  1.00 94.06           S  
ATOM   1298  CE  MET A  78      10.409  -0.432   1.675  1.00 94.06           C  
ATOM   1299  HE1 MET A  78      10.050  -0.319   0.651  1.00 94.06           H  
ATOM   1300  HE2 MET A  78      11.394   0.025   1.769  1.00 94.06           H  
ATOM   1301  HE3 MET A  78      10.492  -1.489   1.925  1.00 94.06           H  
ATOM   1302  N   SER A  79      13.548   2.629   4.166  1.00 94.86           N  
ATOM   1303  H   SER A  79      13.214   1.767   4.573  1.00 94.86           H  
ATOM   1304  CA  SER A  79      14.963   2.683   3.781  1.00 94.86           C  
ATOM   1305  HA  SER A  79      15.256   3.727   3.665  1.00 94.86           H  
ATOM   1306  C   SER A  79      15.206   1.999   2.430  1.00 94.86           C  
ATOM   1307  CB  SER A  79      15.840   2.095   4.890  1.00 94.86           C  
ATOM   1308  HB2 SER A  79      15.637   2.624   5.820  1.00 94.86           H  
ATOM   1309  HB3 SER A  79      16.885   2.253   4.622  1.00 94.86           H  
ATOM   1310  O   SER A  79      15.998   2.482   1.617  1.00 94.86           O  
ATOM   1311  OG  SER A  79      15.636   0.713   5.092  1.00 94.86           O  
ATOM   1312  HG  SER A  79      14.749   0.568   5.430  1.00 94.86           H  
ATOM   1313  N   MET A  80      14.463   0.932   2.121  1.00 94.78           N  
ATOM   1314  H   MET A  80      13.845   0.568   2.832  1.00 94.78           H  
ATOM   1315  CA  MET A  80      14.522   0.232   0.839  1.00 94.78           C  
ATOM   1316  HA  MET A  80      15.561   0.220   0.508  1.00 94.78           H  
ATOM   1317  C   MET A  80      13.705   0.967  -0.232  1.00 94.78           C  
ATOM   1318  CB  MET A  80      14.090  -1.230   0.991  1.00 94.78           C  
ATOM   1319  HB2 MET A  80      14.203  -1.713   0.020  1.00 94.78           H  
ATOM   1320  HB3 MET A  80      13.041  -1.293   1.278  1.00 94.78           H  
ATOM   1321  O   MET A  80      12.550   0.639  -0.519  1.00 94.78           O  
ATOM   1322  CG  MET A  80      14.917  -1.992   2.029  1.00 94.78           C  
ATOM   1323  HG2 MET A  80      14.606  -1.685   3.027  1.00 94.78           H  
ATOM   1324  HG3 MET A  80      15.974  -1.753   1.910  1.00 94.78           H  
ATOM   1325  SD  MET A  80      14.705  -3.778   1.881  1.00 94.78           S  
ATOM   1326  CE  MET A  80      15.844  -4.091   0.514  1.00 94.78           C  
ATOM   1327  HE1 MET A  80      15.567  -3.484  -0.348  1.00 94.78           H  
ATOM   1328  HE2 MET A  80      16.861  -3.851   0.823  1.00 94.78           H  
ATOM   1329  HE3 MET A  80      15.792  -5.144   0.237  1.00 94.78           H  
ATOM   1330  N   LYS A  81      14.316   1.971  -0.860  1.00 94.93           N  
ATOM   1331  H   LYS A  81      15.228   2.239  -0.520  1.00 94.93           H  
ATOM   1332  CA  LYS A  81      13.725   2.736  -1.971  1.00 94.93           C  
ATOM   1333  HA  LYS A  81      12.661   2.511  -2.042  1.00 94.93           H  
ATOM   1334  C   LYS A  81      14.336   2.373  -3.321  1.00 94.93           C  
ATOM   1335  CB  LYS A  81      13.847   4.243  -1.702  1.00 94.93           C  
ATOM   1336  HB2 LYS A  81      14.897   4.535  -1.720  1.00 94.93           H  
ATOM   1337  HB3 LYS A  81      13.324   4.784  -2.491  1.00 94.93           H  
ATOM   1338  O   LYS A  81      15.343   1.675  -3.407  1.00 94.93           O  
ATOM   1339  CG  LYS A  81      13.237   4.631  -0.353  1.00 94.93           C  
ATOM   1340  HG2 LYS A  81      12.257   4.166  -0.247  1.00 94.93           H  
ATOM   1341  HG3 LYS A  81      13.884   4.284   0.453  1.00 94.93           H  
ATOM   1342  CD  LYS A  81      13.077   6.147  -0.263  1.00 94.93           C  
ATOM   1343  HD2 LYS A  81      12.320   6.463  -0.980  1.00 94.93           H  
ATOM   1344  HD3 LYS A  81      14.021   6.649  -0.474  1.00 94.93           H  
ATOM   1345  CE  LYS A  81      12.624   6.465   1.154  1.00 94.93           C  
ATOM   1346  HE2 LYS A  81      13.466   6.404   1.843  1.00 94.93           H  
ATOM   1347  HE3 LYS A  81      11.914   5.695   1.457  1.00 94.93           H  
ATOM   1348  NZ  LYS A  81      11.951   7.771   1.234  1.00 94.93           N  
ATOM   1349  HZ1 LYS A  81      11.436   7.800   2.102  1.00 94.93           H  
ATOM   1350  HZ2 LYS A  81      11.246   7.817   0.513  1.00 94.93           H  
ATOM   1351  HZ3 LYS A  81      12.588   8.548   1.124  1.00 94.93           H  
ATOM   1352  N   SER A  82      13.716   2.874  -4.380  1.00 95.19           N  
ATOM   1353  H   SER A  82      12.851   3.374  -4.225  1.00 95.19           H  
ATOM   1354  CA  SER A  82      14.368   3.127  -5.663  1.00 95.19           C  
ATOM   1355  HA  SER A  82      15.404   2.792  -5.618  1.00 95.19           H  
ATOM   1356  C   SER A  82      14.401   4.634  -5.882  1.00 95.19           C  
ATOM   1357  CB  SER A  82      13.667   2.404  -6.817  1.00 95.19           C  
ATOM   1358  HB2 SER A  82      14.323   2.377  -7.686  1.00 95.19           H  
ATOM   1359  HB3 SER A  82      12.756   2.945  -7.074  1.00 95.19           H  
ATOM   1360  O   SER A  82      13.414   5.316  -5.607  1.00 95.19           O  
ATOM   1361  OG  SER A  82      13.320   1.088  -6.419  1.00 95.19           O  
ATOM   1362  HG  SER A  82      12.853   1.202  -5.588  1.00 95.19           H  
ATOM   1363  N   VAL A  83      15.535   5.150  -6.340  1.00 93.97           N  
ATOM   1364  H   VAL A  83      16.273   4.517  -6.611  1.00 93.97           H  
ATOM   1365  CA  VAL A  83      15.752   6.586  -6.583  1.00 93.97           C  
ATOM   1366  HA  VAL A  83      15.075   7.164  -5.954  1.00 93.97           H  
ATOM   1367  C   VAL A  83      15.416   6.890  -8.044  1.00 93.97           C  
ATOM   1368  CB  VAL A  83      17.200   6.967  -6.203  1.00 93.97           C  
ATOM   1369  HB  VAL A  83      17.892   6.406  -6.831  1.00 93.97           H  
ATOM   1370  O   VAL A  83      15.478   5.990  -8.878  1.00 93.97           O  
ATOM   1371  CG1 VAL A  83      17.485   8.464  -6.383  1.00 93.97           C  
ATOM   1372 HG11 VAL A  83      18.486   8.689  -6.015  1.00 93.97           H  
ATOM   1373 HG12 VAL A  83      17.463   8.733  -7.439  1.00 93.97           H  
ATOM   1374 HG13 VAL A  83      16.760   9.060  -5.828  1.00 93.97           H  
ATOM   1375  CG2 VAL A  83      17.483   6.626  -4.731  1.00 93.97           C  
ATOM   1376 HG21 VAL A  83      18.504   6.915  -4.481  1.00 93.97           H  
ATOM   1377 HG22 VAL A  83      16.785   7.149  -4.077  1.00 93.97           H  
ATOM   1378 HG23 VAL A  83      17.408   5.551  -4.569  1.00 93.97           H  
ATOM   1379  N   GLN A  84      15.056   8.125  -8.405  1.00 94.58           N  
ATOM   1380  H   GLN A  84      15.011   8.856  -7.710  1.00 94.58           H  
ATOM   1381  CA  GLN A  84      14.944   8.490  -9.823  1.00 94.58           C  
ATOM   1382  HA  GLN A  84      14.348   7.729 -10.326  1.00 94.58           H  
ATOM   1383  C   GLN A  84      16.345   8.506 -10.456  1.00 94.58           C  
ATOM   1384  CB  GLN A  84      14.216   9.836  -9.992  1.00 94.58           C  
ATOM   1385  HB2 GLN A  84      13.284   9.818  -9.427  1.00 94.58           H  
ATOM   1386  HB3 GLN A  84      14.835  10.636  -9.585  1.00 94.58           H  
ATOM   1387  O   GLN A  84      17.084   9.482 -10.327  1.00 94.58           O  
ATOM   1388  CG  GLN A  84      13.907  10.142 -11.473  1.00 94.58           C  
ATOM   1389  HG2 GLN A  84      14.815  10.061 -12.070  1.00 94.58           H  
ATOM   1390  HG3 GLN A  84      13.557  11.172 -11.550  1.00 94.58           H  
ATOM   1391  CD  GLN A  84      12.821   9.242 -12.059  1.00 94.58           C  
ATOM   1392  NE2 GLN A  84      12.944   8.795 -13.287  1.00 94.58           N  
ATOM   1393 HE21 GLN A  84      12.187   8.254 -13.679  1.00 94.58           H  
ATOM   1394 HE22 GLN A  84      13.758   9.005 -13.846  1.00 94.58           H  
ATOM   1395  OE1 GLN A  84      11.834   8.934 -11.413  1.00 94.58           O  
ATOM   1396  N   LYS A  85      16.715   7.420 -11.139  1.00 95.06           N  
ATOM   1397  H   LYS A  85      16.108   6.614 -11.107  1.00 95.06           H  
ATOM   1398  CA  LYS A  85      17.986   7.289 -11.855  1.00 95.06           C  
ATOM   1399  HA  LYS A  85      18.469   8.265 -11.900  1.00 95.06           H  
ATOM   1400  C   LYS A  85      17.710   6.839 -13.285  1.00 95.06           C  
ATOM   1401  CB  LYS A  85      18.907   6.324 -11.083  1.00 95.06           C  
ATOM   1402  HB2 LYS A  85      18.483   5.321 -11.119  1.00 95.06           H  
ATOM   1403  HB3 LYS A  85      18.945   6.620 -10.035  1.00 95.06           H  
ATOM   1404  O   LYS A  85      17.484   5.656 -13.536  1.00 95.06           O  
ATOM   1405  CG  LYS A  85      20.344   6.268 -11.632  1.00 95.06           C  
ATOM   1406  HG2 LYS A  85      20.324   6.107 -12.710  1.00 95.06           H  
ATOM   1407  HG3 LYS A  85      20.846   5.416 -11.174  1.00 95.06           H  
ATOM   1408  CD  LYS A  85      21.149   7.537 -11.307  1.00 95.06           C  
ATOM   1409  HD2 LYS A  85      21.157   7.674 -10.225  1.00 95.06           H  
ATOM   1410  HD3 LYS A  85      20.683   8.405 -11.774  1.00 95.06           H  
ATOM   1411  CE  LYS A  85      22.588   7.394 -11.819  1.00 95.06           C  
ATOM   1412  HE2 LYS A  85      22.987   6.447 -11.457  1.00 95.06           H  
ATOM   1413  HE3 LYS A  85      22.568   7.351 -12.908  1.00 95.06           H  
ATOM   1414  NZ  LYS A  85      23.452   8.511 -11.356  1.00 95.06           N  
ATOM   1415  HZ1 LYS A  85      23.478   8.540 -10.347  1.00 95.06           H  
ATOM   1416  HZ2 LYS A  85      24.398   8.387 -11.688  1.00 95.06           H  
ATOM   1417  HZ3 LYS A  85      23.107   9.397 -11.696  1.00 95.06           H  
ATOM   1418  N   ASN A  86      17.715   7.799 -14.207  1.00 94.25           N  
ATOM   1419  H   ASN A  86      17.842   8.758 -13.917  1.00 94.25           H  
ATOM   1420  CA  ASN A  86      17.606   7.511 -15.633  1.00 94.25           C  
ATOM   1421  HA  ASN A  86      16.879   6.707 -15.749  1.00 94.25           H  
ATOM   1422  C   ASN A  86      18.957   6.995 -16.156  1.00 94.25           C  
ATOM   1423  CB  ASN A  86      17.094   8.736 -16.420  1.00 94.25           C  
ATOM   1424  HB2 ASN A  86      17.144   8.497 -17.482  1.00 94.25           H  
ATOM   1425  HB3 ASN A  86      17.743   9.593 -16.238  1.00 94.25           H  
ATOM   1426  O   ASN A  86      20.013   7.495 -15.758  1.00 94.25           O  
ATOM   1427  CG  ASN A  86      15.660   9.130 -16.092  1.00 94.25           C  
ATOM   1428  ND2 ASN A  86      14.895   9.572 -17.062  1.00 94.25           N  
ATOM   1429 HD21 ASN A  86      13.920   9.714 -16.842  1.00 94.25           H  
ATOM   1430 HD22 ASN A  86      15.204   9.544 -18.023  1.00 94.25           H  
ATOM   1431  OD1 ASN A  86      15.200   9.057 -14.964  1.00 94.25           O  
ATOM   1432  N   THR A  87      18.919   6.017 -17.058  1.00 94.84           N  
ATOM   1433  H   THR A  87      18.013   5.686 -17.361  1.00 94.84           H  
ATOM   1434  CA  THR A  87      20.103   5.349 -17.612  1.00 94.84           C  
ATOM   1435  HA  THR A  87      20.995   5.913 -17.338  1.00 94.84           H  
ATOM   1436  C   THR A  87      20.026   5.312 -19.131  1.00 94.84           C  
ATOM   1437  CB  THR A  87      20.256   3.932 -17.038  1.00 94.84           C  
ATOM   1438  HB  THR A  87      19.344   3.367 -17.231  1.00 94.84           H  
ATOM   1439  O   THR A  87      18.994   4.976 -19.707  1.00 94.84           O  
ATOM   1440  CG2 THR A  87      21.452   3.165 -17.608  1.00 94.84           C  
ATOM   1441 HG21 THR A  87      22.369   3.745 -17.503  1.00 94.84           H  
ATOM   1442 HG22 THR A  87      21.566   2.216 -17.085  1.00 94.84           H  
ATOM   1443 HG23 THR A  87      21.286   2.939 -18.661  1.00 94.84           H  
ATOM   1444  OG1 THR A  87      20.469   4.016 -15.646  1.00 94.84           O  
ATOM   1445  HG1 THR A  87      21.390   4.254 -15.510  1.00 94.84           H  
ATOM   1446  N   ILE A  88      21.142   5.643 -19.777  1.00 95.03           N  
ATOM   1447  H   ILE A  88      21.966   5.867 -19.239  1.00 95.03           H  
ATOM   1448  CA  ILE A  88      21.302   5.602 -21.230  1.00 95.03           C  
ATOM   1449  HA  ILE A  88      20.384   5.250 -21.701  1.00 95.03           H  
ATOM   1450  C   ILE A  88      22.418   4.600 -21.519  1.00 95.03           C  
ATOM   1451  CB  ILE A  88      21.617   7.012 -21.785  1.00 95.03           C  
ATOM   1452  HB  ILE A  88      22.590   7.328 -21.409  1.00 95.03           H  
ATOM   1453  O   ILE A  88      23.589   4.932 -21.340  1.00 95.03           O  
ATOM   1454  CG1 ILE A  88      20.575   8.061 -21.328  1.00 95.03           C  
ATOM   1455 HG12 ILE A  88      20.602   8.139 -20.241  1.00 95.03           H  
ATOM   1456 HG13 ILE A  88      19.576   7.731 -21.612  1.00 95.03           H  
ATOM   1457  CG2 ILE A  88      21.697   6.928 -23.316  1.00 95.03           C  
ATOM   1458 HG21 ILE A  88      22.408   6.159 -23.616  1.00 95.03           H  
ATOM   1459 HG22 ILE A  88      20.719   6.679 -23.729  1.00 95.03           H  
ATOM   1460 HG23 ILE A  88      22.038   7.873 -23.737  1.00 95.03           H  
ATOM   1461  CD1 ILE A  88      20.806   9.473 -21.883  1.00 95.03           C  
ATOM   1462 HD11 ILE A  88      20.109  10.163 -21.407  1.00 95.03           H  
ATOM   1463 HD12 ILE A  88      21.825   9.794 -21.669  1.00 95.03           H  
ATOM   1464 HD13 ILE A  88      20.630   9.494 -22.958  1.00 95.03           H  
ATOM   1465  N   PHE A  89      22.067   3.379 -21.923  1.00 93.74           N  
ATOM   1466  H   PHE A  89      21.090   3.182 -22.089  1.00 93.74           H  
ATOM   1467  CA  PHE A  89      23.059   2.349 -22.237  1.00 93.74           C  
ATOM   1468  HA  PHE A  89      23.831   2.361 -21.468  1.00 93.74           H  
ATOM   1469  C   PHE A  89      23.741   2.642 -23.572  1.00 93.74           C  
ATOM   1470  CB  PHE A  89      22.414   0.958 -22.251  1.00 93.74           C  
ATOM   1471  HB2 PHE A  89      23.129   0.256 -22.682  1.00 93.74           H  
ATOM   1472  HB3 PHE A  89      21.534   0.972 -22.895  1.00 93.74           H  
ATOM   1473  O   PHE A  89      23.062   2.838 -24.584  1.00 93.74           O  
ATOM   1474  CG  PHE A  89      22.053   0.428 -20.882  1.00 93.74           C  
ATOM   1475  CD1 PHE A  89      23.076   0.153 -19.956  1.00 93.74           C  
ATOM   1476  HD1 PHE A  89      24.108   0.346 -20.209  1.00 93.74           H  
ATOM   1477  CD2 PHE A  89      20.710   0.204 -20.527  1.00 93.74           C  
ATOM   1478  HD2 PHE A  89      19.920   0.437 -21.226  1.00 93.74           H  
ATOM   1479  CE1 PHE A  89      22.760  -0.340 -18.681  1.00 93.74           C  
ATOM   1480  HE1 PHE A  89      23.545  -0.503 -17.957  1.00 93.74           H  
ATOM   1481  CE2 PHE A  89      20.399  -0.319 -19.258  1.00 93.74           C  
ATOM   1482  HE2 PHE A  89      19.373  -0.502 -18.975  1.00 93.74           H  
ATOM   1483  CZ  PHE A  89      21.423  -0.589 -18.336  1.00 93.74           C  
ATOM   1484  HZ  PHE A  89      21.182  -0.969 -17.355  1.00 93.74           H  
ATOM   1485  N   LYS A  90      25.076   2.646 -23.577  1.00 91.24           N  
ATOM   1486  H   LYS A  90      25.553   2.490 -22.700  1.00 91.24           H  
ATOM   1487  CA  LYS A  90      25.923   2.996 -24.724  1.00 91.24           C  
ATOM   1488  HA  LYS A  90      25.287   3.250 -25.572  1.00 91.24           H  
ATOM   1489  C   LYS A  90      26.798   1.828 -25.169  1.00 91.24           C  
ATOM   1490  CB  LYS A  90      26.759   4.233 -24.350  1.00 91.24           C  
ATOM   1491  HB2 LYS A  90      27.194   4.090 -23.361  1.00 91.24           H  
ATOM   1492  HB3 LYS A  90      27.570   4.366 -25.066  1.00 91.24           H  
ATOM   1493  O   LYS A  90      26.995   0.841 -24.458  1.00 91.24           O  
ATOM   1494  CG  LYS A  90      25.894   5.499 -24.365  1.00 91.24           C  
ATOM   1495  HG2 LYS A  90      25.622   5.713 -25.399  1.00 91.24           H  
ATOM   1496  HG3 LYS A  90      24.983   5.334 -23.789  1.00 91.24           H  
ATOM   1497  CD  LYS A  90      26.625   6.709 -23.776  1.00 91.24           C  
ATOM   1498  HD2 LYS A  90      26.829   6.527 -22.721  1.00 91.24           H  
ATOM   1499  HD3 LYS A  90      27.559   6.872 -24.314  1.00 91.24           H  
ATOM   1500  CE  LYS A  90      25.708   7.922 -23.939  1.00 91.24           C  
ATOM   1501  HE2 LYS A  90      24.755   7.710 -23.454  1.00 91.24           H  
ATOM   1502  HE3 LYS A  90      25.512   8.051 -25.004  1.00 91.24           H  
ATOM   1503  NZ  LYS A  90      26.306   9.162 -23.398  1.00 91.24           N  
ATOM   1504  HZ1 LYS A  90      25.696   9.943 -23.591  1.00 91.24           H  
ATOM   1505  HZ2 LYS A  90      27.192   9.350 -23.846  1.00 91.24           H  
ATOM   1506  HZ3 LYS A  90      26.456   9.081 -22.403  1.00 91.24           H  
ATOM   1507  N   VAL A  91      27.371   1.953 -26.369  1.00 85.16           N  
ATOM   1508  H   VAL A  91      27.140   2.778 -26.904  1.00 85.16           H  
ATOM   1509  CA  VAL A  91      28.372   1.006 -26.895  1.00 85.16           C  
ATOM   1510  HA  VAL A  91      27.965  -0.003 -26.828  1.00 85.16           H  
ATOM   1511  C   VAL A  91      29.631   1.060 -26.022  1.00 85.16           C  
ATOM   1512  CB  VAL A  91      28.696   1.284 -28.376  1.00 85.16           C  
ATOM   1513  HB  VAL A  91      29.130   2.279 -28.476  1.00 85.16           H  
ATOM   1514  O   VAL A  91      30.462   1.957 -26.172  1.00 85.16           O  
ATOM   1515  CG1 VAL A  91      29.694   0.252 -28.927  1.00 85.16           C  
ATOM   1516 HG11 VAL A  91      30.645   0.330 -28.399  1.00 85.16           H  
ATOM   1517 HG12 VAL A  91      29.872   0.434 -29.987  1.00 85.16           H  
ATOM   1518 HG13 VAL A  91      29.298  -0.754 -28.794  1.00 85.16           H  
ATOM   1519  CG2 VAL A  91      27.444   1.219 -29.263  1.00 85.16           C  
ATOM   1520 HG21 VAL A  91      27.000   0.224 -29.214  1.00 85.16           H  
ATOM   1521 HG22 VAL A  91      27.707   1.452 -30.295  1.00 85.16           H  
ATOM   1522 HG23 VAL A  91      26.708   1.952 -28.932  1.00 85.16           H  
ATOM   1523  N   GLY A  92      29.750   0.093 -25.113  1.00 85.58           N  
ATOM   1524  H   GLY A  92      28.993  -0.574 -25.053  1.00 85.58           H  
ATOM   1525  CA  GLY A  92      30.749   0.049 -24.041  1.00 85.58           C  
ATOM   1526  HA2 GLY A  92      31.618  -0.522 -24.367  1.00 85.58           H  
ATOM   1527  HA3 GLY A  92      31.063   1.062 -23.789  1.00 85.58           H  
ATOM   1528  C   GLY A  92      30.182  -0.595 -22.773  1.00 85.58           C  
ATOM   1529  O   GLY A  92      30.806  -1.496 -22.223  1.00 85.58           O  
ATOM   1530  N   ASP A  93      28.958  -0.216 -22.389  1.00 88.74           N  
ATOM   1531  H   ASP A  93      28.500   0.533 -22.889  1.00 88.74           H  
ATOM   1532  CA  ASP A  93      28.188  -0.853 -21.308  1.00 88.74           C  
ATOM   1533  HA  ASP A  93      28.773  -0.879 -20.388  1.00 88.74           H  
ATOM   1534  C   ASP A  93      27.767  -2.280 -21.680  1.00 88.74           C  
ATOM   1535  CB  ASP A  93      26.898  -0.050 -21.082  1.00 88.74           C  
ATOM   1536  HB2 ASP A  93      26.288  -0.565 -20.340  1.00 88.74           H  
ATOM   1537  HB3 ASP A  93      26.319  -0.017 -22.004  1.00 88.74           H  
ATOM   1538  O   ASP A  93      27.820  -3.219 -20.884  1.00 88.74           O  
ATOM   1539  CG  ASP A  93      27.160   1.367 -20.597  1.00 88.74           C  
ATOM   1540  OD1 ASP A  93      27.743   1.475 -19.499  1.00 88.74           O  
ATOM   1541  OD2 ASP A  93      26.747   2.299 -21.326  1.00 88.74           O  
ATOM   1542  N   LEU A  94      27.326  -2.416 -22.929  1.00 93.76           N  
ATOM   1543  H   LEU A  94      27.331  -1.580 -23.496  1.00 93.76           H  
ATOM   1544  CA  LEU A  94      26.788  -3.619 -23.548  1.00 93.76           C  
ATOM   1545  HA  LEU A  94      27.101  -4.501 -22.989  1.00 93.76           H  
ATOM   1546  C   LEU A  94      27.343  -3.737 -24.974  1.00 93.76           C  
ATOM   1547  CB  LEU A  94      25.249  -3.522 -23.544  1.00 93.76           C  
ATOM   1548  HB2 LEU A  94      24.839  -4.316 -24.168  1.00 93.76           H  
ATOM   1549  HB3 LEU A  94      24.983  -2.569 -24.002  1.00 93.76           H  
ATOM   1550  O   LEU A  94      27.768  -2.743 -25.579  1.00 93.76           O  
ATOM   1551  CG  LEU A  94      24.567  -3.586 -22.165  1.00 93.76           C  
ATOM   1552  HG  LEU A  94      24.972  -2.814 -21.511  1.00 93.76           H  
ATOM   1553  CD1 LEU A  94      23.066  -3.335 -22.319  1.00 93.76           C  
ATOM   1554 HD11 LEU A  94      22.612  -4.105 -22.942  1.00 93.76           H  
ATOM   1555 HD12 LEU A  94      22.905  -2.357 -22.773  1.00 93.76           H  
ATOM   1556 HD13 LEU A  94      22.598  -3.328 -21.334  1.00 93.76           H  
ATOM   1557  CD2 LEU A  94      24.749  -4.952 -21.507  1.00 93.76           C  
ATOM   1558 HD21 LEU A  94      25.800  -5.091 -21.254  1.00 93.76           H  
ATOM   1559 HD22 LEU A  94      24.168  -4.989 -20.586  1.00 93.76           H  
ATOM   1560 HD23 LEU A  94      24.424  -5.745 -22.180  1.00 93.76           H  
ATOM   1561  N   ALA A  95      27.343  -4.952 -25.528  1.00 94.03           N  
ATOM   1562  H   ALA A  95      26.962  -5.733 -25.015  1.00 94.03           H  
ATOM   1563  CA  ALA A  95      27.694  -5.150 -26.933  1.00 94.03           C  
ATOM   1564  HA  ALA A  95      28.601  -4.580 -27.136  1.00 94.03           H  
ATOM   1565  C   ALA A  95      26.595  -4.603 -27.873  1.00 94.03           C  
ATOM   1566  CB  ALA A  95      28.029  -6.627 -27.156  1.00 94.03           C  
ATOM   1567  HB1 ALA A  95      27.143  -7.240 -26.991  1.00 94.03           H  
ATOM   1568  HB2 ALA A  95      28.376  -6.783 -28.177  1.00 94.03           H  
ATOM   1569  HB3 ALA A  95      28.810  -6.942 -26.464  1.00 94.03           H  
ATOM   1570  O   ALA A  95      25.458  -4.372 -27.465  1.00 94.03           O  
ATOM   1571  N   ARG A  96      26.922  -4.355 -29.151  1.00 92.01           N  
ATOM   1572  H   ARG A  96      27.840  -4.637 -29.464  1.00 92.01           H  
ATOM   1573  CA  ARG A  96      25.992  -3.704 -30.100  1.00 92.01           C  
ATOM   1574  HA  ARG A  96      25.645  -2.772 -29.653  1.00 92.01           H  
ATOM   1575  C   ARG A  96      24.724  -4.532 -30.342  1.00 92.01           C  
ATOM   1576  CB  ARG A  96      26.727  -3.382 -31.413  1.00 92.01           C  
ATOM   1577  HB2 ARG A  96      27.614  -2.792 -31.184  1.00 92.01           H  
ATOM   1578  HB3 ARG A  96      27.042  -4.315 -31.880  1.00 92.01           H  
ATOM   1579  O   ARG A  96      23.646  -3.964 -30.474  1.00 92.01           O  
ATOM   1580  CG  ARG A  96      25.847  -2.593 -32.399  1.00 92.01           C  
ATOM   1581  HG2 ARG A  96      24.958  -3.174 -32.643  1.00 92.01           H  
ATOM   1582  HG3 ARG A  96      25.539  -1.654 -31.940  1.00 92.01           H  
ATOM   1583  CD  ARG A  96      26.599  -2.304 -33.704  1.00 92.01           C  
ATOM   1584  HD2 ARG A  96      27.473  -1.688 -33.491  1.00 92.01           H  
ATOM   1585  HD3 ARG A  96      26.953  -3.249 -34.116  1.00 92.01           H  
ATOM   1586  NE  ARG A  96      25.719  -1.657 -34.701  1.00 92.01           N  
ATOM   1587  HE  ARG A  96      25.065  -2.268 -35.169  1.00 92.01           H  
ATOM   1588  NH1 ARG A  96      26.452   0.518 -34.500  1.00 92.01           N  
ATOM   1589 HH11 ARG A  96      27.059   0.239 -33.743  1.00 92.01           H  
ATOM   1590 HH12 ARG A  96      26.345   1.496 -34.726  1.00 92.01           H  
ATOM   1591  NH2 ARG A  96      24.829   0.030 -35.943  1.00 92.01           N  
ATOM   1592 HH21 ARG A  96      24.786   1.008 -36.193  1.00 92.01           H  
ATOM   1593 HH22 ARG A  96      24.177  -0.618 -36.362  1.00 92.01           H  
ATOM   1594  CZ  ARG A  96      25.676  -0.380 -35.042  1.00 92.01           C  
ATOM   1595  N   ASP A  97      24.855  -5.849 -30.390  1.00 94.28           N  
ATOM   1596  H   ASP A  97      25.757  -6.250 -30.179  1.00 94.28           H  
ATOM   1597  CA  ASP A  97      23.753  -6.811 -30.438  1.00 94.28           C  
ATOM   1598  HA  ASP A  97      23.090  -6.557 -31.265  1.00 94.28           H  
ATOM   1599  C   ASP A  97      22.911  -6.781 -29.153  1.00 94.28           C  
ATOM   1600  CB  ASP A  97      24.334  -8.214 -30.701  1.00 94.28           C  
ATOM   1601  HB2 ASP A  97      24.817  -8.214 -31.678  1.00 94.28           H  
ATOM   1602  HB3 ASP A  97      23.514  -8.931 -30.736  1.00 94.28           H  
ATOM   1603  O   ASP A  97      21.687  -6.730 -29.233  1.00 94.28           O  
ATOM   1604  CG  ASP A  97      25.362  -8.653 -29.646  1.00 94.28           C  
ATOM   1605  OD1 ASP A  97      26.357  -7.905 -29.476  1.00 94.28           O  
ATOM   1606  OD2 ASP A  97      25.135  -9.696 -29.000  1.00 94.28           O  
ATOM   1607  N   GLU A  98      23.548  -6.707 -27.982  1.00 96.07           N  
ATOM   1608  H   GLU A  98      24.556  -6.774 -27.991  1.00 96.07           H  
ATOM   1609  CA  GLU A  98      22.875  -6.624 -26.678  1.00 96.07           C  
ATOM   1610  HA  GLU A  98      22.159  -7.443 -26.608  1.00 96.07           H  
ATOM   1611  C   GLU A  98      22.067  -5.321 -26.524  1.00 96.07           C  
ATOM   1612  CB  GLU A  98      23.918  -6.788 -25.548  1.00 96.07           C  
ATOM   1613  HB2 GLU A  98      23.415  -6.708 -24.584  1.00 96.07           H  
ATOM   1614  HB3 GLU A  98      24.661  -5.993 -25.621  1.00 96.07           H  
ATOM   1615  O   GLU A  98      20.953  -5.343 -26.001  1.00 96.07           O  
ATOM   1616  CG  GLU A  98      24.634  -8.144 -25.629  1.00 96.07           C  
ATOM   1617  HG2 GLU A  98      25.189  -8.209 -26.565  1.00 96.07           H  
ATOM   1618  HG3 GLU A  98      23.865  -8.917 -25.656  1.00 96.07           H  
ATOM   1619  CD  GLU A  98      25.597  -8.445 -24.469  1.00 96.07           C  
ATOM   1620  OE1 GLU A  98      25.503  -9.590 -23.953  1.00 96.07           O  
ATOM   1621  OE2 GLU A  98      26.440  -7.584 -24.111  1.00 96.07           O  
ATOM   1622  N   LEU A  99      22.578  -4.201 -27.048  1.00 95.22           N  
ATOM   1623  H   LEU A  99      23.518  -4.255 -27.414  1.00 95.22           H  
ATOM   1624  CA  LEU A  99      21.873  -2.913 -27.113  1.00 95.22           C  
ATOM   1625  HA  LEU A  99      21.486  -2.670 -26.124  1.00 95.22           H  
ATOM   1626  C   LEU A  99      20.665  -2.960 -28.065  1.00 95.22           C  
ATOM   1627  CB  LEU A  99      22.864  -1.821 -27.560  1.00 95.22           C  
ATOM   1628  HB2 LEU A  99      23.340  -2.148 -28.484  1.00 95.22           H  
ATOM   1629  HB3 LEU A  99      22.314  -0.906 -27.781  1.00 95.22           H  
ATOM   1630  O   LEU A  99      19.588  -2.474 -27.720  1.00 95.22           O  
ATOM   1631  CG  LEU A  99      23.951  -1.496 -26.524  1.00 95.22           C  
ATOM   1632  HG  LEU A  99      24.375  -2.426 -26.144  1.00 95.22           H  
ATOM   1633  CD1 LEU A  99      25.077  -0.697 -27.170  1.00 95.22           C  
ATOM   1634 HD11 LEU A  99      25.498  -1.263 -28.000  1.00 95.22           H  
ATOM   1635 HD12 LEU A  99      24.710   0.270 -27.514  1.00 95.22           H  
ATOM   1636 HD13 LEU A  99      25.857  -0.552 -26.423  1.00 95.22           H  
ATOM   1637  CD2 LEU A  99      23.425  -0.672 -25.350  1.00 95.22           C  
ATOM   1638 HD21 LEU A  99      24.227  -0.511 -24.630  1.00 95.22           H  
ATOM   1639 HD22 LEU A  99      22.602  -1.191 -24.857  1.00 95.22           H  
ATOM   1640 HD23 LEU A  99      23.085   0.305 -25.693  1.00 95.22           H  
ATOM   1641  N   MET A 100      20.823  -3.562 -29.250  1.00 94.96           N  
ATOM   1642  H   MET A 100      21.730  -3.950 -29.469  1.00 94.96           H  
ATOM   1643  CA  MET A 100      19.730  -3.735 -30.219  1.00 94.96           C  
ATOM   1644  HA  MET A 100      19.259  -2.770 -30.402  1.00 94.96           H  
ATOM   1645  C   MET A 100      18.636  -4.677 -29.693  1.00 94.96           C  
ATOM   1646  CB  MET A 100      20.287  -4.280 -31.544  1.00 94.96           C  
ATOM   1647  HB2 MET A 100      20.923  -5.141 -31.335  1.00 94.96           H  
ATOM   1648  HB3 MET A 100      19.461  -4.630 -32.163  1.00 94.96           H  
ATOM   1649  O   MET A 100      17.449  -4.419 -29.902  1.00 94.96           O  
ATOM   1650  CG  MET A 100      21.100  -3.252 -32.343  1.00 94.96           C  
ATOM   1651  HG2 MET A 100      21.557  -3.770 -33.186  1.00 94.96           H  
ATOM   1652  HG3 MET A 100      21.905  -2.877 -31.711  1.00 94.96           H  
ATOM   1653  SD  MET A 100      20.215  -1.803 -32.988  1.00 94.96           S  
ATOM   1654  CE  MET A 100      18.906  -2.573 -33.977  1.00 94.96           C  
ATOM   1655  HE1 MET A 100      19.342  -3.276 -34.687  1.00 94.96           H  
ATOM   1656  HE2 MET A 100      18.209  -3.096 -33.323  1.00 94.96           H  
ATOM   1657  HE3 MET A 100      18.363  -1.799 -34.521  1.00 94.96           H  
ATOM   1658  N   GLU A 101      19.023  -5.747 -28.994  1.00 96.31           N  
ATOM   1659  H   GLU A 101      20.012  -5.931 -28.905  1.00 96.31           H  
ATOM   1660  CA  GLU A 101      18.104  -6.674 -28.332  1.00 96.31           C  
ATOM   1661  HA  GLU A 101      17.384  -7.030 -29.069  1.00 96.31           H  
ATOM   1662  C   GLU A 101      17.298  -5.948 -27.243  1.00 96.31           C  
ATOM   1663  CB  GLU A 101      18.897  -7.892 -27.811  1.00 96.31           C  
ATOM   1664  HB2 GLU A 101      19.418  -8.349 -28.653  1.00 96.31           H  
ATOM   1665  HB3 GLU A 101      19.634  -7.572 -27.075  1.00 96.31           H  
ATOM   1666  O   GLU A 101      16.067  -5.924 -27.309  1.00 96.31           O  
ATOM   1667  CG  GLU A 101      17.975  -8.944 -27.184  1.00 96.31           C  
ATOM   1668  HG2 GLU A 101      17.596  -8.560 -26.237  1.00 96.31           H  
ATOM   1669  HG3 GLU A 101      17.122  -9.080 -27.848  1.00 96.31           H  
ATOM   1670  CD  GLU A 101      18.625 -10.318 -26.942  1.00 96.31           C  
ATOM   1671  OE1 GLU A 101      17.873 -11.312 -27.086  1.00 96.31           O  
ATOM   1672  OE2 GLU A 101      19.809 -10.411 -26.543  1.00 96.31           O  
ATOM   1673  N   LEU A 102      17.982  -5.251 -26.326  1.00 96.42           N  
ATOM   1674  H   LEU A 102      18.991  -5.291 -26.354  1.00 96.42           H  
ATOM   1675  CA  LEU A 102      17.363  -4.456 -25.261  1.00 96.42           C  
ATOM   1676  HA  LEU A 102      16.805  -5.135 -24.617  1.00 96.42           H  
ATOM   1677  C   LEU A 102      16.374  -3.409 -25.798  1.00 96.42           C  
ATOM   1678  CB  LEU A 102      18.492  -3.789 -24.452  1.00 96.42           C  
ATOM   1679  HB2 LEU A 102      19.147  -4.568 -24.060  1.00 96.42           H  
ATOM   1680  HB3 LEU A 102      19.083  -3.170 -25.127  1.00 96.42           H  
ATOM   1681  O   LEU A 102      15.263  -3.293 -25.279  1.00 96.42           O  
ATOM   1682  CG  LEU A 102      18.019  -2.908 -23.282  1.00 96.42           C  
ATOM   1683  HG  LEU A 102      17.359  -2.123 -23.650  1.00 96.42           H  
ATOM   1684  CD1 LEU A 102      17.281  -3.718 -22.217  1.00 96.42           C  
ATOM   1685 HD11 LEU A 102      16.361  -4.121 -22.641  1.00 96.42           H  
ATOM   1686 HD12 LEU A 102      17.017  -3.069 -21.381  1.00 96.42           H  
ATOM   1687 HD13 LEU A 102      17.911  -4.533 -21.861  1.00 96.42           H  
ATOM   1688  CD2 LEU A 102      19.229  -2.241 -22.634  1.00 96.42           C  
ATOM   1689 HD21 LEU A 102      19.970  -2.990 -22.356  1.00 96.42           H  
ATOM   1690 HD22 LEU A 102      18.917  -1.683 -21.750  1.00 96.42           H  
ATOM   1691 HD23 LEU A 102      19.690  -1.551 -23.341  1.00 96.42           H  
ATOM   1692  N   ALA A 103      16.749  -2.671 -26.847  1.00 95.04           N  
ATOM   1693  H   ALA A 103      17.683  -2.791 -27.212  1.00 95.04           H  
ATOM   1694  CA  ALA A 103      15.877  -1.677 -27.472  1.00 95.04           C  
ATOM   1695  HA  ALA A 103      15.555  -0.967 -26.711  1.00 95.04           H  
ATOM   1696  C   ALA A 103      14.609  -2.314 -28.075  1.00 95.04           C  
ATOM   1697  CB  ALA A 103      16.690  -0.919 -28.529  1.00 95.04           C  
ATOM   1698  HB1 ALA A 103      17.041  -1.607 -29.298  1.00 95.04           H  
ATOM   1699  HB2 ALA A 103      16.067  -0.152 -28.990  1.00 95.04           H  
ATOM   1700  HB3 ALA A 103      17.551  -0.440 -28.062  1.00 95.04           H  
ATOM   1701  O   ALA A 103      13.509  -1.785 -27.903  1.00 95.04           O  
ATOM   1702  N   SER A 104      14.738  -3.472 -28.736  1.00 96.44           N  
ATOM   1703  H   SER A 104      15.659  -3.880 -28.812  1.00 96.44           H  
ATOM   1704  CA  SER A 104      13.594  -4.195 -29.308  1.00 96.44           C  
ATOM   1705  HA  SER A 104      13.031  -3.500 -29.929  1.00 96.44           H  
ATOM   1706  C   SER A 104      12.645  -4.727 -28.231  1.00 96.44           C  
ATOM   1707  CB  SER A 104      14.082  -5.354 -30.185  1.00 96.44           C  
ATOM   1708  HB2 SER A 104      14.834  -4.985 -30.882  1.00 96.44           H  
ATOM   1709  HB3 SER A 104      14.536  -6.124 -29.560  1.00 96.44           H  
ATOM   1710  O   SER A 104      11.425  -4.623 -28.380  1.00 96.44           O  
ATOM   1711  OG  SER A 104      12.998  -5.908 -30.923  1.00 96.44           O  
ATOM   1712  HG  SER A 104      12.638  -5.191 -31.450  1.00 96.44           H  
ATOM   1713  N   ASP A 105      13.178  -5.277 -27.138  1.00 96.99           N  
ATOM   1714  H   ASP A 105      14.182  -5.364 -27.072  1.00 96.99           H  
ATOM   1715  CA  ASP A 105      12.356  -5.798 -26.044  1.00 96.99           C  
ATOM   1716  HA  ASP A 105      11.568  -6.420 -26.469  1.00 96.99           H  
ATOM   1717  C   ASP A 105      11.661  -4.672 -25.259  1.00 96.99           C  
ATOM   1718  CB  ASP A 105      13.196  -6.686 -25.118  1.00 96.99           C  
ATOM   1719  HB2 ASP A 105      14.034  -6.106 -24.732  1.00 96.99           H  
ATOM   1720  HB3 ASP A 105      12.579  -6.985 -24.271  1.00 96.99           H  
ATOM   1721  O   ASP A 105      10.497  -4.827 -24.886  1.00 96.99           O  
ATOM   1722  CG  ASP A 105      13.715  -7.959 -25.796  1.00 96.99           C  
ATOM   1723  OD1 ASP A 105      12.928  -8.707 -26.433  1.00 96.99           O  
ATOM   1724  OD2 ASP A 105      14.915  -8.258 -25.632  1.00 96.99           O  
ATOM   1725  N   LEU A 106      12.312  -3.518 -25.056  1.00 96.06           N  
ATOM   1726  H   LEU A 106      13.271  -3.446 -25.365  1.00 96.06           H  
ATOM   1727  CA  LEU A 106      11.693  -2.352 -24.411  1.00 96.06           C  
ATOM   1728  HA  LEU A 106      11.255  -2.681 -23.469  1.00 96.06           H  
ATOM   1729  C   LEU A 106      10.525  -1.778 -25.229  1.00 96.06           C  
ATOM   1730  CB  LEU A 106      12.756  -1.272 -24.119  1.00 96.06           C  
ATOM   1731  HB2 LEU A 106      13.377  -1.147 -25.007  1.00 96.06           H  
ATOM   1732  HB3 LEU A 106      12.252  -0.323 -23.939  1.00 96.06           H  
ATOM   1733  O   LEU A 106       9.482  -1.475 -24.646  1.00 96.06           O  
ATOM   1734  CG  LEU A 106      13.656  -1.571 -22.904  1.00 96.06           C  
ATOM   1735  HG  LEU A 106      14.100  -2.561 -23.007  1.00 96.06           H  
ATOM   1736  CD1 LEU A 106      14.780  -0.536 -22.816  1.00 96.06           C  
ATOM   1737 HD11 LEU A 106      14.368   0.464 -22.676  1.00 96.06           H  
ATOM   1738 HD12 LEU A 106      15.365  -0.557 -23.735  1.00 96.06           H  
ATOM   1739 HD13 LEU A 106      15.438  -0.773 -21.980  1.00 96.06           H  
ATOM   1740  CD2 LEU A 106      12.879  -1.520 -21.582  1.00 96.06           C  
ATOM   1741 HD21 LEU A 106      13.572  -1.676 -20.755  1.00 96.06           H  
ATOM   1742 HD22 LEU A 106      12.402  -0.547 -21.469  1.00 96.06           H  
ATOM   1743 HD23 LEU A 106      12.131  -2.312 -21.552  1.00 96.06           H  
ATOM   1744  N   GLU A 107      10.644  -1.688 -26.558  1.00 94.91           N  
ATOM   1745  H   GLU A 107      11.536  -1.899 -26.982  1.00 94.91           H  
ATOM   1746  CA  GLU A 107       9.555  -1.196 -27.418  1.00 94.91           C  
ATOM   1747  HA  GLU A 107       9.186  -0.265 -26.987  1.00 94.91           H  
ATOM   1748  C   GLU A 107       8.370  -2.181 -27.461  1.00 94.91           C  
ATOM   1749  CB  GLU A 107      10.103  -0.877 -28.821  1.00 94.91           C  
ATOM   1750  HB2 GLU A 107      10.315  -1.814 -29.336  1.00 94.91           H  
ATOM   1751  HB3 GLU A 107      11.044  -0.335 -28.726  1.00 94.91           H  
ATOM   1752  O   GLU A 107       7.219  -1.784 -27.275  1.00 94.91           O  
ATOM   1753  CG  GLU A 107       9.143  -0.040 -29.689  1.00 94.91           C  
ATOM   1754  HG2 GLU A 107       8.195  -0.572 -29.778  1.00 94.91           H  
ATOM   1755  HG3 GLU A 107       9.572   0.036 -30.688  1.00 94.91           H  
ATOM   1756  CD  GLU A 107       8.888   1.384 -29.159  1.00 94.91           C  
ATOM   1757  OE1 GLU A 107       7.913   2.046 -29.582  1.00 94.91           O  
ATOM   1758  OE2 GLU A 107       9.631   1.885 -28.281  1.00 94.91           O  
ATOM   1759  N   LYS A 108       8.629  -3.493 -27.570  1.00 95.31           N  
ATOM   1760  H   LYS A 108       9.587  -3.779 -27.712  1.00 95.31           H  
ATOM   1761  CA  LYS A 108       7.572  -4.522 -27.463  1.00 95.31           C  
ATOM   1762  HA  LYS A 108       6.808  -4.330 -28.216  1.00 95.31           H  
ATOM   1763  C   LYS A 108       6.874  -4.490 -26.103  1.00 95.31           C  
ATOM   1764  CB  LYS A 108       8.169  -5.915 -27.683  1.00 95.31           C  
ATOM   1765  HB2 LYS A 108       9.032  -6.033 -27.028  1.00 95.31           H  
ATOM   1766  HB3 LYS A 108       7.426  -6.666 -27.416  1.00 95.31           H  
ATOM   1767  O   LYS A 108       5.654  -4.636 -26.022  1.00 95.31           O  
ATOM   1768  CG  LYS A 108       8.579  -6.158 -29.137  1.00 95.31           C  
ATOM   1769  HG2 LYS A 108       9.187  -5.329 -29.500  1.00 95.31           H  
ATOM   1770  HG3 LYS A 108       7.688  -6.240 -29.759  1.00 95.31           H  
ATOM   1771  CD  LYS A 108       9.389  -7.452 -29.209  1.00 95.31           C  
ATOM   1772  HD2 LYS A 108       8.765  -8.295 -28.911  1.00 95.31           H  
ATOM   1773  HD3 LYS A 108      10.239  -7.371 -28.531  1.00 95.31           H  
ATOM   1774  CE  LYS A 108       9.897  -7.653 -30.633  1.00 95.31           C  
ATOM   1775  HE2 LYS A 108      10.339  -6.716 -30.972  1.00 95.31           H  
ATOM   1776  HE3 LYS A 108       9.052  -7.890 -31.280  1.00 95.31           H  
ATOM   1777  NZ  LYS A 108      10.918  -8.723 -30.669  1.00 95.31           N  
ATOM   1778  HZ1 LYS A 108      10.528  -9.590 -30.326  1.00 95.31           H  
ATOM   1779  HZ2 LYS A 108      11.693  -8.453 -30.081  1.00 95.31           H  
ATOM   1780  HZ3 LYS A 108      11.266  -8.847 -31.609  1.00 95.31           H  
ATOM   1781  N   LEU A 109       7.633  -4.294 -25.024  1.00 93.29           N  
ATOM   1782  H   LEU A 109       8.631  -4.227 -25.164  1.00 93.29           H  
ATOM   1783  CA  LEU A 109       7.122  -4.228 -23.654  1.00 93.29           C  
ATOM   1784  HA  LEU A 109       6.498  -5.104 -23.475  1.00 93.29           H  
ATOM   1785  C   LEU A 109       6.251  -2.980 -23.441  1.00 93.29           C  
ATOM   1786  CB  LEU A 109       8.337  -4.276 -22.715  1.00 93.29           C  
ATOM   1787  HB2 LEU A 109       8.886  -5.196 -22.915  1.00 93.29           H  
ATOM   1788  HB3 LEU A 109       8.992  -3.440 -22.962  1.00 93.29           H  
ATOM   1789  O   LEU A 109       5.191  -3.072 -22.818  1.00 93.29           O  
ATOM   1790  CG  LEU A 109       8.038  -4.216 -21.213  1.00 93.29           C  
ATOM   1791  HG  LEU A 109       7.511  -3.292 -20.977  1.00 93.29           H  
ATOM   1792  CD1 LEU A 109       7.204  -5.409 -20.737  1.00 93.29           C  
ATOM   1793 HD11 LEU A 109       7.680  -6.338 -21.051  1.00 93.29           H  
ATOM   1794 HD12 LEU A 109       7.128  -5.398 -19.649  1.00 93.29           H  
ATOM   1795 HD13 LEU A 109       6.205  -5.354 -21.169  1.00 93.29           H  
ATOM   1796  CD2 LEU A 109       9.367  -4.221 -20.461  1.00 93.29           C  
ATOM   1797 HD21 LEU A 109       9.888  -5.164 -20.626  1.00 93.29           H  
ATOM   1798 HD22 LEU A 109       9.196  -4.081 -19.393  1.00 93.29           H  
ATOM   1799 HD23 LEU A 109       9.995  -3.405 -20.818  1.00 93.29           H  
ATOM   1800  N   LYS A 110       6.660  -1.844 -24.011  1.00 93.34           N  
ATOM   1801  H   LYS A 110       7.558  -1.860 -24.474  1.00 93.34           H  
ATOM   1802  CA  LYS A 110       5.890  -0.596 -24.108  1.00 93.34           C  
ATOM   1803  HA  LYS A 110       5.630  -0.243 -23.111  1.00 93.34           H  
ATOM   1804  C   LYS A 110       4.573  -0.812 -24.844  1.00 93.34           C  
ATOM   1805  CB  LYS A 110       6.814   0.436 -24.770  1.00 93.34           C  
ATOM   1806  HB2 LYS A 110       7.266  -0.043 -25.638  1.00 93.34           H  
ATOM   1807  HB3 LYS A 110       7.632   0.648 -24.082  1.00 93.34           H  
ATOM   1808  O   LYS A 110       3.526  -0.485 -24.286  1.00 93.34           O  
ATOM   1809  CG  LYS A 110       6.215   1.766 -25.251  1.00 93.34           C  
ATOM   1810  HG2 LYS A 110       5.808   2.335 -24.416  1.00 93.34           H  
ATOM   1811  HG3 LYS A 110       5.437   1.573 -25.990  1.00 93.34           H  
ATOM   1812  CD  LYS A 110       7.376   2.525 -25.914  1.00 93.34           C  
ATOM   1813  HD2 LYS A 110       8.077   2.867 -25.152  1.00 93.34           H  
ATOM   1814  HD3 LYS A 110       7.906   1.813 -26.547  1.00 93.34           H  
ATOM   1815  CE  LYS A 110       6.973   3.705 -26.799  1.00 93.34           C  
ATOM   1816  HE2 LYS A 110       6.784   4.574 -26.169  1.00 93.34           H  
ATOM   1817  HE3 LYS A 110       6.077   3.426 -27.353  1.00 93.34           H  
ATOM   1818  NZ  LYS A 110       8.052   3.983 -27.776  1.00 93.34           N  
ATOM   1819  HZ1 LYS A 110       8.897   3.480 -27.545  1.00 93.34           H  
ATOM   1820  HZ2 LYS A 110       8.247   4.955 -27.971  1.00 93.34           H  
ATOM   1821  HZ3 LYS A 110       7.865   3.483 -28.633  1.00 93.34           H  
ATOM   1822  N   ASP A 111       4.580  -1.445 -26.012  1.00 90.68           N  
ATOM   1823  H   ASP A 111       5.469  -1.621 -26.459  1.00 90.68           H  
ATOM   1824  CA  ASP A 111       3.352  -1.718 -26.767  1.00 90.68           C  
ATOM   1825  HA  ASP A 111       2.767  -0.801 -26.828  1.00 90.68           H  
ATOM   1826  C   ASP A 111       2.447  -2.749 -26.091  1.00 90.68           C  
ATOM   1827  CB  ASP A 111       3.698  -2.165 -28.192  1.00 90.68           C  
ATOM   1828  HB2 ASP A 111       2.826  -2.659 -28.621  1.00 90.68           H  
ATOM   1829  HB3 ASP A 111       4.512  -2.889 -28.164  1.00 90.68           H  
ATOM   1830  O   ASP A 111       1.223  -2.588 -26.085  1.00 90.68           O  
ATOM   1831  CG  ASP A 111       4.059  -0.997 -29.113  1.00 90.68           C  
ATOM   1832  OD1 ASP A 111       3.790   0.166 -28.719  1.00 90.68           O  
ATOM   1833  OD2 ASP A 111       4.509  -1.310 -30.232  1.00 90.68           O  
ATOM   1834  N   LYS A 112       3.003  -3.803 -25.481  1.00 87.93           N  
ATOM   1835  H   LYS A 112       4.003  -3.922 -25.557  1.00 87.93           H  
ATOM   1836  CA  LYS A 112       2.228  -4.753 -24.670  1.00 87.93           C  
ATOM   1837  HA  LYS A 112       1.455  -5.209 -25.289  1.00 87.93           H  
ATOM   1838  C   LYS A 112       1.528  -4.036 -23.518  1.00 87.93           C  
ATOM   1839  CB  LYS A 112       3.143  -5.864 -24.129  1.00 87.93           C  
ATOM   1840  HB2 LYS A 112       3.914  -5.426 -23.495  1.00 87.93           H  
ATOM   1841  HB3 LYS A 112       3.629  -6.375 -24.960  1.00 87.93           H  
ATOM   1842  O   LYS A 112       0.330  -4.234 -23.305  1.00 87.93           O  
ATOM   1843  CG  LYS A 112       2.330  -6.888 -23.319  1.00 87.93           C  
ATOM   1844  HG2 LYS A 112       1.705  -6.390 -22.577  1.00 87.93           H  
ATOM   1845  HG3 LYS A 112       1.685  -7.440 -24.003  1.00 87.93           H  
ATOM   1846  CD  LYS A 112       3.229  -7.861 -22.562  1.00 87.93           C  
ATOM   1847  HD2 LYS A 112       3.824  -7.326 -21.822  1.00 87.93           H  
ATOM   1848  HD3 LYS A 112       3.908  -8.338 -23.268  1.00 87.93           H  
ATOM   1849  CE  LYS A 112       2.340  -8.893 -21.857  1.00 87.93           C  
ATOM   1850  HE2 LYS A 112       2.377  -8.738 -20.779  1.00 87.93           H  
ATOM   1851  HE3 LYS A 112       1.310  -8.767 -22.191  1.00 87.93           H  
ATOM   1852  NZ  LYS A 112       2.785 -10.253 -22.193  1.00 87.93           N  
ATOM   1853  HZ1 LYS A 112       3.756 -10.370 -21.942  1.00 87.93           H  
ATOM   1854  HZ2 LYS A 112       2.229 -10.957 -21.727  1.00 87.93           H  
ATOM   1855  HZ3 LYS A 112       2.745 -10.368 -23.195  1.00 87.93           H  
ATOM   1856  N   ILE A 113       2.256  -3.214 -22.764  1.00 84.93           N  
ATOM   1857  H   ILE A 113       3.233  -3.095 -22.992  1.00 84.93           H  
ATOM   1858  CA  ILE A 113       1.727  -2.553 -21.566  1.00 84.93           C  
ATOM   1859  HA  ILE A 113       1.141  -3.284 -21.009  1.00 84.93           H  
ATOM   1860  C   ILE A 113       0.742  -1.448 -21.946  1.00 84.93           C  
ATOM   1861  CB  ILE A 113       2.881  -2.112 -20.642  1.00 84.93           C  
ATOM   1862  HB  ILE A 113       3.632  -1.587 -21.232  1.00 84.93           H  
ATOM   1863  O   ILE A 113      -0.348  -1.420 -21.380  1.00 84.93           O  
ATOM   1864  CG1 ILE A 113       3.494  -3.398 -20.032  1.00 84.93           C  
ATOM   1865 HG12 ILE A 113       2.746  -3.902 -19.419  1.00 84.93           H  
ATOM   1866 HG13 ILE A 113       3.779  -4.083 -20.831  1.00 84.93           H  
ATOM   1867  CG2 ILE A 113       2.398  -1.168 -19.529  1.00 84.93           C  
ATOM   1868 HG21 ILE A 113       1.643  -1.663 -18.918  1.00 84.93           H  
ATOM   1869 HG22 ILE A 113       3.228  -0.860 -18.892  1.00 84.93           H  
ATOM   1870 HG23 ILE A 113       1.964  -0.260 -19.949  1.00 84.93           H  
ATOM   1871  CD1 ILE A 113       4.738  -3.161 -19.179  1.00 84.93           C  
ATOM   1872 HD11 ILE A 113       5.183  -4.121 -18.917  1.00 84.93           H  
ATOM   1873 HD12 ILE A 113       5.465  -2.585 -19.751  1.00 84.93           H  
ATOM   1874 HD13 ILE A 113       4.474  -2.636 -18.261  1.00 84.93           H  
ATOM   1875  N   LYS A 114       1.025  -0.640 -22.977  1.00 82.58           N  
ATOM   1876  H   LYS A 114       1.935  -0.709 -23.409  1.00 82.58           H  
ATOM   1877  CA  LYS A 114       0.059   0.323 -23.529  1.00 82.58           C  
ATOM   1878  HA  LYS A 114      -0.209   1.036 -22.749  1.00 82.58           H  
ATOM   1879  C   LYS A 114      -1.245  -0.350 -23.952  1.00 82.58           C  
ATOM   1880  CB  LYS A 114       0.660   1.085 -24.718  1.00 82.58           C  
ATOM   1881  HB2 LYS A 114       1.180   0.391 -25.378  1.00 82.58           H  
ATOM   1882  HB3 LYS A 114      -0.154   1.537 -25.284  1.00 82.58           H  
ATOM   1883  O   LYS A 114      -2.302   0.164 -23.601  1.00 82.58           O  
ATOM   1884  CG  LYS A 114       1.608   2.210 -24.280  1.00 82.58           C  
ATOM   1885  HG2 LYS A 114       2.448   1.805 -23.716  1.00 82.58           H  
ATOM   1886  HG3 LYS A 114       1.063   2.911 -23.648  1.00 82.58           H  
ATOM   1887  CD  LYS A 114       2.123   2.944 -25.523  1.00 82.58           C  
ATOM   1888  HD2 LYS A 114       2.704   2.252 -26.132  1.00 82.58           H  
ATOM   1889  HD3 LYS A 114       1.268   3.289 -26.106  1.00 82.58           H  
ATOM   1890  CE  LYS A 114       2.990   4.146 -25.140  1.00 82.58           C  
ATOM   1891  HE2 LYS A 114       2.450   4.754 -24.415  1.00 82.58           H  
ATOM   1892  HE3 LYS A 114       3.900   3.780 -24.664  1.00 82.58           H  
ATOM   1893  NZ  LYS A 114       3.314   4.953 -26.343  1.00 82.58           N  
ATOM   1894  HZ1 LYS A 114       2.468   5.309 -26.765  1.00 82.58           H  
ATOM   1895  HZ2 LYS A 114       3.906   5.737 -26.106  1.00 82.58           H  
ATOM   1896  HZ3 LYS A 114       3.774   4.378 -27.034  1.00 82.58           H  
ATOM   1897  N   ARG A 115      -1.199  -1.501 -24.639  1.00 76.84           N  
ATOM   1898  H   ARG A 115      -0.292  -1.833 -24.934  1.00 76.84           H  
ATOM   1899  CA  ARG A 115      -2.397  -2.292 -24.998  1.00 76.84           C  
ATOM   1900  HA  ARG A 115      -3.129  -1.640 -25.476  1.00 76.84           H  
ATOM   1901  C   ARG A 115      -3.107  -2.864 -23.763  1.00 76.84           C  
ATOM   1902  CB  ARG A 115      -2.011  -3.406 -25.995  1.00 76.84           C  
ATOM   1903  HB2 ARG A 115      -2.836  -4.114 -26.068  1.00 76.84           H  
ATOM   1904  HB3 ARG A 115      -1.139  -3.943 -25.621  1.00 76.84           H  
ATOM   1905  O   ARG A 115      -4.328  -2.797 -23.670  1.00 76.84           O  
ATOM   1906  CG  ARG A 115      -1.725  -2.862 -27.409  1.00 76.84           C  
ATOM   1907  HG2 ARG A 115      -0.988  -2.060 -27.366  1.00 76.84           H  
ATOM   1908  HG3 ARG A 115      -2.649  -2.440 -27.804  1.00 76.84           H  
ATOM   1909  CD  ARG A 115      -1.234  -3.945 -28.388  1.00 76.84           C  
ATOM   1910  HD2 ARG A 115      -1.883  -4.817 -28.309  1.00 76.84           H  
ATOM   1911  HD3 ARG A 115      -1.316  -3.547 -29.400  1.00 76.84           H  
ATOM   1912  NE  ARG A 115       0.174  -4.334 -28.154  1.00 76.84           N  
ATOM   1913  HE  ARG A 115       0.684  -3.775 -27.484  1.00 76.84           H  
ATOM   1914  NH1 ARG A 115       0.300  -6.044 -29.685  1.00 76.84           N  
ATOM   1915 HH11 ARG A 115      -0.677  -5.922 -29.908  1.00 76.84           H  
ATOM   1916 HH12 ARG A 115       0.828  -6.826 -30.044  1.00 76.84           H  
ATOM   1917  NH2 ARG A 115       2.119  -5.506 -28.538  1.00 76.84           N  
ATOM   1918 HH21 ARG A 115       2.646  -4.902 -27.924  1.00 76.84           H  
ATOM   1919 HH22 ARG A 115       2.629  -6.210 -29.052  1.00 76.84           H  
ATOM   1920  CZ  ARG A 115       0.855  -5.286 -28.784  1.00 76.84           C  
ATOM   1921  N   THR A 116      -2.351  -3.381 -22.795  1.00 73.72           N  
ATOM   1922  H   THR A 116      -1.353  -3.391 -22.946  1.00 73.72           H  
ATOM   1923  CA  THR A 116      -2.882  -3.957 -21.543  1.00 73.72           C  
ATOM   1924  HA  THR A 116      -3.604  -4.736 -21.787  1.00 73.72           H  
ATOM   1925  C   THR A 116      -3.620  -2.921 -20.698  1.00 73.72           C  
ATOM   1926  CB  THR A 116      -1.749  -4.585 -20.713  1.00 73.72           C  
ATOM   1927  HB  THR A 116      -1.026  -3.817 -20.440  1.00 73.72           H  
ATOM   1928  O   THR A 116      -4.706  -3.198 -20.198  1.00 73.72           O  
ATOM   1929  CG2 THR A 116      -2.236  -5.270 -19.439  1.00 73.72           C  
ATOM   1930 HG21 THR A 116      -3.064  -5.940 -19.667  1.00 73.72           H  
ATOM   1931 HG22 THR A 116      -1.419  -5.834 -18.990  1.00 73.72           H  
ATOM   1932 HG23 THR A 116      -2.564  -4.515 -18.724  1.00 73.72           H  
ATOM   1933  OG1 THR A 116      -1.091  -5.576 -21.466  1.00 73.72           O  
ATOM   1934  HG1 THR A 116      -0.583  -5.126 -22.144  1.00 73.72           H  
ATOM   1935  N   GLU A 117      -3.054  -1.724 -20.563  1.00 67.51           N  
ATOM   1936  H   GLU A 117      -2.140  -1.571 -20.964  1.00 67.51           H  
ATOM   1937  CA  GLU A 117      -3.630  -0.631 -19.779  1.00 67.51           C  
ATOM   1938  HA  GLU A 117      -4.108  -1.042 -18.889  1.00 67.51           H  
ATOM   1939  C   GLU A 117      -4.734   0.100 -20.558  1.00 67.51           C  
ATOM   1940  CB  GLU A 117      -2.503   0.307 -19.314  1.00 67.51           C  
ATOM   1941  HB2 GLU A 117      -2.946   1.177 -18.830  1.00 67.51           H  
ATOM   1942  HB3 GLU A 117      -1.936   0.641 -20.184  1.00 67.51           H  
ATOM   1943  O   GLU A 117      -5.786   0.376 -19.989  1.00 67.51           O  
ATOM   1944  CG  GLU A 117      -1.565  -0.399 -18.311  1.00 67.51           C  
ATOM   1945  HG2 GLU A 117      -2.141  -0.655 -17.422  1.00 67.51           H  
ATOM   1946  HG3 GLU A 117      -1.201  -1.331 -18.744  1.00 67.51           H  
ATOM   1947  CD  GLU A 117      -0.348   0.439 -17.893  1.00 67.51           C  
ATOM   1948  OE1 GLU A 117       0.526  -0.082 -17.161  1.00 67.51           O  
ATOM   1949  OE2 GLU A 117      -0.236   1.621 -18.281  1.00 67.51           O  
ATOM   1950  N   SER A 118      -4.580   0.299 -21.875  1.00 60.99           N  
ATOM   1951  H   SER A 118      -3.697   0.051 -22.298  1.00 60.99           H  
ATOM   1952  CA  SER A 118      -5.629   0.871 -22.741  1.00 60.99           C  
ATOM   1953  HA  SER A 118      -5.907   1.849 -22.348  1.00 60.99           H  
ATOM   1954  C   SER A 118      -6.897   0.021 -22.787  1.00 60.99           C  
ATOM   1955  CB  SER A 118      -5.136   1.056 -24.177  1.00 60.99           C  
ATOM   1956  HB2 SER A 118      -5.967   1.342 -24.822  1.00 60.99           H  
ATOM   1957  HB3 SER A 118      -4.725   0.119 -24.553  1.00 60.99           H  
ATOM   1958  O   SER A 118      -7.986   0.572 -22.890  1.00 60.99           O  
ATOM   1959  OG  SER A 118      -4.157   2.071 -24.215  1.00 60.99           O  
ATOM   1960  HG  SER A 118      -3.347   1.658 -23.907  1.00 60.99           H  
ATOM   1961  N   ASN A 119      -6.809  -1.299 -22.622  1.00 49.96           N  
ATOM   1962  H   ASN A 119      -5.900  -1.739 -22.607  1.00 49.96           H  
ATOM   1963  CA  ASN A 119      -8.005  -2.134 -22.478  1.00 49.96           C  
ATOM   1964  HA  ASN A 119      -8.716  -1.844 -23.251  1.00 49.96           H  
ATOM   1965  C   ASN A 119      -8.752  -1.904 -21.139  1.00 49.96           C  
ATOM   1966  CB  ASN A 119      -7.620  -3.602 -22.732  1.00 49.96           C  
ATOM   1967  HB2 ASN A 119      -6.760  -3.867 -22.117  1.00 49.96           H  
ATOM   1968  HB3 ASN A 119      -8.455  -4.240 -22.443  1.00 49.96           H  
ATOM   1969  O   ASN A 119      -9.855  -2.420 -20.969  1.00 49.96           O  
ATOM   1970  CG  ASN A 119      -7.306  -3.897 -24.193  1.00 49.96           C  
ATOM   1971  ND2 ASN A 119      -6.889  -5.105 -24.493  1.00 49.96           N  
ATOM   1972 HD21 ASN A 119      -6.784  -5.802 -23.770  1.00 49.96           H  
ATOM   1973 HD22 ASN A 119      -6.730  -5.272 -25.477  1.00 49.96           H  
ATOM   1974  OD1 ASN A 119      -7.457  -3.092 -25.094  1.00 49.96           O  
ATOM   1975  N   GLY A 120      -8.185  -1.116 -20.213  1.00 46.21           N  
ATOM   1976  H   GLY A 120      -7.257  -0.767 -20.404  1.00 46.21           H  
ATOM   1977  CA  GLY A 120      -8.820  -0.634 -18.980  1.00 46.21           C  
ATOM   1978  HA2 GLY A 120      -9.786  -1.121 -18.845  1.00 46.21           H  
ATOM   1979  HA3 GLY A 120      -8.182  -0.914 -18.141  1.00 46.21           H  
ATOM   1980  C   GLY A 120      -9.046   0.888 -18.897  1.00 46.21           C  
ATOM   1981  O   GLY A 120      -9.875   1.310 -18.094  1.00 46.21           O  
ATOM   1982  N   THR A 121      -8.358   1.711 -19.703  1.00 40.13           N  
ATOM   1983  H   THR A 121      -7.567   1.325 -20.198  1.00 40.13           H  
ATOM   1984  CA  THR A 121      -8.490   3.192 -19.705  1.00 40.13           C  
ATOM   1985  HA  THR A 121      -9.259   3.483 -18.990  1.00 40.13           H  
ATOM   1986  C   THR A 121      -8.930   3.812 -21.037  1.00 40.13           C  
ATOM   1987  CB  THR A 121      -7.190   3.881 -19.261  1.00 40.13           C  
ATOM   1988  HB  THR A 121      -7.299   4.959 -19.384  1.00 40.13           H  
ATOM   1989  O   THR A 121      -9.423   4.932 -21.035  1.00 40.13           O  
ATOM   1990  CG2 THR A 121      -6.852   3.601 -17.796  1.00 40.13           C  
ATOM   1991 HG21 THR A 121      -5.964   4.166 -17.512  1.00 40.13           H  
ATOM   1992 HG22 THR A 121      -7.684   3.914 -17.166  1.00 40.13           H  
ATOM   1993 HG23 THR A 121      -6.665   2.537 -17.652  1.00 40.13           H  
ATOM   1994  OG1 THR A 121      -6.104   3.438 -20.044  1.00 40.13           O  
ATOM   1995  HG1 THR A 121      -5.375   4.040 -19.881  1.00 40.13           H  
ATOM   1996  N   ASN A 122      -8.826   3.094 -22.159  1.00 31.82           N  
ATOM   1997  H   ASN A 122      -8.401   2.180 -22.094  1.00 31.82           H  
ATOM   1998  CA  ASN A 122      -9.341   3.488 -23.482  1.00 31.82           C  
ATOM   1999  HA  ASN A 122      -9.762   4.490 -23.407  1.00 31.82           H  
ATOM   2000  C   ASN A 122     -10.508   2.602 -23.954  1.00 31.82           C  
ATOM   2001  CB  ASN A 122      -8.196   3.551 -24.507  1.00 31.82           C  
ATOM   2002  HB2 ASN A 122      -8.611   3.658 -25.509  1.00 31.82           H  
ATOM   2003  HB3 ASN A 122      -7.621   2.626 -24.477  1.00 31.82           H  
ATOM   2004  O   ASN A 122     -10.951   2.693 -25.099  1.00 31.82           O  
ATOM   2005  CG  ASN A 122      -7.296   4.749 -24.290  1.00 31.82           C  
ATOM   2006  ND2 ASN A 122      -5.996   4.573 -24.230  1.00 31.82           N  
ATOM   2007 HD21 ASN A 122      -5.461   5.417 -24.080  1.00 31.82           H  
ATOM   2008 HD22 ASN A 122      -5.565   3.662 -24.304  1.00 31.82           H  
ATOM   2009  OD1 ASN A 122      -7.745   5.875 -24.199  1.00 31.82           O  
ATOM   2010  N   ALA A 123     -11.081   1.797 -23.056  1.00 30.96           N  
ATOM   2011  H   ALA A 123     -10.661   1.744 -22.139  1.00 30.96           H  
ATOM   2012  CA  ALA A 123     -12.449   1.322 -23.206  1.00 30.96           C  
ATOM   2013  HA  ALA A 123     -12.587   0.953 -24.222  1.00 30.96           H  
ATOM   2014  C   ALA A 123     -13.413   2.509 -23.001  1.00 30.96           C  
ATOM   2015  CB  ALA A 123     -12.684   0.150 -22.240  1.00 30.96           C  
ATOM   2016  HB1 ALA A 123     -11.981  -0.654 -22.456  1.00 30.96           H  
ATOM   2017  HB2 ALA A 123     -13.702  -0.221 -22.358  1.00 30.96           H  
ATOM   2018  HB3 ALA A 123     -12.543   0.479 -21.211  1.00 30.96           H  
ATOM   2019  O   ALA A 123     -14.060   2.612 -21.958  1.00 30.96           O  
ATOM   2020  N   TYR A 124     -13.492   3.405 -23.996  1.00 26.62           N  
ATOM   2021  H   TYR A 124     -12.854   3.289 -24.770  1.00 26.62           H  
ATOM   2022  CA  TYR A 124     -14.443   4.521 -24.063  1.00 26.62           C  
ATOM   2023  HA  TYR A 124     -14.412   5.049 -23.110  1.00 26.62           H  
ATOM   2024  C   TYR A 124     -15.871   3.979 -24.233  1.00 26.62           C  
ATOM   2025  CB  TYR A 124     -14.028   5.532 -25.150  1.00 26.62           C  
ATOM   2026  HB2 TYR A 124     -14.037   5.033 -26.119  1.00 26.62           H  
ATOM   2027  HB3 TYR A 124     -13.001   5.842 -24.958  1.00 26.62           H  
ATOM   2028  O   TYR A 124     -16.497   4.027 -25.291  1.00 26.62           O  
ATOM   2029  CG  TYR A 124     -14.897   6.785 -25.229  1.00 26.62           C  
ATOM   2030  CD1 TYR A 124     -15.954   6.857 -26.159  1.00 26.62           C  
ATOM   2031  HD1 TYR A 124     -16.148   6.024 -26.818  1.00 26.62           H  
ATOM   2032  CD2 TYR A 124     -14.641   7.886 -24.386  1.00 26.62           C  
ATOM   2033  HD2 TYR A 124     -13.825   7.845 -23.680  1.00 26.62           H  
ATOM   2034  CE1 TYR A 124     -16.763   8.007 -26.235  1.00 26.62           C  
ATOM   2035  HE1 TYR A 124     -17.572   8.066 -26.948  1.00 26.62           H  
ATOM   2036  CE2 TYR A 124     -15.438   9.048 -24.469  1.00 26.62           C  
ATOM   2037  HE2 TYR A 124     -15.230   9.888 -23.824  1.00 26.62           H  
ATOM   2038  OH  TYR A 124     -17.285  10.217 -25.477  1.00 26.62           O  
ATOM   2039  HH  TYR A 124     -16.966  10.919 -24.905  1.00 26.62           H  
ATOM   2040  CZ  TYR A 124     -16.504   9.107 -25.394  1.00 26.62           C  
ATOM   2041  N   MET A 125     -16.387   3.414 -23.149  1.00 25.79           N  
ATOM   2042  H   MET A 125     -15.771   3.332 -22.353  1.00 25.79           H  
ATOM   2043  CA  MET A 125     -17.809   3.333 -22.887  1.00 25.79           C  
ATOM   2044  HA  MET A 125     -18.348   3.003 -23.775  1.00 25.79           H  
ATOM   2045  C   MET A 125     -18.221   4.761 -22.528  1.00 25.79           C  
ATOM   2046  CB  MET A 125     -18.053   2.347 -21.731  1.00 25.79           C  
ATOM   2047  HB2 MET A 125     -19.105   2.375 -21.447  1.00 25.79           H  
ATOM   2048  HB3 MET A 125     -17.468   2.665 -20.868  1.00 25.79           H  
ATOM   2049  O   MET A 125     -17.847   5.252 -21.466  1.00 25.79           O  
ATOM   2050  CG  MET A 125     -17.647   0.905 -22.079  1.00 25.79           C  
ATOM   2051  HG2 MET A 125     -16.636   0.913 -22.486  1.00 25.79           H  
ATOM   2052  HG3 MET A 125     -17.613   0.332 -21.152  1.00 25.79           H  
ATOM   2053  SD  MET A 125     -18.731   0.026 -23.243  1.00 25.79           S  
ATOM   2054  CE  MET A 125     -20.109  -0.355 -22.130  1.00 25.79           C  
ATOM   2055  HE1 MET A 125     -20.924  -0.809 -22.694  1.00 25.79           H  
ATOM   2056  HE2 MET A 125     -20.474   0.558 -21.659  1.00 25.79           H  
ATOM   2057  HE3 MET A 125     -19.775  -1.036 -21.348  1.00 25.79           H  
ATOM   2058  N   GLY A 126     -18.907   5.447 -23.447  1.00 27.48           N  
ATOM   2059  H   GLY A 126     -19.058   5.019 -24.349  1.00 27.48           H  
ATOM   2060  CA  GLY A 126     -19.396   6.811 -23.223  1.00 27.48           C  
ATOM   2061  HA2 GLY A 126     -18.567   7.450 -22.920  1.00 27.48           H  
ATOM   2062  HA3 GLY A 126     -19.806   7.203 -24.154  1.00 27.48           H  
ATOM   2063  C   GLY A 126     -20.476   6.870 -22.134  1.00 27.48           C  
ATOM   2064  O   GLY A 126     -20.589   5.970 -21.303  1.00 27.48           O  
ATOM   2065  N   ASN A 127     -21.330   7.898 -22.159  1.00 27.05           N  
ATOM   2066  H   ASN A 127     -21.216   8.617 -22.859  1.00 27.05           H  
ATOM   2067  CA  ASN A 127     -22.483   7.977 -21.255  1.00 27.05           C  
ATOM   2068  HA  ASN A 127     -22.137   7.742 -20.248  1.00 27.05           H  
ATOM   2069  C   ASN A 127     -23.550   6.919 -21.614  1.00 27.05           C  
ATOM   2070  CB  ASN A 127     -23.030   9.416 -21.224  1.00 27.05           C  
ATOM   2071  HB2 ASN A 127     -22.219  10.114 -21.018  1.00 27.05           H  
ATOM   2072  HB3 ASN A 127     -23.473   9.661 -22.189  1.00 27.05           H  
ATOM   2073  O   ASN A 127     -24.557   7.209 -22.259  1.00 27.05           O  
ATOM   2074  CG  ASN A 127     -24.081   9.594 -20.138  1.00 27.05           C  
ATOM   2075  ND2 ASN A 127     -24.819  10.679 -20.165  1.00 27.05           N  
ATOM   2076 HD21 ASN A 127     -24.716  11.361 -20.903  1.00 27.05           H  
ATOM   2077 HD22 ASN A 127     -25.498  10.771 -19.423  1.00 27.05           H  
ATOM   2078  OD1 ASN A 127     -24.235   8.789 -19.236  1.00 27.05           O  
ATOM   2079  N   LEU A 128     -23.277   5.667 -21.245  1.00 32.36           N  
ATOM   2080  H   LEU A 128     -22.388   5.517 -20.790  1.00 32.36           H  
ATOM   2081  CA  LEU A 128     -24.135   4.509 -21.431  1.00 32.36           C  
ATOM   2082  HA  LEU A 128     -24.898   4.740 -22.174  1.00 32.36           H  
ATOM   2083  C   LEU A 128     -24.846   4.227 -20.111  1.00 32.36           C  
ATOM   2084  CB  LEU A 128     -23.309   3.309 -21.932  1.00 32.36           C  
ATOM   2085  HB2 LEU A 128     -23.951   2.429 -21.945  1.00 32.36           H  
ATOM   2086  HB3 LEU A 128     -22.504   3.123 -21.221  1.00 32.36           H  
ATOM   2087  O   LEU A 128     -24.270   3.679 -19.173  1.00 32.36           O  
ATOM   2088  CG  LEU A 128     -22.698   3.502 -23.334  1.00 32.36           C  
ATOM   2089  HG  LEU A 128     -22.052   4.380 -23.338  1.00 32.36           H  
ATOM   2090  CD1 LEU A 128     -21.848   2.286 -23.692  1.00 32.36           C  
ATOM   2091 HD11 LEU A 128     -22.447   1.376 -23.644  1.00 32.36           H  
ATOM   2092 HD12 LEU A 128     -21.437   2.402 -24.695  1.00 32.36           H  
ATOM   2093 HD13 LEU A 128     -21.017   2.227 -22.989  1.00 32.36           H  
ATOM   2094  CD2 LEU A 128     -23.753   3.667 -24.430  1.00 32.36           C  
ATOM   2095 HD21 LEU A 128     -24.435   2.817 -24.429  1.00 32.36           H  
ATOM   2096 HD22 LEU A 128     -23.266   3.741 -25.402  1.00 32.36           H  
ATOM   2097 HD23 LEU A 128     -24.310   4.589 -24.267  1.00 32.36           H  
ATOM   2098  N   SER A 129     -26.117   4.608 -20.066  1.00 37.95           N  
ATOM   2099  H   SER A 129     -26.495   5.051 -20.891  1.00 37.95           H  
ATOM   2100  CA  SER A 129     -27.024   4.313 -18.960  1.00 37.95           C  
ATOM   2101  HA  SER A 129     -26.630   4.788 -18.061  1.00 37.95           H  
ATOM   2102  C   SER A 129     -27.134   2.803 -18.693  1.00 37.95           C  
ATOM   2103  CB  SER A 129     -28.399   4.917 -19.264  1.00 37.95           C  
ATOM   2104  HB2 SER A 129     -29.068   4.740 -18.421  1.00 37.95           H  
ATOM   2105  HB3 SER A 129     -28.300   5.993 -19.410  1.00 37.95           H  
ATOM   2106  O   SER A 129     -26.848   1.969 -19.558  1.00 37.95           O  
ATOM   2107  OG  SER A 129     -28.949   4.333 -20.427  1.00 37.95           O  
ATOM   2108  HG  SER A 129     -28.441   4.624 -21.187  1.00 37.95           H  
ATOM   2109  N   GLN A 130     -27.607   2.427 -17.501  1.00 43.87           N  
ATOM   2110  H   GLN A 130     -27.788   3.135 -16.804  1.00 43.87           H  
ATOM   2111  CA  GLN A 130     -27.728   1.019 -17.102  1.00 43.87           C  
ATOM   2112  HA  GLN A 130     -26.725   0.593 -17.090  1.00 43.87           H  
ATOM   2113  C   GLN A 130     -28.573   0.185 -18.087  1.00 43.87           C  
ATOM   2114  CB  GLN A 130     -28.307   0.961 -15.676  1.00 43.87           C  
ATOM   2115  HB2 GLN A 130     -29.343   1.298 -15.696  1.00 43.87           H  
ATOM   2116  HB3 GLN A 130     -27.745   1.640 -15.034  1.00 43.87           H  
ATOM   2117  O   GLN A 130     -28.284  -0.990 -18.313  1.00 43.87           O  
ATOM   2118  CG  GLN A 130     -28.253  -0.448 -15.060  1.00 43.87           C  
ATOM   2119  HG2 GLN A 130     -28.694  -0.414 -14.063  1.00 43.87           H  
ATOM   2120  HG3 GLN A 130     -28.850  -1.134 -15.660  1.00 43.87           H  
ATOM   2121  CD  GLN A 130     -26.831  -0.989 -14.927  1.00 43.87           C  
ATOM   2122  NE2 GLN A 130     -26.606  -2.262 -15.165  1.00 43.87           N  
ATOM   2123 HE21 GLN A 130     -27.321  -2.864 -15.548  1.00 43.87           H  
ATOM   2124 HE22 GLN A 130     -25.652  -2.569 -15.040  1.00 43.87           H  
ATOM   2125  OE1 GLN A 130     -25.887  -0.275 -14.642  1.00 43.87           O  
ATOM   2126  N   SER A 131     -29.571   0.789 -18.742  1.00 49.31           N  
ATOM   2127  H   SER A 131     -29.721   1.778 -18.599  1.00 49.31           H  
ATOM   2128  CA  SER A 131     -30.364   0.129 -19.786  1.00 49.31           C  
ATOM   2129  HA  SER A 131     -30.730  -0.820 -19.392  1.00 49.31           H  
ATOM   2130  C   SER A 131     -29.544  -0.185 -21.044  1.00 49.31           C  
ATOM   2131  CB  SER A 131     -31.583   0.987 -20.138  1.00 49.31           C  
ATOM   2132  HB2 SER A 131     -32.188   1.138 -19.244  1.00 49.31           H  
ATOM   2133  HB3 SER A 131     -32.182   0.480 -20.893  1.00 49.31           H  
ATOM   2134  O   SER A 131     -29.738  -1.241 -21.642  1.00 49.31           O  
ATOM   2135  OG  SER A 131     -31.153   2.236 -20.632  1.00 49.31           O  
ATOM   2136  HG  SER A 131     -31.887   2.854 -20.657  1.00 49.31           H  
ATOM   2137  N   GLN A 132     -28.580   0.662 -21.421  1.00 45.39           N  
ATOM   2138  H   GLN A 132     -28.445   1.497 -20.868  1.00 45.39           H  
ATOM   2139  CA  GLN A 132     -27.668   0.426 -22.547  1.00 45.39           C  
ATOM   2140  HA  GLN A 132     -28.243   0.038 -23.388  1.00 45.39           H  
ATOM   2141  C   GLN A 132     -26.599  -0.626 -22.211  1.00 45.39           C  
ATOM   2142  CB  GLN A 132     -27.022   1.750 -22.985  1.00 45.39           C  
ATOM   2143  HB2 GLN A 132     -26.544   2.217 -22.125  1.00 45.39           H  
ATOM   2144  HB3 GLN A 132     -26.252   1.540 -23.728  1.00 45.39           H  
ATOM   2145  O   GLN A 132     -26.247  -1.427 -23.078  1.00 45.39           O  
ATOM   2146  CG  GLN A 132     -28.040   2.724 -23.604  1.00 45.39           C  
ATOM   2147  HG2 GLN A 132     -28.956   2.736 -23.014  1.00 45.39           H  
ATOM   2148  HG3 GLN A 132     -28.292   2.395 -24.612  1.00 45.39           H  
ATOM   2149  CD  GLN A 132     -27.503   4.149 -23.634  1.00 45.39           C  
ATOM   2150  NE2 GLN A 132     -27.114   4.684 -24.768  1.00 45.39           N  
ATOM   2151 HE21 GLN A 132     -27.191   4.189 -25.645  1.00 45.39           H  
ATOM   2152 HE22 GLN A 132     -26.774   5.633 -24.707  1.00 45.39           H  
ATOM   2153  OE1 GLN A 132     -27.414   4.806 -22.611  1.00 45.39           O  
ATOM   2154  N   LEU A 133     -26.134  -0.693 -20.957  1.00 49.25           N  
ATOM   2155  H   LEU A 133     -26.428   0.017 -20.301  1.00 49.25           H  
ATOM   2156  CA  LEU A 133     -25.292  -1.800 -20.480  1.00 49.25           C  
ATOM   2157  HA  LEU A 133     -24.437  -1.903 -21.148  1.00 49.25           H  
ATOM   2158  C   LEU A 133     -26.045  -3.138 -20.544  1.00 49.25           C  
ATOM   2159  CB  LEU A 133     -24.785  -1.511 -19.053  1.00 49.25           C  
ATOM   2160  HB2 LEU A 133     -24.297  -2.408 -18.672  1.00 49.25           H  
ATOM   2161  HB3 LEU A 133     -25.641  -1.308 -18.410  1.00 49.25           H  
ATOM   2162  O   LEU A 133     -25.521  -4.111 -21.088  1.00 49.25           O  
ATOM   2163  CG  LEU A 133     -23.794  -0.336 -18.943  1.00 49.25           C  
ATOM   2164  HG  LEU A 133     -24.254   0.570 -19.337  1.00 49.25           H  
ATOM   2165  CD1 LEU A 133     -23.432  -0.104 -17.478  1.00 49.25           C  
ATOM   2166 HD11 LEU A 133     -24.333   0.111 -16.904  1.00 49.25           H  
ATOM   2167 HD12 LEU A 133     -22.943  -0.982 -17.056  1.00 49.25           H  
ATOM   2168 HD13 LEU A 133     -22.770   0.759 -17.395  1.00 49.25           H  
ATOM   2169  CD2 LEU A 133     -22.493  -0.609 -19.706  1.00 49.25           C  
ATOM   2170 HD21 LEU A 133     -21.797   0.209 -19.521  1.00 49.25           H  
ATOM   2171 HD22 LEU A 133     -22.050  -1.545 -19.366  1.00 49.25           H  
ATOM   2172 HD23 LEU A 133     -22.696  -0.650 -20.776  1.00 49.25           H  
ATOM   2173  N   ASN A 134     -27.302  -3.168 -20.091  1.00 62.43           N  
ATOM   2174  H   ASN A 134     -27.648  -2.363 -19.589  1.00 62.43           H  
ATOM   2175  CA  ASN A 134     -28.160  -4.350 -20.193  1.00 62.43           C  
ATOM   2176  HA  ASN A 134     -27.649  -5.192 -19.725  1.00 62.43           H  
ATOM   2177  C   ASN A 134     -28.408  -4.743 -21.666  1.00 62.43           C  
ATOM   2178  CB  ASN A 134     -29.469  -4.092 -19.420  1.00 62.43           C  
ATOM   2179  HB2 ASN A 134     -30.148  -4.926 -19.599  1.00 62.43           H  
ATOM   2180  HB3 ASN A 134     -29.944  -3.186 -19.796  1.00 62.43           H  
ATOM   2181  O   ASN A 134     -28.232  -5.907 -22.027  1.00 62.43           O  
ATOM   2182  CG  ASN A 134     -29.299  -3.960 -17.910  1.00 62.43           C  
ATOM   2183  ND2 ASN A 134     -30.368  -3.667 -17.207  1.00 62.43           N  
ATOM   2184 HD21 ASN A 134     -30.255  -3.632 -16.204  1.00 62.43           H  
ATOM   2185 HD22 ASN A 134     -31.268  -3.562 -17.653  1.00 62.43           H  
ATOM   2186  OD1 ASN A 134     -28.238  -4.132 -17.331  1.00 62.43           O  
ATOM   2187  N   ARG A 135     -28.712  -3.771 -22.542  1.00 58.93           N  
ATOM   2188  H   ARG A 135     -28.882  -2.848 -22.170  1.00 58.93           H  
ATOM   2189  CA  ARG A 135     -28.890  -3.978 -23.994  1.00 58.93           C  
ATOM   2190  HA  ARG A 135     -29.675  -4.720 -24.138  1.00 58.93           H  
ATOM   2191  C   ARG A 135     -27.626  -4.535 -24.663  1.00 58.93           C  
ATOM   2192  CB  ARG A 135     -29.311  -2.645 -24.643  1.00 58.93           C  
ATOM   2193  HB2 ARG A 135     -30.009  -2.125 -23.986  1.00 58.93           H  
ATOM   2194  HB3 ARG A 135     -28.430  -2.013 -24.748  1.00 58.93           H  
ATOM   2195  O   ARG A 135     -27.725  -5.368 -25.558  1.00 58.93           O  
ATOM   2196  CG  ARG A 135     -29.988  -2.781 -26.017  1.00 58.93           C  
ATOM   2197  HG2 ARG A 135     -29.413  -3.450 -26.657  1.00 58.93           H  
ATOM   2198  HG3 ARG A 135     -30.005  -1.794 -26.479  1.00 58.93           H  
ATOM   2199  CD  ARG A 135     -31.435  -3.284 -25.896  1.00 58.93           C  
ATOM   2200  HD2 ARG A 135     -31.426  -4.332 -25.597  1.00 58.93           H  
ATOM   2201  HD3 ARG A 135     -31.934  -2.711 -25.115  1.00 58.93           H  
ATOM   2202  NE  ARG A 135     -32.166  -3.141 -27.175  1.00 58.93           N  
ATOM   2203  HE  ARG A 135     -31.644  -3.359 -28.012  1.00 58.93           H  
ATOM   2204  NH1 ARG A 135     -34.249  -2.669 -26.320  1.00 58.93           N  
ATOM   2205 HH11 ARG A 135     -35.236  -2.505 -26.461  1.00 58.93           H  
ATOM   2206 HH12 ARG A 135     -33.906  -2.914 -25.403  1.00 58.93           H  
ATOM   2207  NH2 ARG A 135     -33.955  -2.725 -28.527  1.00 58.93           N  
ATOM   2208 HH21 ARG A 135     -34.938  -2.525 -28.638  1.00 58.93           H  
ATOM   2209 HH22 ARG A 135     -33.381  -2.883 -29.343  1.00 58.93           H  
ATOM   2210  CZ  ARG A 135     -33.446  -2.847 -27.332  1.00 58.93           C  
ATOM   2211  N   ARG A 136     -26.429  -4.124 -24.222  1.00 49.57           N  
ATOM   2212  H   ARG A 136     -26.415  -3.397 -23.521  1.00 49.57           H  
ATOM   2213  CA  ARG A 136     -25.150  -4.670 -24.712  1.00 49.57           C  
ATOM   2214  HA  ARG A 136     -25.161  -4.643 -25.801  1.00 49.57           H  
ATOM   2215  C   ARG A 136     -24.977  -6.140 -24.320  1.00 49.57           C  
ATOM   2216  CB  ARG A 136     -23.988  -3.802 -24.205  1.00 49.57           C  
ATOM   2217  HB2 ARG A 136     -24.192  -2.759 -24.447  1.00 49.57           H  
ATOM   2218  HB3 ARG A 136     -23.912  -3.895 -23.121  1.00 49.57           H  
ATOM   2219  O   ARG A 136     -24.604  -6.943 -25.171  1.00 49.57           O  
ATOM   2220  CG  ARG A 136     -22.647  -4.199 -24.842  1.00 49.57           C  
ATOM   2221  HG2 ARG A 136     -22.443  -5.255 -24.664  1.00 49.57           H  
ATOM   2222  HG3 ARG A 136     -22.697  -4.024 -25.917  1.00 49.57           H  
ATOM   2223  CD  ARG A 136     -21.508  -3.373 -24.236  1.00 49.57           C  
ATOM   2224  HD2 ARG A 136     -21.440  -3.616 -23.175  1.00 49.57           H  
ATOM   2225  HD3 ARG A 136     -21.749  -2.315 -24.337  1.00 49.57           H  
ATOM   2226  NE  ARG A 136     -20.222  -3.637 -24.915  1.00 49.57           N  
ATOM   2227  HE  ARG A 136     -20.273  -3.830 -25.905  1.00 49.57           H  
ATOM   2228  NH1 ARG A 136     -18.811  -3.341 -23.120  1.00 49.57           N  
ATOM   2229 HH11 ARG A 136     -17.876  -3.207 -22.762  1.00 49.57           H  
ATOM   2230 HH12 ARG A 136     -19.610  -3.205 -22.518  1.00 49.57           H  
ATOM   2231  NH2 ARG A 136     -17.958  -3.706 -25.143  1.00 49.57           N  
ATOM   2232 HH21 ARG A 136     -17.035  -3.613 -24.744  1.00 49.57           H  
ATOM   2233 HH22 ARG A 136     -18.058  -3.842 -26.138  1.00 49.57           H  
ATOM   2234  CZ  ARG A 136     -19.011  -3.561 -24.389  1.00 49.57           C  
ATOM   2235  N   SER A 137     -25.271  -6.496 -23.071  1.00 52.96           N  
ATOM   2236  H   SER A 137     -25.519  -5.777 -22.406  1.00 52.96           H  
ATOM   2237  CA  SER A 137     -25.246  -7.891 -22.600  1.00 52.96           C  
ATOM   2238  HA  SER A 137     -24.252  -8.307 -22.763  1.00 52.96           H  
ATOM   2239  C   SER A 137     -26.249  -8.771 -23.357  1.00 52.96           C  
ATOM   2240  CB  SER A 137     -25.545  -7.936 -21.100  1.00 52.96           C  
ATOM   2241  HB2 SER A 137     -26.528  -7.506 -20.907  1.00 52.96           H  
ATOM   2242  HB3 SER A 137     -25.535  -8.970 -20.756  1.00 52.96           H  
ATOM   2243  O   SER A 137     -25.938  -9.908 -23.708  1.00 52.96           O  
ATOM   2244  OG  SER A 137     -24.559  -7.199 -20.401  1.00 52.96           O  
ATOM   2245  HG  SER A 137     -24.918  -6.934 -19.550  1.00 52.96           H  
ATOM   2246  N   GLU A 138     -27.425  -8.228 -23.675  1.00 61.97           N  
ATOM   2247  H   GLU A 138     -27.648  -7.316 -23.302  1.00 61.97           H  
ATOM   2248  CA  GLU A 138     -28.441  -8.887 -24.498  1.00 61.97           C  
ATOM   2249  HA  GLU A 138     -28.649  -9.870 -24.076  1.00 61.97           H  
ATOM   2250  C   GLU A 138     -27.969  -9.109 -25.947  1.00 61.97           C  
ATOM   2251  CB  GLU A 138     -29.724  -8.051 -24.414  1.00 61.97           C  
ATOM   2252  HB2 GLU A 138     -30.007  -7.963 -23.365  1.00 61.97           H  
ATOM   2253  HB3 GLU A 138     -29.530  -7.052 -24.802  1.00 61.97           H  
ATOM   2254  O   GLU A 138     -28.060 -10.229 -26.448  1.00 61.97           O  
ATOM   2255  CG  GLU A 138     -30.897  -8.663 -25.182  1.00 61.97           C  
ATOM   2256  HG2 GLU A 138     -30.685  -8.636 -26.251  1.00 61.97           H  
ATOM   2257  HG3 GLU A 138     -31.003  -9.706 -24.882  1.00 61.97           H  
ATOM   2258  CD  GLU A 138     -32.195  -7.898 -24.897  1.00 61.97           C  
ATOM   2259  OE1 GLU A 138     -33.197  -8.592 -24.619  1.00 61.97           O  
ATOM   2260  OE2 GLU A 138     -32.169  -6.644 -24.954  1.00 61.97           O  
ATOM   2261  N   ILE A 139     -27.385  -8.095 -26.598  1.00 63.32           N  
ATOM   2262  H   ILE A 139     -27.372  -7.191 -26.148  1.00 63.32           H  
ATOM   2263  CA  ILE A 139     -26.818  -8.212 -27.955  1.00 63.32           C  
ATOM   2264  HA  ILE A 139     -27.599  -8.567 -28.626  1.00 63.32           H  
ATOM   2265  C   ILE A 139     -25.694  -9.258 -28.005  1.00 63.32           C  
ATOM   2266  CB  ILE A 139     -26.348  -6.823 -28.456  1.00 63.32           C  
ATOM   2267  HB  ILE A 139     -25.761  -6.356 -27.665  1.00 63.32           H  
ATOM   2268  O   ILE A 139     -25.670 -10.082 -28.916  1.00 63.32           O  
ATOM   2269  CG1 ILE A 139     -27.573  -5.930 -28.764  1.00 63.32           C  
ATOM   2270 HG12 ILE A 139     -28.030  -6.250 -29.700  1.00 63.32           H  
ATOM   2271 HG13 ILE A 139     -28.323  -6.049 -27.982  1.00 63.32           H  
ATOM   2272  CG2 ILE A 139     -25.457  -6.928 -29.711  1.00 63.32           C  
ATOM   2273 HG21 ILE A 139     -24.523  -7.436 -29.472  1.00 63.32           H  
ATOM   2274 HG22 ILE A 139     -25.975  -7.483 -30.493  1.00 63.32           H  
ATOM   2275 HG23 ILE A 139     -25.200  -5.939 -30.089  1.00 63.32           H  
ATOM   2276  CD1 ILE A 139     -27.237  -4.435 -28.853  1.00 63.32           C  
ATOM   2277 HD11 ILE A 139     -26.592  -4.233 -29.708  1.00 63.32           H  
ATOM   2278 HD12 ILE A 139     -28.159  -3.867 -28.974  1.00 63.32           H  
ATOM   2279 HD13 ILE A 139     -26.741  -4.110 -27.938  1.00 63.32           H  
ATOM   2280  N   LEU A 140     -24.791  -9.274 -27.018  1.00 49.17           N  
ATOM   2281  H   LEU A 140     -24.860  -8.573 -26.295  1.00 49.17           H  
ATOM   2282  CA  LEU A 140     -23.711 -10.267 -26.945  1.00 49.17           C  
ATOM   2283  HA  LEU A 140     -23.160 -10.253 -27.886  1.00 49.17           H  
ATOM   2284  C   LEU A 140     -24.251 -11.699 -26.795  1.00 49.17           C  
ATOM   2285  CB  LEU A 140     -22.757  -9.899 -25.794  1.00 49.17           C  
ATOM   2286  HB2 LEU A 140     -23.351  -9.733 -24.894  1.00 49.17           H  
ATOM   2287  HB3 LEU A 140     -22.095 -10.743 -25.601  1.00 49.17           H  
ATOM   2288  O   LEU A 140     -23.735 -12.612 -27.441  1.00 49.17           O  
ATOM   2289  CG  LEU A 140     -21.893  -8.653 -26.072  1.00 49.17           C  
ATOM   2290  HG  LEU A 140     -22.519  -7.834 -26.427  1.00 49.17           H  
ATOM   2291  CD1 LEU A 140     -21.199  -8.203 -24.786  1.00 49.17           C  
ATOM   2292 HD11 LEU A 140     -20.561  -9.003 -24.409  1.00 49.17           H  
ATOM   2293 HD12 LEU A 140     -21.951  -7.959 -24.036  1.00 49.17           H  
ATOM   2294 HD13 LEU A 140     -20.594  -7.317 -24.981  1.00 49.17           H  
ATOM   2295  CD2 LEU A 140     -20.814  -8.922 -27.124  1.00 49.17           C  
ATOM   2296 HD21 LEU A 140     -20.191  -9.762 -26.819  1.00 49.17           H  
ATOM   2297 HD22 LEU A 140     -20.189  -8.038 -27.253  1.00 49.17           H  
ATOM   2298 HD23 LEU A 140     -21.274  -9.155 -28.085  1.00 49.17           H  
ATOM   2299  N   ARG A 141     -25.327 -11.889 -26.016  1.00 60.59           N  
ATOM   2300  H   ARG A 141     -25.689 -11.095 -25.508  1.00 60.59           H  
ATOM   2301  CA  ARG A 141     -26.033 -13.176 -25.907  1.00 60.59           C  
ATOM   2302  HA  ARG A 141     -25.305 -13.945 -25.651  1.00 60.59           H  
ATOM   2303  C   ARG A 141     -26.651 -13.600 -27.245  1.00 60.59           C  
ATOM   2304  CB  ARG A 141     -27.082 -13.080 -24.783  1.00 60.59           C  
ATOM   2305  HB2 ARG A 141     -27.852 -12.364 -25.070  1.00 60.59           H  
ATOM   2306  HB3 ARG A 141     -26.597 -12.715 -23.878  1.00 60.59           H  
ATOM   2307  O   ARG A 141     -26.515 -14.758 -27.630  1.00 60.59           O  
ATOM   2308  CG  ARG A 141     -27.738 -14.436 -24.474  1.00 60.59           C  
ATOM   2309  HG2 ARG A 141     -28.202 -14.842 -25.373  1.00 60.59           H  
ATOM   2310  HG3 ARG A 141     -26.965 -15.131 -24.146  1.00 60.59           H  
ATOM   2311  CD  ARG A 141     -28.805 -14.334 -23.374  1.00 60.59           C  
ATOM   2312  HD2 ARG A 141     -29.095 -15.348 -23.098  1.00 60.59           H  
ATOM   2313  HD3 ARG A 141     -28.370 -13.847 -22.500  1.00 60.59           H  
ATOM   2314  NE  ARG A 141     -30.000 -13.587 -23.821  1.00 60.59           N  
ATOM   2315  HE  ARG A 141     -29.911 -13.057 -24.676  1.00 60.59           H  
ATOM   2316  NH1 ARG A 141     -31.429 -14.209 -22.128  1.00 60.59           N  
ATOM   2317 HH11 ARG A 141     -30.699 -14.776 -21.722  1.00 60.59           H  
ATOM   2318 HH12 ARG A 141     -32.343 -14.160 -21.702  1.00 60.59           H  
ATOM   2319  NH2 ARG A 141     -32.146 -12.827 -23.724  1.00 60.59           N  
ATOM   2320 HH21 ARG A 141     -33.040 -12.758 -23.260  1.00 60.59           H  
ATOM   2321 HH22 ARG A 141     -31.990 -12.243 -24.534  1.00 60.59           H  
ATOM   2322  CZ  ARG A 141     -31.181 -13.548 -23.226  1.00 60.59           C  
ATOM   2323  N   THR A 142     -27.289 -12.675 -27.962  1.00 62.36           N  
ATOM   2324  H   THR A 142     -27.418 -11.762 -27.550  1.00 62.36           H  
ATOM   2325  CA  THR A 142     -27.927 -12.933 -29.269  1.00 62.36           C  
ATOM   2326  HA  THR A 142     -28.569 -13.809 -29.179  1.00 62.36           H  
ATOM   2327  C   THR A 142     -26.912 -13.237 -30.377  1.00 62.36           C  
ATOM   2328  CB  THR A 142     -28.814 -11.741 -29.655  1.00 62.36           C  
ATOM   2329  HB  THR A 142     -28.203 -10.841 -29.725  1.00 62.36           H  
ATOM   2330  O   THR A 142     -27.191 -14.051 -31.250  1.00 62.36           O  
ATOM   2331  CG2 THR A 142     -29.584 -11.927 -30.962  1.00 62.36           C  
ATOM   2332 HG21 THR A 142     -28.892 -11.968 -31.803  1.00 62.36           H  
ATOM   2333 HG22 THR A 142     -30.265 -11.090 -31.115  1.00 62.36           H  
ATOM   2334 HG23 THR A 142     -30.155 -12.855 -30.926  1.00 62.36           H  
ATOM   2335  OG1 THR A 142     -29.785 -11.561 -28.648  1.00 62.36           O  
ATOM   2336  HG1 THR A 142     -30.193 -10.702 -28.782  1.00 62.36           H  
ATOM   2337  N   LEU A 143     -25.713 -12.649 -30.324  1.00 47.66           N  
ATOM   2338  H   LEU A 143     -25.560 -11.955 -29.607  1.00 47.66           H  
ATOM   2339  CA  LEU A 143     -24.618 -12.903 -31.274  1.00 47.66           C  
ATOM   2340  HA  LEU A 143     -25.054 -13.054 -32.262  1.00 47.66           H  
ATOM   2341  C   LEU A 143     -23.827 -14.199 -30.996  1.00 47.66           C  
ATOM   2342  CB  LEU A 143     -23.704 -11.663 -31.327  1.00 47.66           C  
ATOM   2343  HB2 LEU A 143     -22.794 -11.911 -31.873  1.00 47.66           H  
ATOM   2344  HB3 LEU A 143     -23.423 -11.407 -30.306  1.00 47.66           H  
ATOM   2345  O   LEU A 143     -22.770 -14.411 -31.584  1.00 47.66           O  
ATOM   2346  CG  LEU A 143     -24.326 -10.425 -31.997  1.00 47.66           C  
ATOM   2347  HG  LEU A 143     -25.270 -10.173 -31.515  1.00 47.66           H  
ATOM   2348  CD1 LEU A 143     -23.369  -9.241 -31.839  1.00 47.66           C  
ATOM   2349 HD11 LEU A 143     -23.175  -9.068 -30.781  1.00 47.66           H  
ATOM   2350 HD12 LEU A 143     -22.430  -9.449 -32.352  1.00 47.66           H  
ATOM   2351 HD13 LEU A 143     -23.822  -8.346 -32.266  1.00 47.66           H  
ATOM   2352  CD2 LEU A 143     -24.579 -10.630 -33.493  1.00 47.66           C  
ATOM   2353 HD21 LEU A 143     -25.345 -11.391 -33.643  1.00 47.66           H  
ATOM   2354 HD22 LEU A 143     -23.661 -10.941 -33.992  1.00 47.66           H  
ATOM   2355 HD23 LEU A 143     -24.934  -9.701 -33.939  1.00 47.66           H  
ATOM   2356  N   GLY A 144     -24.304 -15.070 -30.101  1.00 36.02           N  
ATOM   2357  H   GLY A 144     -25.182 -14.860 -29.647  1.00 36.02           H  
ATOM   2358  CA  GLY A 144     -23.685 -16.374 -29.849  1.00 36.02           C  
ATOM   2359  HA2 GLY A 144     -24.395 -16.993 -29.301  1.00 36.02           H  
ATOM   2360  HA3 GLY A 144     -23.476 -16.859 -30.803  1.00 36.02           H  
ATOM   2361  C   GLY A 144     -22.379 -16.334 -29.046  1.00 36.02           C  
ATOM   2362  O   GLY A 144     -21.713 -17.363 -28.935  1.00 36.02           O  
ATOM   2363  N   PHE A 145     -22.019 -15.196 -28.433  1.00 37.49           N  
ATOM   2364  H   PHE A 145     -22.611 -14.385 -28.543  1.00 37.49           H  
ATOM   2365  CA  PHE A 145     -20.885 -15.102 -27.502  1.00 37.49           C  
ATOM   2366  HA  PHE A 145     -20.057 -15.675 -27.919  1.00 37.49           H  
ATOM   2367  C   PHE A 145     -21.235 -15.751 -26.153  1.00 37.49           C  
ATOM   2368  CB  PHE A 145     -20.401 -13.651 -27.354  1.00 37.49           C  
ATOM   2369  HB2 PHE A 145     -19.641 -13.621 -26.572  1.00 37.49           H  
ATOM   2370  HB3 PHE A 145     -21.226 -13.023 -27.018  1.00 37.49           H  
ATOM   2371  O   PHE A 145     -21.406 -15.086 -25.129  1.00 37.49           O  
ATOM   2372  CG  PHE A 145     -19.788 -13.060 -28.608  1.00 37.49           C  
ATOM   2373  CD1 PHE A 145     -18.467 -13.387 -28.970  1.00 37.49           C  
ATOM   2374  HD1 PHE A 145     -17.893 -14.069 -28.361  1.00 37.49           H  
ATOM   2375  CD2 PHE A 145     -20.534 -12.178 -29.410  1.00 37.49           C  
ATOM   2376  HD2 PHE A 145     -21.551 -11.936 -29.137  1.00 37.49           H  
ATOM   2377  CE1 PHE A 145     -17.897 -12.838 -30.133  1.00 37.49           C  
ATOM   2378  HE1 PHE A 145     -16.890 -13.101 -30.418  1.00 37.49           H  
ATOM   2379  CE2 PHE A 145     -19.965 -11.628 -30.573  1.00 37.49           C  
ATOM   2380  HE2 PHE A 145     -20.546 -10.966 -31.198  1.00 37.49           H  
ATOM   2381  CZ  PHE A 145     -18.648 -11.960 -30.935  1.00 37.49           C  
ATOM   2382  HZ  PHE A 145     -18.218 -11.551 -31.838  1.00 37.49           H  
ATOM   2383  N   ALA A 146     -21.365 -17.077 -26.156  1.00 39.59           N  
ATOM   2384  H   ALA A 146     -21.266 -17.554 -27.041  1.00 39.59           H  
ATOM   2385  CA  ALA A 146     -21.658 -17.866 -24.971  1.00 39.59           C  
ATOM   2386  HA  ALA A 146     -22.571 -17.480 -24.518  1.00 39.59           H  
ATOM   2387  C   ALA A 146     -20.517 -17.756 -23.947  1.00 39.59           C  
ATOM   2388  CB  ALA A 146     -21.911 -19.318 -25.398  1.00 39.59           C  
ATOM   2389  HB1 ALA A 146     -22.160 -19.920 -24.523  1.00 39.59           H  
ATOM   2390  HB2 ALA A 146     -22.740 -19.358 -26.104  1.00 39.59           H  
ATOM   2391  HB3 ALA A 146     -21.018 -19.728 -25.870  1.00 39.59           H  
ATOM   2392  O   ALA A 146     -19.376 -18.135 -24.223  1.00 39.59           O  
ATOM   2393  N   GLN A 147     -20.830 -17.289 -22.734  1.00 36.16           N  
ATOM   2394  H   GLN A 147     -21.770 -16.962 -22.564  1.00 36.16           H  
ATOM   2395  CA  GLN A 147     -19.903 -17.376 -21.607  1.00 36.16           C  
ATOM   2396  HA  GLN A 147     -18.932 -16.984 -21.912  1.00 36.16           H  
ATOM   2397  C   GLN A 147     -19.714 -18.846 -21.215  1.00 36.16           C  
ATOM   2398  CB  GLN A 147     -20.401 -16.552 -20.409  1.00 36.16           C  
ATOM   2399  HB2 GLN A 147     -21.447 -16.782 -20.208  1.00 36.16           H  
ATOM   2400  HB3 GLN A 147     -19.816 -16.842 -19.536  1.00 36.16           H  
ATOM   2401  O   GLN A 147     -20.553 -19.434 -20.530  1.00 36.16           O  
ATOM   2402  CG  GLN A 147     -20.230 -15.038 -20.605  1.00 36.16           C  
ATOM   2403  HG2 GLN A 147     -20.904 -14.690 -21.388  1.00 36.16           H  
ATOM   2404  HG3 GLN A 147     -19.206 -14.835 -20.919  1.00 36.16           H  
ATOM   2405  CD  GLN A 147     -20.506 -14.248 -19.325  1.00 36.16           C  
ATOM   2406  NE2 GLN A 147     -20.100 -13.000 -19.259  1.00 36.16           N  
ATOM   2407 HE21 GLN A 147     -19.615 -12.569 -20.033  1.00 36.16           H  
ATOM   2408 HE22 GLN A 147     -20.303 -12.527 -18.390  1.00 36.16           H  
ATOM   2409  OE1 GLN A 147     -21.083 -14.719 -18.362  1.00 36.16           O  
ATOM   2410  N   GLN A 148     -18.600 -19.447 -21.636  1.00 30.37           N  
ATOM   2411  H   GLN A 148     -17.989 -18.951 -22.268  1.00 30.37           H  
ATOM   2412  CA  GLN A 148     -18.204 -20.770 -21.164  1.00 30.37           C  
ATOM   2413  HA  GLN A 148     -19.050 -21.449 -21.269  1.00 30.37           H  
ATOM   2414  C   GLN A 148     -17.836 -20.713 -19.674  1.00 30.37           C  
ATOM   2415  CB  GLN A 148     -17.040 -21.333 -21.996  1.00 30.37           C  
ATOM   2416  HB2 GLN A 148     -16.257 -20.582 -22.098  1.00 30.37           H  
ATOM   2417  HB3 GLN A 148     -16.624 -22.187 -21.461  1.00 30.37           H  
ATOM   2418  O   GLN A 148     -16.747 -20.286 -19.312  1.00 30.37           O  
ATOM   2419  CG  GLN A 148     -17.478 -21.821 -23.386  1.00 30.37           C  
ATOM   2420  HG2 GLN A 148     -18.340 -22.479 -23.274  1.00 30.37           H  
ATOM   2421  HG3 GLN A 148     -17.775 -20.970 -23.998  1.00 30.37           H  
ATOM   2422  CD  GLN A 148     -16.375 -22.593 -24.113  1.00 30.37           C  
ATOM   2423  NE2 GLN A 148     -16.714 -23.379 -25.111  1.00 30.37           N  
ATOM   2424 HE21 GLN A 148     -15.952 -23.852 -25.574  1.00 30.37           H  
ATOM   2425 HE22 GLN A 148     -17.675 -23.450 -25.413  1.00 30.37           H  
ATOM   2426  OE1 GLN A 148     -15.197 -22.521 -23.810  1.00 30.37           O  
ATOM   2427  N   GLY A 149     -18.753 -21.185 -18.828  1.00 25.58           N  
ATOM   2428  H   GLY A 149     -19.677 -21.337 -19.208  1.00 25.58           H  
ATOM   2429  CA  GLY A 149     -18.455 -21.767 -17.519  1.00 25.58           C  
ATOM   2430  HA2 GLY A 149     -17.833 -22.649 -17.675  1.00 25.58           H  
ATOM   2431  HA3 GLY A 149     -19.389 -22.107 -17.071  1.00 25.58           H  
ATOM   2432  C   GLY A 149     -17.731 -20.888 -16.492  1.00 25.58           C  
ATOM   2433  O   GLY A 149     -16.544 -21.072 -16.248  1.00 25.58           O  
ATOM   2434  N   GLY A 150     -18.497 -20.091 -15.740  1.00 24.64           N  
ATOM   2435  H   GLY A 150     -19.447 -19.941 -16.048  1.00 24.64           H  
ATOM   2436  CA  GLY A 150     -18.213 -19.927 -14.308  1.00 24.64           C  
ATOM   2437  HA2 GLY A 150     -17.666 -20.802 -13.955  1.00 24.64           H  
ATOM   2438  HA3 GLY A 150     -19.165 -19.918 -13.778  1.00 24.64           H  
ATOM   2439  C   GLY A 150     -17.428 -18.695 -13.847  1.00 24.64           C  
ATOM   2440  O   GLY A 150     -16.373 -18.847 -13.239  1.00 24.64           O  
ATOM   2441  N   ARG A 151     -18.025 -17.501 -13.973  1.00 26.54           N  
ATOM   2442  H   ARG A 151     -18.642 -17.399 -14.766  1.00 26.54           H  
ATOM   2443  CA  ARG A 151     -18.320 -16.584 -12.838  1.00 26.54           C  
ATOM   2444  HA  ARG A 151     -19.031 -17.084 -12.180  1.00 26.54           H  
ATOM   2445  C   ARG A 151     -18.999 -15.294 -13.332  1.00 26.54           C  
ATOM   2446  CB  ARG A 151     -17.057 -16.215 -12.025  1.00 26.54           C  
ATOM   2447  HB2 ARG A 151     -17.111 -15.177 -11.696  1.00 26.54           H  
ATOM   2448  HB3 ARG A 151     -16.172 -16.309 -12.655  1.00 26.54           H  
ATOM   2449  O   ARG A 151     -18.717 -14.861 -14.447  1.00 26.54           O  
ATOM   2450  CG  ARG A 151     -16.927 -17.101 -10.771  1.00 26.54           C  
ATOM   2451  HG2 ARG A 151     -17.140 -18.142 -11.016  1.00 26.54           H  
ATOM   2452  HG3 ARG A 151     -17.658 -16.780 -10.029  1.00 26.54           H  
ATOM   2453  CD  ARG A 151     -15.524 -17.017 -10.164  1.00 26.54           C  
ATOM   2454  HD2 ARG A 151     -15.353 -15.995  -9.827  1.00 26.54           H  
ATOM   2455  HD3 ARG A 151     -14.795 -17.262 -10.936  1.00 26.54           H  
ATOM   2456  NE  ARG A 151     -15.374 -17.967  -9.042  1.00 26.54           N  
ATOM   2457  HE  ARG A 151     -16.019 -18.745  -9.029  1.00 26.54           H  
ATOM   2458  NH1 ARG A 151     -13.542 -17.001  -8.045  1.00 26.54           N  
ATOM   2459 HH11 ARG A 151     -13.516 -16.310  -8.781  1.00 26.54           H  
ATOM   2460 HH12 ARG A 151     -12.828 -16.996  -7.331  1.00 26.54           H  
ATOM   2461  NH2 ARG A 151     -14.422 -18.854  -7.174  1.00 26.54           N  
ATOM   2462 HH21 ARG A 151     -15.098 -19.605  -7.185  1.00 26.54           H  
ATOM   2463 HH22 ARG A 151     -13.723 -18.805  -6.447  1.00 26.54           H  
ATOM   2464  CZ  ARG A 151     -14.451 -17.934  -8.097  1.00 26.54           C  
ATOM   2465  N   PRO A 152     -19.877 -14.666 -12.529  1.00 26.10           N  
ATOM   2466  CA  PRO A 152     -20.404 -13.344 -12.846  1.00 26.10           C  
ATOM   2467  HA  PRO A 152     -20.787 -13.326 -13.867  1.00 26.10           H  
ATOM   2468  C   PRO A 152     -19.322 -12.263 -12.699  1.00 26.10           C  
ATOM   2469  CB  PRO A 152     -21.562 -13.132 -11.864  1.00 26.10           C  
ATOM   2470  HB2 PRO A 152     -22.466 -13.596 -12.260  1.00 26.10           H  
ATOM   2471  HB3 PRO A 152     -21.743 -12.079 -11.648  1.00 26.10           H  
ATOM   2472  O   PRO A 152     -18.346 -12.433 -11.973  1.00 26.10           O  
ATOM   2473  CG  PRO A 152     -21.099 -13.895 -10.624  1.00 26.10           C  
ATOM   2474  HG2 PRO A 152     -21.939 -14.208 -10.004  1.00 26.10           H  
ATOM   2475  HG3 PRO A 152     -20.406 -13.280 -10.050  1.00 26.10           H  
ATOM   2476  CD  PRO A 152     -20.356 -15.094 -11.219  1.00 26.10           C  
ATOM   2477  HD2 PRO A 152     -19.531 -15.377 -10.565  1.00 26.10           H  
ATOM   2478  HD3 PRO A 152     -21.047 -15.928 -11.341  1.00 26.10           H  
ATOM   2479  N   ASN A 153     -19.571 -11.112 -13.325  1.00 29.28           N  
ATOM   2480  H   ASN A 153     -20.433 -11.063 -13.849  1.00 29.28           H  
ATOM   2481  CA  ASN A 153     -18.954  -9.821 -13.010  1.00 29.28           C  
ATOM   2482  HA  ASN A 153     -19.306  -9.122 -13.769  1.00 29.28           H  
ATOM   2483  C   ASN A 153     -17.417  -9.757 -13.098  1.00 29.28           C  
ATOM   2484  CB  ASN A 153     -19.523  -9.309 -11.672  1.00 29.28           C  
ATOM   2485  HB2 ASN A 153     -19.215  -9.979 -10.869  1.00 29.28           H  
ATOM   2486  HB3 ASN A 153     -19.114  -8.321 -11.459  1.00 29.28           H  
ATOM   2487  O   ASN A 153     -16.720  -9.536 -12.109  1.00 29.28           O  
ATOM   2488  CG  ASN A 153     -21.038  -9.195 -11.669  1.00 29.28           C  
ATOM   2489  ND2 ASN A 153     -21.637  -9.002 -10.519  1.00 29.28           N  
ATOM   2490 HD21 ASN A 153     -21.107  -8.918  -9.664  1.00 29.28           H  
ATOM   2491 HD22 ASN A 153     -22.642  -8.908 -10.540  1.00 29.28           H  
ATOM   2492  OD1 ASN A 153     -21.702  -9.287 -12.689  1.00 29.28           O  
ATOM   2493  N   GLY A 154     -16.894  -9.776 -14.328  1.00 35.84           N  
ATOM   2494  H   GLY A 154     -17.499 -10.010 -15.102  1.00 35.84           H  
ATOM   2495  CA  GLY A 154     -15.625  -9.105 -14.626  1.00 35.84           C  
ATOM   2496  HA2 GLY A 154     -15.329  -9.316 -15.654  1.00 35.84           H  
ATOM   2497  HA3 GLY A 154     -14.846  -9.466 -13.955  1.00 35.84           H  
ATOM   2498  C   GLY A 154     -15.781  -7.589 -14.459  1.00 35.84           C  
ATOM   2499  O   GLY A 154     -16.080  -6.892 -15.427  1.00 35.84           O  
ATOM   2500  N   ILE A 155     -15.643  -7.086 -13.228  1.00 42.09           N  
ATOM   2501  H   ILE A 155     -15.491  -7.739 -12.472  1.00 42.09           H  
ATOM   2502  CA  ILE A 155     -15.822  -5.664 -12.901  1.00 42.09           C  
ATOM   2503  HA  ILE A 155     -16.793  -5.349 -13.283  1.00 42.09           H  
ATOM   2504  C   ILE A 155     -14.739  -4.841 -13.610  1.00 42.09           C  
ATOM   2505  CB  ILE A 155     -15.815  -5.412 -11.371  1.00 42.09           C  
ATOM   2506  HB  ILE A 155     -14.846  -5.710 -10.973  1.00 42.09           H  
ATOM   2507  O   ILE A 155     -13.566  -4.869 -13.233  1.00 42.09           O  
ATOM   2508  CG1 ILE A 155     -16.912  -6.238 -10.657  1.00 42.09           C  
ATOM   2509 HG12 ILE A 155     -16.739  -7.297 -10.852  1.00 42.09           H  
ATOM   2510 HG13 ILE A 155     -17.889  -5.975 -11.064  1.00 42.09           H  
ATOM   2511  CG2 ILE A 155     -16.019  -3.910 -11.084  1.00 42.09           C  
ATOM   2512 HG21 ILE A 155     -15.889  -3.713 -10.020  1.00 42.09           H  
ATOM   2513 HG22 ILE A 155     -15.287  -3.300 -11.613  1.00 42.09           H  
ATOM   2514 HG23 ILE A 155     -17.019  -3.605 -11.392  1.00 42.09           H  
ATOM   2515  CD1 ILE A 155     -16.951  -6.073  -9.132  1.00 42.09           C  
ATOM   2516 HD11 ILE A 155     -15.960  -6.247  -8.713  1.00 42.09           H  
ATOM   2517 HD12 ILE A 155     -17.645  -6.800  -8.710  1.00 42.09           H  
ATOM   2518 HD13 ILE A 155     -17.295  -5.075  -8.862  1.00 42.09           H  
ATOM   2519  N   VAL A 156     -15.140  -4.065 -14.618  1.00 46.24           N  
ATOM   2520  H   VAL A 156     -16.101  -4.134 -14.920  1.00 46.24           H  
ATOM   2521  CA  VAL A 156     -14.262  -3.107 -15.302  1.00 46.24           C  
ATOM   2522  HA  VAL A 156     -13.295  -3.580 -15.474  1.00 46.24           H  
ATOM   2523  C   VAL A 156     -14.047  -1.907 -14.374  1.00 46.24           C  
ATOM   2524  CB  VAL A 156     -14.831  -2.699 -16.679  1.00 46.24           C  
ATOM   2525  HB  VAL A 156     -15.771  -2.165 -16.545  1.00 46.24           H  
ATOM   2526  O   VAL A 156     -14.836  -0.967 -14.373  1.00 46.24           O  
ATOM   2527  CG1 VAL A 156     -13.847  -1.800 -17.439  1.00 46.24           C  
ATOM   2528 HG11 VAL A 156     -14.275  -1.508 -18.398  1.00 46.24           H  
ATOM   2529 HG12 VAL A 156     -13.648  -0.891 -16.870  1.00 46.24           H  
ATOM   2530 HG13 VAL A 156     -12.907  -2.323 -17.612  1.00 46.24           H  
ATOM   2531  CG2 VAL A 156     -15.098  -3.925 -17.566  1.00 46.24           C  
ATOM   2532 HG21 VAL A 156     -15.866  -4.558 -17.120  1.00 46.24           H  
ATOM   2533 HG22 VAL A 156     -14.184  -4.507 -17.685  1.00 46.24           H  
ATOM   2534 HG23 VAL A 156     -15.449  -3.602 -18.546  1.00 46.24           H  
ATOM   2535  N   ARG A 157     -13.005  -1.967 -13.534  1.00 60.90           N  
ATOM   2536  H   ARG A 157     -12.478  -2.829 -13.526  1.00 60.90           H  
ATOM   2537  CA  ARG A 157     -12.671  -0.923 -12.547  1.00 60.90           C  
ATOM   2538  HA  ARG A 157     -13.603  -0.539 -12.132  1.00 60.90           H  
ATOM   2539  C   ARG A 157     -11.972   0.272 -13.224  1.00 60.90           C  
ATOM   2540  CB  ARG A 157     -11.864  -1.516 -11.368  1.00 60.90           C  
ATOM   2541  HB2 ARG A 157     -11.595  -0.694 -10.705  1.00 60.90           H  
ATOM   2542  HB3 ARG A 157     -10.946  -1.964 -11.751  1.00 60.90           H  
ATOM   2543  O   ARG A 157     -10.741   0.317 -13.286  1.00 60.90           O  
ATOM   2544  CG  ARG A 157     -12.621  -2.563 -10.521  1.00 60.90           C  
ATOM   2545  HG2 ARG A 157     -12.861  -3.429 -11.138  1.00 60.90           H  
ATOM   2546  HG3 ARG A 157     -13.547  -2.121 -10.152  1.00 60.90           H  
ATOM   2547  CD  ARG A 157     -11.778  -3.030  -9.317  1.00 60.90           C  
ATOM   2548  HD2 ARG A 157     -11.529  -2.156  -8.716  1.00 60.90           H  
ATOM   2549  HD3 ARG A 157     -10.844  -3.456  -9.683  1.00 60.90           H  
ATOM   2550  NE  ARG A 157     -12.481  -4.001  -8.439  1.00 60.90           N  
ATOM   2551  HE  ARG A 157     -13.214  -3.610  -7.865  1.00 60.90           H  
ATOM   2552  NH1 ARG A 157     -11.169  -5.887  -8.771  1.00 60.90           N  
ATOM   2553 HH11 ARG A 157     -10.902  -6.790  -8.405  1.00 60.90           H  
ATOM   2554 HH12 ARG A 157     -10.651  -5.444  -9.516  1.00 60.90           H  
ATOM   2555  NH2 ARG A 157     -12.671  -5.915  -7.170  1.00 60.90           N  
ATOM   2556 HH21 ARG A 157     -12.293  -6.801  -6.867  1.00 60.90           H  
ATOM   2557 HH22 ARG A 157     -13.394  -5.497  -6.602  1.00 60.90           H  
ATOM   2558  CZ  ARG A 157     -12.114  -5.249  -8.143  1.00 60.90           C  
ATOM   2559  N   VAL A 158     -12.741   1.234 -13.732  1.00 66.76           N  
ATOM   2560  H   VAL A 158     -13.737   1.142 -13.596  1.00 66.76           H  
ATOM   2561  CA  VAL A 158     -12.240   2.389 -14.512  1.00 66.76           C  
ATOM   2562  HA  VAL A 158     -11.494   2.018 -15.215  1.00 66.76           H  
ATOM   2563  C   VAL A 158     -11.547   3.434 -13.620  1.00 66.76           C  
ATOM   2564  CB  VAL A 158     -13.377   3.021 -15.353  1.00 66.76           C  
ATOM   2565  HB  VAL A 158     -14.156   3.380 -14.680  1.00 66.76           H  
ATOM   2566  O   VAL A 158     -11.937   3.642 -12.468  1.00 66.76           O  
ATOM   2567  CG1 VAL A 158     -12.913   4.197 -16.225  1.00 66.76           C  
ATOM   2568 HG11 VAL A 158     -12.633   5.047 -15.603  1.00 66.76           H  
ATOM   2569 HG12 VAL A 158     -13.724   4.528 -16.873  1.00 66.76           H  
ATOM   2570 HG13 VAL A 158     -12.068   3.903 -16.847  1.00 66.76           H  
ATOM   2571  CG2 VAL A 158     -13.996   1.992 -16.309  1.00 66.76           C  
ATOM   2572 HG21 VAL A 158     -14.467   1.187 -15.745  1.00 66.76           H  
ATOM   2573 HG22 VAL A 158     -13.228   1.582 -16.966  1.00 66.76           H  
ATOM   2574 HG23 VAL A 158     -14.768   2.465 -16.917  1.00 66.76           H  
ATOM   2575  N   TRP A 159     -10.527   4.103 -14.166  1.00 76.61           N  
ATOM   2576  H   TRP A 159     -10.288   3.887 -15.124  1.00 76.61           H  
ATOM   2577  CA  TRP A 159      -9.976   5.364 -13.653  1.00 76.61           C  
ATOM   2578  HA  TRP A 159     -10.348   5.564 -12.648  1.00 76.61           H  
ATOM   2579  C   TRP A 159     -10.427   6.512 -14.563  1.00 76.61           C  
ATOM   2580  CB  TRP A 159      -8.443   5.296 -13.593  1.00 76.61           C  
ATOM   2581  HB2 TRP A 159      -8.062   6.314 -13.507  1.00 76.61           H  
ATOM   2582  HB3 TRP A 159      -8.061   4.893 -14.531  1.00 76.61           H  
ATOM   2583  O   TRP A 159     -10.099   6.515 -15.746  1.00 76.61           O  
ATOM   2584  CG  TRP A 159      -7.869   4.523 -12.446  1.00 76.61           C  
ATOM   2585  CD1 TRP A 159      -7.254   3.321 -12.519  1.00 76.61           C  
ATOM   2586  HD1 TRP A 159      -7.105   2.770 -13.436  1.00 76.61           H  
ATOM   2587  CD2 TRP A 159      -7.783   4.932 -11.047  1.00 76.61           C  
ATOM   2588  CE2 TRP A 159      -7.128   3.899 -10.312  1.00 76.61           C  
ATOM   2589  CE3 TRP A 159      -8.174   6.081 -10.328  1.00 76.61           C  
ATOM   2590  HE3 TRP A 159      -8.662   6.895 -10.843  1.00 76.61           H  
ATOM   2591  NE1 TRP A 159      -6.806   2.953 -11.263  1.00 76.61           N  
ATOM   2592  HE1 TRP A 159      -6.228   2.143 -11.091  1.00 76.61           H  
ATOM   2593  CH2 TRP A 159      -7.313   5.141  -8.241  1.00 76.61           C  
ATOM   2594  HH2 TRP A 159      -7.142   5.242  -7.179  1.00 76.61           H  
ATOM   2595  CZ2 TRP A 159      -6.906   3.985  -8.929  1.00 76.61           C  
ATOM   2596  HZ2 TRP A 159      -6.415   3.184  -8.396  1.00 76.61           H  
ATOM   2597  CZ3 TRP A 159      -7.940   6.182  -8.945  1.00 76.61           C  
ATOM   2598  HZ3 TRP A 159      -8.261   7.070  -8.420  1.00 76.61           H  
ATOM   2599  N   ASP A 160     -11.174   7.463 -14.009  1.00 78.30           N  
ATOM   2600  H   ASP A 160     -11.363   7.407 -13.019  1.00 78.30           H  
ATOM   2601  CA  ASP A 160     -11.638   8.687 -14.667  1.00 78.30           C  
ATOM   2602  HA  ASP A 160     -11.459   8.630 -15.741  1.00 78.30           H  
ATOM   2603  C   ASP A 160     -10.828   9.861 -14.103  1.00 78.30           C  
ATOM   2604  CB  ASP A 160     -13.153   8.816 -14.444  1.00 78.30           C  
ATOM   2605  HB2 ASP A 160     -13.357   8.922 -13.379  1.00 78.30           H  
ATOM   2606  HB3 ASP A 160     -13.623   7.892 -14.781  1.00 78.30           H  
ATOM   2607  O   ASP A 160     -11.140  10.401 -13.038  1.00 78.30           O  
ATOM   2608  CG  ASP A 160     -13.805   9.978 -15.203  1.00 78.30           C  
ATOM   2609  OD1 ASP A 160     -13.157  10.552 -16.098  1.00 78.30           O  
ATOM   2610  OD2 ASP A 160     -15.008  10.215 -14.934  1.00 78.30           O  
ATOM   2611  N   VAL A 161      -9.698  10.150 -14.753  1.00 80.67           N  
ATOM   2612  H   VAL A 161      -9.538   9.709 -15.647  1.00 80.67           H  
ATOM   2613  CA  VAL A 161      -8.659  11.066 -14.261  1.00 80.67           C  
ATOM   2614  HA  VAL A 161      -9.093  11.692 -13.480  1.00 80.67           H  
ATOM   2615  C   VAL A 161      -8.195  12.002 -15.374  1.00 80.67           C  
ATOM   2616  CB  VAL A 161      -7.460  10.315 -13.635  1.00 80.67           C  
ATOM   2617  HB  VAL A 161      -6.743  11.059 -13.289  1.00 80.67           H  
ATOM   2618  O   VAL A 161      -7.982  11.571 -16.507  1.00 80.67           O  
ATOM   2619  CG1 VAL A 161      -7.894   9.489 -12.419  1.00 80.67           C  
ATOM   2620 HG11 VAL A 161      -8.404  10.141 -11.710  1.00 80.67           H  
ATOM   2621 HG12 VAL A 161      -7.025   9.051 -11.928  1.00 80.67           H  
ATOM   2622 HG13 VAL A 161      -8.578   8.694 -12.719  1.00 80.67           H  
ATOM   2623  CG2 VAL A 161      -6.724   9.363 -14.591  1.00 80.67           C  
ATOM   2624 HG21 VAL A 161      -6.318   9.921 -15.435  1.00 80.67           H  
ATOM   2625 HG22 VAL A 161      -7.406   8.597 -14.963  1.00 80.67           H  
ATOM   2626 HG23 VAL A 161      -5.895   8.889 -14.067  1.00 80.67           H  
ATOM   2627  N   LYS A 162      -7.993  13.281 -15.048  1.00 76.14           N  
ATOM   2628  H   LYS A 162      -8.213  13.556 -14.102  1.00 76.14           H  
ATOM   2629  CA  LYS A 162      -7.577  14.328 -16.004  1.00 76.14           C  
ATOM   2630  HA  LYS A 162      -8.248  14.319 -16.863  1.00 76.14           H  
ATOM   2631  C   LYS A 162      -6.169  14.114 -16.559  1.00 76.14           C  
ATOM   2632  CB  LYS A 162      -7.653  15.693 -15.304  1.00 76.14           C  
ATOM   2633  HB2 LYS A 162      -7.213  16.455 -15.948  1.00 76.14           H  
ATOM   2634  HB3 LYS A 162      -7.070  15.643 -14.384  1.00 76.14           H  
ATOM   2635  O   LYS A 162      -5.865  14.565 -17.657  1.00 76.14           O  
ATOM   2636  CG  LYS A 162      -9.099  16.098 -14.985  1.00 76.14           C  
ATOM   2637  HG2 LYS A 162      -9.604  16.392 -15.905  1.00 76.14           H  
ATOM   2638  HG3 LYS A 162      -9.636  15.254 -14.552  1.00 76.14           H  
ATOM   2639  CD  LYS A 162      -9.131  17.254 -13.980  1.00 76.14           C  
ATOM   2640  HD2 LYS A 162      -8.558  16.965 -13.099  1.00 76.14           H  
ATOM   2641  HD3 LYS A 162      -8.692  18.146 -14.427  1.00 76.14           H  
ATOM   2642  CE  LYS A 162     -10.583  17.518 -13.571  1.00 76.14           C  
ATOM   2643  HE2 LYS A 162     -11.136  17.876 -14.439  1.00 76.14           H  
ATOM   2644  HE3 LYS A 162     -11.022  16.567 -13.266  1.00 76.14           H  
ATOM   2645  NZ  LYS A 162     -10.671  18.488 -12.452  1.00 76.14           N  
ATOM   2646  HZ1 LYS A 162     -11.635  18.632 -12.187  1.00 76.14           H  
ATOM   2647  HZ2 LYS A 162     -10.185  18.122 -11.646  1.00 76.14           H  
ATOM   2648  HZ3 LYS A 162     -10.263  19.375 -12.709  1.00 76.14           H  
ATOM   2649  N   ASP A 163      -5.312  13.449 -15.788  1.00 82.24           N  
ATOM   2650  H   ASP A 163      -5.664  13.104 -14.907  1.00 82.24           H  
ATOM   2651  CA  ASP A 163      -3.929  13.145 -16.145  1.00 82.24           C  
ATOM   2652  HA  ASP A 163      -3.788  13.259 -17.219  1.00 82.24           H  
ATOM   2653  C   ASP A 163      -3.608  11.692 -15.778  1.00 82.24           C  
ATOM   2654  CB  ASP A 163      -3.003  14.153 -15.452  1.00 82.24           C  
ATOM   2655  HB2 ASP A 163      -3.177  15.143 -15.875  1.00 82.24           H  
ATOM   2656  HB3 ASP A 163      -3.264  14.189 -14.394  1.00 82.24           H  
ATOM   2657  O   ASP A 163      -3.375  11.347 -14.615  1.00 82.24           O  
ATOM   2658  CG  ASP A 163      -1.515  13.816 -15.576  1.00 82.24           C  
ATOM   2659  OD1 ASP A 163      -1.138  12.936 -16.388  1.00 82.24           O  
ATOM   2660  OD2 ASP A 163      -0.748  14.396 -14.783  1.00 82.24           O  
ATOM   2661  N   SER A 164      -3.581  10.827 -16.793  1.00 83.33           N  
ATOM   2662  H   SER A 164      -3.779  11.167 -17.723  1.00 83.33           H  
ATOM   2663  CA  SER A 164      -3.280   9.405 -16.632  1.00 83.33           C  
ATOM   2664  HA  SER A 164      -3.900   9.019 -15.822  1.00 83.33           H  
ATOM   2665  C   SER A 164      -1.823   9.126 -16.249  1.00 83.33           C  
ATOM   2666  CB  SER A 164      -3.656   8.645 -17.908  1.00 83.33           C  
ATOM   2667  HB2 SER A 164      -3.430   7.586 -17.782  1.00 83.33           H  
ATOM   2668  HB3 SER A 164      -4.726   8.750 -18.082  1.00 83.33           H  
ATOM   2669  O   SER A 164      -1.528   8.020 -15.800  1.00 83.33           O  
ATOM   2670  OG  SER A 164      -2.957   9.148 -19.034  1.00 83.33           O  
ATOM   2671  HG  SER A 164      -2.012   9.060 -18.896  1.00 83.33           H  
ATOM   2672  N   SER A 165      -0.898  10.085 -16.390  1.00 82.34           N  
ATOM   2673  H   SER A 165      -1.184  11.019 -16.643  1.00 82.34           H  
ATOM   2674  CA  SER A 165       0.504   9.885 -15.994  1.00 82.34           C  
ATOM   2675  HA  SER A 165       0.848   8.948 -16.434  1.00 82.34           H  
ATOM   2676  C   SER A 165       0.658   9.749 -14.474  1.00 82.34           C  
ATOM   2677  CB  SER A 165       1.396  11.002 -16.546  1.00 82.34           C  
ATOM   2678  HB2 SER A 165       2.431  10.661 -16.524  1.00 82.34           H  
ATOM   2679  HB3 SER A 165       1.125  11.224 -17.578  1.00 82.34           H  
ATOM   2680  O   SER A 165       1.518   9.002 -14.005  1.00 82.34           O  
ATOM   2681  OG  SER A 165       1.308  12.171 -15.766  1.00 82.34           O  
ATOM   2682  HG  SER A 165       0.483  12.623 -15.959  1.00 82.34           H  
ATOM   2683  N   LYS A 166      -0.251  10.349 -13.690  1.00 86.68           N  
ATOM   2684  H   LYS A 166      -0.904  10.971 -14.143  1.00 86.68           H  
ATOM   2685  CA  LYS A 166      -0.310  10.219 -12.222  1.00 86.68           C  
ATOM   2686  HA  LYS A 166       0.634  10.565 -11.802  1.00 86.68           H  
ATOM   2687  C   LYS A 166      -0.529   8.783 -11.731  1.00 86.68           C  
ATOM   2688  CB  LYS A 166      -1.452  11.086 -11.684  1.00 86.68           C  
ATOM   2689  HB2 LYS A 166      -1.569  10.896 -10.617  1.00 86.68           H  
ATOM   2690  HB3 LYS A 166      -2.372  10.781 -12.183  1.00 86.68           H  
ATOM   2691  O   LYS A 166      -0.203   8.499 -10.577  1.00 86.68           O  
ATOM   2692  CG  LYS A 166      -1.263  12.593 -11.874  1.00 86.68           C  
ATOM   2693  HG2 LYS A 166      -1.129  12.808 -12.934  1.00 86.68           H  
ATOM   2694  HG3 LYS A 166      -0.398  12.943 -11.311  1.00 86.68           H  
ATOM   2695  CD  LYS A 166      -2.541  13.272 -11.369  1.00 86.68           C  
ATOM   2696  HD2 LYS A 166      -2.645  13.095 -10.299  1.00 86.68           H  
ATOM   2697  HD3 LYS A 166      -3.392  12.819 -11.877  1.00 86.68           H  
ATOM   2698  CE  LYS A 166      -2.580  14.772 -11.642  1.00 86.68           C  
ATOM   2699  HE2 LYS A 166      -2.393  14.937 -12.703  1.00 86.68           H  
ATOM   2700  HE3 LYS A 166      -1.786  15.266 -11.082  1.00 86.68           H  
ATOM   2701  NZ  LYS A 166      -3.918  15.296 -11.251  1.00 86.68           N  
ATOM   2702  HZ1 LYS A 166      -4.034  16.259 -11.532  1.00 86.68           H  
ATOM   2703  HZ2 LYS A 166      -4.062  15.213 -10.255  1.00 86.68           H  
ATOM   2704  HZ3 LYS A 166      -4.667  14.757 -11.664  1.00 86.68           H  
ATOM   2705  N   LEU A 167      -1.066   7.894 -12.576  1.00 86.96           N  
ATOM   2706  H   LEU A 167      -1.304   8.223 -13.501  1.00 86.96           H  
ATOM   2707  CA  LEU A 167      -1.246   6.462 -12.291  1.00 86.96           C  
ATOM   2708  HA  LEU A 167      -1.659   6.345 -11.289  1.00 86.96           H  
ATOM   2709  C   LEU A 167       0.081   5.684 -12.324  1.00 86.96           C  
ATOM   2710  CB  LEU A 167      -2.221   5.857 -13.324  1.00 86.96           C  
ATOM   2711  HB2 LEU A 167      -2.247   4.774 -13.197  1.00 86.96           H  
ATOM   2712  HB3 LEU A 167      -1.819   6.039 -14.321  1.00 86.96           H  
ATOM   2713  O   LEU A 167       0.164   4.583 -11.773  1.00 86.96           O  
ATOM   2714  CG  LEU A 167      -3.667   6.384 -13.258  1.00 86.96           C  
ATOM   2715  HG  LEU A 167      -3.665   7.472 -13.186  1.00 86.96           H  
ATOM   2716  CD1 LEU A 167      -4.439   5.982 -14.515  1.00 86.96           C  
ATOM   2717 HD11 LEU A 167      -3.957   6.416 -15.391  1.00 86.96           H  
ATOM   2718 HD12 LEU A 167      -5.460   6.361 -14.456  1.00 86.96           H  
ATOM   2719 HD13 LEU A 167      -4.462   4.897 -14.615  1.00 86.96           H  
ATOM   2720  CD2 LEU A 167      -4.405   5.794 -12.058  1.00 86.96           C  
ATOM   2721 HD21 LEU A 167      -5.398   6.239 -11.986  1.00 86.96           H  
ATOM   2722 HD22 LEU A 167      -3.859   6.011 -11.140  1.00 86.96           H  
ATOM   2723 HD23 LEU A 167      -4.506   4.714 -12.168  1.00 86.96           H  
ATOM   2724  N   ASN A 168       1.122   6.234 -12.961  1.00 88.22           N  
ATOM   2725  H   ASN A 168       1.017   7.156 -13.358  1.00 88.22           H  
ATOM   2726  CA  ASN A 168       2.408   5.564 -13.126  1.00 88.22           C  
ATOM   2727  HA  ASN A 168       2.238   4.653 -13.701  1.00 88.22           H  
ATOM   2728  C   ASN A 168       2.991   5.162 -11.762  1.00 88.22           C  
ATOM   2729  CB  ASN A 168       3.379   6.458 -13.921  1.00 88.22           C  
ATOM   2730  HB2 ASN A 168       3.475   7.420 -13.417  1.00 88.22           H  
ATOM   2731  HB3 ASN A 168       4.366   5.996 -13.929  1.00 88.22           H  
ATOM   2732  O   ASN A 168       3.083   5.968 -10.838  1.00 88.22           O  
ATOM   2733  CG  ASN A 168       2.972   6.687 -15.370  1.00 88.22           C  
ATOM   2734  ND2 ASN A 168       3.607   7.610 -16.049  1.00 88.22           N  
ATOM   2735 HD21 ASN A 168       3.338   7.763 -17.010  1.00 88.22           H  
ATOM   2736 HD22 ASN A 168       4.241   8.232 -15.568  1.00 88.22           H  
ATOM   2737  OD1 ASN A 168       2.149   5.988 -15.945  1.00 88.22           O  
ATOM   2738  N   ASN A 169       3.382   3.891 -11.654  1.00 90.99           N  
ATOM   2739  H   ASN A 169       3.280   3.316 -12.479  1.00 90.99           H  
ATOM   2740  CA  ASN A 169       4.085   3.284 -10.516  1.00 90.99           C  
ATOM   2741  HA  ASN A 169       4.199   2.231 -10.771  1.00 90.99           H  
ATOM   2742  C   ASN A 169       3.332   3.255  -9.162  1.00 90.99           C  
ATOM   2743  CB  ASN A 169       5.520   3.849 -10.460  1.00 90.99           C  
ATOM   2744  HB2 ASN A 169       6.125   3.255  -9.775  1.00 90.99           H  
ATOM   2745  HB3 ASN A 169       5.497   4.872 -10.086  1.00 90.99           H  
ATOM   2746  O   ASN A 169       3.854   2.697  -8.198  1.00 90.99           O  
ATOM   2747  CG  ASN A 169       6.183   3.823 -11.831  1.00 90.99           C  
ATOM   2748  ND2 ASN A 169       6.777   4.914 -12.247  1.00 90.99           N  
ATOM   2749 HD21 ASN A 169       7.101   4.983 -13.201  1.00 90.99           H  
ATOM   2750 HD22 ASN A 169       6.871   5.715 -11.639  1.00 90.99           H  
ATOM   2751  OD1 ASN A 169       6.092   2.836 -12.559  1.00 90.99           O  
ATOM   2752  N   GLN A 170       2.077   3.721  -9.094  1.00 91.55           N  
ATOM   2753  H   GLN A 170       1.694   4.173  -9.912  1.00 91.55           H  
ATOM   2754  CA  GLN A 170       1.292   3.796  -7.846  1.00 91.55           C  
ATOM   2755  HA  GLN A 170       1.948   4.178  -7.063  1.00 91.55           H  
ATOM   2756  C   GLN A 170       0.759   2.447  -7.322  1.00 91.55           C  
ATOM   2757  CB  GLN A 170       0.124   4.787  -8.023  1.00 91.55           C  
ATOM   2758  HB2 GLN A 170      -0.407   4.872  -7.074  1.00 91.55           H  
ATOM   2759  HB3 GLN A 170      -0.575   4.394  -8.761  1.00 91.55           H  
ATOM   2760  O   GLN A 170       0.262   2.367  -6.202  1.00 91.55           O  
ATOM   2761  CG  GLN A 170       0.552   6.198  -8.452  1.00 91.55           C  
ATOM   2762  HG2 GLN A 170      -0.300   6.871  -8.354  1.00 91.55           H  
ATOM   2763  HG3 GLN A 170       0.838   6.182  -9.504  1.00 91.55           H  
ATOM   2764  CD  GLN A 170       1.706   6.742  -7.616  1.00 91.55           C  
ATOM   2765  NE2 GLN A 170       2.816   7.084  -8.229  1.00 91.55           N  
ATOM   2766 HE21 GLN A 170       2.935   6.882  -9.212  1.00 91.55           H  
ATOM   2767 HE22 GLN A 170       3.613   7.338  -7.663  1.00 91.55           H  
ATOM   2768  OE1 GLN A 170       1.633   6.811  -6.399  1.00 91.55           O  
ATOM   2769  N   PHE A 171       0.867   1.376  -8.115  1.00 89.54           N  
ATOM   2770  H   PHE A 171       1.273   1.532  -9.026  1.00 89.54           H  
ATOM   2771  CA  PHE A 171       0.262   0.061  -7.845  1.00 89.54           C  
ATOM   2772  HA  PHE A 171      -0.385   0.158  -6.974  1.00 89.54           H  
ATOM   2773  C   PHE A 171       1.295  -1.025  -7.475  1.00 89.54           C  
ATOM   2774  CB  PHE A 171      -0.647  -0.317  -9.028  1.00 89.54           C  
ATOM   2775  HB2 PHE A 171      -0.037  -0.453  -9.922  1.00 89.54           H  
ATOM   2776  HB3 PHE A 171      -1.137  -1.267  -8.817  1.00 89.54           H  
ATOM   2777  O   PHE A 171       1.080  -2.218  -7.680  1.00 89.54           O  
ATOM   2778  CG  PHE A 171      -1.718   0.723  -9.302  1.00 89.54           C  
ATOM   2779  CD1 PHE A 171      -2.875   0.762  -8.502  1.00 89.54           C  
ATOM   2780  HD1 PHE A 171      -3.029   0.022  -7.731  1.00 89.54           H  
ATOM   2781  CD2 PHE A 171      -1.527   1.699 -10.299  1.00 89.54           C  
ATOM   2782  HD2 PHE A 171      -0.644   1.685 -10.921  1.00 89.54           H  
ATOM   2783  CE1 PHE A 171      -3.821   1.784  -8.683  1.00 89.54           C  
ATOM   2784  HE1 PHE A 171      -4.691   1.820  -8.044  1.00 89.54           H  
ATOM   2785  CE2 PHE A 171      -2.471   2.724 -10.474  1.00 89.54           C  
ATOM   2786  HE2 PHE A 171      -2.305   3.487 -11.220  1.00 89.54           H  
ATOM   2787  CZ  PHE A 171      -3.613   2.776  -9.658  1.00 89.54           C  
ATOM   2788  HZ  PHE A 171      -4.314   3.589  -9.772  1.00 89.54           H  
ATOM   2789  N   GLY A 172       2.469  -0.632  -6.975  1.00 87.93           N  
ATOM   2790  H   GLY A 172       2.601   0.350  -6.781  1.00 87.93           H  
ATOM   2791  CA  GLY A 172       3.541  -1.566  -6.624  1.00 87.93           C  
ATOM   2792  HA2 GLY A 172       3.596  -2.355  -7.375  1.00 87.93           H  
ATOM   2793  HA3 GLY A 172       4.488  -1.026  -6.629  1.00 87.93           H  
ATOM   2794  C   GLY A 172       3.376  -2.198  -5.238  1.00 87.93           C  
ATOM   2795  O   GLY A 172       3.430  -1.498  -4.236  1.00 87.93           O  
ATOM   2796  N   SER A 173       3.291  -3.530  -5.150  1.00 91.73           N  
ATOM   2797  H   SER A 173       3.118  -4.071  -5.986  1.00 91.73           H  
ATOM   2798  CA  SER A 173       3.432  -4.237  -3.866  1.00 91.73           C  
ATOM   2799  HA  SER A 173       2.861  -3.688  -3.117  1.00 91.73           H  
ATOM   2800  C   SER A 173       4.874  -4.240  -3.349  1.00 91.73           C  
ATOM   2801  CB  SER A 173       2.835  -5.649  -3.933  1.00 91.73           C  
ATOM   2802  HB2 SER A 173       2.933  -6.129  -2.959  1.00 91.73           H  
ATOM   2803  HB3 SER A 173       1.773  -5.565  -4.164  1.00 91.73           H  
ATOM   2804  O   SER A 173       5.819  -4.351  -4.140  1.00 91.73           O  
ATOM   2805  OG  SER A 173       3.461  -6.455  -4.925  1.00 91.73           O  
ATOM   2806  HG  SER A 173       2.864  -7.194  -5.066  1.00 91.73           H  
ATOM   2807  N   MET A 174       5.039  -4.169  -2.026  1.00 95.29           N  
ATOM   2808  H   MET A 174       4.217  -4.082  -1.446  1.00 95.29           H  
ATOM   2809  CA  MET A 174       6.327  -4.145  -1.316  1.00 95.29           C  
ATOM   2810  HA  MET A 174       7.132  -4.421  -1.998  1.00 95.29           H  
ATOM   2811  C   MET A 174       6.283  -5.104  -0.112  1.00 95.29           C  
ATOM   2812  CB  MET A 174       6.625  -2.738  -0.776  1.00 95.29           C  
ATOM   2813  HB2 MET A 174       5.969  -2.539   0.071  1.00 95.29           H  
ATOM   2814  HB3 MET A 174       7.652  -2.717  -0.412  1.00 95.29           H  
ATOM   2815  O   MET A 174       5.274  -5.083   0.598  1.00 95.29           O  
ATOM   2816  CG  MET A 174       6.434  -1.608  -1.788  1.00 95.29           C  
ATOM   2817  HG2 MET A 174       6.917  -1.886  -2.725  1.00 95.29           H  
ATOM   2818  HG3 MET A 174       5.369  -1.468  -1.973  1.00 95.29           H  
ATOM   2819  SD  MET A 174       7.135  -0.032  -1.251  1.00 95.29           S  
ATOM   2820  CE  MET A 174       6.483   0.176   0.426  1.00 95.29           C  
ATOM   2821  HE1 MET A 174       6.859   1.114   0.835  1.00 95.29           H  
ATOM   2822  HE2 MET A 174       6.824  -0.634   1.070  1.00 95.29           H  
ATOM   2823  HE3 MET A 174       5.394   0.204   0.397  1.00 95.29           H  
ATOM   2824  N   PRO A 175       7.333  -5.901   0.170  1.00 96.69           N  
ATOM   2825  CA  PRO A 175       7.398  -6.769   1.347  1.00 96.69           C  
ATOM   2826  HA  PRO A 175       6.664  -7.567   1.235  1.00 96.69           H  
ATOM   2827  C   PRO A 175       7.141  -6.049   2.665  1.00 96.69           C  
ATOM   2828  CB  PRO A 175       8.804  -7.368   1.341  1.00 96.69           C  
ATOM   2829  HB2 PRO A 175       9.516  -6.676   1.791  1.00 96.69           H  
ATOM   2830  HB3 PRO A 175       8.852  -8.331   1.850  1.00 96.69           H  
ATOM   2831  O   PRO A 175       6.292  -6.499   3.422  1.00 96.69           O  
ATOM   2832  CG  PRO A 175       9.096  -7.464  -0.146  1.00 96.69           C  
ATOM   2833  HG2 PRO A 175       8.575  -8.318  -0.579  1.00 96.69           H  
ATOM   2834  HG3 PRO A 175      10.170  -7.529  -0.322  1.00 96.69           H  
ATOM   2835  CD  PRO A 175       8.495  -6.156  -0.664  1.00 96.69           C  
ATOM   2836  HD2 PRO A 175       8.223  -6.262  -1.714  1.00 96.69           H  
ATOM   2837  HD3 PRO A 175       9.209  -5.344  -0.527  1.00 96.69           H  
ATOM   2838  N   ALA A 176       7.812  -4.919   2.910  1.00 97.56           N  
ATOM   2839  H   ALA A 176       8.522  -4.616   2.258  1.00 97.56           H  
ATOM   2840  CA  ALA A 176       7.693  -4.178   4.163  1.00 97.56           C  
ATOM   2841  HA  ALA A 176       7.991  -4.833   4.982  1.00 97.56           H  
ATOM   2842  C   ALA A 176       6.248  -3.722   4.431  1.00 97.56           C  
ATOM   2843  CB  ALA A 176       8.669  -3.001   4.107  1.00 97.56           C  
ATOM   2844  HB1 ALA A 176       8.557  -2.392   5.004  1.00 97.56           H  
ATOM   2845  HB2 ALA A 176       9.695  -3.366   4.060  1.00 97.56           H  
ATOM   2846  HB3 ALA A 176       8.462  -2.378   3.237  1.00 97.56           H  
ATOM   2847  O   ALA A 176       5.693  -4.006   5.489  1.00 97.56           O  
ATOM   2848  N   LEU A 177       5.600  -3.124   3.423  1.00 97.04           N  
ATOM   2849  H   LEU A 177       6.124  -2.900   2.589  1.00 97.04           H  
ATOM   2850  CA  LEU A 177       4.185  -2.748   3.484  1.00 97.04           C  
ATOM   2851  HA  LEU A 177       4.041  -2.115   4.360  1.00 97.04           H  
ATOM   2852  C   LEU A 177       3.268  -3.969   3.651  1.00 97.04           C  
ATOM   2853  CB  LEU A 177       3.832  -1.942   2.221  1.00 97.04           C  
ATOM   2854  HB2 LEU A 177       4.474  -1.062   2.182  1.00 97.04           H  
ATOM   2855  HB3 LEU A 177       4.038  -2.562   1.349  1.00 97.04           H  
ATOM   2856  O   LEU A 177       2.348  -3.925   4.454  1.00 97.04           O  
ATOM   2857  CG  LEU A 177       2.363  -1.481   2.139  1.00 97.04           C  
ATOM   2858  HG  LEU A 177       1.706  -2.350   2.162  1.00 97.04           H  
ATOM   2859  CD1 LEU A 177       1.992  -0.540   3.285  1.00 97.04           C  
ATOM   2860 HD11 LEU A 177       2.042  -1.070   4.236  1.00 97.04           H  
ATOM   2861 HD12 LEU A 177       0.963  -0.202   3.159  1.00 97.04           H  
ATOM   2862 HD13 LEU A 177       2.658   0.322   3.308  1.00 97.04           H  
ATOM   2863  CD2 LEU A 177       2.144  -0.761   0.807  1.00 97.04           C  
ATOM   2864 HD21 LEU A 177       1.087  -0.516   0.702  1.00 97.04           H  
ATOM   2865 HD22 LEU A 177       2.430  -1.412  -0.020  1.00 97.04           H  
ATOM   2866 HD23 LEU A 177       2.725   0.160   0.769  1.00 97.04           H  
ATOM   2867  N   THR A 178       3.533  -5.074   2.946  1.00 96.42           N  
ATOM   2868  H   THR A 178       4.348  -5.072   2.350  1.00 96.42           H  
ATOM   2869  CA  THR A 178       2.723  -6.304   3.055  1.00 96.42           C  
ATOM   2870  HA  THR A 178       1.676  -6.052   2.882  1.00 96.42           H  
ATOM   2871  C   THR A 178       2.820  -6.910   4.458  1.00 96.42           C  
ATOM   2872  CB  THR A 178       3.145  -7.338   1.999  1.00 96.42           C  
ATOM   2873  HB  THR A 178       4.186  -7.614   2.168  1.00 96.42           H  
ATOM   2874  O   THR A 178       1.800  -7.270   5.038  1.00 96.42           O  
ATOM   2875  CG2 THR A 178       2.297  -8.609   2.009  1.00 96.42           C  
ATOM   2876 HG21 THR A 178       2.611  -9.261   1.194  1.00 96.42           H  
ATOM   2877 HG22 THR A 178       2.430  -9.144   2.949  1.00 96.42           H  
ATOM   2878 HG23 THR A 178       1.243  -8.356   1.885  1.00 96.42           H  
ATOM   2879  OG1 THR A 178       3.039  -6.780   0.706  1.00 96.42           O  
ATOM   2880  HG1 THR A 178       3.573  -5.983   0.719  1.00 96.42           H  
ATOM   2881  N   ILE A 179       4.026  -6.969   5.035  1.00 97.80           N  
ATOM   2882  H   ILE A 179       4.822  -6.635   4.512  1.00 97.80           H  
ATOM   2883  CA  ILE A 179       4.268  -7.442   6.406  1.00 97.80           C  
ATOM   2884  HA  ILE A 179       3.816  -8.427   6.522  1.00 97.80           H  
ATOM   2885  C   ILE A 179       3.584  -6.514   7.411  1.00 97.80           C  
ATOM   2886  CB  ILE A 179       5.787  -7.567   6.678  1.00 97.80           C  
ATOM   2887  HB  ILE A 179       6.263  -6.629   6.393  1.00 97.80           H  
ATOM   2888  O   ILE A 179       2.914  -7.006   8.315  1.00 97.80           O  
ATOM   2889  CG1 ILE A 179       6.385  -8.712   5.829  1.00 97.80           C  
ATOM   2890 HG12 ILE A 179       5.951  -8.702   4.829  1.00 97.80           H  
ATOM   2891 HG13 ILE A 179       6.131  -9.666   6.292  1.00 97.80           H  
ATOM   2892  CG2 ILE A 179       6.090  -7.835   8.167  1.00 97.80           C  
ATOM   2893 HG21 ILE A 179       5.744  -7.009   8.789  1.00 97.80           H  
ATOM   2894 HG22 ILE A 179       5.599  -8.750   8.498  1.00 97.80           H  
ATOM   2895 HG23 ILE A 179       7.163  -7.928   8.330  1.00 97.80           H  
ATOM   2896  CD1 ILE A 179       7.906  -8.638   5.667  1.00 97.80           C  
ATOM   2897 HD11 ILE A 179       8.182  -7.663   5.266  1.00 97.80           H  
ATOM   2898 HD12 ILE A 179       8.234  -9.414   4.975  1.00 97.80           H  
ATOM   2899 HD13 ILE A 179       8.401  -8.795   6.626  1.00 97.80           H  
ATOM   2900  N   ALA A 180       3.693  -5.193   7.246  1.00 97.31           N  
ATOM   2901  H   ALA A 180       4.284  -4.838   6.508  1.00 97.31           H  
ATOM   2902  CA  ALA A 180       3.038  -4.223   8.120  1.00 97.31           C  
ATOM   2903  HA  ALA A 180       3.334  -4.430   9.148  1.00 97.31           H  
ATOM   2904  C   ALA A 180       1.501  -4.326   8.049  1.00 97.31           C  
ATOM   2905  CB  ALA A 180       3.548  -2.829   7.753  1.00 97.31           C  
ATOM   2906  HB1 ALA A 180       3.183  -2.107   8.484  1.00 97.31           H  
ATOM   2907  HB2 ALA A 180       4.637  -2.815   7.768  1.00 97.31           H  
ATOM   2908  HB3 ALA A 180       3.201  -2.549   6.758  1.00 97.31           H  
ATOM   2909  O   ALA A 180       0.853  -4.445   9.086  1.00 97.31           O  
ATOM   2910  N   CYS A 181       0.922  -4.377   6.844  1.00 96.08           N  
ATOM   2911  H   CYS A 181       1.500  -4.235   6.027  1.00 96.08           H  
ATOM   2912  CA  CYS A 181      -0.505  -4.619   6.621  1.00 96.08           C  
ATOM   2913  HA  CYS A 181      -1.087  -3.821   7.082  1.00 96.08           H  
ATOM   2914  C   CYS A 181      -0.970  -5.927   7.277  1.00 96.08           C  
ATOM   2915  CB  CYS A 181      -0.810  -4.581   5.118  1.00 96.08           C  
ATOM   2916  HB2 CYS A 181      -1.780  -5.042   4.935  1.00 96.08           H  
ATOM   2917  HB3 CYS A 181      -0.038  -5.122   4.570  1.00 96.08           H  
ATOM   2918  O   CYS A 181      -1.901  -5.893   8.073  1.00 96.08           O  
ATOM   2919  SG  CYS A 181      -0.886  -2.864   4.532  1.00 96.08           S  
ATOM   2920  HG  CYS A 181      -2.096  -2.609   5.036  1.00 96.08           H  
ATOM   2921  N   MET A 182      -0.299  -7.060   7.039  1.00 96.36           N  
ATOM   2922  H   MET A 182       0.476  -7.042   6.392  1.00 96.36           H  
ATOM   2923  CA  MET A 182      -0.666  -8.343   7.666  1.00 96.36           C  
ATOM   2924  HA  MET A 182      -1.719  -8.543   7.468  1.00 96.36           H  
ATOM   2925  C   MET A 182      -0.501  -8.340   9.192  1.00 96.36           C  
ATOM   2926  CB  MET A 182       0.166  -9.485   7.068  1.00 96.36           C  
ATOM   2927  HB2 MET A 182       0.013 -10.381   7.671  1.00 96.36           H  
ATOM   2928  HB3 MET A 182       1.223  -9.221   7.097  1.00 96.36           H  
ATOM   2929  O   MET A 182      -1.329  -8.921   9.889  1.00 96.36           O  
ATOM   2930  CG  MET A 182      -0.240  -9.792   5.625  1.00 96.36           C  
ATOM   2931  HG2 MET A 182      -0.123  -8.879   5.041  1.00 96.36           H  
ATOM   2932  HG3 MET A 182      -1.293 -10.073   5.603  1.00 96.36           H  
ATOM   2933  SD  MET A 182       0.725 -11.093   4.813  1.00 96.36           S  
ATOM   2934  CE  MET A 182       0.187 -12.541   5.765  1.00 96.36           C  
ATOM   2935  HE1 MET A 182       0.466 -12.432   6.813  1.00 96.36           H  
ATOM   2936  HE2 MET A 182       0.672 -13.431   5.362  1.00 96.36           H  
ATOM   2937  HE3 MET A 182      -0.894 -12.654   5.691  1.00 96.36           H  
ATOM   2938  N   THR A 183       0.538  -7.678   9.713  1.00 96.04           N  
ATOM   2939  H   THR A 183       1.179  -7.227   9.076  1.00 96.04           H  
ATOM   2940  CA  THR A 183       0.796  -7.565  11.158  1.00 96.04           C  
ATOM   2941  HA  THR A 183       0.812  -8.559  11.607  1.00 96.04           H  
ATOM   2942  C   THR A 183      -0.335  -6.799  11.830  1.00 96.04           C  
ATOM   2943  CB  THR A 183       2.152  -6.889  11.441  1.00 96.04           C  
ATOM   2944  HB  THR A 183       2.161  -5.895  10.994  1.00 96.04           H  
ATOM   2945  O   THR A 183      -1.022  -7.340  12.692  1.00 96.04           O  
ATOM   2946  CG2 THR A 183       2.472  -6.756  12.927  1.00 96.04           C  
ATOM   2947 HG21 THR A 183       1.735  -6.123  13.420  1.00 96.04           H  
ATOM   2948 HG22 THR A 183       2.460  -7.743  13.390  1.00 96.04           H  
ATOM   2949 HG23 THR A 183       3.456  -6.303  13.050  1.00 96.04           H  
ATOM   2950  OG1 THR A 183       3.206  -7.639  10.881  1.00 96.04           O  
ATOM   2951  HG1 THR A 183       3.143  -7.516   9.931  1.00 96.04           H  
ATOM   2952  N   VAL A 184      -0.576  -5.554  11.410  1.00 94.56           N  
ATOM   2953  H   VAL A 184      -0.041  -5.172  10.643  1.00 94.56           H  
ATOM   2954  CA  VAL A 184      -1.543  -4.701  12.105  1.00 94.56           C  
ATOM   2955  HA  VAL A 184      -1.448  -4.896  13.173  1.00 94.56           H  
ATOM   2956  C   VAL A 184      -2.977  -5.069  11.719  1.00 94.56           C  
ATOM   2957  CB  VAL A 184      -1.271  -3.202  11.907  1.00 94.56           C  
ATOM   2958  HB  VAL A 184      -1.639  -2.930  10.918  1.00 94.56           H  
ATOM   2959  O   VAL A 184      -3.764  -5.352  12.615  1.00 94.56           O  
ATOM   2960  CG1 VAL A 184      -2.025  -2.373  12.948  1.00 94.56           C  
ATOM   2961 HG11 VAL A 184      -1.492  -2.382  13.899  1.00 94.56           H  
ATOM   2962 HG12 VAL A 184      -2.128  -1.350  12.587  1.00 94.56           H  
ATOM   2963 HG13 VAL A 184      -3.022  -2.773  13.134  1.00 94.56           H  
ATOM   2964  CG2 VAL A 184       0.208  -2.800  12.033  1.00 94.56           C  
ATOM   2965 HG21 VAL A 184       0.599  -3.110  13.002  1.00 94.56           H  
ATOM   2966 HG22 VAL A 184       0.805  -3.261  11.246  1.00 94.56           H  
ATOM   2967 HG23 VAL A 184       0.305  -1.718  11.938  1.00 94.56           H  
ATOM   2968  N   GLN A 185      -3.328  -5.140  10.424  1.00 92.07           N  
ATOM   2969  H   GLN A 185      -2.618  -5.046   9.711  1.00 92.07           H  
ATOM   2970  CA  GLN A 185      -4.715  -5.392   9.983  1.00 92.07           C  
ATOM   2971  HA  GLN A 185      -5.366  -4.708  10.527  1.00 92.07           H  
ATOM   2972  C   GLN A 185      -5.216  -6.807  10.325  1.00 92.07           C  
ATOM   2973  CB  GLN A 185      -4.919  -5.103   8.479  1.00 92.07           C  
ATOM   2974  HB2 GLN A 185      -4.386  -5.847   7.886  1.00 92.07           H  
ATOM   2975  HB3 GLN A 185      -5.979  -5.219   8.256  1.00 92.07           H  
ATOM   2976  O   GLN A 185      -6.423  -7.034  10.332  1.00 92.07           O  
ATOM   2977  CG  GLN A 185      -4.492  -3.697   8.030  1.00 92.07           C  
ATOM   2978  HG2 GLN A 185      -3.411  -3.593   8.120  1.00 92.07           H  
ATOM   2979  HG3 GLN A 185      -4.966  -2.958   8.676  1.00 92.07           H  
ATOM   2980  CD  GLN A 185      -4.889  -3.419   6.581  1.00 92.07           C  
ATOM   2981  NE2 GLN A 185      -6.041  -2.832   6.353  1.00 92.07           N  
ATOM   2982 HE21 GLN A 185      -6.625  -2.563   7.131  1.00 92.07           H  
ATOM   2983 HE22 GLN A 185      -6.380  -2.666   5.416  1.00 92.07           H  
ATOM   2984  OE1 GLN A 185      -4.172  -3.735   5.640  1.00 92.07           O  
ATOM   2985  N   GLY A 186      -4.310  -7.751  10.621  1.00 89.22           N  
ATOM   2986  H   GLY A 186      -3.332  -7.512  10.538  1.00 89.22           H  
ATOM   2987  CA  GLY A 186      -4.638  -9.090  11.127  1.00 89.22           C  
ATOM   2988  HA2 GLY A 186      -3.886  -9.787  10.758  1.00 89.22           H  
ATOM   2989  HA3 GLY A 186      -5.610  -9.400  10.742  1.00 89.22           H  
ATOM   2990  C   GLY A 186      -4.677  -9.216  12.659  1.00 89.22           C  
ATOM   2991  O   GLY A 186      -5.077 -10.269  13.168  1.00 89.22           O  
ATOM   2992  N   GLY A 187      -4.256  -8.184  13.403  1.00 90.55           N  
ATOM   2993  H   GLY A 187      -4.008  -7.325  12.932  1.00 90.55           H  
ATOM   2994  CA  GLY A 187      -4.105  -8.218  14.866  1.00 90.55           C  
ATOM   2995  HA2 GLY A 187      -3.913  -7.203  15.213  1.00 90.55           H  
ATOM   2996  HA3 GLY A 187      -5.034  -8.569  15.315  1.00 90.55           H  
ATOM   2997  C   GLY A 187      -2.955  -9.112  15.362  1.00 90.55           C  
ATOM   2998  O   GLY A 187      -2.983  -9.607  16.493  1.00 90.55           O  
ATOM   2999  N   GLU A 188      -1.962  -9.360  14.513  1.00 94.07           N  
ATOM   3000  H   GLU A 188      -1.896  -8.778  13.690  1.00 94.07           H  
ATOM   3001  CA  GLU A 188      -0.935 -10.393  14.665  1.00 94.07           C  
ATOM   3002  HA  GLU A 188      -1.268 -11.124  15.402  1.00 94.07           H  
ATOM   3003  C   GLU A 188       0.402  -9.849  15.172  1.00 94.07           C  
ATOM   3004  CB  GLU A 188      -0.762 -11.106  13.314  1.00 94.07           C  
ATOM   3005  HB2 GLU A 188      -0.771 -10.370  12.510  1.00 94.07           H  
ATOM   3006  HB3 GLU A 188       0.194 -11.627  13.274  1.00 94.07           H  
ATOM   3007  O   GLU A 188       0.683  -8.654  15.095  1.00 94.07           O  
ATOM   3008  CG  GLU A 188      -1.897 -12.114  13.099  1.00 94.07           C  
ATOM   3009  HG2 GLU A 188      -1.914 -12.392  12.045  1.00 94.07           H  
ATOM   3010  HG3 GLU A 188      -2.851 -11.631  13.308  1.00 94.07           H  
ATOM   3011  CD  GLU A 188      -1.762 -13.371  13.976  1.00 94.07           C  
ATOM   3012  OE1 GLU A 188      -2.688 -14.208  13.907  1.00 94.07           O  
ATOM   3013  OE2 GLU A 188      -0.755 -13.497  14.714  1.00 94.07           O  
ATOM   3014  N   THR A 189       1.266 -10.734  15.681  1.00 95.02           N  
ATOM   3015  H   THR A 189       1.026 -11.715  15.650  1.00 95.02           H  
ATOM   3016  CA  THR A 189       2.661 -10.339  15.930  1.00 95.02           C  
ATOM   3017  HA  THR A 189       2.653  -9.313  16.298  1.00 95.02           H  
ATOM   3018  C   THR A 189       3.438 -10.344  14.615  1.00 95.02           C  
ATOM   3019  CB  THR A 189       3.388 -11.162  17.010  1.00 95.02           C  
ATOM   3020  HB  THR A 189       4.219 -10.553  17.365  1.00 95.02           H  
ATOM   3021  O   THR A 189       3.219 -11.198  13.751  1.00 95.02           O  
ATOM   3022  CG2 THR A 189       2.526 -11.512  18.221  1.00 95.02           C  
ATOM   3023 HG21 THR A 189       2.095 -10.601  18.636  1.00 95.02           H  
ATOM   3024 HG22 THR A 189       1.724 -12.193  17.936  1.00 95.02           H  
ATOM   3025 HG23 THR A 189       3.144 -11.986  18.984  1.00 95.02           H  
ATOM   3026  OG1 THR A 189       3.949 -12.345  16.493  1.00 95.02           O  
ATOM   3027  HG1 THR A 189       3.472 -13.099  16.848  1.00 95.02           H  
ATOM   3028  N   MET A 190       4.408  -9.436  14.472  1.00 95.98           N  
ATOM   3029  H   MET A 190       4.508  -8.703  15.160  1.00 95.98           H  
ATOM   3030  CA  MET A 190       5.266  -9.424  13.283  1.00 95.98           C  
ATOM   3031  HA  MET A 190       4.624  -9.327  12.407  1.00 95.98           H  
ATOM   3032  C   MET A 190       6.047 -10.739  13.135  1.00 95.98           C  
ATOM   3033  CB  MET A 190       6.198  -8.207  13.329  1.00 95.98           C  
ATOM   3034  HB2 MET A 190       5.596  -7.321  13.530  1.00 95.98           H  
ATOM   3035  HB3 MET A 190       6.926  -8.321  14.132  1.00 95.98           H  
ATOM   3036  O   MET A 190       6.273 -11.191  12.019  1.00 95.98           O  
ATOM   3037  CG  MET A 190       6.932  -8.018  11.996  1.00 95.98           C  
ATOM   3038  HG2 MET A 190       7.669  -8.814  11.884  1.00 95.98           H  
ATOM   3039  HG3 MET A 190       6.214  -8.110  11.181  1.00 95.98           H  
ATOM   3040  SD  MET A 190       7.784  -6.428  11.814  1.00 95.98           S  
ATOM   3041  CE  MET A 190       6.346  -5.328  11.686  1.00 95.98           C  
ATOM   3042  HE1 MET A 190       6.675  -4.331  11.395  1.00 95.98           H  
ATOM   3043  HE2 MET A 190       5.835  -5.262  12.647  1.00 95.98           H  
ATOM   3044  HE3 MET A 190       5.655  -5.706  10.932  1.00 95.98           H  
ATOM   3045  N   ASN A 191       6.390 -11.405  14.245  1.00 95.70           N  
ATOM   3046  H   ASN A 191       6.116 -11.025  15.140  1.00 95.70           H  
ATOM   3047  CA  ASN A 191       7.007 -12.730  14.216  1.00 95.70           C  
ATOM   3048  HA  ASN A 191       7.890 -12.690  13.578  1.00 95.70           H  
ATOM   3049  C   ASN A 191       6.076 -13.797  13.608  1.00 95.70           C  
ATOM   3050  CB  ASN A 191       7.471 -13.101  15.633  1.00 95.70           C  
ATOM   3051  HB2 ASN A 191       6.636 -13.037  16.331  1.00 95.70           H  
ATOM   3052  HB3 ASN A 191       8.255 -12.417  15.958  1.00 95.70           H  
ATOM   3053  O   ASN A 191       6.524 -14.560  12.756  1.00 95.70           O  
ATOM   3054  CG  ASN A 191       8.030 -14.511  15.652  1.00 95.70           C  
ATOM   3055  ND2 ASN A 191       7.251 -15.470  16.091  1.00 95.70           N  
ATOM   3056 HD21 ASN A 191       7.577 -16.416  15.952  1.00 95.70           H  
ATOM   3057 HD22 ASN A 191       6.303 -15.286  16.386  1.00 95.70           H  
ATOM   3058  OD1 ASN A 191       9.134 -14.771  15.205  1.00 95.70           O  
ATOM   3059  N   ASN A 192       4.791 -13.826  13.981  1.00 95.26           N  
ATOM   3060  H   ASN A 192       4.468 -13.167  14.675  1.00 95.26           H  
ATOM   3061  CA  ASN A 192       3.816 -14.776  13.425  1.00 95.26           C  
ATOM   3062  HA  ASN A 192       4.157 -15.794  13.614  1.00 95.26           H  
ATOM   3063  C   ASN A 192       3.700 -14.598  11.902  1.00 95.26           C  
ATOM   3064  CB  ASN A 192       2.437 -14.580  14.092  1.00 95.26           C  
ATOM   3065  HB2 ASN A 192       2.085 -13.561  13.932  1.00 95.26           H  
ATOM   3066  HB3 ASN A 192       1.722 -15.247  13.610  1.00 95.26           H  
ATOM   3067  O   ASN A 192       3.795 -15.563  11.142  1.00 95.26           O  
ATOM   3068  CG  ASN A 192       2.382 -14.871  15.580  1.00 95.26           C  
ATOM   3069  ND2 ASN A 192       1.230 -14.715  16.180  1.00 95.26           N  
ATOM   3070 HD21 ASN A 192       0.427 -14.422  15.644  1.00 95.26           H  
ATOM   3071 HD22 ASN A 192       1.142 -15.031  17.136  1.00 95.26           H  
ATOM   3072  OD1 ASN A 192       3.365 -15.168  16.245  1.00 95.26           O  
ATOM   3073  N   VAL A 193       3.589 -13.343  11.453  1.00 97.42           N  
ATOM   3074  H   VAL A 193       3.514 -12.607  12.140  1.00 97.42           H  
ATOM   3075  CA  VAL A 193       3.551 -12.978  10.028  1.00 97.42           C  
ATOM   3076  HA  VAL A 193       2.742 -13.530   9.549  1.00 97.42           H  
ATOM   3077  C   VAL A 193       4.844 -13.382   9.313  1.00 97.42           C  
ATOM   3078  CB  VAL A 193       3.256 -11.471   9.887  1.00 97.42           C  
ATOM   3079  HB  VAL A 193       3.958 -10.909  10.503  1.00 97.42           H  
ATOM   3080  O   VAL A 193       4.792 -13.957   8.228  1.00 97.42           O  
ATOM   3081  CG1 VAL A 193       3.371 -10.950   8.451  1.00 97.42           C  
ATOM   3082 HG11 VAL A 193       3.072  -9.902   8.419  1.00 97.42           H  
ATOM   3083 HG12 VAL A 193       2.736 -11.532   7.783  1.00 97.42           H  
ATOM   3084 HG13 VAL A 193       4.409 -11.009   8.123  1.00 97.42           H  
ATOM   3085  CG2 VAL A 193       1.834 -11.175  10.370  1.00 97.42           C  
ATOM   3086 HG21 VAL A 193       1.730 -11.432  11.425  1.00 97.42           H  
ATOM   3087 HG22 VAL A 193       1.108 -11.740   9.786  1.00 97.42           H  
ATOM   3088 HG23 VAL A 193       1.630 -10.110  10.259  1.00 97.42           H  
ATOM   3089  N   VAL A 194       6.011 -13.155   9.920  1.00 96.92           N  
ATOM   3090  H   VAL A 194       6.000 -12.664  10.802  1.00 96.92           H  
ATOM   3091  CA  VAL A 194       7.317 -13.544   9.360  1.00 96.92           C  
ATOM   3092  HA  VAL A 194       7.385 -13.145   8.348  1.00 96.92           H  
ATOM   3093  C   VAL A 194       7.466 -15.057   9.227  1.00 96.92           C  
ATOM   3094  CB  VAL A 194       8.454 -12.929  10.197  1.00 96.92           C  
ATOM   3095  HB  VAL A 194       8.211 -13.010  11.257  1.00 96.92           H  
ATOM   3096  O   VAL A 194       7.922 -15.520   8.182  1.00 96.92           O  
ATOM   3097  CG1 VAL A 194       9.841 -13.559   9.990  1.00 96.92           C  
ATOM   3098 HG11 VAL A 194      10.118 -13.548   8.936  1.00 96.92           H  
ATOM   3099 HG12 VAL A 194       9.844 -14.586  10.356  1.00 96.92           H  
ATOM   3100 HG13 VAL A 194      10.583 -13.001  10.562  1.00 96.92           H  
ATOM   3101  CG2 VAL A 194       8.566 -11.453   9.818  1.00 96.92           C  
ATOM   3102 HG21 VAL A 194       8.848 -11.374   8.768  1.00 96.92           H  
ATOM   3103 HG22 VAL A 194       7.612 -10.943   9.952  1.00 96.92           H  
ATOM   3104 HG23 VAL A 194       9.309 -10.970  10.452  1.00 96.92           H  
ATOM   3105  N   GLN A 195       7.062 -15.844  10.225  1.00 95.31           N  
ATOM   3106  H   GLN A 195       6.688 -15.412  11.057  1.00 95.31           H  
ATOM   3107  CA  GLN A 195       7.117 -17.312  10.168  1.00 95.31           C  
ATOM   3108  HA  GLN A 195       8.134 -17.623   9.929  1.00 95.31           H  
ATOM   3109  C   GLN A 195       6.199 -17.871   9.065  1.00 95.31           C  
ATOM   3110  CB  GLN A 195       6.739 -17.886  11.544  1.00 95.31           C  
ATOM   3111  HB2 GLN A 195       5.800 -17.444  11.877  1.00 95.31           H  
ATOM   3112  HB3 GLN A 195       6.593 -18.962  11.446  1.00 95.31           H  
ATOM   3113  O   GLN A 195       6.604 -18.731   8.270  1.00 95.31           O  
ATOM   3114  CG  GLN A 195       7.832 -17.639  12.603  1.00 95.31           C  
ATOM   3115  HG2 GLN A 195       8.751 -18.128  12.281  1.00 95.31           H  
ATOM   3116  HG3 GLN A 195       8.038 -16.573  12.691  1.00 95.31           H  
ATOM   3117  CD  GLN A 195       7.467 -18.170  13.988  1.00 95.31           C  
ATOM   3118  NE2 GLN A 195       8.353 -18.068  14.957  1.00 95.31           N  
ATOM   3119 HE21 GLN A 195       9.234 -17.599  14.802  1.00 95.31           H  
ATOM   3120 HE22 GLN A 195       8.122 -18.551  15.814  1.00 95.31           H  
ATOM   3121  OE1 GLN A 195       6.400 -18.694  14.242  1.00 95.31           O  
ATOM   3122  N   ALA A 196       4.991 -17.324   8.951  1.00 96.11           N  
ATOM   3123  H   ALA A 196       4.691 -16.664   9.654  1.00 96.11           H  
ATOM   3124  CA  ALA A 196       4.015 -17.716   7.943  1.00 96.11           C  
ATOM   3125  HA  ALA A 196       3.866 -18.795   7.988  1.00 96.11           H  
ATOM   3126  C   ALA A 196       4.441 -17.351   6.514  1.00 96.11           C  
ATOM   3127  CB  ALA A 196       2.716 -17.028   8.322  1.00 96.11           C  
ATOM   3128  HB1 ALA A 196       2.465 -17.283   9.352  1.00 96.11           H  
ATOM   3129  HB2 ALA A 196       1.923 -17.380   7.662  1.00 96.11           H  
ATOM   3130  HB3 ALA A 196       2.812 -15.946   8.234  1.00 96.11           H  
ATOM   3131  O   ALA A 196       4.380 -18.177   5.598  1.00 96.11           O  
ATOM   3132  N   LEU A 197       4.947 -16.131   6.324  1.00 97.37           N  
ATOM   3133  H   LEU A 197       4.943 -15.485   7.100  1.00 97.37           H  
ATOM   3134  CA  LEU A 197       5.503 -15.688   5.049  1.00 97.37           C  
ATOM   3135  HA  LEU A 197       4.787 -15.913   4.259  1.00 97.37           H  
ATOM   3136  C   LEU A 197       6.783 -16.457   4.698  1.00 97.37           C  
ATOM   3137  CB  LEU A 197       5.732 -14.171   5.099  1.00 97.37           C  
ATOM   3138  HB2 LEU A 197       6.303 -13.941   5.998  1.00 97.37           H  
ATOM   3139  HB3 LEU A 197       6.330 -13.875   4.238  1.00 97.37           H  
ATOM   3140  O   LEU A 197       6.971 -16.793   3.532  1.00 97.37           O  
ATOM   3141  CG  LEU A 197       4.438 -13.335   5.104  1.00 97.37           C  
ATOM   3142  HG  LEU A 197       3.782 -13.640   5.919  1.00 97.37           H  
ATOM   3143  CD1 LEU A 197       4.818 -11.872   5.292  1.00 97.37           C  
ATOM   3144 HD11 LEU A 197       5.365 -11.777   6.230  1.00 97.37           H  
ATOM   3145 HD12 LEU A 197       5.452 -11.536   4.472  1.00 97.37           H  
ATOM   3146 HD13 LEU A 197       3.918 -11.258   5.342  1.00 97.37           H  
ATOM   3147  CD2 LEU A 197       3.665 -13.454   3.793  1.00 97.37           C  
ATOM   3148 HD21 LEU A 197       4.332 -13.238   2.959  1.00 97.37           H  
ATOM   3149 HD22 LEU A 197       2.837 -12.746   3.789  1.00 97.37           H  
ATOM   3150 HD23 LEU A 197       3.255 -14.459   3.693  1.00 97.37           H  
ATOM   3151  N   THR A 198       7.613 -16.833   5.676  1.00 94.97           N  
ATOM   3152  H   THR A 198       7.438 -16.495   6.611  1.00 94.97           H  
ATOM   3153  CA  THR A 198       8.768 -17.720   5.443  1.00 94.97           C  
ATOM   3154  HA  THR A 198       9.403 -17.263   4.684  1.00 94.97           H  
ATOM   3155  C   THR A 198       8.312 -19.076   4.897  1.00 94.97           C  
ATOM   3156  CB  THR A 198       9.626 -17.897   6.709  1.00 94.97           C  
ATOM   3157  HB  THR A 198       9.020 -18.318   7.512  1.00 94.97           H  
ATOM   3158  O   THR A 198       8.903 -19.574   3.943  1.00 94.97           O  
ATOM   3159  CG2 THR A 198      10.849 -18.800   6.498  1.00 94.97           C  
ATOM   3160 HG21 THR A 198      10.646 -19.788   6.910  1.00 94.97           H  
ATOM   3161 HG22 THR A 198      11.083 -18.899   5.438  1.00 94.97           H  
ATOM   3162 HG23 THR A 198      11.721 -18.387   7.004  1.00 94.97           H  
ATOM   3163  OG1 THR A 198      10.106 -16.641   7.127  1.00 94.97           O  
ATOM   3164  HG1 THR A 198       9.359 -16.158   7.488  1.00 94.97           H  
ATOM   3165  N   SER A 199       7.203 -19.635   5.394  1.00 93.41           N  
ATOM   3166  H   SER A 199       6.737 -19.170   6.161  1.00 93.41           H  
ATOM   3167  CA  SER A 199       6.627 -20.883   4.861  1.00 93.41           C  
ATOM   3168  HA  SER A 199       7.398 -21.654   4.885  1.00 93.41           H  
ATOM   3169  C   SER A 199       6.166 -20.750   3.397  1.00 93.41           C  
ATOM   3170  CB  SER A 199       5.473 -21.364   5.748  1.00 93.41           C  
ATOM   3171  HB2 SER A 199       5.104 -22.314   5.363  1.00 93.41           H  
ATOM   3172  HB3 SER A 199       4.655 -20.644   5.732  1.00 93.41           H  
ATOM   3173  O   SER A 199       6.444 -21.629   2.579  1.00 93.41           O  
ATOM   3174  OG  SER A 199       5.917 -21.550   7.081  1.00 93.41           O  
ATOM   3175  HG  SER A 199       6.202 -20.706   7.439  1.00 93.41           H  
ATOM   3176  N   LEU A 200       5.537 -19.625   3.027  1.00 93.18           N  
ATOM   3177  H   LEU A 200       5.325 -18.943   3.741  1.00 93.18           H  
ATOM   3178  CA  LEU A 200       5.209 -19.305   1.626  1.00 93.18           C  
ATOM   3179  HA  LEU A 200       4.689 -20.157   1.188  1.00 93.18           H  
ATOM   3180  C   LEU A 200       6.464 -19.079   0.760  1.00 93.18           C  
ATOM   3181  CB  LEU A 200       4.290 -18.065   1.580  1.00 93.18           C  
ATOM   3182  HB2 LEU A 200       4.353 -17.613   0.590  1.00 93.18           H  
ATOM   3183  HB3 LEU A 200       4.662 -17.328   2.292  1.00 93.18           H  
ATOM   3184  O   LEU A 200       6.501 -19.508  -0.394  1.00 93.18           O  
ATOM   3185  CG  LEU A 200       2.807 -18.352   1.878  1.00 93.18           C  
ATOM   3186  HG  LEU A 200       2.718 -18.936   2.794  1.00 93.18           H  
ATOM   3187  CD1 LEU A 200       2.055 -17.035   2.059  1.00 93.18           C  
ATOM   3188 HD11 LEU A 200       0.997 -17.235   2.230  1.00 93.18           H  
ATOM   3189 HD12 LEU A 200       2.166 -16.408   1.174  1.00 93.18           H  
ATOM   3190 HD13 LEU A 200       2.450 -16.512   2.930  1.00 93.18           H  
ATOM   3191  CD2 LEU A 200       2.133 -19.101   0.722  1.00 93.18           C  
ATOM   3192 HD21 LEU A 200       2.207 -18.519  -0.197  1.00 93.18           H  
ATOM   3193 HD22 LEU A 200       1.081 -19.264   0.958  1.00 93.18           H  
ATOM   3194 HD23 LEU A 200       2.604 -20.073   0.573  1.00 93.18           H  
ATOM   3195  N   GLY A 201       7.499 -18.440   1.311  1.00 92.25           N  
ATOM   3196  H   GLY A 201       7.386 -18.089   2.251  1.00 92.25           H  
ATOM   3197  CA  GLY A 201       8.785 -18.214   0.648  1.00 92.25           C  
ATOM   3198  HA2 GLY A 201       9.415 -17.614   1.303  1.00 92.25           H  
ATOM   3199  HA3 GLY A 201       8.628 -17.673  -0.285  1.00 92.25           H  
ATOM   3200  C   GLY A 201       9.527 -19.516   0.350  1.00 92.25           C  
ATOM   3201  O   GLY A 201       9.972 -19.725  -0.778  1.00 92.25           O  
ATOM   3202  N   LEU A 202       9.599 -20.425   1.327  1.00 91.90           N  
ATOM   3203  H   LEU A 202       9.227 -20.176   2.232  1.00 91.90           H  
ATOM   3204  CA  LEU A 202      10.203 -21.751   1.175  1.00 91.90           C  
ATOM   3205  HA  LEU A 202      11.242 -21.632   0.866  1.00 91.90           H  
ATOM   3206  C   LEU A 202       9.502 -22.549   0.072  1.00 91.90           C  
ATOM   3207  CB  LEU A 202      10.156 -22.499   2.521  1.00 91.90           C  
ATOM   3208  HB2 LEU A 202       9.142 -22.435   2.918  1.00 91.90           H  
ATOM   3209  HB3 LEU A 202      10.374 -23.552   2.346  1.00 91.90           H  
ATOM   3210  O   LEU A 202      10.171 -23.094  -0.806  1.00 91.90           O  
ATOM   3211  CG  LEU A 202      11.146 -21.972   3.579  1.00 91.90           C  
ATOM   3212  HG  LEU A 202      11.048 -20.891   3.678  1.00 91.90           H  
ATOM   3213  CD1 LEU A 202      10.841 -22.615   4.932  1.00 91.90           C  
ATOM   3214 HD11 LEU A 202      11.534 -22.237   5.683  1.00 91.90           H  
ATOM   3215 HD12 LEU A 202       9.827 -22.358   5.239  1.00 91.90           H  
ATOM   3216 HD13 LEU A 202      10.937 -23.699   4.867  1.00 91.90           H  
ATOM   3217  CD2 LEU A 202      12.600 -22.287   3.219  1.00 91.90           C  
ATOM   3218 HD21 LEU A 202      12.886 -21.770   2.303  1.00 91.90           H  
ATOM   3219 HD22 LEU A 202      13.255 -21.941   4.019  1.00 91.90           H  
ATOM   3220 HD23 LEU A 202      12.734 -23.361   3.091  1.00 91.90           H  
ATOM   3221  N   LEU A 203       8.166 -22.537   0.028  1.00 92.18           N  
ATOM   3222  H   LEU A 203       7.661 -22.085   0.776  1.00 92.18           H  
ATOM   3223  CA  LEU A 203       7.414 -23.153  -1.069  1.00 92.18           C  
ATOM   3224  HA  LEU A 203       7.721 -24.196  -1.134  1.00 92.18           H  
ATOM   3225  C   LEU A 203       7.720 -22.495  -2.430  1.00 92.18           C  
ATOM   3226  CB  LEU A 203       5.920 -23.087  -0.717  1.00 92.18           C  
ATOM   3227  HB2 LEU A 203       5.615 -22.042  -0.681  1.00 92.18           H  
ATOM   3228  HB3 LEU A 203       5.769 -23.514   0.274  1.00 92.18           H  
ATOM   3229  O   LEU A 203       7.830 -23.185  -3.447  1.00 92.18           O  
ATOM   3230  CG  LEU A 203       5.029 -23.836  -1.721  1.00 92.18           C  
ATOM   3231  HG  LEU A 203       5.173 -23.431  -2.722  1.00 92.18           H  
ATOM   3232  CD1 LEU A 203       5.311 -25.340  -1.743  1.00 92.18           C  
ATOM   3233 HD11 LEU A 203       5.301 -25.735  -0.727  1.00 92.18           H  
ATOM   3234 HD12 LEU A 203       6.285 -25.530  -2.195  1.00 92.18           H  
ATOM   3235 HD13 LEU A 203       4.551 -25.858  -2.328  1.00 92.18           H  
ATOM   3236  CD2 LEU A 203       3.568 -23.640  -1.345  1.00 92.18           C  
ATOM   3237 HD21 LEU A 203       3.349 -24.149  -0.406  1.00 92.18           H  
ATOM   3238 HD22 LEU A 203       3.348 -22.579  -1.230  1.00 92.18           H  
ATOM   3239 HD23 LEU A 203       2.949 -24.048  -2.143  1.00 92.18           H  
ATOM   3240  N   TYR A 204       7.941 -21.178  -2.448  1.00 92.25           N  
ATOM   3241  H   TYR A 204       7.824 -20.665  -1.586  1.00 92.25           H  
ATOM   3242  CA  TYR A 204       8.329 -20.423  -3.643  1.00 92.25           C  
ATOM   3243  HA  TYR A 204       7.661 -20.759  -4.436  1.00 92.25           H  
ATOM   3244  C   TYR A 204       9.764 -20.701  -4.145  1.00 92.25           C  
ATOM   3245  CB  TYR A 204       8.016 -18.940  -3.424  1.00 92.25           C  
ATOM   3246  HB2 TYR A 204       8.592 -18.596  -2.565  1.00 92.25           H  
ATOM   3247  HB3 TYR A 204       6.963 -18.852  -3.156  1.00 92.25           H  
ATOM   3248  O   TYR A 204      10.151 -20.262  -5.236  1.00 92.25           O  
ATOM   3249  CG  TYR A 204       8.280 -17.997  -4.590  1.00 92.25           C  
ATOM   3250  CD1 TYR A 204       8.870 -16.754  -4.317  1.00 92.25           C  
ATOM   3251  HD1 TYR A 204       9.113 -16.511  -3.293  1.00 92.25           H  
ATOM   3252  CD2 TYR A 204       7.942 -18.325  -5.919  1.00 92.25           C  
ATOM   3253  HD2 TYR A 204       7.492 -19.281  -6.143  1.00 92.25           H  
ATOM   3254  CE1 TYR A 204       9.126 -15.834  -5.350  1.00 92.25           C  
ATOM   3255  HE1 TYR A 204       9.576 -14.879  -5.125  1.00 92.25           H  
ATOM   3256  CE2 TYR A 204       8.227 -17.419  -6.963  1.00 92.25           C  
ATOM   3257  HE2 TYR A 204       8.020 -17.685  -7.989  1.00 92.25           H  
ATOM   3258  OH  TYR A 204       9.108 -15.307  -7.696  1.00 92.25           O  
ATOM   3259  HH  TYR A 204       9.452 -14.469  -7.376  1.00 92.25           H  
ATOM   3260  CZ  TYR A 204       8.803 -16.160  -6.683  1.00 92.25           C  
ATOM   3261  N   THR A 205      10.563 -21.492  -3.420  1.00 88.89           N  
ATOM   3262  H   THR A 205      10.252 -21.790  -2.506  1.00 88.89           H  
ATOM   3263  CA  THR A 205      11.823 -22.037  -3.957  1.00 88.89           C  
ATOM   3264  HA  THR A 205      12.344 -21.233  -4.478  1.00 88.89           H  
ATOM   3265  C   THR A 205      11.582 -23.154  -4.988  1.00 88.89           C  
ATOM   3266  CB  THR A 205      12.793 -22.507  -2.862  1.00 88.89           C  
ATOM   3267  HB  THR A 205      13.738 -22.757  -3.345  1.00 88.89           H  
ATOM   3268  O   THR A 205      12.348 -23.253  -5.950  1.00 88.89           O  
ATOM   3269  CG2 THR A 205      13.082 -21.442  -1.803  1.00 88.89           C  
ATOM   3270 HG21 THR A 205      12.173 -21.174  -1.264  1.00 88.89           H  
ATOM   3271 HG22 THR A 205      13.813 -21.828  -1.093  1.00 88.89           H  
ATOM   3272 HG23 THR A 205      13.491 -20.550  -2.277  1.00 88.89           H  
ATOM   3273  OG1 THR A 205      12.325 -23.665  -2.223  1.00 88.89           O  
ATOM   3274  HG1 THR A 205      11.598 -23.433  -1.640  1.00 88.89           H  
ATOM   3275  N   VAL A 206      10.486 -23.922  -4.856  1.00 88.60           N  
ATOM   3276  H   VAL A 206       9.889 -23.741  -4.062  1.00 88.60           H  
ATOM   3277  CA  VAL A 206      10.206 -25.145  -5.646  1.00 88.60           C  
ATOM   3278  HA  VAL A 206      11.061 -25.333  -6.295  1.00 88.60           H  
ATOM   3279  C   VAL A 206       8.998 -25.073  -6.593  1.00 88.60           C  
ATOM   3280  CB  VAL A 206      10.074 -26.387  -4.737  1.00 88.60           C  
ATOM   3281  HB  VAL A 206       9.811 -27.239  -5.364  1.00 88.60           H  
ATOM   3282  O   VAL A 206       8.961 -25.832  -7.559  1.00 88.60           O  
ATOM   3283  CG1 VAL A 206      11.406 -26.723  -4.058  1.00 88.60           C  
ATOM   3284 HG11 VAL A 206      12.184 -26.852  -4.810  1.00 88.60           H  
ATOM   3285 HG12 VAL A 206      11.308 -27.649  -3.492  1.00 88.60           H  
ATOM   3286 HG13 VAL A 206      11.699 -25.926  -3.375  1.00 88.60           H  
ATOM   3287  CG2 VAL A 206       8.991 -26.246  -3.659  1.00 88.60           C  
ATOM   3288 HG21 VAL A 206       8.031 -26.008  -4.117  1.00 88.60           H  
ATOM   3289 HG22 VAL A 206       9.260 -25.465  -2.948  1.00 88.60           H  
ATOM   3290 HG23 VAL A 206       8.893 -27.187  -3.119  1.00 88.60           H  
ATOM   3291  N   LYS A 207       8.033 -24.171  -6.375  1.00 89.38           N  
ATOM   3292  H   LYS A 207       8.101 -23.597  -5.547  1.00 89.38           H  
ATOM   3293  CA  LYS A 207       6.905 -23.893  -7.298  1.00 89.38           C  
ATOM   3294  HA  LYS A 207       7.253 -24.029  -8.322  1.00 89.38           H  
ATOM   3295  C   LYS A 207       6.437 -22.439  -7.168  1.00 89.38           C  
ATOM   3296  CB  LYS A 207       5.751 -24.885  -7.030  1.00 89.38           C  
ATOM   3297  HB2 LYS A 207       4.981 -24.722  -7.784  1.00 89.38           H  
ATOM   3298  HB3 LYS A 207       6.123 -25.902  -7.152  1.00 89.38           H  
ATOM   3299  O   LYS A 207       6.876 -21.748  -6.261  1.00 89.38           O  
ATOM   3300  CG  LYS A 207       5.127 -24.747  -5.625  1.00 89.38           C  
ATOM   3301  HG2 LYS A 207       4.801 -23.719  -5.467  1.00 89.38           H  
ATOM   3302  HG3 LYS A 207       5.886 -24.973  -4.876  1.00 89.38           H  
ATOM   3303  CD  LYS A 207       3.922 -25.670  -5.377  1.00 89.38           C  
ATOM   3304  HD2 LYS A 207       4.236 -26.712  -5.447  1.00 89.38           H  
ATOM   3305  HD3 LYS A 207       3.567 -25.480  -4.364  1.00 89.38           H  
ATOM   3306  CE  LYS A 207       2.768 -25.405  -6.353  1.00 89.38           C  
ATOM   3307  HE2 LYS A 207       3.009 -25.829  -7.328  1.00 89.38           H  
ATOM   3308  HE3 LYS A 207       2.663 -24.327  -6.470  1.00 89.38           H  
ATOM   3309  NZ  LYS A 207       1.482 -25.937  -5.848  1.00 89.38           N  
ATOM   3310  HZ1 LYS A 207       1.226 -25.455  -4.998  1.00 89.38           H  
ATOM   3311  HZ2 LYS A 207       1.518 -26.920  -5.618  1.00 89.38           H  
ATOM   3312  HZ3 LYS A 207       0.726 -25.728  -6.484  1.00 89.38           H  
ATOM   3313  N   TYR A 208       5.495 -21.964  -7.987  1.00 88.81           N  
ATOM   3314  H   TYR A 208       5.142 -22.561  -8.722  1.00 88.81           H  
ATOM   3315  CA  TYR A 208       4.671 -20.816  -7.571  1.00 88.81           C  
ATOM   3316  HA  TYR A 208       5.303 -20.070  -7.088  1.00 88.81           H  
ATOM   3317  C   TYR A 208       3.597 -21.303  -6.581  1.00 88.81           C  
ATOM   3318  CB  TYR A 208       3.997 -20.127  -8.766  1.00 88.81           C  
ATOM   3319  HB2 TYR A 208       3.335 -19.352  -8.380  1.00 88.81           H  
ATOM   3320  HB3 TYR A 208       3.368 -20.854  -9.278  1.00 88.81           H  
ATOM   3321  O   TYR A 208       2.859 -22.225  -6.936  1.00 88.81           O  
ATOM   3322  CG  TYR A 208       4.930 -19.472  -9.768  1.00 88.81           C  
ATOM   3323  CD1 TYR A 208       5.731 -18.369  -9.402  1.00 88.81           C  
ATOM   3324  HD1 TYR A 208       5.684 -17.986  -8.393  1.00 88.81           H  
ATOM   3325  CD2 TYR A 208       4.950 -19.940 -11.093  1.00 88.81           C  
ATOM   3326  HD2 TYR A 208       4.320 -20.767 -11.385  1.00 88.81           H  
ATOM   3327  CE1 TYR A 208       6.581 -17.759 -10.352  1.00 88.81           C  
ATOM   3328  HE1 TYR A 208       7.196 -16.916 -10.076  1.00 88.81           H  
ATOM   3329  CE2 TYR A 208       5.772 -19.318 -12.046  1.00 88.81           C  
ATOM   3330  HE2 TYR A 208       5.775 -19.679 -13.064  1.00 88.81           H  
ATOM   3331  OH  TYR A 208       7.420 -17.709 -12.626  1.00 88.81           O  
ATOM   3332  HH  TYR A 208       8.126 -17.167 -12.266  1.00 88.81           H  
ATOM   3333  CZ  TYR A 208       6.601 -18.240 -11.681  1.00 88.81           C  
ATOM   3334  N   PRO A 209       3.474 -20.730  -5.369  1.00 87.80           N  
ATOM   3335  CA  PRO A 209       2.362 -21.037  -4.472  1.00 87.80           C  
ATOM   3336  HA  PRO A 209       2.356 -22.110  -4.277  1.00 87.80           H  
ATOM   3337  C   PRO A 209       1.018 -20.614  -5.073  1.00 87.80           C  
ATOM   3338  CB  PRO A 209       2.660 -20.294  -3.163  1.00 87.80           C  
ATOM   3339  HB2 PRO A 209       2.204 -19.304  -3.179  1.00 87.80           H  
ATOM   3340  HB3 PRO A 209       2.313 -20.850  -2.292  1.00 87.80           H  
ATOM   3341  O   PRO A 209       0.904 -19.528  -5.644  1.00 87.80           O  
ATOM   3342  CG  PRO A 209       4.182 -20.154  -3.196  1.00 87.80           C  
ATOM   3343  HG2 PRO A 209       4.542 -19.344  -2.562  1.00 87.80           H  
ATOM   3344  HG3 PRO A 209       4.650 -21.095  -2.906  1.00 87.80           H  
ATOM   3345  CD  PRO A 209       4.439 -19.891  -4.677  1.00 87.80           C  
ATOM   3346  HD2 PRO A 209       5.468 -20.156  -4.922  1.00 87.80           H  
ATOM   3347  HD3 PRO A 209       4.248 -18.844  -4.912  1.00 87.80           H  
ATOM   3348  N   ASN A 210      -0.005 -21.452  -4.919  1.00 86.56           N  
ATOM   3349  H   ASN A 210       0.179 -22.337  -4.469  1.00 86.56           H  
ATOM   3350  CA  ASN A 210      -1.377 -21.188  -5.355  1.00 86.56           C  
ATOM   3351  HA  ASN A 210      -1.427 -20.166  -5.733  1.00 86.56           H  
ATOM   3352  C   ASN A 210      -2.373 -21.248  -4.177  1.00 86.56           C  
ATOM   3353  CB  ASN A 210      -1.699 -22.117  -6.546  1.00 86.56           C  
ATOM   3354  HB2 ASN A 210      -0.891 -22.035  -7.272  1.00 86.56           H  
ATOM   3355  HB3 ASN A 210      -2.607 -21.767  -7.038  1.00 86.56           H  
ATOM   3356  O   ASN A 210      -1.997 -21.540  -3.041  1.00 86.56           O  
ATOM   3357  CG  ASN A 210      -1.905 -23.584  -6.200  1.00 86.56           C  
ATOM   3358  ND2 ASN A 210      -1.521 -24.483  -7.080  1.00 86.56           N  
ATOM   3359 HD21 ASN A 210      -1.149 -24.179  -7.968  1.00 86.56           H  
ATOM   3360 HD22 ASN A 210      -1.850 -25.425  -6.924  1.00 86.56           H  
ATOM   3361  OD1 ASN A 210      -2.505 -23.946  -5.201  1.00 86.56           O  
ATOM   3362  N   LEU A 211      -3.659 -20.973  -4.434  1.00 86.46           N  
ATOM   3363  H   LEU A 211      -3.922 -20.726  -5.377  1.00 86.46           H  
ATOM   3364  CA  LEU A 211      -4.689 -20.925  -3.384  1.00 86.46           C  
ATOM   3365  HA  LEU A 211      -4.379 -20.195  -2.636  1.00 86.46           H  
ATOM   3366  C   LEU A 211      -4.859 -22.256  -2.622  1.00 86.46           C  
ATOM   3367  CB  LEU A 211      -6.033 -20.467  -3.987  1.00 86.46           C  
ATOM   3368  HB2 LEU A 211      -6.317 -21.167  -4.772  1.00 86.46           H  
ATOM   3369  HB3 LEU A 211      -6.790 -20.526  -3.205  1.00 86.46           H  
ATOM   3370  O   LEU A 211      -5.143 -22.229  -1.429  1.00 86.46           O  
ATOM   3371  CG  LEU A 211      -6.052 -19.037  -4.566  1.00 86.46           C  
ATOM   3372  HG  LEU A 211      -5.310 -18.958  -5.359  1.00 86.46           H  
ATOM   3373  CD1 LEU A 211      -7.430 -18.745  -5.160  1.00 86.46           C  
ATOM   3374 HD11 LEU A 211      -7.446 -17.741  -5.583  1.00 86.46           H  
ATOM   3375 HD12 LEU A 211      -7.647 -19.455  -5.959  1.00 86.46           H  
ATOM   3376 HD13 LEU A 211      -8.199 -18.817  -4.390  1.00 86.46           H  
ATOM   3377  CD2 LEU A 211      -5.763 -17.968  -3.510  1.00 86.46           C  
ATOM   3378 HD21 LEU A 211      -6.472 -18.055  -2.687  1.00 86.46           H  
ATOM   3379 HD22 LEU A 211      -4.750 -18.077  -3.123  1.00 86.46           H  
ATOM   3380 HD23 LEU A 211      -5.849 -16.978  -3.957  1.00 86.46           H  
ATOM   3381  N   SER A 212      -4.624 -23.410  -3.260  1.00 89.42           N  
ATOM   3382  H   SER A 212      -4.254 -23.372  -4.199  1.00 89.42           H  
ATOM   3383  CA  SER A 212      -4.664 -24.719  -2.584  1.00 89.42           C  
ATOM   3384  HA  SER A 212      -5.553 -24.751  -1.953  1.00 89.42           H  
ATOM   3385  C   SER A 212      -3.453 -24.951  -1.679  1.00 89.42           C  
ATOM   3386  CB  SER A 212      -4.755 -25.854  -3.612  1.00 89.42           C  
ATOM   3387  HB2 SER A 212      -5.620 -25.686  -4.254  1.00 89.42           H  
ATOM   3388  HB3 SER A 212      -3.857 -25.861  -4.230  1.00 89.42           H  
ATOM   3389  O   SER A 212      -3.551 -25.709  -0.717  1.00 89.42           O  
ATOM   3390  OG  SER A 212      -4.887 -27.119  -2.976  1.00 89.42           O  
ATOM   3391  HG  SER A 212      -5.655 -27.062  -2.403  1.00 89.42           H  
ATOM   3392  N   ASP A 213      -2.312 -24.320  -1.962  1.00 89.77           N  
ATOM   3393  H   ASP A 213      -2.277 -23.704  -2.761  1.00 89.77           H  
ATOM   3394  CA  ASP A 213      -1.164 -24.350  -1.054  1.00 89.77           C  
ATOM   3395  HA  ASP A 213      -1.050 -25.357  -0.652  1.00 89.77           H  
ATOM   3396  C   ASP A 213      -1.378 -23.394   0.130  1.00 89.77           C  
ATOM   3397  CB  ASP A 213       0.132 -23.997  -1.785  1.00 89.77           C  
ATOM   3398  HB2 ASP A 213       0.149 -22.925  -1.982  1.00 89.77           H  
ATOM   3399  HB3 ASP A 213       0.949 -24.222  -1.100  1.00 89.77           H  
ATOM   3400  O   ASP A 213      -1.113 -23.763   1.272  1.00 89.77           O  
ATOM   3401  CG  ASP A 213       0.370 -24.742  -3.100  1.00 89.77           C  
ATOM   3402  OD1 ASP A 213       0.310 -25.992  -3.172  1.00 89.77           O  
ATOM   3403  OD2 ASP A 213       0.699 -24.061  -4.096  1.00 89.77           O  
ATOM   3404  N   LEU A 214      -1.927 -22.200  -0.127  1.00 90.67           N  
ATOM   3405  H   LEU A 214      -2.103 -21.963  -1.093  1.00 90.67           H  
ATOM   3406  CA  LEU A 214      -2.314 -21.230   0.904  1.00 90.67           C  
ATOM   3407  HA  LEU A 214      -1.422 -20.941   1.459  1.00 90.67           H  
ATOM   3408  C   LEU A 214      -3.303 -21.846   1.911  1.00 90.67           C  
ATOM   3409  CB  LEU A 214      -2.897 -19.987   0.201  1.00 90.67           C  
ATOM   3410  HB2 LEU A 214      -2.138 -19.564  -0.457  1.00 90.67           H  
ATOM   3411  HB3 LEU A 214      -3.735 -20.308  -0.417  1.00 90.67           H  
ATOM   3412  O   LEU A 214      -3.068 -21.783   3.116  1.00 90.67           O  
ATOM   3413  CG  LEU A 214      -3.409 -18.887   1.150  1.00 90.67           C  
ATOM   3414  HG  LEU A 214      -4.139 -19.310   1.840  1.00 90.67           H  
ATOM   3415  CD1 LEU A 214      -2.277 -18.252   1.953  1.00 90.67           C  
ATOM   3416 HD11 LEU A 214      -1.520 -17.834   1.289  1.00 90.67           H  
ATOM   3417 HD12 LEU A 214      -1.827 -18.992   2.614  1.00 90.67           H  
ATOM   3418 HD13 LEU A 214      -2.697 -17.457   2.569  1.00 90.67           H  
ATOM   3419  CD2 LEU A 214      -4.109 -17.794   0.341  1.00 90.67           C  
ATOM   3420 HD21 LEU A 214      -3.414 -17.322  -0.353  1.00 90.67           H  
ATOM   3421 HD22 LEU A 214      -4.943 -18.225  -0.215  1.00 90.67           H  
ATOM   3422 HD23 LEU A 214      -4.506 -17.039   1.019  1.00 90.67           H  
ATOM   3423  N   ASP A 215      -4.349 -22.519   1.422  1.00 91.65           N  
ATOM   3424  H   ASP A 215      -4.510 -22.498   0.426  1.00 91.65           H  
ATOM   3425  CA  ASP A 215      -5.345 -23.201   2.263  1.00 91.65           C  
ATOM   3426  HA  ASP A 215      -5.716 -22.490   3.001  1.00 91.65           H  
ATOM   3427  C   ASP A 215      -4.770 -24.368   3.093  1.00 91.65           C  
ATOM   3428  CB  ASP A 215      -6.531 -23.660   1.387  1.00 91.65           C  
ATOM   3429  HB2 ASP A 215      -7.063 -24.459   1.903  1.00 91.65           H  
ATOM   3430  HB3 ASP A 215      -6.162 -24.064   0.444  1.00 91.65           H  
ATOM   3431  O   ASP A 215      -5.358 -24.741   4.106  1.00 91.65           O  
ATOM   3432  CG  ASP A 215      -7.543 -22.535   1.128  1.00 91.65           C  
ATOM   3433  OD1 ASP A 215      -7.785 -21.722   2.047  1.00 91.65           O  
ATOM   3434  OD2 ASP A 215      -8.161 -22.457   0.039  1.00 91.65           O  
ATOM   3435  N   LYS A 216      -3.604 -24.918   2.722  1.00 93.99           N  
ATOM   3436  H   LYS A 216      -3.156 -24.547   1.896  1.00 93.99           H  
ATOM   3437  CA  LYS A 216      -2.874 -25.925   3.523  1.00 93.99           C  
ATOM   3438  HA  LYS A 216      -3.587 -26.519   4.093  1.00 93.99           H  
ATOM   3439  C   LYS A 216      -1.928 -25.308   4.554  1.00 93.99           C  
ATOM   3440  CB  LYS A 216      -2.077 -26.857   2.602  1.00 93.99           C  
ATOM   3441  HB2 LYS A 216      -1.427 -27.493   3.203  1.00 93.99           H  
ATOM   3442  HB3 LYS A 216      -1.443 -26.245   1.959  1.00 93.99           H  
ATOM   3443  O   LYS A 216      -1.562 -25.988   5.508  1.00 93.99           O  
ATOM   3444  CG  LYS A 216      -2.978 -27.760   1.753  1.00 93.99           C  
ATOM   3445  HG2 LYS A 216      -3.388 -28.559   2.370  1.00 93.99           H  
ATOM   3446  HG3 LYS A 216      -3.808 -27.177   1.352  1.00 93.99           H  
ATOM   3447  CD  LYS A 216      -2.169 -28.351   0.593  1.00 93.99           C  
ATOM   3448  HD2 LYS A 216      -1.480 -29.110   0.964  1.00 93.99           H  
ATOM   3449  HD3 LYS A 216      -1.598 -27.549   0.125  1.00 93.99           H  
ATOM   3450  CE  LYS A 216      -3.122 -28.943  -0.444  1.00 93.99           C  
ATOM   3451  HE2 LYS A 216      -3.489 -29.909  -0.096  1.00 93.99           H  
ATOM   3452  HE3 LYS A 216      -3.970 -28.265  -0.533  1.00 93.99           H  
ATOM   3453  NZ  LYS A 216      -2.461 -29.049  -1.764  1.00 93.99           N  
ATOM   3454  HZ1 LYS A 216      -3.131 -29.322  -2.468  1.00 93.99           H  
ATOM   3455  HZ2 LYS A 216      -1.685 -29.695  -1.735  1.00 93.99           H  
ATOM   3456  HZ3 LYS A 216      -2.116 -28.136  -2.026  1.00 93.99           H  
ATOM   3457  N   LEU A 217      -1.517 -24.052   4.372  1.00 92.54           N  
ATOM   3458  H   LEU A 217      -1.841 -23.566   3.548  1.00 92.54           H  
ATOM   3459  CA  LEU A 217      -0.646 -23.333   5.308  1.00 92.54           C  
ATOM   3460  HA  LEU A 217      -0.027 -24.052   5.844  1.00 92.54           H  
ATOM   3461  C   LEU A 217      -1.440 -22.590   6.393  1.00 92.54           C  
ATOM   3462  CB  LEU A 217       0.277 -22.383   4.523  1.00 92.54           C  
ATOM   3463  HB2 LEU A 217       0.788 -21.734   5.233  1.00 92.54           H  
ATOM   3464  HB3 LEU A 217      -0.339 -21.754   3.880  1.00 92.54           H  
ATOM   3465  O   LEU A 217      -0.968 -22.509   7.524  1.00 92.54           O  
ATOM   3466  CG  LEU A 217       1.347 -23.090   3.668  1.00 92.54           C  
ATOM   3467  HG  LEU A 217       0.877 -23.808   2.997  1.00 92.54           H  
ATOM   3468  CD1 LEU A 217       2.088 -22.053   2.823  1.00 92.54           C  
ATOM   3469 HD11 LEU A 217       1.372 -21.550   2.173  1.00 92.54           H  
ATOM   3470 HD12 LEU A 217       2.838 -22.545   2.205  1.00 92.54           H  
ATOM   3471 HD13 LEU A 217       2.572 -21.320   3.469  1.00 92.54           H  
ATOM   3472  CD2 LEU A 217       2.382 -23.825   4.524  1.00 92.54           C  
ATOM   3473 HD21 LEU A 217       3.176 -24.218   3.888  1.00 92.54           H  
ATOM   3474 HD22 LEU A 217       2.812 -23.145   5.260  1.00 92.54           H  
ATOM   3475 HD23 LEU A 217       1.913 -24.664   5.037  1.00 92.54           H  
ATOM   3476  N   ILE A 218      -2.649 -22.112   6.075  1.00 93.12           N  
ATOM   3477  H   ILE A 218      -2.937 -22.185   5.110  1.00 93.12           H  
ATOM   3478  CA  ILE A 218      -3.560 -21.418   7.006  1.00 93.12           C  
ATOM   3479  HA  ILE A 218      -3.096 -20.466   7.264  1.00 93.12           H  
ATOM   3480  C   ILE A 218      -3.754 -22.135   8.364  1.00 93.12           C  
ATOM   3481  CB  ILE A 218      -4.896 -21.105   6.277  1.00 93.12           C  
ATOM   3482  HB  ILE A 218      -5.113 -21.914   5.579  1.00 93.12           H  
ATOM   3483  O   ILE A 218      -3.694 -21.445   9.379  1.00 93.12           O  
ATOM   3484  CG1 ILE A 218      -4.722 -19.801   5.463  1.00 93.12           C  
ATOM   3485 HG12 ILE A 218      -3.788 -19.854   4.904  1.00 93.12           H  
ATOM   3486 HG13 ILE A 218      -4.651 -18.961   6.154  1.00 93.12           H  
ATOM   3487  CG2 ILE A 218      -6.096 -20.992   7.236  1.00 93.12           C  
ATOM   3488 HG21 ILE A 218      -5.883 -20.257   8.012  1.00 93.12           H  
ATOM   3489 HG22 ILE A 218      -6.998 -20.705   6.695  1.00 93.12           H  
ATOM   3490 HG23 ILE A 218      -6.299 -21.955   7.705  1.00 93.12           H  
ATOM   3491  CD1 ILE A 218      -5.841 -19.507   4.456  1.00 93.12           C  
ATOM   3492 HD11 ILE A 218      -5.579 -18.617   3.884  1.00 93.12           H  
ATOM   3493 HD12 ILE A 218      -6.785 -19.320   4.968  1.00 93.12           H  
ATOM   3494 HD13 ILE A 218      -5.955 -20.346   3.770  1.00 93.12           H  
ATOM   3495  N   PRO A 219      -3.935 -23.472   8.451  1.00 93.29           N  
ATOM   3496  CA  PRO A 219      -4.119 -24.158   9.738  1.00 93.29           C  
ATOM   3497  HA  PRO A 219      -4.984 -23.724  10.240  1.00 93.29           H  
ATOM   3498  C   PRO A 219      -2.922 -24.076  10.696  1.00 93.29           C  
ATOM   3499  CB  PRO A 219      -4.428 -25.618   9.388  1.00 93.29           C  
ATOM   3500  HB2 PRO A 219      -3.506 -26.197   9.343  1.00 93.29           H  
ATOM   3501  HB3 PRO A 219      -5.122 -26.064  10.100  1.00 93.29           H  
ATOM   3502  O   PRO A 219      -3.106 -24.200  11.901  1.00 93.29           O  
ATOM   3503  CG  PRO A 219      -5.033 -25.523   7.990  1.00 93.29           C  
ATOM   3504  HG2 PRO A 219      -4.925 -26.455   7.434  1.00 93.29           H  
ATOM   3505  HG3 PRO A 219      -6.081 -25.229   8.057  1.00 93.29           H  
ATOM   3506  CD  PRO A 219      -4.221 -24.395   7.364  1.00 93.29           C  
ATOM   3507  HD2 PRO A 219      -3.283 -24.793   6.976  1.00 93.29           H  
ATOM   3508  HD3 PRO A 219      -4.794 -23.926   6.564  1.00 93.29           H  
ATOM   3509  N   ASN A 220      -1.712 -23.856  10.173  1.00 92.64           N  
ATOM   3510  H   ASN A 220      -1.639 -23.717   9.175  1.00 92.64           H  
ATOM   3511  CA  ASN A 220      -0.496 -23.673  10.973  1.00 92.64           C  
ATOM   3512  HA  ASN A 220      -0.631 -24.124  11.956  1.00 92.64           H  
ATOM   3513  C   ASN A 220      -0.167 -22.187  11.203  1.00 92.64           C  
ATOM   3514  CB  ASN A 220       0.664 -24.390  10.260  1.00 92.64           C  
ATOM   3515  HB2 ASN A 220       0.805 -23.941   9.277  1.00 92.64           H  
ATOM   3516  HB3 ASN A 220       1.579 -24.239  10.834  1.00 92.64           H  
ATOM   3517  O   ASN A 220       0.711 -21.870  11.998  1.00 92.64           O  
ATOM   3518  CG  ASN A 220       0.452 -25.887  10.114  1.00 92.64           C  
ATOM   3519  ND2 ASN A 220       0.904 -26.469   9.028  1.00 92.64           N  
ATOM   3520 HD21 ASN A 220       0.725 -27.461   8.963  1.00 92.64           H  
ATOM   3521 HD22 ASN A 220       1.352 -25.925   8.303  1.00 92.64           H  
ATOM   3522  OD1 ASN A 220      -0.111 -26.568  10.949  1.00 92.64           O  
ATOM   3523  N   HIS A 221      -0.843 -21.287  10.479  1.00 94.82           N  
ATOM   3524  H   HIS A 221      -1.602 -21.627   9.906  1.00 94.82           H  
ATOM   3525  CA  HIS A 221      -0.521 -19.867  10.368  1.00 94.82           C  
ATOM   3526  HA  HIS A 221      -0.032 -19.525  11.280  1.00 94.82           H  
ATOM   3527  C   HIS A 221      -1.805 -19.048  10.152  1.00 94.82           C  
ATOM   3528  CB  HIS A 221       0.442 -19.664   9.186  1.00 94.82           C  
ATOM   3529  HB2 HIS A 221       0.597 -18.590   9.081  1.00 94.82           H  
ATOM   3530  HB3 HIS A 221      -0.037 -20.025   8.276  1.00 94.82           H  
ATOM   3531  O   HIS A 221      -2.100 -18.632   9.028  1.00 94.82           O  
ATOM   3532  CG  HIS A 221       1.798 -20.316   9.294  1.00 94.82           C  
ATOM   3533  CD2 HIS A 221       2.326 -21.203   8.401  1.00 94.82           C  
ATOM   3534  HD2 HIS A 221       1.825 -21.588   7.524  1.00 94.82           H  
ATOM   3535  ND1 HIS A 221       2.753 -20.045  10.271  1.00 94.82           N  
ATOM   3536  HD1 HIS A 221       3.812 -20.811   9.982  1.00 94.82           H  
ATOM   3537  CE1 HIS A 221       4.722 -20.833  10.563  1.00 94.82           C  
ATOM   3538  HE1 HIS A 221       3.595 -21.500   8.849  1.00 94.82           H  
ATOM   3539  NE2 HIS A 221       4.285 -22.072   8.383  1.00 94.82           N  
ATOM   3540  N   GLU A 222      -2.581 -18.795  11.213  1.00 90.90           N  
ATOM   3541  H   GLU A 222      -2.343 -19.213  12.101  1.00 90.90           H  
ATOM   3542  CA  GLU A 222      -3.863 -18.067  11.108  1.00 90.90           C  
ATOM   3543  HA  GLU A 222      -4.559 -18.663  10.518  1.00 90.90           H  
ATOM   3544  C   GLU A 222      -3.733 -16.701  10.417  1.00 90.90           C  
ATOM   3545  CB  GLU A 222      -4.479 -17.810  12.489  1.00 90.90           C  
ATOM   3546  HB2 GLU A 222      -3.755 -17.291  13.117  1.00 90.90           H  
ATOM   3547  HB3 GLU A 222      -5.334 -17.152  12.335  1.00 90.90           H  
ATOM   3548  O   GLU A 222      -4.616 -16.297   9.662  1.00 90.90           O  
ATOM   3549  CG  GLU A 222      -4.974 -19.068  13.212  1.00 90.90           C  
ATOM   3550  HG2 GLU A 222      -5.574 -19.653  12.515  1.00 90.90           H  
ATOM   3551  HG3 GLU A 222      -4.114 -19.667  13.511  1.00 90.90           H  
ATOM   3552  CD  GLU A 222      -5.832 -18.725  14.447  1.00 90.90           C  
ATOM   3553  OE1 GLU A 222      -6.339 -19.687  15.065  1.00 90.90           O  
ATOM   3554  OE2 GLU A 222      -6.018 -17.515  14.740  1.00 90.90           O  
ATOM   3555  N   CYS A 223      -2.597 -16.024  10.601  1.00 92.91           N  
ATOM   3556  H   CYS A 223      -1.939 -16.398  11.270  1.00 92.91           H  
ATOM   3557  CA  CYS A 223      -2.271 -14.752   9.958  1.00 92.91           C  
ATOM   3558  HA  CYS A 223      -3.020 -14.022  10.266  1.00 92.91           H  
ATOM   3559  C   CYS A 223      -2.292 -14.781   8.414  1.00 92.91           C  
ATOM   3560  CB  CYS A 223      -0.908 -14.289  10.485  1.00 92.91           C  
ATOM   3561  HB2 CYS A 223      -0.920 -14.267  11.575  1.00 92.91           H  
ATOM   3562  HB3 CYS A 223      -0.713 -13.283  10.113  1.00 92.91           H  
ATOM   3563  O   CYS A 223      -2.322 -13.722   7.791  1.00 92.91           O  
ATOM   3564  SG  CYS A 223       0.417 -15.394   9.943  1.00 92.91           S  
ATOM   3565  HG  CYS A 223       0.388 -16.237  10.979  1.00 92.91           H  
ATOM   3566  N   LEU A 224      -2.311 -15.958   7.774  1.00 93.33           N  
ATOM   3567  H   LEU A 224      -2.274 -16.799   8.333  1.00 93.33           H  
ATOM   3568  CA  LEU A 224      -2.485 -16.097   6.323  1.00 93.33           C  
ATOM   3569  HA  LEU A 224      -1.946 -15.289   5.830  1.00 93.33           H  
ATOM   3570  C   LEU A 224      -3.948 -15.962   5.865  1.00 93.33           C  
ATOM   3571  CB  LEU A 224      -1.892 -17.438   5.852  1.00 93.33           C  
ATOM   3572  HB2 LEU A 224      -2.412 -18.245   6.369  1.00 93.33           H  
ATOM   3573  HB3 LEU A 224      -2.090 -17.545   4.786  1.00 93.33           H  
ATOM   3574  O   LEU A 224      -4.180 -15.778   4.672  1.00 93.33           O  
ATOM   3575  CG  LEU A 224      -0.384 -17.614   6.083  1.00 93.33           C  
ATOM   3576  HG  LEU A 224      -0.196 -17.605   7.156  1.00 93.33           H  
ATOM   3577  CD1 LEU A 224       0.070 -18.959   5.515  1.00 93.33           C  
ATOM   3578 HD11 LEU A 224       1.117 -19.127   5.764  1.00 93.33           H  
ATOM   3579 HD12 LEU A 224      -0.056 -18.974   4.432  1.00 93.33           H  
ATOM   3580 HD13 LEU A 224      -0.530 -19.753   5.960  1.00 93.33           H  
ATOM   3581  CD2 LEU A 224       0.460 -16.525   5.419  1.00 93.33           C  
ATOM   3582 HD21 LEU A 224       0.197 -16.446   4.364  1.00 93.33           H  
ATOM   3583 HD22 LEU A 224       0.283 -15.575   5.924  1.00 93.33           H  
ATOM   3584 HD23 LEU A 224       1.520 -16.765   5.500  1.00 93.33           H  
ATOM   3585  N   GLN A 225      -4.935 -16.021   6.768  1.00 91.03           N  
ATOM   3586  H   GLN A 225      -4.696 -16.148   7.741  1.00 91.03           H  
ATOM   3587  CA  GLN A 225      -6.363 -15.915   6.417  1.00 91.03           C  
ATOM   3588  HA  GLN A 225      -6.587 -16.651   5.645  1.00 91.03           H  
ATOM   3589  C   GLN A 225      -6.746 -14.543   5.840  1.00 91.03           C  
ATOM   3590  CB  GLN A 225      -7.237 -16.220   7.645  1.00 91.03           C  
ATOM   3591  HB2 GLN A 225      -6.959 -15.557   8.464  1.00 91.03           H  
ATOM   3592  HB3 GLN A 225      -8.277 -16.023   7.388  1.00 91.03           H  
ATOM   3593  O   GLN A 225      -7.704 -14.449   5.079  1.00 91.03           O  
ATOM   3594  CG  GLN A 225      -7.124 -17.683   8.104  1.00 91.03           C  
ATOM   3595  HG2 GLN A 225      -6.083 -17.918   8.324  1.00 91.03           H  
ATOM   3596  HG3 GLN A 225      -7.460 -18.335   7.298  1.00 91.03           H  
ATOM   3597  CD  GLN A 225      -7.969 -17.981   9.341  1.00 91.03           C  
ATOM   3598  NE2 GLN A 225      -7.559 -18.904  10.185  1.00 91.03           N  
ATOM   3599 HE21 GLN A 225      -6.665 -19.361  10.075  1.00 91.03           H  
ATOM   3600 HE22 GLN A 225      -8.109 -19.001  11.027  1.00 91.03           H  
ATOM   3601  OE1 GLN A 225      -9.031 -17.426   9.557  1.00 91.03           O  
ATOM   3602  N   ILE A 226      -5.973 -13.495   6.148  1.00 89.40           N  
ATOM   3603  H   ILE A 226      -5.208 -13.648   6.789  1.00 89.40           H  
ATOM   3604  CA  ILE A 226      -6.161 -12.136   5.614  1.00 89.40           C  
ATOM   3605  HA  ILE A 226      -7.227 -11.915   5.660  1.00 89.40           H  
ATOM   3606  C   ILE A 226      -5.745 -11.998   4.133  1.00 89.40           C  
ATOM   3607  CB  ILE A 226      -5.425 -11.135   6.536  1.00 89.40           C  
ATOM   3608  HB  ILE A 226      -5.594 -11.455   7.564  1.00 89.40           H  
ATOM   3609  O   ILE A 226      -5.991 -10.967   3.507  1.00 89.40           O  
ATOM   3610  CG1 ILE A 226      -6.034  -9.721   6.414  1.00 89.40           C  
ATOM   3611 HG12 ILE A 226      -7.103  -9.788   6.617  1.00 89.40           H  
ATOM   3612 HG13 ILE A 226      -5.916  -9.339   5.400  1.00 89.40           H  
ATOM   3613  CG2 ILE A 226      -3.903 -11.166   6.291  1.00 89.40           C  
ATOM   3614 HG21 ILE A 226      -3.549 -12.196   6.252  1.00 89.40           H  
ATOM   3615 HG22 ILE A 226      -3.655 -10.684   5.346  1.00 89.40           H  
ATOM   3616 HG23 ILE A 226      -3.383 -10.660   7.105  1.00 89.40           H  
ATOM   3617  CD1 ILE A 226      -5.437  -8.702   7.387  1.00 89.40           C  
ATOM   3618 HD11 ILE A 226      -5.963  -7.754   7.277  1.00 89.40           H  
ATOM   3619 HD12 ILE A 226      -5.565  -9.063   8.407  1.00 89.40           H  
ATOM   3620 HD13 ILE A 226      -4.378  -8.542   7.182  1.00 89.40           H  
ATOM   3621  N   ILE A 227      -5.094 -13.016   3.555  1.00 88.98           N  
ATOM   3622  H   ILE A 227      -4.966 -13.870   4.078  1.00 88.98           H  
ATOM   3623  CA  ILE A 227      -4.653 -12.984   2.158  1.00 88.98           C  
ATOM   3624  HA  ILE A 227      -4.231 -11.995   1.979  1.00 88.98           H  
ATOM   3625  C   ILE A 227      -5.865 -13.150   1.236  1.00 88.98           C  
ATOM   3626  CB  ILE A 227      -3.535 -14.016   1.894  1.00 88.98           C  
ATOM   3627  HB  ILE A 227      -3.872 -14.991   2.245  1.00 88.98           H  
ATOM   3628  O   ILE A 227      -6.553 -14.174   1.257  1.00 88.98           O  
ATOM   3629  CG1 ILE A 227      -2.268 -13.593   2.677  1.00 88.98           C  
ATOM   3630 HG12 ILE A 227      -2.530 -13.392   3.715  1.00 88.98           H  
ATOM   3631 HG13 ILE A 227      -1.868 -12.673   2.251  1.00 88.98           H  
ATOM   3632  CG2 ILE A 227      -3.210 -14.139   0.391  1.00 88.98           C  
ATOM   3633 HG21 ILE A 227      -2.837 -13.184   0.020  1.00 88.98           H  
ATOM   3634 HG22 ILE A 227      -2.463 -14.915   0.228  1.00 88.98           H  
ATOM   3635 HG23 ILE A 227      -4.099 -14.422  -0.172  1.00 88.98           H  
ATOM   3636  CD1 ILE A 227      -1.166 -14.655   2.697  1.00 88.98           C  
ATOM   3637 HD11 ILE A 227      -0.327 -14.287   3.289  1.00 88.98           H  
ATOM   3638 HD12 ILE A 227      -0.811 -14.876   1.690  1.00 88.98           H  
ATOM   3639 HD13 ILE A 227      -1.553 -15.564   3.156  1.00 88.98           H  
ATOM   3640  N   THR A 228      -6.116 -12.151   0.388  1.00 78.30           N  
ATOM   3641  H   THR A 228      -5.469 -11.376   0.353  1.00 78.30           H  
ATOM   3642  CA  THR A 228      -7.282 -12.150  -0.496  1.00 78.30           C  
ATOM   3643  HA  THR A 228      -8.142 -12.389   0.129  1.00 78.30           H  
ATOM   3644  C   THR A 228      -7.168 -13.246  -1.554  1.00 78.30           C  
ATOM   3645  CB  THR A 228      -7.579 -10.779  -1.135  1.00 78.30           C  
ATOM   3646  HB  THR A 228      -8.516 -10.866  -1.685  1.00 78.30           H  
ATOM   3647  O   THR A 228      -6.130 -13.434  -2.195  1.00 78.30           O  
ATOM   3648  CG2 THR A 228      -7.738  -9.668  -0.098  1.00 78.30           C  
ATOM   3649 HG21 THR A 228      -8.494  -9.954   0.633  1.00 78.30           H  
ATOM   3650 HG22 THR A 228      -8.053  -8.748  -0.589  1.00 78.30           H  
ATOM   3651 HG23 THR A 228      -6.794  -9.497   0.420  1.00 78.30           H  
ATOM   3652  OG1 THR A 228      -6.585 -10.359  -2.041  1.00 78.30           O  
ATOM   3653  HG1 THR A 228      -6.990  -9.703  -2.613  1.00 78.30           H  
ATOM   3654  N   LYS A 229      -8.277 -13.964  -1.768  1.00 68.87           N  
ATOM   3655  H   LYS A 229      -9.069 -13.790  -1.166  1.00 68.87           H  
ATOM   3656  CA  LYS A 229      -8.405 -15.009  -2.800  1.00 68.87           C  
ATOM   3657  HA  LYS A 229      -7.414 -15.435  -2.959  1.00 68.87           H  
ATOM   3658  C   LYS A 229      -8.808 -14.458  -4.178  1.00 68.87           C  
ATOM   3659  CB  LYS A 229      -9.320 -16.148  -2.312  1.00 68.87           C  
ATOM   3660  HB2 LYS A 229     -10.334 -15.771  -2.172  1.00 68.87           H  
ATOM   3661  HB3 LYS A 229      -9.345 -16.919  -3.082  1.00 68.87           H  
ATOM   3662  O   LYS A 229      -9.188 -15.230  -5.056  1.00 68.87           O  
ATOM   3663  CG  LYS A 229      -8.821 -16.779  -1.001  1.00 68.87           C  
ATOM   3664  HG2 LYS A 229      -9.017 -16.099  -0.172  1.00 68.87           H  
ATOM   3665  HG3 LYS A 229      -7.745 -16.941  -1.068  1.00 68.87           H  
ATOM   3666  CD  LYS A 229      -9.505 -18.125  -0.730  1.00 68.87           C  
ATOM   3667  HD2 LYS A 229     -10.580 -17.977  -0.624  1.00 68.87           H  
ATOM   3668  HD3 LYS A 229      -9.309 -18.799  -1.564  1.00 68.87           H  
ATOM   3669  CE  LYS A 229      -8.931 -18.728   0.555  1.00 68.87           C  
ATOM   3670  HE2 LYS A 229      -7.843 -18.728   0.490  1.00 68.87           H  
ATOM   3671  HE3 LYS A 229      -9.206 -18.097   1.400  1.00 68.87           H  
ATOM   3672  NZ  LYS A 229      -9.398 -20.113   0.774  1.00 68.87           N  
ATOM   3673  HZ1 LYS A 229      -8.949 -20.503   1.589  1.00 68.87           H  
ATOM   3674  HZ2 LYS A 229     -10.400 -20.205   0.871  1.00 68.87           H  
ATOM   3675  HZ3 LYS A 229      -9.038 -20.768   0.094  1.00 68.87           H  
ATOM   3676  N   GLU A 230      -8.742 -13.138  -4.370  1.00 61.28           N  
ATOM   3677  H   GLU A 230      -8.337 -12.582  -3.630  1.00 61.28           H  
ATOM   3678  CA  GLU A 230      -8.840 -12.517  -5.695  1.00 61.28           C  
ATOM   3679  HA  GLU A 230      -9.707 -12.920  -6.218  1.00 61.28           H  
ATOM   3680  C   GLU A 230      -7.584 -12.855  -6.516  1.00 61.28           C  
ATOM   3681  CB  GLU A 230      -8.998 -10.981  -5.609  1.00 61.28           C  
ATOM   3682  HB2 GLU A 230      -8.802 -10.579  -6.603  1.00 61.28           H  
ATOM   3683  HB3 GLU A 230      -8.238 -10.585  -4.936  1.00 61.28           H  
ATOM   3684  O   GLU A 230      -6.454 -12.730  -6.035  1.00 61.28           O  
ATOM   3685  CG  GLU A 230     -10.385 -10.460  -5.177  1.00 61.28           C  
ATOM   3686  HG2 GLU A 230     -11.147 -10.983  -5.754  1.00 61.28           H  
ATOM   3687  HG3 GLU A 230     -10.539 -10.687  -4.122  1.00 61.28           H  
ATOM   3688  CD  GLU A 230     -10.511  -8.933  -5.415  1.00 61.28           C  
ATOM   3689  OE1 GLU A 230     -11.498  -8.466  -6.046  1.00 61.28           O  
ATOM   3690  OE2 GLU A 230      -9.569  -8.209  -5.024  1.00 61.28           O  
ATOM   3691  N   GLU A 231      -7.765 -13.243  -7.779  1.00 49.46           N  
ATOM   3692  H   GLU A 231      -8.702 -13.331  -8.146  1.00 49.46           H  
ATOM   3693  CA  GLU A 231      -6.647 -13.315  -8.723  1.00 49.46           C  
ATOM   3694  HA  GLU A 231      -5.852 -13.903  -8.265  1.00 49.46           H  
ATOM   3695  C   GLU A 231      -6.085 -11.909  -8.991  1.00 49.46           C  
ATOM   3696  CB  GLU A 231      -7.055 -14.009 -10.029  1.00 49.46           C  
ATOM   3697  HB2 GLU A 231      -7.912 -13.493 -10.461  1.00 49.46           H  
ATOM   3698  HB3 GLU A 231      -6.217 -13.943 -10.723  1.00 49.46           H  
ATOM   3699  O   GLU A 231      -6.803 -10.907  -8.938  1.00 49.46           O  
ATOM   3700  CG  GLU A 231      -7.393 -15.493  -9.809  1.00 49.46           C  
ATOM   3701  HG2 GLU A 231      -8.297 -15.566  -9.204  1.00 49.46           H  
ATOM   3702  HG3 GLU A 231      -6.576 -15.953  -9.251  1.00 49.46           H  
ATOM   3703  CD  GLU A 231      -7.600 -16.267 -11.121  1.00 49.46           C  
ATOM   3704  OE1 GLU A 231      -7.552 -17.515 -11.053  1.00 49.46           O  
ATOM   3705  OE2 GLU A 231      -7.804 -15.616 -12.171  1.00 49.46           O  
ATOM   3706  N   SER A 232      -4.782 -11.820  -9.272  1.00 49.65           N  
ATOM   3707  H   SER A 232      -4.246 -12.670  -9.369  1.00 49.65           H  
ATOM   3708  CA  SER A 232      -4.058 -10.546  -9.341  1.00 49.65           C  
ATOM   3709  HA  SER A 232      -4.308  -9.983  -8.443  1.00 49.65           H  
ATOM   3710  C   SER A 232      -4.465  -9.696 -10.556  1.00 49.65           C  
ATOM   3711  CB  SER A 232      -2.545 -10.793  -9.298  1.00 49.65           C  
ATOM   3712  HB2 SER A 232      -2.283 -11.282  -8.360  1.00 49.65           H  
ATOM   3713  HB3 SER A 232      -2.023  -9.837  -9.350  1.00 49.65           H  
ATOM   3714  O   SER A 232      -3.809  -9.736 -11.600  1.00 49.65           O  
ATOM   3715  OG  SER A 232      -2.141 -11.609 -10.378  1.00 49.65           O  
ATOM   3716  HG  SER A 232      -2.515 -11.209 -11.167  1.00 49.65           H  
ATOM   3717  N   SER A 233      -5.546  -8.926 -10.423  1.00 47.24           N  
ATOM   3718  H   SER A 233      -6.116  -9.088  -9.605  1.00 47.24           H  
ATOM   3719  CA  SER A 233      -6.028  -8.006 -11.457  1.00 47.24           C  
ATOM   3720  HA  SER A 233      -5.969  -8.546 -12.402  1.00 47.24           H  
ATOM   3721  C   SER A 233      -5.141  -6.761 -11.622  1.00 47.24           C  
ATOM   3722  CB  SER A 233      -7.516  -7.664 -11.263  1.00 47.24           C  
ATOM   3723  HB2 SER A 233      -7.867  -7.130 -12.146  1.00 47.24           H  
ATOM   3724  HB3 SER A 233      -8.087  -8.589 -11.181  1.00 47.24           H  
ATOM   3725  O   SER A 233      -4.345  -6.390 -10.755  1.00 47.24           O  
ATOM   3726  OG  SER A 233      -7.775  -6.861 -10.130  1.00 47.24           O  
ATOM   3727  HG  SER A 233      -7.617  -7.381  -9.339  1.00 47.24           H  
ATOM   3728  N   ILE A 234      -5.260  -6.116 -12.785  1.00 53.09           N  
ATOM   3729  H   ILE A 234      -5.956  -6.442 -13.440  1.00 53.09           H  
ATOM   3730  CA  ILE A 234      -4.529  -4.889 -13.121  1.00 53.09           C  
ATOM   3731  HA  ILE A 234      -3.468  -5.062 -12.939  1.00 53.09           H  
ATOM   3732  C   ILE A 234      -5.001  -3.759 -12.186  1.00 53.09           C  
ATOM   3733  CB  ILE A 234      -4.720  -4.556 -14.623  1.00 53.09           C  
ATOM   3734  HB  ILE A 234      -5.788  -4.424 -14.799  1.00 53.09           H  
ATOM   3735  O   ILE A 234      -6.198  -3.595 -11.959  1.00 53.09           O  
ATOM   3736  CG1 ILE A 234      -4.207  -5.700 -15.537  1.00 53.09           C  
ATOM   3737 HG12 ILE A 234      -4.479  -6.671 -15.123  1.00 53.09           H  
ATOM   3738 HG13 ILE A 234      -3.119  -5.663 -15.596  1.00 53.09           H  
ATOM   3739  CG2 ILE A 234      -4.004  -3.246 -15.002  1.00 53.09           C  
ATOM   3740 HG21 ILE A 234      -4.135  -3.030 -16.062  1.00 53.09           H  
ATOM   3741 HG22 ILE A 234      -4.432  -2.408 -14.452  1.00 53.09           H  
ATOM   3742 HG23 ILE A 234      -2.938  -3.311 -14.785  1.00 53.09           H  
ATOM   3743  CD1 ILE A 234      -4.793  -5.653 -16.955  1.00 53.09           C  
ATOM   3744 HD11 ILE A 234      -5.879  -5.730 -16.909  1.00 53.09           H  
ATOM   3745 HD12 ILE A 234      -4.406  -6.492 -17.533  1.00 53.09           H  
ATOM   3746 HD13 ILE A 234      -4.524  -4.724 -17.458  1.00 53.09           H  
ATOM   3747  N   ASN A 235      -4.062  -2.963 -11.664  1.00 54.71           N  
ATOM   3748  H   ASN A 235      -3.106  -3.117 -11.951  1.00 54.71           H  
ATOM   3749  CA  ASN A 235      -4.295  -1.883 -10.691  1.00 54.71           C  
ATOM   3750  HA  ASN A 235      -3.316  -1.442 -10.505  1.00 54.71           H  
ATOM   3751  C   ASN A 235      -4.767  -2.330  -9.287  1.00 54.71           C  
ATOM   3752  CB  ASN A 235      -5.145  -0.753 -11.316  1.00 54.71           C  
ATOM   3753  HB2 ASN A 235      -6.167  -1.105 -11.456  1.00 54.71           H  
ATOM   3754  HB3 ASN A 235      -5.169   0.095 -10.631  1.00 54.71           H  
ATOM   3755  O   ASN A 235      -5.362  -1.534  -8.559  1.00 54.71           O  
ATOM   3756  CG  ASN A 235      -4.594  -0.255 -12.639  1.00 54.71           C  
ATOM   3757  ND2 ASN A 235      -5.444   0.147 -13.556  1.00 54.71           N  
ATOM   3758 HD21 ASN A 235      -6.442   0.062 -13.426  1.00 54.71           H  
ATOM   3759 HD22 ASN A 235      -5.032   0.468 -14.421  1.00 54.71           H  
ATOM   3760  OD1 ASN A 235      -3.401  -0.233 -12.879  1.00 54.71           O  
ATOM   3761  N   ILE A 236      -4.456  -3.565  -8.872  1.00 63.06           N  
ATOM   3762  H   ILE A 236      -4.060  -4.212  -9.539  1.00 63.06           H  
ATOM   3763  CA  ILE A 236      -4.354  -3.924  -7.445  1.00 63.06           C  
ATOM   3764  HA  ILE A 236      -5.233  -3.549  -6.920  1.00 63.06           H  
ATOM   3765  C   ILE A 236      -3.122  -3.222  -6.850  1.00 63.06           C  
ATOM   3766  CB  ILE A 236      -4.310  -5.463  -7.278  1.00 63.06           C  
ATOM   3767  HB  ILE A 236      -3.562  -5.870  -7.959  1.00 63.06           H  
ATOM   3768  O   ILE A 236      -2.044  -3.266  -7.442  1.00 63.06           O  
ATOM   3769  CG1 ILE A 236      -5.698  -6.043  -7.637  1.00 63.06           C  
ATOM   3770 HG12 ILE A 236      -6.467  -5.526  -7.064  1.00 63.06           H  
ATOM   3771 HG13 ILE A 236      -5.885  -5.849  -8.693  1.00 63.06           H  
ATOM   3772  CG2 ILE A 236      -3.939  -5.897  -5.854  1.00 63.06           C  
ATOM   3773 HG21 ILE A 236      -3.028  -5.409  -5.508  1.00 63.06           H  
ATOM   3774 HG22 ILE A 236      -4.777  -5.657  -5.200  1.00 63.06           H  
ATOM   3775 HG23 ILE A 236      -3.755  -6.971  -5.819  1.00 63.06           H  
ATOM   3776  CD1 ILE A 236      -5.853  -7.549  -7.383  1.00 63.06           C  
ATOM   3777 HD11 ILE A 236      -6.784  -7.907  -7.822  1.00 63.06           H  
ATOM   3778 HD12 ILE A 236      -5.008  -8.076  -7.826  1.00 63.06           H  
ATOM   3779 HD13 ILE A 236      -5.889  -7.754  -6.313  1.00 63.06           H  
ATOM   3780  N   SER A 237      -3.271  -2.559  -5.701  1.00 72.41           N  
ATOM   3781  H   SER A 237      -4.152  -2.633  -5.211  1.00 72.41           H  
ATOM   3782  CA  SER A 237      -2.190  -1.789  -5.063  1.00 72.41           C  
ATOM   3783  HA  SER A 237      -1.551  -1.378  -5.844  1.00 72.41           H  
ATOM   3784  C   SER A 237      -1.306  -2.629  -4.138  1.00 72.41           C  
ATOM   3785  CB  SER A 237      -2.770  -0.615  -4.275  1.00 72.41           C  
ATOM   3786  HB2 SER A 237      -3.516  -0.099  -4.881  1.00 72.41           H  
ATOM   3787  HB3 SER A 237      -1.974   0.093  -4.045  1.00 72.41           H  
ATOM   3788  O   SER A 237      -1.609  -3.783  -3.835  1.00 72.41           O  
ATOM   3789  OG  SER A 237      -3.322  -1.090  -3.060  1.00 72.41           O  
ATOM   3790  HG  SER A 237      -4.108  -1.610  -3.243  1.00 72.41           H  
ATOM   3791  N   GLY A 238      -0.242  -2.017  -3.607  1.00 80.59           N  
ATOM   3792  H   GLY A 238      -0.052  -1.055  -3.851  1.00 80.59           H  
ATOM   3793  CA  GLY A 238       0.559  -2.619  -2.542  1.00 80.59           C  
ATOM   3794  HA2 GLY A 238       0.839  -3.624  -2.858  1.00 80.59           H  
ATOM   3795  HA3 GLY A 238       1.454  -2.016  -2.386  1.00 80.59           H  
ATOM   3796  C   GLY A 238      -0.147  -2.773  -1.192  1.00 80.59           C  
ATOM   3797  O   GLY A 238       0.333  -3.548  -0.371  1.00 80.59           O  
ATOM   3798  N   TYR A 239      -1.283  -2.099  -0.986  1.00 88.44           N  
ATOM   3799  H   TYR A 239      -1.615  -1.472  -1.705  1.00 88.44           H  
ATOM   3800  CA  TYR A 239      -2.115  -2.218   0.216  1.00 88.44           C  
ATOM   3801  HA  TYR A 239      -1.469  -2.356   1.083  1.00 88.44           H  
ATOM   3802  C   TYR A 239      -3.061  -3.424   0.152  1.00 88.44           C  
ATOM   3803  CB  TYR A 239      -2.909  -0.915   0.409  1.00 88.44           C  
ATOM   3804  HB2 TYR A 239      -3.656  -0.822  -0.378  1.00 88.44           H  
ATOM   3805  HB3 TYR A 239      -3.443  -0.966   1.358  1.00 88.44           H  
ATOM   3806  O   TYR A 239      -3.585  -3.852   1.173  1.00 88.44           O  
ATOM   3807  CG  TYR A 239      -2.030   0.320   0.411  1.00 88.44           C  
ATOM   3808  CD1 TYR A 239      -1.309   0.658   1.571  1.00 88.44           C  
ATOM   3809  HD1 TYR A 239      -1.427   0.074   2.472  1.00 88.44           H  
ATOM   3810  CD2 TYR A 239      -1.866   1.080  -0.765  1.00 88.44           C  
ATOM   3811  HD2 TYR A 239      -2.439   0.847  -1.650  1.00 88.44           H  
ATOM   3812  CE1 TYR A 239      -0.412   1.741   1.555  1.00 88.44           C  
ATOM   3813  HE1 TYR A 239       0.123   2.008   2.454  1.00 88.44           H  
ATOM   3814  CE2 TYR A 239      -0.935   2.135  -0.796  1.00 88.44           C  
ATOM   3815  HE2 TYR A 239      -0.769   2.712  -1.694  1.00 88.44           H  
ATOM   3816  OH  TYR A 239       0.710   3.465   0.311  1.00 88.44           O  
ATOM   3817  HH  TYR A 239       1.058   3.708   1.172  1.00 88.44           H  
ATOM   3818  CZ  TYR A 239      -0.199   2.461   0.360  1.00 88.44           C  
ATOM   3819  N   ASN A 240      -3.312  -3.989  -1.032  1.00 84.42           N  
ATOM   3820  H   ASN A 240      -2.810  -3.657  -1.842  1.00 84.42           H  
ATOM   3821  CA  ASN A 240      -4.178  -5.155  -1.182  1.00 84.42           C  
ATOM   3822  HA  ASN A 240      -4.980  -5.106  -0.445  1.00 84.42           H  
ATOM   3823  C   ASN A 240      -3.377  -6.445  -0.945  1.00 84.42           C  
ATOM   3824  CB  ASN A 240      -4.800  -5.133  -2.578  1.00 84.42           C  
ATOM   3825  HB2 ASN A 240      -3.972  -5.106  -3.287  1.00 84.42           H  
ATOM   3826  HB3 ASN A 240      -5.376  -6.044  -2.739  1.00 84.42           H  
ATOM   3827  O   ASN A 240      -2.441  -6.760  -1.686  1.00 84.42           O  
ATOM   3828  CG  ASN A 240      -5.689  -3.933  -2.844  1.00 84.42           C  
ATOM   3829  ND2 ASN A 240      -6.919  -3.948  -2.383  1.00 84.42           N  
ATOM   3830 HD21 ASN A 240      -7.496  -3.143  -2.581  1.00 84.42           H  
ATOM   3831 HD22 ASN A 240      -7.281  -4.753  -1.891  1.00 84.42           H  
ATOM   3832  OD1 ASN A 240      -5.286  -2.972  -3.485  1.00 84.42           O  
ATOM   3833  N   LEU A 241      -3.785  -7.226   0.055  1.00 87.74           N  
ATOM   3834  H   LEU A 241      -4.551  -6.899   0.626  1.00 87.74           H  
ATOM   3835  CA  LEU A 241      -3.076  -8.414   0.539  1.00 87.74           C  
ATOM   3836  HA  LEU A 241      -2.006  -8.206   0.499  1.00 87.74           H  
ATOM   3837  C   LEU A 241      -3.262  -9.652  -0.359  1.00 87.74           C  
ATOM   3838  CB  LEU A 241      -3.467  -8.635   2.016  1.00 87.74           C  
ATOM   3839  HB2 LEU A 241      -3.070  -9.593   2.353  1.00 87.74           H  
ATOM   3840  HB3 LEU A 241      -4.553  -8.687   2.091  1.00 87.74           H  
ATOM   3841  O   LEU A 241      -3.687 -10.707   0.092  1.00 87.74           O  
ATOM   3842  CG  LEU A 241      -2.941  -7.535   2.966  1.00 87.74           C  
ATOM   3843  HG  LEU A 241      -3.277  -6.558   2.620  1.00 87.74           H  
ATOM   3844  CD1 LEU A 241      -3.483  -7.735   4.384  1.00 87.74           C  
ATOM   3845 HD11 LEU A 241      -2.691  -7.720   5.132  1.00 87.74           H  
ATOM   3846 HD12 LEU A 241      -4.188  -6.937   4.616  1.00 87.74           H  
ATOM   3847 HD13 LEU A 241      -4.011  -8.687   4.452  1.00 87.74           H  
ATOM   3848  CD2 LEU A 241      -1.409  -7.536   2.978  1.00 87.74           C  
ATOM   3849 HD21 LEU A 241      -1.037  -8.558   3.048  1.00 87.74           H  
ATOM   3850 HD22 LEU A 241      -1.035  -6.967   3.829  1.00 87.74           H  
ATOM   3851 HD23 LEU A 241      -1.029  -7.065   2.071  1.00 87.74           H  
ATOM   3852  N   SER A 242      -2.937  -9.541  -1.648  1.00 87.93           N  
ATOM   3853  H   SER A 242      -2.611  -8.638  -1.961  1.00 87.93           H  
ATOM   3854  CA  SER A 242      -2.996 -10.674  -2.585  1.00 87.93           C  
ATOM   3855  HA  SER A 242      -3.963 -11.161  -2.456  1.00 87.93           H  
ATOM   3856  C   SER A 242      -1.907 -11.720  -2.314  1.00 87.93           C  
ATOM   3857  CB  SER A 242      -2.908 -10.199  -4.040  1.00 87.93           C  
ATOM   3858  HB2 SER A 242      -3.615  -9.385  -4.201  1.00 87.93           H  
ATOM   3859  HB3 SER A 242      -3.185 -11.025  -4.695  1.00 87.93           H  
ATOM   3860  O   SER A 242      -0.804 -11.391  -1.863  1.00 87.93           O  
ATOM   3861  OG  SER A 242      -1.595  -9.766  -4.375  1.00 87.93           O  
ATOM   3862  HG  SER A 242      -1.473  -8.912  -3.954  1.00 87.93           H  
ATOM   3863  N   LEU A 243      -2.153 -12.973  -2.716  1.00 89.28           N  
ATOM   3864  H   LEU A 243      -3.096 -13.208  -2.991  1.00 89.28           H  
ATOM   3865  CA  LEU A 243      -1.156 -14.051  -2.635  1.00 89.28           C  
ATOM   3866  HA  LEU A 243      -0.942 -14.222  -1.580  1.00 89.28           H  
ATOM   3867  C   LEU A 243       0.175 -13.674  -3.317  1.00 89.28           C  
ATOM   3868  CB  LEU A 243      -1.768 -15.336  -3.229  1.00 89.28           C  
ATOM   3869  HB2 LEU A 243      -2.675 -15.574  -2.673  1.00 89.28           H  
ATOM   3870  HB3 LEU A 243      -2.054 -15.141  -4.263  1.00 89.28           H  
ATOM   3871  O   LEU A 243       1.240 -13.998  -2.805  1.00 89.28           O  
ATOM   3872  CG  LEU A 243      -0.839 -16.568  -3.207  1.00 89.28           C  
ATOM   3873  HG  LEU A 243       0.039 -16.369  -3.822  1.00 89.28           H  
ATOM   3874  CD1 LEU A 243      -0.383 -16.945  -1.796  1.00 89.28           C  
ATOM   3875 HD11 LEU A 243      -1.249 -17.112  -1.155  1.00 89.28           H  
ATOM   3876 HD12 LEU A 243       0.228 -16.150  -1.368  1.00 89.28           H  
ATOM   3877 HD13 LEU A 243       0.216 -17.855  -1.832  1.00 89.28           H  
ATOM   3878  CD2 LEU A 243      -1.568 -17.774  -3.797  1.00 89.28           C  
ATOM   3879 HD21 LEU A 243      -1.902 -17.548  -4.810  1.00 89.28           H  
ATOM   3880 HD22 LEU A 243      -0.883 -18.621  -3.833  1.00 89.28           H  
ATOM   3881 HD23 LEU A 243      -2.423 -18.034  -3.174  1.00 89.28           H  
ATOM   3882  N   SER A 244       0.144 -12.920  -4.422  1.00 87.78           N  
ATOM   3883  H   SER A 244      -0.763 -12.667  -4.787  1.00 87.78           H  
ATOM   3884  CA  SER A 244       1.358 -12.443  -5.110  1.00 87.78           C  
ATOM   3885  HA  SER A 244       1.982 -13.307  -5.338  1.00 87.78           H  
ATOM   3886  C   SER A 244       2.214 -11.475  -4.276  1.00 87.78           C  
ATOM   3887  CB  SER A 244       0.975 -11.777  -6.437  1.00 87.78           C  
ATOM   3888  HB2 SER A 244       1.872 -11.685  -7.049  1.00 87.78           H  
ATOM   3889  HB3 SER A 244       0.260 -12.404  -6.971  1.00 87.78           H  
ATOM   3890  O   SER A 244       3.440 -11.458  -4.407  1.00 87.78           O  
ATOM   3891  OG  SER A 244       0.431 -10.479  -6.251  1.00 87.78           O  
ATOM   3892  HG  SER A 244      -0.338 -10.500  -5.677  1.00 87.78           H  
ATOM   3893  N   ALA A 245       1.587 -10.681  -3.401  1.00 91.34           N  
ATOM   3894  H   ALA A 245       0.593 -10.803  -3.266  1.00 91.34           H  
ATOM   3895  CA  ALA A 245       2.282  -9.788  -2.481  1.00 91.34           C  
ATOM   3896  HA  ALA A 245       3.110  -9.311  -3.004  1.00 91.34           H  
ATOM   3897  C   ALA A 245       2.876 -10.588  -1.313  1.00 91.34           C  
ATOM   3898  CB  ALA A 245       1.311  -8.692  -2.022  1.00 91.34           C  
ATOM   3899  HB1 ALA A 245       1.835  -7.987  -1.375  1.00 91.34           H  
ATOM   3900  HB2 ALA A 245       0.913  -8.154  -2.882  1.00 91.34           H  
ATOM   3901  HB3 ALA A 245       0.485  -9.124  -1.457  1.00 91.34           H  
ATOM   3902  O   ALA A 245       4.054 -10.419  -0.998  1.00 91.34           O  
ATOM   3903  N   ALA A 246       2.107 -11.527  -0.753  1.00 93.94           N  
ATOM   3904  H   ALA A 246       1.145 -11.601  -1.052  1.00 93.94           H  
ATOM   3905  CA  ALA A 246       2.564 -12.424   0.306  1.00 93.94           C  
ATOM   3906  HA  ALA A 246       2.921 -11.822   1.142  1.00 93.94           H  
ATOM   3907  C   ALA A 246       3.730 -13.325  -0.146  1.00 93.94           C  
ATOM   3908  CB  ALA A 246       1.362 -13.239   0.788  1.00 93.94           C  
ATOM   3909  HB1 ALA A 246       0.583 -12.568   1.150  1.00 93.94           H  
ATOM   3910  HB2 ALA A 246       1.668 -13.891   1.606  1.00 93.94           H  
ATOM   3911  HB3 ALA A 246       0.962 -13.848  -0.023  1.00 93.94           H  
ATOM   3912  O   ALA A 246       4.748 -13.407   0.535  1.00 93.94           O  
ATOM   3913  N   VAL A 247       3.652 -13.932  -1.336  1.00 93.30           N  
ATOM   3914  H   VAL A 247       2.783 -13.867  -1.845  1.00 93.30           H  
ATOM   3915  CA  VAL A 247       4.742 -14.744  -1.909  1.00 93.30           C  
ATOM   3916  HA  VAL A 247       5.007 -15.523  -1.194  1.00 93.30           H  
ATOM   3917  C   VAL A 247       6.007 -13.911  -2.122  1.00 93.30           C  
ATOM   3918  CB  VAL A 247       4.283 -15.429  -3.212  1.00 93.30           C  
ATOM   3919  HB  VAL A 247       3.801 -14.695  -3.858  1.00 93.30           H  
ATOM   3920  O   VAL A 247       7.095 -14.375  -1.788  1.00 93.30           O  
ATOM   3921  CG1 VAL A 247       5.432 -16.075  -3.995  1.00 93.30           C  
ATOM   3922 HG11 VAL A 247       6.118 -15.314  -4.368  1.00 93.30           H  
ATOM   3923 HG12 VAL A 247       5.977 -16.758  -3.343  1.00 93.30           H  
ATOM   3924 HG13 VAL A 247       5.042 -16.623  -4.852  1.00 93.30           H  
ATOM   3925  CG2 VAL A 247       3.285 -16.544  -2.878  1.00 93.30           C  
ATOM   3926 HG21 VAL A 247       2.922 -17.009  -3.795  1.00 93.30           H  
ATOM   3927 HG22 VAL A 247       3.764 -17.291  -2.246  1.00 93.30           H  
ATOM   3928 HG23 VAL A 247       2.431 -16.142  -2.333  1.00 93.30           H  
ATOM   3929  N   LYS A 248       5.889 -12.662  -2.595  1.00 94.87           N  
ATOM   3930  H   LYS A 248       4.970 -12.331  -2.852  1.00 94.87           H  
ATOM   3931  CA  LYS A 248       7.033 -11.740  -2.683  1.00 94.87           C  
ATOM   3932  HA  LYS A 248       7.826 -12.223  -3.252  1.00 94.87           H  
ATOM   3933  C   LYS A 248       7.611 -11.418  -1.302  1.00 94.87           C  
ATOM   3934  CB  LYS A 248       6.607 -10.454  -3.400  1.00 94.87           C  
ATOM   3935  HB2 LYS A 248       5.872  -9.932  -2.788  1.00 94.87           H  
ATOM   3936  HB3 LYS A 248       6.145 -10.710  -4.353  1.00 94.87           H  
ATOM   3937  O   LYS A 248       8.829 -11.416  -1.140  1.00 94.87           O  
ATOM   3938  CG  LYS A 248       7.811  -9.531  -3.656  1.00 94.87           C  
ATOM   3939  HG2 LYS A 248       8.379  -9.911  -4.505  1.00 94.87           H  
ATOM   3940  HG3 LYS A 248       8.474  -9.500  -2.791  1.00 94.87           H  
ATOM   3941  CD  LYS A 248       7.390  -8.093  -3.934  1.00 94.87           C  
ATOM   3942  HD2 LYS A 248       8.295  -7.499  -4.057  1.00 94.87           H  
ATOM   3943  HD3 LYS A 248       6.829  -7.705  -3.084  1.00 94.87           H  
ATOM   3944  CE  LYS A 248       6.546  -8.010  -5.200  1.00 94.87           C  
ATOM   3945  HE2 LYS A 248       7.065  -8.536  -6.001  1.00 94.87           H  
ATOM   3946  HE3 LYS A 248       5.591  -8.505  -5.022  1.00 94.87           H  
ATOM   3947  NZ  LYS A 248       6.340  -6.595  -5.556  1.00 94.87           N  
ATOM   3948  HZ1 LYS A 248       7.228  -6.127  -5.666  1.00 94.87           H  
ATOM   3949  HZ2 LYS A 248       5.737  -6.493  -6.360  1.00 94.87           H  
ATOM   3950  HZ3 LYS A 248       5.880  -6.106  -4.802  1.00 94.87           H  
ATOM   3951  N   ALA A 249       6.764 -11.135  -0.314  1.00 96.46           N  
ATOM   3952  H   ALA A 249       5.771 -11.132  -0.501  1.00 96.46           H  
ATOM   3953  CA  ALA A 249       7.218 -10.838   1.039  1.00 96.46           C  
ATOM   3954  HA  ALA A 249       7.926 -10.011   0.983  1.00 96.46           H  
ATOM   3955  C   ALA A 249       7.979 -12.031   1.637  1.00 96.46           C  
ATOM   3956  CB  ALA A 249       6.021 -10.388   1.883  1.00 96.46           C  
ATOM   3957  HB1 ALA A 249       5.317 -11.210   2.014  1.00 96.46           H  
ATOM   3958  HB2 ALA A 249       5.506  -9.561   1.395  1.00 96.46           H  
ATOM   3959  HB3 ALA A 249       6.373 -10.056   2.860  1.00 96.46           H  
ATOM   3960  O   ALA A 249       9.115 -11.869   2.074  1.00 96.46           O  
ATOM   3961  N   GLY A 250       7.414 -13.236   1.515  1.00 95.65           N  
ATOM   3962  H   GLY A 250       6.478 -13.281   1.139  1.00 95.65           H  
ATOM   3963  CA  GLY A 250       8.048 -14.498   1.888  1.00 95.65           C  
ATOM   3964  HA2 GLY A 250       8.224 -14.517   2.964  1.00 95.65           H  
ATOM   3965  HA3 GLY A 250       7.368 -15.308   1.625  1.00 95.65           H  
ATOM   3966  C   GLY A 250       9.373 -14.761   1.176  1.00 95.65           C  
ATOM   3967  O   GLY A 250      10.342 -15.139   1.824  1.00 95.65           O  
ATOM   3968  N   ALA A 251       9.452 -14.497  -0.133  1.00 94.04           N  
ATOM   3969  H   ALA A 251       8.608 -14.232  -0.620  1.00 94.04           H  
ATOM   3970  CA  ALA A 251      10.687 -14.607  -0.916  1.00 94.04           C  
ATOM   3971  HA  ALA A 251      11.008 -15.649  -0.932  1.00 94.04           H  
ATOM   3972  C   ALA A 251      11.832 -13.756  -0.353  1.00 94.04           C  
ATOM   3973  CB  ALA A 251      10.407 -14.118  -2.344  1.00 94.04           C  
ATOM   3974  HB1 ALA A 251      11.230 -14.400  -3.000  1.00 94.04           H  
ATOM   3975  HB2 ALA A 251      10.331 -13.031  -2.358  1.00 94.04           H  
ATOM   3976  HB3 ALA A 251       9.468 -14.525  -2.719  1.00 94.04           H  
ATOM   3977  O   ALA A 251      12.993 -14.143  -0.422  1.00 94.04           O  
ATOM   3978  N   SER A 252      11.493 -12.578   0.169  1.00 95.12           N  
ATOM   3979  H   SER A 252      10.510 -12.363   0.257  1.00 95.12           H  
ATOM   3980  CA  SER A 252      12.463 -11.532   0.494  1.00 95.12           C  
ATOM   3981  HA  SER A 252      13.319 -11.632  -0.174  1.00 95.12           H  
ATOM   3982  C   SER A 252      13.006 -11.630   1.926  1.00 95.12           C  
ATOM   3983  CB  SER A 252      11.841 -10.159   0.242  1.00 95.12           C  
ATOM   3984  HB2 SER A 252      12.645  -9.424   0.227  1.00 95.12           H  
ATOM   3985  HB3 SER A 252      11.145  -9.928   1.049  1.00 95.12           H  
ATOM   3986  O   SER A 252      13.967 -10.948   2.264  1.00 95.12           O  
ATOM   3987  OG  SER A 252      11.151 -10.090  -0.994  1.00 95.12           O  
ATOM   3988  HG  SER A 252      10.407 -10.696  -0.975  1.00 95.12           H  
ATOM   3989  N   ILE A 253      12.397 -12.477   2.762  1.00 94.44           N  
ATOM   3990  H   ILE A 253      11.595 -12.981   2.410  1.00 94.44           H  
ATOM   3991  CA  ILE A 253      12.801 -12.748   4.154  1.00 94.44           C  
ATOM   3992  HA  ILE A 253      13.585 -12.040   4.421  1.00 94.44           H  
ATOM   3993  C   ILE A 253      13.444 -14.137   4.331  1.00 94.44           C  
ATOM   3994  CB  ILE A 253      11.624 -12.497   5.127  1.00 94.44           C  
ATOM   3995  HB  ILE A 253      11.991 -12.648   6.142  1.00 94.44           H  
ATOM   3996  O   ILE A 253      13.686 -14.571   5.462  1.00 94.44           O  
ATOM   3997  CG1 ILE A 253      10.478 -13.506   4.888  1.00 94.44           C  
ATOM   3998 HG12 ILE A 253      10.849 -14.514   5.074  1.00 94.44           H  
ATOM   3999 HG13 ILE A 253      10.155 -13.455   3.848  1.00 94.44           H  
ATOM   4000  CG2 ILE A 253      11.160 -11.030   5.031  1.00 94.44           C  
ATOM   4001 HG21 ILE A 253      10.651 -10.852   4.083  1.00 94.44           H  
ATOM   4002 HG22 ILE A 253      12.019 -10.363   5.104  1.00 94.44           H  
ATOM   4003 HG23 ILE A 253      10.479 -10.796   5.850  1.00 94.44           H  
ATOM   4004  CD1 ILE A 253       9.248 -13.291   5.772  1.00 94.44           C  
ATOM   4005 HD11 ILE A 253       9.551 -13.198   6.815  1.00 94.44           H  
ATOM   4006 HD12 ILE A 253       8.588 -14.152   5.669  1.00 94.44           H  
ATOM   4007 HD13 ILE A 253       8.711 -12.393   5.465  1.00 94.44           H  
ATOM   4008  N   LEU A 254      13.725 -14.837   3.224  1.00 91.97           N  
ATOM   4009  H   LEU A 254      13.533 -14.408   2.330  1.00 91.97           H  
ATOM   4010  CA  LEU A 254      14.559 -16.038   3.223  1.00 91.97           C  
ATOM   4011  HA  LEU A 254      14.292 -16.659   4.078  1.00 91.97           H  
ATOM   4012  C   LEU A 254      16.036 -15.661   3.345  1.00 91.97           C  
ATOM   4013  CB  LEU A 254      14.378 -16.858   1.933  1.00 91.97           C  
ATOM   4014  HB2 LEU A 254      14.713 -16.253   1.090  1.00 91.97           H  
ATOM   4015  HB3 LEU A 254      15.043 -17.719   1.997  1.00 91.97           H  
ATOM   4016  O   LEU A 254      16.528 -14.794   2.625  1.00 91.97           O  
ATOM   4017  CG  LEU A 254      12.965 -17.365   1.619  1.00 91.97           C  
ATOM   4018  HG  LEU A 254      12.341 -16.516   1.338  1.00 91.97           H  
ATOM   4019  CD1 LEU A 254      13.051 -18.309   0.419  1.00 91.97           C  
ATOM   4020 HD11 LEU A 254      12.048 -18.571   0.084  1.00 91.97           H  
ATOM   4021 HD12 LEU A 254      13.570 -17.810  -0.400  1.00 91.97           H  
ATOM   4022 HD13 LEU A 254      13.595 -19.214   0.689  1.00 91.97           H  
ATOM   4023  CD2 LEU A 254      12.315 -18.108   2.790  1.00 91.97           C  
ATOM   4024 HD21 LEU A 254      12.959 -18.920   3.125  1.00 91.97           H  
ATOM   4025 HD22 LEU A 254      12.142 -17.413   3.612  1.00 91.97           H  
ATOM   4026 HD23 LEU A 254      11.350 -18.513   2.484  1.00 91.97           H  
ATOM   4027  N   ASP A 255      16.763 -16.393   4.182  1.00 82.63           N  
ATOM   4028  H   ASP A 255      16.307 -17.076   4.769  1.00 82.63           H  
ATOM   4029  CA  ASP A 255      18.219 -16.296   4.273  1.00 82.63           C  
ATOM   4030  HA  ASP A 255      18.519 -15.271   4.056  1.00 82.63           H  
ATOM   4031  C   ASP A 255      18.861 -17.195   3.199  1.00 82.63           C  
ATOM   4032  CB  ASP A 255      18.660 -16.582   5.717  1.00 82.63           C  
ATOM   4033  HB2 ASP A 255      19.740 -16.452   5.794  1.00 82.63           H  
ATOM   4034  HB3 ASP A 255      18.415 -17.612   5.976  1.00 82.63           H  
ATOM   4035  O   ASP A 255      19.406 -18.260   3.486  1.00 82.63           O  
ATOM   4036  CG  ASP A 255      17.966 -15.627   6.693  1.00 82.63           C  
ATOM   4037  OD1 ASP A 255      18.178 -14.401   6.585  1.00 82.63           O  
ATOM   4038  OD2 ASP A 255      17.130 -16.107   7.496  1.00 82.63           O  
ATOM   4039  N   GLY A 256      18.718 -16.798   1.928  1.00 80.36           N  
ATOM   4040  H   GLY A 256      18.172 -15.964   1.764  1.00 80.36           H  
ATOM   4041  CA  GLY A 256      19.286 -17.492   0.766  1.00 80.36           C  
ATOM   4042  HA2 GLY A 256      20.145 -16.926   0.405  1.00 80.36           H  
ATOM   4043  HA3 GLY A 256      19.645 -18.475   1.071  1.00 80.36           H  
ATOM   4044  C   GLY A 256      18.309 -17.679  -0.402  1.00 80.36           C  
ATOM   4045  O   GLY A 256      17.383 -16.899  -0.608  1.00 80.36           O  
ATOM   4046  N   GLY A 257      18.534 -18.718  -1.214  1.00 79.34           N  
ATOM   4047  H   GLY A 257      19.310 -19.325  -0.990  1.00 79.34           H  
ATOM   4048  CA  GLY A 257      17.657 -19.094  -2.336  1.00 79.34           C  
ATOM   4049  HA2 GLY A 257      17.821 -20.146  -2.569  1.00 79.34           H  
ATOM   4050  HA3 GLY A 257      16.620 -18.979  -2.022  1.00 79.34           H  
ATOM   4051  C   GLY A 257      17.832 -18.293  -3.638  1.00 79.34           C  
ATOM   4052  O   GLY A 257      17.188 -18.628  -4.633  1.00 79.34           O  
ATOM   4053  N   ASN A 258      18.719 -17.288  -3.665  1.00 91.12           N  
ATOM   4054  H   ASN A 258      19.225 -17.089  -2.815  1.00 91.12           H  
ATOM   4055  CA  ASN A 258      19.000 -16.420  -4.824  1.00 91.12           C  
ATOM   4056  HA  ASN A 258      19.614 -15.593  -4.468  1.00 91.12           H  
ATOM   4057  C   ASN A 258      17.728 -15.777  -5.412  1.00 91.12           C  
ATOM   4058  CB  ASN A 258      19.831 -17.187  -5.873  1.00 91.12           C  
ATOM   4059  HB2 ASN A 258      20.073 -16.512  -6.694  1.00 91.12           H  
ATOM   4060  HB3 ASN A 258      19.228 -18.001  -6.276  1.00 91.12           H  
ATOM   4061  O   ASN A 258      17.515 -15.777  -6.626  1.00 91.12           O  
ATOM   4062  CG  ASN A 258      21.131 -17.750  -5.336  1.00 91.12           C  
ATOM   4063  ND2 ASN A 258      21.640 -18.800  -5.937  1.00 91.12           N  
ATOM   4064 HD21 ASN A 258      21.161 -19.218  -6.721  1.00 91.12           H  
ATOM   4065 HD22 ASN A 258      22.487 -19.163  -5.524  1.00 91.12           H  
ATOM   4066  OD1 ASN A 258      21.720 -17.278  -4.386  1.00 91.12           O  
ATOM   4067  N   MET A 259      16.835 -15.294  -4.547  1.00 94.99           N  
ATOM   4068  H   MET A 259      17.078 -15.279  -3.567  1.00 94.99           H  
ATOM   4069  CA  MET A 259      15.499 -14.836  -4.933  1.00 94.99           C  
ATOM   4070  HA  MET A 259      15.053 -15.605  -5.564  1.00 94.99           H  
ATOM   4071  C   MET A 259      15.579 -13.539  -5.757  1.00 94.99           C  
ATOM   4072  CB  MET A 259      14.619 -14.692  -3.677  1.00 94.99           C  
ATOM   4073  HB2 MET A 259      15.019 -13.897  -3.048  1.00 94.99           H  
ATOM   4074  HB3 MET A 259      13.608 -14.414  -3.976  1.00 94.99           H  
ATOM   4075  O   MET A 259      16.220 -12.575  -5.349  1.00 94.99           O  
ATOM   4076  CG  MET A 259      14.558 -15.989  -2.849  1.00 94.99           C  
ATOM   4077  HG2 MET A 259      15.562 -16.227  -2.500  1.00 94.99           H  
ATOM   4078  HG3 MET A 259      13.959 -15.807  -1.956  1.00 94.99           H  
ATOM   4079  SD  MET A 259      13.893 -17.459  -3.692  1.00 94.99           S  
ATOM   4080  CE  MET A 259      12.128 -17.225  -3.375  1.00 94.99           C  
ATOM   4081  HE1 MET A 259      11.776 -16.342  -3.908  1.00 94.99           H  
ATOM   4082  HE2 MET A 259      11.966 -17.102  -2.304  1.00 94.99           H  
ATOM   4083  HE3 MET A 259      11.576 -18.102  -3.712  1.00 94.99           H  
ATOM   4084  N   LEU A 260      14.902 -13.489  -6.915  1.00 96.70           N  
ATOM   4085  H   LEU A 260      14.289 -14.261  -7.137  1.00 96.70           H  
ATOM   4086  CA  LEU A 260      14.908 -12.316  -7.815  1.00 96.70           C  
ATOM   4087  HA  LEU A 260      15.931 -12.105  -8.126  1.00 96.70           H  
ATOM   4088  C   LEU A 260      14.381 -11.055  -7.129  1.00 96.70           C  
ATOM   4089  CB  LEU A 260      14.015 -12.584  -9.041  1.00 96.70           C  
ATOM   4090  HB2 LEU A 260      13.005 -12.797  -8.692  1.00 96.70           H  
ATOM   4091  HB3 LEU A 260      13.973 -11.672  -9.637  1.00 96.70           H  
ATOM   4092  O   LEU A 260      14.725  -9.932  -7.491  1.00 96.70           O  
ATOM   4093  CG  LEU A 260      14.477 -13.729  -9.945  1.00 96.70           C  
ATOM   4094  HG  LEU A 260      14.470 -14.659  -9.376  1.00 96.70           H  
ATOM   4095  CD1 LEU A 260      13.507 -13.887 -11.117  1.00 96.70           C  
ATOM   4096 HD11 LEU A 260      13.553 -13.010 -11.762  1.00 96.70           H  
ATOM   4097 HD12 LEU A 260      12.492 -14.001 -10.736  1.00 96.70           H  
ATOM   4098 HD13 LEU A 260      13.772 -14.776 -11.688  1.00 96.70           H  
ATOM   4099  CD2 LEU A 260      15.878 -13.483 -10.497  1.00 96.70           C  
ATOM   4100 HD21 LEU A 260      16.609 -13.483  -9.689  1.00 96.70           H  
ATOM   4101 HD22 LEU A 260      16.145 -14.288 -11.182  1.00 96.70           H  
ATOM   4102 HD23 LEU A 260      15.912 -12.529 -11.024  1.00 96.70           H  
ATOM   4103  N   GLU A 261      13.532 -11.269  -6.134  1.00 96.79           N  
ATOM   4104  H   GLU A 261      13.264 -12.225  -5.953  1.00 96.79           H  
ATOM   4105  CA  GLU A 261      12.953 -10.253  -5.287  1.00 96.79           C  
ATOM   4106  HA  GLU A 261      12.412  -9.551  -5.921  1.00 96.79           H  
ATOM   4107  C   GLU A 261      14.022  -9.441  -4.534  1.00 96.79           C  
ATOM   4108  CB  GLU A 261      11.944 -10.939  -4.351  1.00 96.79           C  
ATOM   4109  HB2 GLU A 261      11.589 -10.188  -3.646  1.00 96.79           H  
ATOM   4110  HB3 GLU A 261      12.433 -11.730  -3.782  1.00 96.79           H  
ATOM   4111  O   GLU A 261      13.823  -8.244  -4.343  1.00 96.79           O  
ATOM   4112  CG  GLU A 261      10.702 -11.498  -5.082  1.00 96.79           C  
ATOM   4113  HG2 GLU A 261      10.279 -10.694  -5.683  1.00 96.79           H  
ATOM   4114  HG3 GLU A 261       9.959 -11.749  -4.325  1.00 96.79           H  
ATOM   4115  CD  GLU A 261      10.899 -12.742  -5.980  1.00 96.79           C  
ATOM   4116  OE1 GLU A 261      10.012 -12.978  -6.834  1.00 96.79           O  
ATOM   4117  OE2 GLU A 261      11.883 -13.503  -5.823  1.00 96.79           O  
ATOM   4118  N   THR A 262      15.175 -10.032  -4.195  1.00 96.71           N  
ATOM   4119  H   THR A 262      15.331 -10.997  -4.450  1.00 96.71           H  
ATOM   4120  CA  THR A 262      16.264  -9.364  -3.456  1.00 96.71           C  
ATOM   4121  HA  THR A 262      15.855  -8.448  -3.029  1.00 96.71           H  
ATOM   4122  C   THR A 262      17.421  -8.889  -4.344  1.00 96.71           C  
ATOM   4123  CB  THR A 262      16.754 -10.182  -2.249  1.00 96.71           C  
ATOM   4124  HB  THR A 262      17.298  -9.499  -1.597  1.00 96.71           H  
ATOM   4125  O   THR A 262      18.509  -8.599  -3.845  1.00 96.71           O  
ATOM   4126  CG2 THR A 262      15.616 -10.815  -1.447  1.00 96.71           C  
ATOM   4127 HG21 THR A 262      15.121 -11.589  -2.033  1.00 96.71           H  
ATOM   4128 HG22 THR A 262      16.018 -11.269  -0.541  1.00 96.71           H  
ATOM   4129 HG23 THR A 262      14.892 -10.048  -1.172  1.00 96.71           H  
ATOM   4130  OG1 THR A 262      17.616 -11.229  -2.616  1.00 96.71           O  
ATOM   4131  HG1 THR A 262      18.202 -11.341  -1.863  1.00 96.71           H  
ATOM   4132  N   ILE A 263      17.204  -8.770  -5.662  1.00 97.62           N  
ATOM   4133  H   ILE A 263      16.297  -9.034  -6.021  1.00 97.62           H  
ATOM   4134  CA  ILE A 263      18.154  -8.104  -6.567  1.00 97.62           C  
ATOM   4135  HA  ILE A 263      19.134  -8.556  -6.413  1.00 97.62           H  
ATOM   4136  C   ILE A 263      18.268  -6.617  -6.209  1.00 97.62           C  
ATOM   4137  CB  ILE A 263      17.772  -8.306  -8.056  1.00 97.62           C  
ATOM   4138  HB  ILE A 263      16.715  -8.072  -8.177  1.00 97.62           H  
ATOM   4139  O   ILE A 263      17.251  -5.921  -6.121  1.00 97.62           O  
ATOM   4140  CG1 ILE A 263      18.007  -9.784  -8.440  1.00 97.62           C  
ATOM   4141 HG12 ILE A 263      17.449 -10.414  -7.747  1.00 97.62           H  
ATOM   4142 HG13 ILE A 263      19.065 -10.021  -8.331  1.00 97.62           H  
ATOM   4143  CG2 ILE A 263      18.573  -7.379  -8.997  1.00 97.62           C  
ATOM   4144 HG21 ILE A 263      19.642  -7.565  -8.890  1.00 97.62           H  
ATOM   4145 HG22 ILE A 263      18.372  -6.331  -8.775  1.00 97.62           H  
ATOM   4146 HG23 ILE A 263      18.283  -7.538 -10.035  1.00 97.62           H  
ATOM   4147  CD1 ILE A 263      17.562 -10.169  -9.856  1.00 97.62           C  
ATOM   4148 HD11 ILE A 263      18.178  -9.669 -10.604  1.00 97.62           H  
ATOM   4149 HD12 ILE A 263      17.687 -11.244  -9.982  1.00 97.62           H  
ATOM   4150 HD13 ILE A 263      16.514  -9.908 -10.002  1.00 97.62           H  
ATOM   4151  N   ARG A 264      19.505  -6.121  -6.099  1.00 96.81           N  
ATOM   4152  H   ARG A 264      20.276  -6.770  -6.166  1.00 96.81           H  
ATOM   4153  CA  ARG A 264      19.817  -4.687  -6.030  1.00 96.81           C  
ATOM   4154  HA  ARG A 264      18.903  -4.135  -5.813  1.00 96.81           H  
ATOM   4155  C   ARG A 264      20.370  -4.187  -7.362  1.00 96.81           C  
ATOM   4156  CB  ARG A 264      20.811  -4.424  -4.892  1.00 96.81           C  
ATOM   4157  HB2 ARG A 264      20.501  -4.971  -4.002  1.00 96.81           H  
ATOM   4158  HB3 ARG A 264      21.800  -4.784  -5.177  1.00 96.81           H  
ATOM   4159  O   ARG A 264      21.302  -4.783  -7.901  1.00 96.81           O  
ATOM   4160  CG  ARG A 264      20.879  -2.927  -4.563  1.00 96.81           C  
ATOM   4161  HG2 ARG A 264      21.252  -2.378  -5.427  1.00 96.81           H  
ATOM   4162  HG3 ARG A 264      19.885  -2.561  -4.307  1.00 96.81           H  
ATOM   4163  CD  ARG A 264      21.819  -2.692  -3.383  1.00 96.81           C  
ATOM   4164  HD2 ARG A 264      21.408  -3.192  -2.506  1.00 96.81           H  
ATOM   4165  HD3 ARG A 264      22.790  -3.131  -3.612  1.00 96.81           H  
ATOM   4166  NE  ARG A 264      21.988  -1.253  -3.122  1.00 96.81           N  
ATOM   4167  HE  ARG A 264      21.705  -0.620  -3.857  1.00 96.81           H  
ATOM   4168  NH1 ARG A 264      22.904  -1.462  -1.031  1.00 96.81           N  
ATOM   4169 HH11 ARG A 264      22.767  -2.461  -1.084  1.00 96.81           H  
ATOM   4170 HH12 ARG A 264      23.297  -1.047  -0.198  1.00 96.81           H  
ATOM   4171  NH2 ARG A 264      22.677   0.568  -1.958  1.00 96.81           N  
ATOM   4172 HH21 ARG A 264      22.408   1.155  -2.734  1.00 96.81           H  
ATOM   4173 HH22 ARG A 264      23.116   0.985  -1.149  1.00 96.81           H  
ATOM   4174  CZ  ARG A 264      22.520  -0.723  -2.039  1.00 96.81           C  
ATOM   4175  N   VAL A 265      19.850  -3.065  -7.850  1.00 97.12           N  
ATOM   4176  H   VAL A 265      19.144  -2.595  -7.302  1.00 97.12           H  
ATOM   4177  CA  VAL A 265      20.456  -2.293  -8.945  1.00 97.12           C  
ATOM   4178  HA  VAL A 265      21.130  -2.933  -9.514  1.00 97.12           H  
ATOM   4179  C   VAL A 265      21.266  -1.158  -8.332  1.00 97.12           C  
ATOM   4180  CB  VAL A 265      19.410  -1.733  -9.930  1.00 97.12           C  
ATOM   4181  HB  VAL A 265      18.784  -1.000  -9.422  1.00 97.12           H  
ATOM   4182  O   VAL A 265      20.778  -0.472  -7.435  1.00 97.12           O  
ATOM   4183  CG1 VAL A 265      20.074  -1.085 -11.149  1.00 97.12           C  
ATOM   4184 HG11 VAL A 265      20.720  -1.801 -11.656  1.00 97.12           H  
ATOM   4185 HG12 VAL A 265      20.676  -0.230 -10.842  1.00 97.12           H  
ATOM   4186 HG13 VAL A 265      19.311  -0.734 -11.844  1.00 97.12           H  
ATOM   4187  CG2 VAL A 265      18.516  -2.845 -10.477  1.00 97.12           C  
ATOM   4188 HG21 VAL A 265      19.119  -3.533 -11.070  1.00 97.12           H  
ATOM   4189 HG22 VAL A 265      18.068  -3.395  -9.649  1.00 97.12           H  
ATOM   4190 HG23 VAL A 265      17.737  -2.410 -11.104  1.00 97.12           H  
ATOM   4191  N   THR A 266      22.485  -0.958  -8.819  1.00 97.05           N  
ATOM   4192  H   THR A 266      22.818  -1.574  -9.547  1.00 97.05           H  
ATOM   4193  CA  THR A 266      23.271   0.266  -8.614  1.00 97.05           C  
ATOM   4194  HA  THR A 266      22.610   1.039  -8.222  1.00 97.05           H  
ATOM   4195  C   THR A 266      23.802   0.730  -9.970  1.00 97.05           C  
ATOM   4196  CB  THR A 266      24.442   0.097  -7.620  1.00 97.05           C  
ATOM   4197  HB  THR A 266      24.828   1.088  -7.385  1.00 97.05           H  
ATOM   4198  O   THR A 266      23.912  -0.101 -10.881  1.00 97.05           O  
ATOM   4199  CG2 THR A 266      24.011  -0.555  -6.305  1.00 97.05           C  
ATOM   4200 HG21 THR A 266      23.176   0.005  -5.883  1.00 97.05           H  
ATOM   4201 HG22 THR A 266      23.711  -1.589  -6.479  1.00 97.05           H  
ATOM   4202 HG23 THR A 266      24.848  -0.535  -5.607  1.00 97.05           H  
ATOM   4203  OG1 THR A 266      25.511  -0.656  -8.156  1.00 97.05           O  
ATOM   4204  HG1 THR A 266      26.297  -0.110  -8.077  1.00 97.05           H  
ATOM   4205  N   PRO A 267      24.182   2.011 -10.133  1.00 95.14           N  
ATOM   4206  CA  PRO A 267      24.730   2.507 -11.395  1.00 95.14           C  
ATOM   4207  HA  PRO A 267      23.936   2.496 -12.141  1.00 95.14           H  
ATOM   4208  C   PRO A 267      25.908   1.669 -11.920  1.00 95.14           C  
ATOM   4209  CB  PRO A 267      25.134   3.957 -11.104  1.00 95.14           C  
ATOM   4210  HB2 PRO A 267      25.043   4.584 -11.990  1.00 95.14           H  
ATOM   4211  HB3 PRO A 267      26.150   3.994 -10.711  1.00 95.14           H  
ATOM   4212  O   PRO A 267      25.998   1.427 -13.119  1.00 95.14           O  
ATOM   4213  CG  PRO A 267      24.150   4.371 -10.008  1.00 95.14           C  
ATOM   4214  HG2 PRO A 267      24.525   5.206  -9.415  1.00 95.14           H  
ATOM   4215  HG3 PRO A 267      23.182   4.607 -10.449  1.00 95.14           H  
ATOM   4216  CD  PRO A 267      24.025   3.099  -9.179  1.00 95.14           C  
ATOM   4217  HD2 PRO A 267      24.829   3.061  -8.444  1.00 95.14           H  
ATOM   4218  HD3 PRO A 267      23.053   3.075  -8.685  1.00 95.14           H  
ATOM   4219  N   ASP A 268      26.750   1.160 -11.019  1.00 95.55           N  
ATOM   4220  H   ASP A 268      26.631   1.432 -10.054  1.00 95.55           H  
ATOM   4221  CA  ASP A 268      27.950   0.366 -11.329  1.00 95.55           C  
ATOM   4222  HA  ASP A 268      28.490   0.861 -12.136  1.00 95.55           H  
ATOM   4223  C   ASP A 268      27.619  -1.065 -11.782  1.00 95.55           C  
ATOM   4224  CB  ASP A 268      28.877   0.300 -10.094  1.00 95.55           C  
ATOM   4225  HB2 ASP A 268      29.915   0.337 -10.424  1.00 95.55           H  
ATOM   4226  HB3 ASP A 268      28.730  -0.651  -9.581  1.00 95.55           H  
ATOM   4227  O   ASP A 268      28.364  -1.672 -12.553  1.00 95.55           O  
ATOM   4228  CG  ASP A 268      28.609   1.421  -9.091  1.00 95.55           C  
ATOM   4229  OD1 ASP A 268      29.157   2.524  -9.284  1.00 95.55           O  
ATOM   4230  OD2 ASP A 268      27.728   1.182  -8.225  1.00 95.55           O  
ATOM   4231  N   ASN A 269      26.510  -1.637 -11.293  1.00 96.97           N  
ATOM   4232  H   ASN A 269      25.913  -1.081 -10.697  1.00 96.97           H  
ATOM   4233  CA  ASN A 269      26.146  -3.029 -11.568  1.00 96.97           C  
ATOM   4234  HA  ASN A 269      27.046  -3.531 -11.922  1.00 96.97           H  
ATOM   4235  C   ASN A 269      25.135  -3.189 -12.716  1.00 96.97           C  
ATOM   4236  CB  ASN A 269      25.771  -3.743 -10.249  1.00 96.97           C  
ATOM   4237  HB2 ASN A 269      26.031  -4.795 -10.360  1.00 96.97           H  
ATOM   4238  HB3 ASN A 269      26.387  -3.343  -9.443  1.00 96.97           H  
ATOM   4239  O   ASN A 269      25.004  -4.291 -13.258  1.00 96.97           O  
ATOM   4240  CG  ASN A 269      24.313  -3.702  -9.803  1.00 96.97           C  
ATOM   4241  ND2 ASN A 269      24.034  -4.278  -8.657  1.00 96.97           N  
ATOM   4242 HD21 ASN A 269      24.780  -4.602  -8.058  1.00 96.97           H  
ATOM   4243 HD22 ASN A 269      23.059  -4.354  -8.406  1.00 96.97           H  
ATOM   4244  OD1 ASN A 269      23.400  -3.239 -10.464  1.00 96.97           O  
ATOM   4245  N   PHE A 270      24.446  -2.112 -13.108  1.00 97.58           N  
ATOM   4246  H   PHE A 270      24.596  -1.257 -12.593  1.00 97.58           H  
ATOM   4247  CA  PHE A 270      23.259  -2.181 -13.960  1.00 97.58           C  
ATOM   4248  HA  PHE A 270      22.562  -2.859 -13.467  1.00 97.58           H  
ATOM   4249  C   PHE A 270      23.553  -2.743 -15.361  1.00 97.58           C  
ATOM   4250  CB  PHE A 270      22.620  -0.784 -14.008  1.00 97.58           C  
ATOM   4251  HB2 PHE A 270      23.288  -0.118 -14.555  1.00 97.58           H  
ATOM   4252  HB3 PHE A 270      22.551  -0.404 -12.989  1.00 97.58           H  
ATOM   4253  O   PHE A 270      22.836  -3.633 -15.826  1.00 97.58           O  
ATOM   4254  CG  PHE A 270      21.226  -0.661 -14.598  1.00 97.58           C  
ATOM   4255  CD1 PHE A 270      20.744   0.626 -14.895  1.00 97.58           C  
ATOM   4256  HD1 PHE A 270      21.369   1.488 -14.716  1.00 97.58           H  
ATOM   4257  CD2 PHE A 270      20.382  -1.775 -14.798  1.00 97.58           C  
ATOM   4258  HD2 PHE A 270      20.710  -2.775 -14.555  1.00 97.58           H  
ATOM   4259  CE1 PHE A 270      19.445   0.803 -15.399  1.00 97.58           C  
ATOM   4260  HE1 PHE A 270      19.066   1.794 -15.600  1.00 97.58           H  
ATOM   4261  CE2 PHE A 270      19.090  -1.596 -15.318  1.00 97.58           C  
ATOM   4262  HE2 PHE A 270      18.447  -2.449 -15.477  1.00 97.58           H  
ATOM   4263  CZ  PHE A 270      18.622  -0.309 -15.618  1.00 97.58           C  
ATOM   4264  HZ  PHE A 270      17.624  -0.161 -16.002  1.00 97.58           H  
ATOM   4265  N   SER A 271      24.650  -2.317 -15.998  1.00 96.72           N  
ATOM   4266  H   SER A 271      25.165  -1.541 -15.610  1.00 96.72           H  
ATOM   4267  CA  SER A 271      25.096  -2.839 -17.302  1.00 96.72           C  
ATOM   4268  HA  SER A 271      24.303  -2.681 -18.033  1.00 96.72           H  
ATOM   4269  C   SER A 271      25.365  -4.350 -17.239  1.00 96.72           C  
ATOM   4270  CB  SER A 271      26.339  -2.067 -17.783  1.00 96.72           C  
ATOM   4271  HB2 SER A 271      26.553  -2.339 -18.816  1.00 96.72           H  
ATOM   4272  HB3 SER A 271      27.198  -2.323 -17.161  1.00 96.72           H  
ATOM   4273  O   SER A 271      24.845  -5.115 -18.052  1.00 96.72           O  
ATOM   4274  OG  SER A 271      26.099  -0.672 -17.689  1.00 96.72           O  
ATOM   4275  HG  SER A 271      26.813  -0.165 -18.081  1.00 96.72           H  
ATOM   4276  N   SER A 272      26.072  -4.813 -16.204  1.00 97.52           N  
ATOM   4277  H   SER A 272      26.433  -4.141 -15.541  1.00 97.52           H  
ATOM   4278  CA  SER A 272      26.336  -6.241 -15.960  1.00 97.52           C  
ATOM   4279  HA  SER A 272      26.791  -6.672 -16.852  1.00 97.52           H  
ATOM   4280  C   SER A 272      25.061  -7.041 -15.655  1.00 97.52           C  
ATOM   4281  CB  SER A 272      27.325  -6.395 -14.799  1.00 97.52           C  
ATOM   4282  HB2 SER A 272      27.465  -7.455 -14.586  1.00 97.52           H  
ATOM   4283  HB3 SER A 272      26.934  -5.903 -13.908  1.00 97.52           H  
ATOM   4284  O   SER A 272      24.920  -8.186 -16.089  1.00 97.52           O  
ATOM   4285  OG  SER A 272      28.574  -5.834 -15.150  1.00 97.52           O  
ATOM   4286  HG  SER A 272      28.815  -5.155 -14.516  1.00 97.52           H  
ATOM   4287  N   LEU A 273      24.105  -6.449 -14.936  1.00 97.94           N  
ATOM   4288  H   LEU A 273      24.288  -5.525 -14.574  1.00 97.94           H  
ATOM   4289  CA  LEU A 273      22.825  -7.075 -14.598  1.00 97.94           C  
ATOM   4290  HA  LEU A 273      23.022  -8.065 -14.187  1.00 97.94           H  
ATOM   4291  C   LEU A 273      21.933  -7.261 -15.835  1.00 97.94           C  
ATOM   4292  CB  LEU A 273      22.156  -6.212 -13.516  1.00 97.94           C  
ATOM   4293  HB2 LEU A 273      22.053  -5.198 -13.900  1.00 97.94           H  
ATOM   4294  HB3 LEU A 273      22.806  -6.170 -12.642  1.00 97.94           H  
ATOM   4295  O   LEU A 273      21.356  -8.338 -16.023  1.00 97.94           O  
ATOM   4296  CG  LEU A 273      20.766  -6.702 -13.083  1.00 97.94           C  
ATOM   4297  HG  LEU A 273      20.131  -6.834 -13.959  1.00 97.94           H  
ATOM   4298  CD1 LEU A 273      20.794  -8.008 -12.300  1.00 97.94           C  
ATOM   4299 HD11 LEU A 273      19.777  -8.378 -12.164  1.00 97.94           H  
ATOM   4300 HD12 LEU A 273      21.381  -8.750 -12.843  1.00 97.94           H  
ATOM   4301 HD13 LEU A 273      21.248  -7.834 -11.325  1.00 97.94           H  
ATOM   4302  CD2 LEU A 273      20.137  -5.647 -12.188  1.00 97.94           C  
ATOM   4303 HD21 LEU A 273      19.955  -4.747 -12.774  1.00 97.94           H  
ATOM   4304 HD22 LEU A 273      19.196  -6.018 -11.780  1.00 97.94           H  
ATOM   4305 HD23 LEU A 273      20.808  -5.406 -11.363  1.00 97.94           H  
ATOM   4306  N   ILE A 274      21.847  -6.249 -16.703  1.00 98.06           N  
ATOM   4307  H   ILE A 274      22.323  -5.386 -16.482  1.00 98.06           H  
ATOM   4308  CA  ILE A 274      21.151  -6.357 -17.992  1.00 98.06           C  
ATOM   4309  HA  ILE A 274      20.151  -6.751 -17.813  1.00 98.06           H  
ATOM   4310  C   ILE A 274      21.855  -7.379 -18.889  1.00 98.06           C  
ATOM   4311  CB  ILE A 274      21.013  -4.971 -18.660  1.00 98.06           C  
ATOM   4312  HB  ILE A 274      21.992  -4.490 -18.659  1.00 98.06           H  
ATOM   4313  O   ILE A 274      21.186  -8.255 -19.438  1.00 98.06           O  
ATOM   4314  CG1 ILE A 274      20.039  -4.050 -17.888  1.00 98.06           C  
ATOM   4315 HG12 ILE A 274      20.076  -3.060 -18.341  1.00 98.06           H  
ATOM   4316 HG13 ILE A 274      20.386  -3.946 -16.860  1.00 98.06           H  
ATOM   4317  CG2 ILE A 274      20.563  -5.093 -20.126  1.00 98.06           C  
ATOM   4318 HG21 ILE A 274      19.688  -5.736 -20.213  1.00 98.06           H  
ATOM   4319 HG22 ILE A 274      20.318  -4.100 -20.504  1.00 98.06           H  
ATOM   4320 HG23 ILE A 274      21.368  -5.498 -20.740  1.00 98.06           H  
ATOM   4321  CD1 ILE A 274      18.566  -4.495 -17.856  1.00 98.06           C  
ATOM   4322 HD11 ILE A 274      17.979  -3.758 -17.309  1.00 98.06           H  
ATOM   4323 HD12 ILE A 274      18.467  -5.458 -17.355  1.00 98.06           H  
ATOM   4324 HD13 ILE A 274      18.164  -4.564 -18.867  1.00 98.06           H  
ATOM   4325  N   LYS A 275      23.190  -7.358 -18.959  1.00 97.84           N  
ATOM   4326  H   LYS A 275      23.680  -6.599 -18.506  1.00 97.84           H  
ATOM   4327  CA  LYS A 275      23.980  -8.328 -19.730  1.00 97.84           C  
ATOM   4328  HA  LYS A 275      23.710  -8.223 -20.781  1.00 97.84           H  
ATOM   4329  C   LYS A 275      23.682  -9.774 -19.333  1.00 97.84           C  
ATOM   4330  CB  LYS A 275      25.466  -7.992 -19.568  1.00 97.84           C  
ATOM   4331  HB2 LYS A 275      25.809  -8.228 -18.560  1.00 97.84           H  
ATOM   4332  HB3 LYS A 275      25.605  -6.924 -19.737  1.00 97.84           H  
ATOM   4333  O   LYS A 275      23.321 -10.585 -20.186  1.00 97.84           O  
ATOM   4334  CG  LYS A 275      26.301  -8.760 -20.590  1.00 97.84           C  
ATOM   4335  HG2 LYS A 275      25.843  -8.631 -21.570  1.00 97.84           H  
ATOM   4336  HG3 LYS A 275      26.319  -9.820 -20.336  1.00 97.84           H  
ATOM   4337  CD  LYS A 275      27.725  -8.210 -20.638  1.00 97.84           C  
ATOM   4338  HD2 LYS A 275      27.674  -7.128 -20.761  1.00 97.84           H  
ATOM   4339  HD3 LYS A 275      28.253  -8.443 -19.713  1.00 97.84           H  
ATOM   4340  CE  LYS A 275      28.444  -8.816 -21.842  1.00 97.84           C  
ATOM   4341  HE2 LYS A 275      28.721  -9.847 -21.623  1.00 97.84           H  
ATOM   4342  HE3 LYS A 275      27.747  -8.822 -22.681  1.00 97.84           H  
ATOM   4343  NZ  LYS A 275      29.625  -8.001 -22.202  1.00 97.84           N  
ATOM   4344  HZ1 LYS A 275      30.076  -8.377 -23.024  1.00 97.84           H  
ATOM   4345  HZ2 LYS A 275      30.278  -7.936 -21.435  1.00 97.84           H  
ATOM   4346  HZ3 LYS A 275      29.306  -7.070 -22.431  1.00 97.84           H  
ATOM   4347  N   ASN A 276      23.740 -10.096 -18.040  1.00 97.92           N  
ATOM   4348  H   ASN A 276      24.099  -9.413 -17.389  1.00 97.92           H  
ATOM   4349  CA  ASN A 276      23.395 -11.435 -17.555  1.00 97.92           C  
ATOM   4350  HA  ASN A 276      23.987 -12.169 -18.101  1.00 97.92           H  
ATOM   4351  C   ASN A 276      21.914 -11.770 -17.808  1.00 97.92           C  
ATOM   4352  CB  ASN A 276      23.733 -11.562 -16.062  1.00 97.92           C  
ATOM   4353  HB2 ASN A 276      23.365 -10.693 -15.516  1.00 97.92           H  
ATOM   4354  HB3 ASN A 276      23.228 -12.449 -15.680  1.00 97.92           H  
ATOM   4355  O   ASN A 276      21.590 -12.907 -18.155  1.00 97.92           O  
ATOM   4356  CG  ASN A 276      25.214 -11.734 -15.770  1.00 97.92           C  
ATOM   4357  ND2 ASN A 276      25.531 -12.372 -14.666  1.00 97.92           N  
ATOM   4358 HD21 ASN A 276      24.820 -12.828 -14.113  1.00 97.92           H  
ATOM   4359 HD22 ASN A 276      26.516 -12.482 -14.473  1.00 97.92           H  
ATOM   4360  OD1 ASN A 276      26.089 -11.330 -16.515  1.00 97.92           O  
ATOM   4361  N   THR A 277      21.009 -10.793 -17.692  1.00 98.12           N  
ATOM   4362  H   THR A 277      21.325  -9.879 -17.403  1.00 98.12           H  
ATOM   4363  CA  THR A 277      19.578 -10.983 -17.988  1.00 98.12           C  
ATOM   4364  HA  THR A 277      19.208 -11.809 -17.380  1.00 98.12           H  
ATOM   4365  C   THR A 277      19.355 -11.370 -19.455  1.00 98.12           C  
ATOM   4366  CB  THR A 277      18.769  -9.731 -17.605  1.00 98.12           C  
ATOM   4367  HB  THR A 277      19.141  -8.860 -18.145  1.00 98.12           H  
ATOM   4368  O   THR A 277      18.616 -12.319 -19.729  1.00 98.12           O  
ATOM   4369  CG2 THR A 277      17.277  -9.881 -17.889  1.00 98.12           C  
ATOM   4370 HG21 THR A 277      16.913 -10.824 -17.481  1.00 98.12           H  
ATOM   4371 HG22 THR A 277      16.734  -9.051 -17.438  1.00 98.12           H  
ATOM   4372 HG23 THR A 277      17.113  -9.859 -18.966  1.00 98.12           H  
ATOM   4373  OG1 THR A 277      18.886  -9.498 -16.221  1.00 98.12           O  
ATOM   4374  HG1 THR A 277      19.744  -9.095 -16.070  1.00 98.12           H  
ATOM   4375  N   LEU A 278      20.045 -10.715 -20.395  1.00 97.96           N  
ATOM   4376  H   LEU A 278      20.631  -9.944 -20.108  1.00 97.96           H  
ATOM   4377  CA  LEU A 278      20.019 -11.060 -21.820  1.00 97.96           C  
ATOM   4378  HA  LEU A 278      18.981 -11.154 -22.138  1.00 97.96           H  
ATOM   4379  C   LEU A 278      20.682 -12.420 -22.101  1.00 97.96           C  
ATOM   4380  CB  LEU A 278      20.674  -9.937 -22.644  1.00 97.96           C  
ATOM   4381  HB2 LEU A 278      20.718 -10.271 -23.680  1.00 97.96           H  
ATOM   4382  HB3 LEU A 278      21.696  -9.792 -22.293  1.00 97.96           H  
ATOM   4383  O   LEU A 278      20.146 -13.214 -22.869  1.00 97.96           O  
ATOM   4384  CG  LEU A 278      19.940  -8.581 -22.626  1.00 97.96           C  
ATOM   4385  HG  LEU A 278      19.853  -8.216 -21.603  1.00 97.96           H  
ATOM   4386  CD1 LEU A 278      20.745  -7.566 -23.433  1.00 97.96           C  
ATOM   4387 HD11 LEU A 278      21.745  -7.467 -23.009  1.00 97.96           H  
ATOM   4388 HD12 LEU A 278      20.258  -6.592 -23.397  1.00 97.96           H  
ATOM   4389 HD13 LEU A 278      20.815  -7.883 -24.473  1.00 97.96           H  
ATOM   4390  CD2 LEU A 278      18.532  -8.677 -23.219  1.00 97.96           C  
ATOM   4391 HD21 LEU A 278      18.102  -7.680 -23.316  1.00 97.96           H  
ATOM   4392 HD22 LEU A 278      18.585  -9.132 -24.208  1.00 97.96           H  
ATOM   4393 HD23 LEU A 278      17.891  -9.277 -22.573  1.00 97.96           H  
ATOM   4394  N   GLN A 279      21.780 -12.768 -21.424  1.00 97.67           N  
ATOM   4395  H   GLN A 279      22.223 -12.076 -20.837  1.00 97.67           H  
ATOM   4396  CA  GLN A 279      22.385 -14.103 -21.552  1.00 97.67           C  
ATOM   4397  HA  GLN A 279      22.624 -14.278 -22.601  1.00 97.67           H  
ATOM   4398  C   GLN A 279      21.434 -15.229 -21.115  1.00 97.67           C  
ATOM   4399  CB  GLN A 279      23.680 -14.180 -20.739  1.00 97.67           C  
ATOM   4400  HB2 GLN A 279      23.490 -13.834 -19.724  1.00 97.67           H  
ATOM   4401  HB3 GLN A 279      23.998 -15.222 -20.687  1.00 97.67           H  
ATOM   4402  O   GLN A 279      21.320 -16.240 -21.812  1.00 97.67           O  
ATOM   4403  CG  GLN A 279      24.825 -13.364 -21.354  1.00 97.67           C  
ATOM   4404  HG2 GLN A 279      24.502 -12.339 -21.537  1.00 97.67           H  
ATOM   4405  HG3 GLN A 279      25.109 -13.801 -22.312  1.00 97.67           H  
ATOM   4406  CD  GLN A 279      26.049 -13.341 -20.447  1.00 97.67           C  
ATOM   4407  NE2 GLN A 279      26.972 -12.435 -20.672  1.00 97.67           N  
ATOM   4408 HE21 GLN A 279      26.823 -11.731 -21.381  1.00 97.67           H  
ATOM   4409 HE22 GLN A 279      27.728 -12.416 -20.002  1.00 97.67           H  
ATOM   4410  OE1 GLN A 279      26.206 -14.137 -19.537  1.00 97.67           O  
ATOM   4411  N   VAL A 280      20.707 -15.070 -19.999  1.00 97.58           N  
ATOM   4412  H   VAL A 280      20.852 -14.239 -19.444  1.00 97.58           H  
ATOM   4413  CA  VAL A 280      19.682 -16.052 -19.592  1.00 97.58           C  
ATOM   4414  HA  VAL A 280      20.131 -17.045 -19.628  1.00 97.58           H  
ATOM   4415  C   VAL A 280      18.516 -16.058 -20.584  1.00 97.58           C  
ATOM   4416  CB  VAL A 280      19.173 -15.822 -18.155  1.00 97.58           C  
ATOM   4417  HB  VAL A 280      18.682 -14.850 -18.099  1.00 97.58           H  
ATOM   4418  O   VAL A 280      18.035 -17.136 -20.933  1.00 97.58           O  
ATOM   4419  CG1 VAL A 280      18.184 -16.917 -17.725  1.00 97.58           C  
ATOM   4420 HG11 VAL A 280      18.664 -17.895 -17.765  1.00 97.58           H  
ATOM   4421 HG12 VAL A 280      17.314 -16.943 -18.381  1.00 97.58           H  
ATOM   4422 HG13 VAL A 280      17.832 -16.720 -16.713  1.00 97.58           H  
ATOM   4423  CG2 VAL A 280      20.296 -15.878 -17.112  1.00 97.58           C  
ATOM   4424 HG21 VAL A 280      21.081 -15.160 -17.349  1.00 97.58           H  
ATOM   4425 HG22 VAL A 280      20.734 -16.875 -17.078  1.00 97.58           H  
ATOM   4426 HG23 VAL A 280      19.887 -15.622 -16.135  1.00 97.58           H  
ATOM   4427  N   LYS A 281      18.085 -14.890 -21.086  1.00 96.94           N  
ATOM   4428  H   LYS A 281      18.513 -14.040 -20.749  1.00 96.94           H  
ATOM   4429  CA  LYS A 281      17.039 -14.774 -22.118  1.00 96.94           C  
ATOM   4430  HA  LYS A 281      16.109 -15.198 -21.740  1.00 96.94           H  
ATOM   4431  C   LYS A 281      17.389 -15.590 -23.364  1.00 96.94           C  
ATOM   4432  CB  LYS A 281      16.806 -13.287 -22.439  1.00 96.94           C  
ATOM   4433  HB2 LYS A 281      16.589 -12.743 -21.520  1.00 96.94           H  
ATOM   4434  HB3 LYS A 281      17.724 -12.876 -22.858  1.00 96.94           H  
ATOM   4435  O   LYS A 281      16.588 -16.436 -23.764  1.00 96.94           O  
ATOM   4436  CG  LYS A 281      15.659 -13.043 -23.431  1.00 96.94           C  
ATOM   4437  HG2 LYS A 281      14.755 -12.771 -22.886  1.00 96.94           H  
ATOM   4438  HG3 LYS A 281      15.462 -13.946 -24.009  1.00 96.94           H  
ATOM   4439  CD  LYS A 281      16.019 -11.928 -24.412  1.00 96.94           C  
ATOM   4440  HD2 LYS A 281      16.229 -11.003 -23.875  1.00 96.94           H  
ATOM   4441  HD3 LYS A 281      16.914 -12.226 -24.959  1.00 96.94           H  
ATOM   4442  CE  LYS A 281      14.877 -11.705 -25.402  1.00 96.94           C  
ATOM   4443  HE2 LYS A 281      14.006 -11.329 -24.866  1.00 96.94           H  
ATOM   4444  HE3 LYS A 281      14.620 -12.658 -25.866  1.00 96.94           H  
ATOM   4445  NZ  LYS A 281      15.283 -10.733 -26.433  1.00 96.94           N  
ATOM   4446  HZ1 LYS A 281      16.150 -11.001 -26.876  1.00 96.94           H  
ATOM   4447  HZ2 LYS A 281      14.548 -10.537 -27.097  1.00 96.94           H  
ATOM   4448  HZ3 LYS A 281      15.436  -9.830 -26.009  1.00 96.94           H  
ATOM   4449  N   ARG A 282      18.599 -15.409 -23.904  1.00 96.81           N  
ATOM   4450  H   ARG A 282      19.169 -14.670 -23.517  1.00 96.81           H  
ATOM   4451  CA  ARG A 282      19.122 -16.161 -25.057  1.00 96.81           C  
ATOM   4452  HA  ARG A 282      18.403 -16.088 -25.873  1.00 96.81           H  
ATOM   4453  C   ARG A 282      19.245 -17.666 -24.765  1.00 96.81           C  
ATOM   4454  CB  ARG A 282      20.451 -15.528 -25.536  1.00 96.81           C  
ATOM   4455  HB2 ARG A 282      20.873 -16.164 -26.314  1.00 96.81           H  
ATOM   4456  HB3 ARG A 282      21.157 -15.483 -24.707  1.00 96.81           H  
ATOM   4457  O   ARG A 282      18.922 -18.470 -25.631  1.00 96.81           O  
ATOM   4458  CG  ARG A 282      20.249 -14.112 -26.123  1.00 96.81           C  
ATOM   4459  HG2 ARG A 282      19.453 -14.162 -26.867  1.00 96.81           H  
ATOM   4460  HG3 ARG A 282      19.917 -13.420 -25.348  1.00 96.81           H  
ATOM   4461  CD  ARG A 282      21.484 -13.514 -26.821  1.00 96.81           C  
ATOM   4462  HD2 ARG A 282      21.173 -12.595 -27.317  1.00 96.81           H  
ATOM   4463  HD3 ARG A 282      21.808 -14.200 -27.604  1.00 96.81           H  
ATOM   4464  NE  ARG A 282      22.628 -13.234 -25.920  1.00 96.81           N  
ATOM   4465  HE  ARG A 282      23.259 -14.002 -25.737  1.00 96.81           H  
ATOM   4466  NH1 ARG A 282      22.316 -10.963 -25.647  1.00 96.81           N  
ATOM   4467 HH11 ARG A 282      22.723 -10.062 -25.440  1.00 96.81           H  
ATOM   4468 HH12 ARG A 282      21.400 -10.974 -26.073  1.00 96.81           H  
ATOM   4469  NH2 ARG A 282      24.190 -11.896 -24.925  1.00 96.81           N  
ATOM   4470 HH21 ARG A 282      24.876 -12.636 -24.969  1.00 96.81           H  
ATOM   4471 HH22 ARG A 282      24.513 -10.984 -24.636  1.00 96.81           H  
ATOM   4472  CZ  ARG A 282      23.027 -12.037 -25.507  1.00 96.81           C  
ATOM   4473  N   ARG A 283      19.633 -18.065 -23.544  1.00 96.21           N  
ATOM   4474  H   ARG A 283      19.917 -17.345 -22.894  1.00 96.21           H  
ATOM   4475  CA  ARG A 283      19.772 -19.483 -23.139  1.00 96.21           C  
ATOM   4476  HA  ARG A 283      20.299 -20.010 -23.934  1.00 96.21           H  
ATOM   4477  C   ARG A 283      18.441 -20.226 -22.961  1.00 96.21           C  
ATOM   4478  CB  ARG A 283      20.612 -19.557 -21.852  1.00 96.21           C  
ATOM   4479  HB2 ARG A 283      20.031 -19.141 -21.029  1.00 96.21           H  
ATOM   4480  HB3 ARG A 283      21.510 -18.952 -21.978  1.00 96.21           H  
ATOM   4481  O   ARG A 283      18.369 -21.413 -23.259  1.00 96.21           O  
ATOM   4482  CG  ARG A 283      21.043 -20.996 -21.512  1.00 96.21           C  
ATOM   4483  HG2 ARG A 283      20.178 -21.656 -21.460  1.00 96.21           H  
ATOM   4484  HG3 ARG A 283      21.705 -21.357 -22.300  1.00 96.21           H  
ATOM   4485  CD  ARG A 283      21.781 -21.068 -20.172  1.00 96.21           C  
ATOM   4486  HD2 ARG A 283      22.242 -22.053 -20.089  1.00 96.21           H  
ATOM   4487  HD3 ARG A 283      22.574 -20.320 -20.166  1.00 96.21           H  
ATOM   4488  NE  ARG A 283      20.851 -20.885 -19.040  1.00 96.21           N  
ATOM   4489  HE  ARG A 283      19.967 -21.372 -19.093  1.00 96.21           H  
ATOM   4490  NH1 ARG A 283      22.045 -19.379 -17.763  1.00 96.21           N  
ATOM   4491 HH11 ARG A 283      22.095 -18.780 -16.952  1.00 96.21           H  
ATOM   4492 HH12 ARG A 283      22.770 -19.352 -18.466  1.00 96.21           H  
ATOM   4493  NH2 ARG A 283      20.032 -20.120 -17.104  1.00 96.21           N  
ATOM   4494 HH21 ARG A 283      19.228 -20.681 -17.344  1.00 96.21           H  
ATOM   4495 HH22 ARG A 283      20.017 -19.496 -16.310  1.00 96.21           H  
ATOM   4496  CZ  ARG A 283      20.993 -20.123 -17.977  1.00 96.21           C  
ATOM   4497  N   GLU A 284      17.409 -19.571 -22.429  1.00 94.79           N  
ATOM   4498  H   GLU A 284      17.555 -18.610 -22.155  1.00 94.79           H  
ATOM   4499  CA  GLU A 284      16.122 -20.210 -22.084  1.00 94.79           C  
ATOM   4500  HA  GLU A 284      16.246 -21.293 -22.088  1.00 94.79           H  
ATOM   4501  C   GLU A 284      14.992 -19.913 -23.088  1.00 94.79           C  
ATOM   4502  CB  GLU A 284      15.685 -19.807 -20.666  1.00 94.79           C  
ATOM   4503  HB2 GLU A 284      14.769 -20.337 -20.403  1.00 94.79           H  
ATOM   4504  HB3 GLU A 284      15.457 -18.741 -20.676  1.00 94.79           H  
ATOM   4505  O   GLU A 284      13.852 -20.325 -22.861  1.00 94.79           O  
ATOM   4506  CG  GLU A 284      16.712 -20.035 -19.551  1.00 94.79           C  
ATOM   4507  HG2 GLU A 284      17.631 -19.497 -19.783  1.00 94.79           H  
ATOM   4508  HG3 GLU A 284      16.302 -19.581 -18.649  1.00 94.79           H  
ATOM   4509  CD  GLU A 284      17.062 -21.494 -19.235  1.00 94.79           C  
ATOM   4510  OE1 GLU A 284      18.121 -21.665 -18.576  1.00 94.79           O  
ATOM   4511  OE2 GLU A 284      16.260 -22.425 -19.490  1.00 94.79           O  
ATOM   4512  N   GLY A 285      15.288 -19.182 -24.171  1.00 94.71           N  
ATOM   4513  H   GLY A 285      16.235 -18.848 -24.279  1.00 94.71           H  
ATOM   4514  CA  GLY A 285      14.311 -18.793 -25.192  1.00 94.71           C  
ATOM   4515  HA2 GLY A 285      13.815 -19.684 -25.578  1.00 94.71           H  
ATOM   4516  HA3 GLY A 285      14.836 -18.303 -26.012  1.00 94.71           H  
ATOM   4517  C   GLY A 285      13.239 -17.829 -24.676  1.00 94.71           C  
ATOM   4518  O   GLY A 285      12.068 -17.983 -25.018  1.00 94.71           O  
ATOM   4519  N   MET A 286      13.607 -16.873 -23.815  1.00 95.97           N  
ATOM   4520  H   MET A 286      14.595 -16.750 -23.641  1.00 95.97           H  
ATOM   4521  CA  MET A 286      12.645 -15.921 -23.241  1.00 95.97           C  
ATOM   4522  HA  MET A 286      11.719 -16.466 -23.059  1.00 95.97           H  
ATOM   4523  C   MET A 286      12.302 -14.791 -24.219  1.00 95.97           C  
ATOM   4524  CB  MET A 286      13.099 -15.369 -21.881  1.00 95.97           C  
ATOM   4525  HB2 MET A 286      13.962 -14.716 -22.008  1.00 95.97           H  
ATOM   4526  HB3 MET A 286      12.279 -14.784 -21.465  1.00 95.97           H  
ATOM   4527  O   MET A 286      13.137 -14.357 -25.010  1.00 95.97           O  
ATOM   4528  CG  MET A 286      13.448 -16.487 -20.899  1.00 95.97           C  
ATOM   4529  HG2 MET A 286      14.376 -16.958 -21.223  1.00 95.97           H  
ATOM   4530  HG3 MET A 286      12.663 -17.240 -20.959  1.00 95.97           H  
ATOM   4531  SD  MET A 286      13.610 -15.998 -19.159  1.00 95.97           S  
ATOM   4532  CE  MET A 286      15.272 -15.311 -19.220  1.00 95.97           C  
ATOM   4533  HE1 MET A 286      15.261 -14.354 -19.743  1.00 95.97           H  
ATOM   4534  HE2 MET A 286      15.916 -16.015 -19.745  1.00 95.97           H  
ATOM   4535  HE3 MET A 286      15.648 -15.175 -18.206  1.00 95.97           H  
ATOM   4536  N   PHE A 287      11.068 -14.293 -24.149  1.00 94.65           N  
ATOM   4537  H   PHE A 287      10.426 -14.669 -23.466  1.00 94.65           H  
ATOM   4538  CA  PHE A 287      10.534 -13.298 -25.081  1.00 94.65           C  
ATOM   4539  HA  PHE A 287      11.356 -12.695 -25.469  1.00 94.65           H  
ATOM   4540  C   PHE A 287       9.555 -12.332 -24.404  1.00 94.65           C  
ATOM   4541  CB  PHE A 287       9.875 -14.023 -26.271  1.00 94.65           C  
ATOM   4542  HB2 PHE A 287       9.458 -13.282 -26.952  1.00 94.65           H  
ATOM   4543  HB3 PHE A 287      10.656 -14.546 -26.823  1.00 94.65           H  
ATOM   4544  O   PHE A 287       9.030 -12.609 -23.324  1.00 94.65           O  
ATOM   4545  CG  PHE A 287       8.783 -15.026 -25.919  1.00 94.65           C  
ATOM   4546  CD1 PHE A 287       9.093 -16.394 -25.806  1.00 94.65           C  
ATOM   4547  HD1 PHE A 287      10.108 -16.730 -25.959  1.00 94.65           H  
ATOM   4548  CD2 PHE A 287       7.449 -14.608 -25.747  1.00 94.65           C  
ATOM   4549  HD2 PHE A 287       7.190 -13.566 -25.865  1.00 94.65           H  
ATOM   4550  CE1 PHE A 287       8.086 -17.332 -25.512  1.00 94.65           C  
ATOM   4551  HE1 PHE A 287       8.339 -18.379 -25.435  1.00 94.65           H  
ATOM   4552  CE2 PHE A 287       6.442 -15.543 -25.447  1.00 94.65           C  
ATOM   4553  HE2 PHE A 287       5.418 -15.218 -25.335  1.00 94.65           H  
ATOM   4554  CZ  PHE A 287       6.761 -16.905 -25.323  1.00 94.65           C  
ATOM   4555  HZ  PHE A 287       5.986 -17.624 -25.102  1.00 94.65           H  
ATOM   4556  N   ILE A 288       9.289 -11.207 -25.071  1.00 93.50           N  
ATOM   4557  H   ILE A 288       9.766 -11.053 -25.947  1.00 93.50           H  
ATOM   4558  CA  ILE A 288       8.115 -10.365 -24.818  1.00 93.50           C  
ATOM   4559  HA  ILE A 288       7.852 -10.418 -23.762  1.00 93.50           H  
ATOM   4560  C   ILE A 288       6.951 -10.928 -25.645  1.00 93.50           C  
ATOM   4561  CB  ILE A 288       8.398  -8.891 -25.180  1.00 93.50           C  
ATOM   4562  HB  ILE A 288       8.474  -8.822 -26.265  1.00 93.50           H  
ATOM   4563  O   ILE A 288       7.115 -11.197 -26.832  1.00 93.50           O  
ATOM   4564  CG1 ILE A 288       9.727  -8.335 -24.615  1.00 93.50           C  
ATOM   4565 HG12 ILE A 288       9.851  -7.317 -24.983  1.00 93.50           H  
ATOM   4566 HG13 ILE A 288      10.558  -8.913 -25.020  1.00 93.50           H  
ATOM   4567  CG2 ILE A 288       7.212  -8.014 -24.744  1.00 93.50           C  
ATOM   4568 HG21 ILE A 288       7.458  -6.964 -24.903  1.00 93.50           H  
ATOM   4569 HG22 ILE A 288       6.329  -8.253 -25.338  1.00 93.50           H  
ATOM   4570 HG23 ILE A 288       6.979  -8.170 -23.691  1.00 93.50           H  
ATOM   4571  CD1 ILE A 288       9.857  -8.307 -23.088  1.00 93.50           C  
ATOM   4572 HD11 ILE A 288       9.112  -7.634 -22.663  1.00 93.50           H  
ATOM   4573 HD12 ILE A 288       9.732  -9.311 -22.680  1.00 93.50           H  
ATOM   4574 HD13 ILE A 288      10.846  -7.937 -22.818  1.00 93.50           H  
ATOM   4575  N   ASP A 289       5.803 -11.154 -25.016  1.00 89.02           N  
ATOM   4576  H   ASP A 289       5.736 -10.850 -24.055  1.00 89.02           H  
ATOM   4577  CA  ASP A 289       4.587 -11.708 -25.615  1.00 89.02           C  
ATOM   4578  HA  ASP A 289       4.843 -12.287 -26.502  1.00 89.02           H  
ATOM   4579  C   ASP A 289       3.651 -10.567 -26.025  1.00 89.02           C  
ATOM   4580  CB  ASP A 289       3.940 -12.650 -24.583  1.00 89.02           C  
ATOM   4581  HB2 ASP A 289       4.692 -13.376 -24.272  1.00 89.02           H  
ATOM   4582  HB3 ASP A 289       3.683 -12.079 -23.691  1.00 89.02           H  
ATOM   4583  O   ASP A 289       3.157  -9.831 -25.167  1.00 89.02           O  
ATOM   4584  CG  ASP A 289       2.688 -13.413 -25.035  1.00 89.02           C  
ATOM   4585  OD1 ASP A 289       1.931 -12.977 -25.929  1.00 89.02           O  
ATOM   4586  OD2 ASP A 289       2.433 -14.486 -24.445  1.00 89.02           O  
ATOM   4587  N   ASP A 290       3.384 -10.445 -27.327  1.00 81.40           N  
ATOM   4588  H   ASP A 290       3.883 -11.043 -27.970  1.00 81.40           H  
ATOM   4589  CA  ASP A 290       2.576  -9.374 -27.925  1.00 81.40           C  
ATOM   4590  HA  ASP A 290       3.040  -8.419 -27.678  1.00 81.40           H  
ATOM   4591  C   ASP A 290       1.122  -9.304 -27.435  1.00 81.40           C  
ATOM   4592  CB  ASP A 290       2.590  -9.547 -29.449  1.00 81.40           C  
ATOM   4593  HB2 ASP A 290       1.882  -8.853 -29.901  1.00 81.40           H  
ATOM   4594  HB3 ASP A 290       2.285 -10.561 -29.710  1.00 81.40           H  
ATOM   4595  O   ASP A 290       0.418  -8.329 -27.719  1.00 81.40           O  
ATOM   4596  CG  ASP A 290       3.973  -9.241 -30.007  1.00 81.40           C  
ATOM   4597  OD1 ASP A 290       4.358  -8.058 -29.867  1.00 81.40           O  
ATOM   4598  OD2 ASP A 290       4.609 -10.180 -30.531  1.00 81.40           O  
ATOM   4599  N   ARG A 291       0.640 -10.318 -26.708  1.00 80.32           N  
ATOM   4600  H   ARG A 291       1.270 -11.071 -26.473  1.00 80.32           H  
ATOM   4601  CA  ARG A 291      -0.720 -10.335 -26.161  1.00 80.32           C  
ATOM   4602  HA  ARG A 291      -1.371  -9.893 -26.915  1.00 80.32           H  
ATOM   4603  C   ARG A 291      -0.807  -9.499 -24.875  1.00 80.32           C  
ATOM   4604  CB  ARG A 291      -1.175 -11.776 -25.920  1.00 80.32           C  
ATOM   4605  HB2 ARG A 291      -0.492 -12.244 -25.212  1.00 80.32           H  
ATOM   4606  HB3 ARG A 291      -2.170 -11.766 -25.476  1.00 80.32           H  
ATOM   4607  O   ARG A 291       0.025  -9.664 -23.978  1.00 80.32           O  
ATOM   4608  CG  ARG A 291      -1.224 -12.572 -27.235  1.00 80.32           C  
ATOM   4609  HG2 ARG A 291      -2.020 -12.171 -27.862  1.00 80.32           H  
ATOM   4610  HG3 ARG A 291      -0.283 -12.485 -27.778  1.00 80.32           H  
ATOM   4611  CD  ARG A 291      -1.490 -14.052 -26.974  1.00 80.32           C  
ATOM   4612  HD2 ARG A 291      -1.659 -14.534 -27.937  1.00 80.32           H  
ATOM   4613  HD3 ARG A 291      -2.389 -14.150 -26.365  1.00 80.32           H  
ATOM   4614  NE  ARG A 291      -0.346 -14.689 -26.295  1.00 80.32           N  
ATOM   4615  HE  ARG A 291       0.416 -14.087 -26.017  1.00 80.32           H  
ATOM   4616  NH1 ARG A 291      -0.981 -16.865 -26.609  1.00 80.32           N  
ATOM   4617 HH11 ARG A 291      -0.742 -17.846 -26.575  1.00 80.32           H  
ATOM   4618 HH12 ARG A 291      -1.754 -16.521 -27.161  1.00 80.32           H  
ATOM   4619  NH2 ARG A 291       0.896 -16.413 -25.505  1.00 80.32           N  
ATOM   4620 HH21 ARG A 291       1.172 -17.385 -25.484  1.00 80.32           H  
ATOM   4621 HH22 ARG A 291       1.512 -15.715 -25.113  1.00 80.32           H  
ATOM   4622  CZ  ARG A 291      -0.149 -15.978 -26.133  1.00 80.32           C  
ATOM   4623  N   PRO A 292      -1.830  -8.634 -24.737  1.00 75.76           N  
ATOM   4624  CA  PRO A 292      -2.042  -7.869 -23.514  1.00 75.76           C  
ATOM   4625  HA  PRO A 292      -1.126  -7.334 -23.263  1.00 75.76           H  
ATOM   4626  C   PRO A 292      -2.425  -8.777 -22.335  1.00 75.76           C  
ATOM   4627  CB  PRO A 292      -3.148  -6.865 -23.849  1.00 75.76           C  
ATOM   4628  HB2 PRO A 292      -2.703  -5.964 -24.272  1.00 75.76           H  
ATOM   4629  HB3 PRO A 292      -3.761  -6.619 -22.982  1.00 75.76           H  
ATOM   4630  O   PRO A 292      -3.035  -9.830 -22.521  1.00 75.76           O  
ATOM   4631  CG  PRO A 292      -3.962  -7.585 -24.922  1.00 75.76           C  
ATOM   4632  HG2 PRO A 292      -4.656  -8.281 -24.451  1.00 75.76           H  
ATOM   4633  HG3 PRO A 292      -4.495  -6.885 -25.565  1.00 75.76           H  
ATOM   4634  CD  PRO A 292      -2.897  -8.364 -25.691  1.00 75.76           C  
ATOM   4635  HD2 PRO A 292      -3.327  -9.287 -26.081  1.00 75.76           H  
ATOM   4636  HD3 PRO A 292      -2.506  -7.753 -26.505  1.00 75.76           H  
ATOM   4637  N   GLY A 293      -2.105  -8.342 -21.115  1.00 71.50           N  
ATOM   4638  H   GLY A 293      -1.604  -7.468 -21.040  1.00 71.50           H  
ATOM   4639  CA  GLY A 293      -2.421  -9.051 -19.872  1.00 71.50           C  
ATOM   4640  HA2 GLY A 293      -2.820 -10.039 -20.101  1.00 71.50           H  
ATOM   4641  HA3 GLY A 293      -3.190  -8.500 -19.330  1.00 71.50           H  
ATOM   4642  C   GLY A 293      -1.214  -9.220 -18.948  1.00 71.50           C  
ATOM   4643  O   GLY A 293      -0.321  -8.372 -18.900  1.00 71.50           O  
ATOM   4644  N   SER A 294      -1.204 -10.316 -18.186  1.00 78.02           N  
ATOM   4645  H   SER A 294      -1.985 -10.954 -18.242  1.00 78.02           H  
ATOM   4646  CA  SER A 294      -0.153 -10.627 -17.210  1.00 78.02           C  
ATOM   4647  HA  SER A 294      -0.157  -9.841 -16.455  1.00 78.02           H  
ATOM   4648  C   SER A 294       1.244 -10.678 -17.836  1.00 78.02           C  
ATOM   4649  CB  SER A 294      -0.451 -11.952 -16.503  1.00 78.02           C  
ATOM   4650  HB2 SER A 294       0.346 -12.177 -15.795  1.00 78.02           H  
ATOM   4651  HB3 SER A 294      -0.520 -12.756 -17.236  1.00 78.02           H  
ATOM   4652  O   SER A 294       1.430 -11.143 -18.962  1.00 78.02           O  
ATOM   4653  OG  SER A 294      -1.676 -11.826 -15.809  1.00 78.02           O  
ATOM   4654  HG  SER A 294      -1.895 -12.658 -15.382  1.00 78.02           H  
ATOM   4655  N   ARG A 295       2.240 -10.222 -17.067  1.00 85.58           N  
ATOM   4656  H   ARG A 295       2.014  -9.935 -16.126  1.00 85.58           H  
ATOM   4657  CA  ARG A 295       3.650 -10.263 -17.467  1.00 85.58           C  
ATOM   4658  HA  ARG A 295       3.691 -10.139 -18.549  1.00 85.58           H  
ATOM   4659  C   ARG A 295       4.278 -11.616 -17.158  1.00 85.58           C  
ATOM   4660  CB  ARG A 295       4.453  -9.125 -16.825  1.00 85.58           C  
ATOM   4661  HB2 ARG A 295       4.199  -9.048 -15.768  1.00 85.58           H  
ATOM   4662  HB3 ARG A 295       5.516  -9.353 -16.908  1.00 85.58           H  
ATOM   4663  O   ARG A 295       4.149 -12.109 -16.039  1.00 85.58           O  
ATOM   4664  CG  ARG A 295       4.201  -7.797 -17.548  1.00 85.58           C  
ATOM   4665  HG2 ARG A 295       4.571  -7.881 -18.570  1.00 85.58           H  
ATOM   4666  HG3 ARG A 295       3.133  -7.584 -17.589  1.00 85.58           H  
ATOM   4667  CD  ARG A 295       4.929  -6.642 -16.853  1.00 85.58           C  
ATOM   4668  HD2 ARG A 295       4.944  -5.804 -17.550  1.00 85.58           H  
ATOM   4669  HD3 ARG A 295       5.958  -6.932 -16.644  1.00 85.58           H  
ATOM   4670  NE  ARG A 295       4.239  -6.234 -15.611  1.00 85.58           N  
ATOM   4671  HE  ARG A 295       3.523  -6.860 -15.271  1.00 85.58           H  
ATOM   4672  NH1 ARG A 295       5.277  -4.211 -15.357  1.00 85.58           N  
ATOM   4673 HH11 ARG A 295       5.317  -3.273 -14.985  1.00 85.58           H  
ATOM   4674 HH12 ARG A 295       5.869  -4.426 -16.147  1.00 85.58           H  
ATOM   4675  NH2 ARG A 295       3.556  -4.731 -14.038  1.00 85.58           N  
ATOM   4676 HH21 ARG A 295       3.563  -3.778 -13.703  1.00 85.58           H  
ATOM   4677 HH22 ARG A 295       2.756  -5.313 -13.834  1.00 85.58           H  
ATOM   4678  CZ  ARG A 295       4.362  -5.067 -15.006  1.00 85.58           C  
ATOM   4679  N   ASN A 296       5.006 -12.170 -18.121  1.00 91.70           N  
ATOM   4680  H   ASN A 296       5.072 -11.664 -18.993  1.00 91.70           H  
ATOM   4681  CA  ASN A 296       5.866 -13.331 -17.916  1.00 91.70           C  
ATOM   4682  HA  ASN A 296       5.295 -14.050 -17.329  1.00 91.70           H  
ATOM   4683  C   ASN A 296       7.116 -12.948 -17.076  1.00 91.70           C  
ATOM   4684  CB  ASN A 296       6.143 -13.978 -19.293  1.00 91.70           C  
ATOM   4685  HB2 ASN A 296       6.456 -15.013 -19.150  1.00 91.70           H  
ATOM   4686  HB3 ASN A 296       5.214 -14.007 -19.863  1.00 91.70           H  
ATOM   4687  O   ASN A 296       7.381 -11.757 -16.883  1.00 91.70           O  
ATOM   4688  CG  ASN A 296       7.219 -13.305 -20.132  1.00 91.70           C  
ATOM   4689  ND2 ASN A 296       7.025 -13.212 -21.424  1.00 91.70           N  
ATOM   4690 HD21 ASN A 296       7.773 -12.842 -21.993  1.00 91.70           H  
ATOM   4691 HD22 ASN A 296       6.144 -13.458 -21.852  1.00 91.70           H  
ATOM   4692  OD1 ASN A 296       8.274 -12.932 -19.644  1.00 91.70           O  
ATOM   4693  N   PRO A 297       7.905 -13.912 -16.561  1.00 93.60           N  
ATOM   4694  CA  PRO A 297       9.064 -13.631 -15.704  1.00 93.60           C  
ATOM   4695  HA  PRO A 297       8.701 -13.210 -14.767  1.00 93.60           H  
ATOM   4696  C   PRO A 297      10.100 -12.670 -16.300  1.00 93.60           C  
ATOM   4697  CB  PRO A 297       9.698 -14.995 -15.418  1.00 93.60           C  
ATOM   4698  HB2 PRO A 297      10.182 -15.021 -14.442  1.00 93.60           H  
ATOM   4699  HB3 PRO A 297      10.407 -15.260 -16.203  1.00 93.60           H  
ATOM   4700  O   PRO A 297      10.619 -11.821 -15.575  1.00 93.60           O  
ATOM   4701  CG  PRO A 297       8.501 -15.935 -15.483  1.00 93.60           C  
ATOM   4702  HG2 PRO A 297       8.807 -16.949 -15.738  1.00 93.60           H  
ATOM   4703  HG3 PRO A 297       7.962 -15.908 -14.535  1.00 93.60           H  
ATOM   4704  CD  PRO A 297       7.633 -15.338 -16.583  1.00 93.60           C  
ATOM   4705  HD2 PRO A 297       6.584 -15.552 -16.380  1.00 93.60           H  
ATOM   4706  HD3 PRO A 297       7.921 -15.754 -17.548  1.00 93.60           H  
ATOM   4707  N   TYR A 298      10.371 -12.767 -17.605  1.00 97.04           N  
ATOM   4708  H   TYR A 298       9.811 -13.387 -18.172  1.00 97.04           H  
ATOM   4709  CA  TYR A 298      11.333 -11.915 -18.302  1.00 97.04           C  
ATOM   4710  HA  TYR A 298      12.239 -11.845 -17.701  1.00 97.04           H  
ATOM   4711  C   TYR A 298      10.799 -10.486 -18.472  1.00 97.04           C  
ATOM   4712  CB  TYR A 298      11.706 -12.568 -19.639  1.00 97.04           C  
ATOM   4713  HB2 TYR A 298      10.800 -12.824 -20.187  1.00 97.04           H  
ATOM   4714  HB3 TYR A 298      12.240 -13.496 -19.432  1.00 97.04           H  
ATOM   4715  O   TYR A 298      11.463  -9.540 -18.061  1.00 97.04           O  
ATOM   4716  CG  TYR A 298      12.576 -11.696 -20.518  1.00 97.04           C  
ATOM   4717  CD1 TYR A 298      12.036 -11.124 -21.687  1.00 97.04           C  
ATOM   4718  HD1 TYR A 298      11.021 -11.343 -21.983  1.00 97.04           H  
ATOM   4719  CD2 TYR A 298      13.900 -11.407 -20.133  1.00 97.04           C  
ATOM   4720  HD2 TYR A 298      14.315 -11.848 -19.239  1.00 97.04           H  
ATOM   4721  CE1 TYR A 298      12.811 -10.235 -22.453  1.00 97.04           C  
ATOM   4722  HE1 TYR A 298      12.413  -9.771 -23.344  1.00 97.04           H  
ATOM   4723  CE2 TYR A 298      14.674 -10.512 -20.897  1.00 97.04           C  
ATOM   4724  HE2 TYR A 298      15.686 -10.272 -20.606  1.00 97.04           H  
ATOM   4725  OH  TYR A 298      14.826  -9.011 -22.765  1.00 97.04           O  
ATOM   4726  HH  TYR A 298      15.711  -8.821 -22.444  1.00 97.04           H  
ATOM   4727  CZ  TYR A 298      14.118  -9.909 -22.044  1.00 97.04           C  
ATOM   4728  N   GLU A 299       9.563 -10.320 -18.950  1.00 95.89           N  
ATOM   4729  H   GLU A 299       9.068 -11.143 -19.262  1.00 95.89           H  
ATOM   4730  CA  GLU A 299       8.875  -9.017 -19.028  1.00 95.89           C  
ATOM   4731  HA  GLU A 299       9.395  -8.351 -19.717  1.00 95.89           H  
ATOM   4732  C   GLU A 299       8.767  -8.332 -17.658  1.00 95.89           C  
ATOM   4733  CB  GLU A 299       7.433  -9.242 -19.496  1.00 95.89           C  
ATOM   4734  HB2 GLU A 299       6.884  -8.303 -19.423  1.00 95.89           H  
ATOM   4735  HB3 GLU A 299       6.971  -9.956 -18.815  1.00 95.89           H  
ATOM   4736  O   GLU A 299       8.920  -7.117 -17.520  1.00 95.89           O  
ATOM   4737  CG  GLU A 299       7.306  -9.758 -20.927  1.00 95.89           C  
ATOM   4738  HG2 GLU A 299       7.581  -8.945 -21.599  1.00 95.89           H  
ATOM   4739  HG3 GLU A 299       7.990 -10.590 -21.091  1.00 95.89           H  
ATOM   4740  CD  GLU A 299       5.877 -10.205 -21.243  1.00 95.89           C  
ATOM   4741  OE1 GLU A 299       5.517 -10.290 -22.427  1.00 95.89           O  
ATOM   4742  OE2 GLU A 299       5.063 -10.461 -20.331  1.00 95.89           O  
ATOM   4743  N   ASN A 300       8.465  -9.125 -16.629  1.00 94.68           N  
ATOM   4744  H   ASN A 300       8.313 -10.103 -16.829  1.00 94.68           H  
ATOM   4745  CA  ASN A 300       8.290  -8.671 -15.259  1.00 94.68           C  
ATOM   4746  HA  ASN A 300       7.621  -7.810 -15.258  1.00 94.68           H  
ATOM   4747  C   ASN A 300       9.612  -8.219 -14.629  1.00 94.68           C  
ATOM   4748  CB  ASN A 300       7.635  -9.812 -14.471  1.00 94.68           C  
ATOM   4749  HB2 ASN A 300       8.263 -10.701 -14.529  1.00 94.68           H  
ATOM   4750  HB3 ASN A 300       6.666 -10.058 -14.904  1.00 94.68           H  
ATOM   4751  O   ASN A 300       9.602  -7.241 -13.878  1.00 94.68           O  
ATOM   4752  CG  ASN A 300       7.423  -9.448 -13.022  1.00 94.68           C  
ATOM   4753  ND2 ASN A 300       8.222  -9.973 -12.124  1.00 94.68           N  
ATOM   4754 HD21 ASN A 300       8.973 -10.583 -12.416  1.00 94.68           H  
ATOM   4755 HD22 ASN A 300       8.013  -9.860 -11.143  1.00 94.68           H  
ATOM   4756  OD1 ASN A 300       6.589  -8.622 -12.680  1.00 94.68           O  
ATOM   4757  N   LEU A 301      10.715  -8.907 -14.938  1.00 97.46           N  
ATOM   4758  H   LEU A 301      10.621  -9.718 -15.533  1.00 97.46           H  
ATOM   4759  CA  LEU A 301      12.070  -8.512 -14.567  1.00 97.46           C  
ATOM   4760  HA  LEU A 301      12.079  -8.249 -13.509  1.00 97.46           H  
ATOM   4761  C   LEU A 301      12.505  -7.269 -15.348  1.00 97.46           C  
ATOM   4762  CB  LEU A 301      13.020  -9.703 -14.793  1.00 97.46           C  
ATOM   4763  HB2 LEU A 301      12.922 -10.030 -15.828  1.00 97.46           H  
ATOM   4764  HB3 LEU A 301      12.713 -10.534 -14.158  1.00 97.46           H  
ATOM   4765  O   LEU A 301      12.811  -6.262 -14.720  1.00 97.46           O  
ATOM   4766  CG  LEU A 301      14.505  -9.388 -14.531  1.00 97.46           C  
ATOM   4767  HG  LEU A 301      14.823  -8.563 -15.169  1.00 97.46           H  
ATOM   4768  CD1 LEU A 301      14.782  -9.036 -13.070  1.00 97.46           C  
ATOM   4769 HD11 LEU A 301      14.451  -9.840 -12.413  1.00 97.46           H  
ATOM   4770 HD12 LEU A 301      14.291  -8.096 -12.816  1.00 97.46           H  
ATOM   4771 HD13 LEU A 301      15.855  -8.900 -12.932  1.00 97.46           H  
ATOM   4772  CD2 LEU A 301      15.347 -10.604 -14.879  1.00 97.46           C  
ATOM   4773 HD21 LEU A 301      15.100 -10.955 -15.881  1.00 97.46           H  
ATOM   4774 HD22 LEU A 301      16.397 -10.311 -14.871  1.00 97.46           H  
ATOM   4775 HD23 LEU A 301      15.181 -11.403 -14.156  1.00 97.46           H  
ATOM   4776  N   LEU A 302      12.475  -7.303 -16.684  1.00 97.82           N  
ATOM   4777  H   LEU A 302      12.177  -8.155 -17.137  1.00 97.82           H  
ATOM   4778  CA  LEU A 302      12.958  -6.219 -17.545  1.00 97.82           C  
ATOM   4779  HA  LEU A 302      14.020  -6.079 -17.339  1.00 97.82           H  
ATOM   4780  C   LEU A 302      12.254  -4.893 -17.235  1.00 97.82           C  
ATOM   4781  CB  LEU A 302      12.785  -6.627 -19.022  1.00 97.82           C  
ATOM   4782  HB2 LEU A 302      13.278  -7.585 -19.188  1.00 97.82           H  
ATOM   4783  HB3 LEU A 302      11.722  -6.760 -19.226  1.00 97.82           H  
ATOM   4784  O   LEU A 302      12.922  -3.887 -17.018  1.00 97.82           O  
ATOM   4785  CG  LEU A 302      13.356  -5.599 -20.021  1.00 97.82           C  
ATOM   4786  HG  LEU A 302      12.917  -4.620 -19.830  1.00 97.82           H  
ATOM   4787  CD1 LEU A 302      14.877  -5.492 -19.915  1.00 97.82           C  
ATOM   4788 HD11 LEU A 302      15.343  -6.461 -20.097  1.00 97.82           H  
ATOM   4789 HD12 LEU A 302      15.170  -5.114 -18.936  1.00 97.82           H  
ATOM   4790 HD13 LEU A 302      15.233  -4.779 -20.659  1.00 97.82           H  
ATOM   4791  CD2 LEU A 302      13.001  -6.001 -21.451  1.00 97.82           C  
ATOM   4792 HD21 LEU A 302      11.919  -6.032 -21.577  1.00 97.82           H  
ATOM   4793 HD22 LEU A 302      13.419  -6.980 -21.685  1.00 97.82           H  
ATOM   4794 HD23 LEU A 302      13.406  -5.270 -22.151  1.00 97.82           H  
ATOM   4795  N   TYR A 303      10.921  -4.901 -17.093  1.00 96.73           N  
ATOM   4796  H   TYR A 303      10.416  -5.753 -17.293  1.00 96.73           H  
ATOM   4797  CA  TYR A 303      10.178  -3.708 -16.673  1.00 96.73           C  
ATOM   4798  HA  TYR A 303      10.312  -2.930 -17.425  1.00 96.73           H  
ATOM   4799  C   TYR A 303      10.679  -3.160 -15.332  1.00 96.73           C  
ATOM   4800  CB  TYR A 303       8.681  -4.024 -16.538  1.00 96.73           C  
ATOM   4801  HB2 TYR A 303       8.323  -4.506 -17.448  1.00 96.73           H  
ATOM   4802  HB3 TYR A 303       8.537  -4.737 -15.726  1.00 96.73           H  
ATOM   4803  O   TYR A 303      10.754  -1.950 -15.148  1.00 96.73           O  
ATOM   4804  CG  TYR A 303       7.829  -2.792 -16.276  1.00 96.73           C  
ATOM   4805  CD1 TYR A 303       7.668  -2.295 -14.964  1.00 96.73           C  
ATOM   4806  HD1 TYR A 303       8.177  -2.773 -14.140  1.00 96.73           H  
ATOM   4807  CD2 TYR A 303       7.229  -2.115 -17.354  1.00 96.73           C  
ATOM   4808  HD2 TYR A 303       7.396  -2.454 -18.365  1.00 96.73           H  
ATOM   4809  CE1 TYR A 303       6.922  -1.121 -14.734  1.00 96.73           C  
ATOM   4810  HE1 TYR A 303       6.852  -0.701 -13.742  1.00 96.73           H  
ATOM   4811  CE2 TYR A 303       6.461  -0.956 -17.125  1.00 96.73           C  
ATOM   4812  HE2 TYR A 303       6.025  -0.416 -17.952  1.00 96.73           H  
ATOM   4813  OH  TYR A 303       5.599   0.685 -15.601  1.00 96.73           O  
ATOM   4814  HH  TYR A 303       5.733   1.049 -14.723  1.00 96.73           H  
ATOM   4815  CZ  TYR A 303       6.320  -0.446 -15.817  1.00 96.73           C  
ATOM   4816  N   LYS A 304      10.979  -4.036 -14.369  1.00 96.65           N  
ATOM   4817  H   LYS A 304      11.030  -5.014 -14.616  1.00 96.65           H  
ATOM   4818  CA  LYS A 304      11.419  -3.629 -13.033  1.00 96.65           C  
ATOM   4819  HA  LYS A 304      10.799  -2.803 -12.683  1.00 96.65           H  
ATOM   4820  C   LYS A 304      12.834  -3.066 -13.056  1.00 96.65           C  
ATOM   4821  CB  LYS A 304      11.289  -4.804 -12.059  1.00 96.65           C  
ATOM   4822  HB2 LYS A 304      11.671  -5.718 -12.514  1.00 96.65           H  
ATOM   4823  HB3 LYS A 304      11.874  -4.602 -11.162  1.00 96.65           H  
ATOM   4824  O   LYS A 304      13.032  -2.000 -12.488  1.00 96.65           O  
ATOM   4825  CG  LYS A 304       9.840  -4.993 -11.624  1.00 96.65           C  
ATOM   4826  HG2 LYS A 304       9.206  -5.088 -12.505  1.00 96.65           H  
ATOM   4827  HG3 LYS A 304       9.520  -4.120 -11.055  1.00 96.65           H  
ATOM   4828  CD  LYS A 304       9.736  -6.248 -10.749  1.00 96.65           C  
ATOM   4829  HD2 LYS A 304      10.446  -6.167  -9.926  1.00 96.65           H  
ATOM   4830  HD3 LYS A 304      10.001  -7.130 -11.332  1.00 96.65           H  
ATOM   4831  CE  LYS A 304       8.330  -6.409 -10.178  1.00 96.65           C  
ATOM   4832  HE2 LYS A 304       8.131  -5.560  -9.525  1.00 96.65           H  
ATOM   4833  HE3 LYS A 304       8.307  -7.322  -9.584  1.00 96.65           H  
ATOM   4834  NZ  LYS A 304       7.331  -6.475 -11.269  1.00 96.65           N  
ATOM   4835  HZ1 LYS A 304       7.489  -7.295 -11.837  1.00 96.65           H  
ATOM   4836  HZ2 LYS A 304       7.428  -5.688 -11.895  1.00 96.65           H  
ATOM   4837  HZ3 LYS A 304       6.382  -6.557 -10.932  1.00 96.65           H  
ATOM   4838  N   LEU A 305      13.774  -3.748 -13.713  1.00 97.49           N  
ATOM   4839  H   LEU A 305      13.506  -4.602 -14.182  1.00 97.49           H  
ATOM   4840  CA  LEU A 305      15.159  -3.287 -13.841  1.00 97.49           C  
ATOM   4841  HA  LEU A 305      15.588  -3.140 -12.850  1.00 97.49           H  
ATOM   4842  C   LEU A 305      15.211  -1.927 -14.543  1.00 97.49           C  
ATOM   4843  CB  LEU A 305      16.006  -4.318 -14.615  1.00 97.49           C  
ATOM   4844  HB2 LEU A 305      15.612  -4.421 -15.626  1.00 97.49           H  
ATOM   4845  HB3 LEU A 305      17.011  -3.903 -14.696  1.00 97.49           H  
ATOM   4846  O   LEU A 305      15.760  -0.974 -14.011  1.00 97.49           O  
ATOM   4847  CG  LEU A 305      16.136  -5.723 -14.002  1.00 97.49           C  
ATOM   4848  HG  LEU A 305      15.195  -6.260 -14.124  1.00 97.49           H  
ATOM   4849  CD1 LEU A 305      17.214  -6.502 -14.753  1.00 97.49           C  
ATOM   4850 HD11 LEU A 305      18.161  -5.964 -14.704  1.00 97.49           H  
ATOM   4851 HD12 LEU A 305      16.926  -6.613 -15.798  1.00 97.49           H  
ATOM   4852 HD13 LEU A 305      17.344  -7.494 -14.321  1.00 97.49           H  
ATOM   4853  CD2 LEU A 305      16.460  -5.687 -12.512  1.00 97.49           C  
ATOM   4854 HD21 LEU A 305      16.759  -6.675 -12.162  1.00 97.49           H  
ATOM   4855 HD22 LEU A 305      15.571  -5.376 -11.963  1.00 97.49           H  
ATOM   4856 HD23 LEU A 305      17.265  -4.975 -12.329  1.00 97.49           H  
ATOM   4857  N   CYS A 306      14.551  -1.805 -15.694  1.00 97.81           N  
ATOM   4858  H   CYS A 306      14.121  -2.622 -16.105  1.00 97.81           H  
ATOM   4859  CA  CYS A 306      14.580  -0.584 -16.492  1.00 97.81           C  
ATOM   4860  HA  CYS A 306      15.607  -0.220 -16.509  1.00 97.81           H  
ATOM   4861  C   CYS A 306      13.759   0.582 -15.906  1.00 97.81           C  
ATOM   4862  CB  CYS A 306      14.206  -0.954 -17.933  1.00 97.81           C  
ATOM   4863  HB2 CYS A 306      13.256  -1.487 -17.954  1.00 97.81           H  
ATOM   4864  HB3 CYS A 306      14.119  -0.050 -18.536  1.00 97.81           H  
ATOM   4865  O   CYS A 306      13.772   1.677 -16.463  1.00 97.81           O  
ATOM   4866  SG  CYS A 306      15.508  -2.019 -18.620  1.00 97.81           S  
ATOM   4867  HG  CYS A 306      16.495  -1.122 -18.532  1.00 97.81           H  
ATOM   4868  N   LEU A 307      13.052   0.390 -14.784  1.00 96.77           N  
ATOM   4869  H   LEU A 307      13.126  -0.503 -14.317  1.00 96.77           H  
ATOM   4870  CA  LEU A 307      12.313   1.469 -14.122  1.00 96.77           C  
ATOM   4871  HA  LEU A 307      11.811   2.047 -14.898  1.00 96.77           H  
ATOM   4872  C   LEU A 307      13.235   2.453 -13.378  1.00 96.77           C  
ATOM   4873  CB  LEU A 307      11.241   0.852 -13.205  1.00 96.77           C  
ATOM   4874  HB2 LEU A 307      11.743   0.324 -12.394  1.00 96.77           H  
ATOM   4875  HB3 LEU A 307      10.665   0.128 -13.782  1.00 96.77           H  
ATOM   4876  O   LEU A 307      12.872   3.622 -13.255  1.00 96.77           O  
ATOM   4877  CG  LEU A 307      10.253   1.863 -12.600  1.00 96.77           C  
ATOM   4878  HG  LEU A 307      10.799   2.558 -11.962  1.00 96.77           H  
ATOM   4879  CD1 LEU A 307       9.477   2.637 -13.670  1.00 96.77           C  
ATOM   4880 HD11 LEU A 307       8.726   3.266 -13.193  1.00 96.77           H  
ATOM   4881 HD12 LEU A 307       8.995   1.950 -14.365  1.00 96.77           H  
ATOM   4882 HD13 LEU A 307      10.150   3.299 -14.215  1.00 96.77           H  
ATOM   4883  CD2 LEU A 307       9.246   1.124 -11.717  1.00 96.77           C  
ATOM   4884 HD21 LEU A 307       9.786   0.577 -10.944  1.00 96.77           H  
ATOM   4885 HD22 LEU A 307       8.657   0.436 -12.324  1.00 96.77           H  
ATOM   4886 HD23 LEU A 307       8.585   1.851 -11.245  1.00 96.77           H  
ATOM   4887  N   SER A 308      14.400   2.005 -12.897  1.00 96.97           N  
ATOM   4888  H   SER A 308      14.652   1.038 -13.044  1.00 96.97           H  
ATOM   4889  CA  SER A 308      15.449   2.866 -12.335  1.00 96.97           C  
ATOM   4890  HA  SER A 308      15.562   3.748 -12.966  1.00 96.97           H  
ATOM   4891  C   SER A 308      16.799   2.146 -12.263  1.00 96.97           C  
ATOM   4892  CB  SER A 308      15.084   3.327 -10.920  1.00 96.97           C  
ATOM   4893  HB2 SER A 308      14.865   2.463 -10.292  1.00 96.97           H  
ATOM   4894  HB3 SER A 308      14.214   3.983 -10.959  1.00 96.97           H  
ATOM   4895  O   SER A 308      16.862   0.990 -11.842  1.00 96.97           O  
ATOM   4896  OG  SER A 308      16.187   4.025 -10.387  1.00 96.97           O  
ATOM   4897  HG  SER A 308      15.897   4.610  -9.682  1.00 96.97           H  
ATOM   4898  N   GLY A 309      17.875   2.870 -12.580  1.00 96.03           N  
ATOM   4899  H   GLY A 309      17.725   3.813 -12.911  1.00 96.03           H  
ATOM   4900  CA  GLY A 309      19.261   2.436 -12.392  1.00 96.03           C  
ATOM   4901  HA2 GLY A 309      19.908   3.046 -13.022  1.00 96.03           H  
ATOM   4902  HA3 GLY A 309      19.344   1.401 -12.722  1.00 96.03           H  
ATOM   4903  C   GLY A 309      19.801   2.496 -10.954  1.00 96.03           C  
ATOM   4904  O   GLY A 309      21.007   2.348 -10.775  1.00 96.03           O  
ATOM   4905  N   ASP A 310      18.965   2.738  -9.937  1.00 97.12           N  
ATOM   4906  H   ASP A 310      17.992   2.916 -10.140  1.00 97.12           H  
ATOM   4907  CA  ASP A 310      19.366   2.674  -8.522  1.00 97.12           C  
ATOM   4908  HA  ASP A 310      20.153   1.927  -8.418  1.00 97.12           H  
ATOM   4909  C   ASP A 310      18.201   2.258  -7.600  1.00 97.12           C  
ATOM   4910  CB  ASP A 310      19.960   4.027  -8.092  1.00 97.12           C  
ATOM   4911  HB2 ASP A 310      20.755   4.303  -8.784  1.00 97.12           H  
ATOM   4912  HB3 ASP A 310      19.184   4.790  -8.154  1.00 97.12           H  
ATOM   4913  O   ASP A 310      17.171   2.940  -7.514  1.00 97.12           O  
ATOM   4914  CG  ASP A 310      20.549   4.014  -6.676  1.00 97.12           C  
ATOM   4915  OD1 ASP A 310      20.815   2.912  -6.138  1.00 97.12           O  
ATOM   4916  OD2 ASP A 310      20.745   5.128  -6.146  1.00 97.12           O  
ATOM   4917  N   GLY A 311      18.366   1.131  -6.896  1.00 97.00           N  
ATOM   4918  H   GLY A 311      19.255   0.660  -6.979  1.00 97.00           H  
ATOM   4919  CA  GLY A 311      17.432   0.655  -5.873  1.00 97.00           C  
ATOM   4920  HA2 GLY A 311      17.836   0.886  -4.888  1.00 97.00           H  
ATOM   4921  HA3 GLY A 311      16.489   1.191  -5.979  1.00 97.00           H  
ATOM   4922  C   GLY A 311      17.094  -0.835  -5.918  1.00 97.00           C  
ATOM   4923  O   GLY A 311      17.920  -1.689  -6.240  1.00 97.00           O  
ATOM   4924  N   TRP A 312      15.844  -1.150  -5.564  1.00 97.29           N  
ATOM   4925  H   TRP A 312      15.229  -0.380  -5.338  1.00 97.29           H  
ATOM   4926  CA  TRP A 312      15.362  -2.513  -5.308  1.00 97.29           C  
ATOM   4927  HA  TRP A 312      16.153  -3.232  -5.520  1.00 97.29           H  
ATOM   4928  C   TRP A 312      14.132  -2.852  -6.174  1.00 97.29           C  
ATOM   4929  CB  TRP A 312      15.063  -2.648  -3.816  1.00 97.29           C  
ATOM   4930  HB2 TRP A 312      14.694  -3.660  -3.650  1.00 97.29           H  
ATOM   4931  HB3 TRP A 312      14.280  -1.942  -3.538  1.00 97.29           H  
ATOM   4932  O   TRP A 312      12.989  -2.677  -5.731  1.00 97.29           O  
ATOM   4933  CG  TRP A 312      16.222  -2.445  -2.899  1.00 97.29           C  
ATOM   4934  CD1 TRP A 312      16.498  -1.314  -2.212  1.00 97.29           C  
ATOM   4935  HD1 TRP A 312      15.924  -0.401  -2.263  1.00 97.29           H  
ATOM   4936  CD2 TRP A 312      17.259  -3.403  -2.532  1.00 97.29           C  
ATOM   4937  CE2 TRP A 312      18.114  -2.787  -1.571  1.00 97.29           C  
ATOM   4938  CE3 TRP A 312      17.543  -4.739  -2.890  1.00 97.29           C
[truncated: 329,841 more chars]
